# Supplementary material for: A collection of forcefield precursors for metal–organic frameworks
Source: RSC Adv. 2019 Nov 13;9(63):36492–507. doi: 10.1039/c9ra07327b (PMC9075174; doi:10.1039/c9ra07327b)
Supplement: RA-009-C9RA07327B-s6230 [file RA-009-C9RA07327B-s6230.xyz]

  764
jmolscript: load "" {1 1 1} spacegroup "x,y,z" unitcell [{     23.275000     0.000000     0.000000 }, {      0.000000    25.486000     0.000000 }, {     -0.478571     0.000000    43.961895 }]
Zn    15.578408     5.501153    36.733241     1.001201
Zn    17.362699     3.118977    35.255242     1.020579
Zn    18.737606     5.677771    36.661583     0.938977
Zn    17.439298     3.433219    38.353236     0.924257
Zn     4.180193     7.241847    14.752293     1.001201
Zn     5.964485     9.624023    13.274294     1.020579
Zn     7.339391     7.065229    14.680635     0.938977
Zn     6.041083     9.309781    16.372289     0.924257
Zn    18.616236    18.244153    29.209602     1.001201
Zn    16.831944    15.861977    30.687601     1.020579
Zn    15.457038    18.420771    29.281260     0.938977
Zn    16.755346    16.176219    27.589606     0.924257
Zn     7.218021    19.984847     7.228654     1.001201
Zn     5.433730    22.367023     8.706653     1.020579
Zn     4.058823    19.808229     7.300312     0.938977
Zn     5.357131    22.052781     5.608659     0.924257
H     15.123824     3.506874    41.930855     0.133247
H     14.245187     7.268607    40.541660     0.125836
H     14.408885     2.724453    43.891556     0.169277
H     13.374276     3.185750     0.171451     0.169447
H     14.544173     3.759185     1.103444     0.149128
H     11.795973     8.242172    42.528737     0.161481
H     12.791051     8.655046    41.346162     0.172357
H     13.205080     8.917551    42.867244     0.159612
H      9.725095     5.387740     1.850796     0.139097
H      8.953608     5.612017     4.088456     0.125719
H     14.578078     8.293144     5.899686     0.146823
H     15.241656     8.020444     3.525744     0.116789
H      9.782417     5.961175    11.337773     0.128650
H      8.453088     9.462952    10.084859     0.125186
H     11.016811     4.748042     8.269232     0.161718
H     10.960158     4.426918     9.838672     0.171220
H     12.195635     5.245019     9.236394     0.171065
H     10.572424     9.924248     7.398787     0.166993
H      9.180957    10.431420     8.005461     0.162929
H      9.191695     9.373751     6.805301     0.158183
H     13.935811     6.723207    33.041760     0.142004
H     14.303626     2.744842    32.180107     0.138341
H     13.848503     8.035736    30.157860     0.170783
H     12.919821     8.257464    31.441547     0.172875
H     12.278397     7.735001    30.069936     0.154640
H     12.364694     2.484885    29.625921     0.170628
H     13.799308     1.873221    29.973220     0.164905
H     13.642609     2.905404    28.759872     0.152150
H     15.131401     6.394437    25.840802     0.116284
H     14.475891     6.705367    23.625122     0.138779
H      8.452294     4.643549    25.124223     0.140758
H      9.115487     4.600223    27.489373     0.132724
H      9.601286     5.525365    17.927661     0.127520
H      8.764682     9.111245    19.519081     0.123441
H     11.727759     4.274002    20.358754     0.160907
H     10.857283     3.891712    19.075066     0.169396
H     10.224559     3.761734    20.538997     0.163905
H      9.925803     9.878374    21.470990     0.168310
H     10.796027     8.861482    22.350227     0.155753
H      9.200350     8.861482    22.473321     0.166604
H     15.077472     9.646451    36.567504     0.111207
H     18.846516     9.827402    37.561043     0.117784
H     13.646730    11.603776    36.505958     0.165330
H     14.456082    12.855138    35.921264     0.156721
H     14.076099    12.804166    37.473119     0.162856
H     19.517811    13.038638    37.257706     0.157211
H     19.926424    11.815310    38.207283     0.168353
H     19.024115    13.008054    38.778788     0.159315
H     17.168382    16.096958    34.140808     0.113831
H     17.082264    18.456961    34.140808     0.121321
H     15.993474    18.393246    40.510886     0.126398
H     16.221617    16.063826    40.506490     0.124331
H     14.300240    22.664700    35.270628     0.163193
H     13.672458    22.348673    36.708182     0.159467
H     14.669111    21.298650    36.022377     0.152196
H     15.084472    24.841204    36.352091     0.125640
H     18.522758    21.482149    39.293142     0.161412
H     19.539001    22.669797    38.945843     0.161250
H     19.275938    21.505087    37.881965     0.156596
H     18.441653    24.690837    38.405111     0.114360
H      3.725609     9.236126    19.949908     0.133247
H      2.846972     5.474393    18.560712     0.125836
H      3.010670    10.018547    21.910608     0.169277
H      1.497491     9.557250    22.152399     0.169447
H      2.667387     8.983815    23.084391     0.149128
H      0.397758     4.500828    20.547790     0.161481
H      1.392837     4.087954    19.365215     0.172357
H      1.806866     3.825449    20.886296     0.159612
H     21.123309     7.355260    23.831743     0.139097
H     20.351822     7.130983    26.069404     0.125719
H      2.701293     4.449856    27.880634     0.146823
H      3.364871     4.722556    25.506691     0.116789
H     21.180631     6.781825    33.318720     0.128650
H     19.851303     3.280048    32.065806     0.125186
H     22.415025     7.994958    30.250180     0.161718
H     22.358373     8.316082    31.819620     0.171220
H      0.318849     7.497981    31.217342     0.171065
H     21.970639     2.818752    29.379734     0.166993
H     20.579172     2.311580    29.986409     0.162929
H     20.589909     3.369249    28.786249     0.158183
H      2.537597     6.019793    11.060813     0.142004
H      2.905412     9.998158    10.199160     0.138341
H      2.450288     4.707264     8.176912     0.170783
H      1.521607     4.485536     9.460600     0.172875
H      0.880183     5.007999     8.088989     0.154640
H      0.966479    10.258115     7.644974     0.170628
H      2.401093    10.869779     7.992273     0.164905
H      2.244394     9.837596     6.778924     0.152150
H      3.733186     6.348563     3.859854     0.116284
H      3.077676     6.037633     1.644175     0.138779
H     20.329080     8.099451     3.143275     0.140758
H     20.992273     8.142777     5.508425     0.132724
H     20.999501     7.217635    39.908608     0.127520
H     20.162896     3.631755    41.500029     0.123441
H     -0.149027     8.468998    42.339701     0.160907
H     22.255498     8.851288    41.056014     0.169396
H     21.622774     8.981266    42.519945     0.163905
H     21.324018     2.864626    43.451937     0.168310
H     22.672813     3.881518     0.369280     0.155753
H     21.077135     3.881518     0.492373     0.166604
H      3.679258     3.096549    14.586557     0.111207
H      7.448302     2.915598    15.580096     0.117784
H      2.248515     1.139224    14.525010     0.165330
H      3.057868    25.373862    13.940317     0.156721
H      2.677884    25.424834    15.492172     0.162856
H      8.119597    25.190362    15.276759     0.157211
H      8.528209     0.927690    16.226335     0.168353
H      7.625901    25.220946    16.797840     0.159315
H      5.770167    22.132042    12.159860     0.113831
H      5.684050    19.772039    12.159860     0.121321
H      4.595260    19.835754    18.529939     0.126398
H      4.823403    22.165174    18.525543     0.124331
H      2.902025    15.564300    13.289681     0.163193
H      2.274244    15.880327    14.727235     0.159467
H      3.270897    16.930350    14.041429     0.152196
H      3.686258    13.387796    14.371143     0.125640
H      7.124544    16.746851    17.312194     0.161412
H      8.140787    15.559203    16.964895     0.161250
H      7.877723    16.723913    15.901017     0.156596
H      7.043438    13.538163    16.424164     0.114360
H     19.070820    16.249874    24.011987     0.133247
H     19.949457    20.011607    25.401183     0.125836
H     19.785759    15.467453    22.051287     0.169277
H     21.298938    15.928750    21.809496     0.169447
H     20.129042    16.502185    20.877504     0.149128
H     22.398671    20.985172    23.414105     0.161481
H     21.403592    21.398046    24.596680     0.172357
H     20.989563    21.660551    23.075599     0.159612
H      1.673120    18.130740    20.130152     0.139097
H      2.444607    18.355017    17.892491     0.125719
H     20.095136    21.036144    16.081261     0.146823
H     19.431558    20.763444    18.455204     0.116789
H      1.615798    18.704175    10.643175     0.128650
H      2.945126    22.205952    11.896089     0.125186
H      0.381404    17.491042    13.711715     0.161718
H      0.438056    17.169918    12.142275     0.171220
H     22.477580    17.988019    12.744553     0.171065
H      0.825790    22.667248    14.582161     0.166993
H      2.217257    23.174420    13.975486     0.162929
H      2.206520    22.116751    15.175646     0.158183
H     20.258832    19.466207    32.901082     0.142004
H     19.891017    15.487842    33.762735     0.138341
H     20.346141    20.778736    35.784983     0.170783
H     21.274822    21.000464    34.501295     0.172875
H     21.916246    20.478001    35.872906     0.154640
H     21.829950    15.227885    36.316921     0.170628
H     20.395336    14.616221    35.969622     0.164905
H     20.552035    15.648404    37.182971     0.152150
H     19.063243    19.137437    40.102041     0.116284
H     19.718753    19.448367    42.317720     0.138779
H      2.467349    17.386549    40.818620     0.140758
H      1.804156    17.343223    38.453470     0.132724
H      1.796928    18.268365     4.053287     0.127520
H      2.633533    21.854245     2.461866     0.123441
H     22.945456    17.017002     1.622194     0.160907
H      0.540931    16.634712     2.905881     0.169396
H      1.173655    16.504734     1.441950     0.163905
H      1.472411    22.621374     0.509958     0.168310
H      0.123616    21.604482    43.592615     0.155753
H      1.719294    21.604482    43.469522     0.166604
H     19.117171    22.389451    29.375338     0.111207
H     15.348127    22.570402    28.381799     0.117784
H     20.547914    24.346776    29.436885     0.165330
H     19.738561     0.112138    30.021578     0.156721
H     20.118545     0.061166    28.469723     0.162856
H     14.676832     0.295638    28.685136     0.157211
H     14.268220    24.558310    27.735560     0.168353
H     15.170528     0.265054    27.164055     0.159315
H     17.026262     3.353958    31.802035     0.113831
H     17.112379     5.713961    31.802035     0.121321
H     18.201169     5.650246    25.431956     0.126398
H     17.973026     3.320826    25.436352     0.124331
H     19.894404     9.921700    30.672214     0.163193
H     20.522185     9.605673    29.234660     0.159467
H     19.525532     8.555650    29.920466     0.152196
H     19.110171    12.098204    29.590752     0.125640
H     15.671885     8.739149    26.649701     0.161412
H     14.655642     9.926797    26.997000     0.161250
H     14.918706     8.762087    28.060878     0.156596
H     15.752991    11.947837    27.537731     0.114360
H      7.672605    21.979126     2.031040     0.133247
H      8.551242    18.217393     3.420235     0.125836
H      8.387544    22.761547     0.070339     0.169277
H      9.422153    22.300250    43.790444     0.169447
H      8.252256    21.726815    42.858451     0.149128
H     11.000456    17.243828     1.433158     0.161481
H     10.005378    16.830954     2.615733     0.172357
H      9.591349    16.568449     1.094651     0.159612
H     13.071334    20.098260    42.111099     0.139097
H     13.842821    19.873983    39.873439     0.125719
H      8.218351    17.192856    38.062209     0.146823
H      7.554773    17.465556    40.436151     0.116789
H     13.014012    19.524825    32.624122     0.128650
H     14.343341    16.023048    33.877036     0.125186
H     11.779618    20.737958    35.692663     0.161718
H     11.836271    21.059082    34.123223     0.171220
H     10.600794    20.240981    34.725501     0.171065
H     12.224005    15.561752    36.563108     0.166993
H     13.615472    15.054580    35.956434     0.162929
H     13.604734    16.112249    37.156594     0.158183
H      8.860618    18.762793    10.920135     0.142004
H      8.492803    22.741158    11.781788     0.138341
H      8.947926    17.450264    13.804035     0.170783
H      9.876608    17.228536    12.520348     0.172875
H     10.518032    17.750999    13.891959     0.154640
H     10.431735    23.001115    14.335974     0.170628
H      8.997121    23.612779    13.988675     0.164905
H      9.153820    22.580596    15.202023     0.152150
H      7.665028    19.091563    18.121093     0.116284
H      8.320538    18.780633    20.336773     0.138779
H     14.344135    20.842451    18.837672     0.140758
H     13.680942    20.885777    16.472522     0.132724
H     13.195143    19.960635    26.034234     0.127520
H     14.031747    16.374755    24.442814     0.123441
H     11.068670    21.211998    23.603141     0.160907
H     11.939146    21.594288    24.886829     0.169396
H     12.571870    21.724266    23.422898     0.163905
H     12.870626    15.607626    22.490905     0.168310
H     12.000402    16.624518    21.611668     0.155753
H     13.596079    16.624518    21.488574     0.166604
H      7.718957    15.839549     7.394391     0.111207
H      3.949913    15.658598     6.400852     0.117784
H      9.149699    13.882224     7.455937     0.165330
H      8.340347    12.630862     8.040631     0.156721
H      8.720330    12.681834     6.488776     0.162856
H      3.278618    12.447362     6.704189     0.157211
H      2.870005    13.670690     5.754612     0.168353
H      3.772314    12.477946     5.183107     0.159315
H      5.628047     9.389042     9.821087     0.113831
H      5.714165     7.029039     9.821087     0.121321
H      6.802955     7.092754     3.451009     0.126398
H      6.574812     9.422174     3.455405     0.124331
H      8.496189     2.821300     8.691267     0.163193
H      9.123971     3.137327     7.253713     0.159467
H      8.127318     4.187350     7.939518     0.152196
H      7.711957     0.644796     7.609804     0.125640
H      4.273671     4.003851     4.668753     0.161412
H      3.257428     2.816203     5.016052     0.161250
H      3.520491     3.980913     6.079930     0.156596
H      4.354776     0.795163     5.556784     0.114360
C     15.299372     4.857632    39.616701     0.601620
C     14.618928     5.273053    40.867417    -0.028104
C     14.665681     4.335169    42.003393    -0.181113
C     14.040326     4.679230    43.153875     0.118717
C     13.488618     5.938238    43.333240     0.079782
C     13.439290     6.807311    42.326952     0.105058
C     14.113210     6.562645    41.162402    -0.145991
C     14.312703     3.473742     0.194751    -0.492200
C     12.736191     8.310985    42.259251    -0.487522
C     12.096068     5.945884     0.893306     0.441454
C     11.527527     6.159966     2.234144    -0.062810
C     12.418306     6.748693     3.256258     0.037643
C     13.612459     7.105497     2.879504    -0.057401
C     14.260422     6.888866     1.512289     0.434945
C     10.287782     5.762385     2.522973    -0.069720
C      9.827313     5.907655     3.856777    -0.064978
C     10.631373     6.463250     4.805914    -0.060372
C     11.922360     6.916900     4.535109     0.028757
C     12.748904     7.457204     5.514140    -0.070067
C     14.004702     7.900660     5.247292    -0.092332
C     14.391431     7.701869     3.802704    -0.081964
C     10.159832     6.588131     6.194671     0.424947
C     12.208666     7.661092     6.927515     0.461133
C     10.347757     7.363415     8.473655     0.056812
C     10.499900     6.361306     9.399932     0.138396
C      9.725816     6.596796    10.636141    -0.179968
C      8.956426     7.661601    10.799679     0.007444
C      8.934971     8.666259     9.905494    -0.187365
C      9.679313     8.505188     8.643348     0.120059
C     11.230260     5.087006     9.165615    -0.488732
C      9.653680     9.665311     7.619915    -0.493390
C     15.007308     4.534214    34.075744     0.605422
C     14.275821     4.696815    32.745897    -0.012394
C     13.862104     6.013931    32.414864    -0.183116
C     13.323344     6.246619    31.084137     0.123218
C     13.214561     5.120647    30.236991     0.048748
C     13.593788     3.859855    30.636165     0.126426
C     14.090915     3.627932    31.900070    -0.173578
C     13.070185     7.701105    30.649794    -0.487559
C     13.326300     2.669659    29.658013    -0.499757
C     13.685525     5.792968    28.003287     0.447551
C     13.270634     5.918359    26.561337    -0.079265
C     11.956774     5.594177    26.217995     0.024648
C     11.004627     5.229727    27.155702    -0.060058
C     11.459805     5.084457    28.616996     0.442322
C     14.222889     6.274653    25.592417    -0.061041
C     13.843755     6.447958    24.286749    -0.072294
C     12.562972     6.246619    23.962310    -0.033524
C     11.539103     5.775128    24.860452     0.014594
C     10.219029     5.494782    24.532056    -0.062192
C      9.303148     4.954478    25.409536    -0.076804
C      9.726316     4.883118    26.818075    -0.082239
C     12.082732     6.430118    22.515524     0.395542
C      9.818452     5.596726    23.122198     0.472053
C     10.269873     6.702818    20.909156     0.062425
C     10.327117     5.729253    19.883965     0.123710
C      9.679099     6.138813    18.647757    -0.192831
C      9.183542     7.407506    18.522465    -0.011215
C      9.211432     8.275814    19.595135    -0.178878
C      9.874218     7.972021    20.779029     0.149548
C     10.828672     4.284197    19.971449    -0.490295
C      9.954861     8.978718    21.859173    -0.491846
C     17.109807     8.059947    36.806217     0.617256
C     16.967212     9.517237    37.033940     0.003807
C     15.825651    10.167895    36.834353    -0.170790
C     15.611766    11.581093    36.982944     0.137549
C     16.711423    12.252394    37.290238     0.063651
C     17.947826    11.705720    37.565000     0.114625
C     18.019193    10.262448    37.401901    -0.187684
C     14.341962    12.267941    36.697631    -0.489338
C     19.221209    12.460105    37.991870    -0.488846
C     16.933687    14.386337    36.094035     0.424612
C     16.893436    15.860957    36.092716    -0.057749
C     16.707621    16.547295    37.318813     0.025036
C     16.503965    15.835216    38.537437    -0.066988
C     16.525681    14.370281    38.552384     0.433810
C     17.035895    16.560548    34.958059    -0.071590
C     16.994276    17.975786    34.954103    -0.073071
C     16.832729    18.627463    36.110301    -0.026991
C     16.607884    17.945202    37.265619     0.043233
C     16.423102    18.663398    38.525127    -0.038770
C     16.205456    17.939595    39.703306    -0.096672
C     16.301303    16.538885    39.686161    -0.080039
C     16.937982    20.089085    36.084363     0.451611
C     16.383355    20.108709    38.520292     0.446604
C     16.669387    22.235006    37.388712     0.068328
C     14.466695    22.251062    36.143712    -0.491910
C     15.743336    24.328936    36.805778    -0.184947
C     18.867087    22.059152    38.579201    -0.503001
C     17.716324    24.243558    37.984836    -0.185155
C     17.732341    22.856100    37.988792     0.140424
C     15.652468    22.939694    36.814570     0.133435
C     16.790659    24.973986    37.452018    -0.003134
C     16.779013     0.972036    37.559724     0.598129
C      8.108450     7.794893    12.045999     0.606643
C      8.367128     7.778327    17.275706     0.598813
C      3.901158     7.885368    17.635754     0.601620
C      3.220714     7.469947    18.886470    -0.028104
C      3.267466     8.407831    20.022445    -0.181113
C      2.642111     8.063770    21.172928     0.118717
C      2.090403     6.804762    21.352292     0.079782
C      2.041075     5.935689    20.346005     0.105058
C      2.714995     6.180355    19.181454    -0.145991
C      2.435918     9.269258    22.175699    -0.492200
C      1.337976     4.432015    20.278303    -0.487522
C      0.219283     6.797116    22.874253     0.441454
C     22.925742     6.583034    24.215091    -0.062810
C      0.541521     5.994307    25.237205     0.037643
C      1.735673     5.637503    24.860452    -0.057401
C      2.383637     5.854134    23.493237     0.434945
C     21.685997     6.980615    24.503921    -0.069720
C     21.225528     6.835345    25.837725    -0.064978
C     22.029588     6.279750    26.786862    -0.060372
C      0.045574     5.826100    26.516057     0.028757
C      0.872118     5.285796    27.495088    -0.070067
C      2.127916     4.842340    27.228239    -0.092332
C      2.514646     5.041131    25.783651    -0.081964
C     21.558047     6.154869    28.175618     0.424947
C      0.331881     5.081908    28.908463     0.461133
C     21.745971     5.379585    30.454603     0.056812
C     21.898114     6.381694    31.380880     0.138396
C     21.124030     6.146204    32.617088    -0.179968
C     20.354640     5.081399    32.780627     0.007444
C     20.333186     4.076741    31.886442    -0.187365
C     21.077528     4.237812    30.624296     0.120059
C     22.628474     7.655994    31.146563    -0.488732
C     21.051895     3.077689    29.600863    -0.493390
C      3.609094     8.208786    12.094797     0.605422
C      2.877607     8.046185    10.764949    -0.012394
C      2.463889     6.729069    10.433916    -0.183116
C      1.925129     6.496381     9.103190     0.123218
C      1.816347     7.622353     8.256044     0.048748
C      2.195573     8.883145     8.655218     0.126426
C      2.692701     9.115068     9.919122    -0.173578
C      1.671970     5.041895     8.668846    -0.487559
C      1.928085    10.073341     7.677066    -0.499757
C      2.287310     6.950032     6.022340     0.447551
C      1.872420     6.824641     4.580390    -0.079265
C      0.558560     7.148823     4.237047     0.024648
C     22.881413     7.513273     5.174755    -0.060058
C      0.061591     7.658543     6.636048     0.442322
C      2.824674     6.468347     3.611470    -0.061041
C      2.445540     6.295042     2.305801    -0.072294
C      1.164758     6.496381     1.981363    -0.033524
C      0.140889     6.967872     2.879504     0.014594
C     22.095814     7.248218     2.551109    -0.062192
C     21.179933     7.788522     3.428588    -0.076804
C     21.603101     7.859882     4.837127    -0.082239
C      0.684517     6.312882     0.534577     0.395542
C     21.695238     7.146274     1.141251     0.472053
C     21.668087     6.040182    42.890104     0.062425
C     21.725332     7.013747    41.864913     0.123710
C     21.077314     6.604187    40.628704    -0.192831
C     20.581756     5.335494    40.503413    -0.011215
C     20.609647     4.467186    41.576083    -0.178878
C     21.272432     4.770979    42.759977     0.149548
C     22.226887     8.458803    41.952397    -0.490295
C     21.353075     3.764282    43.840121    -0.491846
C      5.711592     4.683052    14.825270     0.617256
C      5.568998     3.225763    15.052992     0.003807
C      4.427437     2.575105    14.853405    -0.170790
C      4.213551     1.161907    15.001997     0.137549
C      5.313208     0.490605    15.309290     0.063651
C      6.549611     1.037280    15.584052     0.114625
C      6.620979     2.480552    15.420954    -0.187684
C      2.943748     0.475059    14.716684    -0.489338
C      7.822994     0.282895    16.010922    -0.488846
C      5.535473    23.842663    14.113087     0.424612
C      5.495221    22.368043    14.111768    -0.057749
C      5.309406    21.681705    15.337866     0.025036
C      5.105751    22.393784    16.556489    -0.066988
C      5.127466    23.858719    16.571436     0.433810
C      5.637680    21.668452    12.977112    -0.071590
C      5.596061    20.253214    12.973155    -0.073071
C      5.434515    19.601537    14.129353    -0.026991
C      5.209670    20.283798    15.284672     0.043233
C      5.024888    19.565602    16.544180    -0.038770
C      4.807242    20.289405    17.722359    -0.096672
C      4.903089    21.690115    17.705214    -0.080039
C      5.539767    18.139915    14.103416     0.451611
C      4.985140    18.120291    16.539344     0.446604
C      5.271172    15.993994    15.407765     0.068328
C      3.068480    15.977938    14.162764    -0.491910
C      4.345122    13.900064    14.824830    -0.184947
C      7.468872    16.169848    16.598253    -0.503001
C      6.318110    13.985442    16.003888    -0.185155
C      6.334126    15.372900    16.007845     0.140424
C      4.254254    15.289306    14.833623     0.133435
C      5.392444    13.255014    15.471070    -0.003134
C      5.380798    11.770964    15.578777     0.598129
C     19.506664     4.948107    34.026946     0.606643
C     19.765342     4.964673    39.256653     0.598813
C     18.895271    17.600632    26.326141     0.601620
C     19.575715    18.016053    25.075425    -0.028104
C     19.528963    17.078169    23.939450    -0.181113
C     20.154318    17.422230    22.788967     0.118717
C     20.706026    18.681238    22.609603     0.079782
C     20.755354    19.550311    23.615890     0.105058
C     20.081434    19.305645    24.780441    -0.145991
C     20.360511    16.216742    21.786196    -0.492200
C     21.458453    21.053985    23.683592    -0.487522
C     22.577146    18.688884    21.087642     0.441454
C     -0.129313    18.902966    19.746804    -0.062810
C     22.254908    19.491693    18.724690     0.037643
C     21.060756    19.848497    19.101443    -0.057401
C     20.412792    19.631866    20.468658     0.434945
C      1.110432    18.505385    19.457974    -0.069720
C      1.570901    18.650655    18.124170    -0.064978
C      0.766841    19.206250    17.175033    -0.060372
C     22.750855    19.659900    17.445838     0.028757
C     21.924311    20.200204    16.466807    -0.070067
C     20.668513    20.643660    16.733656    -0.092332
C     20.281783    20.444869    18.178244    -0.081964
C      1.238382    19.331131    15.786277     0.424947
C     22.464548    20.404092    15.053432     0.461133
C      1.050458    20.106415    13.507292     0.056812
C      0.898315    19.104306    12.581015     0.138396
C      1.672399    19.339796    11.344807    -0.179968
C      2.441789    20.404601    11.181268     0.007444
C      2.463243    21.409259    12.075453    -0.187365
C      1.718901    21.248188    13.337599     0.120059
C      0.167955    17.830006    12.815332    -0.488732
C      1.744534    22.408311    14.361032    -0.493390
C     19.187335    17.277214    31.867098     0.605422
C     19.918822    17.439815    33.196946    -0.012394
C     20.332540    18.756931    33.527979    -0.183116
C     20.871300    18.989619    34.858705     0.123218
C     20.980082    17.863647    35.705851     0.048748
C     20.600856    16.602855    35.306677     0.126426
C     20.103728    16.370932    34.042773    -0.173578
C     21.124459    20.444105    35.293049    -0.487559
C     20.868344    15.412658    36.284829    -0.499757
C     20.509119    18.535968    37.939555     0.447551
C     20.924009    18.661359    39.381505    -0.079265
C     22.237869    18.337177    39.724848     0.024648
C     -0.084984    17.972727    38.787140    -0.060058
C     22.734838    17.827457    37.325847     0.442322
C     19.971755    19.017653    40.350425    -0.061041
C     20.350889    19.190958    41.656094    -0.072294
C     21.631671    18.989619    41.980532    -0.033524
C     22.655540    18.518128    41.082391     0.014594
C      0.700615    18.237782    41.410786    -0.062192
C      1.616496    17.697478    40.533307    -0.076804
C      1.193328    17.626118    39.124768    -0.082239
C     22.111912    19.173118    43.427318     0.395542
C      1.101191    18.339726    42.820644     0.472053
C      1.128342    19.445818     1.071791     0.062425
C      1.071097    18.472253     2.096982     0.123710
C      1.719115    18.881813     3.333191    -0.192831
C      2.214673    20.150506     3.458482    -0.011215
C      2.186782    21.018814     2.385812    -0.178878
C      1.523997    20.715021     1.201918     0.149548
C      0.569542    17.027197     2.009498    -0.490295
C      1.443354    21.721718     0.121774    -0.491846
C     17.084837    20.802947    29.136625     0.617256
C     17.227431    22.260237    28.908903     0.003807
C     18.368992    22.910895    29.108490    -0.170790
C     18.582878    24.324093    28.959898     0.137549
C     17.483221    24.995394    28.652605     0.063651
C     16.246818    24.448720    28.377843     0.114625
C     16.175450    23.005448    28.540941    -0.187684
C     19.852681    25.010941    29.245211    -0.489338
C     14.973435    25.203105    27.950973    -0.488846
C     17.260956     1.643337    29.848808     0.424612
C     17.301208     3.117957    29.850127    -0.057749
C     17.487023     3.804295    28.624029     0.025036
C     17.690678     3.092216    27.405406    -0.066988
C     17.668963     1.627281    27.390459     0.433810
C     17.158749     3.817548    30.984783    -0.071590
C     17.200368     5.232786    30.988740    -0.073071
C     17.361914     5.884463    29.832542    -0.026991
C     17.586759     5.202202    28.677223     0.043233
C     17.771541     5.920398    27.417715    -0.038770
C     17.989187     5.196595    26.239536    -0.096672
C     17.893340     3.795885    26.256681    -0.080039
C     17.256662     7.346085    29.858479     0.451611
C     17.811289     7.365709    27.422551     0.446604
C     17.525257     9.492006    28.554130     0.068328
C     19.727949     9.508062    29.799131    -0.491910
C     18.451307    11.585936    29.137065    -0.184947
C     15.327557     9.316152    27.363642    -0.503001
C     16.478319    11.500558    27.958007    -0.185155
C     16.462303    10.113100    27.954050     0.140424
C     18.542175    10.196694    29.128272     0.133435
C     17.403985    12.230986    28.490825    -0.003134
C     17.415631    13.715036    28.383118     0.598129
C      3.289765    20.537893     9.934949     0.606643
C      3.031087    20.521327     4.705242     0.598813
C      7.497057    20.628368     4.345194     0.601620
C      8.177501    20.212947     3.094478    -0.028104
C      8.130748    21.150831     1.958502    -0.181113
C      8.756103    20.806770     0.808020     0.118717
C      9.307811    19.547762     0.628655     0.079782
C      9.357139    18.678689     1.634943     0.105058
C      8.683219    18.923355     2.799493    -0.145991
C      8.483726    22.012258    43.767144    -0.492200
C     10.060238    17.175015     1.702644    -0.487522
C     10.700361    19.540116    43.068589     0.441454
C     11.268902    19.326034    41.727751    -0.062810
C     10.378123    18.737307    40.705637     0.037643
C      9.183970    18.380503    41.082391    -0.057401
C      8.536007    18.597134    42.449606     0.434945
C     12.508647    19.723615    41.438922    -0.069720
C     12.969116    19.578345    40.105118    -0.064978
C     12.165056    19.022750    39.155981    -0.060372
C     10.874069    18.569100    39.426786     0.028757
C     10.047525    18.028796    38.447755    -0.070067
C      8.791727    17.585340    38.714603    -0.092332
C      8.404998    17.784131    40.159191    -0.081964
C     12.636597    18.897869    37.767224     0.424947
C     10.587763    17.824908    37.034380     0.461133
C     12.448672    18.122585    35.488240     0.056812
C     12.296529    19.124694    34.561963     0.138396
C     13.070613    18.889204    33.325754    -0.179968
C     13.840003    17.824399    33.162216     0.007444
C     13.861458    16.819741    34.056401    -0.187365
C     13.117116    16.980812    35.318547     0.120059
C     11.566169    20.398994    34.796280    -0.488732
C     13.142749    15.820689    36.341980    -0.493390
C      7.789121    20.951786     9.886151     0.605422
C      8.520608    20.789185    11.215998    -0.012394
C      8.934325    19.472069    11.547031    -0.183116
C      9.473085    19.239381    12.877758     0.123218
C      9.581868    20.365353    13.724904     0.048748
C      9.202641    21.626145    13.325730     0.126426
C      8.705514    21.858068    12.061825    -0.173578
C      9.726244    17.784895    13.312101    -0.487559
C      9.470129    22.816341    14.303882    -0.499757
C      9.110904    19.693032    15.958608     0.447551
C      9.525795    19.567641    17.400558    -0.079265
C     10.839655    19.891823    17.743900     0.024648
C     11.791802    20.256273    16.806193    -0.060058
C     11.336624    20.401543    15.344899     0.442322
C      8.573540    19.211347    18.369478    -0.061041
C      8.952674    19.038042    19.675146    -0.072294
C     10.233457    19.239381    19.999585    -0.033524
C     11.257326    19.710872    19.101443     0.014594
C     12.577400    19.991218    19.429839    -0.062192
C     13.493281    20.531522    18.552359    -0.076804
C     13.070113    20.602882    17.143820    -0.082239
C     10.713697    19.055882    21.446371     0.395542
C     12.977977    19.889274    20.839697     0.472053
C     12.526556    18.783182    23.052739     0.062425
C     12.469312    19.756747    24.077930     0.123710
C     13.117330    19.347187    25.314138    -0.192831
C     13.612887    18.078494    25.439430    -0.011215
C     13.584997    17.210186    24.366760    -0.178878
C     12.922211    17.513979    23.182866     0.149548
C     11.967757    21.201803    23.990446    -0.490295
C     12.841568    16.507282    22.102722    -0.491846
C      5.686622    17.426052     7.155678     0.617256
C      5.829217    15.968763     6.927955     0.003807
C      6.970778    15.318105     7.127542    -0.170790
C      7.184663    13.904907     6.978951     0.137549
C      6.085006    13.233605     6.671657     0.063651
C      4.848603    13.780280     6.396895     0.114625
C      4.777236    15.223552     6.559994    -0.187684
C      8.454467    13.218059     7.264264    -0.489338
C      3.575220    13.025895     5.970025    -0.488846
C      5.862742    11.099663     7.867860     0.424612
C      5.902993     9.625043     7.869179    -0.057749
C      6.088808     8.938705     6.643082     0.025036
C      6.292464     9.650784     5.424458    -0.066988
C      6.270748    11.115719     5.409511     0.433810
C      5.760534     8.925452     9.003836    -0.071590
C      5.802153     7.510214     9.007792    -0.073071
C      5.963700     6.858537     7.851594    -0.026991
C      6.188545     7.540798     6.696276     0.043233
C      6.373327     6.822602     5.436768    -0.038770
C      6.590973     7.546405     4.258589    -0.096672
C      6.495126     8.947115     4.275734    -0.080039
C      5.858447     5.396915     7.877532     0.451611
C      6.413074     5.377291     5.441603     0.446604
C      6.127042     3.250994     6.573183     0.068328
C      8.329734     3.234938     7.818183    -0.491910
C      7.053093     1.157064     7.156117    -0.184947
C      3.929342     3.426848     5.382694    -0.503001
C      5.080105     1.242442     5.977059    -0.185155
C      5.064088     2.629900     5.973103     0.140424
C      7.143961     2.546306     7.147325     0.133435
C      6.005770     0.512014     6.509877    -0.003134
C      6.017416    24.513964     6.402171     0.598129
C     14.687979    17.691107    31.915896     0.606643
C     14.429301    17.707673    26.686189     0.598813
N     13.372946     6.317979     0.635689    -0.188898
N     10.984060     7.151626     7.151281    -0.203793
N     12.763658     5.344414    28.896154    -0.190008
N     10.752376     6.178826    22.212187    -0.229053
N     16.697950    13.722172    37.309141    -0.215057
N     16.619250    20.767777    37.333320    -0.208909
N      1.496161     6.425021    22.616637    -0.188898
N     22.382275     5.591374    29.132229    -0.203793
N      1.365443     7.398586     6.915206    -0.190008
N     22.629162     6.564174     0.231240    -0.229053
N      5.299736    24.506828    15.328194    -0.215057
N      5.221036    17.461223    15.352373    -0.208909
N     21.300268    19.060979    21.345258    -0.188898
N      0.414154    19.894626    14.829666    -0.203793
N     21.430986    18.087414    37.046689    -0.190008
N      0.167267    18.921826    43.730655    -0.229053
N     17.496693     0.979172    28.633701    -0.215057
N     17.575393     8.024777    28.609522    -0.208909
N      9.423483    19.168021    43.326206    -0.188898
N     11.812369    18.334374    36.810614    -0.203793
N     10.032771    20.141586    15.065741    -0.190008
N     12.044053    19.307174    21.749708    -0.229053
N      6.098479    11.763828     6.652754    -0.215057
N      6.177179     4.718223     6.628575    -0.208909
O     17.258501     4.487320    36.745110    -1.026200
O     15.021351     5.622466    38.558538    -0.588157
O     16.030979     3.863678    39.588566    -0.501758
O     11.379339     5.499879    -0.017585    -0.449121
O     15.441332     7.161566     1.240165    -0.426149
O      9.010058     6.183413     6.535815    -0.450933
O     12.885513     8.170812     7.739052    -0.433731
O     14.814558     5.444319    34.955422    -0.535983
O     15.663684     3.462783    34.223456    -0.542914
O     14.816112     6.069236    28.334321    -0.443290
O     10.648733     4.745748    29.445238    -0.434919
O     12.883377     6.850382    21.640243    -0.455957
O      8.746759     5.494782    22.747643    -0.404547
O     18.250138     7.525761    36.819406    -0.543817
O     16.017632     7.428150    36.666858    -0.561633
O     16.252913    13.691844    39.534493    -0.445456
O     17.215084    13.735425    35.067524    -0.450253
O     16.109150    20.779500    39.527459    -0.470251
O     17.202095    20.765738    35.106211    -0.417721
O      8.511414     7.071600    16.272495    -0.515053
O      7.596393     8.804648    17.391765    -0.563339
O      7.143690     8.602035    12.004235    -0.558437
O      8.461997     7.104222    13.093611    -0.529490
O     16.186379     1.638240    36.623775    -0.611283
O     17.453208     1.507497    38.443798    -0.504097
O      5.860286     8.255680    14.764163    -1.026200
O      3.623136     7.120534    16.577591    -0.588157
O      4.632765     8.879322    17.607618    -0.501758
O     22.777553     7.243121    21.963363    -0.449121
O      3.564547     5.581434    23.221113    -0.426149
O     20.408272     6.559587    28.516762    -0.450933
O      1.008728     4.572188    29.719999    -0.433731
O      3.416343     7.298681    12.974474    -0.535983
O      4.265470     9.280217    12.242509    -0.542914
O      3.417897     6.673764     6.353373    -0.443290
O     22.525518     7.997252     7.464290    -0.434919
O      1.006592     5.892618    43.621190    -0.455957
O     20.623545     7.248218     0.766695    -0.404547
O      6.851924     5.217239    14.838458    -0.543817
O      4.619417     5.314850    14.685911    -0.561633
O      4.854699    24.537156    17.553545    -0.445456
O      5.816870    24.493575    13.086577    -0.450253
O      4.710936    17.449500    17.546511    -0.470251
O      5.803880    17.463262    13.125263    -0.417721
O     19.909629     5.671400    38.253443    -0.515053
O     18.994607     3.938352    39.372713    -0.563339
O     18.541904     4.140965    33.985183    -0.558437
O     19.860212     5.638778    35.074558    -0.529490
O      4.788164    11.104760    14.642828    -0.611283
O      6.054993    11.235503    16.462850    -0.504097
O     16.936143    17.230320    29.197732    -1.026200
O     19.173293    18.365466    27.384304    -0.588157
O     18.163664    16.606678    26.354277    -0.501758
O      0.018876    18.242879    21.998532    -0.449121
O     19.231882    19.904566    20.740782    -0.426149
O      2.388157    18.926413    15.445133    -0.450933
O     21.787701    20.913812    14.241896    -0.433731
O     19.380086    18.187319    30.987421    -0.535983
O     18.530959    16.205783    31.719386    -0.542914
O     19.378532    18.812236    37.608522    -0.443290
O      0.270911    17.488748    36.497605    -0.434919
O     21.789837    19.593382     0.340705    -0.455957
O      2.172884    18.237782    43.195200    -0.404547
O     15.944505    20.268761    29.123437    -0.543817
O     18.177012    20.171150    29.275984    -0.561633
O     17.941730     0.948844    26.408350    -0.445456
O     16.979559     0.992425    30.875318    -0.450253
O     18.085493     8.036500    26.415384    -0.470251
O     16.992549     8.022738    30.836632    -0.417721
O      2.886800    19.814600     5.708452    -0.515053
O      3.801822    21.547648     4.589182    -0.563339
O      4.254525    21.345035     9.976712    -0.558437
O      2.936217    19.847222     8.887337    -0.529490
O     18.008265    14.381240    29.319067    -0.611283
O     16.741436    14.250497    27.499045    -0.504097
O      5.537928    20.998680     7.216785    -1.026200
O      7.775078    19.863534     5.403357    -0.588157
O      6.765450    21.622322     4.373329    -0.501758
O     11.895661    19.986121     0.017585    -0.449121
O      7.355097    18.324434    42.721730    -0.426149
O     13.786371    19.302587    37.426080    -0.450933
O      9.910916    17.315188    36.222843    -0.433731
O      7.981871    20.041681     9.006473    -0.535983
O      7.132745    22.023217     9.738439    -0.542914
O      7.980317    19.416764    15.627574    -0.443290
O     12.147696    20.740252    14.516657    -0.434919
O      9.913052    18.635618    22.321652    -0.455957
O     14.049670    19.991218    21.214252    -0.404547
O      4.546291    17.960239     7.142489    -0.543817
O      6.778797    18.057850     7.295037    -0.561633
O      6.543516    11.794156     4.427402    -0.445456
O      5.581345    11.750575     8.894371    -0.450253
O      6.687279     4.706500     4.434436    -0.470251
O      5.594334     4.720262     8.855684    -0.417721
O     14.285015    18.414400    27.689400    -0.515053
O     15.200036    16.681352    26.570130    -0.563339
O     15.652739    16.883965    31.957660    -0.558437
O     14.334432    18.381778    30.868284    -0.529490
O      6.610050    23.847760     7.338120    -0.611283
O      5.343221    23.978503     5.518097    -0.504097

The following XYZ coordinates are in angstroms. Other properties are in atomic units.
The sperically averaged electron density of each atom fit to a function of the form exp(a - br)
eigen_1, eigen_2 and eigen_3 are the three eigenvalues of traceless quadrupole moment tensor
  atom number  atomic symbol              X              Y              Z     net charge C6 coefficient C8 coefficient C10 coefficient fluctuating dipole atomic polarizability isotropic forcefield polarizability              a              b squared Pearson coefficient          <r^3>          <r^4>         wp_QDO          m_QDO          q_QDO       dipole_x       dipole_y       dipole_z         dipole            Qxy            Qxz            Qyz     Q(x^2-y^2)  Q(3z^2 - R^2)        eigen_1        eigen_2        eigen_3 static polarizability      alpha(xx)      alpha(xy)      alpha(xz)      alpha(yy)      alpha(yz)      alpha(zz) atomic spin moment
            1             Zn      15.578408       5.501153      36.733241       1.001201      86.048572 0.15613672E+04  0.47754596E+05                                16.375448                           13.233452       0.013334       1.892509                    0.998082      44.290046     120.734486       0.476128       0.420603      -1.123301      -0.020946       0.031309       0.002688       0.037765      -0.077688       0.003815       0.007175       0.064794      -0.218833      -0.075315      -0.045333       0.120648             22.949926      13.056907       0.084933      -0.323747      18.711032       2.293068      37.081838           0.000000
            2             Zn      17.362699       3.118977      35.255242       1.020579      79.424373 0.15808479E+04  0.48486111E+05                                15.707909                           13.429699       0.198023       1.938170                    0.999466      44.181598     120.490683       0.466772       0.427832      -1.118858      -0.008319      -0.077345      -0.064029       0.100753      -0.060397      -0.005573       0.096322      -0.106801      -0.040190      -0.100808      -0.040817       0.141625             20.274433      13.603101       2.762625      -2.340560      19.825094      -5.639982      27.395104          -0.000001
            3             Zn      18.737606       5.677771      36.661583       0.938977      88.492061 0.17599998E+04  0.55435684E+05                                16.621704                           13.995764       0.019724       1.877376                    0.998456      45.950290     126.890300       0.465927       0.417361      -1.126086       0.018171       0.040936       0.004295       0.044993       0.080487      -0.003027       0.000887       0.081115      -0.112455      -0.071547      -0.037354       0.108901             22.132183      15.189447      -0.790556      -0.463397      20.226808       1.378883      30.980292          -0.000000
            4             Zn      17.439298       3.433219      38.353236       0.924257      95.196095 0.18278760E+04  0.58187538E+05                                17.472812                           14.277659      -0.033476       1.851205                    0.999187      46.813409     130.448834       0.460070       0.418214      -1.124222      -0.016233       0.000551       0.050285       0.052843      -0.015418       0.031499      -0.057774      -0.050931       0.139382      -0.058300      -0.036318       0.094618             23.888886      17.168473       2.907023       0.510248      30.848191       3.793976      23.649993          -0.000000
            5             Zn       4.180193       7.241847      14.752293       1.001201      86.048565 0.15613675E+04  0.47754607E+05                                16.375447                           13.233454       0.013334       1.892509                    0.998082      44.290046     120.734486       0.476128       0.420603      -1.123301      -0.020946      -0.031309       0.002688       0.037765       0.077688       0.003815      -0.007175       0.064794      -0.218833      -0.075315      -0.045332       0.120648             22.949921      13.056906      -0.084934      -0.323736      18.711038      -2.293073      37.081819           0.000000
            6             Zn       5.964485       9.624023      13.274294       1.020579      79.424357 0.15808482E+04  0.48486122E+05                                15.707908                           13.429701       0.198023       1.938170                    0.999466      44.181597     120.490683       0.466772       0.427833      -1.118858      -0.008319       0.077345      -0.064029       0.100753       0.060397      -0.005573      -0.096322      -0.106801      -0.040190      -0.100808      -0.040817       0.141625             20.274425      13.603103      -2.762621      -2.340560      19.825082       5.639974      27.395091          -0.000001
            7             Zn       7.339391       7.065229      14.680635       0.938977      88.492065 0.17599995E+04  0.55435670E+05                                16.621704                           13.995763       0.019724       1.877376                    0.998456      45.950290     126.890300       0.465927       0.417361      -1.126086       0.018171      -0.040936       0.004295       0.044993      -0.080487      -0.003027      -0.000887       0.081115      -0.112455      -0.071547      -0.037354       0.108901             22.132186      15.189447       0.790555      -0.463404      20.226814      -1.378888      30.980296          -0.000000
            8             Zn       6.041083       9.309781      16.372289       0.924257      95.196105 0.18278756E+04  0.58187523E+05                                17.472813                           14.277657      -0.033476       1.851205                    0.999187      46.813409     130.448833       0.460070       0.418214      -1.124222      -0.016233      -0.000551       0.050285       0.052843       0.015418       0.031499       0.057774      -0.050931       0.139382      -0.058300      -0.036318       0.094618             23.888889      17.168481      -2.907019       0.510239      30.848193      -3.793983      23.649992          -0.000000
            9             Zn      18.616236      18.244153      29.209602       1.001201      86.048561 0.15613675E+04  0.47754608E+05                                16.375447                           13.233454       0.013334       1.892509                    0.998082      44.290046     120.734487       0.476128       0.420603      -1.123301       0.020946       0.031309      -0.002688       0.037765       0.077688       0.003815      -0.007175       0.064794      -0.218833      -0.075315      -0.045332       0.120648             22.949920      13.056905      -0.084935      -0.323736      18.711034      -2.293073      37.081820           0.000000
           10             Zn      16.831944      15.861977      30.687601       1.020579      79.424356 0.15808482E+04  0.48486121E+05                                15.707907                           13.429701       0.198023       1.938170                    0.999466      44.181598     120.490684       0.466772       0.427833      -1.118858       0.008319      -0.077345       0.064029       0.100753       0.060397      -0.005573      -0.096322      -0.106801      -0.040190      -0.100808      -0.040817       0.141625             20.274425      13.603103      -2.762621      -2.340560      19.825080       5.639975      27.395091          -0.000001
           11             Zn      15.457038      18.420771      29.281260       0.938977      88.492058 0.17599995E+04  0.55435670E+05                                16.621703                           13.995763       0.019724       1.877376                    0.998456      45.950290     126.890300       0.465927       0.417361      -1.126086      -0.018171       0.040936      -0.004295       0.044993      -0.080487      -0.003027      -0.000887       0.081115      -0.112455      -0.071547      -0.037354       0.108901             22.132183      15.189446       0.790554      -0.463404      20.226808      -1.378887      30.980295          -0.000000
           12             Zn      16.755346      16.176219      27.589606       0.924257      95.196106 0.18278757E+04  0.58187525E+05                                17.472813                           14.277657      -0.033476       1.851205                    0.999187      46.813410     130.448834       0.460070       0.418214      -1.124222       0.016233       0.000551      -0.050285       0.052843       0.015418       0.031499       0.057774      -0.050931       0.139382      -0.058300      -0.036318       0.094618             23.888887      17.168480      -2.907019       0.510239      30.848191      -3.793983      23.649992          -0.000000
           13             Zn       7.218021      19.984847       7.228654       1.001201      86.048576 0.15613672E+04  0.47754596E+05                                16.375448                           13.233452       0.013334       1.892509                    0.998082      44.290046     120.734486       0.476128       0.420603      -1.123301       0.020946      -0.031309      -0.002688       0.037765      -0.077688       0.003815       0.007175       0.064794      -0.218833      -0.075315      -0.045332       0.120648             22.949927      13.056908       0.084933      -0.323747      18.711036       2.293068      37.081838           0.000000
           14             Zn       5.433730      22.367023       8.706653       1.020579      79.424374 0.15808479E+04  0.48486111E+05                                15.707909                           13.429699       0.198023       1.938170                    0.999466      44.181598     120.490683       0.466772       0.427832      -1.118858       0.008319       0.077345       0.064029       0.100753      -0.060397      -0.005573       0.096322      -0.106801      -0.040190      -0.100808      -0.040817       0.141625             20.274433      13.603101       2.762625      -2.340560      19.825095      -5.639981      27.395104          -0.000001
           15             Zn       4.058823      19.808229       7.300312       0.938977      88.492069 0.17599998E+04  0.55435684E+05                                16.621705                           13.995764       0.019724       1.877376                    0.998456      45.950290     126.890301       0.465927       0.417361      -1.126086      -0.018171      -0.040936      -0.004295       0.044993       0.080487      -0.003027       0.000887       0.081115      -0.112455      -0.071547      -0.037354       0.108901             22.132185      15.189448      -0.790556      -0.463397      20.226814       1.378884      30.980294          -0.000000
           16             Zn       5.357131      22.052781       5.608659       0.924257      95.196097 0.18278760E+04  0.58187539E+05                                17.472812                           14.277658      -0.033476       1.851205                    0.999187      46.813410     130.448834       0.460070       0.418214      -1.124222       0.016233      -0.000551      -0.050285       0.052843      -0.015418       0.031499      -0.057774      -0.050931       0.139382      -0.058300      -0.036318       0.094618             23.888886      17.168473       2.907023       0.510248      30.848192       3.793975      23.649993          -0.000000
           17              H      15.123824       3.506874      41.930855       0.133247       1.166732 0.86046890E+01  0.84531527E+02                                 1.716303                            1.627702      -1.122019       2.353146                    0.997422       3.275620       8.662567       0.539979       1.154638      -0.740265       0.023600      -0.031854      -0.000486       0.039647      -0.011471       0.000278      -0.003051      -0.010260      -0.010631      -0.011075      -0.003666       0.014742              1.771942       1.629178      -0.376005      -0.247599       2.008768       0.141562       1.677880          -0.000000
           18              H      14.245187       7.268607      40.541660       0.125836       1.158368 0.84442662E+01  0.82918633E+02                                 1.737389                            1.634259      -1.059232       2.382412                    0.997748       3.318020       8.895664       0.525902       1.186072      -0.732185       0.012306       0.030680      -0.022979       0.040258       0.002712      -0.007890      -0.006606      -0.016026      -0.003350      -0.012902      -0.000866       0.013768              1.822571       1.462195       0.040898      -0.302640       1.917344      -0.413290       2.088175           0.000000
           19              H      14.408885       2.724453      43.891556       0.169277       0.964338 0.67435922E+01  0.61576764E+02                                 1.446867                            1.387191      -0.880893       2.477741                    0.999620       2.872718       7.038248       0.626857       1.070070      -0.763735       0.010936      -0.010190      -0.008658       0.017274      -0.001252      -0.004522      -0.000909       0.000513      -0.001264      -0.004986       0.000396       0.004590              1.469093       1.429966      -0.323850      -0.167214       1.668662       0.130427       1.308650          -0.000001
           20              H      13.374276       3.185750       0.171451       0.169447       1.068583 0.81110326E+01  0.78135774E+02                                 1.602183                            1.565996      -0.931746       2.452228                    0.999400       3.053715       7.871970       0.560784       1.133800      -0.747239      -0.016673      -0.004846      -0.005904       0.018339       0.002787       0.002750      -0.001179       0.005988      -0.006457      -0.004922      -0.000854       0.005776              1.607192       2.022398       0.227899      -0.115105       1.469572      -0.007768       1.329606          -0.000000
           21              H      14.544173       3.759185       1.103444       0.149128       1.152416 0.87848234E+01  0.86261223E+02                                 1.674193                            1.619824      -0.930845       2.429870                    0.999541       3.194014       8.290585       0.556916       1.120041      -0.750137       0.008287       0.008780       0.010911       0.016274       0.002969       0.002969       0.004033      -0.003982       0.004262      -0.004488      -0.002683       0.007171              1.689664       1.389021      -0.003191       0.093301       1.490587       0.230001       2.189384          -0.000001
           22              H      11.795973       8.242172      42.528737       0.161481       1.108466 0.83226260E+01  0.80564629E+02                                 1.627623                            1.574303      -0.945591       2.434877                    0.999453       3.101199       7.972592       0.566597       1.116728      -0.751264      -0.016148      -0.005581       0.002119       0.017216       0.002131      -0.002016      -0.002508       0.005876      -0.008323      -0.004754      -0.001137       0.005891              1.649635       2.101617      -0.002882      -0.318465       1.370263      -0.067438       1.477023           0.000001
           23              H      12.791051       8.655046      41.346162       0.172357       0.962625 0.67068039E+01  0.61266100E+02                                 1.455229                            1.391581      -0.917282       2.463941                    0.999580       2.873450       7.082551       0.619254       1.082761      -0.760133       0.001868       0.004022      -0.015950       0.016555      -0.002589      -0.001428      -0.000732      -0.002283       0.007165      -0.004399       0.001613       0.002786              1.489273       1.216323      -0.026105      -0.116909       1.378105      -0.281260       1.873391           0.000001
           24              H      13.205080       8.917551      42.867244       0.159612       1.076412 0.81857219E+01  0.78782418E+02                                 1.584710                            1.552717      -0.890040       2.457891                    0.999726       3.076634       7.844547       0.576202       1.104482      -0.754572       0.012417       0.007540       0.008723       0.016945       0.002458       0.004526       0.000785       0.003198       0.002002      -0.004261      -0.001921       0.006182              1.570146       1.412000       0.184944       0.152175       1.669925       0.244253       1.628514           0.000000
           25              H       9.725095       5.387740       1.850796       0.139097       1.173383 0.85333982E+01  0.83410899E+02                                 1.717585                            1.619250      -0.930922       2.453808                    0.998857       3.131375       8.181209       0.543836       1.152224      -0.742837      -0.027678      -0.017698      -0.026853       0.042430       0.010582       0.007808       0.003446       0.015154      -0.013480      -0.010840      -0.007590       0.018430              1.730265       1.834133       0.217601       0.180688       1.464481       0.252994       1.892180           0.000000
           26              H       8.953608       5.612017       4.088456       0.125719       1.129696 0.77275955E+01  0.75433657E+02                                 1.795738                            1.621639      -1.356478       2.234587                    0.994048       3.669388      10.343545       0.491689       1.276131      -0.707318      -0.035330      -0.017187       0.006840       0.039880       0.005194       0.000323       0.002355       0.004205       0.003327      -0.006578       0.000941       0.005637              1.972774       2.748913       0.298518      -0.542927       1.466391      -0.070595       1.703017           0.000000
           27              H      14.578078       8.293144       5.899686       0.146823       1.164826 0.82385024E+01  0.79646710E+02                                 1.692864                            1.577944      -0.965100       2.440687                    0.998695       3.076628       7.936369       0.559011       1.133356      -0.747565       0.028566       0.018038       0.029546       0.044882       0.012417       0.007390       0.004191       0.018321      -0.008191      -0.014084      -0.005885       0.019969              1.729177       1.923118       0.280664       0.293170       1.467217       0.247883       1.797196           0.000000
           28              H      15.241656       8.020444       3.525744       0.116789       1.283113 0.92366713E+01  0.91994343E+02                                 1.803795                            1.666324      -1.044901       2.379227                    0.998009       3.319198       8.723817       0.545539       1.127288      -0.747692       0.038578       0.017112      -0.011387       0.043712       0.013569       0.005436       0.002013       0.015271      -0.015035      -0.013206      -0.006206       0.019412              1.912780       2.516455       0.362864      -0.338381       1.514817      -0.034056       1.707068           0.000000
           29              H       9.782417       5.961175      11.337773       0.128650       1.197432 0.88577296E+01  0.87583013E+02                                 1.741425                            1.648112      -1.107737       2.355396                    0.997483       3.298979       8.730764       0.538674       1.149959      -0.741585       0.003748      -0.023234       0.031245       0.039117      -0.007608      -0.000335      -0.010712      -0.008911      -0.001069      -0.012471      -0.002485       0.014955              1.802763       1.445624      -0.108704      -0.072656       1.812838      -0.409629       2.149826          -0.000000
           30              H       8.453088       9.462952      10.084859       0.125186       1.241277 0.96158759E+01  0.98211240E+02                                 1.865806                            1.783341      -1.168109       2.327285                    0.996160       3.532350       9.876958       0.483529       1.240255      -0.719110      -0.019228       0.033516       0.010129       0.039945      -0.008822      -0.004652      -0.000020      -0.022982      -0.010574      -0.014508      -0.001855       0.016363              1.922841       1.805116      -0.405542      -0.159174       2.189295       0.077400       1.774110          -0.000000
           31              H      11.016811       4.748042       8.269232       0.161718       1.127509 0.86910397E+01  0.86013293E+02                                 1.713551                            1.660432      -1.126184       2.352396                    0.997746       3.311940       8.932762       0.520248       1.189603      -0.731176      -0.009026      -0.004154      -0.014321       0.017430      -0.004073       0.002696       0.004000      -0.001782       0.013969      -0.008179       0.001492       0.006687              1.729113       1.471986       0.079442       0.169789       1.589429       0.241220       2.125923          -0.000000
           32              H      10.960158       4.426918       9.838672       0.171220       0.972384 0.68570001E+01  0.63055898E+02                                 1.476474                            1.416498      -0.777781       2.529437                    0.999904       2.877911       7.143027       0.606996       1.097309      -0.756760      -0.008679      -0.007095       0.013577       0.017607      -0.000619      -0.004777      -0.001006      -0.003486       0.004980      -0.005850       0.001015       0.004835              1.505638       1.284371       0.093602      -0.110983       1.637822      -0.360976       1.594722           0.000000
           33              H      12.195635       5.245019       9.236394       0.171065       1.013620 0.73178448E+01  0.68454918E+02                                 1.526632                            1.469659      -0.808337       2.510667                    0.999856       2.928840       7.352185       0.591567       1.106830      -0.754488       0.015185       0.008288       0.003975       0.017751       0.003629       0.001678       0.001467       0.004122      -0.011886      -0.004490      -0.002118       0.006608              1.549892       2.104013       0.038005       0.063061       1.274413      -0.027167       1.271252           0.000000
           34              H      10.572424       9.924248       7.398787       0.166993       1.050195 0.78695298E+01  0.75708367E+02                                 1.625165                            1.574584      -0.925833       2.454031                    0.999340       3.088320       8.119283       0.538886       1.181446      -0.734999       0.019043       0.004985       0.001457       0.019739       0.003057      -0.000429      -0.001419       0.006200      -0.007497      -0.004025      -0.001686       0.005711              1.648127       2.117860       0.129419      -0.242749       1.482417      -0.045841       1.344105           0.000000
           35              H       9.180957      10.431420       8.005461       0.162929       0.978392 0.69713388E+01  0.65994379E+02                                 1.622481                            1.534695      -0.959176       2.439036                    0.998490       3.277954       8.953592       0.510688       1.266950      -0.712109      -0.006758       0.010885       0.011954       0.017523      -0.000224      -0.002763       0.002336      -0.001977       0.010984      -0.003978      -0.001519       0.005497              1.694792       1.557031      -0.441822      -0.149373       2.127991       0.180081       1.399356           0.000000
           36              H       9.191695       9.373751       6.805301       0.158183       1.098134 0.89098981E+01  0.90145595E+02                                 1.791459                            1.770414      -1.078683       2.374809                    0.997628       3.533704      10.148180       0.458909       1.319192      -0.701322      -0.009429      -0.008580      -0.011944       0.017469       0.003825       0.003737       0.001887      -0.006639       0.013055      -0.007851       0.000586       0.007265              1.789409       1.739627       0.035894       0.325518       1.629179       0.207155       1.999419           0.000000
           37              H      13.935811       6.723207      33.041760       0.142004       1.144720 0.84472225E+01  0.83063615E+02                                 1.736830                            1.647507      -1.083378       2.380647                    0.997828       3.261219       8.786992       0.516937       1.204958      -0.728345       0.002295       0.030915       0.027771       0.041620      -0.002775       0.002150       0.008634      -0.021029      -0.000994      -0.011930      -0.003561       0.015491              1.805402       1.404769      -0.010601       0.129202       1.905058       0.407120       2.106378           0.000000
           38              H      14.303626       2.744842      32.180107       0.138341       1.184290 0.88983220E+01  0.88655015E+02                                 1.779383                            1.693675      -1.058525       2.390858                    0.997469       3.307997       8.975053       0.508543       1.208880      -0.727670       0.005665      -0.037027       0.012926       0.039626       0.000604       0.002435      -0.003720      -0.029526      -0.005393      -0.014395      -0.002027       0.016422              1.841037       1.506207      -0.160895       0.134363       2.239479      -0.268235       1.777424           0.000000
           39              H      13.848503       8.035736      30.157860       0.170783       0.972823 0.72518534E+01  0.69341285E+02                                 1.615852                            1.566037      -1.056853       2.396730                    0.997973       3.288813       9.033057       0.505099       1.268196      -0.711821       0.017681       0.004691      -0.004687       0.018883       0.001759      -0.003493      -0.003158       0.001599      -0.012786      -0.006411       0.000256       0.006155              1.628439       1.820906       0.252932      -0.360820       1.491072      -0.159062       1.573338           0.000000
           40              H      12.919821       8.257464      31.441547       0.172875       0.919760 0.63452519E+01  0.57083387E+02                                 1.406124                            1.348936      -0.772424       2.532662                    0.999928       2.803306       6.824744       0.633111       1.075388      -0.762532      -0.000215       0.005100       0.016984       0.017735      -0.001003      -0.000154      -0.000121      -0.004522       0.015066      -0.004988      -0.000039       0.005026              1.435769       1.180978      -0.101403      -0.089166       1.480182       0.344747       1.646146           0.000000
           41              H      12.278397       7.735001      30.069936       0.154640       1.112229 0.84244462E+01  0.81946828E+02                                 1.642566                            1.592444      -0.933921       2.433737                    0.999426       3.148436       8.161825       0.557824       1.128803      -0.747891      -0.014696      -0.004086      -0.006046       0.016408       0.002723       0.005492      -0.000871       0.004162      -0.009509      -0.006927      -0.000307       0.007234              1.663822       1.916759      -0.064285       0.415313       1.421919       0.008532       1.652789          -0.000000
           42              H      12.364694       2.484885      29.625921       0.170628       1.039582 0.77481094E+01  0.73914920E+02                                 1.583972                            1.538713      -0.916939       2.459781                    0.999400       3.030074       7.815968       0.560298       1.145911      -0.744000      -0.019553      -0.001726       0.005715       0.020444       0.002796      -0.002220       0.000569       0.008656      -0.002207      -0.005126      -0.000971       0.006098              1.597873       2.086283       0.128306       0.094704       1.416384      -0.001635       1.290954           0.000000
           43              H      13.799308       1.873221      29.973220       0.164905       1.021409 0.73177205E+01  0.69336999E+02                                 1.604679                            1.523764      -0.904440       2.465854                    0.999048       3.120149       8.220021       0.543283       1.189846      -0.731527       0.008454      -0.011085       0.013099       0.019129      -0.001459       0.003106      -0.003611      -0.003799       0.003588      -0.004339      -0.001752       0.006091              1.659520       1.526866      -0.403697       0.108980       2.055750      -0.116332       1.395945           0.000000
           44              H      13.642609       2.905404      28.759872       0.152150       1.103128 0.88434093E+01  0.88609877E+02                                 1.745616                            1.723006      -0.963089       2.421319                    0.999330       3.413079       9.508376       0.485577       1.258883      -0.715146       0.008042       0.007254      -0.012851       0.016806       0.006095      -0.003679      -0.000832      -0.001098       0.017609      -0.009375       0.001282       0.008093              1.750655       1.506149      -0.028674      -0.172796       1.645420      -0.178584       2.100396           0.000000
           45              H      15.131401       6.394437      25.840802       0.116284       1.104083 0.76313278E+01  0.74363744E+02                                 1.782534                            1.623134      -1.227655       2.295359                    0.994662       3.657743      10.348411       0.485518       1.294612      -0.703805       0.040322       0.006356       0.004547       0.041072       0.006453      -0.004201      -0.003574       0.023252       0.000889      -0.013882      -0.000982       0.014863              1.944325       2.644305       0.143349       0.554676       1.447760       0.055139       1.740909           0.000000
           46              H      14.475891       6.705367      23.625122       0.138779       1.171801 0.85134193E+01  0.83203123E+02                                 1.718603                            1.619447      -0.930100       2.452988                    0.998849       3.135316       8.202562       0.542513       1.155209      -0.742033       0.030539       0.011718      -0.025833       0.041681       0.006818      -0.007022      -0.001790       0.025134      -0.015000      -0.011797      -0.007189       0.018987              1.730572       1.890070       0.163339      -0.238035       1.385876      -0.169431       1.915768          -0.000000
           47              H       8.452294       4.643549      25.124223       0.140758       1.164269 0.81188776E+01  0.78238562E+02                                 1.694803                            1.566706      -0.927776       2.455454                    0.998915       3.087484       7.963168       0.560623       1.133732      -0.747171      -0.040892      -0.017687      -0.010647       0.045808       0.013562      -0.002882      -0.000622       0.020359      -0.016107      -0.014334      -0.005630       0.019964              1.795485       2.377636       0.314840       0.322032       1.418877       0.056114       1.589941          -0.000000
           48              H       9.115487       4.600223      27.489373       0.132724       1.182822 0.84799015E+01  0.82556059E+02                                 1.704879                            1.595590      -0.939551       2.442364                    0.998798       3.151507       8.152061       0.558811       1.125856      -0.748975      -0.031116      -0.012705       0.029719       0.044865       0.009560      -0.007162      -0.002851       0.022382      -0.011542      -0.012800      -0.006417       0.019217              1.737783       1.975804       0.205368      -0.298759       1.393750      -0.181591       1.843795           0.000000
           49              H       9.601286       5.525365      17.927661       0.127520       1.213960 0.89478926E+01  0.89019411E+02                                 1.781392                            1.674135      -1.117059       2.350134                    0.997354       3.363902       9.035819       0.524144       1.174604      -0.735007      -0.005768      -0.023604      -0.029151       0.037950      -0.002064       0.003641       0.008348      -0.015996       0.003910      -0.011248      -0.001962       0.013210              1.866832       1.481344       0.001449       0.272705       1.863663       0.398311       2.255488          -0.000000
           50              H       8.764682       9.111245      19.519081       0.123441       1.223051 0.90766354E+01  0.90416078E+02                                 1.774089                            1.673189      -1.101120       2.353857                    0.997350       3.364653       8.976258       0.531605       1.156635      -0.739536      -0.023790       0.030815      -0.001663       0.038965      -0.011491       0.000386       0.004709      -0.016077      -0.003066      -0.014022      -0.001492       0.015515              1.840664       1.680320      -0.392687       0.277538       2.112428      -0.150885       1.729242          -0.000001
           51              H      11.727759       4.274002      20.358754       0.160907       1.137170 0.85262157E+01  0.83216819E+02                                 1.669887                            1.603443      -1.007123       2.406565                    0.998795       3.155745       8.204457       0.554970       1.130791      -0.747286       0.017758       0.006971       0.003923       0.019476       0.000973       0.003701       0.000809       0.005235      -0.012686      -0.005597      -0.000675       0.006272              1.710869       2.105403      -0.081959       0.422239       1.421243       0.041477       1.605961          -0.000000
           52              H      10.857283       3.891712      19.075066       0.169396       0.967597 0.66894287E+01  0.61037210E+02                                 1.459646                            1.388600      -0.865752       2.486517                    0.999648       2.867022       7.051113       0.621017       1.080928      -0.760835      -0.000596      -0.001034      -0.016388       0.016431      -0.002320       0.000522      -0.001108      -0.002857       0.009546      -0.004317       0.000564       0.003753              1.497505       1.202183      -0.035507       0.055837       1.425219       0.326432       1.865113          -0.000000
           53              H      10.224559       3.761734      20.538997       0.163905       1.061366 0.80716376E+01  0.77545397E+02                                 1.581946                            1.551302      -0.912937       2.454673                    0.999356       3.067686       7.858694       0.570229       1.118052      -0.750981      -0.015458      -0.003606       0.007910       0.017735       0.001257      -0.004816      -0.001417       0.005113      -0.004343      -0.004568      -0.002103       0.006670              1.567581       1.495830       0.226899      -0.186742       1.615646      -0.185787       1.591266          -0.000000
           54              H       9.925803       9.878374      21.470990       0.168310       0.973948 0.67777533E+01  0.61961260E+02                                 1.457820                            1.391294      -0.854071       2.489581                    0.999714       2.872391       7.039470       0.625588       1.070985      -0.763641       0.000475       0.010898      -0.013120       0.017063       0.001301       0.001326      -0.002167      -0.005266       0.008405      -0.004788       0.000452       0.004336              1.484144       1.190398      -0.027440       0.075709       1.919157      -0.230763       1.342877          -0.000002
           55              H      10.796027       8.861482      22.350227       0.155753       1.178167 0.88238455E+01  0.87185334E+02                                 1.730963                            1.645752      -1.099247       2.358412                    0.998491       3.268651       8.654175       0.538541       1.151071      -0.741228       0.017828      -0.004377       0.001367       0.018408      -0.001872       0.003701       0.002711       0.008241      -0.003517      -0.006525       0.000003       0.006522              1.808566       2.116920      -0.111527       0.599659       1.515783      -0.060866       1.792995          -0.000001
           56              H       9.200350       8.861482      22.473321       0.166604       1.014440 0.76166049E+01  0.72019868E+02                                 1.530546                            1.503781      -0.785842       2.517852                    0.999875       2.973633       7.523225       0.581803       1.113369      -0.752814      -0.015084      -0.007882       0.003329       0.017342       0.005170      -0.002264      -0.000691       0.005519      -0.009658      -0.004598      -0.003345       0.007944              1.515472       1.647355       0.012518      -0.305042       1.299344      -0.027668       1.599716          -0.000001
           57              H      15.077472       9.646451      36.567504       0.111207       1.274586 0.96021324E+01  0.96803960E+02                                 1.803165                            1.703445      -1.169635       2.309738                    0.997003       3.463559       9.232523       0.536119       1.133234      -0.744877      -0.025866      -0.022858      -0.010995       0.036227       0.003216       0.006113       0.003352       0.012958      -0.026205      -0.011141      -0.002496       0.013636              1.870393       1.889242       0.318911       0.172514       2.228524       0.182221       1.493411           0.000000
           58              H      18.846516       9.827402      37.561043       0.117784       1.236628 0.92738446E+01  0.92928426E+02                                 1.785380                            1.689288      -1.181568       2.311508                    0.996706       3.438521       9.216710       0.529711       1.153928      -0.739571       0.029546      -0.019365       0.004625       0.035628      -0.002294       0.005528      -0.001759       0.012701      -0.029575      -0.011357      -0.001765       0.013122              1.841893       1.993024      -0.357488       0.185821       2.079516      -0.046973       1.453138           0.000000
           59              H      13.646730      11.603776      36.505958       0.165330       0.967818 0.67109808E+01  0.61182800E+02                                 1.449671                            1.383071      -0.824941       2.500614                    0.999775       2.868938       7.015239       0.628533       1.068893      -0.764219      -0.004745      -0.016670      -0.001970       0.017443       0.000391       0.000835       0.000164      -0.005007      -0.010073      -0.003608      -0.000612       0.004220              1.470565       1.576082       0.328645       0.093281       1.650838       0.090306       1.184773           0.000001
           60              H      14.456082      12.855138      35.921264       0.156721       1.137617 0.86447797E+01  0.85231060E+02                                 1.708622                            1.642883      -1.096736       2.362514                    0.998003       3.291754       8.790411       0.530605       1.170821      -0.735902       0.008571       0.004098      -0.016508       0.019046      -0.000725      -0.001682      -0.004642       0.002031       0.015798      -0.006036      -0.001387       0.007423              1.758981       1.427704      -0.012819       0.001168       2.049396      -0.475029       1.799844          -0.000000
           61              H      14.076099      12.804166      37.473119       0.162856       1.098776 0.83742458E+01  0.81745522E+02                                 1.666725                            1.617695      -0.903041       2.462800                    0.999121       3.149844       8.314848       0.535438       1.171868      -0.737219       0.000147       0.006107       0.019219       0.020167      -0.003626      -0.000390       0.005029      -0.000929       0.014067      -0.006949      -0.000893       0.007842              1.699941       1.509932      -0.203939      -0.207164       1.839807       0.363618       1.750085           0.000000
           62              H      19.517811      13.038638      37.257706       0.157211       1.010676 0.73433276E+01  0.70012364E+02                                 1.614527                            1.539345      -1.048864       2.385233                    0.998337       3.307776       8.894806       0.530902       1.210069      -0.724581       0.001829       0.004387      -0.015640       0.016346       0.001107      -0.000123      -0.002234       0.002517       0.012632      -0.004287      -0.000564       0.004850              1.667046       1.431286       0.255114      -0.182021       1.908644      -0.484333       1.661206           0.000000
           63              H      19.926424      11.815310      38.207283       0.168353       0.952664 0.65883073E+01  0.59872767E+02                                 1.441430                            1.375740      -0.855353       2.489037                    0.999722       2.863854       7.024051       0.625635       1.077283      -0.761647       0.007523      -0.015566       0.002541       0.017475      -0.000288       0.001213       0.000167      -0.003859      -0.010346      -0.003860       0.000184       0.003676              1.471381       1.552458      -0.318845       0.172371       1.639650      -0.141322       1.222036          -0.000000
           64              H      19.024115      13.008054      38.778788       0.159315       1.123928 0.87198155E+01  0.85879874E+02                                 1.678933                            1.640777      -1.005250       2.406098                    0.998914       3.205772       8.466762       0.537154       1.157772      -0.740347      -0.008490       0.004790       0.016032       0.018763      -0.000045      -0.002420       0.003737       0.001623       0.010112      -0.004631      -0.001278       0.005910              1.691331       1.442303      -0.081431      -0.033715       1.787911       0.372495       1.843777           0.000000
           65              H      17.168382      16.096958      34.140808       0.113831       1.127643 0.85042819E+01  0.86174917E+02                                 1.885514                            1.776364      -1.512409       2.157561                    0.991742       4.028944      12.089339       0.434416       1.391418      -0.682968       0.006142      -0.018268      -0.033807       0.038915       0.000766      -0.001386       0.005302      -0.010913       0.033549      -0.011255      -0.002065       0.013320              1.980507       1.609092      -0.066548      -0.147231       1.819436       0.303556       2.512993           0.000000
           66              H      17.082264      18.456961      34.140808       0.121321       1.166436 0.89497157E+01  0.91010196E+02                                 1.881566                            1.790120      -1.212158       2.309998                    0.994477       3.706922      10.812107       0.448579       1.342723      -0.695462       0.001100       0.019516      -0.037834       0.042585      -0.002982      -0.000920      -0.007272      -0.008335       0.056764      -0.014909      -0.006029       0.020938              1.969627       1.570869       0.037973      -0.087192       1.843041      -0.337491       2.494972           0.000000
           67              H      15.993474      18.393246      40.510886       0.126398       1.184216 0.86641904E+01  0.85229152E+02                                 1.736168                            1.636206      -0.983662       2.414209                    0.998426       3.253843       8.599587       0.537362       1.158721      -0.739904      -0.012172       0.016011       0.038385       0.043335      -0.002377      -0.006885       0.000972      -0.007849       0.053803      -0.014823      -0.004665       0.019488              1.796168       1.619860      -0.142116      -0.219030       1.726073       0.330868       2.042570           0.000000
           68              H      16.221617      16.063826      40.506490       0.124331       1.229128 0.90404068E+01  0.89538790E+02                                 1.757413                            1.654494      -1.008618       2.404153                    0.997989       3.238688       8.482731       0.544640       1.135464      -0.746498      -0.001983      -0.017366       0.038520       0.042300      -0.002473      -0.003436      -0.000449      -0.006346       0.055265      -0.013594      -0.005207       0.018801              1.797723       1.411676       0.021771      -0.086030       1.812671      -0.371256       2.168823           0.000001
           69              H      14.300240      22.664700      35.270628       0.163193       1.028704 0.76056742E+01  0.72176440E+02                                 1.571830                            1.524130      -0.733077       2.542762                    0.999951       3.004205       7.713599       0.563522       1.145348      -0.744544       0.005341       0.009461      -0.014933       0.018467       0.003263      -0.001218      -0.003940      -0.006504       0.014020      -0.006959      -0.000798       0.007756              1.593215       1.333414      -0.005751       0.160316       1.568840      -0.317770       1.877390          -0.000000
           70              H      13.672458      22.348673      36.708182       0.159467       1.109639 0.85644722E+01  0.84060345E+02                                 1.681969                            1.641022      -0.786515       2.512256                    0.999822       3.142209       8.313224       0.529244       1.179124      -0.736195      -0.007819       0.002659       0.014575       0.016753      -0.001878      -0.005760       0.001872       0.003104       0.009333      -0.004555      -0.003580       0.008135              1.694125       2.028166       0.051019      -0.351561       1.493385       0.022294       1.560825          -0.000000
           71              H      14.669111      21.298650      36.022377       0.152196       1.105060 0.83359146E+01  0.83686863E+02                                 1.838258                            1.736350      -1.427789       2.201316                    0.995581       3.851176      11.341827       0.449831       1.356290      -0.690310       0.007392      -0.017320      -0.001342       0.018879      -0.000928       0.000723       0.005519      -0.009680      -0.003930      -0.005384      -0.003209       0.008593              1.948766       1.651513      -0.090443       0.036852       2.739240       0.073553       1.455544           0.000000
           72              H      15.084472      24.841204      36.352091       0.125640       1.213979 0.89864559E+01  0.89166516E+02                                 1.758733                            1.660755      -1.056795       2.380081                    0.997650       3.310652       8.773620       0.536339       1.150943      -0.741513      -0.024721       0.021183      -0.020730       0.038595      -0.003583       0.013790      -0.001401       0.002826      -0.017450      -0.015489       0.000505       0.014984              1.826571       1.735107      -0.260706       0.277525       2.168646      -0.269995       1.575960          -0.000000
           73              H      18.522758      21.482149      39.293142       0.161412       1.131374 0.87976772E+01  0.88208565E+02                                 1.780105                            1.718169      -1.218923       2.308286                    0.996696       3.502724       9.823371       0.485476       1.258332      -0.713836      -0.012369      -0.006021       0.014136       0.019725       0.000256      -0.003590      -0.002728      -0.005391       0.018318      -0.006791      -0.001191       0.007982              1.834013       1.623626       0.100787      -0.047704       2.022040      -0.484907       1.856372          -0.000000
           74              H      19.539001      22.669797      38.945843       0.161250       0.997266 0.70929032E+01  0.65832534E+02                                 1.505665                            1.444247      -0.812331       2.502046                    0.999790       2.937901       7.345241       0.598411       1.102783      -0.755206       0.005049       0.014137       0.004611       0.015704       0.000559       0.001241       0.001177      -0.003874      -0.007239      -0.003173      -0.000365       0.003538              1.528179       1.610047       0.260260       0.254510       1.641320       0.163091       1.333171          -0.000001
           75              H      19.275938      21.505087      37.881965       0.156596       1.012912 0.76094208E+01  0.74168521E+02                                 1.698652                            1.631954      -1.158884       2.332591                    0.997209       3.558269      10.100000       0.478788       1.312488      -0.700720       0.003209      -0.007032      -0.014563       0.016487      -0.002909      -0.000625       0.002806       0.002443       0.013613      -0.005831       0.000060       0.005772              1.749191       1.624644      -0.363309      -0.236898       1.906730       0.383119       1.716198          -0.000000
           76              H      18.441653      24.690837      38.405111       0.114360       1.276704 0.95937021E+01  0.96703513E+02                                 1.810639                            1.708038      -1.142228       2.327631                    0.996984       3.424270       9.128846       0.532856       1.140355      -0.743667       0.022887       0.017271       0.015094       0.032403       0.003740       0.010131      -0.000994       0.005198      -0.019672      -0.012778       0.000546       0.012232              1.873897       1.888567       0.284268       0.328804       2.175704       0.205873       1.557420          -0.000001
           77              H       3.725609       9.236126      19.949908       0.133247       1.166731 0.86046883E+01  0.84531520E+02                                 1.716303                            1.627702      -1.122019       2.353146                    0.997422       3.275620       8.662567       0.539979       1.154638      -0.740265       0.023600       0.031854      -0.000486       0.039647       0.011471       0.000278       0.003051      -0.010260      -0.010631      -0.011075      -0.003666       0.014742              1.771941       1.629177       0.376005      -0.247598       2.008768      -0.141561       1.677879          -0.000000
           78              H       2.846972       5.474393      18.560712       0.125836       1.158368 0.84442659E+01  0.82918629E+02                                 1.737389                            1.634259      -1.059232       2.382412                    0.997748       3.318020       8.895664       0.525902       1.186072      -0.732185       0.012306      -0.030680      -0.022979       0.040258      -0.002712      -0.007890       0.006606      -0.016026      -0.003350      -0.012902      -0.000866       0.013768              1.822571       1.462195      -0.040898      -0.302640       1.917344       0.413290       2.088175           0.000000
           79              H       3.010670      10.018547      21.910608       0.169277       0.964338 0.67435911E+01  0.61576751E+02                                 1.446867                            1.387191      -0.880893       2.477741                    0.999620       2.872718       7.038248       0.626857       1.070070      -0.763735       0.010936       0.010190      -0.008658       0.017274       0.001252      -0.004522       0.000909       0.000513      -0.001264      -0.004986       0.000396       0.004590              1.469093       1.429966       0.323850      -0.167214       1.668662      -0.130428       1.308651          -0.000001
           80              H       1.497491       9.557250      22.152399       0.169447       1.068583 0.81110330E+01  0.78135779E+02                                 1.602183                            1.565996      -0.931746       2.452228                    0.999400       3.053715       7.871970       0.560784       1.133800      -0.747239      -0.016673       0.004846      -0.005904       0.018339      -0.002787       0.002750       0.001179       0.005988      -0.006457      -0.004922      -0.000854       0.005776              1.607192       2.022399      -0.227899      -0.115105       1.469572       0.007768       1.329606          -0.000000
           81              H       2.667387       8.983815      23.084391       0.149128       1.152416 0.87848160E+01  0.86261134E+02                                 1.674193                            1.619824      -0.930845       2.429870                    0.999541       3.194014       8.290585       0.556916       1.120042      -0.750137       0.008287      -0.008780       0.010911       0.016274      -0.002969       0.002969      -0.004033      -0.003982       0.004262      -0.004488      -0.002683       0.007171              1.689664       1.389020       0.003191       0.093300       1.490587      -0.230002       2.189383          -0.000001
           82              H       0.397758       4.500828      20.547790       0.161481       1.108466 0.83226290E+01  0.80564664E+02                                 1.627624                            1.574303      -0.945591       2.434877                    0.999453       3.101199       7.972592       0.566597       1.116728      -0.751264      -0.016148       0.005581       0.002119       0.017216      -0.002131      -0.002016       0.002508       0.005876      -0.008323      -0.004754      -0.001137       0.005891              1.649635       2.101618       0.002882      -0.318466       1.370264       0.067438       1.477024           0.000001
           83              H       1.392837       4.087954      19.365215       0.172357       0.962625 0.67067998E+01  0.61266055E+02                                 1.455229                            1.391581      -0.917282       2.463941                    0.999580       2.873450       7.082551       0.619254       1.082761      -0.760133       0.001868      -0.004022      -0.015950       0.016555       0.002589      -0.001428       0.000732      -0.002283       0.007165      -0.004399       0.001613       0.002786              1.489272       1.216323       0.026104      -0.116910       1.378104       0.281260       1.873390           0.000001
           84              H       1.806866       3.825449      20.886296       0.159612       1.076412 0.81857249E+01  0.78782453E+02                                 1.584711                            1.552717      -0.890040       2.457891                    0.999726       3.076634       7.844547       0.576202       1.104482      -0.754572       0.012417      -0.007540       0.008723       0.016945      -0.002458       0.004526      -0.000785       0.003198       0.002002      -0.004261      -0.001921       0.006182              1.570146       1.412000      -0.184944       0.152176       1.669925      -0.244253       1.628514           0.000000
           85              H      21.123309       7.355260      23.831743       0.139097       1.173384 0.85334072E+01  0.83411006E+02                                 1.717586                            1.619251      -0.930922       2.453808                    0.998857       3.131375       8.181209       0.543836       1.152224      -0.742837      -0.027678       0.017698      -0.026853       0.042430      -0.010582       0.007808      -0.003446       0.015154      -0.013480      -0.010840      -0.007590       0.018430              1.730266       1.834134      -0.217601       0.180688       1.464481      -0.252994       1.892181           0.000000
           86              H      20.351822       7.130983      26.069404       0.125719       1.129696 0.77276013E+01  0.75433726E+02                                 1.795739                            1.621639      -1.356478       2.234587                    0.994048       3.669388      10.343545       0.491689       1.276130      -0.707318      -0.035330       0.017187       0.006840       0.039880      -0.005194       0.000323      -0.002355       0.004205       0.003327      -0.006578       0.000941       0.005637              1.972774       2.748914      -0.298518      -0.542927       1.466392       0.070595       1.703017           0.000000
           87              H       2.701293       4.449856      27.880634       0.146823       1.164827 0.82385109E+01  0.79646809E+02                                 1.692865                            1.577945      -0.965100       2.440687                    0.998695       3.076628       7.936369       0.559011       1.133356      -0.747565       0.028566      -0.018038       0.029546       0.044882      -0.012417       0.007390      -0.004191       0.018321      -0.008191      -0.014084      -0.005885       0.019969              1.729178       1.923119      -0.280664       0.293170       1.467217      -0.247883       1.797196           0.000000
           88              H       3.364871       4.722556      25.506691       0.116789       1.283113 0.92366713E+01  0.91994350E+02                                 1.803796                            1.666325      -1.044901       2.379227                    0.998009       3.319197       8.723817       0.545538       1.127288      -0.747692       0.038578      -0.017112      -0.011387       0.043712      -0.013569       0.005436      -0.002013       0.015271      -0.015035      -0.013206      -0.006206       0.019412              1.912781       2.516457      -0.362865      -0.338382       1.514817       0.034056       1.707069           0.000000
           89              H      21.180631       6.781825      33.318720       0.128650       1.197432 0.88577297E+01  0.87583015E+02                                 1.741424                            1.648112      -1.107737       2.355396                    0.997483       3.298979       8.730764       0.538674       1.149959      -0.741585       0.003748       0.023234       0.031245       0.039117       0.007608      -0.000335       0.010712      -0.008911      -0.001069      -0.012471      -0.002485       0.014955              1.802763       1.445624       0.108704      -0.072656       1.812838       0.409629       2.149826          -0.000000
           90              H      19.851303       3.280048      32.065806       0.125186       1.241277 0.96158744E+01  0.98211221E+02                                 1.865805                            1.783341      -1.168109       2.327285                    0.996160       3.532350       9.876958       0.483529       1.240255      -0.719110      -0.019228      -0.033516       0.010129       0.039945       0.008822      -0.004652       0.000020      -0.022982      -0.010574      -0.014508      -0.001855       0.016363              1.922840       1.805116       0.405542      -0.159173       2.189295      -0.077400       1.774109          -0.000000
           91              H      22.415025       7.994958      30.250180       0.161718       1.127509 0.86910398E+01  0.86013294E+02                                 1.713551                            1.660432      -1.126184       2.352396                    0.997746       3.311940       8.932762       0.520248       1.189603      -0.731176      -0.009026       0.004154      -0.014321       0.017430       0.004073       0.002696      -0.004000      -0.001782       0.013969      -0.008179       0.001492       0.006687              1.729113       1.471986      -0.079442       0.169789       1.589429      -0.241220       2.125924          -0.000000
           92              H      22.358373       8.316082      31.819620       0.171220       0.972384 0.68570008E+01  0.63055908E+02                                 1.476474                            1.416498      -0.777781       2.529437                    0.999904       2.877911       7.143028       0.606996       1.097309      -0.756760      -0.008679       0.007095       0.013577       0.017607       0.000619      -0.004777       0.001006      -0.003486       0.004980      -0.005850       0.001015       0.004835              1.505639       1.284371      -0.093601      -0.110983       1.637823       0.360976       1.594722           0.000000
           93              H       0.318849       7.497981      31.217342       0.171065       1.013620 0.73178448E+01  0.68454918E+02                                 1.526632                            1.469659      -0.808337       2.510667                    0.999856       2.928840       7.352185       0.591567       1.106830      -0.754488       0.015185      -0.008288       0.003975       0.017751      -0.003629       0.001678      -0.001467       0.004122      -0.011886      -0.004490      -0.002118       0.006608              1.549892       2.104013      -0.038005       0.063061       1.274413       0.027167       1.271252           0.000000
           94              H      21.970639       2.818752      29.379734       0.166993       1.050196 0.78695309E+01  0.75708380E+02                                 1.625165                            1.574584      -0.925833       2.454031                    0.999340       3.088320       8.119283       0.538886       1.181446      -0.734999       0.019043      -0.004985       0.001457       0.019739      -0.003057      -0.000429       0.001419       0.006200      -0.007497      -0.004025      -0.001686       0.005711              1.648127       2.117860      -0.129419      -0.242750       1.482417       0.045841       1.344105           0.000000
           95              H      20.579172       2.311580      29.986409       0.162929       0.978392 0.69713391E+01  0.65994380E+02                                 1.622481                            1.534695      -0.959176       2.439036                    0.998490       3.277954       8.953591       0.510689       1.266949      -0.712109      -0.006758      -0.010885       0.011954       0.017523       0.000224      -0.002763      -0.002336      -0.001977       0.010984      -0.003978      -0.001519       0.005497              1.694792       1.557030       0.441821      -0.149373       2.127990      -0.180081       1.399356           0.000000
           96              H      20.589909       3.369249      28.786249       0.158183       1.098134 0.89099012E+01  0.90145633E+02                                 1.791460                            1.770414      -1.078683       2.374809                    0.997628       3.533704      10.148180       0.458909       1.319192      -0.701322      -0.009429       0.008580      -0.011944       0.017469      -0.003825       0.003737      -0.001887      -0.006639       0.013055      -0.007851       0.000586       0.007265              1.789409       1.739628      -0.035894       0.325519       1.629180      -0.207155       1.999419           0.000000
           97              H       2.537597       6.019793      11.060813       0.142004       1.144720 0.84472278E+01  0.83063678E+02                                 1.736830                            1.647508      -1.083378       2.380647                    0.997828       3.261219       8.786992       0.516937       1.204958      -0.728345       0.002295      -0.030915       0.027771       0.041620       0.002775       0.002150      -0.008634      -0.021029      -0.000994      -0.011930      -0.003561       0.015491              1.805402       1.404770       0.010601       0.129203       1.905058      -0.407120       2.106379           0.000000
           98              H       2.905412       9.998158      10.199160       0.138341       1.184290 0.88983244E+01  0.88655043E+02                                 1.779383                            1.693675      -1.058525       2.390858                    0.997469       3.307997       8.975053       0.508543       1.208880      -0.727670       0.005665       0.037027       0.012926       0.039626      -0.000604       0.002435       0.003720      -0.029526      -0.005393      -0.014395      -0.002027       0.016422              1.841037       1.506208       0.160895       0.134364       2.239479       0.268236       1.777425           0.000000
           99              H       2.450288       4.707264       8.176912       0.170783       0.972823 0.72518536E+01  0.69341286E+02                                 1.615852                            1.566037      -1.056853       2.396730                    0.997973       3.288813       9.033057       0.505099       1.268196      -0.711821       0.017681      -0.004691      -0.004687       0.018883      -0.001759      -0.003493       0.003158       0.001599      -0.012786      -0.006411       0.000256       0.006155              1.628439       1.820906      -0.252932      -0.360820       1.491072       0.159062       1.573338           0.000000
          100              H       1.521607       4.485536       9.460600       0.172875       0.919760 0.63452548E+01  0.57083418E+02                                 1.406124                            1.348937      -0.772424       2.532662                    0.999928       2.803306       6.824744       0.633111       1.075388      -0.762532      -0.000215      -0.005100       0.016984       0.017735       0.001003      -0.000154       0.000121      -0.004522       0.015066      -0.004988      -0.000039       0.005026              1.435769       1.180978       0.101403      -0.089166       1.480182      -0.344747       1.646147           0.000000
          101              H       0.880183       5.007999       8.088989       0.154640       1.112228 0.84244374E+01  0.81946725E+02                                 1.642566                            1.592443      -0.933921       2.433737                    0.999426       3.148436       8.161825       0.557824       1.128803      -0.747891      -0.014696       0.004086      -0.006046       0.016408      -0.002723       0.005492       0.000871       0.004162      -0.009509      -0.006927      -0.000307       0.007234              1.663822       1.916758       0.064285       0.415313       1.421918      -0.008532       1.652788          -0.000000
          102              H       0.966479      10.258115       7.644974       0.170628       1.039582 0.77481080E+01  0.73914907E+02                                 1.583972                            1.538713      -0.916939       2.459781                    0.999400       3.030073       7.815967       0.560298       1.145911      -0.744000      -0.019553       0.001726       0.005715       0.020444      -0.002796      -0.002220      -0.000569       0.008656      -0.002207      -0.005126      -0.000971       0.006098              1.597874       2.086283      -0.128306       0.094704       1.416385       0.001635       1.290954           0.000000
          103              H       2.401093      10.869779       7.992273       0.164905       1.021409 0.73177204E+01  0.69337000E+02                                 1.604679                            1.523764      -0.904440       2.465854                    0.999048       3.120149       8.220022       0.543283       1.189846      -0.731527       0.008454       0.011085       0.013099       0.019129       0.001459       0.003106       0.003611      -0.003799       0.003588      -0.004339      -0.001752       0.006091              1.659520       1.526866       0.403697       0.108980       2.055750       0.116332       1.395945           0.000000
          104              H       2.244394       9.837596       6.778924       0.152150       1.103128 0.88434155E+01  0.88609952E+02                                 1.745616                            1.723007      -0.963089       2.421319                    0.999330       3.413079       9.508376       0.485577       1.258882      -0.715146       0.008042      -0.007254      -0.012851       0.016806      -0.006095      -0.003679       0.000832      -0.001098       0.017609      -0.009375       0.001282       0.008093              1.750655       1.506149       0.028674      -0.172796       1.645420       0.178584       2.100396           0.000000
          105              H       3.733186       6.348563       3.859854       0.116284       1.104082 0.76313261E+01  0.74363723E+02                                 1.782533                            1.623133      -1.227655       2.295359                    0.994662       3.657743      10.348411       0.485518       1.294612      -0.703805       0.040322      -0.006356       0.004547       0.041072      -0.006453      -0.004201       0.003574       0.023252       0.000889      -0.013882      -0.000982       0.014863              1.944324       2.644304      -0.143349       0.554674       1.447759      -0.055138       1.740908           0.000000
          106              H       3.077676       6.037633       1.644175       0.138779       1.171801 0.85134145E+01  0.83203067E+02                                 1.718603                            1.619446      -0.930100       2.452988                    0.998849       3.135316       8.202562       0.542513       1.155209      -0.742033       0.030539      -0.011718      -0.025833       0.041681      -0.006818      -0.007022       0.001790       0.025134      -0.015000      -0.011797      -0.007189       0.018987              1.730571       1.890071      -0.163339      -0.238035       1.385876       0.169431       1.915766          -0.000000
          107              H      20.329080       8.099451       3.143275       0.140758       1.164269 0.81188719E+01  0.78238495E+02                                 1.694802                            1.566706      -0.927776       2.455454                    0.998915       3.087484       7.963168       0.560623       1.133732      -0.747171      -0.040892       0.017687      -0.010647       0.045808      -0.013562      -0.002882       0.000622       0.020359      -0.016107      -0.014334      -0.005630       0.019964              1.795484       2.377635      -0.314840       0.322032       1.418877      -0.056114       1.589940          -0.000000
          108              H      20.992273       8.142777       5.508425       0.132724       1.182821 0.84798966E+01  0.82556001E+02                                 1.704878                            1.595589      -0.939551       2.442364                    0.998798       3.151507       8.152061       0.558811       1.125856      -0.748975      -0.031116       0.012705       0.029719       0.044865      -0.009560      -0.007162       0.002851       0.022382      -0.011542      -0.012800      -0.006417       0.019217              1.737782       1.975802      -0.205368      -0.298758       1.393750       0.181591       1.843795           0.000000
          109              H      20.999501       7.217635      39.908608       0.127520       1.213961 0.89478938E+01  0.89019418E+02                                 1.781391                            1.674135      -1.117059       2.350134                    0.997354       3.363903       9.035819       0.524144       1.174603      -0.735007      -0.005768       0.023604      -0.029151       0.037950       0.002064       0.003641      -0.008348      -0.015996       0.003910      -0.011248      -0.001962       0.013210              1.866831       1.481343      -0.001449       0.272705       1.863662      -0.398311       2.255487          -0.000000
          110              H      20.162896       3.631755      41.500029       0.123441       1.223051 0.90766385E+01  0.90416113E+02                                 1.774089                            1.673189      -1.101120       2.353857                    0.997350       3.364653       8.976257       0.531605       1.156635      -0.739537      -0.023790      -0.030815      -0.001663       0.038965       0.011491       0.000386      -0.004709      -0.016077      -0.003066      -0.014022      -0.001492       0.015515              1.840664       1.680320       0.392687       0.277538       2.112428       0.150885       1.729242          -0.000001
          111              H      -0.149027       8.468998      42.339701       0.160907       1.137169 0.85262075E+01  0.83216722E+02                                 1.669887                            1.603443      -1.007123       2.406565                    0.998795       3.155745       8.204457       0.554970       1.130791      -0.747286       0.017758      -0.006971       0.003923       0.019476      -0.000973       0.003701      -0.000809       0.005235      -0.012686      -0.005597      -0.000675       0.006272              1.710869       2.105403       0.081959       0.422238       1.421243      -0.041477       1.605960          -0.000000
          112              H      22.255498       8.851288      41.056014       0.169396       0.967597 0.66894279E+01  0.61037199E+02                                 1.459646                            1.388600      -0.865752       2.486517                    0.999648       2.867022       7.051112       0.621018       1.080928      -0.760835      -0.000596       0.001034      -0.016388       0.016431       0.002320       0.000522       0.001108      -0.002857       0.009546      -0.004317       0.000564       0.003753              1.497505       1.202183       0.035507       0.055837       1.425218      -0.326432       1.865114          -0.000000
          113              H      21.622774       8.981266      42.519945       0.163905       1.061366 0.80716391E+01  0.77545415E+02                                 1.581946                            1.551302      -0.912937       2.454673                    0.999356       3.067686       7.858694       0.570229       1.118052      -0.750981      -0.015458       0.003606       0.007910       0.017735      -0.001257      -0.004816       0.001417       0.005113      -0.004343      -0.004568      -0.002103       0.006670              1.567581       1.495831      -0.226899      -0.186742       1.615647       0.185787       1.591266          -0.000000
          114              H      21.324018       2.864626      43.451937       0.168310       0.973948 0.67777537E+01  0.61961262E+02                                 1.457820                            1.391294      -0.854071       2.489581                    0.999714       2.872391       7.039469       0.625588       1.070984      -0.763641       0.000475      -0.010898      -0.013120       0.017063      -0.001301       0.001326       0.002167      -0.005266       0.008405      -0.004788       0.000452       0.004336              1.484144       1.190398       0.027439       0.075709       1.919156       0.230763       1.342877          -0.000002
          115              H      22.672813       3.881518       0.369280       0.155753       1.178168 0.88238518E+01  0.87185413E+02                                 1.730963                            1.645752      -1.099247       2.358412                    0.998491       3.268651       8.654176       0.538541       1.151071      -0.741228       0.017828       0.004377       0.001367       0.018408       0.001872       0.003701      -0.002711       0.008241      -0.003517      -0.006525       0.000003       0.006522              1.808567       2.116921       0.111527       0.599660       1.515784       0.060865       1.792996          -0.000001
          116              H      21.077135       3.881518       0.492373       0.166604       1.014440 0.76166035E+01  0.72019854E+02                                 1.530546                            1.503781      -0.785842       2.517852                    0.999875       2.973633       7.523226       0.581803       1.113370      -0.752814      -0.015084       0.007882       0.003329       0.017342      -0.005170      -0.002264       0.000691       0.005519      -0.009658      -0.004598      -0.003345       0.007944              1.515472       1.647356      -0.012518      -0.305042       1.299344       0.027668       1.599715          -0.000001
          117              H       3.679258       3.096549      14.586557       0.111207       1.274586 0.96021300E+01  0.96803931E+02                                 1.803165                            1.703445      -1.169635       2.309738                    0.997003       3.463559       9.232523       0.536119       1.133234      -0.744877      -0.025866       0.022858      -0.010995       0.036227      -0.003216       0.006113      -0.003352       0.012958      -0.026205      -0.011141      -0.002496       0.013636              1.870392       1.889242      -0.318911       0.172514       2.228524      -0.182221       1.493411           0.000000
          118              H       7.448302       2.915598      15.580096       0.117784       1.236628 0.92738445E+01  0.92928425E+02                                 1.785380                            1.689288      -1.181568       2.311508                    0.996706       3.438521       9.216710       0.529711       1.153928      -0.739571       0.029546       0.019365       0.004625       0.035628       0.002294       0.005528       0.001759       0.012701      -0.029575      -0.011357      -0.001765       0.013122              1.841893       1.993025       0.357488       0.185821       2.079516       0.046973       1.453138           0.000000
          119              H       2.248515       1.139224      14.525010       0.165330       0.967818 0.67109856E+01  0.61182851E+02                                 1.449671                            1.383071      -0.824941       2.500614                    0.999775       2.868939       7.015240       0.628534       1.068892      -0.764219      -0.004745       0.016670      -0.001970       0.017443      -0.000391       0.000835      -0.000164      -0.005007      -0.010073      -0.003608      -0.000612       0.004220              1.470564       1.576083      -0.328645       0.093282       1.650837      -0.090307       1.184773           0.000001
          120              H       3.057868      25.373862      13.940317       0.156721       1.137617 0.86447796E+01  0.85231058E+02                                 1.708622                            1.642883      -1.096736       2.362514                    0.998003       3.291754       8.790411       0.530605       1.170821      -0.735902       0.008571      -0.004098      -0.016508       0.019046       0.000725      -0.001682       0.004642       0.002031       0.015798      -0.006036      -0.001387       0.007423              1.758981       1.427704       0.012819       0.001168       2.049396       0.475029       1.799843          -0.000000
          121              H       2.677884      25.424834      15.492172       0.162856       1.098777 0.83742487E+01  0.81745557E+02                                 1.666725                            1.617695      -0.903041       2.462800                    0.999121       3.149844       8.314848       0.535438       1.171868      -0.737219       0.000147      -0.006107       0.019219       0.020167       0.003626      -0.000390      -0.005029      -0.000929       0.014067      -0.006949      -0.000893       0.007842              1.699942       1.509933       0.203940      -0.207164       1.839807      -0.363618       1.750085           0.000000
          122              H       8.119597      25.190362      15.276759       0.157211       1.010676 0.73433253E+01  0.70012338E+02                                 1.614527                            1.539345      -1.048864       2.385233                    0.998337       3.307776       8.894806       0.530902       1.210069      -0.724581       0.001829      -0.004387      -0.015640       0.016346      -0.001107      -0.000123       0.002234       0.002517       0.012632      -0.004287      -0.000564       0.004850              1.667046       1.431286      -0.255115      -0.182021       1.908645       0.484333       1.661206           0.000000
          123              H       8.528209       0.927690      16.226335       0.168353       0.952664 0.65883074E+01  0.59872768E+02                                 1.441430                            1.375740      -0.855353       2.489037                    0.999722       2.863854       7.024051       0.625635       1.077283      -0.761647       0.007523       0.015566       0.002541       0.017475       0.000288       0.001213      -0.000167      -0.003859      -0.010346      -0.003860       0.000184       0.003676              1.471381       1.552458       0.318845       0.172371       1.639650       0.141322       1.222036          -0.000000
          124              H       7.625901      25.220946      16.797840       0.159315       1.123928 0.87198144E+01  0.85879860E+02                                 1.678933                            1.640777      -1.005250       2.406098                    0.998914       3.205772       8.466762       0.537154       1.157772      -0.740347      -0.008490      -0.004790       0.016032       0.018763       0.000045      -0.002420      -0.003737       0.001623       0.010112      -0.004631      -0.001278       0.005910              1.691330       1.442302       0.081431      -0.033715       1.787911      -0.372495       1.843778           0.000000
          125              H       5.770167      22.132042      12.159860       0.113831       1.127643 0.85042883E+01  0.86174996E+02                                 1.885515                            1.776364      -1.512409       2.157561                    0.991742       4.028944      12.089339       0.434416       1.391417      -0.682968       0.006142       0.018268      -0.033807       0.038915      -0.000766      -0.001386      -0.005302      -0.010913       0.033549      -0.011255      -0.002065       0.013320              1.980508       1.609092       0.066548      -0.147231       1.819436      -0.303556       2.512995           0.000000
          126              H       5.684050      19.772039      12.159860       0.121321       1.166437 0.89497164E+01  0.91010205E+02                                 1.881566                            1.790120      -1.212158       2.309998                    0.994477       3.706922      10.812107       0.448579       1.342723      -0.695462       0.001100      -0.019516      -0.037834       0.042585       0.002982      -0.000920       0.007272      -0.008335       0.056764      -0.014909      -0.006029       0.020938              1.969627       1.570869      -0.037973      -0.087193       1.843041       0.337491       2.494972           0.000000
          127              H       4.595260      19.835754      18.529939       0.126398       1.184216 0.86641911E+01  0.85229162E+02                                 1.736168                            1.636206      -0.983662       2.414209                    0.998426       3.253843       8.599588       0.537362       1.158722      -0.739904      -0.012172      -0.016011       0.038385       0.043335       0.002377      -0.006885      -0.000972      -0.007849       0.053803      -0.014823      -0.004665       0.019488              1.796168       1.619860       0.142116      -0.219030       1.726073      -0.330868       2.042571           0.000000
          128              H       4.823403      22.165174      18.525543       0.124331       1.229128 0.90404055E+01  0.89538772E+02                                 1.757412                            1.654493      -1.008618       2.404153                    0.997989       3.238688       8.482730       0.544640       1.135464      -0.746498      -0.001983       0.017366       0.038520       0.042300       0.002473      -0.003436       0.000449      -0.006346       0.055265      -0.013594      -0.005207       0.018801              1.797723       1.411676      -0.021771      -0.086030       1.812671       0.371255       2.168822           0.000001
          129              H       2.902025      15.564300      13.289681       0.163193       1.028704 0.76056694E+01  0.72176385E+02                                 1.571830                            1.524129      -0.733077       2.542762                    0.999951       3.004205       7.713599       0.563522       1.145348      -0.744544       0.005341      -0.009461      -0.014933       0.018467      -0.003263      -0.001218       0.003940      -0.006504       0.014020      -0.006959      -0.000798       0.007756              1.593214       1.333413       0.005751       0.160316       1.568840       0.317770       1.877389          -0.000000
          130              H       2.274244      15.880327      14.727235       0.159467       1.109638 0.85644707E+01  0.84060327E+02                                 1.681968                            1.641022      -0.786515       2.512256                    0.999822       3.142209       8.313224       0.529244       1.179124      -0.736195      -0.007819      -0.002659       0.014575       0.016753       0.001878      -0.005760      -0.001872       0.003104       0.009333      -0.004555      -0.003580       0.008135              1.694125       2.028164      -0.051019      -0.351561       1.493385      -0.022295       1.560826          -0.000000
          131              H       3.270897      16.930350      14.041429       0.152196       1.105061 0.83359160E+01  0.83686880E+02                                 1.838258                            1.736350      -1.427789       2.201316                    0.995581       3.851176      11.341827       0.449831       1.356290      -0.690310       0.007392       0.017320      -0.001342       0.018879       0.000928       0.000723      -0.005519      -0.009680      -0.003930      -0.005384      -0.003209       0.008593              1.948765       1.651513       0.090444       0.036852       2.739239      -0.073553       1.455544           0.000000
          132              H       3.686258      13.387796      14.371143       0.125640       1.213979 0.89864562E+01  0.89166519E+02                                 1.758733                            1.660755      -1.056795       2.380081                    0.997650       3.310652       8.773620       0.536339       1.150943      -0.741513      -0.024721      -0.021183      -0.020730       0.038595       0.003583       0.013790       0.001401       0.002826      -0.017450      -0.015489       0.000505       0.014984              1.826571       1.735107       0.260706       0.277526       2.168646       0.269995       1.575960          -0.000000
          133              H       7.124544      16.746851      17.312194       0.161412       1.131374 0.87976747E+01  0.88208535E+02                                 1.780105                            1.718169      -1.218923       2.308286                    0.996696       3.502724       9.823371       0.485476       1.258332      -0.713836      -0.012369       0.006021       0.014136       0.019725      -0.000256      -0.003590       0.002728      -0.005391       0.018318      -0.006791      -0.001191       0.007982              1.834013       1.623625      -0.100786      -0.047704       2.022040       0.484907       1.856372          -0.000000
          134              H       8.140787      15.559203      16.964895       0.161250       0.997266 0.70929065E+01  0.65832572E+02                                 1.505665                            1.444247      -0.812331       2.502046                    0.999790       2.937901       7.345241       0.598411       1.102783      -0.755206       0.005049      -0.014137       0.004611       0.015704      -0.000559       0.001241      -0.001177      -0.003874      -0.007239      -0.003173      -0.000365       0.003538              1.528180       1.610048      -0.260260       0.254510       1.641320      -0.163091       1.333171          -0.000001
          135              H       7.877723      16.723913      15.901017       0.156596       1.012912 0.76094208E+01  0.74168521E+02                                 1.698652                            1.631954      -1.158884       2.332591                    0.997209       3.558269      10.100000       0.478788       1.312488      -0.700720       0.003209       0.007032      -0.014563       0.016487       0.002909      -0.000625      -0.002806       0.002443       0.013613      -0.005831       0.000060       0.005772              1.749191       1.624644       0.363309      -0.236898       1.906729      -0.383119       1.716198          -0.000000
          136              H       7.043438      13.538163      16.424164       0.114360       1.276704 0.95936993E+01  0.96703478E+02                                 1.810638                            1.708038      -1.142228       2.327631                    0.996984       3.424270       9.128846       0.532856       1.140355      -0.743667       0.022887      -0.017271       0.015094       0.032403      -0.003740       0.010131       0.000994       0.005198      -0.019672      -0.012778       0.000546       0.012232              1.873897       1.888566      -0.284268       0.328804       2.175704      -0.205873       1.557420          -0.000001
          137              H      19.070820      16.249874      24.011987       0.133247       1.166731 0.86046873E+01  0.84531514E+02                                 1.716304                            1.627702      -1.122019       2.353146                    0.997422       3.275619       8.662567       0.539978       1.154639      -0.740265      -0.023600      -0.031854       0.000486       0.039647       0.011471       0.000278       0.003051      -0.010260      -0.010631      -0.011075      -0.003666       0.014742              1.771942       1.629178       0.376005      -0.247598       2.008769      -0.141561       1.677880          -0.000000
          138              H      19.949457      20.011607      25.401183       0.125836       1.158368 0.84442659E+01  0.82918629E+02                                 1.737389                            1.634259      -1.059232       2.382412                    0.997748       3.318020       8.895664       0.525902       1.186072      -0.732185      -0.012306       0.030680       0.022979       0.040258      -0.002712      -0.007890       0.006606      -0.016026      -0.003350      -0.012902      -0.000866       0.013768              1.822571       1.462195      -0.040898      -0.302640       1.917344       0.413290       2.088175           0.000000
          139              H      19.785759      15.467453      22.051287       0.169277       0.964338 0.67435900E+01  0.61576736E+02                                 1.446867                            1.387190      -0.880893       2.477741                    0.999620       2.872718       7.038247       0.626857       1.070070      -0.763735      -0.010936      -0.010190       0.008658       0.017274       0.001252      -0.004522       0.000909       0.000513      -0.001264      -0.004986       0.000396       0.004590              1.469092       1.429965       0.323850      -0.167214       1.668662      -0.130428       1.308650          -0.000001
          140              H      21.298938      15.928750      21.809496       0.169447       1.068583 0.81110320E+01  0.78135764E+02                                 1.602182                            1.565996      -0.931746       2.452228                    0.999400       3.053715       7.871969       0.560784       1.133800      -0.747239       0.016673      -0.004846       0.005904       0.018339      -0.002787       0.002750       0.001179       0.005988      -0.006457      -0.004922      -0.000854       0.005776              1.607192       2.022398      -0.227899      -0.115105       1.469571       0.007768       1.329606          -0.000000
          141              H      20.129042      16.502185      20.877504       0.149128       1.152416 0.87848160E+01  0.86261134E+02                                 1.674193                            1.619824      -0.930845       2.429870                    0.999541       3.194014       8.290585       0.556916       1.120042      -0.750137      -0.008287       0.008780      -0.010911       0.016274      -0.002969       0.002969      -0.004033      -0.003982       0.004261      -0.004488      -0.002683       0.007171              1.689664       1.389020       0.003191       0.093300       1.490587      -0.230001       2.189383          -0.000001
          142              H      22.398671      20.985172      23.414105       0.161481       1.108466 0.83226290E+01  0.80564664E+02                                 1.627624                            1.574303      -0.945591       2.434877                    0.999453       3.101199       7.972592       0.566597       1.116728      -0.751264       0.016148      -0.005581      -0.002119       0.017216      -0.002131      -0.002016       0.002508       0.005876      -0.008323      -0.004754      -0.001137       0.005891              1.649635       2.101618       0.002882      -0.318466       1.370264       0.067438       1.477024           0.000001
          143              H      21.403592      21.398046      24.596680       0.172357       0.962625 0.67067998E+01  0.61266055E+02                                 1.455229                            1.391581      -0.917282       2.463941                    0.999580       2.873450       7.082551       0.619254       1.082761      -0.760133      -0.001868       0.004022       0.015950       0.016555       0.002589      -0.001428       0.000732      -0.002283       0.007165      -0.004399       0.001613       0.002786              1.489272       1.216323       0.026104      -0.116910       1.378104       0.281260       1.873390           0.000001
          144              H      20.989563      21.660551      23.075599       0.159612       1.076412 0.81857249E+01  0.78782453E+02                                 1.584711                            1.552717      -0.890040       2.457891                    0.999726       3.076634       7.844547       0.576202       1.104482      -0.754572      -0.012417       0.007540      -0.008723       0.016945      -0.002458       0.004526      -0.000785       0.003198       0.002002      -0.004261      -0.001921       0.006182              1.570146       1.412000      -0.184944       0.152176       1.669925      -0.244253       1.628514           0.000000
          145              H       1.673120      18.130740      20.130152       0.139097       1.173384 0.85334072E+01  0.83411006E+02                                 1.717586                            1.619251      -0.930922       2.453808                    0.998857       3.131375       8.181209       0.543836       1.152224      -0.742837       0.027678      -0.017698       0.026853       0.042430      -0.010582       0.007808      -0.003446       0.015154      -0.013480      -0.010840      -0.007590       0.018430              1.730266       1.834134      -0.217601       0.180688       1.464481      -0.252994       1.892181           0.000000
          146              H       2.444607      18.355017      17.892491       0.125719       1.129696 0.77276013E+01  0.75433726E+02                                 1.795739                            1.621639      -1.356478       2.234587                    0.994048       3.669388      10.343545       0.491689       1.276130      -0.707318       0.035330      -0.017187      -0.006840       0.039880      -0.005194       0.000323      -0.002355       0.004205       0.003327      -0.006578       0.000941       0.005637              1.972774       2.748914      -0.298518      -0.542927       1.466392       0.070595       1.703017           0.000000
          147              H      20.095136      21.036144      16.081261       0.146823       1.164826 0.82385086E+01  0.79646779E+02                                 1.692864                            1.577945      -0.965100       2.440687                    0.998695       3.076628       7.936368       0.559011       1.133355      -0.747566      -0.028566       0.018038      -0.029546       0.044882      -0.012417       0.007390      -0.004191       0.018321      -0.008191      -0.014084      -0.005885       0.019969              1.729177       1.923119      -0.280664       0.293170       1.467217      -0.247882       1.797196           0.000000
          148              H      19.431558      20.763444      18.455204       0.116789       1.283113 0.92366713E+01  0.91994350E+02                                 1.803796                            1.666325      -1.044901       2.379227                    0.998009       3.319197       8.723817       0.545538       1.127288      -0.747692      -0.038578       0.017112       0.011387       0.043712      -0.013569       0.005436      -0.002013       0.015271      -0.015035      -0.013206      -0.006206       0.019412              1.912781       2.516457      -0.362865      -0.338382       1.514817       0.034056       1.707069           0.000000
          149              H       1.615798      18.704175      10.643175       0.128650       1.197432 0.88577304E+01  0.87583025E+02                                 1.741425                            1.648112      -1.107737       2.355396                    0.997483       3.298979       8.730765       0.538674       1.149959      -0.741585      -0.003748      -0.023234      -0.031245       0.039117       0.007608      -0.000335       0.010712      -0.008911      -0.001069      -0.012471      -0.002485       0.014955              1.802763       1.445625       0.108704      -0.072656       1.812838       0.409629       2.149826          -0.000000
          150              H       2.945126      22.205952      11.896089       0.125186       1.241277 0.96158743E+01  0.98211217E+02                                 1.865805                            1.783340      -1.168109       2.327285                    0.996160       3.532350       9.876957       0.483529       1.240255      -0.719110       0.019228       0.033516      -0.010129       0.039945       0.008822      -0.004652       0.000020      -0.022982      -0.010574      -0.014508      -0.001855       0.016363              1.922840       1.805116       0.405542      -0.159173       2.189295      -0.077400       1.774109          -0.000000
          151              H       0.381404      17.491042      13.711715       0.161718       1.127509 0.86910398E+01  0.86013294E+02                                 1.713551                            1.660432      -1.126184       2.352396                    0.997746       3.311940       8.932762       0.520248       1.189603      -0.731176       0.009026      -0.004154       0.014321       0.017430       0.004073       0.002696      -0.004000      -0.001782       0.013969      -0.008179       0.001492       0.006687              1.729113       1.471986      -0.079442       0.169789       1.589429      -0.241220       2.125923          -0.000000
          152              H       0.438056      17.169918      12.142275       0.171220       0.972384 0.68569988E+01  0.63055884E+02                                 1.476474                            1.416498      -0.777781       2.529437                    0.999904       2.877911       7.143027       0.606996       1.097309      -0.756760       0.008679      -0.007095      -0.013577       0.017607       0.000619      -0.004777       0.001006      -0.003486       0.004980      -0.005850       0.001015       0.004835              1.505638       1.284371      -0.093601      -0.110983       1.637822       0.360976       1.594722           0.000000
          153              H      22.477580      17.988019      12.744553       0.171065       1.013620 0.73178448E+01  0.68454918E+02                                 1.526632                            1.469659      -0.808337       2.510667                    0.999856       2.928840       7.352185       0.591567       1.106830      -0.754488      -0.015185       0.008288      -0.003975       0.017751      -0.003629       0.001678      -0.001467       0.004122      -0.011886      -0.004490      -0.002118       0.006608              1.549892       2.104013      -0.038005       0.063061       1.274413       0.027167       1.271252           0.000000
          154              H       0.825790      22.667248      14.582161       0.166993       1.050196 0.78695309E+01  0.75708380E+02                                 1.625165                            1.574584      -0.925833       2.454031                    0.999340       3.088320       8.119283       0.538886       1.181446      -0.734999      -0.019043       0.004985      -0.001457       0.019739      -0.003057      -0.000429       0.001419       0.006200      -0.007497      -0.004025      -0.001686       0.005711              1.648127       2.117860      -0.129419      -0.242750       1.482417       0.045841       1.344105           0.000000
          155              H       2.217257      23.174420      13.975486       0.162929       0.978392 0.69713387E+01  0.65994377E+02                                 1.622481                            1.534695      -0.959176       2.439036                    0.998490       3.277954       8.953592       0.510688       1.266950      -0.712109       0.006758       0.010885      -0.011954       0.017523       0.000224      -0.002763      -0.002336      -0.001977       0.010984      -0.003978      -0.001519       0.005497              1.694792       1.557030       0.441821      -0.149373       2.127991      -0.180081       1.399356           0.000000
          156              H       2.206520      22.116751      15.175646       0.158183       1.098134 0.89099012E+01  0.90145633E+02                                 1.791460                            1.770414      -1.078683       2.374809                    0.997628       3.533704      10.148180       0.458909       1.319192      -0.701322       0.009429      -0.008580       0.011944       0.017469      -0.003825       0.003737      -0.001887      -0.006639       0.013055      -0.007851       0.000586       0.007265              1.789409       1.739628      -0.035894       0.325519       1.629180      -0.207155       1.999419           0.000000
          157              H      20.258832      19.466207      32.901082       0.142004       1.144720 0.84472278E+01  0.83063678E+02                                 1.736830                            1.647508      -1.083378       2.380647                    0.997828       3.261219       8.786992       0.516937       1.204958      -0.728345      -0.002295       0.030915      -0.027771       0.041620       0.002775       0.002150      -0.008634      -0.021029      -0.000994      -0.011930      -0.003561       0.015491              1.805402       1.404770       0.010601       0.129203       1.905058      -0.407120       2.106379           0.000000
          158              H      19.891017      15.487842      33.762735       0.138341       1.184290 0.88983244E+01  0.88655043E+02                                 1.779383                            1.693675      -1.058525       2.390858                    0.997469       3.307997       8.975053       0.508543       1.208880      -0.727670      -0.005665      -0.037027      -0.012926       0.039626      -0.000604       0.002435       0.003720      -0.029526      -0.005393      -0.014395      -0.002027       0.016422              1.841037       1.506208       0.160895       0.134364       2.239479       0.268236       1.777425           0.000000
          159              H      20.346141      20.778736      35.784983       0.170783       0.972823 0.72518536E+01  0.69341286E+02                                 1.615852                            1.566037      -1.056853       2.396730                    0.997973       3.288813       9.033057       0.505099       1.268196      -0.711821      -0.017681       0.004691       0.004687       0.018883      -0.001759      -0.003493       0.003158       0.001599      -0.012786      -0.006411       0.000256       0.006155              1.628439       1.820906      -0.252932      -0.360820       1.491072       0.159062       1.573338           0.000000
          160              H      21.274822      21.000464      34.501295       0.172875       0.919760 0.63452548E+01  0.57083418E+02                                 1.406124                            1.348937      -0.772424       2.532662                    0.999928       2.803306       6.824744       0.633111       1.075388      -0.762532       0.000215       0.005100      -0.016984       0.017735       0.001003      -0.000154       0.000121      -0.004522       0.015066      -0.004988      -0.000039       0.005026              1.435769       1.180978       0.101403      -0.089166       1.480182      -0.344747       1.646147           0.000000
          161              H      21.916246      20.478001      35.872906       0.154640       1.112228 0.84244374E+01  0.81946725E+02                                 1.642566                            1.592443      -0.933921       2.433737                    0.999426       3.148436       8.161825       0.557824       1.128803      -0.747891       0.014696      -0.004086       0.006046       0.016408      -0.002723       0.005492       0.000871       0.004162      -0.009509      -0.006927      -0.000307       0.007234              1.663822       1.916758       0.064285       0.415313       1.421918      -0.008532       1.652788          -0.000000
          162              H      21.829950      15.227885      36.316921       0.170628       1.039582 0.77481078E+01  0.73914908E+02                                 1.583972                            1.538714      -0.916939       2.459781                    0.999400       3.030073       7.815968       0.560297       1.145912      -0.744000       0.019553      -0.001726      -0.005715       0.020444      -0.002796      -0.002220      -0.000569       0.008656      -0.002207      -0.005126      -0.000971       0.006098              1.597874       2.086284      -0.128306       0.094704       1.416384       0.001635       1.290954           0.000000
          163              H      20.395336      14.616221      35.969622       0.164905       1.021409 0.73177160E+01  0.69336947E+02                                 1.604679                            1.523763      -0.904440       2.465854                    0.999048       3.120149       8.220021       0.543283       1.189846      -0.731527      -0.008454      -0.011085      -0.013099       0.019129       0.001459       0.003106       0.003611      -0.003799       0.003588      -0.004339      -0.001752       0.006091              1.659520       1.526866       0.403697       0.108980       2.055749       0.116332       1.395945           0.000000
          164              H      20.552035      15.648404      37.182971       0.152150       1.103128 0.88434173E+01  0.88609974E+02                                 1.745616                            1.723007      -0.963089       2.421319                    0.999330       3.413079       9.508376       0.485577       1.258882      -0.715146      -0.008042       0.007254       0.012851       0.016806      -0.006095      -0.003679       0.000832      -0.001098       0.017609      -0.009375       0.001282       0.008093              1.750655       1.506150       0.028674      -0.172796       1.645421       0.178585       2.100396           0.000000
          165              H      19.063243      19.137437      40.102041       0.116284       1.104082 0.76313261E+01  0.74363723E+02                                 1.782533                            1.623133      -1.227655       2.295359                    0.994662       3.657743      10.348411       0.485518       1.294612      -0.703805      -0.040322       0.006356      -0.004547       0.041072      -0.006453      -0.004201       0.003574       0.023252       0.000889      -0.013882      -0.000982       0.014863              1.944324       2.644304      -0.143349       0.554674       1.447759      -0.055138       1.740908           0.000000
          166              H      19.718753      19.448367      42.317720       0.138779       1.171801 0.85134145E+01  0.83203067E+02                                 1.718603                            1.619446      -0.930100       2.452988                    0.998849       3.135316       8.202562       0.542513       1.155209      -0.742033      -0.030539       0.011718       0.025833       0.041681      -0.006818      -0.007022       0.001790       0.025134      -0.015000      -0.011797      -0.007189       0.018987              1.730571       1.890071      -0.163339      -0.238035       1.385876       0.169431       1.915766          -0.000000
          167              H       2.467349      17.386549      40.818620       0.140758       1.164269 0.81188719E+01  0.78238495E+02                                 1.694802                            1.566706      -0.927776       2.455454                    0.998915       3.087484       7.963168       0.560623       1.133732      -0.747171       0.040892      -0.017687       0.010647       0.045808      -0.013562      -0.002882       0.000622       0.020359      -0.016107      -0.014334      -0.005630       0.019964              1.795484       2.377635      -0.314840       0.322032       1.418877      -0.056114       1.589940          -0.000000
          168              H       1.804156      17.343223      38.453470       0.132724       1.182821 0.84798955E+01  0.82555986E+02                                 1.704878                            1.595589      -0.939551       2.442364                    0.998798       3.151507       8.152060       0.558811       1.125856      -0.748975       0.031116      -0.012705      -0.029719       0.044865      -0.009560      -0.007162       0.002851       0.022382      -0.011542      -0.012800      -0.006417       0.019217              1.737782       1.975802      -0.205368      -0.298758       1.393750       0.181591       1.843795           0.000000
          169              H       1.796928      18.268365       4.053287       0.127520       1.213961 0.89478942E+01  0.89019426E+02                                 1.781391                            1.674135      -1.117059       2.350134                    0.997354       3.363903       9.035820       0.524144       1.174604      -0.735007       0.005768      -0.023604       0.029151       0.037950       0.002064       0.003641      -0.008348      -0.015996       0.003910      -0.011248      -0.001962       0.013210              1.866831       1.481343      -0.001449       0.272705       1.863662      -0.398311       2.255487          -0.000000
          170              H       2.633533      21.854245       2.461866       0.123441       1.223051 0.90766385E+01  0.90416113E+02                                 1.774089                            1.673189      -1.101120       2.353857                    0.997350       3.364653       8.976257       0.531605       1.156635      -0.739537       0.023790       0.030815       0.001663       0.038965       0.011491       0.000386      -0.004709      -0.016077      -0.003066      -0.014022      -0.001492       0.015515              1.840664       1.680320       0.392687       0.277538       2.112428       0.150885       1.729242          -0.000001
          171              H      22.945456      17.017002       1.622194       0.160907       1.137169 0.85262074E+01  0.83216728E+02                                 1.669887                            1.603443      -1.007123       2.406565                    0.998795       3.155744       8.204457       0.554969       1.130792      -0.747286      -0.017758       0.006971      -0.003923       0.019476      -0.000973       0.003701      -0.000809       0.005235      -0.012686      -0.005597      -0.000675       0.006272              1.710869       2.105404       0.081959       0.422239       1.421243      -0.041477       1.605961          -0.000000
          172              H       0.540931      16.634712       2.905881       0.169396       0.967597 0.66894290E+01  0.61037213E+02                                 1.459646                            1.388600      -0.865752       2.486517                    0.999648       2.867022       7.051113       0.621017       1.080928      -0.760835       0.000596      -0.001034       0.016388       0.016431       0.002320       0.000522       0.001108      -0.002857       0.009546      -0.004317       0.000564       0.003753              1.497505       1.202183       0.035507       0.055837       1.425218      -0.326432       1.865114          -0.000000
          173              H       1.173655      16.504734       1.441950       0.163905       1.061366 0.80716380E+01  0.77545402E+02                                 1.581946                            1.551302      -0.912937       2.454673                    0.999356       3.067686       7.858694       0.570229       1.118052      -0.750981       0.015458      -0.003606      -0.007910       0.017735      -0.001257      -0.004816       0.001417       0.005113      -0.004343      -0.004568      -0.002103       0.006670              1.567581       1.495831      -0.226899      -0.186742       1.615646       0.185787       1.591266          -0.000000
          174              H       1.472411      22.621374       0.509958       0.168310       0.973948 0.67777537E+01  0.61961262E+02                                 1.457820                            1.391294      -0.854071       2.489581                    0.999714       2.872391       7.039469       0.625588       1.070984      -0.763641      -0.000475       0.010898       0.013120       0.017063      -0.001301       0.001326       0.002167      -0.005266       0.008405      -0.004788       0.000452       0.004336              1.484144       1.190398       0.027439       0.075709       1.919156       0.230763       1.342877          -0.000002
          175              H       0.123616      21.604482      43.592615       0.155753       1.178168 0.88238512E+01  0.87185402E+02                                 1.730963                            1.645752      -1.099247       2.358412                    0.998491       3.268651       8.654175       0.538541       1.151070      -0.741228      -0.017828      -0.004377      -0.001367       0.018408       0.001872       0.003701      -0.002711       0.008241      -0.003517      -0.006525       0.000003       0.006522              1.808566       2.116921       0.111527       0.599660       1.515783       0.060865       1.792995          -0.000001
          176              H       1.719294      21.604482      43.469522       0.166604       1.014440 0.76166013E+01  0.72019826E+02                                 1.530546                            1.503781      -0.785842       2.517852                    0.999875       2.973633       7.523225       0.581803       1.113369      -0.752814       0.015084      -0.007882      -0.003329       0.017342      -0.005170      -0.002264       0.000691       0.005519      -0.009658      -0.004598      -0.003345       0.007944              1.515471       1.647355      -0.012518      -0.305042       1.299344       0.027668       1.599715          -0.000001
          177              H      19.117171      22.389451      29.375338       0.111207       1.274586 0.96021319E+01  0.96803957E+02                                 1.803165                            1.703445      -1.169635       2.309738                    0.997003       3.463559       9.232524       0.536119       1.133235      -0.744877       0.025866      -0.022858       0.010995       0.036227      -0.003216       0.006113      -0.003352       0.012958      -0.026205      -0.011141      -0.002496       0.013636              1.870393       1.889242      -0.318911       0.172514       2.228525      -0.182221       1.493411           0.000000
          178              H      15.348127      22.570402      28.381799       0.117784       1.236628 0.92738445E+01  0.92928425E+02                                 1.785380                            1.689288      -1.181568       2.311508                    0.996706       3.438521       9.216710       0.529711       1.153928      -0.739571      -0.029546      -0.019365      -0.004625       0.035628       0.002294       0.005528       0.001759       0.012701      -0.029575      -0.011357      -0.001765       0.013122              1.841893       1.993025       0.357488       0.185821       2.079516       0.046973       1.453138           0.000000
          179              H      20.547914      24.346776      29.436885       0.165330       0.967818 0.67109848E+01  0.61182845E+02                                 1.449671                            1.383072      -0.824941       2.500614                    0.999775       2.868938       7.015239       0.628533       1.068893      -0.764219       0.004745      -0.016670       0.001970       0.017443      -0.000391       0.000835      -0.000164      -0.005007      -0.010073      -0.003608      -0.000612       0.004220              1.470565       1.576083      -0.328645       0.093282       1.650837      -0.090307       1.184774           0.000001
          180              H      19.738561       0.112138      30.021578       0.156721       1.137617 0.86447796E+01  0.85231058E+02                                 1.708622                            1.642883      -1.096736       2.362514                    0.998003       3.291754       8.790411       0.530605       1.170821      -0.735902      -0.008571       0.004098       0.016508       0.019046       0.000725      -0.001682       0.004642       0.002031       0.015798      -0.006036      -0.001387       0.007423              1.758981       1.427704       0.012819       0.001168       2.049396       0.475029       1.799843          -0.000000
          181              H      20.118545       0.061166      28.469723       0.162856       1.098776 0.83742474E+01  0.81745541E+02                                 1.666725                            1.617695      -0.903041       2.462800                    0.999121       3.149844       8.314848       0.535438       1.171868      -0.737219      -0.000147       0.006107      -0.019219       0.020167       0.003626      -0.000390      -0.005029      -0.000929       0.014067      -0.006949      -0.000893       0.007842              1.699942       1.509933       0.203940      -0.207164       1.839807      -0.363618       1.750085           0.000000
          182              H      14.676832       0.295638      28.685136       0.157211       1.010676 0.73433253E+01  0.70012338E+02                                 1.614527                            1.539345      -1.048864       2.385233                    0.998337       3.307776       8.894806       0.530902       1.210069      -0.724581      -0.001829       0.004387       0.015640       0.016346      -0.001107      -0.000123       0.002234       0.002517       0.012632      -0.004287      -0.000564       0.004850              1.667046       1.431286      -0.255115      -0.182021       1.908645       0.484333       1.661206           0.000000
          183              H      14.268220      24.558310      27.735560       0.168353       0.952664 0.65883074E+01  0.59872768E+02                                 1.441430                            1.375740      -0.855353       2.489037                    0.999722       2.863854       7.024051       0.625635       1.077283      -0.761647      -0.007523      -0.015566      -0.002541       0.017475       0.000288       0.001213      -0.000167      -0.003859      -0.010346      -0.003860       0.000184       0.003676              1.471381       1.552458       0.318845       0.172371       1.639650       0.141322       1.222036          -0.000000
          184              H      15.170528       0.265054      27.164055       0.159315       1.123928 0.87198144E+01  0.85879860E+02                                 1.678933                            1.640777      -1.005250       2.406098                    0.998914       3.205772       8.466762       0.537154       1.157772      -0.740347       0.008490       0.004790      -0.016032       0.018763       0.000045      -0.002420      -0.003737       0.001623       0.010112      -0.004631      -0.001278       0.005910              1.691330       1.442302       0.081431      -0.033715       1.787911      -0.372495       1.843778           0.000000
          185              H      17.026262       3.353958      31.802035       0.113831       1.127643 0.85042883E+01  0.86174996E+02                                 1.885515                            1.776364      -1.512409       2.157561                    0.991742       4.028944      12.089339       0.434416       1.391417      -0.682968      -0.006142      -0.018268       0.033807       0.038915      -0.000766      -0.001386      -0.005302      -0.010913       0.033549      -0.011255      -0.002065       0.013320              1.980508       1.609092       0.066548      -0.147231       1.819436      -0.303556       2.512995           0.000000
          186              H      17.112379       5.713961      31.802035       0.121321       1.166437 0.89497164E+01  0.91010205E+02                                 1.881566                            1.790120      -1.212158       2.309998                    0.994477       3.706922      10.812107       0.448579       1.342723      -0.695462      -0.001100       0.019516       0.037834       0.042585       0.002982      -0.000920       0.007272      -0.008335       0.056764      -0.014909      -0.006029       0.020938              1.969627       1.570869      -0.037973      -0.087193       1.843041       0.337491       2.494972           0.000000
          187              H      18.201169       5.650246      25.431956       0.126398       1.184216 0.86641904E+01  0.85229152E+02                                 1.736168                            1.636206      -0.983662       2.414209                    0.998426       3.253843       8.599587       0.537362       1.158721      -0.739904       0.012172       0.016011      -0.038385       0.043335       0.002377      -0.006885      -0.000972      -0.007849       0.053803      -0.014823      -0.004665       0.019488              1.796167       1.619860       0.142116      -0.219030       1.726072      -0.330868       2.042570           0.000000
          188              H      17.973026       3.320826      25.436352       0.124331       1.229128 0.90404065E+01  0.89538787E+02                                 1.757413                            1.654494      -1.008618       2.404153                    0.997989       3.238688       8.482731       0.544640       1.135464      -0.746498       0.001983      -0.017366      -0.038520       0.042300       0.002473      -0.003436       0.000449      -0.006346       0.055265      -0.013594      -0.005207       0.018801              1.797723       1.411676      -0.021771      -0.086030       1.812671       0.371256       2.168822           0.000001
          189              H      19.894404       9.921700      30.672214       0.163193       1.028704 0.76056694E+01  0.72176385E+02                                 1.571830                            1.524129      -0.733077       2.542762                    0.999951       3.004205       7.713599       0.563522       1.145348      -0.744544      -0.005341       0.009461       0.014933       0.018467      -0.003263      -0.001218       0.003940      -0.006504       0.014020      -0.006959      -0.000798       0.007756              1.593214       1.333413       0.005751       0.160316       1.568840       0.317770       1.877389          -0.000000
          190              H      20.522185       9.605673      29.234660       0.159467       1.109638 0.85644707E+01  0.84060327E+02                                 1.681968                            1.641022      -0.786515       2.512256                    0.999822       3.142209       8.313224       0.529244       1.179124      -0.736195       0.007819       0.002659      -0.014575       0.016753       0.001878      -0.005760      -0.001872       0.003104       0.009333      -0.004555      -0.003580       0.008135              1.694125       2.028164      -0.051019      -0.351561       1.493385      -0.022295       1.560826          -0.000000
          191              H      19.525532       8.555650      29.920466       0.152196       1.105061 0.83359160E+01  0.83686880E+02                                 1.838258                            1.736350      -1.427789       2.201316                    0.995581       3.851176      11.341827       0.449831       1.356290      -0.690310      -0.007392      -0.017320       0.001342       0.018879       0.000928       0.000723      -0.005519      -0.009680      -0.003930      -0.005384      -0.003209       0.008593              1.948765       1.651513       0.090444       0.036852       2.739239      -0.073553       1.455544           0.000000
          192              H      19.110171      12.098204      29.590752       0.125640       1.213979 0.89864562E+01  0.89166519E+02                                 1.758733                            1.660755      -1.056795       2.380081                    0.997650       3.310652       8.773620       0.536339       1.150943      -0.741513       0.024721       0.021183       0.020730       0.038595       0.003583       0.013790       0.001401       0.002826      -0.017450      -0.015489       0.000505       0.014984              1.826571       1.735107       0.260706       0.277526       2.168646       0.269995       1.575960          -0.000000
          193              H      15.671885       8.739149      26.649701       0.161412       1.131374 0.87976748E+01  0.88208535E+02                                 1.780105                            1.718169      -1.218923       2.308286                    0.996696       3.502724       9.823371       0.485476       1.258332      -0.713836       0.012369      -0.006021      -0.014136       0.019725      -0.000256      -0.003590       0.002728      -0.005391       0.018318      -0.006791      -0.001191       0.007982              1.834013       1.623625      -0.100786      -0.047704       2.022040       0.484907       1.856372          -0.000000
          194              H      14.655642       9.926797      26.997000       0.161250       0.997266 0.70929065E+01  0.65832572E+02                                 1.505665                            1.444247      -0.812331       2.502046                    0.999790       2.937901       7.345241       0.598411       1.102783      -0.755206      -0.005049       0.014137      -0.004611       0.015704      -0.000559       0.001241      -0.001177      -0.003874      -0.007239      -0.003173      -0.000365       0.003538              1.528180       1.610048      -0.260260       0.254510       1.641320      -0.163091       1.333171          -0.000001
          195              H      14.918706       8.762087      28.060878       0.156596       1.012912 0.76094208E+01  0.74168521E+02                                 1.698652                            1.631954      -1.158884       2.332591                    0.997209       3.558269      10.100000       0.478788       1.312488      -0.700720      -0.003209      -0.007032       0.014563       0.016487       0.002909      -0.000625      -0.002806       0.002443       0.013613      -0.005831       0.000060       0.005772              1.749191       1.624644       0.363309      -0.236898       1.906729      -0.383119       1.716198          -0.000000
          196              H      15.752991      11.947837      27.537731       0.114360       1.276704 0.95936993E+01  0.96703478E+02                                 1.810638                            1.708038      -1.142228       2.327631                    0.996984       3.424270       9.128846       0.532856       1.140355      -0.743667      -0.022887       0.017271      -0.015094       0.032403      -0.003740       0.010131       0.000994       0.005198      -0.019672      -0.012778       0.000546       0.012232              1.873897       1.888566      -0.284268       0.328804       2.175704      -0.205873       1.557420          -0.000001
          197              H       7.672605      21.979126       2.031040       0.133247       1.166732 0.86046890E+01  0.84531527E+02                                 1.716303                            1.627702      -1.122019       2.353146                    0.997422       3.275620       8.662567       0.539979       1.154638      -0.740265      -0.023600       0.031854       0.000486       0.039647      -0.011471       0.000278      -0.003051      -0.010260      -0.010631      -0.011075      -0.003666       0.014742              1.771942       1.629178      -0.376005      -0.247599       2.008768       0.141562       1.677880          -0.000000
          198              H       8.551242      18.217393       3.420235       0.125836       1.158368 0.84442662E+01  0.82918633E+02                                 1.737389                            1.634259      -1.059232       2.382412                    0.997748       3.318020       8.895664       0.525902       1.186072      -0.732185      -0.012306      -0.030680       0.022979       0.040258       0.002712      -0.007890      -0.006606      -0.016026      -0.003350      -0.012902      -0.000866       0.013768              1.822571       1.462195       0.040898      -0.302640       1.917344      -0.413290       2.088175           0.000000
          199              H       8.387544      22.761547       0.070339       0.169277       0.964338 0.67435911E+01  0.61576749E+02                                 1.446867                            1.387190      -0.880893       2.477741                    0.999620       2.872718       7.038247       0.626857       1.070070      -0.763735      -0.010936       0.010190       0.008658       0.017274      -0.001252      -0.004522      -0.000909       0.000513      -0.001264      -0.004986       0.000396       0.004590              1.469092       1.429965      -0.323850      -0.167214       1.668661       0.130427       1.308650          -0.000001
          200              H       9.422153      22.300250      43.790444       0.169447       1.068583 0.81110316E+01  0.78135759E+02                                 1.602182                            1.565996      -0.931746       2.452228                    0.999400       3.053715       7.871969       0.560784       1.133800      -0.747239       0.016673       0.004846       0.005904       0.018339       0.002787       0.002750      -0.001179       0.005988      -0.006457      -0.004922      -0.000854       0.005776              1.607192       2.022398       0.227899      -0.115105       1.469571      -0.007768       1.329606          -0.000000
          201              H       8.252256      21.726815      42.858451       0.149128       1.152416 0.87848224E+01  0.86261208E+02                                 1.674193                            1.619824      -0.930845       2.429870                    0.999541       3.194014       8.290584       0.556916       1.120041      -0.750137      -0.008287      -0.008780      -0.010911       0.016274       0.002969       0.002969       0.004033      -0.003982       0.004262      -0.004488      -0.002683       0.007171              1.689664       1.389020      -0.003191       0.093301       1.490587       0.230001       2.189383          -0.000001
          202              H      11.000456      17.243828       1.433158       0.161481       1.108466 0.83226272E+01  0.80564643E+02                                 1.627624                            1.574303      -0.945591       2.434877                    0.999453       3.101199       7.972592       0.566597       1.116728      -0.751264       0.016148       0.005581      -0.002119       0.017216       0.002131      -0.002016      -0.002508       0.005876      -0.008323      -0.004754      -0.001137       0.005891              1.649635       2.101617      -0.002882      -0.318465       1.370263      -0.067438       1.477023           0.000001
          203              H      10.005378      16.830954       2.615733       0.172357       0.962625 0.67068039E+01  0.61266100E+02                                 1.455229                            1.391581      -0.917282       2.463941                    0.999580       2.873450       7.082551       0.619254       1.082761      -0.760133      -0.001868      -0.004022       0.015950       0.016555      -0.002589      -0.001428      -0.000732      -0.002283       0.007165      -0.004399       0.001613       0.002786              1.489273       1.216323      -0.026105      -0.116909       1.378105      -0.281260       1.873391           0.000001
          204              H       9.591349      16.568449       1.094651       0.159612       1.076412 0.81857219E+01  0.78782418E+02                                 1.584710                            1.552717      -0.890040       2.457891                    0.999726       3.076634       7.844547       0.576202       1.104482      -0.754572      -0.012417      -0.007540      -0.008723       0.016945       0.002458       0.004526       0.000785       0.003198       0.002002      -0.004261      -0.001921       0.006182              1.570146       1.412000       0.184944       0.152175       1.669925       0.244253       1.628514           0.000000
          205              H      13.071334      20.098260      42.111099       0.139097       1.173383 0.85333982E+01  0.83410899E+02                                 1.717585                            1.619250      -0.930922       2.453808                    0.998857       3.131375       8.181209       0.543836       1.152224      -0.742837       0.027678       0.017698       0.026853       0.042430       0.010582       0.007808       0.003446       0.015154      -0.013480      -0.010840      -0.007590       0.018430              1.730265       1.834133       0.217601       0.180688       1.464481       0.252994       1.892180           0.000000
          206              H      13.842821      19.873983      39.873439       0.125719       1.129696 0.77275955E+01  0.75433657E+02                                 1.795738                            1.621639      -1.356478       2.234587                    0.994048       3.669388      10.343545       0.491689       1.276131      -0.707318       0.035330       0.017187      -0.006840       0.039880       0.005194       0.000323       0.002355       0.004205       0.003327      -0.006578       0.000941       0.005637              1.972774       2.748913       0.298518      -0.542927       1.466391      -0.070595       1.703017           0.000000
          207              H       8.218351      17.192856      38.062209       0.146823       1.164826 0.82385001E+01  0.79646680E+02                                 1.692864                            1.577944      -0.965100       2.440687                    0.998695       3.076628       7.936368       0.559011       1.133356      -0.747566      -0.028566      -0.018038      -0.029546       0.044882       0.012417       0.007390       0.004191       0.018321      -0.008191      -0.014084      -0.005885       0.019969              1.729177       1.923118       0.280664       0.293170       1.467216       0.247883       1.797196           0.000000
          208              H       7.554773      17.465556      40.436151       0.116789       1.283113 0.92366726E+01  0.91994357E+02                                 1.803795                            1.666324      -1.044901       2.379227                    0.998009       3.319198       8.723817       0.545539       1.127288      -0.747692      -0.038578      -0.017112       0.011387       0.043712       0.013569       0.005436       0.002013       0.015271      -0.015035      -0.013206      -0.006206       0.019412              1.912780       2.516455       0.362865      -0.338381       1.514817      -0.034056       1.707068           0.000000
          209              H      13.014012      19.524825      32.624122       0.128650       1.197432 0.88577296E+01  0.87583013E+02                                 1.741424                            1.648112      -1.107737       2.355396                    0.997483       3.298979       8.730764       0.538674       1.149959      -0.741585      -0.003748       0.023234      -0.031245       0.039117      -0.007608      -0.000335      -0.010712      -0.008911      -0.001069      -0.012471      -0.002485       0.014955              1.802763       1.445624      -0.108704      -0.072656       1.812838      -0.409629       2.149826          -0.000000
          210              H      14.343341      16.023048      33.877036       0.125186       1.241277 0.96158759E+01  0.98211240E+02                                 1.865806                            1.783341      -1.168109       2.327285                    0.996160       3.532350       9.876958       0.483529       1.240255      -0.719110       0.019228      -0.033516      -0.010129       0.039945      -0.008822      -0.004652      -0.000020      -0.022982      -0.010574      -0.014508      -0.001855       0.016363              1.922841       1.805116      -0.405542      -0.159174       2.189295       0.077400       1.774110          -0.000000
          211              H      11.779618      20.737958      35.692663       0.161718       1.127509 0.86910400E+01  0.86013299E+02                                 1.713551                            1.660433      -1.126184       2.352396                    0.997746       3.311940       8.932763       0.520248       1.189603      -0.731176       0.009026       0.004154       0.014321       0.017430      -0.004073       0.002696       0.004000      -0.001782       0.013969      -0.008179       0.001492       0.006687              1.729113       1.471987       0.079442       0.169789       1.589429       0.241220       2.125924          -0.000000
          212              H      11.836271      21.059082      34.123223       0.171220       0.972384 0.68570001E+01  0.63055898E+02                                 1.476474                            1.416498      -0.777781       2.529437                    0.999904       2.877911       7.143027       0.606996       1.097309      -0.756760       0.008679       0.007095      -0.013577       0.017607      -0.000619      -0.004777      -0.001006      -0.003486       0.004980      -0.005850       0.001015       0.004835              1.505638       1.284371       0.093602      -0.110983       1.637822      -0.360976       1.594722           0.000000
          213              H      10.600794      20.240981      34.725501       0.171065       1.013620 0.73178448E+01  0.68454918E+02                                 1.526632                            1.469659      -0.808337       2.510667                    0.999856       2.928840       7.352185       0.591567       1.106830      -0.754488      -0.015185      -0.008288      -0.003975       0.017751       0.003629       0.001678       0.001467       0.004122      -0.011886      -0.004490      -0.002118       0.006608              1.549892       2.104013       0.038005       0.063061       1.274413      -0.027167       1.271252           0.000000
          214              H      12.224005      15.561752      36.563108       0.166993       1.050195 0.78695298E+01  0.75708367E+02                                 1.625165                            1.574584      -0.925833       2.454031                    0.999340       3.088320       8.119283       0.538886       1.181446      -0.734999      -0.019043      -0.004985      -0.001457       0.019739       0.003057      -0.000429      -0.001419       0.006200      -0.007497      -0.004025      -0.001686       0.005711              1.648127       2.117860       0.129419      -0.242749       1.482417      -0.045841       1.344105           0.000000
          215              H      13.615472      15.054580      35.956434       0.162929       0.978392 0.69713388E+01  0.65994379E+02                                 1.622481                            1.534695      -0.959176       2.439036                    0.998490       3.277954       8.953592       0.510688       1.266950      -0.712109       0.006758      -0.010885      -0.011954       0.017523      -0.000224      -0.002763       0.002336      -0.001977       0.010984      -0.003978      -0.001519       0.005497              1.694792       1.557031      -0.441822      -0.149373       2.127991       0.180081       1.399356           0.000000
          216              H      13.604734      16.112249      37.156594       0.158183       1.098134 0.89098981E+01  0.90145595E+02                                 1.791459                            1.770414      -1.078683       2.374809                    0.997628       3.533704      10.148180       0.458909       1.319192      -0.701322       0.009429       0.008580       0.011944       0.017469       0.003825       0.003737       0.001887      -0.006639       0.013055      -0.007851       0.000586       0.007265              1.789409       1.739627       0.035894       0.325518       1.629179       0.207155       1.999419           0.000000
          217              H       8.860618      18.762793      10.920135       0.142004       1.144720 0.84472225E+01  0.83063615E+02                                 1.736830                            1.647507      -1.083378       2.380647                    0.997828       3.261219       8.786992       0.516937       1.204958      -0.728345      -0.002295      -0.030915      -0.027771       0.041620      -0.002775       0.002150       0.008634      -0.021029      -0.000994      -0.011930      -0.003561       0.015491              1.805402       1.404769      -0.010601       0.129202       1.905058       0.407120       2.106378           0.000000
          218              H       8.492803      22.741158      11.781788       0.138341       1.184290 0.88983220E+01  0.88655014E+02                                 1.779383                            1.693675      -1.058525       2.390858                    0.997469       3.307997       8.975053       0.508543       1.208880      -0.727670      -0.005665       0.037027      -0.012926       0.039626       0.000604       0.002435      -0.003720      -0.029526      -0.005393      -0.014395      -0.002027       0.016422              1.841037       1.506207      -0.160895       0.134363       2.239479      -0.268235       1.777424           0.000000
          219              H       8.947926      17.450264      13.804035       0.170783       0.972823 0.72518535E+01  0.69341285E+02                                 1.615852                            1.566037      -1.056853       2.396730                    0.997973       3.288813       9.033057       0.505099       1.268196      -0.711821      -0.017681      -0.004691       0.004687       0.018883       0.001759      -0.003493      -0.003158       0.001599      -0.012786      -0.006411       0.000256       0.006155              1.628439       1.820906       0.252932      -0.360820       1.491072      -0.159062       1.573338           0.000000
          220              H       9.876608      17.228536      12.520348       0.172875       0.919760 0.63452519E+01  0.57083387E+02                                 1.406124                            1.348936      -0.772424       2.532662                    0.999928       2.803306       6.824744       0.633111       1.075388      -0.762532       0.000215      -0.005100      -0.016984       0.017735      -0.001003      -0.000154      -0.000121      -0.004522       0.015066      -0.004988      -0.000039       0.005026              1.435769       1.180978      -0.101403      -0.089166       1.480182       0.344747       1.646146           0.000000
          221              H      10.518032      17.750999      13.891959       0.154640       1.112229 0.84244471E+01  0.81946841E+02                                 1.642567                            1.592444      -0.933921       2.433737                    0.999426       3.148436       8.161826       0.557824       1.128803      -0.747891       0.014696       0.004086       0.006046       0.016408       0.002723       0.005492      -0.000871       0.004162      -0.009509      -0.006927      -0.000307       0.007234              1.663823       1.916759      -0.064285       0.415313       1.421919       0.008532       1.652789          -0.000000
          222              H      10.431735      23.001115      14.335974       0.170628       1.039582 0.77481094E+01  0.73914920E+02                                 1.583972                            1.538713      -0.916939       2.459781                    0.999400       3.030074       7.815968       0.560298       1.145911      -0.744000       0.019553       0.001726      -0.005715       0.020444       0.002796      -0.002220       0.000569       0.008656      -0.002207      -0.005126      -0.000971       0.006098              1.597873       2.086283       0.128306       0.094704       1.416384      -0.001635       1.290954           0.000000
          223              H       8.997121      23.612779      13.988675       0.164905       1.021409 0.73177205E+01  0.69336999E+02                                 1.604679                            1.523764      -0.904440       2.465854                    0.999048       3.120149       8.220021       0.543283       1.189846      -0.731527      -0.008454       0.011085      -0.013099       0.019129      -0.001459       0.003106      -0.003611      -0.003799       0.003588      -0.004339      -0.001752       0.006091              1.659520       1.526866      -0.403697       0.108980       2.055750      -0.116332       1.395945           0.000000
          224              H       9.153820      22.580596      15.202023       0.152150       1.103128 0.88434093E+01  0.88609877E+02                                 1.745616                            1.723006      -0.963089       2.421319                    0.999330       3.413079       9.508376       0.485577       1.258883      -0.715146      -0.008042      -0.007254       0.012851       0.016806       0.006095      -0.003679      -0.000832      -0.001098       0.017609      -0.009375       0.001282       0.008093              1.750655       1.506149      -0.028674      -0.172796       1.645420      -0.178584       2.100396           0.000000
          225              H       7.665028      19.091563      18.121093       0.116284       1.104083 0.76313278E+01  0.74363744E+02                                 1.782534                            1.623134      -1.227655       2.295359                    0.994662       3.657743      10.348411       0.485518       1.294612      -0.703805      -0.040322      -0.006356      -0.004547       0.041072       0.006453      -0.004201      -0.003574       0.023252       0.000889      -0.013882      -0.000982       0.014863              1.944325       2.644305       0.143349       0.554676       1.447760       0.055139       1.740909           0.000000
          226              H       8.320538      18.780633      20.336773       0.138779       1.171801 0.85134193E+01  0.83203123E+02                                 1.718603                            1.619447      -0.930100       2.452988                    0.998849       3.135316       8.202562       0.542513       1.155209      -0.742033      -0.030539      -0.011718       0.025833       0.041681       0.006818      -0.007022      -0.001790       0.025134      -0.015000      -0.011797      -0.007189       0.018987              1.730572       1.890070       0.163339      -0.238035       1.385876      -0.169431       1.915768          -0.000000
          227              H      14.344135      20.842451      18.837672       0.140758       1.164269 0.81188764E+01  0.78238548E+02                                 1.694803                            1.566706      -0.927776       2.455454                    0.998915       3.087484       7.963168       0.560623       1.133732      -0.747171       0.040892       0.017687       0.010647       0.045808       0.013562      -0.002882      -0.000622       0.020359      -0.016107      -0.014334      -0.005630       0.019964              1.795484       2.377635       0.314840       0.322032       1.418877       0.056114       1.589941          -0.000000
          228              H      13.680942      20.885777      16.472522       0.132724       1.182822 0.84799015E+01  0.82556059E+02                                 1.704879                            1.595590      -0.939550       2.442364                    0.998798       3.151507       8.152061       0.558811       1.125856      -0.748975       0.031116       0.012705      -0.029719       0.044865       0.009560      -0.007162      -0.002851       0.022382      -0.011542      -0.012800      -0.006417       0.019217              1.737783       1.975804       0.205368      -0.298759       1.393750      -0.181591       1.843795           0.000000
          229              H      13.195143      19.960635      26.034234       0.127520       1.213960 0.89478926E+01  0.89019411E+02                                 1.781392                            1.674135      -1.117059       2.350134                    0.997354       3.363902       9.035819       0.524144       1.174604      -0.735007       0.005768       0.023604       0.029151       0.037950      -0.002064       0.003641       0.008348      -0.015996       0.003910      -0.011248      -0.001962       0.013210              1.866832       1.481344       0.001449       0.272705       1.863663       0.398311       2.255488          -0.000000
          230              H      14.031747      16.374755      24.442814       0.123441       1.223051 0.90766348E+01  0.90416069E+02                                 1.774089                            1.673189      -1.101120       2.353857                    0.997350       3.364653       8.976257       0.531605       1.156635      -0.739537       0.023790      -0.030815       0.001663       0.038965      -0.011491       0.000386       0.004709      -0.016077      -0.003066      -0.014022      -0.001492       0.015515              1.840663       1.680320      -0.392686       0.277537       2.112428      -0.150885       1.729242          -0.000001
          231              H      11.068670      21.211998      23.603141       0.160907       1.137170 0.85262157E+01  0.83216819E+02                                 1.669887                            1.603443      -1.007123       2.406565                    0.998795       3.155745       8.204457       0.554970       1.130791      -0.747286      -0.017758      -0.006971      -0.003923       0.019476       0.000973       0.003701       0.000809       0.005235      -0.012686      -0.005597      -0.000675       0.006272              1.710869       2.105403      -0.081959       0.422239       1.421243       0.041477       1.605961          -0.000000
          232              H      11.939146      21.594288      24.886829       0.169396       0.967597 0.66894287E+01  0.61037210E+02                                 1.459646                            1.388600      -0.865752       2.486517                    0.999648       2.867022       7.051113       0.621017       1.080928      -0.760835       0.000596       0.001034       0.016388       0.016431      -0.002320       0.000522      -0.001108      -0.002857       0.009546      -0.004317       0.000564       0.003753              1.497505       1.202183      -0.035507       0.055837       1.425219       0.326432       1.865113          -0.000000
          233              H      12.571870      21.724266      23.422898       0.163905       1.061366 0.80716376E+01  0.77545397E+02                                 1.581946                            1.551302      -0.912937       2.454673                    0.999356       3.067686       7.858694       0.570229       1.118052      -0.750981       0.015458       0.003606      -0.007910       0.017735       0.001257      -0.004816      -0.001417       0.005113      -0.004343      -0.004568      -0.002103       0.006670              1.567581       1.495830       0.226899      -0.186742       1.615646      -0.185787       1.591266          -0.000000
          234              H      12.870626      15.607626      22.490905       0.168310       0.973948 0.67777521E+01  0.61961245E+02                                 1.457820                            1.391293      -0.854071       2.489581                    0.999714       2.872391       7.039469       0.625588       1.070984      -0.763641      -0.000475      -0.010898       0.013120       0.017063       0.001301       0.001326      -0.002167      -0.005266       0.008405      -0.004788       0.000452       0.004336              1.484144       1.190398      -0.027440       0.075709       1.919157      -0.230763       1.342877          -0.000002
          235              H      12.000402      16.624518      21.611668       0.155753       1.178167 0.88238455E+01  0.87185334E+02                                 1.730963                            1.645752      -1.099247       2.358412                    0.998491       3.268651       8.654175       0.538541       1.151071      -0.741228      -0.017828       0.004377      -0.001367       0.018408      -0.001872       0.003701       0.002711       0.008241      -0.003517      -0.006525       0.000003       0.006522              1.808566       2.116920      -0.111527       0.599659       1.515783      -0.060866       1.792995          -0.000001
          236              H      13.596079      16.624518      21.488574       0.166604       1.014440 0.76166049E+01  0.72019868E+02                                 1.530546                            1.503781      -0.785842       2.517852                    0.999875       2.973633       7.523225       0.581803       1.113369      -0.752814       0.015084       0.007882      -0.003329       0.017342       0.005170      -0.002264      -0.000691       0.005519      -0.009658      -0.004598      -0.003345       0.007944              1.515472       1.647355       0.012518      -0.305042       1.299344      -0.027668       1.599716          -0.000001
          237              H       7.718957      15.839549       7.394391       0.111207       1.274586 0.96021343E+01  0.96803986E+02                                 1.803166                            1.703445      -1.169635       2.309738                    0.997003       3.463559       9.232524       0.536119       1.133235      -0.744877       0.025866       0.022858       0.010995       0.036227       0.003216       0.006113       0.003352       0.012958      -0.026205      -0.011141      -0.002496       0.013636              1.870393       1.889243       0.318911       0.172514       2.228525       0.182221       1.493411           0.000000
          238              H       3.949913      15.658598       6.400852       0.117784       1.236628 0.92738446E+01  0.92928426E+02                                 1.785380                            1.689288      -1.181568       2.311508                    0.996706       3.438521       9.216710       0.529711       1.153928      -0.739571      -0.029546       0.019365      -0.004625       0.035628      -0.002294       0.005528      -0.001759       0.012701      -0.029575      -0.011357      -0.001765       0.013122              1.841893       1.993024      -0.357488       0.185821       2.079516      -0.046973       1.453138           0.000000
          239              H       9.149699      13.882224       7.455937       0.165330       0.967818 0.67109808E+01  0.61182800E+02                                 1.449671                            1.383071      -0.824941       2.500614                    0.999775       2.868938       7.015239       0.628533       1.068893      -0.764219       0.004745       0.016670       0.001970       0.017443       0.000391       0.000835       0.000164      -0.005007      -0.010073      -0.003608      -0.000612       0.004220              1.470565       1.576082       0.328645       0.093281       1.650838       0.090307       1.184773           0.000001
          240              H       8.340347      12.630862       8.040631       0.156721       1.137617 0.86447798E+01  0.85231060E+02                                 1.708622                            1.642883      -1.096736       2.362514                    0.998003       3.291754       8.790411       0.530605       1.170821      -0.735902      -0.008571      -0.004098       0.016508       0.019046      -0.000725      -0.001682      -0.004642       0.002031       0.015798      -0.006036      -0.001387       0.007423              1.758981       1.427704      -0.012819       0.001168       2.049396      -0.475029       1.799844          -0.000000
          241              H       8.720330      12.681834       6.488776       0.162856       1.098776 0.83742451E+01  0.81745520E+02                                 1.666725                            1.617695      -0.903041       2.462800                    0.999121       3.149843       8.314848       0.535437       1.171869      -0.737219      -0.000147      -0.006107      -0.019219       0.020167      -0.003626      -0.000390       0.005029      -0.000929       0.014067      -0.006949      -0.000893       0.007842              1.699942       1.509932      -0.203939      -0.207164       1.839808       0.363619       1.750086           0.000000
          242              H       3.278618      12.447362       6.704189       0.157211       1.010676 0.73433276E+01  0.70012364E+02                                 1.614527                            1.539345      -1.048864       2.385233                    0.998337       3.307776       8.894806       0.530902       1.210069      -0.724581      -0.001829      -0.004387       0.015640       0.016346       0.001107      -0.000123      -0.002234       0.002517       0.012632      -0.004287      -0.000564       0.004850              1.667046       1.431286       0.255114      -0.182021       1.908644      -0.484333       1.661206           0.000000
          243              H       2.870005      13.670690       5.754612       0.168353       0.952664 0.65883073E+01  0.59872767E+02                                 1.441430                            1.375740      -0.855353       2.489037                    0.999722       2.863854       7.024051       0.625635       1.077283      -0.761647      -0.007523       0.015566      -0.002541       0.017475      -0.000288       0.001213       0.000167      -0.003859      -0.010346      -0.003860       0.000184       0.003676              1.471381       1.552458      -0.318845       0.172371       1.639650      -0.141322       1.222036          -0.000000
          244              H       3.772314      12.477946       5.183107       0.159315       1.123928 0.87198155E+01  0.85879874E+02                                 1.678933                            1.640777      -1.005250       2.406098                    0.998914       3.205772       8.466762       0.537154       1.157772      -0.740347       0.008490      -0.004790      -0.016032       0.018763      -0.000045      -0.002420       0.003737       0.001623       0.010112      -0.004631      -0.001278       0.005910              1.691330       1.442303      -0.081431      -0.033715       1.787911       0.372495       1.843777           0.000000
          245              H       5.628047       9.389042       9.821087       0.113831       1.127643 0.85042819E+01  0.86174917E+02                                 1.885514                            1.776364      -1.512409       2.157561                    0.991742       4.028944      12.089339       0.434416       1.391418      -0.682968      -0.006142       0.018268       0.033807       0.038915       0.000766      -0.001386       0.005302      -0.010913       0.033549      -0.011255      -0.002065       0.013320              1.980507       1.609092      -0.066548      -0.147231       1.819436       0.303556       2.512993           0.000000
          246              H       5.714165       7.029039       9.821087       0.121321       1.166437 0.89497157E+01  0.91010196E+02                                 1.881566                            1.790120      -1.212158       2.309998                    0.994477       3.706922      10.812107       0.448579       1.342723      -0.695462      -0.001100      -0.019516       0.037834       0.042585      -0.002982      -0.000920      -0.007272      -0.008335       0.056764      -0.014909      -0.006029       0.020938              1.969627       1.570869       0.037973      -0.087192       1.843041      -0.337491       2.494972           0.000000
          247              H       6.802955       7.092754       3.451009       0.126398       1.184216 0.86641904E+01  0.85229152E+02                                 1.736168                            1.636206      -0.983662       2.414209                    0.998426       3.253843       8.599587       0.537362       1.158721      -0.739904       0.012172      -0.016011      -0.038385       0.043335      -0.002377      -0.006885       0.000972      -0.007849       0.053803      -0.014823      -0.004665       0.019488              1.796168       1.619860      -0.142116      -0.219030       1.726073       0.330868       2.042570           0.000000
          248              H       6.574812       9.422174       3.455405       0.124331       1.229128 0.90404058E+01  0.89538775E+02                                 1.757412                            1.654493      -1.008618       2.404153                    0.997989       3.238688       8.482730       0.544640       1.135464      -0.746498       0.001983       0.017366      -0.038520       0.042300      -0.002473      -0.003436      -0.000449      -0.006346       0.055265      -0.013594      -0.005207       0.018801              1.797723       1.411676       0.021771      -0.086030       1.812671      -0.371255       2.168822           0.000001
          249              H       8.496189       2.821300       8.691267       0.163193       1.028704 0.76056742E+01  0.72176440E+02                                 1.571830                            1.524130      -0.733077       2.542762                    0.999951       3.004205       7.713599       0.563522       1.145348      -0.744544      -0.005341      -0.009461       0.014933       0.018467       0.003263      -0.001218      -0.003940      -0.006504       0.014020      -0.006959      -0.000798       0.007756              1.593215       1.333414      -0.005751       0.160316       1.568840      -0.317770       1.877390          -0.000000
          250              H       9.123971       3.137327       7.253713       0.159467       1.109639 0.85644722E+01  0.84060345E+02                                 1.681969                            1.641022      -0.786515       2.512256                    0.999822       3.142209       8.313224       0.529244       1.179124      -0.736195       0.007819      -0.002659      -0.014575       0.016753      -0.001878      -0.005760       0.001872       0.003104       0.009333      -0.004555      -0.003580       0.008135              1.694125       2.028166       0.051019      -0.351561       1.493385       0.022294       1.560825          -0.000000
          251              H       8.127318       4.187350       7.939518       0.152196       1.105060 0.83359146E+01  0.83686863E+02                                 1.838258                            1.736350      -1.427789       2.201316                    0.995581       3.851176      11.341827       0.449831       1.356290      -0.690310      -0.007392       0.017320       0.001342       0.018879      -0.000928       0.000723       0.005519      -0.009680      -0.003930      -0.005384      -0.003209       0.008593              1.948766       1.651513      -0.090443       0.036852       2.739240       0.073553       1.455544           0.000000
          252              H       7.711957       0.644796       7.609804       0.125640       1.213979 0.89864559E+01  0.89166516E+02                                 1.758733                            1.660755      -1.056795       2.380081                    0.997650       3.310652       8.773620       0.536339       1.150943      -0.741513       0.024721      -0.021183       0.020730       0.038595      -0.003583       0.013790      -0.001401       0.002826      -0.017450      -0.015489       0.000505       0.014984              1.826571       1.735107      -0.260706       0.277525       2.168646      -0.269995       1.575960          -0.000000
          253              H       4.273671       4.003851       4.668753       0.161412       1.131374 0.87976772E+01  0.88208565E+02                                 1.780105                            1.718169      -1.218923       2.308286                    0.996696       3.502724       9.823371       0.485476       1.258332      -0.713836       0.012369       0.006021      -0.014136       0.019725       0.000256      -0.003590      -0.002728      -0.005391       0.018318      -0.006791      -0.001191       0.007982              1.834013       1.623626       0.100787      -0.047704       2.022040      -0.484907       1.856372          -0.000000
          254              H       3.257428       2.816203       5.016052       0.161250       0.997266 0.70929032E+01  0.65832534E+02                                 1.505665                            1.444247      -0.812331       2.502046                    0.999790       2.937901       7.345241       0.598411       1.102783      -0.755206      -0.005049      -0.014137      -0.004611       0.015704       0.000559       0.001241       0.001177      -0.003874      -0.007239      -0.003173      -0.000365       0.003538              1.528179       1.610047       0.260260       0.254510       1.641320       0.163091       1.333171          -0.000001
          255              H       3.520491       3.980913       6.079930       0.156596       1.012912 0.76094208E+01  0.74168521E+02                                 1.698652                            1.631954      -1.158884       2.332591                    0.997209       3.558269      10.100000       0.478788       1.312488      -0.700720      -0.003209       0.007032       0.014563       0.016487      -0.002909      -0.000625       0.002806       0.002443       0.013613      -0.005831       0.000060       0.005772              1.749191       1.624644      -0.363309      -0.236898       1.906730       0.383119       1.716198          -0.000000
          256              H       4.354776       0.795163       5.556784       0.114360       1.276704 0.95937021E+01  0.96703513E+02                                 1.810639                            1.708038      -1.142228       2.327631                    0.996984       3.424270       9.128846       0.532856       1.140355      -0.743667      -0.022887      -0.017271      -0.015094       0.032403       0.003740       0.010131      -0.000994       0.005198      -0.019672      -0.012778       0.000546       0.012232              1.873897       1.888567       0.284268       0.328804       2.175704       0.205873       1.557420          -0.000001
          257              C      15.299372       4.857632      39.616701       0.601620      27.631628 0.26441127E+03  0.55251958E+04                                 8.445487                            5.739351       0.048670       2.069114                    0.999610      22.216771      61.499020       0.627425       0.467172      -1.027381       0.022001      -0.013978      -0.055186       0.061032       0.076021       0.036390      -0.006526       0.004125      -0.186406      -0.086362      -0.023543       0.109905             12.230889       9.023179      -3.366332      -5.949171       8.794672       1.776142      18.874818           0.000000
          258              C      14.618928       5.273053      40.867417      -0.028104      45.536511 0.46960030E+03  0.11134882E+05                                11.038283                            7.138168      -0.024328       1.985560                    0.999229      27.717998      77.265384       0.634852       0.406889      -1.081942      -0.028722       0.011661       0.035012       0.046763      -0.002448       0.005815      -0.020897      -0.016192       0.013946      -0.016780      -0.010241       0.027020             17.410713      11.946792      -4.017854     -10.894998      11.795733       4.262428      28.489613           0.000000
          259              C      14.665681       4.335169      42.003393      -0.181113      38.010643 0.46533977E+03  0.11122148E+05                                 9.851027                            7.203508       0.042080       1.973701                    0.999479      30.387519      87.940176       0.612828       0.418166      -1.063616       0.009538       0.008362      -0.021002       0.024535       0.005824       0.012798      -0.015713      -0.000914      -0.086998      -0.037804       0.016978       0.020826             13.303175       9.615534      -2.278982      -7.386428       9.602902       0.714470      20.691089          -0.000001
          260              C      14.040326       4.679230      43.153875       0.118717      35.098512 0.40668947E+03  0.93612762E+04                                 9.431609                            6.803397      -0.142300       1.970771                    0.999474      26.136569      73.274123       0.623468       0.426796      -1.062397      -0.005199      -0.066376       0.032770       0.074207       0.008728       0.006363      -0.042822      -0.025473       0.046339      -0.039111      -0.014272       0.053383             12.509743       8.944288      -2.745105      -6.527716      11.661736       1.164481      16.923206          -0.000001
          261              C      13.488618       5.938238      43.333240       0.079782      41.743998 0.41718838E+03  0.97162243E+04                                10.707522                            6.935662      -0.196027       1.940544                    0.999432      27.214666      78.099646       0.608227       0.432389      -1.053288      -0.037825       0.018337       0.095218       0.104084      -0.003517      -0.050793       0.028776       0.022084       0.155500      -0.052950      -0.032300       0.085250             16.889997      11.565055      -3.258521     -10.150937      11.702586       2.297227      27.402352           0.000000
          262              C      13.439290       6.807311      42.326952       0.105058      36.466945 0.40832560E+03  0.94119116E+04                                 9.699537                            6.835591      -0.199759       1.954359                    0.999297      26.222645      73.656507       0.619239       0.429118      -1.060558      -0.031569       0.072293      -0.030746       0.084665      -0.024038      -0.000899       0.018321      -0.028920      -0.112365      -0.042508      -0.007389       0.049896             13.270508       8.902016      -2.320639      -6.328097      10.974350      -1.273246      19.935158          -0.000000
          263              C      14.113210       6.562645      41.162402      -0.145991      37.838577 0.44416710E+03  0.10517703E+05                                 9.879282                            7.082236       0.000590       1.968937                    0.999430      29.874459      86.711321       0.610810       0.423473      -1.057801       0.015222      -0.009218       0.005305       0.018569       0.010695       0.019411      -0.012098       0.005987      -0.057823      -0.034364       0.010899       0.023465             13.512288       9.917872      -3.027470      -7.754750      11.266578       2.214162      19.352413           0.000000
          264              C      14.312703       3.473742       0.194751      -0.492200      27.126301 0.44331074E+03  0.10424343E+05                                 7.563824                            6.765635       0.351273       2.060694                    0.999238      32.020290      90.668749       0.672706       0.387204      -1.088804       0.016277       0.048051      -0.057967       0.077032       0.008599      -0.001214      -0.026557      -0.028965       0.029798      -0.024057      -0.013079       0.037136              7.945277       6.673984       0.054582      -1.329630       8.416707      -1.180119       8.745140          -0.000003
          265              C      12.736191       8.310985      42.259251      -0.487522      27.309226 0.44952730E+03  0.10589265E+05                                 7.585724                            6.814574       0.403086       2.079134                    0.998850      31.912258      89.939120       0.671187       0.387394      -1.090535       0.037770      -0.068879      -0.015351       0.080041      -0.024591      -0.002309      -0.002543      -0.031930      -0.097092      -0.032912      -0.012605       0.045518              7.930418       7.097492      -1.350724      -0.953063       9.119421      -0.437954       7.574341           0.000001
          266              C      12.096068       5.945884       0.893306       0.441454      30.350251 0.29970657E+03  0.64524977E+04                                 8.928606                            6.081097      -0.052372       2.032586                    0.999262      23.328867      65.233652       0.614859       0.462699      -1.031374       0.019739      -0.007859      -0.043202       0.048144      -0.031947      -0.007210      -0.030841      -0.079821      -0.130825      -0.058834      -0.020048       0.078882             13.194211      15.052673       0.552580      -8.178975       5.603328       1.829388      18.926632           0.000000
          267              C      11.527527       6.159966       2.234144      -0.062810      44.005711 0.44911821E+03  0.10548796E+05                                10.731968                            6.992993       0.050850       2.010324                    0.999465      27.665547      77.175466       0.638656       0.408316      -1.079188      -0.015268       0.007252       0.022129       0.027846      -0.004041       0.012030      -0.003154      -0.033025       0.011847      -0.023876       0.006667       0.017210             16.373081      19.338969       1.336788     -10.612050       6.628502       2.012145      23.151773           0.000000
          268              C      12.418306       6.748693       3.256258       0.037643      38.909742 0.38716085E+03  0.88279120E+04                                10.009195                            6.611131      -0.117265       1.971381                    0.999252      26.664112      75.096210       0.634524       0.423342      -1.061529      -0.003224       0.001398       0.012214       0.012710      -0.002858       0.025564      -0.003859      -0.020975      -0.064535      -0.038455       0.014269       0.024186             14.677623      16.984865       1.651765      -8.431648       6.184175       1.894573      20.863830           0.000000
          269              C      13.612459       7.105497       2.879504      -0.057401      40.316484 0.40887333E+03  0.94270952E+04                                10.166208                            6.719596      -0.033381       1.989379                    0.999410      27.430079      77.042486       0.641487       0.414122      -1.070099      -0.003622       0.001446       0.008868       0.009688      -0.016946       0.011065      -0.010225      -0.038330      -0.017035      -0.025495      -0.007701       0.033196             14.590205      16.016190       1.526026      -7.264205       6.612534       2.818944      21.141889           0.000000
          270              C      14.260422       6.888866       1.512289       0.434945      30.045580 0.31360346E+03  0.68112264E+04                                 8.793097                            6.201177       0.025000       2.055066                    0.999257      23.425855      65.246884       0.613286       0.459831      -1.035617       0.023209      -0.004818      -0.041134       0.047475      -0.035420       0.025490      -0.024647      -0.119692      -0.026135      -0.071032      -0.013126       0.084158             11.918705      12.594617       0.992554      -4.766133       5.864101       2.718679      17.297397           0.000000
          271              C      10.287782       5.762385       2.522973      -0.069720      34.491377 0.37994767E+03  0.86261518E+04                                 9.200183                            6.480414       0.154616       2.037724                    0.999650      27.818463      78.277751       0.650878       0.414489      -1.066738      -0.009803      -0.002076       0.027478       0.029248      -0.006603       0.011052      -0.011777      -0.039903      -0.062833      -0.028484      -0.006325       0.034809             12.406055      15.206140       1.339164      -7.116506       5.618403       1.132156      16.393621          -0.000000
          272              C       9.827313       5.907655       3.856777      -0.064978      35.900188 0.41852461E+03  0.97618428E+04                                 9.588907                            6.910287      -0.062798       1.968036                    0.999365      28.494504      82.017069       0.613752       0.427861      -1.055339       0.022345      -0.009725      -0.023476       0.033838      -0.005949       0.009658      -0.012114      -0.047137      -0.067937      -0.029336      -0.009208       0.038544             12.488857      14.613550       1.447025      -5.818764       5.965768       1.691425      16.887254          -0.000000
          273              C      10.631373       6.463250       4.805914      -0.060372      40.494182 0.43746618E+03  0.10229810E+05                                10.126851                            6.907916       0.042758       2.007863                    0.999260      27.667800      77.554851       0.640327       0.409054      -1.076381       0.005060      -0.008270      -0.028870       0.030455      -0.007303      -0.011186      -0.007551      -0.017722      -0.020119      -0.020665       0.005094       0.015571             14.227595      16.536060       2.077043      -7.072823       6.299279       1.704568      19.847448           0.000000
          274              C      11.922360       6.916900       4.535109       0.028757      39.632166 0.39864509E+03  0.91489992E+04                                10.102535                            6.689283      -0.122020       1.965335                    0.999131      26.895606      75.792987       0.634038       0.420924      -1.063914       0.004713       0.000872      -0.006751       0.008279      -0.001643       0.005875      -0.007960      -0.007790      -0.056252      -0.021681       0.005654       0.016027             14.615199      17.361822       2.084360      -7.797259       6.291004       1.756226      20.192771           0.000000
          275              C      12.748904       7.457204       5.514140      -0.070067      40.784619 0.45405244E+03  0.10708219E+05                                10.196447                            7.047444       0.013131       1.994429                    0.999344      28.005784      78.627688       0.633150       0.410193      -1.076506       0.018805      -0.006495      -0.030552       0.036459      -0.009626       0.005884      -0.003064      -0.032688       0.022470      -0.023492       0.006092       0.017400             13.789550      16.692606       2.127710      -6.669106       6.247050       1.634418      18.428994           0.000000
          276              C      14.004702       7.900660       5.247292      -0.092332      34.313313 0.42122319E+03  0.97805728E+04                                 9.098300                            6.800972       0.152163       2.024464                    0.999620      28.604651      80.523500       0.640609       0.411776      -1.072035       0.010030      -0.002326      -0.018640       0.021295       0.000188       0.005273      -0.000298      -0.008918      -0.009660      -0.008319       0.002240       0.006079             11.117495      14.115959       2.216643      -3.619838       5.799079       1.222653      13.437447           0.000001
          277              C      14.391431       7.701869       3.802704      -0.081964      34.579726 0.42773117E+03  0.99992898E+04                                 9.237402                            6.912274       0.056828       1.991662                    0.999591      28.915211      82.465398       0.625469       0.418892      -1.064308      -0.023898      -0.001454       0.028920       0.037545      -0.003039      -0.004724      -0.014584       0.001621      -0.096036      -0.036695       0.016444       0.020250             11.043246      11.963325       2.020875      -2.708292       6.109738       2.141041      15.056674           0.000000
          278              C      10.159832       6.588131       6.194671       0.424947      29.451563 0.30867000E+03  0.66999716E+04                                 8.654830                            6.139819       0.051315       2.057099                    0.999617      23.776167      66.931127       0.616140       0.457982      -1.033193      -0.018744       0.001143       0.046311       0.049973      -0.037630       0.019221      -0.010204      -0.080177      -0.089806      -0.050758      -0.021913       0.072671             11.589297      13.132509       2.006126      -4.618950       5.853952       1.476921      15.781431           0.000000
          279              C      12.208666       7.661092       6.927515       0.461133      26.690808 0.27564833E+03  0.58193448E+04                                 8.181577                            5.856131      -0.033688       2.049625                    0.999092      22.790178      63.378046       0.621856       0.466549      -1.027884      -0.014377       0.005611       0.043309       0.045977      -0.048442      -0.006398      -0.044676      -0.060948      -0.132951      -0.072578      -0.016950       0.089529             10.569394      13.295818       1.962247      -4.365294       5.399512       1.136729      13.012852           0.000000
          280              C      10.347757       7.363415       8.473655       0.056812      36.139045 0.42766951E+03  0.10022708E+05                                 9.669335                            7.008379      -0.243128       1.921275                    0.999329      27.607453      79.484996       0.606836       0.430683      -1.054287       0.040913      -0.017225      -0.096775       0.106470      -0.004767      -0.064287       0.015980       0.037251       0.174173      -0.053343      -0.045103       0.098447             12.777610       9.814634      -3.123824      -5.723617      11.142863      -0.402709      17.375332           0.000000
          281              C      10.499900       6.361306       9.399932       0.138396      33.194001 0.41313891E+03  0.95381248E+04                                 9.093167                            6.867280      -0.060085       1.998513                    0.999636      25.953217      72.642355       0.619776       0.428060      -1.062623       0.035307      -0.085117       0.007863       0.092484      -0.027162      -0.009950       0.015351      -0.004839      -0.051499      -0.024230      -0.017193       0.041423             11.025011       8.441745      -3.481624      -3.737675      11.371827      -0.569920      13.261461           0.000000
          282              C       9.725816       6.596796      10.636141      -0.179968      34.952038 0.44699312E+03  0.10577509E+05                                 9.277315                            7.049432       0.176748       2.019568                    0.999722      30.008515      86.431333       0.620847       0.416906      -1.064342      -0.004091       0.018398      -0.000560       0.018855       0.015845       0.026605      -0.013080      -0.009038      -0.010083      -0.038972       0.015040       0.023931             11.333814       9.484294      -3.438496      -5.099198       9.502323       0.800228      15.014827           0.000000
          283              C       8.956426       7.661601      10.799679       0.007444      35.505335 0.39586012E+03  0.90518109E+04                                 9.408337                            6.615473      -0.119636       1.972009                    0.999260      26.767341      74.823418       0.646102       0.414583      -1.070008       0.021538      -0.005988      -0.035858       0.042256       0.005698       0.024011       0.002881       0.017318      -0.014399      -0.022223      -0.007304       0.029527             12.709033      10.119257      -2.649237      -6.513920       9.479466      -0.666498      18.528376          -0.000000
          284              C       8.934971       8.666259       9.905494      -0.187365      34.805684 0.47633380E+03  0.11486358E+05                                 9.327836                            7.325035       0.041004       1.972036                    0.999503      30.840974      90.541730       0.601306       0.422415      -1.057719       0.002562      -0.012500       0.005237       0.013792      -0.002161       0.013958       0.011069      -0.011216      -0.061603      -0.029417       0.010157       0.019259             11.472120       8.613793      -1.686931      -4.624113       9.522672      -1.761424      16.279895          -0.000000
          285              C       9.679313       8.505188       8.643348       0.120059      32.953788 0.42610895E+03  0.99424199E+04                                 9.127380                            7.029679      -0.168721       1.962522                    0.999379      26.469355      75.183445       0.603605       0.434892      -1.055387      -0.020350       0.074631      -0.038749       0.086518       0.015165      -0.000529      -0.035109      -0.030414       0.064833      -0.036907      -0.013528       0.050435             11.221268       8.736965      -3.053336      -4.252633      11.439832      -0.999417      13.487007           0.000000
          286              C      11.230260       5.087006       9.165615      -0.488732      26.880230 0.42212486E+03  0.98263560E+04                                 7.537114                            6.611845       0.290778       2.050792                    0.998717      31.626015      89.725020       0.677515       0.388361      -1.085670      -0.039838       0.057887       0.018879       0.072763      -0.022096      -0.000245       0.013201      -0.027179      -0.033369      -0.024070      -0.010449       0.034519              7.987276       7.758806      -1.655917      -0.127255       9.070778      -0.145182       7.132243           0.000000
          287              C       9.653680       9.665311       7.619915      -0.493390      27.407339 0.45931834E+03  0.10943693E+05                                 7.650820                            6.890488       0.203234       2.018553                    0.998198      32.450082      93.793558       0.663191       0.387630      -1.083858       0.002915      -0.045382       0.058807       0.074339       0.013635       0.004399      -0.022304      -0.042844       0.040902      -0.034885      -0.002263       0.037148              8.168568       7.433311      -1.084362      -0.298677       9.704746      -1.235550       7.367646           0.000000
          288              C      15.007308       4.534214      34.075744       0.605422      25.660566 0.26400616E+03  0.55156069E+04                                 8.049198                            5.751887       0.110051       2.095023                    0.999673      22.095020      61.191663       0.623863       0.469935      -1.025683       0.028874      -0.009507       0.060956       0.068115       0.065345      -0.058259      -0.024714       0.011292      -0.175345      -0.086892      -0.028708       0.115600             10.923004       7.108116      -1.775290       3.930344       8.127901       1.028626      17.532995           0.000000
          289              C      14.275821       4.696815      32.745897      -0.012394      38.846976 0.45414649E+03  0.10716117E+05                                 9.975000                            7.072455      -0.104211       1.964846                    0.999049      27.639288      77.740681       0.628476       0.413024      -1.074142      -0.024852       0.001089      -0.044449       0.050937      -0.005718      -0.014052      -0.002595      -0.014357      -0.015292      -0.020076       0.007669       0.012407             13.775565       8.625175      -1.166039       6.655809      10.646863       0.279077      22.054657           0.000000
          290              C      13.862104       6.013931      32.414864      -0.183116      36.144647 0.49699744E+03  0.12082101E+05                                 9.552278                            7.484245       0.037760       1.971789                    0.999287      30.837048      90.153153       0.596135       0.422642      -1.060243       0.008659      -0.007178       0.008396       0.014035       0.008581      -0.016467       0.009327      -0.022100      -0.046812      -0.030230       0.007965       0.022265             11.655436       7.281339      -1.996289       4.349928      10.636338      -1.297629      17.048632           0.000001
          291              C      13.323344       6.246619      31.084137       0.123218      33.450788 0.44430749E+03  0.10447003E+05                                 9.151037                            7.126755      -0.079323       1.983760                    0.999513      26.656752      75.321896       0.607669       0.428678      -1.062131      -0.001550       0.088206      -0.002497       0.088255      -0.019908       0.012074      -0.023336      -0.037469      -0.056177      -0.029410      -0.017729       0.047139             11.087078       6.362833      -1.161190       3.659384      12.241354      -0.196839      14.657048           0.000000
          292              C      13.214561       5.120647      30.236991       0.048748      37.292288 0.44806789E+03  0.10613721E+05                                 9.870133                            7.168964      -0.201865       1.931515                    0.999351      27.880996      80.453574       0.601149       0.430131      -1.055627      -0.037515       0.010115      -0.104359       0.111357       0.000923       0.045497      -0.016992       0.005196       0.194270      -0.051613      -0.033468       0.085081             13.198887       8.314519      -1.607013       6.095226      11.960617      -1.218567      19.321526           0.000000
          293              C      13.593788       3.859855      30.636165       0.126426      32.944308 0.41373392E+03  0.95852570E+04                                 9.108374                            6.915188      -0.126244       1.977599                    0.999542      26.261932      74.391608       0.609966       0.433429      -1.056006      -0.002820      -0.074924      -0.022548       0.078294       0.020413      -0.003459       0.038710      -0.028304       0.029477      -0.042363      -0.008040       0.050402             11.380063       7.141151      -1.213703       4.765235      11.501484      -0.297436      15.497554           0.000000
          294              C      14.090915       3.627932      31.900070      -0.173578      34.208037 0.44341261E+03  0.10513411E+05                                 9.226379                            7.085920      -0.032987       1.959758                    0.999207      30.157060      88.080744       0.608352       0.424635      -1.055263      -0.004290       0.006593       0.015098       0.017024       0.010056      -0.014124      -0.000667      -0.001566      -0.084642      -0.032680       0.006454       0.026226             11.473767       7.213214      -0.379388       4.622294       9.961477       0.644198      17.246612           0.000000
          295              C      13.070185       7.701105      30.649794      -0.487559      26.836348 0.44146862E+03  0.10388386E+05                                 7.537003                            6.778772       0.293174       2.048445                    0.998934      31.899300      90.876082       0.666844       0.390331      -1.084717       0.016077      -0.064093       0.033733       0.074191      -0.006063       0.015005      -0.016938      -0.040720      -0.053845      -0.031669      -0.005443       0.037112              7.925259       6.776965      -0.729927       0.212860       9.674765      -0.336229       7.324048           0.000000
          296              C      13.326300       2.669659      29.658013      -0.499757      27.302316 0.45635029E+03  0.10836368E+05                                 7.611938                            6.861723       0.270325       2.036390                    0.998988      32.368168      92.866205       0.666686       0.386900      -1.086270       0.008925       0.049284       0.057393       0.076174       0.019257       0.000449       0.014678      -0.031079       0.064272      -0.036108       0.004113       0.031995              8.109844       6.984292      -0.281999       0.750443       9.760500       1.234300       7.584739           0.000001
          297              C      13.685525       5.792968      28.003287       0.447551      27.372716 0.28294929E+03  0.60275152E+04                                 8.299044                            5.925732       0.004304       2.053418                    0.999360      23.291030      65.590234       0.617831       0.465379      -1.025992       0.015975      -0.000749       0.047759       0.050365      -0.040520      -0.018612       0.011246      -0.102797      -0.084353      -0.058263      -0.023817       0.082080             10.777502      12.360395       1.764163       3.260191       5.369627      -1.440069      14.602486           0.000000
          298              C      13.270634       5.918359      26.561337      -0.079265      42.384859 0.47633739E+03  0.11370033E+05                                10.466895                            7.230134       0.065498       2.008571                    0.999362      28.290600      79.927797       0.623519       0.411537      -1.075542       0.001255       0.014928      -0.036585       0.039534      -0.004517       0.008217       0.000493      -0.011309      -0.004933      -0.012388       0.003535       0.008853             14.480439      16.410893       1.679538       6.593921       6.067265      -1.524954      20.963160           0.000000
          299              C      11.956774       5.594177      26.217995       0.024648      39.335985 0.41670856E+03  0.96691581E+04                                10.052040                            6.834777      -0.130629       1.956135                    0.999254      27.349662      77.472144       0.627917       0.420385      -1.064359      -0.001786      -0.003870      -0.011092       0.011883      -0.000373      -0.007874       0.007308      -0.018557      -0.064796      -0.025077       0.003602       0.021475             14.038984      16.439632       1.582943       6.466969       5.784891      -1.655420      19.892431          -0.000000
          300              C      11.004627       5.229727      27.155702      -0.060058      41.046094 0.45465971E+03  0.10729528E+05                                10.246457                            7.061741      -0.000916       1.991362                    0.999321      27.984629      78.675405       0.631021       0.411309      -1.075434      -0.021397       0.004806      -0.025281       0.033467      -0.007158      -0.007974      -0.001752      -0.032764       0.016663      -0.022990       0.007888       0.015102             13.812591      16.905257       1.733022       6.371421       5.780812      -1.243114      18.751705           0.000000
          301              C      11.459805       5.084457      28.616996       0.442322      28.730522 0.29964571E+03  0.64498398E+04                                 8.579205                            6.091512      -0.083263       2.024785                    0.998821      23.310320      65.141315       0.612762       0.464380      -1.030602       0.014354      -0.005339       0.046748       0.049192      -0.029572       0.015264       0.024667      -0.102939      -0.138781      -0.064635      -0.020944       0.085579             11.234195      14.208688       1.087369       4.806918       4.987089      -1.050140      14.506808           0.000000
          302              C      14.222889       6.274653      25.592417      -0.061041      34.973356 0.41496785E+03  0.96527324E+04                                 9.384287                            6.851303       0.061360       2.007194                    0.999611      28.362282      81.373981       0.620736       0.424193      -1.058218      -0.018947       0.004757      -0.016722       0.025714      -0.000707      -0.012690       0.009123      -0.021977      -0.079629      -0.032550       0.006311       0.026239             12.004946      13.635824       0.949481       5.143427       5.497734      -1.311564      16.881281           0.000000
          303              C      13.843755       6.447958      24.286749      -0.072294      33.669086 0.36788883E+03  0.82993696E+04                                 9.065860                            6.391470       0.107028       2.025694                    0.999597      27.723648      78.195272       0.652021       0.416405      -1.063702       0.001337       0.001508       0.019110       0.019215      -0.004796      -0.011170       0.009197      -0.035148      -0.078934      -0.031730      -0.001609       0.033339             12.023313      14.427850       0.751361       6.437352       5.149180      -1.065690      16.492908          -0.000000
          304              C      12.562972       6.246619      23.962310      -0.033524      43.166420 0.45162028E+03  0.10627188E+05                                10.615433                            7.028281      -0.005983       1.992569                    0.999248      27.659692      77.346435       0.634607       0.410163      -1.077476       0.021868       0.003185       0.031251       0.038275      -0.006487      -0.011314      -0.000358      -0.045289       0.035312      -0.032316       0.014238       0.018078             15.729166      18.525987       0.736211       9.507570       6.150867      -2.059784      22.510643          -0.000000
          305              C      11.539103       5.775128      24.860452       0.014594      40.752262 0.43656881E+03  0.10232574E+05                                10.284919                            6.997237      -0.120772       1.958258                    0.999248      27.527077      77.969241       0.621358       0.420564      -1.065912      -0.004360       0.000226       0.006885       0.008152      -0.004047      -0.007654       0.003897      -0.006350      -0.031782      -0.014339       0.001675       0.012665             14.536254      16.771009       1.424579       7.204489       5.967668      -1.892978      20.870085           0.000000
          306              C      10.219029       5.494782      24.532056      -0.062192      41.922288 0.44483088E+03  0.10448540E+05                                10.383758                            6.989619      -0.034865       1.982012                    0.999308      27.857666      78.335047       0.633143       0.411854      -1.074238       0.000154       0.011538       0.043741       0.045237      -0.012216       0.015288       0.002157      -0.016568      -0.003906      -0.023786       0.006134       0.017653             14.380866      15.232894       1.429552       5.813481       6.267758      -2.654778      21.641947          -0.000000
          307              C       9.303148       4.954478      25.409536      -0.076804      33.502466 0.41476053E+03  0.95985233E+04                                 8.977187                            6.767591       0.140331       2.025051                    0.999616      28.342071      79.791832       0.639142       0.414097      -1.069954       0.007894       0.002276       0.022570       0.024019      -0.000239      -0.004099      -0.001153       0.003176      -0.048671      -0.016915       0.006582       0.010333             10.652072      12.014361       1.952872       2.448055       5.598280      -1.395719      14.343576           0.000000
          308              C       9.726316       4.883118      26.818075      -0.082239      35.075936 0.41946927E+03  0.97462233E+04                                 9.280018                            6.820559       0.074961       2.000142                    0.999600      28.649843      81.125697       0.633868       0.415883      -1.067565      -0.002705       0.007469      -0.024487       0.025743       0.005235      -0.015977      -0.000086      -0.013342      -0.034866      -0.023352       0.007261       0.016091             11.560178      14.772289       1.691947       4.449017       5.364806      -0.731697      14.543438           0.000001
          309              C      12.082732       6.430118      22.515524       0.395542      31.906057 0.34083167E+03  0.75557631E+04                                 9.140211                            6.422417      -0.050116       2.015123                    0.999619      24.440276      68.697509       0.608807       0.453825      -1.039376      -0.008967       0.007485      -0.050573       0.051904      -0.028962       0.012074       0.021745      -0.092811      -0.116309      -0.056065      -0.020760       0.076825             13.113023      14.474616       0.131518       7.407297       5.580332      -2.070192      19.284121           0.000000
          310              C       9.818452       5.596726      23.122198       0.472053      25.933817 0.26661145E+03  0.55841937E+04                                 8.051115                            5.766555      -0.000333       2.061863                    0.999446      22.569654      62.602592       0.625229       0.467719      -1.026810      -0.006412      -0.001101      -0.041477       0.041984      -0.034898      -0.027618       0.020630      -0.128712      -0.079975      -0.071547      -0.021162       0.092709             10.614483      10.506143       0.702320       4.058783       5.109523      -2.165640      16.227782           0.000000
          311              C      10.269873       6.702818      20.909156       0.062425      40.528461 0.44195173E+03  0.10418690E+05                                10.440939                            7.104433      -0.205169       1.934001                    0.999362      27.554656      78.968000       0.606670       0.428268      -1.058217       0.032543      -0.028868       0.092980       0.102653      -0.012251       0.050722      -0.033737       0.027014       0.207315      -0.057179      -0.043334       0.100513             15.441219       9.892177      -3.416078       8.031089      12.796385      -2.674138      23.635093           0.000000
          312              C      10.327117       5.729253      19.883965       0.123710      36.945639 0.44004537E+03  0.10307211E+05                                 9.752191                            7.061851      -0.129361       1.968454                    0.999477      26.483849      74.343809       0.615306       0.424982      -1.065948       0.027452      -0.085103      -0.014543       0.090596      -0.025978       0.010747      -0.015295      -0.040578      -0.066308      -0.028205      -0.020620       0.048826             12.809725       8.336657      -3.074014       5.398211      12.640987      -0.150964      17.451532           0.000000
          313              C       9.679099       6.138813      18.647757      -0.192831      38.147992 0.47471084E+03  0.11414669E+05                                 9.884983                            7.281524       0.058249       1.973591                    0.999596      30.812962      89.744193       0.608170       0.418839      -1.062086      -0.014107       0.011213      -0.002873       0.018248       0.012605      -0.013020       0.017992      -0.002634      -0.034383      -0.031277       0.011315       0.019962             13.070047       9.547608      -3.497314       6.809829      11.500135      -2.362887      18.162397          -0.000000
          314              C       9.183542       7.407506      18.522465      -0.011215      41.124579 0.43375896E+03  0.10118013E+05                                10.364925                            6.892133      -0.102338       1.964660                    0.999234      27.439421      76.731465       0.639395       0.410667      -1.075700       0.023015      -0.013019       0.035817       0.044520      -0.005551      -0.014623       0.011154       0.001578       0.004479      -0.015337      -0.006293       0.021630             15.684189      11.717774      -3.434020       9.850835      11.289441      -2.167374      24.045352          -0.000000
          315              C       9.211432       8.275814      19.595135      -0.178878      38.949822 0.45021621E+03  0.10692679E+05                                10.050342                            7.106814       0.015678       1.968100                    0.999635      30.229550      87.755022       0.613029       0.420688      -1.059981      -0.015701      -0.019277      -0.005255       0.025411      -0.006743      -0.017181       0.009853       0.000859      -0.072211      -0.031951       0.005639       0.026311             13.897222      10.073202      -2.063841       8.168777       9.862879      -0.466693      21.755584          -0.000001
          316              C       9.874218       7.972021      20.779029       0.149548      33.228753 0.36706970E+03  0.82536372E+04                                 9.128857                            6.479018      -0.123171       1.987043                    0.999637      25.369783      70.801929       0.635197       0.428846      -1.058798      -0.000416       0.075948       0.045427       0.088498       0.013324      -0.001129       0.032325       0.013531       0.044132      -0.038790       0.001980       0.036810             12.086379       8.050718      -1.968301       6.025552      11.169875      -0.089488      17.038543          -0.000000
          317              C      10.828672       4.284197      19.971449      -0.490295      27.632091 0.43652086E+03  0.10244691E+05                                 7.699713                            6.743377       0.245414       2.028207                    0.999141      32.070022      91.288684       0.668084       0.390644      -1.084327      -0.025538       0.072951      -0.019185       0.079637      -0.013765      -0.000106      -0.006795      -0.018749      -0.079815      -0.027661      -0.002919       0.030580              8.182925       6.950305      -1.373872       1.026586       9.842438       0.376975       7.756032          -0.000000
          318              C       9.954861       8.978718      21.859173      -0.491846      27.022992 0.41899104E+03  0.97318536E+04                                 7.566115                            6.580270       0.346233       2.063777                    0.999491      31.615604      89.494160       0.680458       0.387538      -1.086626      -0.003548      -0.044964      -0.064995       0.079112       0.009495       0.006139       0.024097       0.010306      -0.001259      -0.027162       0.000095       0.027067              8.153726       6.675934       0.060856       1.614388       8.550634       1.483139       9.234611          -0.000004
          319              C      17.109807       8.059947      36.806217       0.617256      25.386735 0.24692032E+03  0.50724715E+04                                 8.001089                            5.545517       0.098697       2.095131                    0.999484      21.643701      59.415643       0.638388       0.467045      -1.027389       0.007483      -0.056301      -0.010680       0.057792       0.006747      -0.000296      -0.025197       0.043640       0.304934      -0.077128      -0.028098       0.105226             11.483907       8.094617      -1.280347       0.074145      21.330424       1.832833       5.026679           0.000000
          320              C      16.967212       9.517237      37.033940       0.003807      39.257526 0.38305927E+03  0.86794301E+04                                10.071620                            6.483379      -0.122202       1.973424                    0.999289      26.471929      73.439308       0.656920       0.411498      -1.072995      -0.007283       0.032941       0.006738       0.034403       0.010075      -0.005484      -0.011922       0.030357       0.063377      -0.030719       0.003909       0.026810             15.818287       9.712850      -1.559834       0.967545      31.553694       2.617087       6.188318           0.000000
          321              C      15.825651      10.167895      36.834353      -0.170790      39.307294 0.44100158E+03  0.10412567E+05                                10.102635                            7.009066       0.081699       1.988409                    0.999690      30.025486      86.709851       0.620979       0.417745      -1.062583       0.030749       0.004910       0.003344       0.031318       0.024648       0.002093      -0.003761       0.031504       0.064609      -0.040319       0.018483       0.021836             14.465838       9.931891      -3.448085       0.824622      27.591436       1.203253       5.874186           0.000000
          322              C      15.611766      11.581093      36.982944       0.137549      35.104220 0.38003345E+03  0.86102388E+04                                 9.467225                            6.578353      -0.121404       1.983716                    0.999555      25.610994      71.492750       0.633095       0.427016      -1.061083      -0.090935       0.013364      -0.024603       0.095148      -0.032582       0.000479      -0.003391       0.023157      -0.024145      -0.030828      -0.007892       0.038721             13.014052      11.164498      -2.332562       1.243443      22.684053       0.712013       5.193603           0.000000
          323              C      16.711423      12.252394      37.290238       0.063651      39.291141 0.42223901E+03  0.98666535E+04                                10.274787                            6.964812      -0.298816       1.905133                    0.999204      27.529551      79.218117       0.608419       0.430816      -1.053910      -0.003871       0.105581       0.001108       0.105658      -0.018332      -0.003183       0.011159      -0.143951      -0.111034      -0.055941      -0.037843       0.093785             15.508471      10.877658      -0.147795       1.438715      29.652145       0.501490       5.995611           0.000000
          324              C      17.947826      11.705720      37.565000       0.114625      37.081484 0.43268930E+03  0.10098820E+05                                 9.790847                            7.006418      -0.144145       1.965289                    0.999434      26.425624      74.204882       0.616828       0.425449      -1.064967       0.082417       0.026409       0.024545       0.089958       0.036124       0.014110       0.013622       0.007577      -0.058254      -0.026829      -0.024623       0.051452             13.291134      11.206494       0.181011       2.013614      22.942054       1.231254       5.724854           0.000000
          325              C      18.019193      10.262448      37.401901      -0.187684      38.928552 0.46041485E+03  0.10988741E+05                                10.030022                            7.163128       0.078696       1.981685                    0.999717      30.571103      88.765035       0.614073       0.417914      -1.062466      -0.021102      -0.005192      -0.011493       0.024583      -0.012533      -0.006396      -0.010879       0.047467       0.045954      -0.037293       0.015104       0.022189             13.967795       9.503714       0.964058       1.496580      26.293722       2.055867       6.105948           0.000000
          326              C      14.341962      12.267941      36.697631      -0.489338      27.674041 0.42546297E+03  0.99343313E+04                                 7.711726                            6.641568       0.252235       2.033357                    0.999249      31.873305      90.885458       0.674712       0.388786      -1.084199       0.062754      -0.045548       0.012307       0.078512      -0.021098      -0.002014       0.001089       0.024648       0.032437      -0.029840       0.010217       0.019622              8.387724       8.999897      -1.819562       0.439269      10.222795      -0.384013       5.940479           0.000001
          327              C      19.221209      12.460105      37.991870      -0.488846      28.044799 0.44726463E+03  0.10560322E+05                                 7.780328                            6.825026       0.279010       2.039705                    0.999148      32.120845      91.694859       0.664230       0.390549      -1.084446      -0.056461      -0.051857      -0.017792       0.078699       0.024188       0.004878       0.010996       0.028579      -0.002608      -0.029539      -0.001967       0.031506              8.381313       8.522041       1.499808       1.066531      10.146386       0.076896       6.475513           0.000000
          328              C      16.933687      14.386337      36.094035       0.424612      28.962531 0.32395814E+03  0.71180141E+04                                 8.660989                            6.343445       0.046078       2.056720                    0.999493      23.949198      67.852013       0.598471       0.465793      -1.028732       0.005024      -0.044938      -0.004737       0.045466       0.013607       0.026752      -0.018780       0.090781      -0.095495      -0.056607      -0.012568       0.069175             11.783779       5.108409      -0.155870      -0.975856      20.872328      -1.950608       9.370599           0.000000
          329              C      16.893436      15.860957      36.092716      -0.057749      38.667078 0.45645239E+03  0.10845557E+05                                10.002454                            7.171122       0.036623       2.015147                    0.999394      28.037007      80.614388       0.610154       0.422484      -1.062034       0.006388       0.025246      -0.005711       0.026660      -0.003843       0.004221       0.013231       0.028555      -0.035331      -0.024157       0.003255       0.020902             13.701607       5.814937      -0.157356      -1.020879      23.086761      -2.070386      12.203123           0.000000
          330              C      16.707621      16.547295      37.318813       0.025036      35.923187 0.44132722E+03  0.10424337E+05                                 9.607590                            7.133895      -0.091063       1.975903                    0.999435      27.631042      79.864621       0.599645       0.432438      -1.053222       0.010221       0.009898       0.004057       0.014795       0.002826      -0.003682       0.001630       0.032828       0.049259      -0.024957       0.007122       0.017834             12.636207       5.655554      -0.168939      -1.110722      20.377853      -0.275695      11.875213           0.000000
          331              C      16.503965      15.835216      38.537437      -0.066988      40.596425 0.46214006E+03  0.10973135E+05                                10.205828                            7.150470       0.014251       1.996452                    0.999354      28.154521      79.930031       0.621759       0.414884      -1.070910      -0.005417       0.027259       0.006222       0.028480       0.005010      -0.001778      -0.008445       0.007757      -0.015096      -0.012022       0.000989       0.011032             13.794904       5.677527      -0.549233      -1.109314      23.863071       1.199035      11.844115           0.000000
          332              C      16.525681      14.370281      38.552384       0.433810      28.673009 0.31170505E+03  0.67801515E+04                                 8.556503                            6.202836      -0.035384       2.031420                    0.999398      23.734088      66.810179       0.608335       0.462880      -1.030794       0.000630      -0.044655       0.003765       0.044818      -0.012340       0.019986       0.022450       0.101391      -0.106120      -0.060780      -0.011960       0.072740             11.351237       4.878646      -0.333398      -0.946870      19.843769       0.516614       9.331296           0.000000
          333              C      17.035895      16.560548      34.958059      -0.071590      32.442488 0.44841537E+03  0.10745754E+05                                 9.180330                            7.314101      -0.405546       1.853935                    0.998291      29.990149      90.343262       0.571317       0.447376      -1.033460      -0.000379       0.030944       0.014607       0.034220       0.002418       0.012650       0.008515       0.051481      -0.049082      -0.026372      -0.010898       0.037271             11.096997       5.817531      -0.006466      -0.918990      15.177072      -1.712742      12.296387           0.000000
          334              C      16.994276      17.975786      34.954103      -0.073071      31.313020 0.43270319E+03  0.10271338E+05                                 8.956103                            7.171004      -0.314608       1.890958                    0.997585      29.517963      88.335917       0.578986       0.445657      -1.035044       0.003482      -0.024740       0.004856       0.025451      -0.001507       0.016307      -0.008982       0.071381      -0.037632      -0.033698      -0.012968       0.046666             10.809455       5.632291      -0.284416      -0.751490      14.218449       1.818471      12.577624           0.000000
          335              C      16.832729      18.627463      36.110301      -0.026991      35.744262 0.42865298E+03  0.10082823E+05                                 9.630672                            7.051048      -0.275680       1.923579                    0.998599      27.870361      81.210314       0.598683       0.434943      -1.048432       0.004575      -0.022480       0.002610       0.023089      -0.010215       0.007739      -0.002082       0.047995      -0.054639      -0.019480      -0.016880       0.036360             12.684640       6.079350       0.188538      -1.046023      19.394603       1.711025      12.579968           0.000000
          336              C      16.607884      17.945202      37.265619       0.043233      35.375314 0.43246471E+03  0.10224379E+05                                 9.751949                            7.255431      -0.460416       1.861739                    0.998378      27.999708      82.566932       0.567561       0.456465      -1.032875      -0.001996      -0.003789      -0.005020       0.006598      -0.000860      -0.001308       0.006372       0.042497       0.028384      -0.027099       0.010244       0.016855             12.855619       6.494198      -0.300646      -1.363227      19.985245       0.395909      12.087414           0.000000
          337              C      16.423102      18.663398      38.525127      -0.038770      40.730214 0.50617739E+03  0.12336878E+05                                10.382695                            7.589835      -0.292969       1.900656                    0.998747      28.731780      83.555747       0.588858       0.426769      -1.059798      -0.003945      -0.031243       0.002190       0.031567      -0.005648       0.003566       0.004115       0.036868      -0.022179      -0.017681      -0.005578       0.023259             13.676889       7.396361      -0.278998      -1.360694      21.990930      -0.587856      11.643377           0.000000
          338              C      16.205456      17.939595      39.703306      -0.096672      32.877874 0.43686448E+03  0.10290511E+05                                 8.960395                            7.025132       0.084248       2.004435                    0.999582      29.118337      83.988130       0.613794       0.423637      -1.058879      -0.002645      -0.024463      -0.008051       0.025889      -0.000016       0.006602       0.002219       0.039352       0.044756      -0.027256       0.006887       0.020368             10.528640       6.345214      -0.682112      -1.325024      15.422407      -0.660099       9.818299           0.000000
          339              C      16.301303      16.538885      39.686161      -0.080039      31.829467 0.40173317E+03  0.92625978E+04                                 8.710526                            6.686338       0.093853       2.008018                    0.999590      28.560763      81.384866       0.636562       0.417321      -1.063335       0.000357       0.025216      -0.010821       0.027442       0.005291       0.001910      -0.008748       0.053262       0.022438      -0.032853       0.009366       0.023487             10.281291       5.157059      -0.891277      -0.880343      15.608142       1.486441      10.078672           0.000000
          340              C      16.937982      20.089085      36.084363       0.451611      27.040118 0.31965457E+03  0.70193414E+04                                 8.376738                            6.393177      -0.128232       2.010905                    0.998765      23.722561      67.798120       0.581710       0.479495      -1.018491       0.007508       0.039924      -0.000758       0.040630      -0.017319       0.033285       0.019110       0.111308      -0.097795      -0.064475      -0.018256       0.082731             10.766181       5.520231      -0.225363      -1.172517      17.535899       0.865660       9.242412           0.000000
          341              C      16.383355      20.108709      38.520292       0.446604      27.386411 0.31384958E+03  0.68828738E+04                                 8.460663                            6.325091      -0.297572       1.944931                    0.998873      24.245619      69.992711       0.584271       0.478017      -1.015944      -0.009850       0.047443       0.001542       0.048479       0.006042       0.027591      -0.012870       0.096270      -0.106133      -0.051637      -0.021291       0.072928             11.019068       6.256885       0.393481      -1.283023      18.022045      -1.054357       8.778274           0.000000
          342              C      16.669387      22.235006      37.388712       0.068328      39.153017 0.42541247E+03  0.99412341E+04                                10.226254                            6.979688      -0.167997       1.950296                    0.999398      27.233432      77.900840       0.610356       0.429431      -1.056690      -0.010909      -0.115136       0.002512       0.115679       0.007907      -0.005040       0.000814      -0.118040      -0.111920      -0.044491      -0.033711       0.078203             15.335017      10.430632       0.511651       2.682557      28.581121      -0.405305       6.993299           0.000000
          343              C      14.466695      22.251062      36.143712      -0.491910      29.222406 0.46497378E+03  0.11125230E+05                                 8.081152                            6.982698       0.041718       1.966040                    0.997989      32.683806      95.026357       0.650993       0.393232      -1.078729       0.063193       0.035361       0.035007       0.080432       0.015635       0.007473       0.004669      -0.010565       0.021538      -0.020528       0.001744       0.018784              8.976284       9.400854       2.311618       1.201856      10.771287       0.464004       6.756712          -0.000000
          344              C      15.743336      24.328936      36.805778      -0.184947      39.417802 0.45162300E+03  0.10721005E+05                                10.123507                            7.093598       0.061165       1.982555                    0.999621      30.180855      87.234797       0.617530       0.417819      -1.063128       0.018537       0.010408       0.002589       0.021417      -0.011716       0.012459      -0.003223       0.046861       0.040521      -0.032951       0.003272       0.029680             14.590407       9.154089       3.099330       2.234725      27.704653       0.312900       6.912478          -0.000001
          345              C      18.867087      22.059152      38.579201      -0.503001      29.796829 0.46225661E+03  0.11043898E+05                                 8.189835                            6.963753       0.103465       1.982479                    0.998761      32.762186      95.180408       0.651676       0.393401      -1.078626      -0.058679       0.049569      -0.021665       0.079810      -0.017781      -0.000345       0.000233       0.006401       0.012292      -0.020116       0.004083       0.016033              9.399850       9.781843      -2.804930       1.869950      11.393759      -1.272815       7.023948          -0.000001
          346              C      17.716324      24.243558      37.984836      -0.185155      38.931772 0.41125122E+03  0.95678173E+04                                10.054916                            6.776386       0.079324       1.991005                    0.999753      29.885241      86.428105       0.628753       0.418717      -1.059106      -0.021571      -0.004253       0.000548       0.021993       0.013290      -0.005745       0.008248       0.043868       0.082614      -0.040738       0.011268       0.029470             14.969211       8.950976      -2.427885       2.193557      29.324787      -1.381949       6.631869          -0.000001
          347              C      17.732341      22.856100      37.988792       0.140424      36.978317 0.38830604E+03  0.88356509E+04                                 9.800817                            6.637948      -0.063533       2.000793                    0.999348      25.601114      71.368132       0.632582       0.425525      -1.063154       0.069233      -0.016547       0.051861       0.088071      -0.035717       0.007569      -0.015804       0.009214       0.007088      -0.038460      -0.003103       0.041563             14.202221      10.870621      -2.177963       3.073908      25.136500      -1.265349       6.599541          -0.000000
          348              C      15.652468      22.939694      36.814570       0.133435      36.012067 0.39439124E+03  0.90108910E+04                                 9.621466                            6.690041      -0.097312       1.987694                    0.999390      25.827769      72.195006       0.629947       0.425561      -1.062917      -0.071542      -0.017493      -0.040340       0.083974       0.039066       0.013816       0.013275       0.012087      -0.000862      -0.039421      -0.007936       0.047357             13.492935      10.585212       2.107191       2.862191      23.451484       0.066420       6.442109           0.000000
          349              C      16.790659      24.973986      37.452018      -0.003134      42.733445 0.39587281E+03  0.90423007E+04                                10.689626                            6.591254      -0.115292       1.970606                    0.999356      26.784527      74.564656       0.651585       0.411540      -1.073151      -0.006650      -0.039710      -0.002661       0.040350       0.005977       0.001409      -0.000941       0.014147       0.080821      -0.022768      -0.004242       0.027010             18.356377       9.376758       0.263678       2.253951      38.195039      -0.192598       7.497334          -0.000000
          350              C      16.779013       0.972036      37.559724       0.598129      28.834447 0.26005090E+03  0.54200998E+04                                 8.770039                            5.703948      -0.069635       2.028931                    0.999571      22.303973      61.980188       0.626373       0.469163      -1.024667      -0.035522       0.055616       0.024650       0.070446      -0.017852      -0.057256       0.007159       0.181172      -0.024319      -0.088314      -0.033649       0.121963             14.222716       6.035854       0.911822       1.732450      28.160760       0.467125       8.471533          -0.000000
          351              C       8.108450       7.794893      12.045999       0.606643      25.914033 0.26417672E+03  0.55156708E+04                                 8.082507                            5.739563       0.046044       2.071869                    0.999422      22.045047      60.875473       0.627347       0.467621      -1.027767      -0.049149       0.000678       0.044516       0.066315       0.065905       0.051241       0.020105      -0.036892      -0.176493      -0.087643      -0.023620       0.111263             10.902712       8.789011      -2.008124      -4.239427       6.550586      -1.239189      17.368538          -0.000000
          352              C       8.367128       7.778327      17.275706       0.598813      26.545075 0.26096755E+03  0.54327429E+04                                 8.212222                            5.695562       0.082104       2.080729                    0.999515      22.140337      61.074847       0.631183       0.466142      -1.028449      -0.033064       0.018489      -0.046590       0.060047       0.069621      -0.058405      -0.015715      -0.004510      -0.171702      -0.090827      -0.023722       0.114550             11.693697       9.450497      -2.992893       5.927436       8.299272      -0.551661      17.331322          -0.000000
          353              C       3.901158       7.885368      17.635754       0.601620      27.631632 0.26441132E+03  0.55251971E+04                                 8.445488                            5.739351       0.048670       2.069114                    0.999610      22.216771      61.499020       0.627425       0.467172      -1.027381       0.022001       0.013978      -0.055186       0.061032      -0.076021       0.036390       0.006526       0.004125      -0.186406      -0.086362      -0.023543       0.109905             12.230890       9.023184       3.366336      -5.949173       8.794673      -1.776148      18.874813           0.000000
          354              C       3.220714       7.469947      18.886470      -0.028104      45.536490 0.46960012E+03  0.11134877E+05                                11.038280                            7.138166      -0.024328       1.985560                    0.999229      27.717998      77.265385       0.634852       0.406889      -1.081942      -0.028722      -0.011661       0.035012       0.046763       0.002448       0.005815       0.020897      -0.016192       0.013946      -0.016780      -0.010240       0.027020             17.410702      11.946788       4.017850     -10.894991      11.795728      -4.262415      28.489590           0.000000
          355              C       3.267466       8.407831      20.022445      -0.181113      38.010635 0.46533983E+03  0.11122149E+05                                 9.851026                            7.203508       0.042080       1.973701                    0.999479      30.387519      87.940176       0.612828       0.418166      -1.063616       0.009538      -0.008362      -0.021002       0.024535      -0.005824       0.012798       0.015713      -0.000914      -0.086999      -0.037804       0.016978       0.020826             13.303171       9.615528       2.278977      -7.386422       9.602901      -0.714461      20.691084          -0.000001
          356              C       2.642111       8.063770      21.172928       0.118717      35.098514 0.40668969E+03  0.93612824E+04                                 9.431610                            6.803399      -0.142300       1.970771                    0.999474      26.136569      73.274123       0.623468       0.426796      -1.062397      -0.005199       0.066376       0.032770       0.074207      -0.008728       0.006363       0.042822      -0.025473       0.046339      -0.039111      -0.014272       0.053383             12.509741       8.944284       2.745104      -6.527709      11.661740      -1.164473      16.923200          -0.000001
          357              C       2.090403       6.804762      21.352292       0.079782      41.743966 0.41718819E+03  0.97162189E+04                                10.707516                            6.935660      -0.196027       1.940544                    0.999432      27.214666      78.099647       0.608227       0.432389      -1.053288      -0.037825      -0.018337       0.095218       0.104084       0.003517      -0.050793      -0.028776       0.022084       0.155500      -0.052950      -0.032300       0.085250             16.889981      11.565039       3.258515     -10.150919      11.702582      -2.297211      27.402321           0.000000
          358              C       2.041075       5.935689      20.346005       0.105058      36.466940 0.40832561E+03  0.94119119E+04                                 9.699537                            6.835591      -0.199759       1.954359                    0.999297      26.222645      73.656508       0.619239       0.429118      -1.060558      -0.031569      -0.072293      -0.030746       0.084665       0.024038      -0.000899      -0.018321      -0.028920      -0.112365      -0.042508      -0.007389       0.049896             13.270503       8.902009       2.320636      -6.328088      10.974353       1.273256      19.935148          -0.000000
          359              C       2.714995       6.180355      19.181454      -0.145991      37.838586 0.44416745E+03  0.10517714E+05                                 9.879284                            7.082239       0.000590       1.968937                    0.999430      29.874460      86.711324       0.610809       0.423473      -1.057801       0.015222       0.009218       0.005305       0.018569      -0.010695       0.019411       0.012098       0.005987      -0.057823      -0.034364       0.010899       0.023465             13.512287       9.917873       3.027471      -7.754747      11.266580      -2.214157      19.352410           0.000000
          360              C       2.435918       9.269258      22.175699      -0.492200      27.126281 0.44331021E+03  0.10424328E+05                                 7.563821                            6.765630       0.351273       2.060694                    0.999238      32.020290      90.668748       0.672707       0.387204      -1.088804       0.016277      -0.048051      -0.057967       0.077032      -0.008599      -0.001214       0.026557      -0.028965       0.029798      -0.024057      -0.013079       0.037136              7.945273       6.673978      -0.054580      -1.329630       8.416704       1.180115       8.745138          -0.000003
          361              C       1.337976       4.432015      20.278303      -0.487522      27.309227 0.44952728E+03  0.10589264E+05                                 7.585725                            6.814574       0.403086       2.079134                    0.998850      31.912258      89.939120       0.671187       0.387394      -1.090535       0.037770       0.068879      -0.015351       0.080041       0.024591      -0.002309       0.002543      -0.031930      -0.097092      -0.032912      -0.012605       0.045518              7.930418       7.097494       1.350722      -0.953065       9.119420       0.437958       7.574341           0.000001
          362              C       0.219283       6.797116      22.874253       0.441454      30.350233 0.29970648E+03  0.64524954E+04                                 8.928602                            6.081096      -0.052372       2.032586                    0.999262      23.328867      65.233652       0.614859       0.462699      -1.031374       0.019739       0.007859      -0.043202       0.048144       0.031947      -0.007210       0.030841      -0.079821      -0.130825      -0.058834      -0.020048       0.078882             13.194201      15.052668      -0.552583      -8.178962       5.603326      -1.829385      18.926609           0.000000
          363              C      22.925742       6.583034      24.215091      -0.062810      44.005711 0.44911826E+03  0.10548797E+05                                10.731968                            6.992994       0.050850       2.010324                    0.999465      27.665547      77.175467       0.638656       0.408316      -1.079188      -0.015268      -0.007252       0.022129       0.027846       0.004041       0.012030       0.003154      -0.033025       0.011847      -0.023876       0.006667       0.017210             16.373082      19.338968      -1.336788     -10.612053       6.628502      -2.012144      23.151776           0.000000
          364              C       0.541521       5.994307      25.237205       0.037643      38.909739 0.38716082E+03  0.88279112E+04                                10.009195                            6.611131      -0.117265       1.971381                    0.999252      26.664112      75.096211       0.634524       0.423342      -1.061529      -0.003224      -0.001398       0.012214       0.012710       0.002858       0.025564       0.003859      -0.020975      -0.064535      -0.038455       0.014269       0.024186             14.677622      16.984876      -1.651770      -8.431647       6.184175      -1.894568      20.863816           0.000000
          365              C       1.735673       5.637503      24.860452      -0.057401      40.316447 0.40887295E+03  0.94270846E+04                                10.166201                            6.719593      -0.033381       1.989379                    0.999410      27.430079      77.042484       0.641488       0.414122      -1.070099      -0.003622      -0.001446       0.008868       0.009688       0.016946       0.011065       0.010225      -0.038330      -0.017035      -0.025495      -0.007701       0.033196             14.590190      16.016194      -1.526033      -7.264192       6.612530      -2.818935      21.141845           0.000000
          366              C       2.383637       5.854134      23.493237       0.434945      30.045580 0.31360355E+03  0.68112286E+04                                 8.793096                            6.201178       0.025000       2.055066                    0.999257      23.425856      65.246884       0.613286       0.459831      -1.035617       0.023209       0.004818      -0.041134       0.047475       0.035420       0.025490       0.024647      -0.119692      -0.026135      -0.071032      -0.013126       0.084158             11.918701      12.594622      -0.992556      -4.766130       5.864099      -2.718675      17.297383           0.000000
          367              C      21.685997       6.980615      24.503921      -0.069720      34.491419 0.37994814E+03  0.86261648E+04                                 9.200190                            6.480418       0.154616       2.037724                    0.999650      27.818463      78.277752       0.650878       0.414489      -1.066738      -0.009803       0.002075       0.027478       0.029248       0.006603       0.011052       0.011777      -0.039903      -0.062833      -0.028484      -0.006325       0.034809             12.406067      15.206153      -1.339164      -7.116516       5.618407      -1.132157      16.393642          -0.000000
          368              C      21.225528       6.835345      25.837725      -0.064978      35.900218 0.41852494E+03  0.97618521E+04                                 9.588913                            6.910290      -0.062798       1.968036                    0.999365      28.494504      82.017070       0.613752       0.427861      -1.055339       0.022345       0.009725      -0.023476       0.033838       0.005949       0.009658       0.012114      -0.047137      -0.067937      -0.029336      -0.009208       0.038544             12.488865      14.613558      -1.447026      -5.818765       5.965771      -1.691427      16.887266          -0.000000
          369              C      22.029588       6.279750      26.786862      -0.060372      40.494164 0.43746568E+03  0.10229796E+05                                10.126847                            6.907911       0.042758       2.007863                    0.999260      27.667800      77.554851       0.640328       0.409054      -1.076381       0.005060       0.008270      -0.028870       0.030455       0.007303      -0.011186       0.007551      -0.017722      -0.020119      -0.020665       0.005094       0.015571             14.227591      16.536058      -2.077045      -7.072821       6.299277      -1.704566      19.847437           0.000000
          370              C       0.045574       5.826100      26.516057       0.028757      39.632174 0.39864521E+03  0.91490025E+04                                10.102536                            6.689284      -0.122020       1.965335                    0.999131      26.895606      75.792986       0.634037       0.420924      -1.063914       0.004713      -0.000872      -0.006751       0.008279       0.001643       0.005875       0.007960      -0.007790      -0.056252      -0.021681       0.005654       0.016027             14.615203      17.361839      -2.084365      -7.797267       6.291006      -1.756221      20.192766           0.000000
          371              C       0.872118       5.285796      27.495088      -0.070067      40.784611 0.45405242E+03  0.10708218E+05                                10.196446                            7.047443       0.013131       1.994429                    0.999344      28.005784      78.627688       0.633150       0.410193      -1.076506       0.018805       0.006495      -0.030552       0.036459       0.009626       0.005884       0.003064      -0.032688       0.022470      -0.023492       0.006092       0.017400             13.789547      16.692601      -2.127709      -6.669106       6.247049      -1.634418      18.428992           0.000000
          372              C       2.127916       4.842340      27.228239      -0.092332      34.313346 0.42122374E+03  0.97805881E+04                                 9.098305                            6.800977       0.152163       2.024464                    0.999620      28.604651      80.523497       0.640609       0.411776      -1.072035       0.010030       0.002326      -0.018640       0.021295      -0.000188       0.005273       0.000298      -0.008918      -0.009660      -0.008319       0.002240       0.006079             11.117503      14.115971      -2.216642      -3.619850       5.799081      -1.222652      13.437459           0.000001
          373              C       2.514646       5.041131      25.783651      -0.081964      34.579724 0.42773115E+03  0.99992894E+04                                 9.237401                            6.912274       0.056828       1.991662                    0.999591      28.915210      82.465393       0.625469       0.418892      -1.064308      -0.023898       0.001454       0.028920       0.037545       0.003039      -0.004724       0.014584       0.001621      -0.096036      -0.036695       0.016444       0.020250             11.043244      11.963333      -2.020878      -2.708291       6.109739      -2.141039      15.056662           0.000000
          374              C      21.558047       6.154869      28.175618       0.424947      29.451589 0.30867024E+03  0.66999779E+04                                 8.654835                            6.139822       0.051315       2.057099                    0.999617      23.776167      66.931127       0.616140       0.457982      -1.033193      -0.018744      -0.001143       0.046311       0.049973       0.037630       0.019221       0.010204      -0.080177      -0.089806      -0.050758      -0.021913       0.072671             11.589308      13.132519      -2.006124      -4.618963       5.853953      -1.476922      15.781451           0.000000
          375              C       0.331881       5.081908      28.908463       0.461133      26.690785 0.27564809E+03  0.58193386E+04                                 8.181573                            5.856129      -0.033688       2.049625                    0.999092      22.790178      63.378047       0.621856       0.466549      -1.027884      -0.014377      -0.005611       0.043309       0.045977       0.048442      -0.006398       0.044676      -0.060948      -0.132951      -0.072578      -0.016950       0.089529             10.569385      13.295805      -1.962247      -4.365283       5.399510      -1.136730      13.012839           0.000000
          376              C      21.745971       5.379585      30.454603       0.056812      36.139045 0.42766941E+03  0.10022706E+05                                 9.669335                            7.008379      -0.243128       1.921275                    0.999329      27.607452      79.484995       0.606836       0.430683      -1.054287       0.040913       0.017225      -0.096775       0.106470       0.004767      -0.064287      -0.015980       0.037251       0.174173      -0.053343      -0.045103       0.098447             12.777611       9.814635       3.123824      -5.723620      11.142867       0.402710      17.375332           0.000000
          377              C      21.898114       6.381694      31.380880       0.138396      33.194004 0.41313874E+03  0.95381201E+04                                 9.093167                            6.867278      -0.060085       1.998513                    0.999636      25.953217      72.642354       0.619776       0.428060      -1.062623       0.035307       0.085117       0.007863       0.092484       0.027162      -0.009950      -0.015351      -0.004839      -0.051499      -0.024230      -0.017193       0.041423             11.025013       8.441749       3.481626      -3.737680      11.371828       0.569917      13.261462           0.000000
          378              C      21.124030       6.146204      32.617088      -0.179968      34.952043 0.44699295E+03  0.10577504E+05                                 9.277316                            7.049430       0.176748       2.019568                    0.999722      30.008515      86.431332       0.620848       0.416906      -1.064342      -0.004091      -0.018398      -0.000560       0.018855      -0.015845       0.026605       0.013080      -0.009038      -0.010083      -0.038972       0.015040       0.023931             11.333818       9.484298       3.438498      -5.099206       9.502323      -0.800234      15.014833           0.000000
          379              C      20.354640       5.081399      32.780627       0.007444      35.505350 0.39586004E+03  0.90518086E+04                                 9.408340                            6.615473      -0.119636       1.972009                    0.999260      26.767341      74.823418       0.646102       0.414583      -1.070008       0.021538       0.005988      -0.035858       0.042256      -0.005698       0.024011      -0.002881       0.017318      -0.014399      -0.022223      -0.007304       0.029527             12.709041      10.119265       2.649237      -6.513934       9.479465       0.666491      18.528391          -0.000000
          380              C      20.333186       4.076741      31.886442      -0.187365      34.805677 0.47633370E+03  0.11486355E+05                                 9.327834                            7.325034       0.041004       1.972036                    0.999503      30.840974      90.541727       0.601307       0.422415      -1.057719       0.002562       0.012500       0.005237       0.013792       0.002161       0.013958      -0.011069      -0.011216      -0.061603      -0.029417       0.010157       0.019259             11.472118       8.613791       1.686928      -4.624114       9.522671       1.761425      16.279891          -0.000000
          381              C      21.077528       4.237812      30.624296       0.120059      32.953781 0.42610878E+03  0.99424152E+04                                 9.127379                            7.029678      -0.168721       1.962522                    0.999379      26.469355      75.183443       0.603605       0.434892      -1.055387      -0.020350      -0.074631      -0.038749       0.086518      -0.015165      -0.000529       0.035109      -0.030414       0.064833      -0.036907      -0.013528       0.050435             11.221266       8.736962       3.053335      -4.252632      11.439832       0.999417      13.487003           0.000000
          382              C      22.628474       7.655994      31.146563      -0.488732      26.880230 0.42212477E+03  0.98263536E+04                                 7.537114                            6.611845       0.290778       2.050792                    0.998717      31.626015      89.725021       0.677515       0.388361      -1.085670      -0.039838      -0.057887       0.018879       0.072763       0.022096      -0.000245      -0.013201      -0.027179      -0.033369      -0.024070      -0.010449       0.034519              7.987276       7.758805       1.655919      -0.127255       9.070781       0.145182       7.132244           0.000000
          383              C      21.051895       3.077689      29.600863      -0.493390      27.407352 0.45931859E+03  0.10943700E+05                                 7.650822                            6.890490       0.203234       2.018553                    0.998198      32.450082      93.793556       0.663191       0.387630      -1.083858       0.002915       0.045382       0.058807       0.074339      -0.013635       0.004399       0.022304      -0.042844       0.040902      -0.034885      -0.002263       0.037148              8.168570       7.433314       1.084361      -0.298678       9.704748       1.235552       7.367648           0.000000
          384              C       3.609094       8.208786      12.094797       0.605422      25.660555 0.26400614E+03  0.55156064E+04                                 8.049196                            5.751887       0.110051       2.095023                    0.999673      22.095020      61.191662       0.623863       0.469935      -1.025683       0.028874       0.009507       0.060956       0.068115      -0.065345      -0.058259       0.024714       0.011292      -0.175345      -0.086892      -0.028708       0.115600             10.922998       7.108112       1.775292       3.930335       8.127902      -1.028628      17.532979           0.000000
          385              C       2.877607       8.046185      10.764949      -0.012394      38.846975 0.45414673E+03  0.10716123E+05                                 9.975000                            7.072457      -0.104211       1.964846                    0.999049      27.639288      77.740680       0.628476       0.413024      -1.074142      -0.024852      -0.001089      -0.044449       0.050937       0.005718      -0.014052       0.002595      -0.014357      -0.015292      -0.020076       0.007669       0.012407             13.775565       8.625176       1.166039       6.655808      10.646862      -0.279080      22.054657           0.000000
          386              C       2.463889       6.729069      10.433916      -0.183116      36.144661 0.49699757E+03  0.12082105E+05                                 9.552280                            7.484246       0.037760       1.971789                    0.999287      30.837048      90.153153       0.596135       0.422642      -1.060243       0.008659       0.007178       0.008396       0.014035      -0.008581      -0.016467      -0.009326      -0.022100      -0.046812      -0.030230       0.007965       0.022265             11.655439       7.281343       1.996288       4.349934      10.636333       1.297625      17.048642           0.000001
          387              C       1.925129       6.496381       9.103190       0.123218      33.450781 0.44430729E+03  0.10446997E+05                                 9.151035                            7.126753      -0.079323       1.983760                    0.999513      26.656752      75.321896       0.607669       0.428678      -1.062131      -0.001550      -0.088206      -0.002497       0.088255       0.019908       0.012074       0.023336      -0.037469      -0.056177      -0.029410      -0.017729       0.047139             11.087076       6.362833       1.161193       3.659384      12.241350       0.196844      14.657046           0.000000
          388              C       1.816347       7.622353       8.256044       0.048748      37.292303 0.44806816E+03  0.10613729E+05                                 9.870136                            7.168967      -0.201865       1.931515                    0.999351      27.880996      80.453574       0.601149       0.430131      -1.055627      -0.037515      -0.010115      -0.104359       0.111357      -0.000923       0.045497       0.016992       0.005196       0.194270      -0.051613      -0.033468       0.085081             13.198892       8.314519       1.607014       6.095227      11.960624       1.218567      19.321534           0.000000
          389              C       2.195573       8.883145       8.655218       0.126426      32.944297 0.41373363E+03  0.95852491E+04                                 9.108373                            6.915186      -0.126244       1.977599                    0.999542      26.261931      74.391607       0.609966       0.433429      -1.056006      -0.002820       0.074924      -0.022548       0.078294      -0.020413      -0.003459      -0.038710      -0.028304       0.029477      -0.042363      -0.008039       0.050402             11.380060       7.141151       1.213700       4.765236      11.501483       0.297434      15.497547           0.000000
          390              C       2.692701       9.115068       9.919122      -0.173578      34.208032 0.44341254E+03  0.10513409E+05                                 9.226378                            7.085919      -0.032987       1.959758                    0.999207      30.157060      88.080743       0.608352       0.424635      -1.055263      -0.004290      -0.006593       0.015098       0.017024      -0.010056      -0.014124       0.000667      -0.001566      -0.084642      -0.032680       0.006454       0.026226             11.473765       7.213217       0.379390       4.622296       9.961474      -0.644192      17.246605           0.000000
          391              C       1.671970       5.041895       8.668846      -0.487559      26.836338 0.44146843E+03  0.10388380E+05                                 7.537001                            6.778771       0.293174       2.048445                    0.998934      31.899301      90.876082       0.666844       0.390331      -1.084717       0.016077       0.064093       0.033733       0.074191       0.006063       0.015005       0.016938      -0.040720      -0.053845      -0.031669      -0.005443       0.037112              7.925257       6.776963       0.729925       0.212862       9.674759       0.336231       7.324049           0.000000
          392              C       1.928085      10.073341       7.677066      -0.499757      27.302332 0.45635062E+03  0.10836377E+05                                 7.611941                            6.861725       0.270325       2.036390                    0.998988      32.368168      92.866204       0.666686       0.386900      -1.086270       0.008925      -0.049284       0.057393       0.076174      -0.019257       0.000449      -0.014678      -0.031079       0.064272      -0.036108       0.004113       0.031995              8.109847       6.984294       0.281997       0.750445       9.760503      -1.234301       7.584743           0.000001
          393              C       2.287310       6.950032       6.022340       0.447551      27.372704 0.28294906E+03  0.60275091E+04                                 8.299040                            5.925730       0.004304       2.053418                    0.999360      23.291030      65.590233       0.617831       0.465379      -1.025992       0.015975       0.000749       0.047759       0.050365       0.040520      -0.018612      -0.011246      -0.102797      -0.084353      -0.058263      -0.023817       0.082080             10.777496      12.360390      -1.764165       3.260179       5.369625       1.440069      14.602473           0.000000
          394              C       1.872420       6.824641       4.580390      -0.079265      42.384831 0.47633719E+03  0.11370028E+05                                10.466890                            7.230132       0.065498       2.008571                    0.999362      28.290600      79.927797       0.623519       0.411537      -1.075542       0.001255      -0.014928      -0.036585       0.039534       0.004517       0.008217      -0.000493      -0.011309      -0.004933      -0.012388       0.003535       0.008853             14.480430      16.410869      -1.679534       6.593915       6.067262       1.524956      20.963160           0.000000
          395              C       0.558560       7.148823       4.237047       0.024648      39.335983 0.41670881E+03  0.96691650E+04                                10.052040                            6.834779      -0.130629       1.956135                    0.999254      27.349662      77.472144       0.627917       0.420385      -1.064359      -0.001786       0.003870      -0.011092       0.011883       0.000373      -0.007874      -0.007308      -0.018557      -0.064796      -0.025077       0.003602       0.021475             14.038984      16.439619      -1.582939       6.466973       5.784891       1.655421      19.892443          -0.000000
          396              C      22.881413       7.513273       5.174755      -0.060058      41.046116 0.45466010E+03  0.10729540E+05                                10.246461                            7.061744      -0.000916       1.991362                    0.999321      27.984629      78.675404       0.631021       0.411309      -1.075434      -0.021397      -0.004806      -0.025281       0.033467       0.007158      -0.007974       0.001752      -0.032764       0.016663      -0.022990       0.007888       0.015102             13.812600      16.905258      -1.733018       6.371435       5.780814       1.243115      18.751727           0.000000
          397              C       0.061591       7.658543       6.636048       0.442322      28.730531 0.29964558E+03  0.64498362E+04                                 8.579206                            6.091510      -0.083263       2.024785                    0.998821      23.310320      65.141313       0.612762       0.464380      -1.030602       0.014354       0.005339       0.046748       0.049192       0.029572       0.015264      -0.024667      -0.102939      -0.138781      -0.064635      -0.020944       0.085579             11.234197      14.208697      -1.087371       4.806920       4.987089       1.050139      14.506806           0.000000
          398              C       2.824674       6.468347       3.611470      -0.061041      34.973343 0.41496787E+03  0.96527329E+04                                 9.384285                            6.851303       0.061360       2.007194                    0.999611      28.362282      81.373981       0.620736       0.424193      -1.058218      -0.018947      -0.004757      -0.016722       0.025714       0.000707      -0.012690      -0.009123      -0.021977      -0.079629      -0.032550       0.006311       0.026239             12.004942      13.635819      -0.949482       5.143420       5.497734       1.311564      16.881274           0.000000
          399              C       2.445540       6.295042       2.305801      -0.072294      33.669064 0.36788854E+03  0.82993614E+04                                 9.065856                            6.391468       0.107028       2.025694                    0.999597      27.723648      78.195271       0.652021       0.416405      -1.063702       0.001337      -0.001508       0.019110       0.019215       0.004796      -0.011170      -0.009197      -0.035148      -0.078934      -0.031730      -0.001609       0.033339             12.023306      14.427853      -0.751364       6.437344       5.149178       1.065687      16.492887          -0.000000
          400              C       1.164758       6.496381       1.981363      -0.033524      43.166393 0.45161978E+03  0.10627173E+05                                10.615428                            7.028276      -0.005983       1.992569                    0.999248      27.659692      77.346435       0.634608       0.410163      -1.077476       0.021868      -0.003185       0.031251       0.038275       0.006487      -0.011314       0.000358      -0.045289       0.035312      -0.032316       0.014238       0.018078             15.729156      18.525991      -0.736215       9.507565       6.150864       2.059779      22.510614          -0.000000
          401              C       0.140889       6.967872       2.879504       0.014594      40.752269 0.43656887E+03  0.10232575E+05                                10.284920                            6.997238      -0.120772       1.958258                    0.999248      27.527077      77.969241       0.621358       0.420564      -1.065912      -0.004360      -0.000226       0.006885       0.008152       0.004047      -0.007654      -0.003897      -0.006350      -0.031782      -0.014339       0.001675       0.012665             14.536255      16.771014      -1.424580       7.204484       5.967669       1.892979      20.870081           0.000000
          402              C      22.095814       7.248218       2.551109      -0.062192      41.922291 0.44483087E+03  0.10448540E+05                                10.383758                            6.989619      -0.034865       1.982012                    0.999308      27.857666      78.335049       0.633143       0.411854      -1.074238       0.000154      -0.011538       0.043741       0.045237       0.012216       0.015288      -0.002157      -0.016568      -0.003906      -0.023786       0.006134       0.017653             14.380863      15.232891      -1.429555       5.813465       6.267759       2.654780      21.641939          -0.000000
          403              C      21.179933       7.788522       3.428588      -0.076804      33.502445 0.41476005E+03  0.95985097E+04                                 8.977183                            6.767587       0.140331       2.025051                    0.999616      28.342071      79.791834       0.639142       0.414097      -1.069954       0.007894      -0.002276       0.022570       0.024019       0.000239      -0.004099       0.001153       0.003176      -0.048671      -0.016915       0.006582       0.010333             10.652067      12.014354      -1.952873       2.448050       5.598278       1.395719      14.343570           0.000000
          404              C      21.603101       7.859882       4.837127      -0.082239      35.075938 0.41946941E+03  0.97462273E+04                                 9.280019                            6.820561       0.074961       2.000142                    0.999600      28.649843      81.125699       0.633868       0.415883      -1.067565      -0.002705      -0.007469      -0.024487       0.025743      -0.005235      -0.015977       0.000087      -0.013342      -0.034866      -0.023352       0.007261       0.016091             11.560180      14.772281      -1.691943       4.449023       5.364806       0.731698      14.543452           0.000001
          405              C       0.684517       6.312882       0.534577       0.395542      31.906081 0.34083189E+03  0.75557693E+04                                 9.140215                            6.422419      -0.050116       2.015123                    0.999619      24.440276      68.697509       0.608806       0.453825      -1.039376      -0.008967      -0.007485      -0.050573       0.051904       0.028962       0.012074      -0.021745      -0.092811      -0.116309      -0.056065      -0.020760       0.076825             13.113033      14.474633      -0.131518       7.407309       5.580334       2.070191      19.284130           0.000000
          406              C      21.695238       7.146274       1.141251       0.472053      25.933824 0.26661152E+03  0.55841953E+04                                 8.051116                            5.766556      -0.000333       2.061863                    0.999446      22.569654      62.602592       0.625229       0.467719      -1.026810      -0.006412       0.001101      -0.041477       0.041984       0.034898      -0.027618      -0.020630      -0.128712      -0.079975      -0.071547      -0.021162       0.092709             10.614485      10.506140      -0.702319       4.058784       5.109524       2.165642      16.227792           0.000000
          407              C      21.668087       6.040182      42.890104       0.062425      40.528467 0.44195183E+03  0.10418692E+05                                10.440940                            7.104434      -0.205169       1.934001                    0.999362      27.554656      78.968000       0.606670       0.428268      -1.058217       0.032543       0.028868       0.092980       0.102653       0.012251       0.050722       0.033737       0.027014       0.207315      -0.057179      -0.043334       0.100513             15.441220       9.892181       3.416083       8.031089      12.796389       2.674141      23.635088           0.000000
          408              C      21.725332       7.013747      41.864913       0.123710      36.945637 0.44004559E+03  0.10307217E+05                                 9.752191                            7.061853      -0.129361       1.968454                    0.999477      26.483849      74.343809       0.615306       0.424982      -1.065948       0.027452       0.085103      -0.014543       0.090596       0.025978       0.010747       0.015295      -0.040578      -0.066308      -0.028205      -0.020620       0.048826             12.809722       8.336654       3.074013       5.398205      12.640987       0.150959      17.451525           0.000000
          409              C      21.077314       6.604187      40.628704      -0.192831      38.147988 0.47471116E+03  0.11414678E+05                                 9.884983                            7.281527       0.058249       1.973591                    0.999596      30.812962      89.744194       0.608170       0.418839      -1.062086      -0.014107      -0.011213      -0.002873       0.018248      -0.012605      -0.013020      -0.017992      -0.002634      -0.034383      -0.031277       0.011315       0.019962             13.070042       9.547605       3.497311       6.809822      11.500130       2.362880      18.162391          -0.000000
          410              C      20.581756       5.335494      40.503413      -0.011215      41.124576 0.43375917E+03  0.10118019E+05                                10.364925                            6.892135      -0.102338       1.964660                    0.999234      27.439421      76.731466       0.639395       0.410667      -1.075700       0.023015       0.013019       0.035817       0.044520       0.005551      -0.014623      -0.011154       0.001578       0.004479      -0.015337      -0.006293       0.021630             15.684187      11.717772       3.434015       9.850832      11.289436       2.167364      24.045352          -0.000000
          411              C      20.609647       4.467186      41.576083      -0.178878      38.949840 0.45021625E+03  0.10692680E+05                                10.050344                            7.106814       0.015678       1.968100                    0.999635      30.229550      87.755022       0.613029       0.420688      -1.059981      -0.015701       0.019277      -0.005255       0.025411       0.006743      -0.017181      -0.009853       0.000859      -0.072211      -0.031951       0.005639       0.026311             13.897227      10.073205       2.063842       8.168781       9.862880       0.466695      21.755596          -0.000001
          412              C      21.272432       4.770979      42.759977       0.149548      33.228751 0.36706958E+03  0.82536337E+04                                 9.128856                            6.479017      -0.123171       1.987043                    0.999637      25.369783      70.801929       0.635197       0.428846      -1.058798      -0.000416      -0.075948       0.045427       0.088498      -0.013324      -0.001129      -0.032325       0.013531       0.044132      -0.038790       0.001980       0.036810             12.086378       8.050717       1.968302       6.025551      11.169874       0.089490      17.038543          -0.000000
          413              C      22.226887       8.458803      41.952397      -0.490295      27.632068 0.43652041E+03  0.10244678E+05                                 7.699708                            6.743374       0.245414       2.028207                    0.999141      32.070022      91.288684       0.668084       0.390644      -1.084327      -0.025538      -0.072951      -0.019185       0.079637       0.013765      -0.000106       0.006795      -0.018749      -0.079815      -0.027661      -0.002920       0.030580              8.182920       6.950302       1.373870       1.026584       9.842430      -0.376976       7.756027          -0.000000
          414              C      21.353075       3.764282      43.840121      -0.491846      27.022999 0.41899125E+03  0.97318593E+04                                 7.566116                            6.580272       0.346233       2.063777                    0.999491      31.615605      89.494161       0.680458       0.387538      -1.086626      -0.003548       0.044964      -0.064995       0.079112      -0.009495       0.006139      -0.024097       0.010306      -0.001259      -0.027162       0.000095       0.027067              8.153727       6.675937      -0.060858       1.614387       8.550633      -1.483138       9.234611          -0.000004
          415              C       5.711592       4.683052      14.825270       0.617256      25.386775 0.24692055E+03  0.50724775E+04                                 8.001097                            5.545520       0.098697       2.095131                    0.999484      21.643701      59.415643       0.638388       0.467045      -1.027389       0.007483       0.056301      -0.010680       0.057792      -0.006747      -0.000296       0.025197       0.043640       0.304934      -0.077128      -0.028098       0.105226             11.483927       8.094619       1.280346       0.074143      21.330479      -1.832838       5.026684           0.000000
          416              C       5.568998       3.225763      15.052992       0.003807      39.257542 0.38305913E+03  0.86794263E+04                                10.071622                            6.483377      -0.122202       1.973424                    0.999289      26.471929      73.439309       0.656921       0.411498      -1.072995      -0.007283      -0.032941       0.006738       0.034403      -0.010075      -0.005484       0.011922       0.030357       0.063377      -0.030719       0.003909       0.026809             15.818295       9.712850       1.559832       0.967546      31.553716      -2.617090       6.188320           0.000000
          417              C       4.427437       2.575105      14.853405      -0.170790      39.307306 0.44100155E+03  0.10412566E+05                                10.102638                            7.009066       0.081699       1.988409                    0.999690      30.025486      86.709851       0.620979       0.417745      -1.062583       0.030749      -0.004910       0.003344       0.031318      -0.024648       0.002093       0.003761       0.031504       0.064609      -0.040319       0.018483       0.021836             14.465846       9.931894       3.448095       0.824620      27.591458      -1.203255       5.874187           0.000000
          418              C       4.213551       1.161907      15.001997       0.137549      35.104227 0.38003341E+03  0.86102378E+04                                 9.467226                            6.578352      -0.121404       1.983716                    0.999555      25.610994      71.492749       0.633095       0.427016      -1.061083      -0.090935      -0.013364      -0.024603       0.095148       0.032582       0.000479       0.003391       0.023157      -0.024145      -0.030828      -0.007892       0.038721             13.014055      11.164500       2.332567       1.243441      22.684063      -0.712014       5.193604           0.000000
          419              C       5.313208       0.490605      15.309290       0.063651      39.291152 0.42223899E+03  0.98666531E+04                                10.274789                            6.964811      -0.298816       1.905133                    0.999204      27.529551      79.218117       0.608419       0.430816      -1.053910      -0.003871      -0.105581       0.001108       0.105658       0.018332      -0.003183      -0.011159      -0.143951      -0.111034      -0.055941      -0.037844       0.093785             15.508480      10.877655       0.147789       1.438712      29.652171      -0.501494       5.995612           0.000000
          420              C       6.549611       1.037280      15.584052       0.114625      37.081498 0.43268940E+03  0.10098823E+05                                 9.790849                            7.006419      -0.144145       1.965289                    0.999434      26.425624      74.204882       0.616828       0.425449      -1.064967       0.082417      -0.026409       0.024545       0.089958      -0.036124       0.014110      -0.013622       0.007577      -0.058254      -0.026829      -0.024623       0.051452             13.291143      11.206493      -0.181001       2.013611      22.942082      -1.231251       5.724854           0.000000
          421              C       6.620979       2.480552      15.420954      -0.187684      38.928567 0.46041496E+03  0.10988744E+05                                10.030025                            7.163129       0.078696       1.981685                    0.999717      30.571104      88.765035       0.614073       0.417914      -1.062466      -0.021102       0.005192      -0.011493       0.024583       0.012533      -0.006396       0.010879       0.047467       0.045954      -0.037293       0.015104       0.022189             13.967800       9.503715      -0.964056       1.496582      26.293735      -2.055866       6.105951           0.000000
          422              C       2.943748       0.475059      14.716684      -0.489338      27.674056 0.42546314E+03  0.99343362E+04                                 7.711729                            6.641569       0.252235       2.033357                    0.999249      31.873305      90.885459       0.674712       0.388786      -1.084199       0.062754       0.045548       0.012307       0.078512       0.021098      -0.002014      -0.001089       0.024648       0.032437      -0.029840       0.010217       0.019622              8.387727       8.999905       1.819567       0.439269      10.222796       0.384012       5.940479           0.000001
          423              C       7.822994       0.282895      16.010922      -0.488846      28.044788 0.44726441E+03  0.10560315E+05                                 7.780327                            6.825024       0.279010       2.039705                    0.999148      32.120845      91.694859       0.664230       0.390549      -1.084446      -0.056461       0.051857      -0.017792       0.078699      -0.024188       0.004878      -0.010996       0.028579      -0.002608      -0.029539      -0.001967       0.031506              8.381312       8.522039      -1.499812       1.066529      10.146388      -0.076896       6.475509           0.000000
          424              C       5.535473      23.842663      14.113087       0.424612      28.962524 0.32395810E+03  0.71180131E+04                                 8.660988                            6.343445       0.046078       2.056720                    0.999493      23.949198      67.852013       0.598471       0.465793      -1.028732       0.005024       0.044938      -0.004737       0.045466      -0.013607       0.026752       0.018780       0.090781      -0.095495      -0.056607      -0.012568       0.069175             11.783777       5.108409       0.155874      -0.975856      20.872326       1.950607       9.370596           0.000000
          425              C       5.495221      22.368043      14.111768      -0.057749      38.667079 0.45645236E+03  0.10845556E+05                                10.002454                            7.171122       0.036623       2.015147                    0.999394      28.037007      80.614387       0.610154       0.422484      -1.062034       0.006388      -0.025246      -0.005711       0.026660       0.003843       0.004221      -0.013231       0.028555      -0.035331      -0.024157       0.003255       0.020902             13.701606       5.814936       0.157358      -1.020877      23.086760       2.070392      12.203123           0.000000
          426              C       5.309406      21.681705      15.337866       0.025036      35.923186 0.44132716E+03  0.10424335E+05                                 9.607590                            7.133895      -0.091063       1.975903                    0.999435      27.631042      79.864620       0.599645       0.432438      -1.053222       0.010221      -0.009898       0.004057       0.014795      -0.002826      -0.003682      -0.001630       0.032828       0.049259      -0.024957       0.007122       0.017834             12.636207       5.655553       0.168936      -1.110720      20.377854       0.275701      11.875213           0.000000
          427              C       5.105751      22.393784      16.556489      -0.066988      40.596433 0.46214005E+03  0.10973135E+05                                10.205829                            7.150470       0.014251       1.996452                    0.999354      28.154521      79.930031       0.621759       0.414884      -1.070910      -0.005417      -0.027259       0.006222       0.028480      -0.005010      -0.001778       0.008445       0.007757      -0.015096      -0.012022       0.000989       0.011032             13.794909       5.677528       0.549229      -1.109312      23.863085      -1.199029      11.844116           0.000000
          428              C       5.127466      23.858719      16.571436       0.433810      28.673006 0.31170484E+03  0.67801461E+04                                 8.556502                            6.202833      -0.035384       2.031420                    0.999398      23.734088      66.810179       0.608335       0.462880      -1.030793       0.000630       0.044655       0.003765       0.044818       0.012340       0.019986      -0.022450       0.101391      -0.106120      -0.060780      -0.011960       0.072740             11.351239       4.878645       0.333398      -0.946869      19.843777      -0.516616       9.331295           0.000000
          429              C       5.637680      21.668452      12.977112      -0.071590      32.442502 0.44841538E+03  0.10745754E+05                                 9.180332                            7.314101      -0.405546       1.853935                    0.998291      29.990149      90.343262       0.571317       0.447376      -1.033460      -0.000379      -0.030944       0.014607       0.034220      -0.002418       0.012650      -0.008515       0.051481      -0.049082      -0.026372      -0.010898       0.037271             11.097002       5.817531       0.006465      -0.918988      15.177085       1.712751      12.296390           0.000000
          430              C       5.596061      20.253214      12.973155      -0.073071      31.313025 0.43270318E+03  0.10271337E+05                                 8.956103                            7.171004      -0.314608       1.890958                    0.997585      29.517963      88.335916       0.578986       0.445657      -1.035044       0.003482       0.024740       0.004856       0.025451       0.001507       0.016307       0.008982       0.071381      -0.037632      -0.033698      -0.012968       0.046666             10.809456       5.632291       0.284412      -0.751489      14.218452      -1.818468      12.577626           0.000000
          431              C       5.434515      19.601537      14.129353      -0.026991      35.744269 0.42865317E+03  0.10082828E+05                                 9.630674                            7.051050      -0.275680       1.923579                    0.998599      27.870361      81.210314       0.598683       0.434943      -1.048432       0.004575       0.022480       0.002610       0.023089       0.010215       0.007739       0.002082       0.047995      -0.054639      -0.019480      -0.016880       0.036360             12.684643       6.079350      -0.188535      -1.046020      19.394606      -1.711035      12.579972           0.000000
          432              C       5.209670      20.283798      15.284672       0.043233      35.375323 0.43246496E+03  0.10224386E+05                                 9.751951                            7.255434      -0.460416       1.861739                    0.998378      27.999708      82.566932       0.567561       0.456465      -1.032875      -0.001996       0.003789      -0.005020       0.006598       0.000860      -0.001308      -0.006372       0.042497       0.028384      -0.027099       0.010244       0.016855             12.855622       6.494199       0.300643      -1.363225      19.985254      -0.395911      12.087413           0.000000
          433              C       5.024888      19.565602      16.544180      -0.038770      40.730215 0.50617740E+03  0.12336878E+05                                10.382696                            7.589835      -0.292969       1.900656                    0.998747      28.731780      83.555747       0.588858       0.426769      -1.059798      -0.003945       0.031243       0.002190       0.031567       0.005648       0.003566      -0.004115       0.036868      -0.022179      -0.017681      -0.005578       0.023259             13.676891       7.396362       0.279000      -1.360692      21.990937       0.587863      11.643375           0.000000
          434              C       4.807242      20.289405      17.722359      -0.096672      32.877868 0.43686446E+03  0.10290511E+05                                 8.960393                            7.025132       0.084248       2.004435                    0.999582      29.118337      83.988131       0.613794       0.423637      -1.058879      -0.002645       0.024463      -0.008051       0.025889       0.000016       0.006602      -0.002219       0.039352       0.044756      -0.027256       0.006887       0.020368             10.528638       6.345213       0.682111      -1.325023      15.422402       0.660100       9.818299           0.000000
          435              C       4.903089      21.690115      17.705214      -0.080039      31.829473 0.40173341E+03  0.92626047E+04                                 8.710528                            6.686341       0.093853       2.008018                    0.999590      28.560762      81.384866       0.636562       0.417321      -1.063335       0.000357      -0.025216      -0.010821       0.027442      -0.005291       0.001910       0.008748       0.053262       0.022438      -0.032853       0.009366       0.023487             10.281293       5.157061       0.891275      -0.880342      15.608142      -1.486440      10.078676           0.000000
          436              C       5.539767      18.139915      14.103416       0.451611      27.040131 0.31965476E+03  0.70193463E+04                                 8.376741                            6.393179      -0.128232       2.010905                    0.998765      23.722561      67.798120       0.581710       0.479495      -1.018491       0.007508      -0.039924      -0.000758       0.040630       0.017319       0.033285      -0.019110       0.111308      -0.097795      -0.064475      -0.018256       0.082731             10.766185       5.520233       0.225367      -1.172516      17.535904      -0.865668       9.242418           0.000000
          437              C       4.985140      18.120291      16.539344       0.446604      27.386405 0.31384938E+03  0.68828686E+04                                 8.460661                            6.325088      -0.297572       1.944931                    0.998873      24.245619      69.992711       0.584271       0.478017      -1.015944      -0.009850      -0.047443       0.001542       0.048479      -0.006042       0.027591       0.012870       0.096270      -0.106133      -0.051637      -0.021291       0.072928             11.019068       6.256884      -0.393482      -1.283022      18.022048       1.054363       8.778273           0.000000
          438              C       5.271172      15.993994      15.407765       0.068328      39.153015 0.42541225E+03  0.99412278E+04                                10.226254                            6.979686      -0.167997       1.950296                    0.999398      27.233432      77.900840       0.610356       0.429431      -1.056690      -0.010909       0.115136       0.002512       0.115679      -0.007907      -0.005040      -0.000814      -0.118040      -0.111920      -0.044491      -0.033711       0.078203             15.335020      10.430629      -0.511645       2.682556      28.581131       0.405312       6.993299           0.000000
          439              C       3.068480      15.977938      14.162764      -0.491910      29.222388 0.46497373E+03  0.11125229E+05                                 8.081149                            6.982698       0.041718       1.966040                    0.997989      32.683806      95.026357       0.650993       0.393232      -1.078729       0.063193      -0.035361       0.035007       0.080432      -0.015635       0.007473      -0.004669      -0.010565       0.021538      -0.020528       0.001744       0.018784              8.976279       9.400845      -2.311609       1.201854      10.771277      -0.464002       6.756714          -0.000000
          440              C       4.345122      13.900064      14.824830      -0.184947      39.417797 0.45162277E+03  0.10720999E+05                                10.123506                            7.093596       0.061165       1.982555                    0.999621      30.180855      87.234798       0.617530       0.417819      -1.063128       0.018537      -0.010408       0.002589       0.021417       0.011716       0.012459       0.003223       0.046861       0.040521      -0.032951       0.003272       0.029680             14.590407       9.154085      -3.099325       2.234726      27.704658      -0.312896       6.912479          -0.000001
          441              C       7.468872      16.169848      16.598253      -0.503001      29.796835 0.46225664E+03  0.11043899E+05                                 8.189836                            6.963753       0.103465       1.982479                    0.998761      32.762187      95.180408       0.651676       0.393400      -1.078626      -0.058679      -0.049569      -0.021665       0.079810       0.017781      -0.000345      -0.000233       0.006401       0.012292      -0.020116       0.004083       0.016033              9.399851       9.781846       2.804932       1.869951      11.393760       1.272817       7.023947          -0.000001
          442              C       6.318110      13.985442      16.003888      -0.185155      38.931764 0.41125137E+03  0.95678213E+04                                10.054915                            6.776387       0.079324       1.991005                    0.999753      29.885241      86.428105       0.628753       0.418717      -1.059106      -0.021571       0.004253       0.000548       0.021993      -0.013290      -0.005745      -0.008248       0.043868       0.082614      -0.040738       0.011268       0.029470             14.969207       8.950974       2.427881       2.193557      29.324777       1.381947       6.631870          -0.000001
          443              C       6.334126      15.372900      16.007845       0.140424      36.978309 0.38830597E+03  0.88356488E+04                                 9.800815                            6.637947      -0.063533       2.000793                    0.999348      25.601114      71.368131       0.632582       0.425525      -1.063154       0.069233       0.016547       0.051861       0.088071       0.035717       0.007569       0.015804       0.009214       0.007088      -0.038460      -0.003103       0.041563             14.202218      10.870620       2.177960       3.073907      25.136494       1.265349       6.599539          -0.000000
          444              C       4.254254      15.289306      14.833623       0.133435      36.012071 0.39439127E+03  0.90108918E+04                                 9.621467                            6.690042      -0.097312       1.987694                    0.999390      25.827769      72.195006       0.629947       0.425561      -1.062917      -0.071542       0.017493      -0.040340       0.083974      -0.039066       0.013816      -0.013275       0.012087      -0.000862      -0.039421      -0.007936       0.047357             13.492939      10.585209      -2.107182       2.862190      23.451497      -0.066412       6.442111           0.000000
          445              C       5.392444      13.255014      15.471070      -0.003134      42.733442 0.39587287E+03  0.90423023E+04                                10.689626                            6.591254      -0.115292       1.970606                    0.999356      26.784527      74.564656       0.651585       0.411540      -1.073151      -0.006650       0.039710      -0.002661       0.040350      -0.005977       0.001409       0.000941       0.014147       0.080821      -0.022768      -0.004242       0.027010             18.356377       9.376757      -0.263684       2.253951      38.195039       0.192588       7.497334          -0.000000
          446              C       5.380798      11.770964      15.578777       0.598129      28.834432 0.26005074E+03  0.54200958E+04                                 8.770036                            5.703946      -0.069635       2.028931                    0.999571      22.303973      61.980188       0.626373       0.469163      -1.024667      -0.035522      -0.055616       0.024650       0.070446       0.017852      -0.057256      -0.007159       0.181172      -0.024319      -0.088314      -0.033649       0.121963             14.222710       6.035853      -0.911825       1.732450      28.160748      -0.467136       8.471529          -0.000000
          447              C      19.506664       4.948107      34.026946       0.606643      25.914037 0.26417667E+03  0.55156696E+04                                 8.082508                            5.739562       0.046044       2.071869                    0.999422      22.045047      60.875473       0.627347       0.467621      -1.027767      -0.049149      -0.000678       0.044516       0.066315      -0.065905       0.051241      -0.020105      -0.036892      -0.176493      -0.087643      -0.023620       0.111263             10.902713       8.789019       2.008127      -4.239434       6.550585       1.239180      17.368536          -0.000000
          448              C      19.765342       4.964673      39.256653       0.598813      26.545052 0.26096749E+03  0.54327413E+04                                 8.212217                            5.695562       0.082104       2.080729                    0.999515      22.140337      61.074847       0.631183       0.466142      -1.028449      -0.033064      -0.018489      -0.046590       0.060047      -0.069621      -0.058405       0.015715      -0.004510      -0.171702      -0.090827      -0.023722       0.114550             11.693684       9.450485       2.992890       5.927419       8.299269       0.551652      17.331299          -0.000000
          449              C      18.895271      17.600632      26.326141       0.601620      27.631632 0.26441132E+03  0.55251970E+04                                 8.445488                            5.739351       0.048670       2.069114                    0.999610      22.216771      61.499018       0.627425       0.467172      -1.027381      -0.022001      -0.013978       0.055186       0.061032      -0.076021       0.036390       0.006526       0.004125      -0.186406      -0.086362      -0.023543       0.109905             12.230889       9.023184       3.366336      -5.949173       8.794673      -1.776148      18.874812           0.000000
          450              C      19.575715      18.016053      25.075425      -0.028104      45.536488 0.46960010E+03  0.11134876E+05                                11.038279                            7.138166      -0.024328       1.985560                    0.999229      27.717997      77.265382       0.634852       0.406889      -1.081942       0.028722       0.011661      -0.035012       0.046763       0.002448       0.005815       0.020897      -0.016192       0.013946      -0.016780      -0.010240       0.027020             17.410701      11.946787       4.017850     -10.894990      11.795728      -4.262415      28.489589           0.000000
          451              C      19.528963      17.078169      23.939450      -0.181113      38.010634 0.46533981E+03  0.11122149E+05                                 9.851026                            7.203508       0.042080       1.973701                    0.999479      30.387518      87.940175       0.612828       0.418166      -1.063616      -0.009538       0.008362       0.021002       0.024535      -0.005824       0.012798       0.015713      -0.000914      -0.086999      -0.037804       0.016978       0.020826             13.303171       9.615528       2.278977      -7.386422       9.602901      -0.714461      20.691083          -0.000001
          452              C      20.154318      17.422230      22.788967       0.118717      35.098514 0.40668969E+03  0.93612824E+04                                 9.431610                            6.803399      -0.142300       1.970771                    0.999474      26.136569      73.274123       0.623468       0.426796      -1.062397       0.005199      -0.066376      -0.032770       0.074207      -0.008728       0.006363       0.042822      -0.025473       0.046339      -0.039111      -0.014272       0.053383             12.509742       8.944284       2.745104      -6.527709      11.661740      -1.164474      16.923200          -0.000001
          453              C      20.706026      18.681238      22.609603       0.079782      41.743966 0.41718819E+03  0.97162189E+04                                10.707516                            6.935660      -0.196027       1.940544                    0.999432      27.214666      78.099647       0.608227       0.432389      -1.053288       0.037825       0.018337      -0.095218       0.104084       0.003517      -0.050793      -0.028776       0.022084       0.155500      -0.052950      -0.032300       0.085250             16.889981      11.565039       3.258515     -10.150919      11.702583      -2.297212      27.402321           0.000000
          454              C      20.755354      19.550311      23.615890       0.105058      36.466940 0.40832561E+03  0.94119119E+04                                 9.699537                            6.835591      -0.199759       1.954359                    0.999297      26.222645      73.656508       0.619239       0.429118      -1.060558       0.031569       0.072293       0.030746       0.084665       0.024038      -0.000899      -0.018321      -0.028920      -0.112365      -0.042508      -0.007389       0.049896             13.270503       8.902009       2.320636      -6.328088      10.974353       1.273256      19.935148          -0.000000
          455              C      20.081434      19.305645      24.780441      -0.145991      37.838585 0.44416744E+03  0.10517713E+05                                 9.879283                            7.082239       0.000590       1.968937                    0.999430      29.874460      86.711322       0.610810       0.423473      -1.057801      -0.015222      -0.009218      -0.005305       0.018569      -0.010695       0.019411       0.012098       0.005987      -0.057823      -0.034364       0.010899       0.023465             13.512287       9.917872       3.027471      -7.754747      11.266580      -2.214157      19.352409           0.000000
          456              C      20.360511      16.216742      21.786196      -0.492200      27.126282 0.44331022E+03  0.10424328E+05                                 7.563821                            6.765631       0.351273       2.060694                    0.999238      32.020290      90.668747       0.672707       0.387204      -1.088804      -0.016277       0.048051       0.057967       0.077032      -0.008599      -0.001214       0.026557      -0.028965       0.029798      -0.024057      -0.013079       0.037136              7.945273       6.673977      -0.054580      -1.329630       8.416704       1.180115       8.745138          -0.000003
          457              C      21.458453      21.053985      23.683592      -0.487522      27.309227 0.44952728E+03  0.10589264E+05                                 7.585725                            6.814574       0.403086       2.079134                    0.998850      31.912258      89.939121       0.671187       0.387394      -1.090534      -0.037770      -0.068879       0.015351       0.080041       0.024591      -0.002309       0.002543      -0.031930      -0.097092      -0.032912      -0.012605       0.045518              7.930419       7.097494       1.350722      -0.953065       9.119421       0.437958       7.574341           0.000001
          458              C      22.577146      18.688884      21.087642       0.441454      30.350233 0.29970648E+03  0.64524954E+04                                 8.928602                            6.081096      -0.052372       2.032586                    0.999262      23.328867      65.233652       0.614859       0.462699      -1.031374      -0.019739      -0.007859       0.043202       0.048144       0.031947      -0.007210       0.030841      -0.079821      -0.130825      -0.058834      -0.020048       0.078882             13.194201      15.052668      -0.552583      -8.178962       5.603326      -1.829385      18.926609           0.000000
          459              C      -0.129313      18.902966      19.746804      -0.062810      44.005712 0.44911826E+03  0.10548797E+05                                10.731968                            6.992994       0.050850       2.010324                    0.999465      27.665547      77.175467       0.638656       0.408316      -1.079188       0.015268       0.007252      -0.022129       0.027846       0.004041       0.012030       0.003154      -0.033025       0.011847      -0.023876       0.006667       0.017210             16.373082      19.338968      -1.336788     -10.612053       6.628502      -2.012144      23.151776           0.000000
          460              C      22.254908      19.491693      18.724690       0.037643      38.909739 0.38716082E+03  0.88279111E+04                                10.009195                            6.611131      -0.117265       1.971381                    0.999252      26.664112      75.096211       0.634524       0.423342      -1.061529       0.003224       0.001398      -0.012214       0.012710       0.002858       0.025564       0.003859      -0.020975      -0.064535      -0.038455       0.014269       0.024186             14.677623      16.984876      -1.651770      -8.431647       6.184175      -1.894568      20.863816           0.000000
          461              C      21.060756      19.848497      19.101443      -0.057401      40.316449 0.40887298E+03  0.94270853E+04                                10.166201                            6.719593      -0.033381       1.989379                    0.999410      27.430080      77.042487       0.641488       0.414122      -1.070099       0.003622       0.001446      -0.008868       0.009688       0.016946       0.011065       0.010225      -0.038330      -0.017035      -0.025495      -0.007701       0.033196             14.590190      16.016194      -1.526033      -7.264192       6.612530      -2.818935      21.141846           0.000000
          462              C      20.412792      19.631866      20.468658       0.434945      30.045581 0.31360355E+03  0.68112287E+04                                 8.793097                            6.201178       0.025000       2.055066                    0.999257      23.425856      65.246885       0.613286       0.459831      -1.035617      -0.023209      -0.004818       0.041134       0.047475       0.035420       0.025490       0.024647      -0.119692      -0.026135      -0.071032      -0.013126       0.084158             11.918702      12.594623      -0.992556      -4.766131       5.864100      -2.718675      17.297383           0.000000
          463              C       1.110432      18.505385      19.457974      -0.069720      34.491419 0.37994814E+03  0.86261648E+04                                 9.200190                            6.480418       0.154616       2.037724                    0.999650      27.818463      78.277752       0.650878       0.414489      -1.066738       0.009803      -0.002075      -0.027478       0.029248       0.006603       0.011052       0.011777      -0.039903      -0.062833      -0.028484      -0.006325       0.034809             12.406067      15.206153      -1.339164      -7.116516       5.618407      -1.132157      16.393642          -0.000000
          464              C       1.570901      18.650655      18.124170      -0.064978      35.900218 0.41852493E+03  0.97618519E+04                                 9.588912                            6.910290      -0.062798       1.968036                    0.999365      28.494504      82.017069       0.613752       0.427861      -1.055339      -0.022345      -0.009725       0.023476       0.033838       0.005949       0.009658       0.012114      -0.047137      -0.067937      -0.029336      -0.009208       0.038544             12.488865      14.613557      -1.447026      -5.818765       5.965771      -1.691427      16.887265          -0.000000
          465              C       0.766841      19.206250      17.175033      -0.060372      40.494164 0.43746568E+03  0.10229796E+05                                10.126847                            6.907911       0.042758       2.007863                    0.999260      27.667800      77.554851       0.640328       0.409054      -1.076381      -0.005060      -0.008270       0.028870       0.030455       0.007303      -0.011186       0.007551      -0.017722      -0.020119      -0.020665       0.005094       0.015571             14.227591      16.536058      -2.077044      -7.072821       6.299277      -1.704566      19.847437           0.000000
          466              C      22.750855      19.659900      17.445838       0.028757      39.632175 0.39864521E+03  0.91490026E+04                                10.102537                            6.689284      -0.122020       1.965335                    0.999131      26.895606      75.792988       0.634037       0.420924      -1.063914      -0.004713       0.000872       0.006751       0.008279       0.001643       0.005875       0.007960      -0.007790      -0.056252      -0.021681       0.005654       0.016026             14.615204      17.361840      -2.084365      -7.797267       6.291006      -1.756221      20.192767           0.000000
          467              C      21.924311      20.200204      16.466807      -0.070067      40.784612 0.45405244E+03  0.10708219E+05                                10.196446                            7.047443       0.013131       1.994429                    0.999344      28.005785      78.627690       0.633150       0.410193      -1.076506      -0.018805      -0.006495       0.030552       0.036459       0.009626       0.005884       0.003064      -0.032688       0.022470      -0.023492       0.006092       0.017400             13.789547      16.692601      -2.127709      -6.669106       6.247049      -1.634418      18.428993           0.000000
          468              C      20.668513      20.643660      16.733656      -0.092332      34.313347 0.42122376E+03  0.97805886E+04                                 9.098306                            6.800977       0.152163       2.024464                    0.999620      28.604651      80.523498       0.640609       0.411776      -1.072035      -0.010030      -0.002326       0.018640       0.021295      -0.000188       0.005273       0.000298      -0.008918      -0.009660      -0.008319       0.002240       0.006079             11.117504      14.115971      -2.216642      -3.619851       5.799081      -1.222652      13.437460           0.000001
          469              C      20.281783      20.444869      18.178244      -0.081964      34.579726 0.42773119E+03  0.99992905E+04                                 9.237402                            6.912274       0.056828       1.991662                    0.999591      28.915211      82.465399       0.625469       0.418892      -1.064308       0.023898      -0.001454      -0.028920       0.037545       0.003039      -0.004724       0.014584       0.001621      -0.096036      -0.036695       0.016444       0.020250             11.043245      11.963334      -2.020879      -2.708291       6.109739      -2.141039      15.056663           0.000000
          470              C       1.238382      19.331131      15.786277       0.424947      29.451589 0.30867024E+03  0.66999780E+04                                 8.654835                            6.139822       0.051315       2.057099                    0.999617      23.776167      66.931128       0.616140       0.457982      -1.033193       0.018744       0.001143      -0.046311       0.049973       0.037630       0.019221       0.010204      -0.080177      -0.089806      -0.050758      -0.021913       0.072671             11.589308      13.132520      -2.006124      -4.618963       5.853953      -1.476922      15.781451           0.000000
          471              C      22.464548      20.404092      15.053432       0.461133      26.690785 0.27564809E+03  0.58193385E+04                                 8.181572                            5.856128      -0.033688       2.049625                    0.999092      22.790178      63.378046       0.621856       0.466549      -1.027884       0.014377       0.005611      -0.043309       0.045977       0.048442      -0.006398       0.044676      -0.060948      -0.132951      -0.072578      -0.016950       0.089529             10.569385      13.295805      -1.962247      -4.365283       5.399510      -1.136730      13.012839           0.000000
          472              C       1.050458      20.106415      13.507292       0.056812      36.139047 0.42766944E+03  0.10022706E+05                                 9.669335                            7.008379      -0.243128       1.921275                    0.999329      27.607453      79.484996       0.606836       0.430683      -1.054287      -0.040913      -0.017225       0.096775       0.106470       0.004767      -0.064287      -0.015980       0.037251       0.174173      -0.053343      -0.045103       0.098447             12.777611       9.814635       3.123824      -5.723620      11.142867       0.402710      17.375332           0.000000
          473              C       0.898315      19.104306      12.581015       0.138396      33.194004 0.41313874E+03  0.95381201E+04                                 9.093167                            6.867278      -0.060085       1.998513                    0.999636      25.953217      72.642354       0.619776       0.428060      -1.062623      -0.035307      -0.085117      -0.007863       0.092484       0.027162      -0.009950      -0.015351      -0.004839      -0.051499      -0.024230      -0.017193       0.041423             11.025013       8.441749       3.481626      -3.737680      11.371828       0.569917      13.261462           0.000000
          474              C       1.672399      19.339796      11.344807      -0.179968      34.952043 0.44699295E+03  0.10577504E+05                                 9.277316                            7.049430       0.176748       2.019568                    0.999722      30.008515      86.431333       0.620848       0.416906      -1.064342       0.004091       0.018398       0.000560       0.018855      -0.015845       0.026605       0.013080      -0.009038      -0.010083      -0.038972       0.015040       0.023931             11.333818       9.484298       3.438498      -5.099206       9.502323      -0.800234      15.014833           0.000000
          475              C       2.441789      20.404601      11.181268       0.007444      35.505350 0.39586004E+03  0.90518085E+04                                 9.408340                            6.615472      -0.119636       1.972009                    0.999260      26.767341      74.823418       0.646102       0.414583      -1.070008      -0.021538      -0.005988       0.035858       0.042256      -0.005698       0.024011      -0.002881       0.017318      -0.014399      -0.022223      -0.007304       0.029527             12.709041      10.119265       2.649237      -6.513934       9.479465       0.666492      18.528391          -0.000000
          476              C       2.463243      21.409259      12.075453      -0.187365      34.805677 0.47633371E+03  0.11486355E+05                                 9.327834                            7.325034       0.041004       1.972036                    0.999503      30.840974      90.541728       0.601306       0.422415      -1.057719      -0.002562      -0.012500      -0.005237       0.013792       0.002161       0.013958      -0.011069      -0.011216      -0.061603      -0.029417       0.010157       0.019259             11.472118       8.613791       1.686928      -4.624114       9.522672       1.761426      16.279892          -0.000000
          477              C       1.718901      21.248188      13.337599       0.120059      32.953782 0.42610878E+03  0.99424151E+04                                 9.127379                            7.029678      -0.168721       1.962522                    0.999379      26.469355      75.183444       0.603605       0.434892      -1.055387       0.020350       0.074631       0.038749       0.086518      -0.015165      -0.000529       0.035109      -0.030414       0.064833      -0.036907      -0.013528       0.050435             11.221266       8.736962       3.053335      -4.252632      11.439833       0.999418      13.487003           0.000000
          478              C       0.167955      17.830006      12.815332      -0.488732      26.880230 0.42212478E+03  0.98263537E+04                                 7.537114                            6.611845       0.290779       2.050792                    0.998717      31.626015      89.725019       0.677515       0.388361      -1.085670       0.039838       0.057887      -0.018879       0.072763       0.022096      -0.000245      -0.013201      -0.027179      -0.033369      -0.024070      -0.010449       0.034519              7.987276       7.758805       1.655919      -0.127255       9.070780       0.145182       7.132243           0.000000
          479              C       1.744534      22.408311      14.361032      -0.493390      27.407352 0.45931859E+03  0.10943700E+05                                 7.650822                            6.890490       0.203234       2.018553                    0.998198      32.450082      93.793557       0.663191       0.387630      -1.083858      -0.002915      -0.045382      -0.058807       0.074339      -0.013635       0.004399       0.022304      -0.042844       0.040902      -0.034885      -0.002263       0.037148              8.168570       7.433314       1.084361      -0.298678       9.704749       1.235552       7.367648           0.000000
          480              C      19.187335      17.277214      31.867098       0.605422      25.660555 0.26400614E+03  0.55156064E+04                                 8.049196                            5.751887       0.110051       2.095023                    0.999673      22.095020      61.191663       0.623863       0.469935      -1.025683      -0.028874      -0.009507      -0.060956       0.068115      -0.065345      -0.058259       0.024714       0.011292      -0.175345      -0.086892      -0.028708       0.115600             10.922998       7.108112       1.775292       3.930335       8.127902      -1.028627      17.532978           0.000000
          481              C      19.918822      17.439815      33.196946      -0.012394      38.846974 0.45414673E+03  0.10716123E+05                                 9.975000                            7.072457      -0.104211       1.964846                    0.999049      27.639288      77.740681       0.628476       0.413024      -1.074142       0.024852       0.001089       0.044449       0.050937       0.005718      -0.014052       0.002595      -0.014357      -0.015292      -0.020076       0.007669       0.012407             13.775564       8.625176       1.166039       6.655808      10.646862      -0.279079      22.054656           0.000000
          482              C      20.332540      18.756931      33.527979      -0.183116      36.144660 0.49699755E+03  0.12082104E+05                                 9.552280                            7.484246       0.037760       1.971789                    0.999287      30.837047      90.153152       0.596135       0.422642      -1.060243      -0.008659      -0.007178      -0.008396       0.014035      -0.008581      -0.016467      -0.009327      -0.022100      -0.046812      -0.030230       0.007965       0.022265             11.655440       7.281343       1.996288       4.349934      10.636333       1.297626      17.048643           0.000001
          483              C      20.871300      18.989619      34.858705       0.123218      33.450780 0.44430728E+03  0.10446997E+05                                 9.151035                            7.126753      -0.079323       1.983760                    0.999513      26.656752      75.321895       0.607669       0.428678      -1.062131       0.001550       0.088206       0.002497       0.088255       0.019908       0.012074       0.023336      -0.037469      -0.056177      -0.029410      -0.017729       0.047139             11.087076       6.362833       1.161193       3.659384      12.241350       0.196844      14.657045           0.000000
          484              C      20.980082      17.863647      35.705851       0.048748      37.292303 0.44806815E+03  0.10613728E+05                                 9.870136                            7.168967      -0.201865       1.931515                    0.999351      27.880996      80.453574       0.601149       0.430131      -1.055627       0.037515       0.010115       0.104359       0.111357      -0.000923       0.045497       0.016992       0.005196       0.194270      -0.051613      -0.033468       0.085081             13.198893       8.314520       1.607014       6.095228      11.960623       1.218568      19.321535           0.000000
          485              C      20.600856      16.602855      35.306677       0.126426      32.944298 0.41373376E+03  0.95852528E+04                                 9.108373                            6.915187      -0.126244       1.977599                    0.999542      26.261931      74.391607       0.609966       0.433429      -1.056006       0.002820      -0.074924       0.022548       0.078294      -0.020413      -0.003459      -0.038710      -0.028304       0.029477      -0.042363      -0.008039       0.050402             11.380060       7.141152       1.213702       4.765236      11.501484       0.297438      15.497545           0.000000
          486              C      20.103728      16.370932      34.042773      -0.173578      34.208029 0.44341253E+03  0.10513409E+05                                 9.226377                            7.085919      -0.032987       1.959758                    0.999207      30.157060      88.080744       0.608352       0.424635      -1.055263       0.004290       0.006593      -0.015098       0.017024      -0.010056      -0.014124       0.000667      -0.001566      -0.084642      -0.032680       0.006454       0.026226             11.473764       7.213216       0.379391       4.622295       9.961474      -0.644191      17.246602           0.000000
          487              C      21.124459      20.444105      35.293049      -0.487559      26.836337 0.44146841E+03  0.10388380E+05                                 7.537001                            6.778771       0.293174       2.048445                    0.998934      31.899300      90.876081       0.666844       0.390331      -1.084717      -0.016077      -0.064093      -0.033733       0.074191       0.006063       0.015005       0.016938      -0.040720      -0.053845      -0.031669      -0.005443       0.037112              7.925257       6.776963       0.729925       0.212862       9.674759       0.336231       7.324049           0.000000
          488              C      20.868344      15.412658      36.284829      -0.499757      27.302323 0.45635051E+03  0.10836374E+05                                 7.611940                            6.861724       0.270325       2.036390                    0.998988      32.368168      92.866205       0.666686       0.386900      -1.086270      -0.008925       0.049284      -0.057393       0.076174      -0.019257       0.000449      -0.014678      -0.031079       0.064272      -0.036108       0.004113       0.031995              8.109844       6.984296       0.282000       0.750444       9.760499      -1.234296       7.584738           0.000001
          489              C      20.509119      18.535968      37.939555       0.447551      27.372704 0.28294906E+03  0.60275092E+04                                 8.299040                            5.925730       0.004304       2.053418                    0.999360      23.291030      65.590233       0.617831       0.465379      -1.025992      -0.015975      -0.000749      -0.047759       0.050365       0.040520      -0.018612      -0.011246      -0.102797      -0.084353      -0.058263      -0.023817       0.082080             10.777496      12.360390      -1.764165       3.260179       5.369625       1.440069      14.602473           0.000000
          490              C      20.924009      18.661359      39.381505      -0.079265      42.384832 0.47633719E+03  0.11370028E+05                                10.466890                            7.230132       0.065498       2.008571                    0.999362      28.290600      79.927797       0.623519       0.411537      -1.075542      -0.001255       0.014928       0.036585       0.039534       0.004517       0.008217      -0.000493      -0.011309      -0.004933      -0.012388       0.003535       0.008853             14.480430      16.410869      -1.679534       6.593915       6.067262       1.524956      20.963160           0.000000
          491              C      22.237869      18.337177      39.724848       0.024648      39.335982 0.41670880E+03  0.96691649E+04                                10.052040                            6.834779      -0.130629       1.956135                    0.999254      27.349662      77.472143       0.627917       0.420385      -1.064359       0.001786      -0.003870       0.011092       0.011883       0.000373      -0.007874      -0.007308      -0.018557      -0.064796      -0.025077       0.003602       0.021475             14.038984      16.439618      -1.582939       6.466973       5.784891       1.655421      19.892443           0.000000
          492              C      -0.084984      17.972727      38.787140      -0.060058      41.046117 0.45466011E+03  0.10729540E+05                                10.246461                            7.061744      -0.000916       1.991362                    0.999321      27.984629      78.675404       0.631021       0.411309      -1.075434       0.021397       0.004806       0.025281       0.033467       0.007158      -0.007974       0.001752      -0.032764       0.016663      -0.022990       0.007888       0.015102             13.812600      16.905258      -1.733018       6.371436       5.780814       1.243115      18.751727           0.000000
          493              C      22.734838      17.827457      37.325847       0.442322      28.730531 0.29964558E+03  0.64498363E+04                                 8.579206                            6.091510      -0.083263       2.024785                    0.998821      23.310320      65.141314       0.612762       0.464380      -1.030602      -0.014354      -0.005339      -0.046748       0.049192       0.029572       0.015264      -0.024667      -0.102939      -0.138781      -0.064635      -0.020944       0.085579             11.234198      14.208697      -1.087371       4.806920       4.987089       1.050139      14.506807           0.000000
          494              C      19.971755      19.017653      40.350425      -0.061041      34.973343 0.41496787E+03  0.96527328E+04                                 9.384285                            6.851303       0.061360       2.007194                    0.999611      28.362282      81.373980       0.620736       0.424193      -1.058218       0.018947       0.004757       0.016722       0.025714       0.000707      -0.012690      -0.009123      -0.021977      -0.079629      -0.032550       0.006311       0.026239             12.004942      13.635819      -0.949482       5.143420       5.497733       1.311564      16.881274           0.000000
          495              C      20.350889      19.190958      41.656094      -0.072294      33.669065 0.36788854E+03  0.82993615E+04                                 9.065856                            6.391468       0.107028       2.025694                    0.999597      27.723648      78.195272       0.652021       0.416405      -1.063702      -0.001337       0.001508      -0.019110       0.019215       0.004796      -0.011170      -0.009197      -0.035148      -0.078934      -0.031730      -0.001609       0.033339             12.023306      14.427853      -0.751364       6.437345       5.149178       1.065687      16.492888          -0.000000
          496              C      21.631671      18.989619      41.980532      -0.033524      43.166393 0.45161977E+03  0.10627173E+05                                10.615428                            7.028276      -0.005983       1.992569                    0.999248      27.659692      77.346435       0.634608       0.410163      -1.077476      -0.021868       0.003185      -0.031251       0.038275       0.006487      -0.011314       0.000358      -0.045289       0.035312      -0.032316       0.014238       0.018078             15.729156      18.525991      -0.736215       9.507565       6.150864       2.059779      22.510614          -0.000000
          497              C      22.655540      18.518128      41.082391       0.014594      40.752270 0.43656887E+03  0.10232575E+05                                10.284921                            6.997238      -0.120772       1.958258                    0.999248      27.527077      77.969241       0.621358       0.420564      -1.065912       0.004360       0.000226      -0.006885       0.008152       0.004047      -0.007654      -0.003897      -0.006350      -0.031782      -0.014339       0.001675       0.012665             14.536255      16.771014      -1.424580       7.204485       5.967669       1.892979      20.870081          -0.000000
          498              C       0.700615      18.237782      41.410786      -0.062192      41.922290 0.44483087E+03  0.10448540E+05                                10.383758                            6.989619      -0.034865       1.982012                    0.999308      27.857666      78.335048       0.633143       0.411854      -1.074238      -0.000154       0.011538      -0.043741       0.045237       0.012216       0.015288      -0.002157      -0.016568      -0.003906      -0.023786       0.006134       0.017653             14.380862      15.232891      -1.429555       5.813465       6.267759       2.654780      21.641938          -0.000000
          499              C       1.616496      17.697478      40.533307      -0.076804      33.502445 0.41476004E+03  0.95985094E+04                                 8.977183                            6.767587       0.140331       2.025051                    0.999616      28.342071      79.791832       0.639142       0.414097      -1.069954      -0.007894       0.002276      -0.022570       0.024019       0.000239      -0.004099       0.001153       0.003176      -0.048671      -0.016915       0.006582       0.010333             10.652067      12.014353      -1.952873       2.448049       5.598278       1.395719      14.343569           0.000000
          500              C       1.193328      17.626118      39.124768      -0.082239      35.075937 0.41946940E+03  0.97462268E+04                                 9.280019                            6.820560       0.074961       2.000142                    0.999600      28.649843      81.125695       0.633868       0.415883      -1.067565       0.002705       0.007469       0.024487       0.025743      -0.005235      -0.015977       0.000086      -0.013342      -0.034866      -0.023352       0.007261       0.016091             11.560179      14.772280      -1.691943       4.449023       5.364806       0.731698      14.543451           0.000001
          501              C      22.111912      19.173118      43.427318       0.395542      31.906081 0.34083189E+03  0.75557692E+04                                 9.140215                            6.422419      -0.050116       2.015123                    0.999619      24.440276      68.697509       0.608806       0.453825      -1.039376       0.008967       0.007485       0.050573       0.051904       0.028962       0.012074      -0.021745      -0.092811      -0.116309      -0.056065      -0.020760       0.076825             13.113033      14.474633      -0.131518       7.407309       5.580334       2.070191      19.284130           0.000000
          502              C       1.101191      18.339726      42.820644       0.472053      25.933824 0.26661151E+03  0.55841952E+04                                 8.051116                            5.766556      -0.000333       2.061863                    0.999446      22.569654      62.602592       0.625229       0.467719      -1.026810       0.006412      -0.001101       0.041477       0.041984       0.034898      -0.027618      -0.020630      -0.128712      -0.079975      -0.071547      -0.021162       0.092709             10.614485      10.506140      -0.702319       4.058784       5.109524       2.165642      16.227791           0.000000
          503              C       1.128342      19.445818       1.071791       0.062425      40.528467 0.44195183E+03  0.10418692E+05                                10.440940                            7.104434      -0.205169       1.934001                    0.999362      27.554656      78.968000       0.606670       0.428268      -1.058217      -0.032543      -0.028868      -0.092980       0.102653       0.012251       0.050722       0.033737       0.027014       0.207315      -0.057179      -0.043334       0.100513             15.441219       9.892181       3.416083       8.031089      12.796389       2.674141      23.635088           0.000000
          504              C       1.071097      18.472253       2.096982       0.123710      36.945637 0.44004559E+03  0.10307217E+05                                 9.752191                            7.061853      -0.129361       1.968454                    0.999477      26.483849      74.343809       0.615306       0.424982      -1.065948      -0.027452      -0.085103       0.014543       0.090596       0.025978       0.010747       0.015295      -0.040578      -0.066308      -0.028205      -0.020620       0.048826             12.809722       8.336654       3.074013       5.398205      12.640987       0.150959      17.451525           0.000000
          505              C       1.719115      18.881813       3.333191      -0.192831      38.147988 0.47471117E+03  0.11414679E+05                                 9.884983                            7.281527       0.058249       1.973591                    0.999596      30.812962      89.744196       0.608170       0.418839      -1.062086       0.014107       0.011213       0.002873       0.018248      -0.012605      -0.013020      -0.017992      -0.002634      -0.034383      -0.031277       0.011315       0.019962             13.070043       9.547606       3.497311       6.809822      11.500131       2.362879      18.162392          -0.000000
          506              C       2.214673      20.150506       3.458482      -0.011215      41.124577 0.43375917E+03  0.10118019E+05                                10.364926                            6.892135      -0.102338       1.964660                    0.999234      27.439421      76.731467       0.639395       0.410667      -1.075700      -0.023015      -0.013019      -0.035817       0.044520       0.005551      -0.014623      -0.011154       0.001578       0.004479      -0.015337      -0.006293       0.021630             15.684187      11.717772       3.434015       9.850832      11.289436       2.167363      24.045352          -0.000000
          507              C       2.186782      21.018814       2.385812      -0.178878      38.949839 0.45021625E+03  0.10692680E+05                                10.050344                            7.106814       0.015678       1.968100                    0.999635      30.229550      87.755022       0.613029       0.420688      -1.059981       0.015701      -0.019277       0.005255       0.025411       0.006743      -0.017181      -0.009853       0.000859      -0.072211      -0.031951       0.005639       0.026311             13.897227      10.073205       2.063842       8.168781       9.862880       0.466695      21.755596          -0.000001
          508              C       1.523997      20.715021       1.201918       0.149548      33.228749 0.36706955E+03  0.82536332E+04                                 9.128856                            6.479017      -0.123171       1.987043                    0.999637      25.369782      70.801929       0.635197       0.428846      -1.058798       0.000416       0.075948      -0.045427       0.088498      -0.013324      -0.001129      -0.032325       0.013531       0.044132      -0.038790       0.001980       0.036810             12.086378       8.050718       1.968302       6.025551      11.169874       0.089490      17.038543          -0.000000
          509              C       0.569542      17.027197       2.009498      -0.490295      27.632067 0.43652040E+03  0.10244678E+05                                 7.699708                            6.743374       0.245414       2.028207                    0.999141      32.070022      91.288685       0.668084       0.390644      -1.084327       0.025538       0.072951       0.019185       0.079637       0.013765      -0.000106       0.006795      -0.018749      -0.079815      -0.027661      -0.002920       0.030580              8.182920       6.950302       1.373870       1.026584       9.842429      -0.376976       7.756027          -0.000000
          510              C       1.443354      21.721718       0.121774      -0.491846      27.022999 0.41899125E+03  0.97318594E+04                                 7.566116                            6.580272       0.346233       2.063777                    0.999491      31.615604      89.494160       0.680458       0.387538      -1.086626       0.003548      -0.044964       0.064995       0.079112      -0.009495       0.006139      -0.024097       0.010306      -0.001259      -0.027162       0.000095       0.027067              8.153728       6.675937      -0.060858       1.614387       8.550634      -1.483138       9.234612          -0.000004
          511              C      17.084837      20.802947      29.136625       0.617256      25.386747 0.24692047E+03  0.50724754E+04                                 8.001091                            5.545519       0.098697       2.095131                    0.999484      21.643701      59.415643       0.638388       0.467045      -1.027389      -0.007483      -0.056301       0.010680       0.057792      -0.006747      -0.000296       0.025197       0.043640       0.304934      -0.077128      -0.028098       0.105226             11.483912       8.094619       1.280342       0.074144      21.330435      -1.832834       5.026681           0.000000
          512              C      17.227431      22.260237      28.908903       0.003807      39.257530 0.38305930E+03  0.86794310E+04                                10.071621                            6.483379      -0.122202       1.973424                    0.999289      26.471929      73.439309       0.656920       0.411498      -1.072995       0.007283       0.032941      -0.006738       0.034403      -0.010075      -0.005484       0.011922       0.030357       0.063377      -0.030719       0.003909       0.026810             15.818288       9.712849       1.559830       0.967546      31.553698      -2.617088       6.188318           0.000000
          513              C      18.368992      22.910895      29.108490      -0.170790      39.307293 0.44100153E+03  0.10412566E+05                                10.102636                            7.009066       0.081699       1.988409                    0.999690      30.025486      86.709852       0.620979       0.417745      -1.062583      -0.030749       0.004910      -0.003344       0.031318      -0.024648       0.002093       0.003761       0.031504       0.064609      -0.040319       0.018483       0.021836             14.465840       9.931891       3.448089       0.824620      27.591443      -1.203255       5.874186           0.000000
          514              C      18.582878      24.324093      28.959898       0.137549      35.104215 0.38003327E+03  0.86102338E+04                                 9.467223                            6.578351      -0.121404       1.983716                    0.999555      25.610994      71.492749       0.633095       0.427016      -1.061083       0.090935       0.013364       0.024603       0.095148       0.032582       0.000479       0.003391       0.023157      -0.024145      -0.030828      -0.007892       0.038721             13.014048      11.164501       2.332567       1.243442      22.684041      -0.712013       5.193602           0.000000
          515              C      17.483221      24.995394      28.652605       0.063651      39.291138 0.42223894E+03  0.98666516E+04                                10.274787                            6.964811      -0.298816       1.905133                    0.999204      27.529551      79.218117       0.608419       0.430816      -1.053910       0.003871       0.105581      -0.001108       0.105658       0.018332      -0.003183      -0.011159      -0.143951      -0.111034      -0.055941      -0.037843       0.093785             15.508469      10.877661       0.147787       1.438714      29.652137      -0.501495       5.995610           0.000000
          516              C      16.246818      24.448720      28.377843       0.114625      37.081490 0.43268929E+03  0.10098820E+05                                 9.790848                            7.006418      -0.144145       1.965289                    0.999434      26.425624      74.204883       0.616828       0.425449      -1.064967      -0.082417       0.026409      -0.024545       0.089958      -0.036124       0.014110      -0.013622       0.007577      -0.058254      -0.026829      -0.024623       0.051452             13.291138      11.206496      -0.181004       2.013612      22.942064      -1.231251       5.724853           0.000000
          517              C      16.175450      23.005448      28.540941      -0.187684      38.928557 0.46041496E+03  0.10988744E+05                                10.030023                            7.163129       0.078696       1.981685                    0.999717      30.571104      88.765036       0.614073       0.417914      -1.062466       0.021102      -0.005192       0.011493       0.024583       0.012533      -0.006396       0.010879       0.047467       0.045954      -0.037293       0.015104       0.022189             13.967795       9.503714      -0.964053       1.496582      26.293720      -2.055864       6.105949           0.000000
          518              C      19.852681      25.010941      29.245211      -0.489338      27.674058 0.42546314E+03  0.99343362E+04                                 7.711729                            6.641569       0.252235       2.033357                    0.999249      31.873305      90.885457       0.674712       0.388786      -1.084199      -0.062754      -0.045548      -0.012307       0.078512       0.021098      -0.002014      -0.001089       0.024648       0.032437      -0.029840       0.010217       0.019622              8.387727       8.999906       1.819568       0.439270      10.222796       0.384012       5.940479           0.000001
          519              C      14.973435      25.203105      27.950973      -0.488846      28.044792 0.44726442E+03  0.10560316E+05                                 7.780328                            6.825024       0.279010       2.039705                    0.999148      32.120845      91.694861       0.664230       0.390549      -1.084446       0.056461      -0.051857       0.017792       0.078699      -0.024188       0.004878      -0.010996       0.028579      -0.002608      -0.029539      -0.001967       0.031506              8.381313       8.522041      -1.499812       1.066530      10.146389      -0.076897       6.475509           0.000000
          520              C      17.260956       1.643337      29.848808       0.424612      28.962520 0.32395809E+03  0.71180129E+04                                 8.660987                            6.343445       0.046078       2.056720                    0.999493      23.949198      67.852013       0.598471       0.465793      -1.028732      -0.005024      -0.044938       0.004737       0.045466      -0.013607       0.026752       0.018780       0.090781      -0.095495      -0.056607      -0.012568       0.069175             11.783774       5.108408       0.155874      -0.975856      20.872318       1.950604       9.370595           0.000000
          521              C      17.301208       3.117957      29.850127      -0.057749      38.667077 0.45645236E+03  0.10845556E+05                                10.002454                            7.171122       0.036623       2.015147                    0.999394      28.037007      80.614388       0.610154       0.422484      -1.062034      -0.006388       0.025246       0.005711       0.026660       0.003843       0.004221      -0.013231       0.028555      -0.035331      -0.024157       0.003255       0.020902             13.701605       5.814936       0.157358      -1.020878      23.086755       2.070391      12.203123           0.000000
          522              C      17.487023       3.804295      28.624029       0.025036      35.923185 0.44132716E+03  0.10424335E+05                                 9.607589                            7.133895      -0.091063       1.975903                    0.999435      27.631042      79.864621       0.599645       0.432438      -1.053222      -0.010221       0.009898      -0.004057       0.014795      -0.002826      -0.003682      -0.001630       0.032828       0.049259      -0.024957       0.007122       0.017834             12.636206       5.655553       0.168936      -1.110720      20.377851       0.275701      11.875214           0.000000
          523              C      17.690678       3.092216      27.405406      -0.066988      40.596431 0.46214005E+03  0.10973135E+05                                10.205829                            7.150470       0.014251       1.996452                    0.999354      28.154521      79.930031       0.621759       0.414884      -1.070910       0.005417       0.027259      -0.006222       0.028480      -0.005010      -0.001778       0.008445       0.007757      -0.015096      -0.012022       0.000989       0.011032             13.794908       5.677527       0.549229      -1.109312      23.863080      -1.199028      11.844116           0.000000
          524              C      17.668963       1.627281      27.390459       0.433810      28.673003 0.31170484E+03  0.67801460E+04                                 8.556502                            6.202834      -0.035384       2.031420                    0.999398      23.734088      66.810180       0.608335       0.462880      -1.030793      -0.000630      -0.044655      -0.003765       0.044818       0.012340       0.019986      -0.022450       0.101391      -0.106120      -0.060780      -0.011960       0.072740             11.351237       4.878645       0.333397      -0.946869      19.843771      -0.516613       9.331295           0.000000
          525              C      17.158749       3.817548      30.984783      -0.071590      32.442502 0.44841538E+03  0.10745754E+05                                 9.180332                            7.314101      -0.405546       1.853935                    0.998291      29.990149      90.343262       0.571317       0.447376      -1.033460       0.000379       0.030944      -0.014607       0.034220      -0.002418       0.012650      -0.008515       0.051481      -0.049082      -0.026372      -0.010898       0.037271             11.097001       5.817531       0.006465      -0.918988      15.177083       1.712750      12.296389           0.000000
          526              C      17.200368       5.232786      30.988740      -0.073071      31.313024 0.43270318E+03  0.10271337E+05                                 8.956103                            7.171004      -0.314608       1.890958                    0.997585      29.517963      88.335917       0.578986       0.445657      -1.035044      -0.003482      -0.024740      -0.004856       0.025451       0.001507       0.016307       0.008982       0.071381      -0.037632      -0.033698      -0.012968       0.046666             10.809456       5.632291       0.284412      -0.751489      14.218452      -1.818468      12.577626           0.000000
          527              C      17.361914       5.884463      29.832542      -0.026991      35.744268 0.42865316E+03  0.10082828E+05                                 9.630674                            7.051050      -0.275680       1.923579                    0.998599      27.870361      81.210315       0.598683       0.434943      -1.048432      -0.004575      -0.022480      -0.002610       0.023089       0.010215       0.007739       0.002082       0.047995      -0.054639      -0.019480      -0.016880       0.036360             12.684643       6.079350      -0.188535      -1.046020      19.394606      -1.711035      12.579972           0.000000
          528              C      17.586759       5.202202      28.677223       0.043233      35.375322 0.43246496E+03  0.10224386E+05                                 9.751950                            7.255433      -0.460416       1.861739                    0.998378      27.999708      82.566932       0.567561       0.456465      -1.032875       0.001996      -0.003789       0.005020       0.006598       0.000860      -0.001308      -0.006372       0.042497       0.028384      -0.027099       0.010244       0.016855             12.855621       6.494199       0.300643      -1.363225      19.985252      -0.395911      12.087413           0.000000
          529              C      17.771541       5.920398      27.417715      -0.038770      40.730212 0.50617736E+03  0.12336877E+05                                10.382696                            7.589835      -0.292969       1.900656                    0.998747      28.731779      83.555747       0.588858       0.426769      -1.059798       0.003945      -0.031243      -0.002190       0.031567       0.005648       0.003566      -0.004115       0.036868      -0.022179      -0.017681      -0.005578       0.023259             13.676891       7.396362       0.279000      -1.360692      21.990936       0.587863      11.643375           0.000000
          530              C      17.989187       5.196595      26.239536      -0.096672      32.877869 0.43686447E+03  0.10290511E+05                                 8.960394                            7.025132       0.084248       2.004435                    0.999582      29.118337      83.988131       0.613794       0.423637      -1.058879       0.002645      -0.024463       0.008051       0.025889       0.000016       0.006602      -0.002219       0.039352       0.044756      -0.027256       0.006887       0.020368             10.528638       6.345213       0.682111      -1.325023      15.422401       0.660100       9.818299           0.000000
          531              C      17.893340       3.795885      26.256681      -0.080039      31.829472 0.40173342E+03  0.92626048E+04                                 8.710527                            6.686340       0.093853       2.008018                    0.999590      28.560763      81.384866       0.636562       0.417321      -1.063335      -0.000357       0.025216       0.010821       0.027442      -0.005291       0.001910       0.008748       0.053262       0.022438      -0.032853       0.009366       0.023487             10.281292       5.157060       0.891275      -0.880342      15.608139      -1.486439      10.078675           0.000000
          532              C      17.256662       7.346085      29.858479       0.451611      27.040130 0.31965475E+03  0.70193463E+04                                 8.376741                            6.393179      -0.128232       2.010905                    0.998765      23.722561      67.798121       0.581710       0.479495      -1.018491      -0.007508       0.039924       0.000758       0.040630       0.017319       0.033285      -0.019110       0.111308      -0.097795      -0.064475      -0.018256       0.082731             10.766185       5.520233       0.225367      -1.172516      17.535904      -0.865669       9.242419           0.000000
          533              C      17.811289       7.365709      27.422551       0.446604      27.386405 0.31384938E+03  0.68828685E+04                                 8.460661                            6.325088      -0.297572       1.944931                    0.998873      24.245619      69.992711       0.584271       0.478017      -1.015944       0.009850       0.047443      -0.001542       0.048479      -0.006042       0.027591       0.012870       0.096270      -0.106133      -0.051637      -0.021291       0.072928             11.019068       6.256884      -0.393482      -1.283022      18.022047       1.054363       8.778273           0.000000
          534              C      17.525257       9.492006      28.554130       0.068328      39.153015 0.42541224E+03  0.99412278E+04                                10.226254                            6.979686      -0.167997       1.950296                    0.999398      27.233432      77.900840       0.610356       0.429431      -1.056690       0.010909      -0.115136      -0.002512       0.115679      -0.007907      -0.005040      -0.000814      -0.118040      -0.111920      -0.044491      -0.033711       0.078203             15.335019      10.430629      -0.511645       2.682556      28.581130       0.405312       6.993299           0.000000
          535              C      19.727949       9.508062      29.799131      -0.491910      29.222388 0.46497373E+03  0.11125229E+05                                 8.081149                            6.982698       0.041718       1.966040                    0.997989      32.683806      95.026357       0.650993       0.393232      -1.078729      -0.063193       0.035361      -0.035007       0.080432      -0.015635       0.007473      -0.004669      -0.010565       0.021538      -0.020528       0.001744       0.018784              8.976279       9.400845      -2.311609       1.201854      10.771277      -0.464002       6.756714          -0.000000
          536              C      18.451307      11.585936      29.137065      -0.184947      39.417796 0.45162277E+03  0.10720999E+05                                10.123506                            7.093596       0.061165       1.982555                    0.999621      30.180855      87.234798       0.617530       0.417819      -1.063128      -0.018537       0.010408      -0.002589       0.021417       0.011716       0.012459       0.003223       0.046861       0.040521      -0.032951       0.003272       0.029680             14.590407       9.154085      -3.099325       2.234726      27.704657      -0.312896       6.912479          -0.000001
          537              C      15.327557       9.316152      27.363642      -0.503001      29.796834 0.46225662E+03  0.11043899E+05                                 8.189836                            6.963753       0.103465       1.982479                    0.998761      32.762186      95.180407       0.651676       0.393400      -1.078626       0.058679       0.049569       0.021665       0.079810       0.017781      -0.000345      -0.000233       0.006401       0.012292      -0.020116       0.004083       0.016033              9.399851       9.781846       2.804932       1.869951      11.393761       1.272817       7.023947          -0.000001
          538              C      16.478319      11.500558      27.958007      -0.185155      38.931764 0.41125137E+03  0.95678214E+04                                10.054915                            6.776387       0.079324       1.991005                    0.999753      29.885241      86.428106       0.628753       0.418717      -1.059106       0.021571      -0.004253      -0.000548       0.021993      -0.013290      -0.005745      -0.008248       0.043868       0.082614      -0.040738       0.011268       0.029470             14.969207       8.950974       2.427881       2.193557      29.324777       1.381947       6.631870          -0.000001
          539              C      16.462303      10.113100      27.954050       0.140424      36.978309 0.38830597E+03  0.88356489E+04                                 9.800816                            6.637947      -0.063533       2.000793                    0.999348      25.601114      71.368132       0.632582       0.425525      -1.063154      -0.069233      -0.016547      -0.051861       0.088071       0.035717       0.007569       0.015804       0.009214       0.007088      -0.038460      -0.003103       0.041563             14.202218      10.870620       2.177960       3.073907      25.136495       1.265349       6.599539          -0.000000
          540              C      18.542175      10.196694      29.128272       0.133435      36.012073 0.39439130E+03  0.90108924E+04                                 9.621467                            6.690042      -0.097312       1.987694                    0.999390      25.827770      72.195006       0.629947       0.425561      -1.062917       0.071542      -0.017493       0.040340       0.083974      -0.039066       0.013816      -0.013275       0.012087      -0.000862      -0.039421      -0.007936       0.047357             13.492938      10.585208      -2.107182       2.862190      23.451496      -0.066412       6.442111           0.000000
          541              C      17.403985      12.230986      28.490825      -0.003134      42.733442 0.39587287E+03  0.90423023E+04                                10.689626                            6.591254      -0.115292       1.970606                    0.999356      26.784527      74.564656       0.651585       0.411540      -1.073151       0.006650      -0.039710       0.002661       0.040350      -0.005977       0.001409       0.000941       0.014147       0.080821      -0.022768      -0.004242       0.027010             18.356376       9.376757      -0.263684       2.253951      38.195038       0.192588       7.497334          -0.000000
          542              C      17.415631      13.715036      28.383118       0.598129      28.834432 0.26005074E+03  0.54200958E+04                                 8.770036                            5.703946      -0.069635       2.028931                    0.999571      22.303973      61.980187       0.626373       0.469163      -1.024667       0.035522       0.055616      -0.024650       0.070446       0.017852      -0.057256      -0.007159       0.181172      -0.024319      -0.088314      -0.033649       0.121963             14.222709       6.035852      -0.911825       1.732450      28.160747      -0.467136       8.471529          -0.000000
          543              C       3.289765      20.537893       9.934949       0.606643      25.914038 0.26417667E+03  0.55156697E+04                                 8.082508                            5.739562       0.046044       2.071869                    0.999422      22.045047      60.875473       0.627347       0.467621      -1.027767       0.049149       0.000678      -0.044516       0.066315      -0.065905       0.051241      -0.020105      -0.036892      -0.176493      -0.087643      -0.023620       0.111263             10.902713       8.789019       2.008127      -4.239434       6.550586       1.239181      17.368536          -0.000000
[truncated: 147,524 more chars]
