# Supplementary material for: A collection of forcefield precursors for metal–organic frameworks
Source: RSC Adv. 2019 Nov 13;9(63):36492–507. doi: 10.1039/c9ra07327b (PMC9075174; doi:10.1039/c9ra07327b)
Supplement: RA-009-C9RA07327B-s6231 [file RA-009-C9RA07327B-s6231.xyz]

   58
jmolscript: load "" {1 1 1} spacegroup "x,y,z" unitcell [{     10.544100     0.000000     0.000000 }, {     -3.374823     9.989425     0.000000 }, {     -4.989459    -3.986482     8.681337 }]
Eu     7.326044     4.513172     1.073881     1.438937
Eu    -5.075687     5.919476     7.434957     1.437176
Eu    -2.528429    -0.388989     5.414550     1.444005
Eu     0.534144     4.907299     3.094289     1.437195
H      1.419255     4.599436     7.567521     0.169431
H      6.112204     8.278087     0.420177     0.190561
H      7.594595     0.143254     0.751804     0.156060
H     -1.155868     5.843692     7.916511     0.184966
H      0.676581    -1.531378     3.922228     0.167685
H     -1.511458     7.544257     4.522108     0.167314
H      3.863563    -0.823472     3.226853     0.169501
H      4.060299    -0.444031     4.760845     0.191932
H      1.697563     0.755255     5.092472     0.156222
H      1.860548     1.217940     3.575843     0.183498
H      4.444696    -2.144081     8.262897     0.167805
H      0.135626     1.010525     0.181440     0.167738
C      0.603725     2.796473     7.873973     0.671909
C      1.484354     3.901923     8.266369    -0.521486
C      2.934049     3.621260     8.490348     0.709564
C     -2.684619     6.535241     3.136567     0.696186
C      6.144708     1.430514     0.026044     0.738131
C      6.832631     0.057473     0.125011    -0.497794
C      2.581980     8.824492     0.592067     0.657212
C     -3.387831     7.062631     5.329473     0.681016
C     -2.455722     7.546933     4.222602    -0.491696
C      5.310657     0.526227     3.533304     0.668829
C      4.545220    -0.661895     3.925701    -0.523723
C      1.900296     8.043929     4.149679     0.709993
C     -4.273389    -1.541560     7.477236     0.696576
C      0.013957     1.716859     4.366713     0.740495
C      1.534951     1.504590     4.465680    -0.497441
C      2.412728     2.725598     4.932736     0.657302
C     -0.008649     2.942344     0.988804     0.681239
C     -5.158597    -2.082224     8.563271    -0.491639
O      0.785074     1.628080     8.406139    -0.584436
O     -0.311291     3.044529     7.050982    -0.425937
O     -2.196455     6.516339     0.221374    -0.516904
O     -6.781608     4.618869     8.177819    -0.639120
O     -1.769896     5.695626     2.852687    -0.652010
O     -3.772279     6.489483     2.570544    -0.548434
O     -0.017998    -2.526680     8.258556    -0.548734
O      6.828873     2.375782     0.277803    -0.583804
O      1.459580     8.655348     0.103308    -0.552532
O      3.074357     8.053403     1.427212    -0.348001
O     -1.048240    -2.307926     5.630715    -0.620987
O     -3.088992     5.944616     5.891155    -0.555777
O      6.475631     0.728383     4.065470    -0.586394
O      4.782782     1.313712     2.710313    -0.387389
O      6.444862    -1.997999     4.562043    -0.524927
O      1.220324     6.939763     3.837151    -0.627258
O     -3.185169    -2.139431     7.193356    -0.651950
O     -4.578163    -0.496472     6.911212    -0.549466
O     -0.389309     2.819012     3.917887    -0.546194
O     -0.662606     0.766135     4.618471    -0.584762
O      2.213730     3.843091     4.443976    -0.552362
O      3.300848     2.505925     5.767880    -0.348496
O     -0.926305     3.725038     1.290047    -0.620809
O      1.146201     3.017067     1.550487    -0.558013

The following XYZ coordinates are in angstroms. Other properties are in atomic units.
The sperically averaged electron density of each atom fit to a function of the form exp(a - br)
eigen_1, eigen_2 and eigen_3 are the three eigenvalues of traceless quadrupole moment tensor
  atom number  atomic symbol              X              Y              Z     net charge C6 coefficient C8 coefficient C10 coefficient fluctuating dipole atomic polarizability isotropic forcefield polarizability              a              b squared Pearson coefficient          <r^3>          <r^4>         wp_QDO          m_QDO          q_QDO       dipole_x       dipole_y       dipole_z         dipole            Qxy            Qxz            Qyz     Q(x^2-y^2)  Q(3z^2 - R^2)        eigen_1        eigen_2        eigen_3 static polarizability      alpha(xx)      alpha(xy)      alpha(xz)      alpha(yy)      alpha(yz)      alpha(zz) atomic spin moment
            1             Eu       7.326044       4.513172       1.073881       1.438937     196.509692 0.51400936E+04  0.20201396E+06                                23.440837                           20.490969       0.496760       1.874902                    0.997978      90.106843     238.715535       0.508757       0.306327      -1.274631      -0.002171      -0.010977      -0.008129       0.013830       0.051869      -0.145348      -0.068460       0.238832       0.427110      -0.206830      -0.057461       0.264291             25.782984      21.058574       0.415408       4.198593      35.467502       2.236644      20.822876           0.015814
            2             Eu      -5.075687       5.919476       7.434957       1.437176     206.536060 0.53683783E+04  0.21335877E+06                                24.280021                           21.007068       0.387661       1.839205                    0.998298      90.817326     242.200032       0.499942       0.308261      -1.272219      -0.030972      -0.018209       0.007535       0.036710      -0.018388       0.030840       0.151561      -0.227535       0.457352      -0.198590      -0.058994       0.257584             26.898944      34.941175       5.193664      -1.212123      24.201950      -5.341473      21.553706           0.015033
            3             Eu      -2.528429      -0.388989       5.414550       1.444005     195.630919 0.51123279E+04  0.20063234E+06                                23.366014                           20.430879       0.494360       1.875635                    0.997919      89.918247     237.972042       0.509726       0.306187      -1.274894       0.008719       0.005386      -0.008893       0.013568      -0.032880       0.021563       0.156768      -0.249795       0.424754      -0.206568      -0.054049       0.260617             25.696239      33.619575       4.693432      -0.775440      22.718476      -4.668673      20.750667           0.023990
            4             Eu       0.534144       4.907299       3.094289       1.437195     206.323575 0.53664485E+04  0.21325881E+06                                24.262136                           21.002585       0.390547       1.840127                    0.998281      90.806249     242.142108       0.500030       0.308241      -1.272265       0.006806       0.033488       0.007784       0.035048       0.055268      -0.132782      -0.077155       0.205740       0.460314      -0.200334      -0.057243       0.257577             26.868150      22.138094       0.853839       4.669640      36.912132       2.841523      21.554225           0.016656
            5              H       1.419255       4.599436       7.567521       0.169431       1.025645 0.81372785E+01  0.81344536E+02                                 1.778696                            1.744248      -1.334466       2.269568                    0.994724       3.637126      10.750166       0.437007       1.402066      -0.683403       0.001283       0.013767      -0.020736       0.024923       0.000077       0.000439      -0.010284      -0.008721       0.006156      -0.007672      -0.005329       0.013001              1.785003       1.551517      -0.035229       0.039692       1.942489      -0.322940       1.861004           0.000545
            6              H       6.112204       8.278087       0.420177       0.190561       0.936966 0.72029390E+01  0.69804360E+02                                 1.676988                            1.643257      -1.116246       2.384162                    0.995558       3.419922       9.935057       0.449574       1.405829      -0.683313      -0.009000       0.006885       0.020852       0.023732       0.000642      -0.002529       0.008492      -0.001353       0.015808      -0.008339      -0.002763       0.011101              1.688510       1.584679      -0.163185      -0.217018       1.557184       0.249696       1.923667          -0.000311
            7              H       7.594595       0.143254       0.751804       0.156060       1.037020 0.82338320E+01  0.82168345E+02                                 1.757771                            1.727624      -1.156271       2.339913                    0.996669       3.613358      10.509260       0.451519       1.359338      -0.691934       0.016685       0.005102       0.018251       0.025249       0.002374       0.009932       0.002614       0.005672       0.004790      -0.008129      -0.004392       0.012521              1.762383       1.990150       0.036170       0.300868       1.544002       0.016492       1.752998           0.000169
            8              H      -1.155868       5.843692       7.916511       0.184966       0.958814 0.74846188E+01  0.73239460E+02                                 1.699893                            1.673056      -1.167192       2.355774                    0.995816       3.485064      10.176284       0.446322       1.402434      -0.683667       0.009026      -0.005421      -0.024099       0.026299       0.001752      -0.007189      -0.001407      -0.000080       0.014031      -0.006984      -0.002555       0.009538              1.706778       1.595122      -0.122256      -0.229041       1.510596       0.136490       2.014616           0.000269
            9              H       0.676581      -1.531378       3.922228       0.167685       0.954058 0.71257512E+01  0.68427500E+02                                 1.649610                            1.595503      -1.109733       2.367085                    0.997792       3.415196       9.670021       0.476113       1.339664      -0.696076      -0.005658       0.018009      -0.007179       0.020196       0.000587       0.001104      -0.006946      -0.005308       0.007078      -0.005771      -0.003119       0.008890              1.674212       1.420694      -0.129837       0.030429       2.163216      -0.153491       1.438727           0.000959
           10              H      -1.511458       7.544257       4.522108       0.167314       0.984755 0.74281187E+01  0.72088812E+02                                 1.684243                            1.628535      -1.162489       2.339935                    0.997420       3.469000       9.880115       0.471379       1.338895      -0.696053       0.018529      -0.001399       0.005995       0.019525       0.002344       0.006228       0.000870       0.003290       0.009363      -0.005625      -0.002783       0.008408              1.708996       2.205669       0.072951       0.171755       1.441812       0.012944       1.479508           0.001083
           11              H       3.863563      -0.823472       3.226853       0.169501       1.018724 0.80630666E+01  0.80397813E+02                                 1.769533                            1.735464      -1.315786       2.278788                    0.994792       3.618731      10.673322       0.438530       1.400756      -0.683736      -0.012651      -0.005857      -0.020588       0.024864       0.002719       0.010006       0.002481       0.006107       0.005775      -0.008005      -0.004812       0.012818              1.775732       1.913566       0.089786       0.316293       1.562234       0.065394       1.851396           0.000872
           12              H       4.060299      -0.444031       4.760845       0.191932       0.933950 0.71741097E+01  0.69463664E+02                                 1.674303                            1.640735      -1.118192       2.384136                    0.995558       3.413249       9.915198       0.449548       1.407149      -0.683071      -0.009283       0.005899       0.021137       0.023827       0.001004      -0.008934      -0.000377       0.000677       0.016222      -0.008299      -0.003017       0.011316              1.685740       1.656637      -0.137844      -0.305369       1.480721       0.125352       1.919862          -0.000492
           13              H       1.697563       0.755255       5.092472       0.156222       1.036682 0.82308230E+01  0.82134452E+02                                 1.757713                            1.727574      -1.157076       2.339715                    0.996651       3.613078      10.509720       0.451401       1.359757      -0.691850       0.000215      -0.017321       0.018592       0.025411       0.000136       0.000657      -0.010200      -0.007533       0.005106      -0.008005      -0.004528       0.012534              1.762314       1.567616      -0.106408       0.080636       1.966360      -0.290337       1.752966           0.000203
           14              H       1.860548       1.217940       3.575843       0.183498       0.961452 0.75083602E+01  0.73508229E+02                                 1.700893                            1.673980      -1.158900       2.358445                    0.995891       3.488465      10.178903       0.447021       1.399545      -0.684222       0.007770      -0.006775      -0.024130       0.026240       0.001352      -0.001330       0.007363      -0.001686       0.014575      -0.007268      -0.002416       0.009684              1.707781       1.594055      -0.122858      -0.202686       1.513168       0.173488       2.016121           0.000555
           15              H       4.444696      -2.144081       8.262897       0.167805       0.952372 0.71092721E+01  0.68224809E+02                                 1.647321                            1.593408      -1.106266       2.368883                    0.997817       3.410647       9.651713       0.476572       1.339246      -0.696181      -0.018865      -0.000537      -0.007155       0.020183       0.002085       0.006936       0.001258       0.003494       0.006843      -0.005754      -0.003136       0.008890              1.671831       2.162395       0.121576       0.154870       1.416254       0.020226       1.436844           0.000971
           16              H       0.135626       1.010525       0.181440       0.167738       0.984279 0.74245258E+01  0.72054430E+02                                 1.684548                            1.628812      -1.165582       2.338818                    0.997395       3.469324       9.885194       0.470988       1.339999      -0.695821       0.007187      -0.017242       0.005907       0.019592       0.000940       0.001188      -0.006155      -0.005420       0.009334      -0.005674      -0.002697       0.008372              1.709322       1.475950      -0.173581       0.042657       2.172315      -0.166802       1.479701           0.001013
           17              C       0.603725       2.796473       7.873973       0.671909      20.527090 0.25519584E+03  0.53400910E+04                                 7.097880                            5.840346      -0.333723       1.956728                    0.999328      22.170250      63.507728       0.583978       0.501227      -0.999155      -0.004348      -0.019336       0.014362       0.024475      -0.000378      -0.062625       0.030663       0.021921       0.083023      -0.062464      -0.020056       0.082520              7.617411       7.594357       0.624685       2.665823       8.611888      -0.664979       6.645989          -0.003082
           18              C       1.484354       3.901923       8.266369      -0.521486      33.197976 0.55413535E+03  0.13870069E+05                                 8.846584                            7.683874      -0.405457       1.839171                    0.997197      33.359496      99.602642       0.612445       0.399554      -1.073113       0.007512      -0.022676       0.001051       0.023911       0.003600      -0.008252      -0.018223      -0.021560       0.048939      -0.020786      -0.009728       0.030514              9.447256      11.843538       1.050619       1.306536       9.002045       0.663680       7.496186          -0.001351
           19              C       2.934049       3.621260       8.490348       0.709564      21.617766 0.24863549E+03  0.51597214E+04                                 7.297905                            5.722890      -0.352900       1.950802                    0.999175      21.759106      61.706244       0.597508       0.493968      -1.004619       0.032883       0.012104      -0.003226       0.035188      -0.008357      -0.001811       0.039972       0.025507       0.199303      -0.060124      -0.019258       0.079382              8.108520       9.506989       0.716612       0.565465       9.510309      -2.069224       5.308260          -0.006950
           20              C      -2.684619       6.535241       3.136567       0.696186      20.030205 0.23092451E+03  0.47009229E+04                                 6.901440                            5.464348      -0.134030       2.023164                    0.999381      21.452593      60.107051       0.620519       0.484884      -1.010051       0.009994      -0.008797      -0.007155       0.015115       0.030096      -0.039089      -0.060399      -0.051650       0.071069      -0.056698      -0.040634       0.097332              7.721060       7.489735      -1.467444       0.582078       7.081767       3.066343       8.591678          -0.002696
           21              C       6.144708       1.430514       0.026044       0.738131      19.588427 0.21545762E+03  0.43251459E+04                                 6.841206                            5.350155      -0.313881       1.976342                    0.998793      21.010690      59.100959       0.612442       0.498198      -0.999883      -0.000437       0.026602      -0.004417       0.026969      -0.025696      -0.040513      -0.011291      -0.000724       0.203821      -0.069979      -0.012109       0.082089              7.582988       8.702763       1.244720       1.882019       9.198777       0.496167       4.847422           0.012119
           22              C       6.832631       0.057473       0.125011      -0.497794      34.074774 0.60163273E+03  0.15310593E+05                                 8.987654                            8.010900      -0.296445       1.869595                    0.996752      33.483547      99.500927       0.601704       0.400002      -1.077097      -0.017749      -0.000835      -0.008426       0.019666       0.018234       0.023179      -0.003282      -0.010065       0.005587      -0.032838       0.006434       0.026404              9.498795       8.908921      -0.003222      -0.399148      11.999642      -1.170104       7.587821           0.086601
           23              C       2.581980       8.824492       0.592067       0.657212      19.959128 0.24904706E+03  0.51721960E+04                                 6.933378                            5.760847      -0.294664       1.975646                    0.999035      21.930769      62.287345       0.590188       0.499715      -1.001370      -0.016020      -0.016188      -0.012042       0.025763      -0.004311      -0.054255       0.047244      -0.031948       0.090044      -0.069860      -0.014716       0.084576              7.403537       8.183804       0.697506       1.426383       7.330943      -2.242697       6.695865          -0.000269
           24              C      -3.387831       7.062631       5.329473       0.681016      20.937130 0.24429203E+03  0.50339229E+04                                 7.079564                            5.603690      -0.083653       2.035346                    0.999330      21.699463      60.791061       0.616650       0.482026      -1.013470      -0.010144       0.002166       0.009838       0.014296       0.039589       0.049678       0.051121       0.010986       0.075125      -0.054454      -0.042953       0.097406              7.936464       8.329511      -1.543815      -2.928517       6.788692      -1.244101       8.691189          -0.003486
           25              C      -2.455722       7.546933       4.222602      -0.491696      34.096819 0.53993977E+03  0.13355365E+05                                 8.975258                            7.557599      -0.143108       1.932261                    0.997521      32.132276      93.710978       0.624226       0.396692      -1.080838      -0.000174       0.001564       0.001194       0.001975      -0.012298       0.002004      -0.005223       0.007649       0.027384      -0.017793       0.004182       0.013611              9.929478       9.019936       0.651182      -1.856637       9.502709       1.535557      11.265790           0.011962
           26              C       5.310657       0.526227       3.533304       0.668829      20.567078 0.25607255E+03  0.53616227E+04                                 7.104633                            5.849643      -0.334631       1.956716                    0.999318      22.162017      63.448486       0.583775       0.501103      -0.999480       0.016417       0.009244       0.014370       0.023695      -0.008890      -0.047694       0.049129      -0.016449       0.087441      -0.059866      -0.022833       0.082699              7.622451       8.135646       0.805476       1.482817       8.080976      -2.312663       6.650730          -0.007519
           27              C       4.545220      -0.661895       3.925701      -0.523723      33.174071 0.55411897E+03  0.13867343E+05                                 8.839631                            7.682818      -0.403328       1.840366                    0.997151      33.334284      99.467173       0.612698       0.399456      -1.073350       0.026197      -0.001283       0.002450       0.026343       0.010305       0.016361       0.013180       0.016485       0.050419      -0.022553      -0.009839       0.032392              9.435772       8.656774      -0.029410      -0.211975      12.162812      -1.440111       7.487730           0.022000
           28              C       1.900296       8.043929       4.149679       0.709993      21.596868 0.24848765E+03  0.51554729E+04                                 7.291752                            5.720357      -0.350844       1.951752                    0.999172      21.744908      61.642759       0.597819       0.493825      -1.004772      -0.001555      -0.033732      -0.002548       0.033864      -0.014392      -0.038494      -0.010635      -0.011468       0.196922      -0.060056      -0.018566       0.078622              8.099828       9.067199       0.571657       2.138239       9.928292       0.128483       5.303994          -0.001434
           29              C      -4.273389      -1.541560       7.477236       0.696576      20.023511 0.23085491E+03  0.46991958E+04                                 6.900429                            5.463967      -0.134562       2.023091                    0.999386      21.448384      60.095113       0.620460       0.484963      -1.010000       0.011427      -0.006703      -0.007167       0.015062       0.039562       0.044766       0.056638       0.003843       0.071052      -0.056637      -0.040931       0.097568              7.719546       8.011064      -1.290268      -2.718133       6.557912      -1.532343       8.589660          -0.002617
           30              C       0.013957       1.716859       4.366713       0.740495      19.533537 0.21480487E+03  0.43091093E+04                                 6.833386                            5.345638      -0.315035       1.977046                    0.998804      20.970099      58.981762       0.612035       0.498869      -0.999469      -0.025337      -0.007328      -0.002206       0.026468      -0.020492      -0.002323       0.042648       0.031477       0.204684      -0.070478      -0.012277       0.082755              7.573420       8.380085       1.138356       0.132038       9.496582      -1.938302       4.843592           0.012325
           31              C       1.534951       1.504590       4.465680      -0.497441      34.071305 0.60166317E+03  0.15311436E+05                                 8.986659                            8.010946      -0.293619       1.870289                    0.996794      33.485768      99.505076       0.601725       0.399987      -1.077117      -0.006128       0.017421      -0.007281       0.019851       0.017485       0.009651      -0.019727      -0.015211       0.011935      -0.031798       0.005930       0.025868              9.496847      11.676125       0.935583       0.980370       9.224355       0.754152       7.590060           0.087768
           32              C       2.412728       2.725598       4.932736       0.657302      19.960614 0.24908270E+03  0.51732377E+04                                 6.933759                            5.761258      -0.297305       1.974693                    0.999027      21.935510      62.307213       0.590153       0.499715      -1.001347       0.008292       0.021204      -0.009807       0.024791       0.006655      -0.061977       0.036482       0.030459       0.090577      -0.070172      -0.014299       0.084471              7.403758       6.995327       0.296493       2.581516       8.519151      -0.633565       6.696797          -0.000226
           33              C      -0.008649       2.942344       0.988804       0.681239      20.935870 0.24427641E+03  0.50337318E+04                                 7.080009                            5.603977      -0.084799       2.034919                    0.999327      21.702744      60.809385       0.616531       0.482106      -1.013385      -0.005112       0.008999       0.009818       0.014265       0.028220      -0.032511      -0.063350      -0.056581       0.074494      -0.054309      -0.042969       0.097278              7.936831       7.883365      -1.695500       0.240772       7.236278       3.172672       8.690851          -0.003391
           34              C      -5.158597      -2.082224       8.563271      -0.491639      34.086250 0.53975709E+03  0.13349492E+05                                 8.973369                            7.556327      -0.143825       1.932254                    0.997500      32.122137      93.671504       0.624288       0.396693      -1.080856      -0.001605      -0.000639       0.000948       0.001971      -0.011698       0.005592       0.000338       0.008728       0.026854      -0.017430       0.004299       0.013131              9.927177       9.054435       0.663594      -2.048317       9.464988       1.268589      11.262109           0.012664
           35              O       0.785074       1.628080       8.406139      -0.584436      33.264816 0.54228330E+03  0.13035116E+05                                 8.083601                            7.141695       0.545402       2.213249                    0.998071      27.973741      72.992351       0.722453       0.352702      -1.146606      -0.039313       0.047379      -0.017680       0.064054      -0.034155      -0.011967      -0.036138      -0.040232       0.022959      -0.057296       0.004108       0.053187              8.500791       6.269537      -1.119354       1.292620      11.862051      -2.987793       7.370786           0.139243
           36              O      -0.311291       3.044529       7.050982      -0.425937      26.609035 0.41536692E+03  0.93222268E+04                                 6.937151                            6.235082       1.013927       2.412006                    0.998353      25.273498      63.315138       0.777561       0.350981      -1.150264       0.006613      -0.007709       0.008134       0.013013      -0.030062       0.011396       0.004162       0.027044       0.081340      -0.047786       0.015375       0.032410              7.243300       8.326209      -0.833379       2.935731       5.236876      -0.019324       8.166813          -0.053289
           37              O      -2.196455       6.516339       0.221374      -0.516904      34.425979 0.53467838E+03  0.12853100E+05                                 8.461906                            7.240627       0.169507       2.118160                    0.995652      27.169490      71.732717       0.692947       0.367698      -1.130664       0.034347       0.031866      -0.006748       0.047336      -0.014858      -0.000894       0.008575      -0.079032       0.112239      -0.060928       0.019407       0.041521              9.182257       6.585371      -1.594594       1.057151      12.835207      -3.544148       8.126195           0.117637
           38              O      -6.781608       4.618869       8.177819      -0.639120      41.380692 0.58648418E+03  0.14284511E+05                                 9.246065                            7.287334       0.807803       2.290180                    0.998769      28.169201      72.453181       0.740602       0.339557      -1.164998      -0.034633      -0.058474       0.015883       0.069792       0.033530      -0.021944      -0.004839      -0.020209      -0.020565      -0.039174      -0.005225       0.044399             10.585115      12.201520       6.388508      -1.686440      13.114619      -2.033758       6.439206           0.063820
           39              O      -1.769896       5.695626       2.852687      -0.652010      43.717099 0.66553542E+03  0.16844658E+05                                 9.801550                            7.985252       0.279520       2.120436                    0.995516      29.129912      78.092577       0.673562       0.359284      -1.140882      -0.025602       0.020682       0.000975       0.032927      -0.030715      -0.043232      -0.022194      -0.045188      -0.008756      -0.071237       0.031640       0.039596             11.015422      12.783862      -5.583616      -1.272299      11.681979       2.713772       8.580425           0.077888
           40              O      -3.772279       6.489483       2.570544      -0.548434      27.936427 0.44517636E+03  0.10177008E+05                                 7.139237                            6.433422       0.837857       2.337014                    0.998379      26.408605      67.010075       0.768484       0.348645      -1.150926      -0.003566       0.025846       0.009812       0.027875       0.030734       0.011966      -0.045296       0.051980       0.061843      -0.073355       0.026784       0.046571              7.462474       8.740852      -0.325219       2.438362       5.191808       0.599313       8.454762           0.085409
           41              O      -0.017998      -2.526680       8.258556      -0.548734      35.864372 0.55654985E+03  0.13495169E+05                                 8.654892                            7.358732       0.235448       2.130763                    0.995768      27.562385      72.759908       0.692307       0.364866      -1.134401       0.024985       0.042320       0.000989       0.049155       0.000780       0.000228       0.005193       0.075021       0.048988      -0.046115       0.016755       0.029360              9.432038      13.663025       0.949529       3.825755       6.376631       0.226932       8.256459           0.172533
           42              O       6.828873       2.375782       0.277803      -0.583804      36.537532 0.48521068E+03  0.11322020E+05                                 8.570103                            6.701130       0.672302       2.282070                    0.997306      26.614966      68.002188       0.756337       0.347054      -1.153422      -0.028712      -0.038753      -0.026412       0.054989       0.013868      -0.024913       0.010321      -0.006112       0.094197      -0.039548      -0.002480       0.042027              9.769517       9.132084       5.130080       1.401398      14.279095       2.097824       5.897373           0.090792
           43              O       1.459580       8.655348       0.103308      -0.552532      31.430254 0.49553559E+03  0.11666791E+05                                 7.803278                            6.857994       0.518800       2.220646                    0.997410      27.218525      70.699966       0.730935       0.355918      -1.141965       0.045886      -0.028819       0.013145       0.055757      -0.022225       0.016838       0.034388       0.060033       0.055440      -0.064079       0.025916       0.038163              8.220352      11.727549       0.618028       3.095561       5.837524      -0.332391       7.095981           0.132024
           44              O       3.074357       8.053403       1.427212      -0.348001      24.499385 0.37469910E+03  0.81999862E+04                                 6.583409                            5.945280       1.089863       2.460279                    0.998693      24.174604      59.906547       0.791193       0.353747      -1.147401      -0.028677       0.001453      -0.014097       0.031987       0.011690      -0.000474      -0.017984       0.044389       0.004822      -0.034347       0.008804       0.025543              6.840975       5.715415      -1.384134       0.921710       6.835142      -2.566568       7.972369           0.380796
           45              O      -1.048240      -2.307926       5.630715      -0.620987      42.577346 0.62998169E+03  0.15745845E+05                                 9.658906                            7.797414       0.196897       2.104522                    0.995085      28.571721      76.408081       0.677117       0.361913      -1.137473       0.020474      -0.020327      -0.000846       0.028863      -0.001488       0.019473       0.054896       0.068487       0.007883      -0.076045       0.022671       0.053374             10.883602      14.836493      -4.832249      -2.974875       9.435542       0.432944       8.378771           0.055435
           46              O      -3.088992       5.944616       5.891155      -0.555777      28.585829 0.46784229E+03  0.10807238E+05                                 7.222078                            6.567065       0.895408       2.346904                    0.998742      26.758482      67.810253       0.767037       0.345680      -1.155685       0.034461      -0.001381      -0.011112       0.036234      -0.005788       0.037293      -0.016157      -0.088752       0.040940      -0.068213       0.016659       0.051555              7.536098       5.834982      -1.298321       0.169061       8.334104      -2.409804       8.439209           0.122881
           47              O       6.475631       0.728383       4.065470      -0.586394      33.260239 0.54269421E+03  0.13046926E+05                                 8.079588                            7.142322       0.545945       2.213071                    0.998077      27.997834      73.050791       0.722767       0.352497      -1.146820      -0.054775       0.016295      -0.012767       0.058556      -0.020230       0.031897       0.028964       0.086466       0.035302      -0.069889       0.010962       0.058927              8.493783      11.953844       0.810273       3.232040       6.164178      -0.266014       7.363328           0.156104
           48              O       4.782782       1.313712       2.710313      -0.387389      25.700842 0.39743401E+03  0.88215936E+04                                 6.789373                            6.107726       1.088305       2.447326                    0.998808      24.748143      61.650435       0.783969       0.351986      -1.149479       0.008177      -0.008519       0.010292       0.015664      -0.012399       0.007132      -0.010713       0.027622       0.036177      -0.026160       0.002788       0.023372              7.086027       5.933159      -1.559968       0.935152       7.339447      -2.702373       7.985476           0.303421
           49              O       6.444862      -1.997999       4.562043      -0.524927      34.609118 0.53848726E+03  0.12967242E+05                                 8.487597                            7.263528       0.172690       2.117640                    0.995657      27.269568      72.052233       0.692282       0.367410      -1.130921      -0.017545      -0.041472      -0.006103       0.045442       0.012919      -0.009857      -0.002929       0.091148       0.124567      -0.068153       0.021463       0.046689              9.209061      13.198221       0.628902       3.706503       6.277577       0.133092       8.151387           0.103462
           50              O       1.220324       6.939763       3.837151      -0.627258      40.933048 0.57914213E+03  0.14061097E+05                                 9.184593                            7.245200       0.805100       2.292376                    0.998741      27.994960      71.887218       0.742207       0.339897      -1.164726       0.045079       0.050735       0.016532       0.069854       0.026891       0.000153       0.020427      -0.022304      -0.034519      -0.031452      -0.009218       0.040670             10.509031       9.087576       5.311547       1.376697      16.037934       2.230832       6.401584           0.153550
           51              O      -3.185169      -2.139431       7.193356      -0.651950      43.730530 0.66584632E+03  0.16854922E+05                                 9.804741                            7.988242       0.277425       2.119866                    0.995474      29.132255      78.110870       0.673277       0.359385      -1.140773      -0.028201       0.016704       0.000998       0.032792      -0.010754       0.007409       0.048404       0.073317      -0.009036      -0.071637       0.031910       0.039728             11.018611      15.183282      -4.774469      -2.980329       9.289259       0.337365       8.583292           0.079673
           52              O      -4.578163      -0.496472       6.911212      -0.549466      27.926558 0.44501712E+03  0.10171961E+05                                 7.135445                            6.430479       0.844484       2.338987                    0.998395      26.413814      67.007954       0.769019       0.348451      -1.151143      -0.025561      -0.004963       0.010362       0.028024       0.008679       0.046832       0.003348      -0.079431       0.062649      -0.073800       0.026934       0.046867              7.458011       5.749423      -1.334043       0.211941       8.176971      -2.499880       8.447638           0.085201
           53              O      -0.389309       2.819012       3.917887      -0.546194      35.754905 0.55458215E+03  0.13435290E+05                                 8.638847                            7.346843       0.238841       2.133207                    0.995689      27.506781      72.575597       0.692720       0.364978      -1.134336      -0.032467      -0.036565       0.003444       0.049020      -0.022076      -0.005620      -0.002089      -0.058861       0.051089      -0.045876       0.017596       0.028279              9.413480       6.534397      -1.452455       1.008688      13.458566      -3.688392       8.247477           0.174513
           54              O      -0.662606       0.766135       4.618471      -0.584762      36.509142 0.48498452E+03  0.11314643E+05                                 8.563152                            6.697399       0.675514       2.282971                    0.997341      26.616492      67.984462       0.756968       0.346829      -1.153688       0.027926       0.040473      -0.024870       0.055104       0.012874      -0.017011       0.020800      -0.012266       0.094298      -0.039402      -0.002705       0.042107              9.760409      10.628666       5.633227      -1.536006      12.758998      -1.994265       5.893562           0.088260
           55              O       2.213730       3.843091       4.443976      -0.552362      31.434582 0.49567609E+03  0.11671334E+05                                 7.805464                            6.860301       0.518446       2.220791                    0.997367      27.216591      70.706769       0.730574       0.356057      -1.141814       0.040719      -0.033739       0.015422       0.055084      -0.035508      -0.027043      -0.026923      -0.020870       0.056648      -0.063785       0.025419       0.038365              8.222204       6.067393      -1.293777       1.306458      11.498521      -2.828025       7.100698           0.135701
           56              O       3.300848       2.505925       5.767880      -0.348496      24.530316 0.37531623E+03  0.82171441E+04                                 6.589687                            5.950874       1.085938       2.458736                    0.998682      24.189305      59.962803       0.790655       0.353831      -1.147295      -0.012170       0.028113      -0.011953       0.032884      -0.003990       0.017220       0.006655      -0.048695       0.003962      -0.034259       0.008728       0.025531              6.847434       7.568247      -0.761998       2.730194       4.995550      -0.051861       7.978506           0.380307
           57              O      -0.926305       3.725038       1.290047      -0.620809      42.576139 0.62989686E+03  0.15743424E+05                                 9.659237                            7.797136       0.195732       2.104199                    0.995083      28.569640      76.405425       0.677087       0.361936      -1.137438       0.025323      -0.012774      -0.001148       0.028386      -0.022033      -0.045427      -0.035714      -0.051739       0.007270      -0.075490       0.022774       0.052716             10.884311      12.922276      -5.482040      -1.361448      11.352965       2.678482       8.377691           0.054878
           58              O       1.146201       3.017067       1.550487      -0.558013      28.664287 0.46954066E+03  0.10856694E+05                                 7.235358                            6.579126       0.892241       2.344884                    0.998767      26.802148      67.960952       0.766280       0.345696      -1.155629       0.011827      -0.031777      -0.011636       0.035848       0.022712       0.027008      -0.030266       0.077387       0.041868      -0.068449       0.017177       0.051272              7.549742       8.880035      -0.274661       2.340594       5.312491       0.613395       8.456702           0.119611

******************************************************
Auxiliary information for the entire system
The total spin magnetic moment of the unit cell is   3.509595
The total net atomic charge of the unit cell is   0.000003
Accuracy of reproducing the electrostatic potential in the unit cell:
  The inner radius (bohr) =    5.0000
  The outer radius (bohr) =   12.0000
  Valid grid points have density less than (e/(bohr^3)) =    0.0001
  The number of valid grid points were=         6683
  The rms potential error without charges in kcal/mol is=      5.11830
  The rms potential error with partial charges in kcal/mol is=      0.44950
  The RRMSE value at monopole order=      0.08782
  The rms potential error with partial charges and cloud penetration in kcal/mol is=      0.43654
  The RRMSE value at monopole order with cloud penetration is=      0.08529
  The rms potential error with partial charges and atomic dipoles in kcal/mol is=      0.39248
  The RRMSE value at dipole order=      0.07668
  The rms potential error with partial charges, atomic dipoles and cloud penetration in kcal/mol is=      0.36063
  The RRMSE value at dipole order with cloud penetration=      0.07046

******************************************************
The electron densities and ab initio electrostatic potential were computed in VASP using the PBE functional and
projector augmented wave method. See the main text of the journal article for a description of computational details.
The atomic charges, dipoles, and quadrupoles were computed with the DDEC6 method as described in
(a) T. A. Manz and N. Gabaldon Limas, RSC Adv. 6 (2016) 47771-47801 DOI: 10.1039/c6ra04656h
(b) N. Gabaldon Limas and T. A. Manz, RSC Adv. 8 (2018) 2678-2707 DOI: 10.1039/c7ra11829e.
For each atom in the material, the electron cloud parameters were fit to the spherically averaged atom-in-material
electron density using radial positions for which this density was between 10^-4 and 10^-2 electrons per cubic bohr.
The polarizabilities, dispersion coefficients, and quantum Drude oscillator (QDO) parameters were fit using the MCLF method.
The magnetic structure of the system was optimized in VASP from the default ferromagnetic initial guess using spin polarization.
The atomic spin moments (ASMs) were computed on this optimized magnetic structure using the DDEC6 partition as inputs
to the method of T. A. Manz and D. S. Sholl, J. Chem. Theory Comput. 7 (2011) 4146-4164 DOI: 10.1021/ct200539n.
The RMSE and RRMSE were computed using a uniform grid with Ewald summation.
