# Supplementary material for: A collection of forcefield precursors for metal–organic frameworks
Source: RSC Adv. 2019 Nov 13;9(63):36492–507. doi: 10.1039/c9ra07327b (PMC9075174; doi:10.1039/c9ra07327b)
Supplement: RA-009-C9RA07327B-s6232 [file RA-009-C9RA07327B-s6232.xyz]

   58
jmolscript: load "" {1 1 1} spacegroup "x,y,z" unitcell [{     10.508500     0.000000     0.000000 }, {     -3.373157     9.952406     0.000000 }, {     -5.027583    -3.929459     8.808873 }]
Eu    -0.669319    -1.757550     5.464937     1.435029
Eu     3.398484     2.860102     7.748373     1.435781
Eu     2.777079     7.780497     3.343936     1.435091
Eu    -1.290724     3.162845     1.060500     1.435798
H     -3.000405     4.099486     7.505160     0.168074
H     -2.740577     4.500847     6.020865     0.191497
H      6.098981     4.368360     2.493792     0.174515
H     -0.814677     2.532423     5.708150     0.167005
H     -0.517948     2.907350     7.192445     0.191529
H      4.919903     5.213692     1.910645     0.173309
H      5.108165     1.923461     1.303713     0.168080
H      4.848337     1.522100     2.788008     0.191510
H     -3.991221     1.654587     6.315081     0.174516
H      2.922437     3.490524     3.100723     0.166988
H      2.625708     3.115597     1.616428     0.191504
H     -2.812143     0.809255     6.898228     0.173307
C     -2.265519     5.971448     7.320173     0.667913
C     -3.108786     4.816071     6.860350    -0.534716
C     -4.573372     5.025301     6.661270     0.730565
C     -4.493667     6.248918     3.302446     0.696969
C      0.722331     3.829308     5.893136     0.668207
C     -0.101218     2.659802     6.352959    -0.532797
C      0.567063     1.339884     6.552040     0.730698
C      6.727949     5.737636     1.101990     0.699077
C      4.373279     0.051499     1.488700     0.667941
C      5.216546     1.206876     1.948523    -0.534726
C      6.681132     0.997646     2.147603     0.730526
C     -3.907073    -0.225971     5.506427     0.697019
C      1.385429     2.193639     2.915737     0.668099
C      2.208978     3.363145     2.455914    -0.532744
C      1.540697     4.683063     2.256833     0.730659
C     -4.620189     0.285311     7.706883     0.699075
C      5.834100     5.243860     2.202218    -0.507826
C     -3.726340     0.779087     6.606655    -0.507829
O      0.923226    -2.833161     6.824234    -0.563161
O     -5.008158     6.117542     6.229635    -0.542039
O     -5.320006     4.050780     6.902633    -0.610181
O     -1.376290     5.751310     8.172872    -0.370772
O     -3.393181     6.321826     3.890879    -0.551199
O      5.079864     7.045814     3.593139    -0.637779
O      1.868587     4.023095     6.389076    -0.563578
O      1.741070     1.278712     6.983675    -0.541971
O     -0.116226     0.319943     6.310677    -0.610826
O      0.228400     4.600809     5.040437    -0.371097
O      6.443746     6.803283     0.513557    -0.553363
O      7.782792     5.107939     0.811297    -0.638859
O      1.184534     8.856108     1.984639    -0.563171
O      7.115918    -0.094595     2.579238    -0.542106
O      7.427766     1.972167     1.906240    -0.610170
O      3.484050     0.271637     0.636001    -0.370822
O      5.500941    -0.298879     4.917994    -0.551264
O     -2.972104    -1.022867     5.215734    -0.637823
O      0.239173     1.999852     2.419797    -0.563537
O      0.366690     4.744235     1.825198    -0.542004
O      2.223986     5.703004     2.498196    -0.610828
O      1.879360     1.422138     3.768436    -0.370914
O     -4.335986    -0.780336     8.295316    -0.553319
O     -5.675032     0.915008     7.997576    -0.638856

The following XYZ coordinates are in angstroms. Other properties are in atomic units.
The sperically averaged electron density of each atom fit to a function of the form exp(a - br)
eigen_1, eigen_2 and eigen_3 are the three eigenvalues of traceless quadrupole moment tensor
  atom number  atomic symbol              X              Y              Z     net charge C6 coefficient C8 coefficient C10 coefficient fluctuating dipole atomic polarizability isotropic forcefield polarizability              a              b squared Pearson coefficient          <r^3>          <r^4>         wp_QDO          m_QDO          q_QDO       dipole_x       dipole_y       dipole_z         dipole            Qxy            Qxz            Qyz     Q(x^2-y^2)  Q(3z^2 - R^2)        eigen_1        eigen_2        eigen_3 static polarizability      alpha(xx)      alpha(xy)      alpha(xz)      alpha(yy)      alpha(yz)      alpha(zz) atomic spin moment
            1             Eu      -0.669319      -1.757550       5.464937       1.435029     202.276613 0.53047071E+04  0.21018811E+06                                23.937375                           20.866274       0.410762       1.847672                    0.998077      90.640784     241.316173       0.502227       0.307794      -1.272776       0.002451       0.021023       0.011131       0.023914       0.058843      -0.137332      -0.079509       0.220431       0.402804      -0.199936      -0.056019       0.255955             26.394650      21.693444       0.362999       4.532639      35.857878       2.674378      21.632628           0.024060
            2             Eu       3.398484       2.860102       7.748373       1.435781     202.197945 0.53017157E+04  0.21004061E+06                                23.932403                           20.861385       0.411710       1.848001                    0.998050      90.612391     241.226389       0.502248       0.307823      -1.272742       0.018526       0.008287      -0.012721       0.023953      -0.021117       0.031283       0.155230      -0.246969       0.401168      -0.200165      -0.055259       0.255424             26.389782      34.171951       4.593687      -1.080734      23.370070      -5.150996      21.627324           0.024170
            3             Eu       2.777079       7.780497       3.343936       1.435091     202.270959 0.53045102E+04  0.21017813E+06                                23.936842                           20.865769       0.410820       1.847693                    0.998077      90.639958     241.311850       0.502237       0.307790      -1.272781      -0.002448      -0.021013      -0.011151       0.023914       0.058836      -0.137309      -0.079496       0.220466       0.402761      -0.199941      -0.055986       0.255927             26.394135      21.692775       0.363372       4.532469      35.857457       2.674524      21.632173           0.023799
            4             Eu      -1.290724       3.162845       1.060500       1.435798     202.199814 0.53017711E+04  0.21004351E+06                                23.932668                           20.861552       0.411589       1.847966                    0.998050      90.612442     241.227529       0.502243       0.307825      -1.272739      -0.018470      -0.008263       0.012773       0.023928      -0.021124       0.031297       0.155214      -0.246909       0.401038      -0.200125      -0.055254       0.255379             26.390158      34.172439       4.594086      -1.080768      23.370501      -5.151055      21.627535           0.023761
            5              H      -3.000405       4.099486       7.505160       0.168074       0.959694 0.74196815E+01  0.72290315E+02                                 1.687915                            1.655590      -1.129949       2.368107                    0.996915       3.469064      10.036863       0.453795       1.385325      -0.687245      -0.000988      -0.014103       0.017892       0.022803       0.000758       0.000785      -0.008414      -0.007307       0.004978      -0.006723      -0.003952       0.010675              1.694000       1.491997      -0.065924       0.060273       1.867111      -0.297480       1.722893           0.001231
            6              H      -2.740577       4.500847       6.020865       0.191497       0.892222 0.67621213E+01  0.64461546E+02                                 1.619463                            1.589918      -1.056619       2.415597                    0.996592       3.329669       9.572010       0.458343       1.401838      -0.684269       0.008081      -0.006690      -0.020947       0.023427       0.000971      -0.001749       0.007215      -0.002127       0.012938      -0.006965      -0.002412       0.009378              1.628578       1.545389      -0.137690      -0.219660       1.458330       0.191577       1.882015          -0.000010
            7              H       6.098981       4.368360       2.493792       0.174515       0.880747 0.64138180E+01  0.59998130E+02                                 1.566402                            1.516523      -0.995013       2.430320                    0.998640       3.274384       9.154062       0.486936       1.344661      -0.695350       0.005042      -0.015841       0.005970       0.017663       0.001779       0.000893      -0.005983      -0.002539       0.008827      -0.005993      -0.001577       0.007570              1.588522       1.369664      -0.148454       0.033098       2.012343      -0.150098       1.383559           0.001296
            8              H      -0.814677       2.532423       5.708150       0.167005       0.961896 0.74367185E+01  0.72459818E+02                                 1.686652                            1.654344      -1.108946       2.375820                    0.997080       3.469230      10.020390       0.455500       1.380071      -0.688260      -0.013314      -0.005564      -0.017912       0.023002       0.002784       0.008371       0.002020       0.005225       0.004838      -0.006764      -0.004126       0.010890              1.692725       1.867165       0.061637       0.300991       1.489339       0.038401       1.721673           0.001236
            9              H      -0.517948       2.907350       7.192445       0.191529       0.890432 0.67457918E+01  0.64280411E+02                                 1.618975                            1.589402      -1.067600       2.411596                    0.996564       3.326924       9.568732       0.457714       1.404320      -0.683824      -0.008754       0.005526       0.020687       0.023133       0.001501      -0.007393      -0.000578       0.000929       0.013107      -0.006878      -0.002585       0.009463              1.628096       1.550523      -0.135798      -0.252026       1.452180       0.146598       1.881583           0.000003
           10              H       4.919903       5.213692       1.910645       0.173309       0.882290 0.64264287E+01  0.60129719E+02                                 1.566480                            1.516605      -0.987979       2.432653                    0.998758       3.276314       9.152584       0.487730       1.342168      -0.695856      -0.017076      -0.000264      -0.006497       0.018272       0.002163       0.005871       0.001043      -0.000296       0.008811      -0.005968      -0.001489       0.007457              1.588595       2.036453       0.077523       0.152821       1.345692       0.016847       1.383641           0.001314
           11              H       5.108165       1.923461       1.303713       0.168080       0.959690 0.74196410E+01  0.72289810E+02                                 1.687908                            1.655583      -1.129937       2.368113                    0.996915       3.469055      10.036824       0.453797       1.385321      -0.687246       0.000989       0.014104      -0.017893       0.022805       0.000758       0.000785      -0.008414      -0.007306       0.004980      -0.006724      -0.003952       0.010676              1.693993       1.491993      -0.065925       0.060274       1.867103      -0.297475       1.722881           0.001225
           12              H       4.848337       1.522100       2.788008       0.191510       0.892155 0.67614583E+01  0.64453503E+02                                 1.619372                            1.589832      -1.056492       2.415665                    0.996594       3.329488       9.571292       0.458360       1.401824      -0.684272      -0.008083       0.006690       0.020949       0.023429       0.000970      -0.001753       0.007215      -0.002122       0.012941      -0.006968      -0.002410       0.009378              1.628485       1.545302      -0.137676      -0.219638       1.458252       0.191557       1.881900          -0.000040
           13              H      -3.991221       1.654587       6.315081       0.174516       0.880750 0.64138424E+01  0.59998327E+02                                 1.566395                            1.516517      -0.995008       2.430319                    0.998640       3.274383       9.154013       0.486942       1.344645      -0.695353      -0.005041       0.015841      -0.005970       0.017663       0.001780       0.000893      -0.005984      -0.002539       0.008828      -0.005995      -0.001577       0.007572              1.588514       1.369660      -0.148451       0.033097       2.012331      -0.150096       1.383553           0.001312
           14              H       2.922437       3.490524       3.100723       0.166988       0.961769 0.74353992E+01  0.72443346E+02                                 1.686482                            1.654182      -1.108604       2.375992                    0.997082       3.468890      10.018975       0.455531       1.380046      -0.688267       0.013317       0.005559       0.017917       0.023006       0.002784       0.008373       0.002012       0.005202       0.004835      -0.006773      -0.004110       0.010883              1.692552       1.866956       0.061628       0.300944       1.489195       0.038398       1.721506           0.001234
           15              H       2.625708       3.115597       1.616428       0.191504       0.890531 0.67467337E+01  0.64291486E+02                                 1.619071                            1.589494      -1.067656       2.411548                    0.996563       3.327140       9.569440       0.457710       1.404285      -0.683830       0.008754      -0.005524      -0.020690       0.023135       0.001500      -0.007393      -0.000579       0.000928       0.013113      -0.006879      -0.002586       0.009465              1.628194       1.550620      -0.135813      -0.252055       1.452264       0.146611       1.881697          -0.000030
           16              H      -2.812143       0.809255       6.898228       0.173307       0.882299 0.64265059E+01  0.60130583E+02                                 1.566485                            1.516610      -0.987978       2.432651                    0.998758       3.276330       9.152620       0.487732       1.342160      -0.695858       0.017075       0.000264       0.006498       0.018272       0.002163       0.005873       0.001042      -0.000298       0.008812      -0.005971      -0.001488       0.007459              1.588601       2.036459       0.077525       0.152819       1.345698       0.016847       1.383645           0.001318
           17              C      -2.265519       5.971448       7.320173       0.667913      20.279501 0.25036100E+03  0.52085231E+04                                 7.023895                            5.777305      -0.309099       1.968636                    0.999397      21.928223      62.420112       0.588902       0.499937      -1.000837       0.006389       0.017294      -0.012141       0.022075       0.000636      -0.062277       0.028131       0.030422       0.081585      -0.060806      -0.021397       0.082203              7.544141       7.179116       0.556594       2.676914       8.694437      -0.517363       6.758871          -0.007201
           18              C      -3.108786       4.816071       6.860350      -0.534716      32.961886 0.55261810E+03  0.13809592E+05                                 8.823483                            7.693930      -0.368584       1.852342                    0.996976      33.234273      98.843223       0.610166       0.401701      -1.072687      -0.007353       0.022525      -0.004445       0.024108       0.006682      -0.000639      -0.017529      -0.036774       0.039287      -0.026294      -0.004187       0.030481              9.416920      11.768728       1.107866       1.317177       9.029341       0.779804       7.452692           0.025152
           19              C      -4.573372       5.025301       6.661270       0.730565      20.351268 0.22570071E+03  0.45777738E+04                                 7.010587                            5.456966      -0.340676       1.963143                    0.999001      21.193143      59.670646       0.610357       0.494767      -1.002905      -0.025255      -0.011005      -0.002641       0.027675      -0.015223      -0.003905       0.041451       0.027432       0.204854      -0.065137      -0.017113       0.082250              7.803984       9.097642       1.028503       0.507076       9.367989      -1.879321       4.946321           0.000684
           20              C      -4.493667       6.248918       3.302446       0.696969      20.285047 0.23305842E+03  0.47504167E+04                                 6.952961                            5.484184      -0.098404       2.036442                    0.999415      21.360190      59.686272       0.620939       0.483939      -1.011579      -0.009045       0.007246       0.006577       0.013326       0.030038      -0.033948      -0.059629      -0.059381       0.060561      -0.055409      -0.039340       0.094749              7.807276       7.621759      -1.567978       0.386647       7.031384       3.147383       8.768686          -0.003090
           21              C       0.722331       3.829308       5.893136       0.668207      20.272927 0.25027032E+03  0.52059993E+04                                 7.021943                            5.775958      -0.309966       1.968532                    0.999356      21.921352      62.390237       0.589035       0.499885      -1.000895       0.015053       0.011428       0.012367       0.022586      -0.008593      -0.046967       0.050054      -0.025319       0.078530      -0.061317      -0.020718       0.082035              7.541947       8.197421       0.901565       1.349182       7.671208      -2.368517       6.757213          -0.007151
           22              C      -0.101218       2.659802       6.352959      -0.532797      32.881080 0.55088618E+03  0.13754973E+05                                 8.809403                            7.682219      -0.367281       1.853423                    0.997018      33.174823      98.613123       0.610612       0.401738      -1.072705       0.022848      -0.000237       0.003127       0.023062       0.016270       0.016792       0.006982       0.019416       0.041296      -0.025987      -0.005043       0.031030              9.401452       8.623844       0.045480      -0.315364      12.137981      -1.494087       7.442529           0.025158
           23              C       0.567063       1.339884       6.552040       0.730698      20.373710 0.22601285E+03  0.45860917E+04                                 7.018158                            5.462617      -0.343999       1.961466                    0.999008      21.209750      59.747485       0.609673       0.495108      -1.002645      -0.002995      -0.027393       0.003027       0.027722      -0.019234      -0.040807      -0.009411      -0.003254       0.202165      -0.063816      -0.017869       0.081686              7.812498       8.724510       0.900560       1.945033       9.761672       0.123443       4.951311           0.000750
           24              C       6.727949       5.737636       1.101990       0.699077      20.237059 0.23239380E+03  0.47336903E+04                                 6.944063                            5.477715      -0.093689       2.038431                    0.999410      21.329218      59.587995       0.621048       0.484179      -1.011411       0.010374      -0.004354      -0.007998       0.013804       0.041599       0.046239       0.050999       0.010740       0.058776      -0.054697      -0.040048       0.094745              7.796901       8.034893      -1.422444      -2.851531       6.600000      -1.374825       8.755809          -0.003062
           25              C       4.373279       0.051499       1.488700       0.667941      20.279455 0.25036012E+03  0.52085053E+04                                 7.023916                            5.777321      -0.309141       1.968618                    0.999397      21.928194      62.420226       0.588897       0.499941      -1.000834      -0.006392      -0.017290       0.012135       0.022070       0.000639      -0.062286       0.028136       0.030434       0.081602      -0.060817      -0.021399       0.082216              7.544165       7.179163       0.556602       2.676930       8.694439      -0.517377       6.758892          -0.007225
           26              C       5.216546       1.206876       1.948523      -0.534726      32.961950 0.55261922E+03  0.13809630E+05                                 8.823543                            7.693978      -0.368615       1.852335                    0.996975      33.234175      98.843049       0.610159       0.401705      -1.072684       0.007365      -0.022527       0.004449       0.024115       0.006684      -0.000646      -0.017531      -0.036760       0.039285      -0.026288      -0.004193       0.030481              9.416994      11.768890       1.107894       1.317259       9.029388       0.779783       7.452704           0.025054
           27              C       6.681132       0.997646       2.147603       0.730526      20.351022 0.22569714E+03  0.45776945E+04                                 7.010597                            5.456964      -0.340792       1.963109                    0.999001      21.193128      59.671039       0.610349       0.494775      -1.002899       0.025247       0.011005       0.002639       0.027667      -0.015227      -0.003901       0.041449       0.027444       0.204840      -0.065141      -0.017103       0.082244              7.804006       9.097652       1.028533       0.507086       9.368020      -1.879332       4.946346           0.000640
           28              C      -3.907073      -0.225971       5.506427       0.697019      20.284781 0.23305465E+03  0.47503251E+04                                 6.952906                            5.484140      -0.098414       2.036440                    0.999415      21.360142      59.686226       0.620941       0.483939      -1.011578       0.009044      -0.007245      -0.006578       0.013325       0.030038      -0.033948      -0.059627      -0.059379       0.060554      -0.055408      -0.039338       0.094746              7.807216       7.621696      -1.567951       0.386649       7.031321       3.147356       8.768632          -0.003085
           29              C       1.385429       2.193639       2.915737       0.668099      20.270802 0.25024040E+03  0.52052118E+04                                 7.021496                            5.775629      -0.309961       1.968589                    0.999356      21.919570      62.383806       0.589051       0.499888      -1.000895      -0.015058      -0.011398      -0.012399       0.022591      -0.008520      -0.046922       0.049974      -0.025301       0.078398      -0.061280      -0.020619       0.081899              7.541456       8.196890       0.901471       1.349081       7.670668      -2.368350       6.756812          -0.007248
           30              C       2.208978       3.363145       2.455914      -0.532744      32.879511 0.55085811E+03  0.13754133E+05                                 8.809342                            7.682200      -0.367185       1.853454                    0.997018      33.173679      98.610070       0.610590       0.401756      -1.072690      -0.022858       0.000243      -0.003138       0.023073       0.016269       0.016830       0.006923       0.019323       0.041203      -0.025960      -0.005054       0.031014              9.401377       8.623786       0.045429      -0.315448      12.137839      -1.494015       7.442506           0.025115
           31              C       1.540697       4.683063       2.256833       0.730659      20.371378 0.22598293E+03  0.45853420E+04                                 7.017737                            5.462314      -0.344150       1.961464                    0.999008      21.208203      59.742593       0.609679       0.495118      -1.002637       0.003028       0.027372      -0.003027       0.027704      -0.019273      -0.040767      -0.009411      -0.003302       0.201872      -0.063803      -0.017773       0.081576              7.812027       8.723991       0.900533       1.944885       9.761052       0.123487       4.951039           0.000693
           32              C      -4.620189       0.285311       7.706883       0.699075      20.237712 0.23240246E+03  0.47339168E+04                                 6.944238                            5.477839      -0.093768       2.038392                    0.999410      21.329688      59.589875       0.621036       0.484182      -1.011408      -0.010367       0.004350       0.008005       0.013802       0.041607       0.046250       0.051014       0.010736       0.058782      -0.054708      -0.040060       0.094768              7.797109       8.035095      -1.422473      -2.851652       6.600140      -1.374847       8.756091          -0.003098
           33              C       5.834100       5.243860       2.202218      -0.507826      33.026611 0.51329957E+03  0.12559418E+05                                 8.854621                            7.418767      -0.204301       1.918591                    0.997255      31.893145      93.055926       0.622564       0.402091      -1.075255      -0.000882      -0.000114      -0.000578       0.001061      -0.006435       0.004381      -0.003684       0.006766       0.027315      -0.011864      -0.000566       0.012430              9.843841       8.852081       0.451641      -2.130164       9.159065       1.527310      11.520376           0.011146
           34              C      -3.726340       0.779087       6.606655      -0.507829      33.027013 0.51330610E+03  0.12559623E+05                                 8.854701                            7.418820      -0.204309       1.918585                    0.997255      31.893414      93.056999       0.622560       0.402091      -1.075254       0.000887       0.000117       0.000577       0.001064      -0.006430       0.004385      -0.003683       0.006761       0.027328      -0.011861      -0.000573       0.012434              9.843946       8.852172       0.451658      -2.130214       9.159132       1.527362      11.520534           0.011151
           35              O       0.923226      -2.833161       6.824234      -0.563161      32.311051 0.51626508E+03  0.12271005E+05                                 7.944598                            6.986930       0.513578       2.211261                    0.997775      27.546106      71.719850       0.726720       0.354594      -1.143869       0.035515      -0.040950       0.012333       0.055590      -0.040327      -0.020442      -0.036543      -0.024578       0.039882      -0.067508       0.018095       0.049412              8.376154       6.118750      -1.171066       1.287881      11.822348      -2.873092       7.187364           0.161812
           36              O      -5.008158       6.117542       6.229635      -0.542039      35.459513 0.55229289E+03  0.13372155E+05                                 8.604122                            7.337850       0.222226       2.127512                    0.995744      27.512322      72.678604       0.691950       0.365594      -1.133336      -0.029196      -0.037691       0.001345       0.047695      -0.016232      -0.001034       0.002422      -0.081245       0.075463      -0.056327       0.024207       0.032120              9.362562       6.668020      -1.592865       1.087096      13.289033      -3.626950       8.130633           0.151603
           37              O      -5.320006       4.050780       6.902633      -0.610181      38.212480 0.51921880E+03  0.12292725E+05                                 8.788489                            6.880084       0.770191       2.298134                    0.998104      27.226869      69.520726       0.756728       0.341876      -1.160569       0.034096       0.046552      -0.025781       0.063201       0.023736      -0.021039       0.010279      -0.021336       0.038073      -0.042232       0.018176       0.024057             10.059374      11.273505       5.983391      -1.512155      12.887825      -1.923774       6.016792           0.105894
           38              O      -1.376290       5.751310       8.172872      -0.370772      24.860116 0.38036487E+03  0.83489124E+04                                 6.630268                            5.965029       1.143301       2.469552                    0.998975      24.446208      60.519691       0.795464       0.350797      -1.150681      -0.014426       0.008722      -0.013193       0.021406      -0.011302       0.013513      -0.007267      -0.030683       0.023035      -0.026476       0.002422       0.024055              6.915267       7.710120      -0.729616       2.834573       5.000679      -0.063608       8.035003           0.348816
           39              O      -3.393181       6.321826       3.890879      -0.551199      27.738259 0.44453354E+03  0.10147014E+05                                 7.077405                            6.402121       0.906350       2.356728                    0.998555      26.449581      66.813072       0.776065       0.345760      -1.154641       0.006749      -0.027421      -0.012554       0.030904       0.029242       0.022086      -0.039243       0.055723       0.052156      -0.071651       0.029876       0.041775              7.387299       8.627678      -0.250696       2.370938       5.155119       0.611818       8.379100           0.102143
           40              O       5.079864       7.045814       3.593139      -0.637779      43.190607 0.64754892E+03  0.16284289E+05                                 9.740112                            7.887829       0.250585       2.116810                    0.995255      28.836407      77.161693       0.675984       0.360308      -1.139598       0.026940      -0.015082      -0.001158       0.030896      -0.026820      -0.042406      -0.025989      -0.042301      -0.010700      -0.069600       0.030711       0.038889             10.987191      13.065265      -5.578036      -1.409656      11.332925       2.683026       8.563384           0.078691
           41              O       1.868587       4.023095       6.389076      -0.563578      32.315382 0.51634970E+03  0.12273257E+05                                 7.944201                            6.986672       0.511085       2.210386                    0.997767      27.551910      71.730667       0.726879       0.354510      -1.143961      -0.050426       0.020823      -0.012416       0.055951      -0.024303       0.027718       0.031418       0.069129       0.037965      -0.067543       0.018302       0.049241              8.375714      11.945493       0.803420       3.134377       5.994198      -0.297842       7.187452           0.161731
           42              O       1.741070       1.278712       6.983675      -0.541971      35.443658 0.55197435E+03  0.13362092E+05                                 8.599803                            7.334278       0.226740       2.128905                    0.995736      27.509600      72.657502       0.692346       0.365449      -1.133485      -0.026778      -0.040236      -0.001127       0.048345       0.011889      -0.002474       0.000379       0.086902       0.076815      -0.057857       0.024833       0.033023              9.357699      13.568403       0.748254       3.781590       6.378313       0.134907       8.126381           0.151474
           43              O      -0.116226       0.319943       6.310677      -0.610826      38.201128 0.51907457E+03  0.12288142E+05                                 8.785555                            6.878100       0.772216       2.299023                    0.998108      27.225506      69.508140       0.757027       0.341774      -1.160686       0.033165       0.046255       0.025514       0.062373       0.025195      -0.016455       0.016285      -0.010050       0.036808      -0.041687       0.018487       0.023200             10.055601       9.080792       5.239025       1.336029      15.070931       2.048823       6.015079           0.105965
           44              O       0.228400       4.600809       5.040437      -0.371097      24.868352 0.38054544E+03  0.83537453E+04                                 6.631063                            5.965846       1.139764       2.468441                    0.998958      24.454247      60.539865       0.795541       0.350727      -1.150755       0.012569      -0.010545       0.012779       0.020796       0.000460       0.010598      -0.010153       0.038187       0.022527      -0.026249       0.002844       0.023405              6.916036       5.724483      -1.403225       0.970349       6.987571      -2.664129       8.036054           0.348405
           45              O       6.443746       6.803283       0.513557      -0.553363      27.808286 0.44598495E+03  0.10188801E+05                                 7.090470                            6.413482       0.904525       2.355686                    0.998603      26.481159      66.928946       0.775183       0.345859      -1.154518      -0.028678      -0.000635       0.011848       0.031036       0.006691       0.044068      -0.007778      -0.078956       0.052486      -0.071217       0.029999       0.041218              7.401292       5.676199      -1.257827       0.180948       8.131837      -2.446529       8.395839           0.101758
           46              O       7.782792       5.107939       0.811297      -0.638859      43.243923 0.64853437E+03  0.16315306E+05                                 9.747697                            7.893564       0.246583       2.115318                    0.995248      28.856807      77.231569       0.675771       0.360284      -1.139615      -0.022846       0.020351       0.000708       0.030604      -0.008283       0.010869       0.048793       0.066723      -0.011699      -0.069998       0.030868       0.039130             10.996066      14.914744      -4.960350      -2.995498       9.504016       0.473513       8.569440           0.078689
           47              O       1.184534       8.856108       1.984639      -0.563171      32.310303 0.51625038E+03  0.12270547E+05                                 7.944400                            6.986768       0.513661       2.211289                    0.997776      27.546023      71.718916       0.726740       0.354588      -1.143876      -0.035525       0.040936      -0.012334       0.055587      -0.040326      -0.020456      -0.036544      -0.024580       0.039832      -0.067512       0.018105       0.049407              8.375936       6.118593      -1.171008       1.287832      11.822024      -2.873006       7.187192           0.161709
           48              O       7.115918      -0.094595       2.579238      -0.542106      35.461619 0.55233330E+03  0.13373421E+05                                 8.604602                            7.338229       0.222232       2.127499                    0.995745      27.512880      72.681615       0.691914       0.365605      -1.133324       0.029200       0.037709      -0.001348       0.047712      -0.016184      -0.001027       0.002413      -0.081170       0.075305      -0.056248       0.024164       0.032083              9.363112       6.668357      -1.592904       1.087147      13.289862      -3.627231       8.131117           0.151505
           49              O       7.427766       1.972167       1.906240      -0.610170      38.212914 0.51922322E+03  0.12292889E+05                                 8.788700                            6.880213       0.770110       2.298104                    0.998104      27.226598      69.520830       0.756703       0.341886      -1.160558      -0.034111      -0.046554       0.025779       0.063209       0.023674      -0.021011       0.010249      -0.021322       0.037932      -0.042141       0.018134       0.024007             10.059654      11.273795       5.983603      -1.512205      12.888237      -1.923856       6.016928           0.105932
           50              O       3.484050       0.271637       0.636001      -0.370822      24.861218 0.38038607E+03  0.83494790E+04                                 6.630368                            5.965114       1.143303       2.469545                    0.998974      24.447153      60.522043       0.795476       0.350788      -1.150691       0.014419      -0.008739       0.013191       0.021407      -0.011302       0.013525      -0.007267      -0.030573       0.023122      -0.026449       0.002405       0.024043              6.915373       7.710253      -0.729626       2.834623       5.000751      -0.063605       8.035115           0.348770
           51              O       5.500941      -0.298879       4.917994      -0.551264      27.740270 0.44457460E+03  0.10148188E+05                                 7.077734                            6.402405       0.906272       2.356683                    0.998555      26.450720      66.816801       0.776049       0.345758      -1.154642      -0.006745       0.027408       0.012544       0.030888       0.029282       0.022103      -0.039279       0.055724       0.052202      -0.071711       0.029909       0.041802              7.387652       8.628075      -0.250717       2.371048       5.155346       0.611876       8.379536           0.101975
           52              O      -2.972104      -1.022867       5.215734      -0.637823      43.192622 0.64758535E+03  0.16285444E+05                                 9.740413                            7.888053       0.250539       2.116785                    0.995255      28.837182      77.164487       0.675973       0.360308      -1.139597      -0.026939       0.015078       0.001153       0.030894      -0.026828      -0.042429      -0.026004      -0.042327      -0.010683      -0.069635       0.030724       0.038911             10.987545      13.065725      -5.578229      -1.409678      11.333250       2.683109       8.563659           0.078593
           53              O       0.239173       1.999852       2.419797      -0.563537      32.314053 0.51632867E+03  0.12272709E+05                                 7.944339                            6.986824       0.511127       2.210396                    0.997769      27.550223      71.727593       0.726821       0.354539      -1.143930       0.050482      -0.020828       0.012435       0.056007      -0.024324       0.027788       0.031192       0.068892       0.037841      -0.067333       0.018101       0.049232              8.375848      11.945647       0.803430       3.134389       5.994326      -0.297863       7.187571           0.161725
           54              O       0.366690       4.744235       1.825198      -0.542004      35.442553 0.55195364E+03  0.13361694E+05                                 8.600567                            7.334908       0.226521       2.128852                    0.995736      27.506542      72.653775       0.692196       0.365526      -1.133406       0.026807       0.040336       0.001141       0.048445       0.011902      -0.002466       0.000389       0.086162       0.075982      -0.057365       0.024567       0.032797              9.358567      13.569663       0.748450       3.781990       6.378912       0.134968       8.127127           0.151384
           55              O       2.223986       5.703004       2.498196      -0.610828      38.200400 0.51906086E+03  0.12287836E+05                                 8.785911                            6.878346       0.771970       2.298946                    0.998108      27.224031      69.506252       0.756951       0.341807      -1.160648      -0.033161      -0.046272      -0.025508       0.062381       0.025040      -0.016319       0.016243      -0.009899       0.036331      -0.041410       0.018350       0.023061             10.056057       9.081245       5.239338       1.336140      15.071594       2.048976       6.015332           0.105965
           56              O       1.879360       1.422138       3.768436      -0.370914      24.861353 0.38041235E+03  0.83502368E+04                                 6.630739                            5.965579       1.139401       2.468422                    0.998957      24.446921      60.522993       0.795390       0.350818      -1.150661      -0.012572       0.010608      -0.012804       0.020845       0.000984       0.010681      -0.010122       0.038657       0.021485      -0.026416       0.002903       0.023513              6.915691       5.724231      -1.403152       0.970300       6.987203      -2.663951       8.035639           0.348727
           57              O      -4.335986      -0.780336       8.295316      -0.553319      27.808043 0.44597966E+03  0.10188614E+05                                 7.090247                            6.413288       0.904691       2.355734                    0.998603      26.481735      66.929430       0.775226       0.345842      -1.154536       0.028657       0.000650      -0.011841       0.031014       0.006710       0.044098      -0.007797      -0.079040       0.052559      -0.071283       0.030026       0.041257              7.401051       5.676007      -1.257765       0.180947       8.131590      -2.446444       8.395557           0.101957
           58              O      -5.675032       0.915008       7.997576      -0.638856      43.244019 0.64853545E+03  0.16315335E+05                                 9.747677                            7.893548       0.246607       2.115328                    0.995248      28.856884      77.231697       0.675774       0.360282      -1.139617       0.022844      -0.020343      -0.000694       0.030596      -0.008287       0.010882       0.048828       0.066744      -0.011663      -0.070040       0.030888       0.039152             10.996041      14.914690      -4.960316      -2.995527       9.503968       0.473538       8.569464           0.078763

******************************************************
Auxiliary information for the entire system
The total spin magnetic moment of the unit cell is   3.984247
The total net atomic charge of the unit cell is   0.000004
Accuracy of reproducing the electrostatic potential in the unit cell:
  The inner radius (bohr) =    5.0000
  The outer radius (bohr) =   12.0000
  Valid grid points have density less than (e/(bohr^3)) =    0.0001
  The number of valid grid points were=         6900
  The rms potential error without charges in kcal/mol is=      4.45702
  The rms potential error with partial charges in kcal/mol is=      0.29498
  The RRMSE value at monopole order=      0.06618
  The rms potential error with partial charges and cloud penetration in kcal/mol is=      0.28015
  The RRMSE value at monopole order with cloud penetration is=      0.06286
  The rms potential error with partial charges and atomic dipoles in kcal/mol is=      0.36055
  The RRMSE value at dipole order=      0.08089
  The rms potential error with partial charges, atomic dipoles and cloud penetration in kcal/mol is=      0.33118
  The RRMSE value at dipole order with cloud penetration=      0.07431

******************************************************
The electron densities and ab initio electrostatic potential were computed in VASP using the PBE functional and
projector augmented wave method. See the main text of the journal article for a description of computational details.
The atomic charges, dipoles, and quadrupoles were computed with the DDEC6 method as described in
(a) T. A. Manz and N. Gabaldon Limas, RSC Adv. 6 (2016) 47771-47801 DOI: 10.1039/c6ra04656h
(b) N. Gabaldon Limas and T. A. Manz, RSC Adv. 8 (2018) 2678-2707 DOI: 10.1039/c7ra11829e.
For each atom in the material, the electron cloud parameters were fit to the spherically averaged atom-in-material
electron density using radial positions for which this density was between 10^-4 and 10^-2 electrons per cubic bohr.
The polarizabilities, dispersion coefficients, and quantum Drude oscillator (QDO) parameters were fit using the MCLF method.
The magnetic structure of the system was optimized in VASP from the default ferromagnetic initial guess using spin polarization.
The atomic spin moments (ASMs) were computed on this optimized magnetic structure using the DDEC6 partition as inputs
to the method of T. A. Manz and D. S. Sholl, J. Chem. Theory Comput. 7 (2011) 4146-4164 DOI: 10.1021/ct200539n.
The RMSE and RRMSE were computed using a uniform grid with Ewald summation.
