# Supplementary material for: A collection of forcefield precursors for metal–organic frameworks
Source: RSC Adv. 2019 Nov 13;9(63):36492–507. doi: 10.1039/c9ra07327b (PMC9075174; doi:10.1039/c9ra07327b)
Supplement: RA-009-C9RA07327B-s6233 [file RA-009-C9RA07327B-s6233.xyz]

   58
jmolscript: load "" {1 1 1} spacegroup "x,y,z" unitcell [{     10.530300     0.000000     0.000000 }, {     -3.410774     9.962622     0.000000 }, {      5.025117     3.934083     8.811797 }]
Eu     6.472603     5.132359     3.345927     1.437878
Eu     0.006624     9.753114     1.059971     1.437752
Eu     5.672040     8.764346     5.465870     1.437890
Eu    12.138019     4.143591     7.751826     1.437784
H     10.444727     5.084961     2.749281     0.188245
H      0.162333     5.469191     1.255681     0.165857
H      8.764482     7.613125     6.943696     0.162336
H      2.085977     3.533127     1.656618     0.188644
H      2.369188     3.892109     3.150217     0.166539
H     10.047223     6.696452     6.273999     0.162667
H      1.699916     8.811744     6.062516     0.188259
H     11.982310     8.427514     7.556116     0.165866
H      3.380161     6.283580     1.868101     0.162335
H     10.058666    10.363578     7.155179     0.188631
H      9.775455    10.004596     5.661580     0.166523
H      2.097420     7.200253     2.537798     0.162665
C      9.148576     4.157019     1.478620     0.671625
C     10.001282     5.332630     1.922734    -0.516826
C      9.294633     6.656360     2.147435     0.730772
C      8.167196     6.190274     5.495037     0.684091
C      1.627877     2.006278     2.927279     0.672199
C      2.463922     3.193801     2.483164    -0.517960
C      3.945176     2.954006     2.258464     0.730923
C      8.894529     5.670491     7.722659     0.682256
C      2.996067     9.739686     7.333177     0.671652
C      2.143361     8.564075     6.889063    -0.516858
C      2.850010     7.240345     6.664362     0.730776
C      3.977447     7.706431     3.316760     0.684094
C     10.516766    11.890427     5.884518     0.672154
C      9.680721    10.702904     6.328633    -0.517925
C      8.199467    10.942699     6.553333     0.730946
C      3.250114     8.226214     1.089138     0.682246
C      9.074083     6.690531     6.608848    -0.475600
C      3.070560     7.206174     2.202949    -0.475597
O      8.013032     3.972166     1.986179    -0.575476
O      9.656865     3.397963     0.635331    -0.367658
O     -0.544012     7.674653     1.886606    -0.609361
O      7.110563     6.818947     5.213940    -0.633854
O      8.457474     5.117439     4.919626    -0.551651
O      8.131904     6.700135     2.571282    -0.547902
O     -1.589978    10.834702     2.419719    -0.575600
O     11.275401     2.241301     3.770568    -0.368025
O      4.684545     3.938199     2.519293    -0.609374
O      9.831554     4.874446     8.003755    -0.633412
O      7.785506     5.597624     8.298069    -0.550754
O      4.363203     1.868140     1.834616    -0.548324
O      4.131611     9.924539     6.825618    -0.575473
O      2.487778    10.498742     8.176466    -0.367733
O     12.688655     6.222052     6.925191    -0.609380
O      5.034080     7.077758     3.597857    -0.633855
O      3.687169     8.779266     3.892171    -0.551659
O      4.012739     7.196570     6.240515    -0.547893
O     13.734621     3.062003     6.392078    -0.575665
O      0.869242    11.655404     5.041229    -0.367869
O      7.460098     9.958506     6.292504    -0.609364
O      2.313089     9.022259     0.808042    -0.633403
O      4.359137     8.299081     0.513728    -0.550738
O      7.781440    12.028565     6.977181    -0.548413

The following XYZ coordinates are in angstroms. Other properties are in atomic units.
The sperically averaged electron density of each atom fit to a function of the form exp(a - br)
eigen_1, eigen_2 and eigen_3 are the three eigenvalues of traceless quadrupole moment tensor
  atom number  atomic symbol              X              Y              Z     net charge C6 coefficient C8 coefficient C10 coefficient fluctuating dipole atomic polarizability isotropic forcefield polarizability              a              b squared Pearson coefficient          <r^3>          <r^4>         wp_QDO          m_QDO          q_QDO       dipole_x       dipole_y       dipole_z         dipole            Qxy            Qxz            Qyz     Q(x^2-y^2)  Q(3z^2 - R^2)        eigen_1        eigen_2        eigen_3 static polarizability      alpha(xx)      alpha(xy)      alpha(xz)      alpha(yy)      alpha(yz)      alpha(zz) atomic spin moment
            1             Eu       6.472603       5.132359       3.345927       1.437878     202.153156 0.52710891E+04  0.20850030E+06                                23.912658                           20.787975       0.420100       1.851087                    0.998095      90.476198     240.582010       0.503668       0.307436      -1.273293      -0.017877      -0.008453      -0.014041       0.024252      -0.019266      -0.028862      -0.155411      -0.248448       0.404528      -0.199915      -0.056410       0.256325             26.416465      34.302841       4.744082       1.081715      23.358522       5.136596      21.588031           0.020582
            2             Eu       0.006624       9.753114       1.059971       1.437752     202.265211 0.52749640E+04  0.20869523E+06                                23.922832                           20.796983       0.414572       1.849621                    0.998112      90.497521     240.675200       0.503501       0.307477      -1.273230      -0.001721      -0.019864       0.012251       0.023402       0.061389       0.137576       0.077257       0.220364       0.404286      -0.200103      -0.056134       0.256238             26.427359      21.607667       0.395173      -4.512322      36.076152      -2.686113      21.598257           0.020467
            3             Eu       5.672040       8.764346       5.465870       1.437890     202.154248 0.52711017E+04  0.20850091E+06                                23.912775                           20.788008       0.420078       1.851085                    0.998095      90.475991     240.581473       0.503667       0.307437      -1.273292       0.017888       0.008460       0.014053       0.024270      -0.019263      -0.028836      -0.155370      -0.248497       0.404526      -0.199925      -0.056368       0.256293             26.416665      34.303137       4.744304       1.081811      23.358689       5.136698      21.588170           0.020629
            4             Eu      12.138019       4.143591       7.751826       1.437784     202.259988 0.52748059E+04  0.20868738E+06                                23.922446                           20.796678       0.414519       1.849614                    0.998112      90.496443     240.671322       0.503505       0.307477      -1.273230       0.001717       0.019865      -0.012251       0.023402       0.061365       0.137553       0.077278       0.220342       0.404213      -0.200082      -0.056121       0.256204             26.426929      21.607255       0.395420      -4.512104      36.075657      -2.686180      21.597874           0.020523
            5              H      10.444727       5.084961       2.749281       0.188245       0.894041 0.67778662E+01  0.64660411E+02                                 1.622566                            1.592649      -1.061133       2.413057                    0.996537       3.341244       9.614346       0.457491       1.403390      -0.683961       0.009954      -0.005566       0.021634       0.024456       0.000818       0.007165       0.000485       0.001047       0.013728      -0.006478      -0.002823       0.009301              1.631863       1.576931      -0.141316       0.269559       1.454727      -0.146342       1.863932           0.000150
            6              H       0.162333       5.469191       1.255681       0.165857       0.979268 0.76427343E+01  0.75069620E+02                                 1.713465                            1.682401      -1.165695       2.349055                    0.996456       3.525850      10.266093       0.449003       1.388806      -0.686333       0.014512       0.005809      -0.019112       0.024690       0.002400      -0.008733      -0.002613       0.005273       0.006323      -0.006896      -0.004519       0.011415              1.718344       1.870321       0.069240      -0.300336       1.511513      -0.047276       1.773198          -0.000067
            7              H       8.764482       7.613125       6.943696       0.162336       1.088136 0.84621141E+01  0.84554366E+02                                 1.772537                            1.714905      -1.215185       2.298748                    0.997448       3.608876      10.313907       0.470345       1.303265      -0.703158      -0.010427       0.017906       0.009754       0.022902       0.000044      -0.001644       0.008231      -0.005427       0.008206      -0.006730      -0.003667       0.010397              1.799020       1.530700      -0.175470      -0.039168       2.300602       0.177648       1.565759           0.001422
            8              H       2.085977       3.533127       1.656618       0.188644       0.894033 0.67809499E+01  0.64722058E+02                                 1.625195                            1.595155      -1.073361       2.408462                    0.996384       3.344504       9.638217       0.456035       1.407169      -0.683239      -0.008366       0.007779      -0.021182       0.024066       0.000505       0.001916      -0.007100      -0.001614       0.013796      -0.006783      -0.002637       0.009420              1.634540       1.556693      -0.149495       0.226288       1.479857      -0.208190       1.867068           0.000151
            9              H       2.369188       3.892109       3.150217       0.166539       0.978532 0.76359286E+01  0.74989237E+02                                 1.712829                            1.681818      -1.164018       2.349860                    0.996443       3.524766      10.263427       0.448995       1.389080      -0.686270       0.000683       0.015457       0.018900       0.024425       0.000288      -0.000327       0.009136      -0.007214       0.006898      -0.006849      -0.004666       0.011515              1.717698       1.506201      -0.055143      -0.052470       1.874250       0.299209       1.772644          -0.000067
           10              H      10.047223       6.696452       6.273999       0.162667       1.088120 0.84625824E+01  0.84565116E+02                                 1.772887                            1.715241      -1.221650       2.296063                    0.997381       3.609277      10.317376       0.470153       1.303703      -0.703058       0.020038      -0.004010      -0.009683       0.022613       0.001770      -0.008307      -0.001123       0.004267       0.007987      -0.006734      -0.003651       0.010385              1.799377       2.327860       0.097320      -0.180822       1.504207      -0.020506       1.566064           0.001412
           11              H       1.699916       8.811744       6.062516       0.188259       0.893951 0.67769710E+01  0.64649557E+02                                 1.622446                            1.592536      -1.060941       2.413157                    0.996539       3.341001       9.613388       0.457511       1.403377      -0.683965      -0.009954       0.005570      -0.021634       0.024457       0.000816       0.007167       0.000478       0.001046       0.013733      -0.006481      -0.002821       0.009302              1.631741       1.576811      -0.141295       0.269522       1.454624      -0.146323       1.863790           0.000159
           12              H      11.982310       8.427514       7.556116       0.165866       0.979345 0.76435570E+01  0.75080056E+02                                 1.713578                            1.682508      -1.165938       2.348938                    0.996454       3.526061      10.267018       0.448980       1.388834      -0.686326      -0.014510      -0.005811       0.019109       0.024687       0.002400      -0.008733      -0.002617       0.005282       0.006325      -0.006893      -0.004525       0.011418              1.718459       1.870458       0.069247      -0.300365       1.511610      -0.047278       1.773307          -0.000065
           13              H       3.380161       6.283580       1.868101       0.162335       1.088141 0.84621574E+01  0.84554916E+02                                 1.772543                            1.714910      -1.215185       2.298748                    0.997448       3.608882      10.313935       0.470344       1.303266      -0.703157       0.010426      -0.017907      -0.009754       0.022902       0.000045      -0.001644       0.008231      -0.005428       0.008206      -0.006731      -0.003667       0.010398              1.799027       1.530704      -0.175469      -0.039168       2.300612       0.177648       1.565763           0.001415
           14              H      10.058666      10.363578       7.155179       0.188631       0.894085 0.67814534E+01  0.64728078E+02                                 1.625255                            1.595211      -1.073468       2.408406                    0.996383       3.344626       9.638665       0.456028       1.407164      -0.683239       0.008360      -0.007782       0.021187       0.024069       0.000506       0.001911      -0.007102      -0.001612       0.013794      -0.006783      -0.002637       0.009420              1.634600       1.556756      -0.149508       0.226303       1.479913      -0.208205       1.867131           0.000156
           15              H       9.775455      10.004596       5.661580       0.166523       0.978362 0.76341334E+01  0.74966576E+02                                 1.712590                            1.681592      -1.163506       2.350110                    0.996448       3.524305      10.261461       0.449040       1.389033      -0.686281      -0.000677      -0.015461      -0.018907       0.024434       0.000294      -0.000338       0.009134      -0.007199       0.006895      -0.006855      -0.004654       0.011509              1.717456       1.506002      -0.055131      -0.052457       1.873963       0.299143       1.772404          -0.000065
           16              H       2.097420       7.200253       2.537798       0.162665       1.088118 0.84625644E+01  0.84564874E+02                                 1.772884                            1.715238      -1.221660       2.296059                    0.997381       3.609274      10.317357       0.470154       1.303701      -0.703058      -0.020038       0.004008       0.009683       0.022613       0.001770      -0.008306      -0.001124       0.004266       0.007987      -0.006734      -0.003651       0.010385              1.799374       2.327855       0.097320      -0.180822       1.504205      -0.020506       1.566060           0.001407
           17              C       9.148576       4.157019       1.478620       0.671625      20.030270 0.24757725E+03  0.51360490E+04                                 6.962730                            5.747002      -0.307891       1.970987                    0.999354      21.838045      62.068240       0.590180       0.500269      -1.000707      -0.015009      -0.012629       0.011056       0.022516      -0.004943       0.049820      -0.047454      -0.028553       0.077010      -0.065114      -0.015156       0.080270              7.458244       8.236039       0.831176      -1.457154       7.441178       2.239954       6.697517          -0.000767
           18              C      10.001282       5.332630       1.922734      -0.516826      32.964426 0.56365766E+03  0.14147843E+05                                 8.830188                            7.776428      -0.361104       1.853900                    0.996846      33.265846      98.985702       0.606534       0.402324      -1.072836      -0.016450      -0.000526       0.006211       0.017592       0.015516      -0.017132      -0.005361       0.000927       0.028101      -0.022863      -0.003963       0.026825              9.380483       8.795302       0.030412       0.334568      11.869730       1.412368       7.476417           0.059519
           19              C       9.294633       6.656360       2.147435       0.730772      20.335541 0.22631929E+03  0.45933700E+04                                 7.009490                            5.470246      -0.334888       1.966352                    0.998961      21.189037      59.674993       0.608657       0.495819      -1.002393       0.002647       0.028720       0.001959       0.028908      -0.022864       0.040594       0.008705      -0.006712       0.197489      -0.066593      -0.013413       0.080007              7.793367       8.913561       0.969942      -2.041670       9.458492      -0.160406       5.008048           0.007722
           20              C       8.167196       6.190274       5.495037       0.684091      20.631991 0.23956538E+03  0.49163160E+04                                 7.019737                            5.555334      -0.105644       2.029358                    0.999407      21.652510      60.690140       0.617821       0.483090      -1.012119      -0.011890       0.003594      -0.007848       0.014693       0.041340      -0.048665      -0.055764       0.008184       0.064069      -0.056768      -0.043231       0.100000              7.866236       8.173742      -1.492078       2.803216       6.733705       1.379378       8.691260          -0.002408
           21              C       1.627877       2.006278       2.927279       0.672199      20.034816 0.24763198E+03  0.51377158E+04                                 6.964609                            5.748197      -0.306253       1.971221                    0.999352      21.844676      62.100074       0.590004       0.500366      -1.000610      -0.007120      -0.018125      -0.011126       0.022427       0.004376       0.061308      -0.031988       0.027702       0.075564      -0.065168      -0.015203       0.080371              7.460412       7.017182       0.413694      -2.592395       8.664389       0.652765       6.699666          -0.000798
           22              C       2.463922       3.193801       2.483164      -0.517960      32.994242 0.56430346E+03  0.14168774E+05                                 8.835908                            7.780920      -0.363000       1.853042                    0.996809      33.289211      99.086940       0.606326       0.402328      -1.072783       0.005611      -0.016472      -0.006344       0.018522       0.012199      -0.000376       0.017769      -0.017660       0.028755      -0.022701      -0.003651       0.026353              9.386894      11.537125       0.967530      -1.228925       9.142039      -0.776241       7.481518           0.059440
           23              C       3.945176       2.954006       2.258464       0.730923      20.339207 0.22636165E+03  0.45945878E+04                                 7.011097                            5.471317      -0.332210       1.966870                    0.998950      21.192531      59.693240       0.608485       0.495921      -1.002310       0.027117       0.011062      -0.002798       0.029420      -0.015877       0.004610      -0.040930       0.032995       0.198943      -0.066478      -0.013712       0.080190              7.795266       8.809782       0.933734      -0.509571       9.567019       1.983858       5.008998           0.007765
           24              C       8.894529       5.670491       7.722659       0.682256      20.662441 0.23999137E+03  0.49272938E+04                                 7.026869                            5.560593      -0.107376       2.028385                    0.999381      21.671740      60.759753       0.617469       0.483145      -1.012080       0.007294      -0.009618       0.008624       0.014835       0.029432       0.037070       0.064577      -0.058757       0.063897      -0.057504      -0.042899       0.100403              7.874523       7.806499      -1.622165      -0.397086       7.115508      -3.103145       8.701563          -0.002409
           25              C       2.996067       9.739686       7.333177       0.671652      20.032152 0.24760385E+03  0.51367382E+04                                 6.963070                            5.747248      -0.307965       1.970924                    0.999354      21.839586      62.073419       0.590177       0.500258      -1.000712       0.015006       0.012650      -0.011032       0.022515      -0.004976       0.049835      -0.047491      -0.028561       0.077083      -0.065125      -0.015205       0.080330              7.458620       8.236451       0.831240      -1.457253       7.441573       2.240075       6.697834          -0.000762
           26              C       2.143361       8.564075       6.889063      -0.516858      32.965666 0.56368184E+03  0.14148581E+05                                 8.830306                            7.776512      -0.361144       1.853883                    0.996847      33.266667      98.988119       0.606541       0.402316      -1.072843       0.016445       0.000514      -0.006206       0.017585       0.015506      -0.017120      -0.005402       0.000975       0.028138      -0.022832      -0.004009       0.026841              9.380617       8.795436       0.030495       0.334486      11.869936       1.412468       7.476478           0.059505
           27              C       2.850010       7.240345       6.664362       0.730776      20.335781 0.22632214E+03  0.45934337E+04                                 7.009484                            5.470240      -0.334896       1.966345                    0.998960      21.189142      59.674970       0.608666       0.495812      -1.002398      -0.002642      -0.028731      -0.001952       0.028918      -0.022852       0.040591       0.008711      -0.006713       0.197529      -0.066589      -0.013427       0.080016              7.793362       8.913555       0.969944      -2.041685       9.458479      -0.160371       5.008053           0.007731
           28              C       3.977447       7.706431       3.316760       0.684094      20.632003 0.23956551E+03  0.49163212E+04                                 7.019750                            5.555342      -0.105654       2.029355                    0.999407      21.652541      60.690321       0.617819       0.483091      -1.012118       0.011892      -0.003593       0.007848       0.014694       0.041341      -0.048666      -0.055766       0.008182       0.064071      -0.056769      -0.043233       0.100002              7.866255       8.173767      -1.492067       2.803236       6.733712       1.379386       8.691287          -0.002422
           29              C      10.516766      11.890427       5.884518       0.672154      20.030120 0.24756407E+03  0.51359411E+04                                 6.963661                            5.747492      -0.306128       1.971355                    0.999352      21.840709      62.086052       0.590029       0.500381      -1.000605       0.007063       0.018129       0.011177       0.022438       0.004440       0.061210      -0.031982       0.027582       0.075403      -0.065141      -0.015082       0.080222              7.459375       7.016200       0.413584      -2.591990       8.663132       0.652672       6.698792          -0.000794
           30              C       9.680721      10.702904       6.328633      -0.517925      32.992231 0.56426704E+03  0.14167661E+05                                 8.835806                            7.780886      -0.362885       1.853085                    0.996809      33.287549      99.081994       0.606301       0.402351      -1.072766      -0.005601       0.016498       0.006362       0.018548       0.012245      -0.000468       0.017765      -0.017612       0.028700      -0.022771      -0.003549       0.026320              9.386765      11.537045       0.967417      -1.228807       9.141793      -0.776293       7.481458           0.059434
           31              C       8.199467      10.942699       6.553333       0.730946      20.337898 0.22634484E+03  0.45941807E+04                                 7.010941                            5.471203      -0.332247       1.966880                    0.998950      21.191809      59.691594       0.608474       0.495937      -1.002298      -0.027080      -0.011056       0.002817       0.029386      -0.015899       0.004619      -0.040925       0.033042       0.198800      -0.066486      -0.013662       0.080148              7.795093       8.809524       0.933726      -0.509497       9.566845       1.983817       5.008908           0.007733
           32              C       3.250114       8.226214       1.089138       0.682246      20.662661 0.23999437E+03  0.49273724E+04                                 7.026917                            5.560627      -0.107393       2.028377                    0.999381      21.671927      60.760446       0.617467       0.483145      -1.012080      -0.007295       0.009617      -0.008623       0.014834       0.029431       0.037069       0.064575      -0.058755       0.063896      -0.057503      -0.042898       0.100401              7.874580       7.806554      -1.622182      -0.397071       7.115554      -3.103173       8.701631          -0.002435
           33              C       9.074083       6.690531       6.608848      -0.475600      35.344591 0.56599652E+03  0.14135557E+05                                 9.136519                            7.697519      -0.085801       1.947092                    0.997788      32.253803      93.862424       0.624724       0.392572      -1.085982       0.000761       0.001026       0.000611       0.001416      -0.014659      -0.003884       0.002261       0.008969       0.019563      -0.018600       0.004044       0.014556             10.131108       9.203212       0.345005       2.042073       9.439885      -1.459228      11.750228           0.016527
           34              C       3.070560       7.206174       2.202949      -0.475597      35.344595 0.56599601E+03  0.14135544E+05                                 9.136525                            7.697518      -0.085811       1.947088                    0.997788      32.253800      93.862467       0.624723       0.392572      -1.085982      -0.000762      -0.001027      -0.000613       0.001418      -0.014656      -0.003885       0.002258       0.008967       0.019565      -0.018597       0.004046       0.014552             10.131121       9.203223       0.345018       2.042086       9.439902      -1.459230      11.750239           0.016514
           35              O       8.013032       3.972166       1.986179      -0.575476      32.362217 0.51436459E+03  0.12213393E+05                                 7.940506                            6.966607       0.535020       2.218221                    0.997788      27.586056      71.764808       0.729018       0.353837      -1.144590       0.048612      -0.023346      -0.013289       0.055541      -0.021614      -0.024364      -0.036091       0.074478       0.042522      -0.070604       0.022569       0.048035              8.374704      11.902475       0.748396      -3.202777       5.972016       0.301215       7.249620           0.130166
           36              O       9.656865       3.397963       0.635331      -0.367658      24.462842 0.37283992E+03  0.81435321E+04                                 6.551903                            5.903270       1.140435       2.472203                    0.998947      24.301061      60.026110       0.800058       0.350505      -1.150840      -0.021288       0.004354       0.013499       0.025581       0.008413       0.000859       0.014790       0.034270       0.009407      -0.027365       0.008240       0.019124              6.822472       5.693061      -1.389474      -0.979081       6.869896       2.597497       7.904459           0.354155
           37              O      -0.544012       7.674653       1.886606      -0.609361      38.543088 0.52680651E+03  0.12515693E+05                                 8.838507                            6.932546       0.765619       2.295785                    0.998138      27.283985      69.751164       0.753593       0.342110      -1.160555      -0.038086      -0.045049       0.024247       0.063780       0.019671       0.014582      -0.015557      -0.017942       0.015326      -0.034978       0.012578       0.022399             10.108373       9.191563       5.251667      -1.379552      15.056807      -2.099014       6.076747           0.125064
           38              O       7.110563       6.818947       5.213940      -0.633854      43.223987 0.64690734E+03  0.16269428E+05                                 9.750368                            7.890978       0.237359       2.112366                    0.995324      28.850406      77.284440       0.674722       0.360953      -1.138717       0.023617      -0.022110       0.002247       0.032429      -0.007338      -0.012402      -0.050051       0.065822      -0.010276      -0.070946       0.030020       0.040926             10.997921      14.972635      -4.945840       2.953402       9.496564      -0.419141       8.524563           0.077119
           39              O       8.457474       5.117439       4.919626      -0.551651      27.872719 0.44782779E+03  0.10243705E+05                                 7.103897                            6.430656       0.892148       2.350287                    0.998677      26.531555      67.146460       0.773267       0.346283      -1.153911       0.028506       0.001368       0.013540       0.031588       0.005855      -0.044966       0.006961      -0.083446       0.052252      -0.073489       0.032003       0.041487              7.409919       5.706728      -1.274742      -0.160865       8.200628       2.412120       8.322402           0.094422
           40              O       8.131904       6.700135       2.571282      -0.547902      35.487963 0.54662731E+03  0.13207930E+05                                 8.612327                            7.305884       0.205821       2.123913                    0.995720      27.491911      72.676587       0.692273       0.366172      -1.132286       0.020672       0.041090      -0.002513       0.046065       0.007616       0.008394      -0.002806       0.090174       0.099972      -0.062516       0.022842       0.039674              9.394253      13.660309       0.874777      -3.824914       6.378669      -0.177956       8.143782           0.115700
           41              O      -1.589978      10.834702       2.419719      -0.575600      32.361166 0.51432008E+03  0.12211993E+05                                 7.939819                            6.965856       0.538971       2.219395                    0.997820      27.586969      71.764676       0.729132       0.353791      -1.144635      -0.037507       0.037913       0.012585       0.054795      -0.039692       0.026456       0.034328      -0.031912       0.043912      -0.070417       0.022954       0.047463              8.374028       6.134763      -1.226033      -1.322234      11.738488       2.932745       7.248834           0.130505
           42              O      11.275401       2.241301       3.770568      -0.368025      24.508301 0.37371033E+03  0.81672510E+04                                 6.559010                            5.909285       1.141101       2.472135                    0.998916      24.328042      60.108826       0.799833       0.350402      -1.150932       0.010947      -0.019409      -0.013073       0.025834      -0.005101      -0.013765      -0.004747      -0.034704       0.012301      -0.026794       0.009751       0.017043              6.830058       7.606704      -0.738041      -2.778615       4.969825       0.084980       7.913647           0.354610
           43              O       4.684545       3.938199       2.519293      -0.609374      38.540506 0.52675327E+03  0.12513838E+05                                 8.837107                            6.931316       0.764747       2.295493                    0.998123      27.285505      69.748425       0.753820       0.342023      -1.160654      -0.030478      -0.050674      -0.024350       0.063951       0.021572       0.019314      -0.008846      -0.009735       0.015681      -0.035328       0.012686       0.022642             10.106938      11.221726       5.946567       1.538883      13.023272       1.984654       6.075816           0.124839
           44              O       9.831554       4.874446       8.003755      -0.633412      43.188503 0.64626568E+03  0.16249076E+05                                 9.744637                            7.886743       0.240528       2.113538                    0.995309      28.837703      77.237570       0.674952       0.360924      -1.138753      -0.028912       0.015676      -0.002531       0.032986      -0.026132       0.043384       0.027665      -0.043193      -0.010360      -0.070979       0.030266       0.040713             10.991140      13.092613      -5.582017       1.352900      11.360536      -2.657115       8.520271           0.077058
           45              O       7.785506       5.597624       8.298069      -0.550754      27.810835 0.44655321E+03  0.10206678E+05                                 7.091013                            6.419439       0.894629       2.351345                    0.998651      26.510430      67.054343       0.774360       0.346061      -1.154163      -0.007233       0.026923      -0.014475       0.031412       0.029739      -0.022127       0.040802       0.059925       0.053477      -0.074306       0.031341       0.042965              7.396160       8.704391      -0.241740      -2.330110       5.177936      -0.626878       8.306152           0.094540
           46              O       4.363203       1.868140       1.834616      -0.548324      35.489060 0.54664155E+03  0.13208209E+05                                 8.611865                            7.305459       0.204855       2.123530                    0.995643      27.493346      72.677482       0.692375       0.366120      -1.132340       0.032025       0.032478       0.003033       0.045712      -0.021601       0.005576      -0.006506      -0.079202       0.102215      -0.062296       0.022880       0.039416              9.393736       6.606457      -1.540692      -1.070914      13.431321       3.675968       8.143429           0.116013
           47              O       4.131611       9.924539       6.825618      -0.575473      32.362719 0.51436982E+03  0.12213523E+05                                 7.940455                            6.966536       0.535051       2.218227                    0.997788      27.586656      71.765901       0.729040       0.353826      -1.144601      -0.048594       0.023349       0.013285       0.055525      -0.021609      -0.024333      -0.036170       0.074532       0.042534      -0.070670       0.022643       0.048027              8.374661      11.902442       0.748402      -3.202803       5.971956       0.301200       7.249586           0.130230
           48              O       2.487778      10.498742       8.176466      -0.367733      24.467448 0.37292640E+03  0.81458177E+04                                 6.552206                            5.903517       1.140589       2.472188                    0.998947      24.305577      60.036902       0.800138       0.350453      -1.150893       0.021275      -0.004338      -0.013482       0.025558       0.008087       0.000878       0.014787       0.034027       0.010091      -0.027224       0.008425       0.018799              6.822796       5.693311      -1.389548      -0.979142       6.870234       2.597663       7.904843           0.354184
           49              O      12.688655       6.222052       6.925191      -0.609380      38.543168 0.52680865E+03  0.12515724E+05                                 8.838387                            6.932460       0.765799       2.295835                    0.998139      27.284425      69.751656       0.753616       0.342100      -1.160567       0.038080       0.045062      -0.024249       0.063786       0.019721       0.014596      -0.015561      -0.017924       0.015468      -0.035032       0.012623       0.022409             10.108233       9.191439       5.251593      -1.379520      15.056593      -2.098959       6.076666           0.124986
           50              O       5.034080       7.077758       3.597857      -0.633855      43.224224 0.64691166E+03  0.16269565E+05                                 9.750408                            7.891007       0.237357       2.112365                    0.995324      28.850481      77.284739       0.674721       0.360953      -1.138717      -0.023618       0.022109      -0.002246       0.032429      -0.007339      -0.012404      -0.050057       0.065827      -0.010275      -0.070953       0.030022       0.040931             10.997971      14.972725      -4.945852       2.953430       9.496587      -0.419140       8.524602           0.077105
           51              O       3.687169       8.779266       3.892171      -0.551659      27.872929 0.44783235E+03  0.10243836E+05                                 7.103932                            6.430686       0.892144       2.350283                    0.998677      26.531691      67.146902       0.773265       0.346282      -1.153911      -0.028502      -0.001368      -0.013539       0.031583       0.005856      -0.044971       0.006960      -0.083449       0.052266      -0.073495       0.032004       0.041491              7.409957       5.706756      -1.274738      -0.160853       8.200661       2.412138       8.322455           0.094397
           52              O       4.012739       7.196570       6.240515      -0.547893      35.487657 0.54662096E+03  0.13207730E+05                                 8.612244                            7.305814       0.205772       2.123892                    0.995720      27.491935      72.676371       0.692280       0.366170      -1.132289      -0.020680      -0.041082       0.002513       0.046062       0.007622       0.008389      -0.002800       0.090169       0.099970      -0.062514       0.022846       0.039668              9.394163      13.660172       0.874757      -3.824881       6.378608      -0.177945       8.143710           0.115731
           53              O      13.734621       3.062003       6.392078      -0.575665      32.358778 0.51428252E+03  0.12210886E+05                                 7.939564                            6.965703       0.539107       2.219453                    0.997821      27.585592      71.760595       0.729124       0.353801      -1.144626       0.037503      -0.037940      -0.012595       0.054814      -0.039699       0.026306       0.034368      -0.031873       0.043853      -0.070340       0.022814       0.047526              8.373730       6.134597      -1.225932      -1.322155      11.737988       2.932548       7.248607           0.130275
           54              O       0.869242      11.655404       5.041229      -0.367869      24.498256 0.37352134E+03  0.81622873E+04                                 6.558543                            5.908913       1.140422       2.472070                    0.998914      24.317420      60.084294       0.799611       0.350535      -1.150795      -0.010992       0.019438       0.013098       0.025889      -0.004644      -0.013780      -0.004706      -0.036108       0.010633      -0.027095       0.009263       0.017832              6.829556       7.606128      -0.737984      -2.778325       4.969498       0.084972       7.913041           0.354579
           55              O       7.460098       9.958506       6.292504      -0.609364      38.541354 0.52676387E+03  0.12514257E+05                                 8.837670                            6.931711       0.764316       2.295361                    0.998122      27.284566      69.748386       0.753739       0.342055      -1.160618       0.030442       0.050671       0.024352       0.063931       0.021441       0.019266      -0.008804      -0.009540       0.015294      -0.035130       0.012557       0.022573             10.107628      11.222435       5.947027       1.539033      13.024240       1.984861       6.076207           0.124880
           56              O       2.313089       9.022259       0.808042      -0.633403      43.188404 0.64626282E+03  0.16248987E+05                                 9.744619                            7.886724       0.240536       2.113540                    0.995309      28.837671      77.237458       0.674953       0.360924      -1.138753       0.028910      -0.015677       0.002532       0.032985      -0.026135       0.043380       0.027662      -0.043185      -0.010360      -0.070974       0.030267       0.040707             10.991123      13.092614      -5.582015       1.352907      11.360501      -2.657103       8.520255           0.077099
           57              O       4.359137       8.299081       0.513728      -0.550738      27.811212 0.44656128E+03  0.10206915E+05                                 7.091095                            6.419513       0.894627       2.351340                    0.998651      26.510552      67.054950       0.774352       0.346062      -1.154161       0.007231      -0.026925       0.014478       0.031415       0.029736      -0.022121       0.040800       0.059927       0.053486      -0.074302       0.031340       0.042962              7.396244       8.704497      -0.241742      -2.330119       5.177994      -0.626890       8.306241           0.094632
           58              O       7.781440      12.028565       6.977181      -0.548413      35.490802 0.54667475E+03  0.13209249E+05                                 8.612302                            7.305800       0.204853       2.123535                    0.995641      27.493574      72.679418       0.692339       0.366132      -1.132327      -0.032053      -0.032473      -0.003037       0.045729      -0.021606       0.005587      -0.006512      -0.079171       0.102148      -0.062274       0.022864       0.039410              9.394242       6.606721      -1.540694      -1.070929      13.432136       3.676220       8.143868           0.115785

******************************************************
Auxiliary information for the entire system
The total spin magnetic moment of the unit cell is   3.965375
The total net atomic charge of the unit cell is   0.000003
Accuracy of reproducing the electrostatic potential in the unit cell:
  The inner radius (bohr) =    5.0000
  The outer radius (bohr) =   12.0000
  Valid grid points have density less than (e/(bohr^3)) =    0.0001
  The number of valid grid points were=         7000
  The rms potential error without charges in kcal/mol is=      4.51105
  The rms potential error with partial charges in kcal/mol is=      0.30254
  The RRMSE value at monopole order=      0.06707
  The rms potential error with partial charges and cloud penetration in kcal/mol is=      0.28776
  The RRMSE value at monopole order with cloud penetration is=      0.06379
  The rms potential error with partial charges and atomic dipoles in kcal/mol is=      0.36640
  The RRMSE value at dipole order=      0.08122
  The rms potential error with partial charges, atomic dipoles and cloud penetration in kcal/mol is=      0.33771
  The RRMSE value at dipole order with cloud penetration=      0.07486

******************************************************
The electron densities and ab initio electrostatic potential were computed in VASP using the PBE functional and
projector augmented wave method. See the main text of the journal article for a description of computational details.
The atomic charges, dipoles, and quadrupoles were computed with the DDEC6 method as described in
(a) T. A. Manz and N. Gabaldon Limas, RSC Adv. 6 (2016) 47771-47801 DOI: 10.1039/c6ra04656h
(b) N. Gabaldon Limas and T. A. Manz, RSC Adv. 8 (2018) 2678-2707 DOI: 10.1039/c7ra11829e.
For each atom in the material, the electron cloud parameters were fit to the spherically averaged atom-in-material
electron density using radial positions for which this density was between 10^-4 and 10^-2 electrons per cubic bohr.
The polarizabilities, dispersion coefficients, and quantum Drude oscillator (QDO) parameters were fit using the MCLF method.
The magnetic structure of the system was optimized in VASP from the default ferromagnetic initial guess using spin polarization.
The atomic spin moments (ASMs) were computed on this optimized magnetic structure using the DDEC6 partition as inputs
to the method of T. A. Manz and D. S. Sholl, J. Chem. Theory Comput. 7 (2011) 4146-4164 DOI: 10.1021/ct200539n.
The RMSE and RRMSE were computed using a uniform grid with Ewald summation.
