# Supplementary material for: A collection of forcefield precursors for metal–organic frameworks
Source: RSC Adv. 2019 Nov 13;9(63):36492–507. doi: 10.1039/c9ra07327b (PMC9075174; doi:10.1039/c9ra07327b)
Supplement: RA-009-C9RA07327B-s6234 [file RA-009-C9RA07327B-s6234.xyz]

  282
jmolscript: load "" {1 1 1} spacegroup "x,y,z" unitcell [{     13.587400     0.000000     0.000000 }, {     -4.194001    12.923923     0.000000 }, {      6.616036     5.066941    24.337087 }]
Zn     5.799643    11.725730     1.278671     0.959292
Zn     0.308409    11.117013     2.118543     0.947703
Zn     7.125103     1.847034     3.120258     0.963421
Zn     5.877311    11.669278    10.889873     0.959253
Zn     6.993289     6.258291    10.050000     0.948502
Zn     9.659267     9.880774     9.048286     0.963925
Zn    10.209792     6.265134    23.058416     0.959292
Zn    15.701026     6.873851    22.218544     0.947703
Zn     8.884332    16.143830    21.216829     0.963421
Zn    10.132124     6.321586    13.447214     0.959253
Zn     9.016146    11.732573    14.287087     0.948502
Zn     6.350168     8.110090    15.288801     0.963925
Zn     6.793700     0.000000     0.000000     1.159203
Zn     8.004717     8.995432    12.168543     1.159910
Cd     9.897786    10.481070     4.455877     1.039892
Cd     7.622462     2.259198     7.712666     1.039951
Cd     6.111649     7.509794    19.881210     1.039892
Cd     8.386973    15.731666    16.624421     1.039951
P      3.199346    11.668013     2.994679     1.337449
P      9.349015     1.849458     0.994657     1.329633
P     11.660222    16.709320    22.579706     1.323812
P      6.625042     9.178139     9.173865     1.336430
P      8.975121    11.996839    11.173887     1.331378
P      6.031216    10.924981    13.925925     1.326735
P     12.810089     6.322851    21.342408     1.337449
P      6.660420    16.141406    23.342430     1.329633
P      4.349213     1.281544     1.757381     1.323811
P      9.384393     8.812725    15.163222     1.336430
P      7.034314     5.994025    13.163200     1.331378
P      9.978219     7.065883    10.411162     1.326735
H     -0.453604     7.072768     3.672466     0.120565
H      1.013251     6.934934     4.239521     0.107982
H      1.391957     6.742638     1.968870     0.104927
H      0.303882     7.841595     1.623284     0.119953
H      2.834631     8.326912     2.874210     0.094708
H      2.291684     9.061260     1.584344     0.109443
H      2.958939     9.899618     4.499927     0.140766
H      1.854101    10.979157     4.774936     0.161728
H      0.642180     8.960523     5.122957     0.098399
H      9.252003     4.837821     4.074028     0.104227
H      6.752499     5.670904     4.624047     0.117691
H      7.763848     6.462605     3.708972     0.113844
H      6.142702     6.044990     2.156266     0.103116
H      5.738244     4.671953     2.830403     0.119877
H      7.083148     3.974914     1.034326     0.111802
H      8.128695     5.132833     1.294733     0.095960
H     10.049953     2.808111     3.003197     0.163605
H     10.055830     3.894109     1.869088     0.148761
H     15.116406    14.980029    24.171595     0.113945
H      8.471229     7.672750     0.104649     0.114236
H      7.645948     7.768926     1.448057     0.110956
H     13.213407    12.835598    23.151871     0.102459
H      6.025301     6.977648     0.055975     0.106361
H      5.177887     8.889250     1.000254     0.108964
H     11.443037    14.138143    23.808972     0.111966
H     13.250411    15.016893    22.356048     0.146122
H     13.945231    16.327023    22.869561     0.169256
H      3.381735     4.285157     8.496077     0.120805
H      2.797860     5.637840     7.929023     0.109099
H      2.498058     5.938697    10.199673     0.104670
H      3.879207     5.242967    10.545260     0.119578
H      3.559664     7.799941     9.294334     0.094960
H      4.425744     7.510175    10.584199     0.108957
H      5.017205     8.403623     7.668616     0.140822
H      6.385058     7.685954     7.393607     0.161667
H      4.839076     5.910124     7.045587     0.097111
H     11.847506    12.826979     8.094515     0.105140
H     -0.175972    10.706673     7.544497     0.116881
H      0.264898    11.913010     8.459571     0.114511
H      0.368072    10.242120    10.012278     0.103397
H     12.774324     9.433599     9.338140     0.119855
H     11.696192    10.497676    11.134217     0.111656
H     12.474843    11.849583    10.873810     0.096157
H      9.670606    12.959457     9.165347     0.163765
H     10.701760    13.300260    10.299455     0.149619
H      3.319552    13.678622    12.334036     0.114159
H      1.197605    12.959382    12.063894     0.114948
H      1.543823    12.204086    10.720487     0.111125
H      1.867229    11.206628    13.353760     0.103038
H      1.291426    10.418333    12.112568     0.106808
H      3.371254    10.202350    11.168289     0.109957
H      3.652628     9.924761    12.696658     0.111673
H      3.930590    11.915122    14.149582     0.145062
H      4.962276    12.980409    13.636070     0.168286
H     16.463039    10.918096    20.664621     0.120565
H     14.996184    11.055930    20.097566     0.107982
H     14.617478    11.248226    22.368217     0.104927
H     15.705553    10.149269    22.713803     0.119953
H     13.174804     9.663952    21.462877     0.094708
H     13.717751     8.929604    22.752743     0.109443
H     13.050496     8.091246    19.837160     0.140766
H     14.155334     7.011707    19.562151     0.161728
H     15.367255     9.030341    19.214130     0.098399
H      6.757432    13.153043    20.263059     0.104227
H      9.256936    12.319960    19.713040     0.117691
H      8.245587    11.528259    20.628115     0.113844
H      9.866733    11.945874    22.180821     0.103116
H     10.271191    13.318911    21.506684     0.119877
H      8.926287    14.015950    23.302761     0.111802
H      7.880740    12.858031    23.042354     0.095960
H      5.959482    15.182753    21.333890     0.163605
H      5.953605    14.096755    22.467999     0.148761
H      0.893029     3.010835     0.165492     0.113945
H      7.538206    10.318114    24.232438     0.114236
H      8.363487    10.221938    22.889030     0.110956
H      2.796028     5.155266     1.185216     0.102458
H      9.984134    11.013216    24.281112     0.106360
H     10.831548     9.101614    23.336833     0.108964
H      4.566398     3.852721     0.528115     0.111966
H      2.759024     2.973971     1.981039     0.146122
H      2.064204     1.663841     1.467526     0.169255
H     12.627700    13.705707    15.841010     0.120805
H     13.211575    12.353024    16.408064     0.109099
H     13.511377    12.052167    14.137414     0.104670
H     12.130228    12.747897    13.791827     0.119579
H     12.449771    10.190923    15.042753     0.094960
H     11.583691    10.480689    13.752888     0.108957
H     10.992230     9.587241    16.668471     0.140822
H      9.624377    10.304910    16.943480     0.161668
H     11.170359    12.080740    17.291500     0.097111
H      4.161929     5.163885    16.242572     0.105140
H     16.185407     7.284191    16.792590     0.116881
H     15.744537     6.077854    15.877516     0.114511
H     15.641363     7.748744    14.324809     0.103397
H      3.235111     8.557265    14.998947     0.119854
H      4.313243     7.493188    13.202870     0.111656
H      3.534592     6.141281    13.463277     0.096157
H      6.338829     5.031407    15.171740     0.163765
H      5.307675     4.690604    14.037632     0.149619
H     12.689883     4.312242    12.003051     0.114159
H     14.811830     5.031482    12.273193     0.114949
H     14.465612     5.786778    13.616600     0.111125
H     14.142206     6.784236    10.983327     0.103037
H     14.718009     7.572531    12.224519     0.106808
H     12.638181     7.788514    13.168798     0.109957
H     12.356807     8.066103    11.640429     0.111673
H     12.078845     6.075742    10.187505     0.145062
H     11.047159     5.010455    10.701017     0.168286
C      0.431467     7.472345     3.679768    -0.204002
C      0.989420     7.578370     2.258482    -0.201303
C      2.041402     8.674334     2.438576    -0.107289
C      2.317918    10.489959     4.076462    -0.426647
C      0.371458     8.914350     4.181112    -0.035611
C     -1.026051     9.471862     4.003451     0.577016
C      8.006307     3.600209     5.181366     0.575855
C      8.345290     4.473726     3.988849    -0.032752
C      7.317114     5.610126     3.835525    -0.200665
C      6.481946     5.249334     2.599201    -0.205372
C      7.516153     4.511475     1.718198    -0.103957
C      9.550012     3.157654     2.248747    -0.429373
C      8.187969    10.252730     1.856920     0.589229
C      7.818975     9.657794     0.489175    -0.041223
C      7.707743     8.089410     0.535416    -0.214459
C     13.046585    12.877843    24.105885    -0.207075
C      5.550997     8.983464     0.111951    -0.098026
C     13.165313    15.758188    22.974210    -0.420700
C      3.488607     5.250346     8.488776    -0.206231
C      3.417231     5.813781     9.910062    -0.199813
C      4.134967     7.152683     9.729967    -0.106320
C      5.776582     7.976124     8.092081    -0.425653
C      4.878721     5.638369     7.987432    -0.032906
C      5.840377     4.481187     8.165093     0.577442
C     11.054835    11.260099     6.987178     0.575257
C     11.781064    11.852156     8.179695    -0.034842
C     -0.408061    11.224957     8.333019    -0.200086
C     13.093955    10.319205     9.569343    -0.206144
C     12.072898    11.075158    10.450345    -0.103568
C     10.157396    12.591820     9.919797    -0.432031
C      3.739038    13.486313    10.311624     0.587603
C      3.287049    12.951698    11.679368    -0.038546
C      1.829584    12.361787    11.633128    -0.216039
C      1.958904    11.060992    12.399746    -0.209348
C      3.345699    10.586322    12.056593    -0.098927
C      4.661953    12.062994    13.531420    -0.420226
C     15.577968    10.518519    20.657319    -0.204002
C     15.020015    10.412494    22.078605    -0.201304
C     13.968033     9.316530    21.898511    -0.107289
C     13.691517     7.500905    20.260625    -0.426647
C     15.637977     9.076514    20.155975    -0.035611
C     17.035486     8.519002    20.333636     0.577016
C      8.003128    14.390655    19.155721     0.575855
C      7.664145    13.517138    20.348238    -0.032751
C      8.692321    12.380738    20.501562    -0.200665
C      9.527489    12.741530    21.737886    -0.205372
C      8.493282    13.479389    22.618889    -0.103957
C      6.459423    14.833210    22.088340    -0.429373
C      7.821466     7.738134    22.480167     0.589229
C      8.190460     8.333070    23.847912    -0.041223
C      8.301692     9.901454    23.801671    -0.214459
C      2.962850     5.113021     0.231202    -0.207075
C     10.458438     9.007400    24.225136    -0.098026
C      2.844122     2.232676     1.362877    -0.420700
C     12.520828    12.740518    15.848311    -0.206230
C     12.592204    12.177083    14.427025    -0.199813
C     11.874468    10.838181    14.607120    -0.106320
C     10.232853    10.014740    16.245006    -0.425653
C     11.130714    12.352495    16.349655    -0.032907
C     10.169058    13.509677    16.171994     0.577442
C      4.954600     6.730765    17.349909     0.575257
C      4.228371     6.138708    16.157392    -0.034842
C     16.417496     6.765907    16.004068    -0.200086
C      2.915480     7.671659    14.767744    -0.206144
C      3.936537     6.915706    13.886742    -0.103568
C      5.852039     5.399044    14.417290    -0.432031
C     12.270397     4.504551    14.025463     0.587602
C     12.722386     5.039166    12.657719    -0.038546
C     14.179851     5.629077    12.703959    -0.216039
C     14.050531     6.929872    11.937341    -0.209348
C     12.663736     7.404542    12.280494    -0.098927
C     11.347482     5.927870    10.805667    -0.420226
N      1.346279     9.691123     3.312278    -0.093378
N      6.487997    10.174851     0.036506    -0.094307
N      8.214763     3.656087     2.718453    -0.095123
N      5.316668     6.805354     8.856266    -0.097532
N      4.189689    11.845311    12.132038    -0.093563
N     11.043640    11.475623     9.450091    -0.093183
N     14.663156     8.299741    21.024809    -0.093378
N      9.521438     7.816013    24.300581    -0.094307
N      7.794672    14.334777    21.618634    -0.095123
N     10.692767    11.185510    15.480821    -0.097532
N     11.819746     6.145553    12.205049    -0.093563
N      4.965795     6.515241    14.886996    -0.093183
O      4.542220    11.057776     2.607476    -0.773042
O      2.281307    11.818177     1.759328    -0.803607
O      3.358188    12.951348     3.794152    -0.770519
O     -1.275477    10.409623     3.193999    -0.522989
O     11.652145     8.977243     4.737701    -0.568604
O      7.376195     2.507715     5.024148    -0.535642
O      8.366872     4.007710     6.313040    -0.520853
O      7.893595     1.359383     1.178402    -0.804830
O     10.378660     0.758009     1.300574    -0.766595
O     16.201242     7.561049    23.969840    -0.762976
O      9.205962     9.730094     2.406938    -0.538552
O      7.505062    11.185585     2.321271    -0.533757
O     16.344602     5.041274    21.830124    -0.763635
O     10.749029    15.865167    21.706491    -0.764669
O     11.052267    17.045131    23.959862    -0.803009
O      5.630100    10.267079     9.561068    -0.772458
O      7.051244     8.351278    10.409215    -0.803467
O      7.796682     9.725349     8.374392    -0.770691
O      6.809336     4.533398     8.974544    -0.522351
O      5.650553     3.463707     7.430843    -0.568925
O     10.210183    10.323537     7.144395    -0.535124
O     11.331142    11.728840     5.855503    -0.520412
O      8.958219    10.461218    10.990142    -0.806360
O      7.619149    12.639311    10.867970    -0.766861
O      9.515388    12.420481    12.535790    -0.762950
O      2.927699    14.293276     9.761606    -0.538377
O      4.837133    13.124695     9.847272    -0.533214
O      7.074403    11.779064    14.675507    -0.764691
O      5.509539     9.797719    14.799139    -0.765378
O      6.538286    10.450367    12.545768    -0.803901
O     11.467215     6.933088    21.729611    -0.773042
O     13.728128     6.172687    22.577759    -0.803607
O     12.651247     5.039516    20.542935    -0.770519
O     17.284912     7.581241    21.143088    -0.522989
O      4.357290     9.013621    19.599386    -0.568604
O      8.633240    15.483149    19.312939    -0.535642
O      7.642563    13.983154    18.024047    -0.520853
O      8.115840    16.631481    23.158685    -0.804830
O      5.630775    17.232855    23.036513    -0.766595
O     -0.191807    10.429815     0.367247    -0.762976
O      6.803473     8.260770    21.930149    -0.538552
O      8.504373     6.805279    22.015816    -0.533757
O     -0.335167    12.949590     2.506963    -0.763635
O      5.260406     2.125697     2.630596    -0.764669
O      4.957168     0.945733     0.377225    -0.803009
O     10.379335     7.723785    14.776019    -0.772458
O      8.958191     9.639586    13.927872    -0.803467
O      8.212753     8.265515    15.962695    -0.770691
O      9.200099    13.457466    15.362543    -0.522351
O     10.358882    14.527157    16.906244    -0.568925
O      5.799252     7.667327    17.192692    -0.535124
O      4.678293     6.262024    18.481584    -0.520412
O      7.051216     7.529646    13.346945    -0.806360
O      8.390286     5.351553    13.469117    -0.766861
O      6.494047     5.570383    11.801297    -0.762950
O     13.081736     3.697588    14.575481    -0.538377
O     11.172302     4.866169    14.489815    -0.533214
O      8.935032     6.211800     9.661580    -0.764691
O     10.499896     8.193145     9.537948    -0.765378
O      9.471149     7.540497    11.791319    -0.803901

The following XYZ coordinates are in angstroms. Other properties are in atomic units.
The sperically averaged electron density of each atom fit to a function of the form exp(a - br)
eigen_1, eigen_2 and eigen_3 are the three eigenvalues of traceless quadrupole moment tensor
  atom number  atomic symbol              X              Y              Z     net charge C6 coefficient C8 coefficient C10 coefficient fluctuating dipole atomic polarizability isotropic forcefield polarizability              a              b squared Pearson coefficient          <r^3>          <r^4>         wp_QDO          m_QDO          q_QDO       dipole_x       dipole_y       dipole_z         dipole            Qxy            Qxz            Qyz     Q(x^2-y^2)  Q(3z^2 - R^2)        eigen_1        eigen_2        eigen_3 static polarizability      alpha(xx)      alpha(xy)      alpha(xz)      alpha(yy)      alpha(yz)      alpha(zz) atomic spin moment
            1             Zn       5.799643      11.725730       1.278671       0.959292      78.142223 0.17313331E+04  0.54074582E+05                                15.135478                           13.751562       0.244794       1.965470                    0.996872      44.301118     120.109602       0.478783       0.409595      -1.136298      -0.032406       0.080638       0.073714       0.113958       0.060765       0.027201      -0.054186       0.068594       0.056661      -0.108077       0.046843       0.061234             16.770100      18.476168      -5.809235       0.781570      18.705560      -0.423597      13.128572           0.000002
            2             Zn       0.308409      11.117013       2.118543       0.947703      77.856198 0.17547390E+04  0.55021912E+05                                15.096134                           13.847852       0.228308       1.956566                    0.996903      44.667594     121.572717       0.476650       0.409811      -1.135488      -0.060370       0.070913      -0.060333       0.110965       0.031167      -0.026113       0.074030       0.069039       0.030791      -0.105052       0.041239       0.063814             16.596620      15.220078       2.234522      -2.448123      18.040290      -4.599259      16.529494           0.000001
            3             Zn       7.125103       1.847034       3.120258       0.963421      78.298082 0.17251241E+04  0.53845065E+05                                15.124390                           13.701991       0.223344       1.958827                    0.996684      44.281002     120.108499       0.480842       0.408111      -1.137060      -0.060245      -0.087755       0.027499       0.109939      -0.063602       0.000183       0.001608       0.112140       0.138410      -0.107872       0.046136       0.061736             16.862770      12.385986       1.784494       1.263864      20.315366       4.521837      17.886957           0.000000
            4             Zn       5.877311      11.669278      10.889873       0.959253      78.175144 0.17321635E+04  0.54108162E+05                                15.141612                           13.756247       0.246124       1.965597                    0.996874      44.308569     120.146696       0.478619       0.409678      -1.136216       0.086111      -0.006562      -0.074070       0.113775       0.029284       0.059947      -0.008875      -0.127705       0.056130      -0.108386       0.046514       0.061872             16.778247      22.109127      -4.640034       0.647262      15.093619      -0.616872      13.131995           0.000002
            5             Zn       6.993289       6.258291      10.050000       0.948502      77.793760 0.17531379E+04  0.54959306E+05                                15.088881                           13.842296       0.229400       1.957055                    0.996900      44.645824     121.500782       0.476705       0.409856      -1.135453       0.085517      -0.035229       0.060493       0.110515       0.004510      -0.078589       0.001694      -0.091055       0.029607      -0.104626       0.040686       0.063941             16.587477      16.448972       2.632275       3.617008      16.789853       3.744282      16.523608           0.000001
            6             Zn       9.659267       9.880774       9.048286       0.963925      78.246485 0.17238663E+04  0.53795546E+05                                15.117914                           13.697232       0.224992       1.959523                    0.996754      44.265787     120.052511       0.480917       0.408125      -1.137059      -0.065444      -0.085177      -0.027596       0.110904      -0.084883      -0.000935      -0.001352      -0.017294       0.137456      -0.108248       0.045827       0.062421             16.854173      18.506208       3.771212      -3.906829      14.182429      -2.592571      17.873882           0.000000
            7             Zn      10.209792       6.265134      23.058416       0.959292      78.142223 0.17313331E+04  0.54074582E+05                                15.135478                           13.751562       0.244794       1.965470                    0.996872      44.301118     120.109603       0.478783       0.409595      -1.136298       0.032406      -0.080638      -0.073714       0.113958       0.060765       0.027201      -0.054186       0.068594       0.056661      -0.108077       0.046843       0.061234             16.770100      18.476168      -5.809235       0.781570      18.705560      -0.423597      13.128572           0.000002
            8             Zn      15.701026       6.873851      22.218544       0.947703      77.856198 0.17547390E+04  0.55021912E+05                                15.096135                           13.847852       0.228308       1.956566                    0.996903      44.667594     121.572719       0.476650       0.409811      -1.135488       0.060370      -0.070913       0.060333       0.110965       0.031167      -0.026113       0.074030       0.069039       0.030791      -0.105052       0.041239       0.063814             16.596621      15.220078       2.234522      -2.448123      18.040290      -4.599260      16.529494           0.000001
            9             Zn       8.884332      16.143830      21.216829       0.963421      78.298085 0.17251242E+04  0.53845068E+05                                15.124391                           13.701991       0.223344       1.958827                    0.996684      44.281003     120.108502       0.480842       0.408111      -1.137060       0.060245       0.087755      -0.027499       0.109939      -0.063602       0.000183       0.001608       0.112140       0.138410      -0.107872       0.046136       0.061736             16.862770      12.385986       1.784494       1.263864      20.315367       4.521837      17.886957           0.000000
           10             Zn      10.132124       6.321586      13.447214       0.959253      78.175144 0.17321635E+04  0.54108162E+05                                15.141612                           13.756247       0.246124       1.965597                    0.996874      44.308569     120.146695       0.478619       0.409678      -1.136216      -0.086111       0.006562       0.074070       0.113775       0.029284       0.059947      -0.008875      -0.127705       0.056130      -0.108386       0.046514       0.061872             16.778246      22.109126      -4.640034       0.647262      15.093618      -0.616872      13.131995           0.000002
           11             Zn       9.016146      11.732573      14.287087       0.948502      77.793764 0.17531380E+04  0.54959311E+05                                15.088881                           13.842296       0.229400       1.957055                    0.996900      44.645826     121.500787       0.476705       0.409856      -1.135453      -0.085517       0.035229      -0.060493       0.110515       0.004510      -0.078589       0.001694      -0.091055       0.029607      -0.104626       0.040686       0.063941             16.587477      16.448972       2.632275       3.617008      16.789852       3.744282      16.523608           0.000001
           12             Zn       6.350168       8.110090      15.288801       0.963925      78.246485 0.17238663E+04  0.53795547E+05                                15.117914                           13.697232       0.224992       1.959523                    0.996754      44.265787     120.052512       0.480917       0.408125      -1.137059       0.065444       0.085177       0.027596       0.110904      -0.084883      -0.000935      -0.001352      -0.017294       0.137456      -0.108248       0.045827       0.062421             16.854173      18.506208       3.771212      -3.906829      14.182429      -2.592571      17.873882           0.000000
           13             Zn       6.793700       0.000000       0.000000       1.159203      54.779571 0.10838461E+04  0.30648674E+05                                13.716843                           12.342450      -0.150544       1.873374                    0.998076      41.625528     113.773385       0.410956       0.527068      -1.048165      -0.000000      -0.000000       0.000000       0.000000      -0.001148       0.002066      -0.001732      -0.024480      -0.031260      -0.011438      -0.006186       0.017624             15.144512      15.664363       0.122716      -0.376341      13.845154       0.075775      15.924017           0.000001
           14             Zn       8.004717       8.995432      12.168543       1.159910      54.758217 0.10831314E+04  0.30623434E+05                                13.713817                           12.338723      -0.150369       1.873561                    0.998093      41.612413     113.728410       0.411001       0.527097      -1.048149       0.000000       0.000000      -0.000000       0.000000       0.006549       0.002407      -0.001238       0.023057      -0.030241      -0.011287      -0.007154       0.018441             15.141804      13.943480      -0.433778      -0.187186      15.562996       0.331724      15.918935           0.000001
           15             Cd       9.897786      10.481070       4.455877       1.039892     136.589272 0.33240021E+04  0.11851632E+06                                20.452853                           18.032401       0.764955       1.976843                    0.999262      74.228204     194.530792       0.468287       0.366840      -1.204419      -0.000024      -0.001874       0.005436       0.005750       0.037820      -0.105202      -0.072118      -0.099518      -0.205845      -0.155808       0.003752       0.152057             23.378980      25.928906       0.403600       8.120153      12.324723       2.052536      31.883311          -0.000005
           16             Cd       7.622462       2.259198       7.712666       1.039951     136.644022 0.33254862E+04  0.11858349E+06                                20.459381                           18.037335       0.763492       1.976472                    0.999281      74.234231     194.563761       0.468184       0.366877      -1.204378      -0.001587      -0.001063      -0.004890       0.005250       0.060279       0.036018       0.122076       0.036339      -0.204566      -0.155420       0.003317       0.152103             23.387500      13.387413      -3.668634       0.555531      24.875103      -8.360923      31.899985          -0.000005
           17             Cd       6.111649       7.509794      19.881210       1.039892     136.589262 0.33240018E+04  0.11851631E+06                                20.452852                           18.032400       0.764955       1.976843                    0.999262      74.228203     194.530786       0.468287       0.366840      -1.204419       0.000024       0.001874      -0.005436       0.005750       0.037820      -0.105202      -0.072118      -0.099518      -0.205846      -0.155808       0.003751       0.152057             23.378978      25.928904       0.403600       8.120152      12.324722       2.052535      31.883308          -0.000006
           18             Cd       8.386973      15.731666      16.624421       1.039951     136.644005 0.33254856E+04  0.11858346E+06                                20.459379                           18.037333       0.763492       1.976472                    0.999281      74.234227     194.563745       0.468184       0.366877      -1.204378       0.001587       0.001063       0.004890       0.005250       0.060279       0.036018       0.122076       0.036339      -0.204566      -0.155420       0.003317       0.152103             23.387498      13.387411      -3.668634       0.555531      24.875100      -8.360923      31.899983          -0.000006
           19              P       3.199346      11.668013       2.994679       1.337449      66.986039 0.12821488E+04  0.38983799E+05                                13.227551                           11.247384       0.155903       1.844613                    0.999598      48.985356     153.393837       0.544458       0.369995      -1.110678       0.050253       0.042482      -0.037158       0.075570      -0.003201       0.029266      -0.014521       0.009252       0.136636      -0.031983      -0.027455       0.059438             14.517071      14.795611       1.144940      -1.001227      16.095009      -0.133485      12.660594           0.000001
           20              P       9.349015       1.849458       0.994657       1.329633      67.120905 0.13003906E+04  0.39637757E+05                                13.237588                           11.328849       0.191821       1.852680                    0.999704      49.102792     153.440922       0.542928       0.370108      -1.111730       0.007175      -0.045389      -0.061536       0.076801       0.031673       0.013152       0.013860       0.062821      -0.084757      -0.038682      -0.023453       0.062135             14.540926      12.850312      -1.314245      -1.626665      16.052233       1.204248      14.720234           0.000000
           21              P      11.660222      16.709320      22.579706       1.323812      68.749757 0.13123571E+04  0.40083641E+05                                13.399656                           11.338647       0.229454       1.860760                    0.999754      49.258684     153.951256       0.545870       0.367368      -1.114091      -0.059578       0.032241      -0.033110       0.075401      -0.014781      -0.040980       0.016424       0.045153       0.063812      -0.038290      -0.024638       0.062929             14.868751      13.952942      -0.835333       1.895980      16.481223      -1.544693      14.172088           0.000000
           22              P       6.625042       9.178139       9.173865       1.336430      67.051789 0.12838016E+04  0.39046684E+05                                13.235953                           11.254489       0.155478       1.844106                    0.999612      49.020319     153.528930       0.544296       0.369986      -1.110683       0.024761       0.060436       0.036501       0.074820      -0.005162       0.023531      -0.022914      -0.002817       0.136308      -0.032076      -0.027367       0.059444             14.526417      15.308767       1.315919      -0.180103      15.602816       0.993627      12.667668           0.000001
           23              P       8.975121      11.996839      11.173887       1.331378      67.158348 0.13013761E+04  0.39686988E+05                                13.258422                           11.345295       0.189821       1.851929                    0.999693      49.134284     153.724221       0.541503       0.370903      -1.110807      -0.046136      -0.008418       0.059759       0.075964       0.007477      -0.008842      -0.016733      -0.089023      -0.085046      -0.038626      -0.024035       0.062662             14.565374      16.548523      -0.122261      -1.654911      12.402616       1.176838      14.744981           0.000000
           24              P       6.031216      10.924981      13.925925       1.326735      68.480089 0.13056048E+04  0.39812955E+05                                13.351115                           11.298654       0.237776       1.864046                    0.999755      49.097081     153.158054       0.547798       0.366668      -1.114988       0.049805      -0.046605       0.032956       0.075754      -0.024709      -0.027566       0.033452      -0.019639       0.062524      -0.037685      -0.024128       0.061814             14.813741      16.665296       0.070761       2.042752      13.654415      -1.318849      14.121512          -0.000000
           25              P      12.810089       6.322851      21.342408       1.337449      66.986037 0.12821488E+04  0.38983797E+05                                13.227551                           11.247384       0.155903       1.844613                    0.999598      48.985356     153.393839       0.544458       0.369995      -1.110678      -0.050253      -0.042482       0.037158       0.075570      -0.003201       0.029266      -0.014521       0.009252       0.136636      -0.031983      -0.027455       0.059438             14.517072      14.795611       1.144940      -1.001227      16.095010      -0.133484      12.660594           0.000001
           26              P       6.660420      16.141406      23.342430       1.329633      67.120906 0.13003907E+04  0.39637758E+05                                13.237588                           11.328849       0.191821       1.852680                    0.999704      49.102792     153.440920       0.542928       0.370108      -1.111730      -0.007175       0.045389       0.061536       0.076801       0.031673       0.013152       0.013860       0.062821      -0.084757      -0.038682      -0.023453       0.062135             14.540926      12.850312      -1.314245      -1.626665      16.052233       1.204248      14.720234           0.000000
           27              P       4.349213       1.281544       1.757381       1.323811      68.749756 0.13123571E+04  0.40083641E+05                                13.399656                           11.338648       0.229454       1.860760                    0.999754      49.258684     153.951256       0.545870       0.367368      -1.114091       0.059578      -0.032241       0.033110       0.075401      -0.014781      -0.040980       0.016424       0.045153       0.063813      -0.038290      -0.024638       0.062929             14.868751      13.952942      -0.835333       1.895980      16.481223      -1.544693      14.172089           0.000000
           28              P       9.384393       8.812725      15.163222       1.336430      67.051787 0.12838015E+04  0.39046682E+05                                13.235953                           11.254489       0.155477       1.844106                    0.999612      49.020318     153.528925       0.544296       0.369986      -1.110683      -0.024761      -0.060436      -0.036501       0.074820      -0.005162       0.023531      -0.022914      -0.002817       0.136308      -0.032076      -0.027367       0.059444             14.526417      15.308767       1.315919      -0.180103      15.602816       0.993627      12.667667           0.000001
           29              P       7.034314       5.994025      13.163200       1.331378      67.158349 0.13013761E+04  0.39686990E+05                                13.258422                           11.345295       0.189821       1.851929                    0.999693      49.134284     153.724219       0.541503       0.370903      -1.110807       0.046136       0.008418      -0.059759       0.075964       0.007477      -0.008842      -0.016733      -0.089023      -0.085046      -0.038627      -0.024035       0.062662             14.565373      16.548523      -0.122261      -1.654911      12.402616       1.176838      14.744981           0.000000
           30              P       9.978219       7.065883      10.411162       1.326735      68.480089 0.13056048E+04  0.39812956E+05                                13.351115                           11.298654       0.237776       1.864046                    0.999755      49.097082     153.158056       0.547798       0.366668      -1.114988      -0.049805       0.046605      -0.032956       0.075754      -0.024708      -0.027566       0.033452      -0.019639       0.062524      -0.037685      -0.024128       0.061814             14.813740      16.665296       0.070761       2.042752      13.654414      -1.318849      14.121511          -0.000000
           31              H      -0.453604       7.072768       3.672466       0.120565       1.075648 0.80280759E+01  0.77071006E+02                                 1.589723                            1.541486      -0.734605       2.519100                    0.999700       3.190622       8.187443       0.574815       1.109938      -0.751877      -0.028687      -0.007305      -0.006422       0.030291       0.004914       0.004356       0.002687       0.006346      -0.009661      -0.005332      -0.004179       0.009511              1.605361       2.002802       0.316495      -0.072780       1.506860       0.005392       1.306422          -0.000001
           32              H       1.013251       6.934934       4.239521       0.107982       1.027948 0.76620978E+01  0.72280051E+02                                 1.506563                            1.478053      -0.620012       2.565805                    0.999960       3.107526       7.754917       0.607256       1.069212      -0.763394       0.017258      -0.012713       0.011563       0.024355      -0.004230       0.002011      -0.000880      -0.000940       0.002709      -0.004864       0.000024       0.004840              1.507673       1.463344      -0.242847       0.203564       1.528664      -0.242574       1.531009          -0.000001
           33              H       1.391957       6.742638       1.968870       0.104927       1.019004 0.70713883E+01  0.66392314E+02                                 1.582615                            1.478775      -0.635312       2.552893                    0.999787       3.326227       8.705980       0.562552       1.159660      -0.736680       0.011162      -0.022185      -0.003397       0.025066      -0.001607      -0.004384       0.001327      -0.011032      -0.013174      -0.008273      -0.000002       0.008275              1.652547       1.415718      -0.386769      -0.202607       2.084977       0.412129       1.456945           0.000001
           34              H       0.303882       7.841595       1.623284       0.119953       1.113872 0.89376754E+01  0.89369091E+02                                 1.724375                            1.707687      -0.756951       2.513219                    0.999355       3.405325       9.331892       0.500634       1.223554      -0.723662      -0.024337       0.013914      -0.013835       0.031262      -0.000104       0.003801      -0.002079       0.014710      -0.005005      -0.007400      -0.002122       0.009522              1.714144       1.777443      -0.139662       0.296335       1.536958      -0.092630       1.828031           0.000000
           35              H       2.834631       8.326912       2.874210       0.094708       1.106563 0.88745857E+01  0.88486012E+02                                 1.705613                            1.692180      -0.700371       2.528664                    0.999610       3.460992       9.437736       0.507696       1.209975      -0.726465       0.020345      -0.009394       0.014260       0.026562      -0.004867       0.002630       0.002561      -0.000128       0.000417      -0.006862       0.002064       0.004798              1.701366       1.962983      -0.247168       0.197864       1.578081      -0.057546       1.563034           0.000001
           36              H       2.291684       9.061260       1.584344       0.109443       0.949217 0.71287436E+01  0.68725645E+02                                 1.658259                            1.608250      -0.976695       2.409491                    0.996435       3.669000      10.539875       0.466955       1.360583      -0.690740       0.005430       0.015191      -0.033864       0.037510       0.001439      -0.007256      -0.005207      -0.009537       0.030788      -0.012245      -0.002311       0.014555              1.681955       1.437745       0.093846      -0.247901       1.544321      -0.265568       2.063799           0.000001
           37              H       2.958939       9.899618       4.499927       0.140766       1.037446 0.81165574E+01  0.79367739E+02                                 1.651174                            1.631419      -0.927431       2.441585                    0.998865       3.341430       9.107973       0.509382       1.229676      -0.721475       0.015799      -0.013713       0.007543       0.022239       0.003238       0.008275       0.006996      -0.003862      -0.019249      -0.012792       0.000088       0.012704              1.652587       1.729880      -0.244527       0.218701       1.623659      -0.147265       1.604222           0.000001
           38              H       1.854101      10.979157       4.774936       0.161728       0.966988 0.73706507E+01  0.70981855E+02                                 1.640771                            1.607766      -0.892247       2.482068                    0.998988       3.249515       9.047371       0.483608       1.315138      -0.703219      -0.014622       0.018139       0.020191       0.030830      -0.003090       0.003093       0.011938       0.010059      -0.011557      -0.016245       0.007773       0.008472              1.654507       1.517780      -0.106826      -0.255154       1.628697       0.272219       1.817044          -0.000000
           39              H       0.642180       8.960523       5.122957       0.098399       1.194737 0.95431555E+01  0.96678044E+02                                 1.783071                            1.743092      -0.725607       2.517140                    0.999448       3.486136       9.512091       0.506396       1.193933      -0.730534       0.013443      -0.002955       0.036439       0.038952       0.003219       0.001802      -0.002264       0.003110       0.020773      -0.007606       0.000099       0.007507              1.806133       1.562143       0.025956       0.094240       1.480654       0.067363       2.375601           0.000000
           40              H       9.252003       4.837821       4.074028       0.104227       1.186836 0.96044371E+01  0.97178526E+02                                 1.761770                            1.740011      -0.696870       2.536430                    0.999628       3.398011       9.180408       0.512088       1.182125      -0.734433       0.037133       0.019480       0.001663       0.041965       0.004474      -0.000389       0.002281       0.009151      -0.004840      -0.006616      -0.000619       0.007236              1.759467       2.088342       0.256612       0.077348       1.618548       0.086062       1.571510          -0.000001
           41              H       6.752499       5.670904       4.624047       0.117691       0.978498 0.71606512E+01  0.67638081E+02                                 1.567256                            1.513764      -0.617928       2.575142                    0.999981       3.239178       8.585017       0.540346       1.200038      -0.728281      -0.019356      -0.005118       0.021024       0.029032      -0.000092      -0.004616      -0.002695       0.008157       0.010019      -0.006722      -0.001076       0.007798              1.597352       1.448879      -0.081798      -0.370569       1.312921       0.088822       2.030255          -0.000000
           42              H       7.763848       6.462605       3.708972       0.113844       0.998616 0.74205130E+01  0.70402078E+02                                 1.559511                            1.518885      -0.618916       2.569602                    0.999976       3.223773       8.437871       0.553742       1.165862      -0.736874       0.013142       0.022498      -0.006130       0.026767       0.003470       0.001469      -0.000649      -0.002668      -0.016264      -0.005934      -0.000502       0.006436              1.573637       1.373425       0.270623      -0.011125       1.974294      -0.090266       1.373193           0.000000
           43              H       6.142702       6.044990       2.156266       0.103116       1.033155 0.74060201E+01  0.70722785E+02                                 1.635647                            1.546059      -0.612446       2.564117                    0.999865       3.387807       9.101498       0.529948       1.210315      -0.724929      -0.006092       0.023532      -0.009882       0.026240      -0.006887       0.001924      -0.003571      -0.014703      -0.002668      -0.009658      -0.002141       0.011798              1.690059       1.443469      -0.279038       0.178327       2.059601      -0.439726       1.567107           0.000001
           44              H       5.738244       4.671953       2.830403       0.119877       1.071198 0.84079814E+01  0.83144524E+02                                 1.701334                            1.671756      -0.797667       2.491096                    0.999158       3.451950       9.536416       0.496911       1.246480      -0.717312      -0.020182      -0.021838       0.013445       0.032634       0.004101      -0.004735      -0.002044       0.011963       0.004635      -0.008063      -0.001644       0.009708              1.698473       1.861852       0.348686      -0.041006       1.754855      -0.061796       1.478712          -0.000000
           45              H       7.083148       3.974914       1.034326       0.111802       0.938759 0.70161776E+01  0.67419409E+02                                 1.650266                            1.598662      -0.985492       2.406368                    0.996566       3.665266      10.536204       0.466636       1.365979      -0.689570      -0.018400      -0.023174      -0.023336       0.037685       0.002984       0.010212       0.007194      -0.004281       0.007048      -0.011480      -0.002910       0.014390              1.677958       1.522194       0.168526       0.255903       1.677406       0.345722       1.834274           0.000001
           46              H       8.128695       5.132833       1.294733       0.095960       1.016319 0.79128695E+01  0.77073297E+02                                 1.640746                            1.619895      -0.654600       2.553188                    0.999644       3.460795       9.490031       0.505668       1.243572      -0.717702       0.019321       0.017411      -0.009860       0.027815       0.002473       0.001863      -0.004120       0.004516      -0.003213      -0.006547       0.002662       0.003885              1.645769       1.557432       0.202099      -0.176869       1.805813      -0.262898       1.574062           0.000001
           47              H      10.049953       2.808111       3.003197       0.163605       1.077580 0.84923341E+01  0.83792258E+02                                 1.700533                            1.677813      -0.892215       2.484080                    0.998912       3.160719       8.588777       0.499388       1.243058      -0.721199       0.017996      -0.013727       0.023381       0.032541      -0.006151      -0.001036      -0.008452       0.015754       0.009731      -0.015369       0.005920       0.009449              1.694432       1.669992      -0.197272       0.240054       1.601737      -0.149530       1.811567          -0.000003
           48              H      10.055830       3.894109       1.869088       0.148761       1.043568 0.81269812E+01  0.79047507E+02                                 1.626139                            1.608191      -0.915050       2.453008                    0.998947       3.222439       8.600154       0.527679       1.193376      -0.731017       0.011177       0.016780      -0.011486       0.023204      -0.006137      -0.005997      -0.004426       0.005559      -0.024049      -0.013026       0.001837       0.011189              1.625504       1.650686       0.228669      -0.169603       1.727950      -0.172972       1.497876          -0.000000
           49              H      15.116406      14.980029      24.171595       0.113945       1.035804 0.81087718E+01  0.78605299E+02                                 1.602142                            1.592139      -0.620898       2.578869                    0.999940       3.232842       8.534818       0.538978       1.172299      -0.736344       0.030099       0.007806      -0.030555       0.043594       0.001250      -0.004873      -0.001571       0.011548      -0.004414      -0.005675      -0.003374       0.009049              1.602128       1.803421       0.134180      -0.207792       1.449233      -0.135913       1.553729          -0.000000
           50              H       8.471229       7.672750       0.104649       0.114236       1.077779 0.81548889E+01  0.79050647E+02                                 1.631232                            1.585427      -0.627059       2.565740                    0.999956       3.263598       8.575508       0.546655       1.155861      -0.740012       0.021511      -0.008440      -0.015935       0.028069      -0.002875      -0.006964       0.002008       0.012700      -0.007236      -0.006390      -0.005457       0.011847              1.651897       1.842921      -0.308413      -0.248586       1.651531       0.191059       1.461241           0.000000
           51              H       7.645948       7.768926       1.448057       0.110956       0.998985 0.76794974E+01  0.74749405E+02                                 1.657392                            1.621588      -0.895521       2.441666                    0.997285       3.586862      10.053386       0.490063       1.284043      -0.707150      -0.005381      -0.006267       0.026624       0.027876      -0.001651      -0.002877      -0.004738      -0.001211       0.020185      -0.007112      -0.001906       0.009018              1.667308       1.342895       0.034904       0.038922       1.683874      -0.342469       1.975155           0.000001
           52              H      13.213407      12.835598      23.151871       0.102459       1.026940 0.79686066E+01  0.77212538E+02                                 1.606811                            1.587763      -0.704902       2.525501                    0.999629       3.380944       9.038809       0.532820       1.186371      -0.731279       0.005900       0.006217      -0.025000       0.026429       0.000965      -0.000088       0.001382       0.005764       0.024572      -0.007258      -0.001058       0.008316              1.605957       1.375491      -0.096575      -0.113134       1.519707       0.134282       1.922674           0.000000
           53              H       6.025301       6.977648       0.055975       0.106361       0.947853 0.67894389E+01  0.63667004E+02                                 1.563173                            1.495455      -0.585401       2.580025                    0.999959       3.372398       9.082991       0.528788       1.235219      -0.718688      -0.009004      -0.020851       0.012208       0.025785       0.003080      -0.001404      -0.002810      -0.012099      -0.022434      -0.008082      -0.002953       0.011034              1.603461       1.401540       0.240665      -0.043144       2.076035      -0.221186       1.332808           0.000001
           54              H       5.177887       8.889250       1.000254       0.108964       0.987443 0.76664253E+01  0.74419151E+02                                 1.638088                            1.617769      -0.745320       2.518029                    0.999360       3.464516       9.624722       0.492882       1.280180      -0.709311      -0.009558      -0.004420       0.030654       0.032413       0.003506      -0.000730      -0.003174       0.004948       0.013624      -0.007113       0.001000       0.006113              1.635701       1.583515      -0.032205      -0.310369       1.437164      -0.019845       1.886424           0.000001
           55              H      11.443037      14.138143      23.808972       0.111966       0.914735 0.67157397E+01  0.63864580E+02                                 1.627020                            1.566996      -0.972296       2.415109                    0.996457       3.632706      10.406690       0.469750       1.371112      -0.688553      -0.023162       0.002082      -0.025111       0.034225       0.003256       0.005051      -0.000340       0.006624      -0.010127      -0.006426      -0.001765       0.008190              1.660331       1.936605      -0.090957       0.443279       1.418503      -0.099233       1.625885           0.000001
           56              H      13.250411      15.016893      22.356048       0.146122       1.049923 0.82564705E+01  0.80746745E+02                                 1.644205                            1.630604      -0.869868       2.475299                    0.999003       3.243243       8.722231       0.518611       1.207630      -0.727751       0.000004      -0.017415      -0.014811       0.022861       0.003907      -0.001654      -0.003630      -0.012486       0.028110      -0.012066       0.000857       0.011210              1.640579       1.397180      -0.030800      -0.006372       1.870365       0.226388       1.654192          -0.000001
           57              H      13.945231      16.327023      22.869561       0.169256       0.962506 0.72492830E+01  0.68780479E+02                                 1.573028                            1.545534      -0.876119       2.493640                    0.999286       3.053959       8.148567       0.522448       1.235643      -0.721986       0.023373       0.021693      -0.005039       0.032285       0.012172       0.000066      -0.000650      -0.002187       0.022572      -0.015993       0.007361       0.008632              1.580777       1.728741       0.299125      -0.045593       1.675277      -0.140856       1.338313          -0.000001
           58              H       3.381735       4.285157       8.496077       0.120805       1.074777 0.80225227E+01  0.77025536E+02                                 1.591179                            1.542881      -0.744751       2.515454                    0.999658       3.188311       8.189277       0.573320       1.112718      -0.751201       0.001887      -0.029208       0.006186       0.029915       0.002027      -0.001153      -0.005090      -0.011188      -0.009764      -0.005407      -0.004272       0.009679              1.606840       1.369541       0.110805      -0.027629       2.143399       0.067747       1.307580          -0.000001
           59              H       2.797860       5.637840       7.929023       0.109099       1.025242 0.76379190E+01  0.72006522E+02                                 1.505201                            1.476781      -0.613008       2.569213                    0.999963       3.102164       7.743123       0.606766       1.070751      -0.762998      -0.017108       0.011863      -0.011486       0.023777      -0.003301       0.001252      -0.001832       0.005643       0.002455      -0.004992       0.000132       0.004861              1.506301       1.663314      -0.177115       0.293060       1.325951      -0.118584       1.529638          -0.000001
           60              H       2.498058       5.938697      10.199673       0.104670       1.020153 0.70800490E+01  0.66489817E+02                                 1.583362                            1.479307      -0.632572       2.553952                    0.999821       3.327713       8.709152       0.562698       1.159075      -0.736819      -0.024558       0.003587       0.003794       0.025107       0.001767      -0.002694       0.003753       0.010850      -0.013142      -0.008249      -0.000030       0.008279              1.653406       2.250138      -0.116837      -0.454964       1.252727       0.065582       1.457353           0.000001
           61              H       3.879207       5.242967      10.545260       0.119578       1.116411 0.89647460E+01  0.89717355E+02                                 1.727901                            1.711013      -0.763936       2.510203                    0.999325       3.409242       9.349998       0.499767       1.224615      -0.723426       0.021035      -0.018407       0.013811       0.031178      -0.004434       0.003014      -0.003148      -0.012440      -0.004884      -0.007559      -0.002260       0.009819              1.717654       1.645113      -0.184364       0.180369       1.675916      -0.254332       1.831932           0.000000
           62              H       3.559664       7.799941       9.294334       0.094960       1.105980 0.88671767E+01  0.88384780E+02                                 1.704155                            1.690751      -0.692438       2.531467                    0.999682       3.459712       9.429684       0.508286       1.208942      -0.726693      -0.015094       0.016275      -0.014161       0.026329      -0.003899      -0.001704      -0.003230       0.005560      -0.000924      -0.006715       0.001772       0.004943              1.699911       1.758326      -0.312676       0.115813       1.779540      -0.170350       1.561865           0.000001
           63              H       4.425744       7.510175      10.584199       0.108957       0.951423 0.71494771E+01  0.68971848E+02                                 1.660296                            1.610152      -0.978109       2.408287                    0.996474       3.673444      10.554316       0.466894       1.359849      -0.690870       0.012457       0.010087       0.033918       0.037515       0.004212       0.002863       0.008422       0.006388       0.030845      -0.012437      -0.002169       0.014606              1.684049       1.480750       0.107479       0.176367       1.504805       0.318446       2.066592           0.000001
           64              H       5.017205       8.403623       7.668616       0.140822       1.036722 0.81092428E+01  0.79275751E+02                                 1.650156                            1.630496      -0.922872       2.443888                    0.998914       3.340100       9.102201       0.509631       1.229392      -0.721540      -0.017886       0.010694      -0.007550       0.022164       0.003784      -0.004164      -0.010150      -0.000859      -0.018712      -0.012774      -0.000067       0.012841              1.651558       1.775881      -0.228616       0.207331       1.575259      -0.162433       1.603536           0.000001
           65              H       6.385058       7.685954       7.393607       0.161667       0.962841 0.73282994E+01  0.70454285E+02                                 1.634506                            1.601926      -0.894168       2.481482                    0.998939       3.240325       9.006562       0.485164       1.313146      -0.703666       0.022035      -0.008563      -0.020101       0.031031      -0.005414      -0.010280      -0.006908      -0.004910      -0.011041      -0.016279       0.007748       0.008531              1.648070       1.674368      -0.053555      -0.335402       1.460424       0.157556       1.809419          -0.000000
           66              H       4.839076       5.910124       7.045587       0.097111       1.194336 0.95351468E+01  0.96548059E+02                                 1.780274                            1.740399      -0.716595       2.519772                    0.999474       3.486226       9.500741       0.507795       1.191246      -0.731162      -0.007175       0.012042      -0.037104       0.039664       0.001488       0.002646      -0.000912      -0.006387       0.020374      -0.007462       0.000114       0.007347              1.803270       1.471024      -0.002919      -0.034901       1.567208      -0.110296       2.371578           0.000000
           67              H      11.847506      12.826979       8.094515       0.105140       1.181250 0.95482317E+01  0.96478963E+02                                 1.757137                            1.735694      -0.697455       2.537137                    0.999618       3.390489       9.157221       0.512320       1.183191      -0.734185       0.006954       0.041083      -0.001663       0.041700       0.000998      -0.002293      -0.000293      -0.012819      -0.004870      -0.006689      -0.000635       0.007324              1.754808       1.509338       0.069359      -0.057752       2.187129      -0.099597       1.567957          -0.000001
           68              H      -0.175972      10.706673       7.544497       0.116881       0.981949 0.71914954E+01  0.67996190E+02                                 1.570125                            1.516302      -0.614252       2.575544                    0.999979       3.245890       8.604440       0.540327       1.198902      -0.728521       0.001366      -0.020205      -0.021362       0.029435      -0.002520       0.001166       0.005170      -0.006693       0.009899      -0.006795      -0.000983       0.007777              1.600402       1.376234      -0.106498      -0.199651       1.390199       0.326186       2.034774          -0.000000
           69              H       0.264898      11.913010       8.459571       0.114511       0.995394 0.73926310E+01  0.70100273E+02                                 1.559336                            1.518628      -0.620892       2.570600                    0.999976       3.219025       8.434480       0.552142       1.169862      -0.735942       0.017113       0.019169       0.005977       0.026382       0.003602       0.001089      -0.001239      -0.001750      -0.015860      -0.005845      -0.000514       0.006358              1.573501       1.757981       0.395651       0.082548       1.589572       0.038607       1.372950           0.000000
           70              H       0.368072      10.242120      10.012278       0.103397       1.033654 0.74096387E+01  0.70751354E+02                                 1.634482                            1.545094      -0.605675       2.566557                    0.999877       3.387687       9.094647       0.530914       1.208214      -0.725394       0.024280       0.001175       0.009626       0.026144      -0.001104       0.004060      -0.000763       0.020417      -0.002263      -0.009926      -0.002039       0.011965              1.688775       2.162622      -0.044933       0.472568       1.337634      -0.033874       1.566071           0.000001
           71              H      12.774324       9.433599       9.338140       0.119855       1.068672 0.83818554E+01  0.82810477E+02                                 1.697619                            1.668328      -0.787435       2.495107                    0.999227       3.447979       9.516879       0.497860       1.245242      -0.717587      -0.014711      -0.025885      -0.013728       0.032785      -0.000163       0.000332       0.004990      -0.014742       0.004448      -0.008133      -0.001537       0.009671              1.694723       1.557122       0.249833       0.045948       2.051146       0.057789       1.475903          -0.000000
           72              H      11.696192      10.497676      11.134217       0.111656       0.940459 0.70300309E+01  0.67568259E+02                                 1.650312                            1.598661      -0.971410       2.411580                    0.996620       3.665475      10.529076       0.467449       1.363285      -0.690090      -0.016364      -0.024388       0.023511       0.037620       0.003709      -0.003638      -0.012153      -0.000118       0.007041      -0.011678      -0.002909       0.014587              1.678023       1.563627       0.181953      -0.249925       1.635824      -0.350195       1.834618           0.000001
           73              H      12.474843      11.849583      10.873810       0.096157       1.013892 0.78849761E+01  0.76708409E+02                                 1.635833                            1.615177      -0.647621       2.555935                    0.999708       3.453597       9.454304       0.507449       1.240712      -0.718353       0.010768       0.023701       0.009665       0.027768       0.000642       0.004400      -0.000446      -0.006499      -0.003711      -0.006448       0.002517       0.003931              1.640798       1.658275       0.235467       0.194514       1.694761       0.248262       1.569357           0.000001
           74              H       9.670606      12.959457       9.165347       0.163765       1.073486 0.84518352E+01  0.83296566E+02                                 1.696627                            1.674159      -0.886636       2.486835                    0.998884       3.155639       8.571208       0.499754       1.243580      -0.721093      -0.018596       0.013069      -0.023441       0.032651      -0.009760       0.007563       0.003699      -0.005595       0.010168      -0.015488       0.006108       0.009380              1.690520       1.720080      -0.178885       0.215323       1.544398      -0.181257       1.807084          -0.000003
           75              H      10.701760      13.300260      10.299455       0.149619       1.041380 0.81085330E+01  0.78847892E+02                                 1.626356                            1.608448      -0.932611       2.446743                    0.998878       3.218829       8.598186       0.526448       1.196473      -0.730315       0.012416       0.015863       0.011478       0.023185      -0.006630       0.002200       0.006886       0.002482      -0.023629      -0.012722       0.001575       0.011147              1.625730       1.586461       0.207589       0.111947       1.792631       0.214549       1.498097          -0.000000
           76              H       3.319552      13.678622      12.334036       0.114159       1.036395 0.81177726E+01  0.78742735E+02                                 1.605699                            1.595495      -0.619105       2.581148                    0.999940       3.232701       8.547216       0.536967       1.175940      -0.735508      -0.001833       0.030477       0.030507       0.043161      -0.002359       0.000006       0.005229      -0.010979      -0.004343      -0.005760      -0.003424       0.009183              1.605714       1.406793       0.004648       0.065386       1.853092       0.240823       1.557258          -0.000000
           77              H       1.197605      12.959382      12.063894       0.114948       1.076381 0.81414846E+01  0.78884229E+02                                 1.629307                            1.583696      -0.630382       2.564313                    0.999951       3.261577       8.566787       0.547203       1.155237      -0.740150      -0.014799       0.017498       0.015955       0.027924      -0.006083      -0.003954       0.006073      -0.007396      -0.007159      -0.006402      -0.005558       0.011960              1.649870       1.848273      -0.305143      -0.257914       1.641615       0.177111       1.459721           0.000000
           78              H       1.543823      12.204086      10.720487       0.111125       0.998667 0.76784796E+01  0.74753691E+02                                 1.658671                            1.622798      -0.898242       2.440823                    0.997232       3.588300      10.065701       0.489174       1.286130      -0.706705      -0.004348      -0.007250      -0.026624       0.027934      -0.001065       0.003480       0.004069       0.002687       0.019678      -0.006938      -0.001800       0.008739              1.668617       1.632192       0.128517       0.338196       1.396897       0.068692       1.976761           0.000001
           79              H       1.867229      11.206628      13.353760       0.103038       1.026090 0.79606061E+01  0.77115446E+02                                 1.605815                            1.586870      -0.703896       2.525976                    0.999634       3.379579       9.033936       0.533019       1.186228      -0.731303       0.004002       0.007291       0.025038       0.026383      -0.000935      -0.001131      -0.000123      -0.006085       0.024275      -0.007313      -0.000863       0.008176              1.604953       1.561960      -0.035772      -0.162428       1.331943       0.065949       1.920957           0.000000
           80              H       1.291426      10.418333      12.112568       0.106808       0.947584 0.67867616E+01  0.63628343E+02                                 1.562000                            1.494463      -0.584675       2.580108                    0.999958       3.370999       9.074864       0.529394       1.234067      -0.718938      -0.017067      -0.015103      -0.012198       0.025849       0.005936       0.002291       0.002198       0.006177      -0.022238      -0.008028      -0.002894       0.010922              1.602198       1.868696       0.392094       0.196676       1.605857       0.109048       1.332040           0.000001
           81              H       3.371254      10.202350      11.168289       0.109957       0.984180 0.76323527E+01  0.73994044E+02                                 1.633426                            1.613348      -0.744611       2.518790                    0.999400       3.455714       9.589115       0.494013       1.278878      -0.709606      -0.001304      -0.010517      -0.030113       0.031923       0.001403       0.002797       0.001608      -0.008136       0.014042      -0.007188       0.001024       0.006164              1.631014       1.466088      -0.068740      -0.076546       1.546445       0.299859       1.880508           0.000001
           82              H       3.652628       9.924761      12.696658       0.111673       0.917451 0.67365038E+01  0.64067812E+02                                 1.625355                            1.565510      -0.956955       2.420681                    0.996757       3.629911      10.376022       0.472055       1.364295      -0.689881       0.008928      -0.021565       0.024860       0.034099       0.000675       0.001995      -0.004745      -0.009125      -0.009990      -0.006509      -0.001676       0.008185              1.658573       1.519867      -0.225363       0.230747       1.831882      -0.390115       1.623971           0.000001
           83              H       3.930590      11.915122      14.149582       0.145062       1.052102 0.82760306E+01  0.80965650E+02                                 1.644421                            1.630818      -0.864998       2.476548                    0.999031       3.247520       8.728079       0.519526       1.205092      -0.728316      -0.016821      -0.005270       0.015110       0.023217       0.007045       0.002947       0.002657       0.005500       0.027822      -0.012214       0.001050       0.011163              1.640784       1.843640       0.114034      -0.217375       1.424308      -0.063889       1.654405          -0.000001
           84              H       4.962276      12.980409      13.636070       0.168286       0.965622 0.72765966E+01  0.69081571E+02                                 1.573696                            1.546173      -0.868398       2.495846                    0.999326       3.059989       8.158262       0.523664       1.232025      -0.722756       0.013415       0.029222       0.004813       0.032513       0.010705       0.000560       0.000234      -0.012626       0.022666      -0.016211       0.007379       0.008832              1.581440       1.505359       0.226581       0.120001       1.900133       0.086878       1.338829          -0.000001
           85              H      16.463039      10.918096      20.664621       0.120565       1.075648 0.80280766E+01  0.77071016E+02                                 1.589723                            1.541486      -0.734604       2.519100                    0.999700       3.190622       8.187444       0.574814       1.109938      -0.751877       0.028687       0.007305       0.006422       0.030291       0.004914       0.004356       0.002687       0.006346      -0.009661      -0.005332      -0.004179       0.009511              1.605362       2.002802       0.316495      -0.072780       1.506860       0.005392       1.306423          -0.000001
           86              H      14.996184      11.055930      20.097566       0.107982       1.027948 0.76621048E+01  0.72280137E+02                                 1.506564                            1.478054      -0.620012       2.565805                    0.999960       3.107527       7.754922       0.607255       1.069212      -0.763394      -0.017258       0.012713      -0.011563       0.024355      -0.004230       0.002011      -0.000880      -0.000940       0.002709      -0.004864       0.000024       0.004840              1.507674       1.463345      -0.242848       0.203564       1.528665      -0.242574       1.531010          -0.000001
           87              H      14.617478      11.248226      22.368217       0.104927       1.019005 0.70713921E+01  0.66392355E+02                                 1.582615                            1.478775      -0.635312       2.552893                    0.999787       3.326228       8.705981       0.562552       1.159659      -0.736680      -0.011162       0.022185       0.003397       0.025066      -0.001607      -0.004384       0.001327      -0.011032      -0.013174      -0.008273      -0.000002       0.008275              1.652547       1.415718      -0.386769      -0.202607       2.084977       0.412129       1.456945           0.000001
           88              H      15.705553      10.149269      22.713803       0.119953       1.113871 0.89376682E+01  0.89369000E+02                                 1.724375                            1.707686      -0.756950       2.513219                    0.999355       3.405324       9.331888       0.500634       1.223554      -0.723662       0.024337      -0.013914       0.013835       0.031262      -0.000104       0.003801      -0.002080       0.014710      -0.005005      -0.007400      -0.002122       0.009522              1.714143       1.777442      -0.139662       0.296335       1.536957      -0.092630       1.828030           0.000000
           89              H      13.174804       9.663952      21.462877       0.094708       1.106563 0.88745857E+01  0.88486012E+02                                 1.705613                            1.692180      -0.700371       2.528664                    0.999610       3.460992       9.437736       0.507696       1.209975      -0.726465      -0.020345       0.009394      -0.014260       0.026562      -0.004867       0.002630       0.002561      -0.000128       0.000417      -0.006862       0.002064       0.004798              1.701366       1.962983      -0.247168       0.197864       1.578081      -0.057546       1.563034           0.000001
           90              H      13.717751       8.929604      22.752743       0.109443       0.949216 0.71287395E+01  0.68725598E+02                                 1.658259                            1.608249      -0.976695       2.409492                    0.996435       3.668999      10.539873       0.466955       1.360584      -0.690740      -0.005430      -0.015191       0.033864       0.037510       0.001439      -0.007256      -0.005207      -0.009537       0.030788      -0.012245      -0.002311       0.014555              1.681955       1.437745       0.093846      -0.247901       1.544321      -0.265568       2.063799           0.000001
           91              H      13.050496       8.091246      19.837160       0.140766       1.037446 0.81165574E+01  0.79367739E+02                                 1.651174                            1.631419      -0.927431       2.441585                    0.998865       3.341430       9.107973       0.509382       1.229676      -0.721475      -0.015799       0.013713      -0.007543       0.022239       0.003238       0.008275       0.006996      -0.003862      -0.019249      -0.012792       0.000088       0.012704              1.652587       1.729880      -0.244527       0.218701       1.623659      -0.147265       1.604222           0.000001
           92              H      14.155334       7.011707      19.562151       0.161728       0.966988 0.73706493E+01  0.70981840E+02                                 1.640771                            1.607766      -0.892247       2.482068                    0.998988       3.249515       9.047371       0.483608       1.315138      -0.703219       0.014622      -0.018139      -0.020191       0.030830      -0.003090       0.003093       0.011938       0.010059      -0.011557      -0.016245       0.007773       0.008472              1.654507       1.517780      -0.106826      -0.255153       1.628697       0.272219       1.817044          -0.000000
           93              H      15.367255       9.030341      19.214130       0.098399       1.194737 0.95431555E+01  0.96678044E+02                                 1.783071                            1.743092      -0.725607       2.517140                    0.999448       3.486136       9.512091       0.506396       1.193933      -0.730534      -0.013443       0.002955      -0.036439       0.038952       0.003219       0.001802      -0.002264       0.003110       0.020773      -0.007606       0.000099       0.007507              1.806133       1.562143       0.025956       0.094240       1.480654       0.067363       2.375601           0.000000
           94              H       6.757432      13.153043      20.263059       0.104227       1.186836 0.96044381E+01  0.97178545E+02                                 1.761770                            1.740011      -0.696871       2.536430                    0.999628       3.398011       9.180410       0.512088       1.182125      -0.734433      -0.037133      -0.019480      -0.001663       0.041965       0.004474      -0.000389       0.002281       0.009151      -0.004840      -0.006616      -0.000619       0.007236              1.759467       2.088343       0.256612       0.077348       1.618548       0.086062       1.571511          -0.000001
           95              H       9.256936      12.319960      19.713040       0.117691       0.978498 0.71606512E+01  0.67638081E+02                                 1.567256                            1.513764      -0.617928       2.575142                    0.999981       3.239178       8.585017       0.540346       1.200038      -0.728281       0.019356       0.005118      -0.021024       0.029032      -0.000092      -0.004616      -0.002695       0.008157       0.010019      -0.006722      -0.001076       0.007798              1.597352       1.448879      -0.081798      -0.370569       1.312921       0.088822       2.030255          -0.000000
           96              H       8.245587      11.528259      20.628115       0.113844       0.998616 0.74205130E+01  0.70402078E+02                                 1.559511                            1.518885      -0.618916       2.569602                    0.999976       3.223773       8.437871       0.553742       1.165862      -0.736874      -0.013142      -0.022498       0.006130       0.026767       0.003470       0.001469      -0.000649      -0.002668      -0.016264      -0.005934      -0.000502       0.006436              1.573637       1.373425       0.270623      -0.011125       1.974294      -0.090266       1.373193           0.000000
           97              H       9.866733      11.945874      22.180821       0.103116       1.033155 0.74060202E+01  0.70722786E+02                                 1.635647                            1.546059      -0.612446       2.564117                    0.999865       3.387807       9.101498       0.529948       1.210315      -0.724929       0.006092      -0.023532       0.009882       0.026240      -0.006887       0.001924      -0.003571      -0.014703      -0.002668      -0.009658      -0.002141       0.011798              1.690059       1.443469      -0.279038       0.178327       2.059602      -0.439726       1.567107           0.000001
           98              H      10.271191      13.318911      21.506684       0.119877       1.071199 0.84079871E+01  0.83144593E+02                                 1.701335                            1.671756      -0.797668       2.491096                    0.999158       3.451951       9.536419       0.496911       1.246479      -0.717312       0.020182       0.021838      -0.013445       0.032634       0.004101      -0.004735      -0.002044       0.011963       0.004635      -0.008063      -0.001644       0.009708              1.698474       1.861853       0.348686      -0.041006       1.754855      -0.061796       1.478713          -0.000000
           99              H       8.926287      14.015950      23.302761       0.111802       0.938759 0.70161785E+01  0.67419417E+02                                 1.650265                            1.598662      -0.985492       2.406368                    0.996566       3.665266      10.536203       0.466636       1.365978      -0.689570       0.018400       0.023174       0.023336       0.037685       0.002984       0.010212       0.007194      -0.004281       0.007048      -0.011480      -0.002910       0.014390              1.677958       1.522194       0.168526       0.255903       1.677406       0.345722       1.834274           0.000001
          100              H       7.880740      12.858031      23.042354       0.095960       1.016319 0.79128694E+01  0.77073297E+02                                 1.640746                            1.619895      -0.654601       2.553188                    0.999644       3.460795       9.490031       0.505668       1.243572      -0.717702      -0.019321      -0.017411       0.009860       0.027815       0.002473       0.001863      -0.004120       0.004515      -0.003213      -0.006547       0.002662       0.003885              1.645769       1.557432       0.202099      -0.176869       1.805813      -0.262898       1.574062           0.000001
          101              H       5.959482      15.182753      21.333890       0.163605       1.077580 0.84923321E+01  0.83792232E+02                                 1.700532                            1.677813      -0.892215       2.484080                    0.998912       3.160719       8.588776       0.499388       1.243058      -0.721199      -0.017996       0.013727      -0.023381       0.032541      -0.006151      -0.001036      -0.008452       0.015754       0.009731      -0.015369       0.005920       0.009449              1.694432       1.669992      -0.197272       0.240054       1.601736      -0.149530       1.811566          -0.000003
          102              H       5.953605      14.096755      22.467999       0.148761       1.043568 0.81269793E+01  0.79047480E+02                                 1.626139                            1.608191      -0.915050       2.453008                    0.998947       3.222439       8.600152       0.527679       1.193376      -0.731017      -0.011177      -0.016780       0.011486       0.023204      -0.006137      -0.005997      -0.004426       0.005559      -0.024049      -0.013026       0.001837       0.011189              1.625504       1.650685       0.228668      -0.169603       1.727950      -0.172972       1.497875          -0.000000
          103              H       0.893029       3.010835       0.165492       0.113945       1.035804 0.81087734E+01  0.78605320E+02                                 1.602143                            1.592140      -0.620898       2.578869                    0.999940       3.232842       8.534819       0.538978       1.172299      -0.736344      -0.030099      -0.007806       0.030555       0.043594       0.001250      -0.004873      -0.001571       0.011548      -0.004414      -0.005675      -0.003374       0.009049              1.602128       1.803421       0.134180      -0.207792       1.449234      -0.135913       1.553729          -0.000000
          104              H       7.538206      10.318114      24.232438       0.114236       1.077778 0.81548832E+01  0.79050576E+02                                 1.631232                            1.585426      -0.627059       2.565740                    0.999956       3.263597       8.575504       0.546655       1.155861      -0.740012      -0.021511       0.008440       0.015935       0.028069      -0.002875      -0.006964       0.002008       0.012700      -0.007236      -0.006390      -0.005457       0.011847              1.651897       1.842920      -0.308413      -0.248586       1.651530       0.191059       1.461241           0.000000
          105              H       8.363487      10.221938      22.889030       0.110956       0.998985 0.76794979E+01  0.74749410E+02                                 1.657392                            1.621588      -0.895522       2.441666                    0.997285       3.586862      10.053385       0.490063       1.284043      -0.707150       0.005381       0.006267      -0.026624       0.027876      -0.001651      -0.002877      -0.004738      -0.001211       0.020185      -0.007112      -0.001906       0.009018              1.667308       1.342895       0.034904       0.038922       1.683874      -0.342469       1.975155           0.000001
          106              H       2.796028       5.155266       1.185216       0.102458       1.026941 0.79686118E+01  0.77212599E+02                                 1.606812                            1.587764      -0.704903       2.525500                    0.999629       3.380945       9.038812       0.532819       1.186371      -0.731279      -0.005900      -0.006217       0.025000       0.026429       0.000965      -0.000088       0.001382       0.005764       0.024572      -0.007258      -0.001058       0.008316              1.605958       1.375491      -0.096575      -0.113134       1.519708       0.134282       1.922675           0.000000
          107              H       9.984134      11.013216      24.281112       0.106360       0.947853 0.67894418E+01  0.63667036E+02                                 1.563173                            1.495455      -0.585401       2.580025                    0.999959       3.372399       9.082993       0.528788       1.235219      -0.718688       0.009004       0.020851      -0.012208       0.025785       0.003080      -0.001404      -0.002810      -0.012099      -0.022434      -0.008082      -0.002953       0.011034              1.603461       1.401540       0.240665      -0.043144       2.076035      -0.221186       1.332808           0.000001
          108              H      10.831548       9.101614      23.336833       0.108964       0.987443 0.76664253E+01  0.74419151E+02                                 1.638088                            1.617769      -0.745320       2.518029                    0.999360       3.464516       9.624722       0.492882       1.280180      -0.709311       0.009558       0.004420      -0.030654       0.032413       0.003506      -0.000730      -0.003174       0.004948       0.013624      -0.007113       0.001000       0.006113              1.635701       1.583515      -0.032205      -0.310369       1.437164      -0.019845       1.886424           0.000001
          109              H       4.566398       3.852721       0.528115       0.111966       0.914735 0.67157389E+01  0.63864572E+02                                 1.627020                            1.566996      -0.972296       2.415109                    0.996457       3.632706      10.406691       0.469750       1.371112      -0.688553       0.023162      -0.002082       0.025111       0.034225       0.003256       0.005051      -0.000340       0.006624      -0.010127      -0.006426      -0.001765       0.008190              1.660331       1.936605      -0.090957       0.443279       1.418503      -0.099233       1.625885           0.000001
          110              H       2.759024       2.973971       1.981039       0.146122       1.049923 0.82564734E+01  0.80746782E+02                                 1.644205                            1.630605      -0.869869       2.475298                    0.999003       3.243243       8.722232       0.518611       1.207630      -0.727751      -0.000004       0.017415       0.014811       0.022861       0.003907      -0.001654      -0.003630      -0.012486       0.028110      -0.012066       0.000857       0.011210              1.640579       1.397180      -0.030800      -0.006372       1.870365       0.226388       1.654193          -0.000001
          111              H       2.064204       1.663841       1.467526       0.169255       0.962506 0.72492867E+01  0.68780520E+02                                 1.573028                            1.545534      -0.876119       2.493640                    0.999286       3.053960       8.148569       0.522448       1.235643      -0.721986      -0.023373      -0.021693       0.005039       0.032285       0.012172       0.000066      -0.000650      -0.002187       0.022572      -0.015993       0.007361       0.008632              1.580777       1.728741       0.299125      -0.045593       1.675278      -0.140856       1.338313          -0.000001
          112              H      12.627700      13.705707      15.841010       0.120805       1.074777 0.80225223E+01  0.77025534E+02                                 1.591180                            1.542881      -0.744751       2.515454                    0.999658       3.188311       8.189278       0.573320       1.112719      -0.751201      -0.001887       0.029208      -0.006186       0.029915       0.002027      -0.001153      -0.005090      -0.011188      -0.009764      -0.005407      -0.004272       0.009679              1.606840       1.369541       0.110805      -0.027629       2.143399       0.067747       1.307580          -0.000001
          113              H      13.211575      12.353024      16.408064       0.109099       1.025242 0.76379228E+01  0.72006573E+02                                 1.505202                            1.476782      -0.613008       2.569213                    0.999963       3.102164       7.743126       0.606765       1.070752      -0.762997       0.017108      -0.011863       0.011486       0.023777      -0.003301       0.001252      -0.001832       0.005643       0.002455      -0.004992       0.000132       0.004861              1.506302       1.663316      -0.177115       0.293060       1.325952      -0.118584       1.529639          -0.000002
          114              H      13.511377      12.052167      14.137414       0.104670       1.020153 0.70800496E+01  0.66489827E+02                                 1.583362                            1.479307      -0.632573       2.553952                    0.999821       3.327713       8.709153       0.562698       1.159075      -0.736819       0.024558      -0.003587      -0.003794       0.025107       0.001767      -0.002694       0.003753       0.010850      -0.013142      -0.008249      -0.000030       0.008279              1.653406       2.250139      -0.116836      -0.454964       1.252727       0.065582       1.457353           0.000001
          115              H      12.130228      12.747897      13.791827       0.119579       1.116411 0.89647402E+01  0.89717282E+02                                 1.727900                            1.711012      -0.763935       2.510203                    0.999325       3.409241       9.349994       0.499768       1.224615      -0.723427      -0.021035       0.018407      -0.013811       0.031178      -0.004434       0.003014      -0.003148      -0.012440      -0.004884      -0.007559      -0.002260       0.009819              1.717653       1.645112      -0.184363       0.180369       1.675915      -0.254332       1.831931           0.000000
          116              H      12.449771      10.190923      15.042753       0.094960       1.105980 0.88671767E+01  0.88384783E+02                                 1.704156                            1.690752      -0.692438       2.531467                    0.999682       3.459712       9.429685       0.508286       1.208942      -0.726693       0.015094      -0.016275       0.014161       0.026329      -0.003899      -0.001704      -0.003230       0.005560      -0.000924      -0.006715       0.001772       0.004943              1.699911       1.758326      -0.312676       0.115813       1.779540      -0.170350       1.561866           0.000001
          117              H      11.583691      10.480689      13.752888       0.108957       0.951423 0.71494771E+01  0.68971848E+02                                 1.660296                            1.610152      -0.978109       2.408287                    0.996474       3.673444      10.554316       0.466894       1.359849      -0.690870      -0.012457      -0.010087      -0.033918       0.037515       0.004212       0.002863       0.008422       0.006388       0.030845      -0.012437      -0.002169       0.014606              1.684049       1.480750       0.107479       0.176367       1.504805       0.318446       2.066592           0.000001
          118              H      10.992230       9.587241      16.668471       0.140822       1.036721 0.81092415E+01  0.79275735E+02                                 1.650155                            1.630496      -0.922871       2.443888                    0.998914       3.340100       9.102201       0.509631       1.229392      -0.721540       0.017886      -0.010694       0.007550       0.022164       0.003784      -0.004164      -0.010150      -0.000859      -0.018712      -0.012774      -0.000067       0.012841              1.651558       1.775880      -0.228616       0.207331       1.575259      -0.162433       1.603536           0.000001
          119              H       9.624377      10.304910      16.943480       0.161668       0.962841 0.73282998E+01  0.70454290E+02                                 1.634506                            1.601926      -0.894168       2.481482                    0.998939       3.240325       9.006562       0.485165       1.313145      -0.703666      -0.022035       0.008563       0.020101       0.031031      -0.005414      -0.010280      -0.006908      -0.004910      -0.011041      -0.016279       0.007748       0.008531              1.648070       1.674368      -0.053555      -0.335402       1.460424       0.157556       1.809419          -0.000000
          120              H      11.170359      12.080740      17.291500       0.097111       1.194336 0.95351454E+01  0.96548041E+02                                 1.780274                            1.740399      -0.716595       2.519772                    0.999474       3.486226       9.500741       0.507795       1.191246      -0.731162       0.007175      -0.012042       0.037104       0.039663       0.001488       0.002646      -0.000912      -0.006387       0.020374      -0.007462       0.000114       0.007347              1.803270       1.471024      -0.002919      -0.034901       1.567208      -0.110296       2.371578           0.000000
          121              H       4.161929       5.163885      16.242572       0.105140       1.181250 0.95482322E+01  0.96478972E+02                                 1.757138                            1.735694      -0.697455       2.537137                    0.999618       3.390489       9.157222       0.512320       1.183191      -0.734185      -0.006954      -0.041083       0.001663       0.041700       0.000998      -0.002293      -0.000293      -0.012819      -0.004870      -0.006689      -0.000635       0.007324              1.754808       1.509339       0.069359      -0.057752       2.187129      -0.099597       1.567957          -0.000001
          122              H      16.185407       7.284191      16.792590       0.116881       0.981949 0.71914964E+01  0.67996203E+02                                 1.570125                            1.516303      -0.614252       2.575544                    0.999979       3.245890       8.604441       0.540327       1.198902      -0.728520      -0.001366       0.020205       0.021362       0.029435      -0.002520       0.001166       0.005170      -0.006693       0.009899      -0.006795      -0.000983       0.007777              1.600403       1.376234      -0.106498      -0.199651       1.390199       0.326186       2.034775          -0.000000
          123              H      15.744537       6.077854      15.877516       0.114511       0.995394 0.73926310E+01  0.70100275E+02                                 1.559336                            1.518628      -0.620892       2.570600                    0.999976       3.219025       8.434481       0.552142       1.169863      -0.735942      -0.017113      -0.019169      -0.005977       0.026382       0.003602       0.001089      -0.001239      -0.001750      -0.015860      -0.005845      -0.000514       0.006358              1.573501       1.757981       0.395651       0.082548       1.589572       0.038607       1.372950           0.000000
          124              H      15.641363       7.748744      14.324809       0.103397       1.033654 0.74096384E+01  0.70751352E+02                                 1.634482                            1.545094      -0.605675       2.566557                    0.999877       3.387687       9.094648       0.530914       1.208215      -0.725394      -0.024280      -0.001175      -0.009626       0.026144      -0.001104       0.004060      -0.000763       0.020417      -0.002263      -0.009926      -0.002039       0.011965              1.688776       2.162622      -0.044933       0.472568       1.337634      -0.033874       1.566071           0.000001
          125              H       3.235111       8.557265      14.998947       0.119854       1.068672 0.83818604E+01  0.82810542E+02                                 1.697620                            1.668329      -0.787435       2.495106                    0.999227       3.447980       9.516884       0.497859       1.245243      -0.717587       0.014711       0.025885       0.013728       0.032786      -0.000163       0.000332       0.004990      -0.014742       0.004448      -0.008133      -0.001537       0.009670              1.694724       1.557123       0.249833       0.045948       2.051147       0.057789       1.475904          -0.000000
          126              H       4.313243       7.493188      13.202870       0.111656       0.940458 0.70300267E+01  0.67568211E+02                                 1.650312                            1.598661      -0.971410       2.411581                    0.996620       3.665474      10.529074       0.467449       1.363285      -0.690089       0.016364       0.024388      -0.023511       0.037620       0.003709      -0.003638      -0.012153      -0.000118       0.007041      -0.011678      -0.002909       0.014587              1.678023       1.563627       0.181953      -0.249925       1.635824      -0.350195       1.834618           0.000001
          127              H       3.534592       6.141281      13.463277       0.096157       1.013892 0.78849756E+01  0.76708398E+02                                 1.635833                            1.615176      -0.647621       2.555935                    0.999708       3.453597       9.454302       0.507450       1.240711      -0.718353      -0.010768      -0.023701      -0.009665       0.027768       0.000642       0.004400      -0.000446      -0.006499      -0.003711      -0.006448       0.002517       0.003931              1.640797       1.658274       0.235466       0.194514       1.694760       0.248261       1.569357           0.000001
          128              H       6.338829       5.031407      15.171740       0.163765       1.073486 0.84518352E+01  0.83296565E+02                                 1.696627                            1.674159      -0.886636       2.486834                    0.998884       3.155639       8.571208       0.499754       1.243580      -0.721093       0.018596      -0.013069       0.023441       0.032651      -0.009760       0.007563       0.003699      -0.005595       0.010168      -0.015488       0.006108       0.009380              1.690520       1.720080      -0.178885       0.215323       1.544398      -0.181257       1.807084          -0.000003
          129              H       5.307675       4.690604      14.037632       0.149619       1.041380 0.81085330E+01  0.78847892E+02                                 1.626356                            1.608448      -0.932611       2.446743                    0.998878       3.218829       8.598186       0.526448       1.196473      -0.730315      -0.012416      -0.015863      -0.011478       0.023185      -0.006630       0.002200       0.006886       0.002482      -0.023629      -0.012722       0.001575       0.011147              1.625730       1.586461       0.207589       0.111947       1.792631       0.214549       1.498097          -0.000001
          130              H      12.689883       4.312242      12.003051       0.114159       1.036395 0.81177742E+01  0.78742756E+02                                 1.605699                            1.595495      -0.619105       2.581148                    0.999940       3.232701       8.547217       0.536966       1.175941      -0.735508       0.001833      -0.030477      -0.030507       0.043161      -0.002359       0.000006       0.005229      -0.010979      -0.004343      -0.005760      -0.003424       0.009183              1.605714       1.406793       0.004648       0.065386       1.853092       0.240823       1.557258          -0.000000
          131              H      14.811830       5.031482      12.273193       0.114949       1.076381 0.81414826E+01  0.78884201E+02                                 1.629306                            1.583695      -0.630382       2.564313                    0.999951       3.261577       8.566785       0.547203       1.155236      -0.740150       0.014799      -0.017498      -0.015955       0.027924      -0.006083      -0.003954       0.006073      -0.007396      -0.007159      -0.006402      -0.005558       0.011960              1.649869       1.848272      -0.305143      -0.257914       1.641614       0.177111       1.459720           0.000000
          132              H      14.465612       5.786778      13.616600       0.111125       0.998667 0.76784789E+01  0.74753685E+02                                 1.658671                            1.622798      -0.898243       2.440823                    0.997232       3.588300      10.065702       0.489174       1.286131      -0.706705       0.004348       0.007250       0.026624       0.027934      -0.001065       0.003480       0.004069       0.002687       0.019678      -0.006938      -0.001800       0.008739              1.668617       1.632192       0.128517       0.338196       1.396897       0.068692       1.976761           0.000001
          133              H      14.142206       6.784236      10.983327       0.103037       1.026090 0.79606101E+01  0.77115493E+02                                 1.605815                            1.586871      -0.703896       2.525975                    0.999634       3.379580       9.033939       0.533019       1.186228      -0.731303      -0.004002      -0.007291      -0.025038       0.026383      -0.000935      -0.001131      -0.000123      -0.006085       0.024275      -0.007313      -0.000863       0.008176              1.604954       1.561960      -0.035772      -0.162428       1.331943       0.065949       1.920958           0.000000
          134              H      14.718009       7.572531      12.224519       0.106808       0.947584 0.67867605E+01  0.63628334E+02                                 1.562000                            1.494463      -0.584675       2.580108                    0.999958       3.370999       9.074866       0.529394       1.234068      -0.718938       0.017067       0.015103       0.012198       0.025849       0.005936       0.002291       0.002198       0.006177      -0.022239      -0.008028      -0.002894       0.010922              1.602198       1.868697       0.392095       0.196676       1.605857       0.109048       1.332040           0.000001
          135              H      12.638181       7.788514      13.168798       0.109957       0.984180 0.76323526E+01  0.73994043E+02                                 1.633426                            1.613348      -0.744611       2.518790                    0.999400       3.455714       9.589115       0.494013       1.278878      -0.709606       0.001304       0.010517       0.030113       0.031923       0.001403       0.002797       0.001608      -0.008136       0.014042      -0.007188       0.001024       0.006164              1.631014       1.466088      -0.068740      -0.076546       1.546445       0.299859       1.880508           0.000001
          136              H      12.356807       8.066103      11.640429       0.111673       0.917451 0.67364979E+01  0.64067748E+02                                 1.625355                            1.565510      -0.956955       2.420681                    0.996757       3.629910      10.376022       0.472054       1.364296      -0.689881      -0.008928       0.021565      -0.024860       0.034099       0.000675       0.001995      -0.004745      -0.009125      -0.009990      -0.006509      -0.001676       0.008185              1.658573       1.519867      -0.225363       0.230747       1.831882      -0.390115       1.623971           0.000001
          137              H      12.078845       6.075742      10.187505       0.145062       1.052103 0.82760344E+01  0.80965705E+02                                 1.644423                            1.630819      -0.864999       2.476548                    0.999030       3.247520       8.728083       0.519525       1.205093      -0.728316       0.016821       0.005270      -0.015110       0.023217       0.007045       0.002947       0.002657       0.005500       0.027822      -0.012214       0.001051       0.011163              1.640785       1.843642       0.114034      -0.217375       1.424309      -0.063889       1.654406          -0.000001
          138              H      11.047159       5.010455      10.701017       0.168286       0.965623 0.72766018E+01  0.69081632E+02                                 1.573696                            1.546174      -0.868398       2.495846                    0.999326       3.059990       8.158265       0.523664       1.232024      -0.722756      -0.013415      -0.029222      -0.004813       0.032513       0.010705       0.000560       0.000234      -0.012626       0.022666      -0.016211       0.007379       0.008832              1.581441       1.505359       0.226581       0.120001       1.900134       0.086878       1.338830          -0.000001
          139              C       0.431467       7.472345       3.679768      -0.204002      24.255425 0.40095555E+03  0.92231245E+04                                 7.238994                            6.625171       0.099775       2.022360                    0.999407      28.671044      81.112551       0.648627       0.410515      -1.069691       0.030827       0.073422      -0.049343       0.093680       0.002633      -0.011801       0.020083      -0.031161       0.039301      -0.028086      -0.004105       0.032191              7.520325       6.859604       0.184875      -1.327797       8.420267      -0.022878       7.281104          -0.000000
          140              C       0.989420       7.578370       2.258482      -0.201303      25.036924 0.40934369E+03  0.94772233E+04                                 7.395418                            6.673883       0.173020       2.048219                    0.999246      28.769042      82.000260       0.648355       0.408038      -1.069922       0.005605       0.049736       0.079406       0.093863       0.022776      -0.030640      -0.000460       0.004881      -0.023114      -0.037713      -0.002157       0.039870              7.820716       6.490498       0.116793      -0.957454       8.906712       1.663292       8.064938           0.000001
          141              C       2.041402       8.674334       2.438576      -0.107289      23.805051 0.40443332E+03  0.94085082E+04                                 7.366552                            6.808476      -0.227679       1.929529                    0.997853      28.814004      84.452178       0.612559       0.429818      -1.047889      -0.071716       0.008585       0.046538       0.085923       0.017641      -0.020504       0.036771      -0.029453       0.009900      -0.050405       0.005121       0.045284              7.693652       7.402614       0.494711      -1.182631       8.489261       0.625052       7.189080           0.000002
          142              C       2.317918      10.489959       4.076462      -0.426647      30.590569 0.52845172E+03  0.13060636E+05                                 8.468426                            7.583821      -0.260966       1.881017                    0.997536      32.847889      97.198597       0.607219       0.408133      -1.068292      -0.070485      -0.073142      -0.008078       0.101898       0.005676       0.049159       0.084670       0.022345      -0.035065      -0.102160       0.006162       0.095998              9.029683       8.713925       2.454801      -0.063939       9.724102      -0.437420       8.651022           0.000001
          143              C       0.371458       8.914350       4.181112      -0.035611      26.434378 0.40816620E+03  0.94126297E+04                                 7.724912                            6.702776      -0.174482       1.972120                    0.997746      26.802320      75.441270       0.643470       0.412766      -1.070305       0.055771      -0.034747      -0.051538       0.083510       0.036887      -0.029142       0.009214      -0.030230       0.019107      -0.056834       0.016968       0.039866              8.477937       9.917108      -0.198876      -1.925583       7.786998       0.275244       7.729704           0.000001
          144              C      -1.026051       9.471862       4.003451       0.577016      22.409310 0.26431287E+03  0.55431600E+04                                 7.355484                            5.796378       0.093566       2.089057                    0.999805      22.423691      62.942636       0.612690       0.476679      -1.018432      -0.055944       0.010047      -0.009978       0.057709       0.017135       0.026479       0.089994      -0.095547       0.095364      -0.071790      -0.055036       0.126826              8.435913      11.410071      -0.403337      -2.767036       6.506841      -2.185298       7.390826           0.000001
          145              C       8.006307       3.600209       5.181366       0.575855      23.438476 0.26491106E+03  0.55509207E+04                                 7.544618                            5.775297       0.038542       2.066077                    0.999776      22.433946      62.651646       0.619101       0.472150      -1.022324      -0.026945      -0.020781       0.042757       0.054645      -0.072857      -0.017756       0.015402       0.092743      -0.218638      -0.076455      -0.049010       0.125465              8.919496       4.642988       1.579058       0.692933       7.943025       0.465212      14.172476           0.000000
          146              C       8.345290       4.473726       3.988849      -0.032752      26.046399 0.40267749E+03  0.92416578E+04                                 7.621719                            6.634000      -0.136940       1.987141                    0.997646      26.528491      74.149982       0.651161       0.409850      -1.073715      -0.040105       0.029716      -0.067454       0.083914      -0.022710       0.010194       0.035670       0.009667       0.035344      -0.049250       0.010472       0.038778              8.406594       6.286076      -0.525424       0.038156       7.966645       0.016798      10.967061          -0.000000
          147              C       7.317114       5.610126       3.835525      -0.200665      24.766804 0.41151091E+03  0.95277471E+04                                 7.356771                            6.710472       0.147362       2.041945                    0.999306      28.594360      81.162831       0.644675       0.410352      -1.069783       0.008255      -0.076762      -0.058553       0.096897      -0.019030       0.022508       0.006105       0.028620      -0.015908      -0.032224      -0.002679       0.034903              7.765379       5.967924      -0.835346       0.493756       8.520145       0.821299       8.808067          -0.000000
          148              C       6.481946       5.249334       2.599201      -0.205372      25.168121 0.42308371E+03  0.98918685E+04                                 7.459142                            6.818133       0.070763       2.010355                    0.999324      29.223909      84.131914       0.635797       0.412037      -1.065660       0.084776      -0.022339       0.038026       0.095561      -0.023306      -0.000198       0.022721       0.009004       0.081095      -0.041920       0.003359       0.038561              7.846196       7.468275      -1.262944       1.005589       8.349783       0.075849       7.720529           0.000000
          149              C       7.516153       4.511475       1.718198      -0.103957      23.815863 0.40421769E+03  0.93990149E+04                                 7.376403                            6.814218      -0.197589       1.943572                    0.997379      28.612065      83.746489       0.611492       0.430773      -1.047667       0.007945      -0.013928       0.082226       0.083775      -0.041506       0.012076       0.008392       0.023852       0.021233      -0.050148       0.009819       0.040329              7.751510       6.507919      -1.208042       0.213952       8.377599       0.259279       8.369013           0.000001
          150              C       9.550012       3.157654       2.248747      -0.429373      30.405277 0.52374302E+03  0.12898730E+05                                 8.409389                            7.529235      -0.276698       1.876357                    0.997256      32.729198      96.271623       0.612721       0.405896      -1.071138      -0.057329       0.064476       0.056272       0.103007      -0.061246      -0.019651      -0.043296       0.127249      -0.085527      -0.103970       0.001368       0.102603              9.034310       8.857615      -1.302696      -1.182409       9.625546       2.483287       8.619770          -0.000001
          151              C       8.187969      10.252730       1.856920       0.589229      23.094378 0.25723323E+03  0.53368848E+04                                 7.387030                            5.651196       0.152997       2.105065                    0.999418      22.059022      60.790007       0.634104       0.465570      -1.028544       0.030349       0.016005       0.042686       0.054766       0.076811      -0.063015      -0.055005      -0.007381      -0.136244      -0.084923      -0.052659       0.137582              8.556410      10.547352      -2.493142       3.423788       7.029672       0.932218       8.092205           0.000002
          152              C       7.818975       9.657794       0.489175      -0.041223      26.983708 0.41170893E+03  0.94820553E+04                                 7.800336                            6.701429      -0.096803       2.000128                    0.997315      26.486231      73.667516       0.650157       0.409049      -1.076440      -0.063096      -0.047024      -0.033014       0.085337       0.001096       0.009529      -0.026163       0.026993      -0.124354      -0.053803       0.018169       0.035634              8.712505       9.339580      -0.045835       2.569381       8.940150       0.486122       7.857784           0.000001
          153              C       7.707743       8.089410       0.535416      -0.214459      26.023467 0.43688923E+03  0.10307101E+05                                 7.699156                            6.979431      -0.077626       1.962736                    0.998503      29.613131      85.912786       0.620928       0.418119      -1.060720      -0.059638       0.063644      -0.036665       0.094613       0.012816       0.007786       0.002956       0.000560      -0.069460      -0.024808      -0.000793       0.025601              8.212686       7.846184      -0.834428       1.117128      10.398660      -0.142452       6.393214           0.000002
          154              C      13.046585      12.877843      24.105885      -0.207075      25.613192 0.41778954E+03  0.97287591E+04                                 7.532665                            6.744050       0.215010       2.054264                    0.999694      29.056075      83.238813       0.644304       0.408240      -1.069077       0.031915       0.077066       0.049555       0.097023      -0.002585       0.012977       0.000138       0.019093      -0.067933      -0.026244       0.001537       0.024708              8.171144       7.497751      -1.007020       0.667317      10.944642       0.682294       6.071040           0.000002
          155              C       5.550997       8.983464       0.111951      -0.098026      23.931129 0.39250496E+03  0.90547265E+04                                 7.401989                            6.699318      -0.112477       1.977134                    0.997613      28.156325      81.936416       0.619197       0.428793      -1.049464       0.087094       0.016006      -0.012609       0.089446       0.017745       0.009956      -0.014919       0.000611      -0.080152      -0.036539       0.005204       0.031335              7.969426       8.692472      -1.211953       0.208708       9.437029      -0.182091       5.778775           0.000001
          156              C      13.165313      15.758188      22.974210      -0.420700      29.859530 0.51662307E+03  0.12672435E+05                                 8.317755                            7.485947      -0.251044       1.888374                    0.997653      32.378306      94.865560       0.613859       0.406772      -1.071193       0.043598      -0.051853       0.079605       0.104530       0.055092      -0.018819      -0.039065      -0.067048       0.232529      -0.103290       0.001213       0.102077              8.955210       8.627872      -1.881652       1.146454       9.562702      -2.383268       8.675055          -0.000002
          157              C       3.488607       5.250346       8.488776      -0.206231      24.297038 0.40187455E+03  0.92490493E+04                                 7.244783                            6.630411       0.102144       2.022635                    0.999467      28.703336      81.210371       0.648751       0.410225      -1.069939       0.061226       0.051509       0.050440       0.094583       0.011790      -0.023090       0.004789       0.019853       0.034751      -0.027842      -0.003767       0.031609              7.526483       8.169607       0.610146      -0.388284       7.123262       1.271940       7.286579          -0.000000
          158              C       3.417231       5.813781       9.910062      -0.199813      24.980940 0.40809607E+03  0.94405504E+04                                 7.381869                            6.661414       0.175422       2.049527                    0.999251      28.725265      81.825307       0.649336       0.407757      -1.070172       0.045465       0.020347      -0.079907       0.094161       0.016753      -0.008636       0.028909      -0.030670      -0.025844      -0.037190      -0.002487       0.039678              7.806162       8.592386       0.800269      -1.871816       6.776953       0.394713       8.049146           0.000001
          159              C       4.134967       7.152683       9.729967      -0.106320      23.786925 0.40404359E+03  0.93978117E+04                                 7.365687                            6.807722      -0.228871       1.929454                    0.997829      28.803006      84.431259       0.612211       0.430137      -1.047623       0.031794      -0.066112      -0.046320       0.086760       0.023399      -0.040812       0.008282       0.003848       0.010965      -0.050257       0.005102       0.045155              7.692635       8.093396       0.719701      -0.959234       7.795359       0.932018       7.189152           0.000002
          160              C       5.776582       7.976124       8.092081      -0.425653      30.616823 0.52904360E+03  0.13080301E+05                                 8.479449                            7.593425      -0.266508       1.879281                    0.997502      32.863129      97.295873       0.606128       0.408710      -1.067803      -0.048356      -0.090360       0.008324       0.102822      -0.002201      -0.065801      -0.073116      -0.023418      -0.033204      -0.102520       0.006240       0.096280              9.041918       8.196230       2.291690       0.400396      10.269334       0.194848       8.660190           0.000001
          161              C       4.878721       5.638369       7.987432      -0.032906      26.387215 0.40719910E+03  0.93846958E+04                                 7.717059                            6.696080      -0.177478       1.971726                    0.997760      26.767099      75.317839       0.643616       0.412920      -1.070213      -0.050416       0.043830       0.050845       0.083953       0.039493      -0.016833       0.024861      -0.018850       0.021860      -0.057133       0.016665       0.040468              8.469151       8.097907      -0.784200      -0.854739       9.588327       1.744358       7.721220           0.000001
          162              C       5.840377       4.481187       8.165093       0.577442      22.417465 0.26443204E+03  0.55464782E+04                                 7.358577                            5.798695       0.092787       2.088766                    0.999787      22.427383      62.964841       0.612386       0.476846      -1.018308       0.026680      -0.050098       0.008516       0.057395       0.041615      -0.077330      -0.052602       0.054982       0.094933      -0.070531      -0.055589       0.126120              8.439669       7.213266      -1.766858       1.224354      10.711560       3.309159       7.394181           0.000001
          163              C      11.054835      11.260099       6.987178       0.575257      23.457406 0.26515161E+03  0.55570653E+04                                 7.547166                            5.776790       0.044340       2.067809                    0.999748      22.445518      62.684419       0.619220       0.471965      -1.022452      -0.011223      -0.032421      -0.042143       0.054342      -0.086415      -0.019770       0.012699       0.010853      -0.217702      -0.075965      -0.049599       0.125565              8.922943       6.703239       2.247396      -0.228542       5.886033      -0.803329      14.179556          -0.000000
          164              C      11.781064      11.852156       8.179695      -0.034842      26.125847 0.40419813E+03  0.92868576E+04                                 7.642647                            6.650763      -0.145888       1.983612                    0.997679      26.582984      74.384210       0.649609       0.410374      -1.073192       0.040622      -0.029591       0.067438       0.084105      -0.021901      -0.031103      -0.021020       0.019452       0.036379      -0.050218       0.010884       0.039334              8.431616       8.140711       0.068229      -0.007374       6.147770      -0.041389      11.006367          -0.000000
          165              C      -0.408061      11.224957       8.333019      -0.200086      24.743918 0.41095910E+03  0.95112345E+04                                 7.348793                            6.702541       0.146763       2.041892                    0.999319      28.579193      81.088671       0.645589       0.409932      -1.070118      -0.076051      -0.016468       0.057632       0.096832      -0.024212       0.001717      -0.022981      -0.002028      -0.015508      -0.031785      -0.003619       0.035404              7.757111       8.757528       0.073502      -0.628586       5.714816      -0.719419       8.798989          -0.000001
          166              C      13.093955      10.319205       9.569343      -0.206144      25.195685 0.42371289E+03  0.99105437E+04                                 7.467093                            6.825931       0.067520       2.009197                    0.999336      29.241743      84.207970       0.635034       0.412366      -1.065417      -0.047363       0.073717      -0.037709       0.095391      -0.021600      -0.022042      -0.006892       0.017478       0.084344      -0.042262       0.002977       0.039285              7.854676       9.018538      -0.765557       0.237967       6.814842      -0.982674       7.730648           0.000000
          167              C      12.072898      11.075158      10.450345      -0.103568      23.786313 0.40350681E+03  0.93777437E+04                                 7.370004                            6.808454      -0.195187       1.944812                    0.997380      28.578371      83.608849       0.611760       0.430802      -1.047717      -0.015562       0.002825      -0.082594       0.084095      -0.041012      -0.004020      -0.013908       0.028182       0.021630      -0.050231       0.009729       0.040502              7.744796       8.900479      -0.429010      -0.181293       5.970937      -0.284859       8.362971           0.000001
          168              C      10.157396      12.591820       9.919797      -0.432031      30.501851 0.52582255E+03  0.12962678E+05                                 8.425814                            7.542540      -0.275410       1.875962                    0.997346      32.793359      96.505276       0.612383       0.405721      -1.071262       0.078087      -0.034410      -0.056939       0.102585      -0.087659       0.035858       0.031844      -0.029549      -0.084915      -0.104795       0.001736       0.103060              9.053738      10.340929      -0.830056      -2.741197       8.181669       0.360601       8.638615          -0.000001
          169              C       3.739038      13.486313      10.311624       0.587603      23.112798 0.25748846E+03  0.53431483E+04                                 7.388121                            5.652105       0.155169       2.105610                    0.999447      22.072173      60.818502       0.634414       0.465258      -1.028785       0.005458       0.033797      -0.043386       0.055267       0.064927       0.032179       0.076494      -0.085590      -0.133938      -0.083939      -0.053657       0.137595              8.557506       8.830655      -3.051494       0.170135       8.748300      -3.544212       8.093561           0.000002
          170              C       3.287049      12.951698      11.679368      -0.038546      26.896725 0.41010369E+03  0.94355133E+04                                 7.782897                            6.687818      -0.094956       2.001315                    0.997357      26.428803      73.461588       0.650920       0.408984      -1.076523      -0.026002      -0.075181       0.032689       0.086005      -0.007243       0.028537      -0.001156      -0.022130      -0.129092      -0.055436       0.019088       0.036348              8.691417       8.980616      -0.150707       0.328873       9.252879      -2.582449       7.840756           0.000001
          171              C       1.829584      12.361787      11.633128      -0.216039      26.055451 0.43760948E+03  0.10327950E+05                                 7.703168                            6.983287      -0.075079       1.963096                    0.998459      29.638455      85.991576       0.621033       0.417892      -1.060905       0.078793      -0.038843       0.036855       0.095265       0.010249       0.000254      -0.009725      -0.017370      -0.068352      -0.025114      -0.001278       0.026392              8.216612      10.647925       0.075366       0.482015       7.604398      -1.020579       6.397514           0.000002
          172              C       1.958904      11.060992      12.399746      -0.209348      25.665607 0.41890901E+03  0.97625625E+04                                 7.547039                            6.756601       0.211195       2.052686                    0.999702      29.101888      83.436800       0.643123       0.408666      -1.068666       0.063950       0.054166      -0.049959       0.097568      -0.008418       0.003680      -0.012240      -0.010891      -0.069004      -0.026505       0.001685       0.024820              8.187305      11.232694       0.195829      -0.443663       7.248578      -0.849157       6.080644           0.000002
          173              C       3.345699      10.586322      12.056593      -0.098927      23.939046 0.39263103E+03  0.90589377E+04                                 7.407996                            6.704752      -0.119537       1.975135                    0.997585      28.161530      81.974474       0.618303       0.429351      -1.049056      -0.012400       0.087821       0.014162       0.089816       0.013863       0.016811      -0.005693      -0.019235      -0.081643      -0.036561       0.005926       0.030634              7.976315      10.091192      -0.763085       0.237719       8.057761      -0.142927       5.779993           0.000001
          174              C       4.661953      12.062994      13.531420      -0.420226      29.831691 0.51605682E+03  0.12655682E+05                                 8.316766                            7.485864      -0.254876       1.887526                    0.997621      32.359934      94.815854       0.613339       0.407209      -1.070854      -0.063214       0.025764      -0.077503       0.103279       0.065368       0.029642       0.030746      -0.010841       0.228665      -0.103709       0.002692       0.101017              8.953475      10.576671      -1.247237       2.618689       7.611064      -0.353927       8.672689          -0.000002
          175              C      15.577968      10.518519      20.657319      -0.204002      24.255421 0.40095546E+03  0.92231222E+04                                 7.238993                            6.625171       0.099775       2.022361                    0.999407      28.671042      81.112547       0.648627       0.410515      -1.069691      -0.030827      -0.073422       0.049343       0.093680       0.002633      -0.011801       0.020083      -0.031161       0.039301      -0.028086      -0.004105       0.032191              7.520324       6.859603       0.184875      -1.327796       8.420267      -0.022879       7.281103          -0.000000
          176              C      15.020015      10.412494      22.078605      -0.201304      25.036927 0.40934375E+03  0.94772252E+04                                 7.395418                            6.673883       0.173020       2.048219                    0.999246      28.769044      82.000265       0.648355       0.408038      -1.069922      -0.005605      -0.049736      -0.079406       0.093863       0.022776      -0.030640      -0.000460       0.004881      -0.023114      -0.037713      -0.002157       0.039870              7.820717       6.490499       0.116793      -0.957454       8.906713       1.663292       8.064939           0.000001
          177              C      13.968033       9.316530      21.898511      -0.107289      23.805050 0.40443330E+03  0.94085079E+04                                 7.366552                            6.808476      -0.227679       1.929529                    0.997853      28.814003      84.452175       0.612559       0.429818      -1.047889       0.071716      -0.008585      -0.046538       0.085923       0.017641      -0.020504       0.036771      -0.029453       0.009900      -0.050405       0.005121       0.045284              7.693651       7.402614       0.494711      -1.182631       8.489260       0.625052       7.189080           0.000002
          178              C      13.691517       7.500905      20.260625      -0.426647      30.590569 0.52845172E+03  0.13060636E+05                                 8.468426                            7.583821      -0.260966       1.881017                    0.997536      32.847889      97.198600       0.607218       0.408133      -1.068292       0.070485       0.073142       0.008078       0.101898       0.005676       0.049159       0.084670       0.022345      -0.035065      -0.102160       0.006162       0.095998              9.029683       8.713925       2.454801      -0.063939       9.724103      -0.437420       8.651022           0.000001
          179              C      15.637977       9.076514      20.155975      -0.035611      26.434377 0.40816617E+03  0.94126290E+04                                 7.724912                            6.702776      -0.174482       1.972120                    0.997746      26.802319      75.441267       0.643470       0.412766      -1.070305      -0.055771       0.034747       0.051538       0.083510       0.036887      -0.029142       0.009214      -0.030230       0.019107      -0.056834       0.016968       0.039866              8.477936       9.917107      -0.198876      -1.925582       7.786998       0.275243       7.729704           0.000001
          180              C      17.035486       8.519002      20.333636       0.577016      22.409310 0.26431287E+03  0.55431599E+04                                 7.355484                            5.796378       0.093566       2.089057                    0.999805      22.423691      62.942636       0.612690       0.476679      -1.018432       0.055944      -0.010047       0.009978       0.057709       0.017135       0.026479       0.089994      -0.095547       0.095365      -0.071790      -0.055036       0.126826              8.435913      11.410071      -0.403337      -2.767036       6.506841      -2.185298       7.390826           0.000001
          181              C       8.003128      14.390655      19.155721       0.575855      23.438477 0.26491107E+03  0.55509209E+04                                 7.544618                            5.775297       0.038542       2.066077                    0.999776      22.433947      62.651651       0.619101       0.472150      -1.022324       0.026945       0.020781      -0.042757       0.054645      -0.072857      -0.017756       0.015402       0.092742      -0.218638      -0.076455      -0.049010       0.125465              8.919497       4.642988       1.579059       0.692933       7.943025       0.465212      14.172477          -0.000000
          182              C       7.664145      13.517138      20.348238      -0.032751      26.046399 0.40267749E+03  0.92416578E+04                                 7.621719                            6.634000      -0.136940       1.987141                    0.997646      26.528491      74.149983       0.651162       0.409850      -1.073715       0.040105      -0.029716       0.067454       0.083914      -0.022710       0.010194       0.035670       0.009667       0.035344      -0.049250       0.010472       0.038778              8.406594       6.286076      -0.525423       0.038156       7.966645       0.016798      10.967060          -0.000000
          183              C       8.692321      12.380738      20.501562      -0.200665      24.766803 0.41151089E+03  0.95277463E+04                                 7.356771                            6.710472       0.147362       2.041945                    0.999306      28.594359      81.162826       0.644675       0.410352      -1.069783      -0.008255       0.076762       0.058553       0.096897      -0.019030       0.022508       0.006105       0.028620      -0.015908      -0.032224      -0.002679       0.034903              7.765378       5.967924      -0.835346       0.493756       8.520145       0.821299       8.808067          -0.000001
          184              C       9.527489      12.741530      21.737886      -0.205372      25.168117 0.42308360E+03  0.98918656E+04                                 7.459141                            6.818132       0.070763       2.010355                    0.999324      29.223906      84.131903       0.635797       0.412037      -1.065660      -0.084776       0.022339      -0.038026       0.095561      -0.023306      -0.000198       0.022721       0.009005       0.081095      -0.041920       0.003359       0.038561              7.846195       7.468274      -1.262944       1.005589       8.349782       0.075849       7.720528           0.000000
          185              C       8.493282      13.479389      22.618889      -0.103957      23.815867 0.40421776E+03  0.93990172E+04                                 7.376403                            6.814219      -0.197589       1.943572                    0.997379      28.612068      83.746500       0.611492       0.430773      -1.047667      -0.007945       0.013928      -0.082226       0.083775      -0.041506       0.012076       0.008392       0.023852       0.021233      -0.050148       0.009819       0.040329              7.751511       6.507919      -1.208042       0.213952       8.377599       0.259278       8.369014           0.000001
          186              C       6.459423      14.833210      22.088340      -0.429373      30.405282 0.52374313E+03  0.12898733E+05                                 8.409390                            7.529236      -0.276699       1.876357                    0.997256      32.729201      96.271632       0.612721       0.405896      -1.071138       0.057329      -0.064476      -0.056272       0.103007      -0.061247      -0.019651      -0.043296       0.127249      -0.085528      -0.103970       0.001367       0.102603              9.034311       8.857616      -1.302697      -1.182410       9.625547       2.483288       8.619771          -0.000001
          187              C       7.821466       7.738134      22.480167       0.589229      23.094379 0.25723323E+03  0.53368848E+04                                 7.387031                            5.651196       0.152997       2.105065                    0.999418      22.059022      60.790008       0.634104       0.465570      -1.028544      -0.030349      -0.016005      -0.042686       0.054766       0.076811      -0.063015      -0.055005      -0.007381      -0.136244      -0.084923      -0.052659       0.137582              8.556410      10.547352      -2.493142       3.423788       7.029672       0.932218       8.092205           0.000002
          188              C       8.190460       8.333070      23.847912      -0.041223      26.983707 0.41170891E+03  0.94820549E+04                                 7.800336                            6.701429      -0.096803       2.000128                    0.997315      26.486231      73.667517       0.650157       0.409049      -1.076440       0.063096       0.047024       0.033014       0.085337       0.001096       0.009529      -0.026163       0.026992      -0.124354      -0.053803       0.018169       0.035634              8.712504       9.339580      -0.045834       2.569381       8.940149       0.486122       7.857784           0.000001
          189              C       8.301692       9.901454      23.801671      -0.214459      26.023472 0.43688934E+03  0.10307104E+05                                 7.699157                            6.979432      -0.077625       1.962736                    0.998503      29.613134      85.912796       0.620928       0.418119      -1.060720       0.059638      -0.063644       0.036665       0.094613       0.012816       0.007786       0.002956       0.000560      -0.069460      -0.024808      -0.000793       0.025601              8.212687       7.846185      -0.834428       1.117129      10.398662      -0.142452       6.393215           0.000002
          190              C       2.962850       5.113021       0.231202      -0.207075      25.613185 0.41778940E+03  0.97287550E+04                                 7.532663                            6.744049       0.215010       2.054264                    0.999694      29.056071      83.238798       0.644304       0.408240      -1.069077      -0.031915      -0.077066      -0.049555       0.097023      -0.002585       0.012977       0.000138       0.019093      -0.067933      -0.026244       0.001537       0.024708              8.171143       7.497749      -1.007019       0.667316      10.944640       0.682293       6.071039           0.000002
          191              C      10.458438       9.007400      24.225136      -0.098026      23.931129 0.39250497E+03  0.90547268E+04                                 7.401989                            6.699318      -0.112477       1.977134                    0.997613      28.156325      81.936414       0.619197       0.428793      -1.049464      -0.087094      -0.016007       0.012609       0.089446       0.017745       0.009956      -0.014919       0.000611      -0.080152      -0.036539       0.005204       0.031335              7.969425       8.692472      -1.211953       0.208708       9.437029      -0.182091       5.778775           0.000001
          192              C       2.844122       2.232676       1.362877      -0.420700      29.859522 0.51662288E+03  0.12672429E+05                                 8.317753                            7.485946      -0.251044       1.888374                    0.997653      32.378301      94.865539       0.613859       0.406772      -1.071193      -0.043598       0.051853      -0.079605       0.104530       0.055092      -0.018819      -0.039064      -0.067048       0.232529      -0.103290       0.001213       0.102077              8.955207       8.627870      -1.881651       1.146454       9.562700      -2.383267       8.675053          -0.000001
          193              C      12.520828      12.740518      15.848311      -0.206230      24.297033 0.40187443E+03  0.92490461E+04                                 7.244782                            6.630410       0.102144       2.022635                    0.999467      28.703332      81.210362       0.648751       0.410225      -1.069939      -0.061226      -0.051509      -0.050440       0.094583       0.011790      -0.023090       0.004789       0.019853       0.034751      -0.027843      -0.003767       0.031609              7.526482       8.169606       0.610145      -0.388283       7.123261       1.271940       7.286578           0.000000
          194              C      12.592204      12.177083      14.427025      -0.199813      24.980946 0.40809619E+03  0.94405540E+04                                 7.381870                            6.661415       0.175422       2.049527                    0.999251      28.725269      81.825324       0.649336       0.407757      -1.070172      -0.045465      -0.020347       0.079907       0.094161       0.016753      -0.008636       0.028909      -0.030670      -0.025844      -0.037191      -0.002487       0.039678              7.806163       8.592388       0.800269      -1.871817       6.776954       0.394714       8.049148           0.000001
          195              C      11.874468      10.838181      14.607120      -0.106320      23.786925 0.40404360E+03  0.93978121E+04                                 7.365687                            6.807722      -0.228871       1.929454                    0.997829      28.803007      84.431266       0.612211       0.430137      -1.047623      -0.031794       0.066112       0.046320       0.086760       0.023399      -0.040812       0.008282       0.003848       0.010965      -0.050257       0.005102       0.045155              7.692636       8.093396       0.719701      -0.959234       7.795359       0.932018       7.189152           0.000002
          196              C      10.232853      10.014740      16.245006      -0.425653      30.616824 0.52904364E+03  0.13080302E+05                                 8.479450                            7.593426      -0.266508       1.879281                    0.997502      32.863130      97.295877       0.606128       0.408710      -1.067803       0.048356       0.090360      -0.008324       0.102822      -0.002201      -0.065801      -0.073116      -0.023418      -0.033204      -0.102520       0.006240       0.096280              9.041918       8.196230       2.291691       0.400396      10.269335       0.194848       8.660190           0.000001
          197              C      11.130714      12.352495      16.349655      -0.032907      26.387219 0.40719918E+03  0.93846981E+04                                 7.717060                            6.696081      -0.177478       1.971726                    0.997760      26.767102      75.317851       0.643616       0.412920      -1.070213       0.050416      -0.043830      -0.050845       0.083953       0.039493      -0.016833       0.024861      -0.018850       0.021860      -0.057133       0.016665       0.040468              8.469152       8.097909      -0.784200      -0.854740       9.588328       1.744358       7.721221           0.000001
          198              C      10.169058      13.509677      16.171994       0.577442      22.417463 0.26443202E+03  0.55464775E+04                                 7.358577                            5.798695       0.092787       2.088766                    0.999787      22.427382      62.964840       0.612386       0.476846      -1.018308      -0.026680       0.050098      -0.008516       0.057395       0.041615      -0.077330      -0.052602       0.054982       0.094933      -0.070531      -0.055589       0.126120              8.439669       7.213266      -1.766859       1.224354      10.711560       3.309159       7.394181           0.000001
          199              C       4.954600       6.730765      17.349909       0.575257      23.457406 0.26515161E+03  0.55570652E+04                                 7.547165                            5.776789       0.044340       2.067809                    0.999748      22.445518      62.684414       0.619220       0.471965      -1.022452       0.011223       0.032421       0.042143       0.054342      -0.086415      -0.019770       0.012699       0.010853      -0.217702      -0.075965      -0.049599       0.125565              8.922942       6.703238       2.247396      -0.228542       5.886033      -0.803329      14.179554          -0.000000
          200              C       4.228371       6.138708      16.157392      -0.034842      26.125844 0.40419807E+03  0.92868560E+04                                 7.642647                            6.650763      -0.145887       1.983612                    0.997679      26.582982      74.384204       0.649609       0.410374      -1.073192      -0.040622       0.029591      -0.067438       0.084105      -0.021901      -0.031103      -0.021020       0.019452       0.036379      -0.050218       0.010884       0.039334              8.431616       8.140710       0.068229      -0.007374       6.147770      -0.041389      11.006366          -0.000000
          201              C      16.417496       6.765907      16.004068      -0.200086      24.743919 0.41095912E+03  0.95112351E+04                                 7.348793                            6.702541       0.146763       2.041892                    0.999319      28.579194      81.088674       0.645589       0.409932      -1.070118       0.076051       0.016468      -0.057632       0.096832      -0.024212       0.001717      -0.022981      -0.002028      -0.015508      -0.031785      -0.003619       0.035403              7.757111       8.757528       0.073502      -0.628586       5.714817      -0.719419       8.798989          -0.000001
          202              C       2.915480       7.671659      14.767744      -0.206144      25.195681 0.42371278E+03  0.99105406E+04                                 7.467092                            6.825929       0.067520       2.009197                    0.999336      29.241740      84.207958       0.635034       0.412366      -1.065417       0.047363      -0.073717       0.037709       0.095391      -0.021600      -0.022042      -0.006892       0.017478       0.084344      -0.042262       0.002977       0.039285              7.854675       9.018536      -0.765557       0.237967       6.814842      -0.982673       7.730646           0.000000
          203              C       3.936537       6.915706      13.886742      -0.103568      23.786317 0.40350689E+03  0.93777460E+04                                 7.370004                            6.808455      -0.195187       1.944812                    0.997380      28.578373      83.608856       0.611760       0.430802      -1.047717       0.015562      -0.002825       0.082594       0.084095      -0.041012      -0.004020      -0.013908       0.028182       0.021630      -0.050231       0.009729       0.040502              7.744796       8.900480      -0.429011      -0.181293       5.970938      -0.284859       8.362972           0.000001
          204              C       5.852039       5.399044      14.417290      -0.432031      30.501854 0.52582261E+03  0.12962679E+05                                 8.425815                            7.542540      -0.275410       1.875961                    0.997346      32.793361      96.505282       0.612383       0.405721      -1.071262      -0.078087       0.034410       0.056939       0.102585      -0.087659       0.035858       0.031844      -0.029549      -0.084915      -0.104795       0.001736       0.103060              9.053738      10.340930      -0.830057      -2.741198       8.181669       0.360601       8.638615          -0.000001
          205              C      12.270397       4.504551      14.025463       0.587602      23.112799 0.25748848E+03  0.53431487E+04                                 7.388121                            5.652105       0.155169       2.105610                    0.999447      22.072174      60.818503       0.634414       0.465258      -1.028785      -0.005458      -0.033797       0.043386       0.055267       0.064927       0.032179       0.076494      -0.085590      -0.133937      -0.083939      -0.053657       0.137595              8.557506       8.830655      -3.051494       0.170135       8.748301      -3.544212       8.093562           0.000002
          206              C      12.722386       5.039166      12.657719      -0.038546      26.896723 0.41010365E+03  0.94355121E+04                                 7.782897                            6.687817      -0.094956       2.001315                    0.997357      26.428802      73.461584       0.650920       0.408984      -1.076523       0.026002       0.075181      -0.032689       0.086005      -0.007243       0.028537      -0.001156      -0.022130      -0.129092      -0.055436       0.019088       0.036348              8.691416       8.980615      -0.150707       0.328873       9.252878      -2.582448       7.840755           0.000001
          207              C      14.179851       5.629077      12.703959      -0.216039      26.055458 0.43760964E+03  0.10327955E+05                                 7.703170                            6.983288      -0.075078       1.963096                    0.998459      29.638460      85.991594       0.621032       0.417892      -1.060905      -0.078794       0.038843      -0.036855       0.095265       0.010249       0.000254      -0.009725      -0.017370      -0.068352      -0.025114      -0.001278       0.026392              8.216614      10.647927       0.075367       0.482015       7.604399      -1.020580       6.397515           0.000002
          208              C      14.050531       6.929872      11.937341      -0.209348      25.665600 0.41890886E+03  0.97625582E+04                                 7.547037                            6.756599       0.211195       2.052687                    0.999702      29.101883      83.436780       0.643123       0.408666      -1.068666      -0.063950      -0.054166       0.049959       0.097567      -0.008418       0.003680      -0.012240      -0.010891      -0.069004      -0.026505       0.001685       0.024820              8.187303      11.232690       0.195829      -0.443663       7.248576      -0.849156       6.080643           0.000002
          209              C      12.663736       7.404542      12.280494      -0.098927      23.939048 0.39263107E+03  0.90589388E+04                                 7.407996                            6.704751      -0.119537       1.975135                    0.997585      28.161530      81.974471       0.618303       0.429351      -1.049056       0.012400      -0.087821      -0.014162       0.089816       0.013863       0.016811      -0.005693      -0.019235      -0.081643      -0.036561       0.005926       0.030634              7.976315      10.091191      -0.763085       0.237719       8.057761      -0.142926       5.779993           0.000001
          210              C      11.347482       5.927870      10.805667      -0.420226      29.831684 0.51605667E+03  0.12655677E+05                                 8.316764                            7.485863      -0.254876       1.887526                    0.997621      32.359931      94.815843       0.613339       0.407209      -1.070854       0.063214      -0.025764       0.077503       0.103279       0.065368       0.029642       0.030746      -0.010841       0.228665      -0.103709       0.002692       0.101017              8.953473      10.576669      -1.247236       2.618687       7.611063      -0.353927       8.672687          -0.000002
          211              N       1.346279       9.691123       3.312278      -0.093378      29.748744 0.46877291E+03  0.11024232E+05                                 8.220418                            7.149698      -0.159736       1.993624                    0.997875      25.963234      70.267705       0.636907       0.408926      -1.089035       0.118265      -0.095430       0.113028       0.189390       0.087262      -0.063895       0.098281       0.005053      -0.034003      -0.167450       0.063002       0.104447              9.079540       9.462997       2.438621      -1.479311      10.091323       0.502827       7.684300           0.000001
          212              N       6.487997      10.174851       0.036506      -0.094307      29.592483 0.47225945E+03  0.11103411E+05                                 8.109675                            7.097129      -0.126715       2.004032                    0.997772      25.824777      69.405016       0.651350       0.399960      -1.097397       0.055235      -0.131607      -0.139467       0.199555       0.049690       0.038875      -0.112706       0.068595      -0.003206      -0.152501       0.055813       0.096689              9.107232       9.363248      -1.722543       2.120852       9.972422      -1.934168       7.986025           0.000001
          213              N       8.214763       3.656087       2.718453      -0.095123      30.653456 0.47731201E+03  0.11263006E+05                                 8.352105                            7.180085      -0.150942       1.994710                    0.997794      25.995527      70.212660       0.640864       0.405031      -1.092886       0.121810       0.136995      -0.056335       0.191778      -0.125468       0.017141       0.042688       0.083320       0.168990      -0.169223       0.062336       0.106887              9.404695       7.906640      -2.585426      -0.568770       9.813326       2.121241      10.494117           0.000001
          214              N       5.316668       6.805354       8.856266      -0.097532      29.866849 0.47109407E+03  0.11091675E+05                                 8.235153                            7.161465      -0.147429       1.996613                    0.997905      26.030042      70.472072       0.637220       0.408251      -1.089567      -0.127208       0.083305      -0.113084       0.189498       0.068909      -0.113294       0.030477      -0.104445      -0.032021      -0.166928       0.062807       0.104121              9.096424       8.614668       2.163891      -0.934732      10.978425       1.255671       7.696178           0.000001
          215              N       4.189689      11.845311      12.132038      -0.093563      29.568547 0.47187346E+03  0.11090760E+05                                 8.101656                            7.091363      -0.123265       2.005264                    0.997742      25.805880      69.316335       0.652087       0.399636      -1.097748      -0.141549       0.011175       0.141262       0.200289       0.020737       0.120217      -0.001892      -0.113635       0.000337      -0.153379       0.055008       0.098371              9.096996      10.913353      -1.211477       2.489121       8.400670      -1.417452       7.976966           0.000001
          216              N      11.043640      11.475623       9.450091      -0.093183      30.603250 0.47623429E+03  0.11233800E+05                                 8.352459                            7.179226      -0.164113       1.991305                    0.997798      25.974977      70.197882       0.639785       0.405850      -1.092084       0.092415       0.158204       0.056574       0.191755      -0.126290      -0.035578      -0.030029       0.079146       0.169527      -0.169675       0.062805       0.106870              9.406250      11.150583      -1.533618      -2.197674       6.570340      -0.112341      10.497827           0.000001
          217              N      14.663156       8.299741      21.024809      -0.093378      29.748744 0.46877289E+03  0.11024232E+05                                 8.220418                            7.149699      -0.159736       1.993624                    0.997875      25.963234      70.267707       0.636907       0.408926      -1.089035      -0.118265       0.095430      -0.113028       0.189390       0.087262      -0.063895       0.098281       0.005053      -0.034003      -0.167450       0.063002       0.104447              9.079540       9.462997       2.438621      -1.479311      10.091323       0.502827       7.684300           0.000001
          218              N       9.521438       7.816013      24.300581      -0.094307      29.592485 0.47225950E+03  0.11103412E+05                                 8.109675                            7.097129      -0.126715       2.004032                    0.997772      25.824778      69.405018       0.651350       0.399959      -1.097397      -0.055235       0.131607       0.139467       0.199555       0.049690       0.038875      -0.112706       0.068595      -0.003206      -0.152501       0.055813       0.096689              9.107232       9.363248      -1.722543       2.120852       9.972422      -1.934168       7.986025           0.000001
          219              N       7.794672      14.334777      21.618634      -0.095123      30.653455 0.47731199E+03  0.11263005E+05                                 8.352105                            7.180085      -0.150942       1.994710                    0.997794      25.995527      70.212661       0.640864       0.405031      -1.092886      -0.121810      -0.136995       0.056335       0.191778      -0.125468       0.017141       0.042688       0.083320       0.168990      -0.169223       0.062336       0.106887              9.404695       7.906640      -2.585426      -0.568770       9.813326       2.121241      10.494118           0.000001
          220              N      10.692767      11.185510      15.480821      -0.097532      29.866849 0.47109406E+03  0.11091675E+05                                 8.235152                            7.161465      -0.147429       1.996613                    0.997905      26.030042      70.472071       0.637220       0.408251      -1.089567       0.127208      -0.083305       0.113084       0.189498       0.068909      -0.113294       0.030477      -0.104445      -0.032021      -0.166928       0.062807       0.104121              9.096424       8.614668       2.163891      -0.934732      10.978425       1.255671       7.696177           0.000001
          221              N      11.819746       6.145553      12.205049      -0.093563      29.568548 0.47187348E+03  0.11090760E+05                                 8.101656                            7.091363      -0.123265       2.005264                    0.997742      25.805880      69.316333       0.652087       0.399636      -1.097748       0.141549      -0.011175      -0.141262       0.200289       0.020737       0.120217      -0.001892      -0.113635       0.000337      -0.153379       0.055008       0.098371              9.096996      10.913352      -1.211477       2.489121       8.400670      -1.417452       7.976966           0.000001
          222              N       4.965795       6.515241      14.886996      -0.093183      30.603250 0.47623429E+03  0.11233800E+05                                 8.352459                            7.179226      -0.164113       1.991305                    0.997798      25.974977      70.197882       0.639785       0.405850      -1.092084      -0.092415      -0.158204      -0.056574       0.191755      -0.126290      -0.035578      -0.030029       0.079146       0.169527      -0.169675       0.062805       0.106870              9.406250      11.150583      -1.533618      -2.197674       6.570340      -0.112341      10.497827           0.000001
          223              O       4.542220      11.057776       2.607476      -0.773042      38.711341 0.68548008E+03  0.17484136E+05                                 8.960255                            8.044041       0.177675       2.072875                    0.996183      30.371728      81.830843       0.678378       0.353985      -1.144726       0.055376      -0.004924      -0.008109       0.056182      -0.004786      -0.018591       0.003665       0.060741      -0.005349      -0.030069      -0.010038       0.040106              9.503055      13.685263      -2.074915      -3.414889       7.094797       0.261515       7.729105           0.000003
          224              O       2.281307      11.818177       1.759328      -0.803607      47.875041 0.97288236E+03  0.27159507E+05                                10.524161                            9.718365      -0.393398       1.870700                    0.995520      32.664687      92.904834       0.602681       0.364047      -1.133607      -0.016278       0.004450      -0.051483       0.054178      -0.003900       0.019698       0.015850       0.034253      -0.007949      -0.030937       0.000133       0.030804             11.221511      11.403790       0.988135       1.479840       9.636090      -2.919880      12.624654           0.000002
          225              O       3.358188      12.951348       3.794152      -0.770519      38.753039 0.66441184E+03  0.16806004E+05                                 8.973322                            7.894569       0.290143       2.104632                    0.997972      30.285103      81.115669       0.688380       0.351763      -1.147144       0.021416       0.051386       0.044944       0.071548      -0.014058      -0.004165       0.015241      -0.063791      -0.044105      -0.027599      -0.018688       0.046287              9.773115       5.582661       0.489209       0.313141      15.425768       2.631426       8.310916          -0.000000
          226              O      -1.275477      10.409623       3.193999      -0.522989      34.556897 0.53606690E+03  0.12861819E+05                                 8.390635                            7.154774       0.442470       2.207617                    0.996826      26.993711      70.606619       0.712884       0.358100      -1.141087      -0.008393       0.008380      -0.003293       0.012309       0.013821       0.026193      -0.012198      -0.160418       0.118063      -0.106150       0.040033       0.066117              9.369479       9.174998       1.113581      -2.421501       8.975438      -4.184594       9.958001          -0.000000
          227              O      11.652145       8.977243       4.737701      -0.568604      31.719000 0.46916549E+03  0.10882792E+05                                 7.851341                            6.588912       0.583895       2.224833                    0.998860      27.536459      70.715793       0.760955       0.347002      -1.150621       0.011206       0.018240      -0.011491       0.024296       0.035885      -0.054616       0.029508       0.050275       0.051204      -0.082082       0.010403       0.071679              8.995934      11.846062       1.366342      -4.461079       6.098927      -1.319674       9.042814          -0.000002
          228              O       7.376195       2.507715       5.024148      -0.535642      35.163044 0.53299716E+03  0.12765753E+05                                 8.475378                            7.104161       0.514469       2.220176                    0.997784      27.271935      71.197683       0.720199       0.355085      -1.143866      -0.024260       0.004901      -0.003140       0.024949       0.015847      -0.000193       0.043690      -0.005885      -0.290577      -0.108902       0.036840       0.072062              9.657521       5.671346       2.413100       1.103680      11.235621       3.512529      12.065596          -0.000001
          229              O       8.366872       4.007710       6.313040      -0.520853      31.296915 0.43260602E+03  0.98399173E+04                                 7.832130                            6.341914       0.614931       2.248871                    0.998659      26.802445      68.309652       0.772374       0.348642      -1.148491      -0.026387       0.020155      -0.005069       0.033589      -0.031989       0.015619       0.030808       0.035470       0.156654      -0.072239       0.010386       0.061853              9.304309       5.307755       0.735564       1.354868       6.508546       2.339144      16.096627          -0.000005
          230              O       7.893595       1.359383       1.178402      -0.804830      48.209945 0.98328533E+03  0.27518457E+05                                10.572334                            9.774301      -0.392787       1.869773                    0.995299      32.741328      93.188630       0.600673       0.364354      -1.133556      -0.049780      -0.019988      -0.010378       0.054638      -0.002773      -0.016731      -0.015323       0.040016      -0.019795      -0.030695      -0.000423       0.031118             11.287692      12.501598       2.541553      -1.138834      10.885049       2.198265      10.476430           0.000001
          231              O      10.378660       0.758009       1.300574      -0.766595      36.366594 0.63522492E+03  0.15865774E+05                                 8.536314                            7.668687       0.400059       2.140648                    0.998318      30.009349      79.501232       0.706361       0.347173      -1.152551       0.055382      -0.039449       0.005704       0.068234      -0.021190       0.014025      -0.017296      -0.051188      -0.067243      -0.033014      -0.017541       0.050555              9.190206       8.803509      -3.355571       0.729551      13.177457      -0.533884       5.589652          -0.000001
          232              O      16.201242       7.561049      23.969840      -0.762976      37.747693 0.67521019E+03  0.17135086E+05                                 8.766446                            7.959460       0.288261       2.114305                    0.996105      30.002644      80.290986       0.685961       0.351852      -1.147944       0.028658       0.008588      -0.054935       0.062553       0.001572      -0.002586      -0.008671       0.013005       0.105090      -0.025364      -0.011077       0.036440              9.190850       6.144833       0.574932      -0.860030       7.099381      -1.681021      14.328337           0.000000
          233              O       9.205962       9.730094       2.406938      -0.538552      35.441699 0.47338927E+03  0.10972327E+05                                 8.453649                            6.590105       0.598352       2.236343                    0.998715      27.036493      68.726202       0.768119       0.344031      -1.156573       0.000871       0.018630      -0.038585       0.042856      -0.004256       0.034271      -0.033733       0.063812      -0.021691      -0.056662      -0.002972       0.059634             10.147272      14.672763      -1.765459       6.021901       6.217811      -0.684472       9.551243          -0.000000
          234              O       7.505062      11.185585       2.321271      -0.533757      31.536037 0.47202620E+03  0.10978491E+05                                 7.819246                            6.649787       0.488670       2.201479                    0.999036      27.196977      70.202195       0.749633       0.351302      -1.145759      -0.009796       0.012302      -0.012581       0.020139      -0.018964      -0.089643      -0.027397      -0.037681      -0.289004      -0.148056       0.069466       0.078590              8.621134      10.941011      -4.230752       0.970174       8.806455       0.610940       6.115935          -0.000001
          235              O      16.344602       5.041274      21.830124      -0.763635      39.019069 0.66920330E+03  0.16918857E+05                                 8.969096                            7.883992       0.432624       2.154422                    0.998372      29.993151      79.715513       0.695549       0.348310      -1.152613       0.030790       0.049131      -0.053946       0.079196       0.016345      -0.014275      -0.012697      -0.061349      -0.077117      -0.036573      -0.014354       0.050928              9.867502       6.932170       1.125707      -1.351566      14.863784      -3.654828       7.806551          -0.000002
          236              O      10.749029      15.865167      21.706491      -0.764669      37.690998 0.66728256E+03  0.16896219E+05                                 8.771380                            7.926561       0.172594       2.077357                    0.995683      30.007666      80.405142       0.685070       0.353095      -1.146102      -0.030950      -0.013893      -0.049080       0.059663       0.013964       0.014378       0.010534       0.027281       0.001390      -0.020973      -0.008724       0.029696              9.224565      10.904921       2.351929       3.579053       8.433358       2.109228       8.335416          -0.000001
          237              O      11.052267      17.045131      23.959862      -0.803009      47.738775 0.96803990E+03  0.26982229E+05                                10.503452                            9.696268      -0.378155       1.875758                    0.995314      32.619457      92.609680       0.603357       0.364206      -1.133836      -0.030103       0.011286       0.044041       0.054527       0.015711      -0.006148       0.004069      -0.012176       0.085456      -0.031990       0.002606       0.029384             11.233318      11.426612      -3.149050      -1.028371       9.481877       1.114011      12.791464           0.000001
          238              O       5.630100      10.267079       9.561068      -0.772458      38.604128 0.68318166E+03  0.17408947E+05                                 8.939075                            8.026863       0.185284       2.075651                    0.996277      30.339036      81.674180       0.679646       0.353661      -1.145116      -0.021584       0.050552       0.008012       0.055548      -0.021514      -0.009039       0.016084      -0.043498      -0.006824      -0.029685      -0.010043       0.039728              9.479438       8.918775      -3.602130      -1.298278      11.808611       3.157370       7.710927           0.000003
          239              O       7.051244       8.351278      10.409215      -0.803467      47.876571 0.97286990E+03  0.27156744E+05                                10.519834                            9.714542      -0.395154       1.869764                    0.995401      32.668243      92.884806       0.603201       0.363765      -1.133923       0.009423      -0.014209       0.050749       0.053536      -0.013211      -0.009100      -0.023769      -0.022122      -0.005756      -0.031007       0.000460       0.030547             11.216801       9.219860       0.282729       3.232739      11.809282      -0.505230      12.621262           0.000002
          240              O       7.796682       9.725349       8.374392      -0.770691      38.784847 0.66508635E+03  0.16827973E+05                                 8.979707                            7.899750       0.293403       2.105738                    0.998020      30.295267      81.164822       0.687975       0.351868      -1.147015       0.041682       0.036760      -0.045108       0.071578       0.007038      -0.015933      -0.000409       0.067533      -0.043368      -0.027426      -0.018479       0.045905              9.780179      14.210649       3.290051      -2.407154       6.813403      -1.111271       8.316485          -0.000000
          241              O       6.809336       4.533398       8.974544      -0.522351      34.531102 0.53561436E+03  0.12848282E+05                                 8.386876                            7.152133       0.442019       2.207738                    0.996743      26.981065      70.566772       0.712956       0.358138      -1.141053       0.010422      -0.004584       0.003839       0.012015       0.057778       0.019325      -0.020638       0.113174       0.115236      -0.105000       0.039174       0.065826              9.364715       8.336529       0.841706       3.230504       9.804573       3.592387       9.953043          -0.000000
          242              O       5.650553       3.463707       7.430843      -0.568925      31.704315 0.46890607E+03  0.10875089E+05                                 7.848196                            6.586421       0.576715       2.222617                    0.998831      27.533147      70.697935       0.761228       0.346932      -1.150699       0.013786       0.015892       0.011535       0.023993       0.014538      -0.044811       0.043117      -0.083061       0.050557      -0.082224       0.010359       0.071865              8.992175       5.841908      -0.581046      -0.121926      12.094919       4.648552       9.039699          -0.000002
          243              O      10.210183      10.323537       7.144395      -0.535124      35.096994 0.53183769E+03  0.12730209E+05                                 8.462202                            7.094503       0.521121       2.222440                    0.997738      27.253058      71.111366       0.721030       0.354892      -1.144096       0.012329      -0.021231       0.003039       0.024739       0.014489      -0.041689      -0.013918      -0.014151      -0.290008      -0.108849       0.036693       0.072156              9.640669       9.274982       3.581184      -2.992913       7.607721      -2.128243      12.039305          -0.000002
          244              O      11.331142      11.728840       5.855503      -0.520412      31.287450 0.43241251E+03  0.98343557E+04                                 7.830732                            6.340602       0.617877       2.249950                    0.998653      26.795454      68.286443       0.772440       0.348653      -1.148489       0.027512      -0.018322       0.005342       0.033483      -0.036416      -0.024503      -0.024066       0.008821       0.157608      -0.072355       0.010317       0.062038              9.302869       5.960752       0.947300      -1.805883       5.852893      -2.010131      16.094962          -0.000005
          245              O       8.958219      10.461218      10.990142      -0.806360      48.271737 0.98483276E+03  0.27571950E+05                                10.578489                            9.779262      -0.392691       1.869400                    0.995394      32.770041      93.280388       0.600786       0.364151      -1.133741      -0.003035      -0.055097       0.010284       0.056131      -0.013736       0.009630       0.021031      -0.027177      -0.017575      -0.030693       0.000261       0.030431             11.294778       9.552396       1.585048      -2.443963      13.848974       0.403782      10.482963           0.000001
          246              O       7.619149      12.639311      10.867970      -0.766861      36.364774 0.63514865E+03  0.15863206E+05                                 8.535242                            7.667436       0.397018       2.139937                    0.998350      30.006854      79.489885       0.706536       0.347101      -1.152624      -0.055033       0.041123      -0.005675       0.068934      -0.001396       0.021104      -0.007997       0.066654      -0.066102      -0.033148      -0.017514       0.050662              9.189398      14.730139      -1.432444       0.732161       7.249062      -0.528811       5.588993          -0.000002
          247              O       9.515388      12.420481      12.535790      -0.762950      37.730750 0.67481113E+03  0.17121842E+05                                 8.762091                            7.955522       0.292823       2.115749                    0.996069      29.996730      80.258874       0.686359       0.351711      -1.148098      -0.000214       0.029512       0.054187       0.061702      -0.002542       0.007708       0.005450      -0.012934       0.105142      -0.025707      -0.010874       0.036581              9.186510       6.667591       0.744958       1.332622       6.570314       1.336122      14.321625           0.000000
          248              O       2.927699      14.293276       9.761606      -0.538377      35.455581 0.47359636E+03  0.10978544E+05                                 8.456339                            6.592216       0.599361       2.236709                    0.998799      27.039417      68.742504       0.767863       0.344101      -1.156492       0.017827       0.006074       0.039219       0.043507      -0.022365       0.043028      -0.022112      -0.047184      -0.022773      -0.057231      -0.002751       0.059982             10.150321       8.063000      -3.912684       2.510562      12.833639      -5.517980       9.554324          -0.000000
          249              O       4.837133      13.124695       9.847272      -0.533214      31.560202 0.47243713E+03  0.10990795E+05                                 7.824409                            6.653641       0.489055       2.201392                    0.999046      27.204047      70.236658       0.749230       0.351403      -1.145639       0.014255      -0.005076       0.013218       0.020092      -0.004125      -0.001952       0.094011       0.052939      -0.287708      -0.148039       0.069447       0.078592              8.627361      11.502592      -4.055663      -0.280378       8.259594      -1.112937       6.119897          -0.000001
          250              O       7.074403      11.779064      14.675507      -0.764691      39.023201 0.66933150E+03  0.16922428E+05                                 8.968948                            7.884080       0.435314       2.155020                    0.998322      30.002464      79.733634       0.695653       0.348251      -1.152694       0.037537       0.044974       0.054403       0.079946       0.030887       0.007848       0.017308       0.030819      -0.077577      -0.036401      -0.014363       0.050764              9.867155      13.445720       3.239839       3.059195       8.348901       2.414238       7.806842          -0.000002
          251              O       5.509539       9.797719      14.799139      -0.765378      37.674043 0.66695489E+03  0.16885475E+05                                 8.768633                            7.924446       0.175838       2.078384                    0.995695      30.006729      80.390995       0.685199       0.353080      -1.146139      -0.004256      -0.033069       0.048612       0.058948       0.003514      -0.005805      -0.017321      -0.039452       0.000958      -0.021476      -0.008994       0.030470              9.221434       7.285502       1.177559      -0.901681      12.046033      -4.053747       8.332767          -0.000001
          252              O       6.538286      10.450367      12.545768      -0.803901      47.811679 0.96988108E+03  0.27047267E+05                                10.516107                            9.707032      -0.380561       1.874638                    0.995296      32.646026      92.718410       0.602859       0.364322      -1.133709       0.020517      -0.024932      -0.044603       0.055063       0.016577      -0.006357       0.004341      -0.007938       0.086530      -0.032429       0.002613       0.029816             11.247566      11.530676      -3.125175      -1.378950       9.404071       0.634741      12.807950           0.000001
          253              O      11.467215       6.933088      21.729611      -0.773042      38.711342 0.68548010E+03  0.17484137E+05                                 8.960255                            8.044041       0.177675       2.072875                    0.996183      30.371728      81.830844       0.678378       0.353985      -1.144726      -0.055376       0.004924       0.008109       0.056182      -0.004786      -0.018591       0.003665       0.060740      -0.005349      -0.030069      -0.010038       0.040106              9.503055      13.685264      -2.074915      -3.414889       7.094797       0.261515       7.729105           0.000003
          254              O      13.728128       6.172687      22.577759      -0.803607      47.875043 0.97288241E+03  0.27159508E+05                                10.524161                            9.718365      -0.393398       1.870700                    0.995520      32.664688      92.904836       0.602681       0.364047      -1.133607       0.016278      -0.004450       0.051483       0.054178      -0.003900       0.019698       0.015850       0.034253      -0.007949      -0.030937       0.000133       0.030804             11.221511      11.403790       0.988135       1.479840       9.636090      -2.919880      12.624654           0.000002
          255              O      12.651247       5.039516      20.542935      -0.770519      38.753046 0.66441198E+03  0.16806008E+05                                 8.973323                            7.894570       0.290143       2.104632                    0.997972      30.285105      81.115678       0.688380       0.351763      -1.147144      -0.021416      -0.051386      -0.044944       0.071548      -0.014058      -0.004165       0.015241      -0.063791      -0.044105      -0.027599      -0.018688       0.046287              9.773117       5.582662       0.489209       0.313141      15.425771       2.631426       8.310917          -0.000000
          256              O      17.284912       7.581241      21.143088      -0.522989      34.556899 0.53606693E+03  0.12861820E+05                                 8.390635                            7.154774       0.442470       2.207617                    0.996826      26.993712      70.606622       0.712884       0.358100      -1.141087       0.008393      -0.008380       0.003293       0.012309       0.013821       0.026193      -0.012198      -0.160418       0.118063      -0.106150       0.040033       0.066117              9.369479       9.174998       1.113581      -2.421501       8.975438      -4.184595       9.958001          -0.000000
          257              O       4.357290       9.013621      19.599386      -0.568604      31.719000 0.46916550E+03  0.10882793E+05                                 7.851341                            6.588912       0.583895       2.224833                    0.998860      27.536459      70.715793       0.760955       0.347002      -1.150621      -0.011206      -0.018240       0.011491       0.024296       0.035885      -0.054616       0.029508       0.050275       0.051204      -0.082082       0.010403       0.071679              8.995934      11.846062       1.366342      -4.461079       6.098927      -1.319674       9.042814          -0.000003
          258              O       8.633240      15.483149      19.312939      -0.535642      35.163048 0.53299723E+03  0.12765755E+05                                 8.475379                            7.104161       0.514468       2.220176                    0.997784      27.271936      71.197688       0.720199       0.355085      -1.143866       0.024260      -0.004902       0.003140       0.024949       0.015847      -0.000193       0.043690      -0.005885      -0.290577      -0.108902       0.036840       0.072062              9.657522       5.671347       2.413100       1.103680      11.235622       3.512530      12.065597          -0.000001
          259              O       7.642563      13.983154      18.024047      -0.520853      31.296925 0.43260618E+03  0.98399218E+04                                 7.832132                            6.341916       0.614931       2.248871                    0.998659      26.802447      68.309663       0.772374       0.348642      -1.148491       0.026387      -0.020155       0.005069       0.033589      -0.031989       0.015619       0.030808       0.035470       0.156655      -0.072239       0.010386       0.061853              9.304312       5.307757       0.735564       1.354868       6.508548       2.339145      16.096632          -0.000005
          260              O       8.115840      16.631481      23.158685      -0.804830      48.209945 0.98328533E+03  0.27518457E+05                                10.572334                            9.774301      -0.392787       1.869773                    0.995299      32.741328      93.188630       0.600673       0.364354      -1.133556       0.049780       0.019988       0.010378       0.054638      -0.002773      -0.016731      -0.015323       0.040016      -0.019795      -0.030695      -0.000423       0.031118             11.287692      12.501598       2.541553      -1.138834      10.885049       2.198265      10.476430           0.000001
          261              O       5.630775      17.232855      23.036513      -0.766595      36.366592 0.63522488E+03  0.15865773E+05                                 8.536314                            7.668687       0.400059       2.140648                    0.998318      30.009348      79.501229       0.706361       0.347173      -1.152551      -0.055382       0.039449      -0.005704       0.068234      -0.021190       0.014025      -0.017296      -0.051188      -0.067243      -0.033014      -0.017541       0.050555              9.190206       8.803509      -3.355571       0.729551      13.177456      -0.533883       5.589652          -0.000001
          262              O      -0.191807      10.429815       0.367247      -0.762976      37.747691 0.67521014E+03  0.17135085E+05                                 8.766446                            7.959459       0.288261       2.114305                    0.996105      30.002643      80.290982       0.685961       0.351852      -1.147944      -0.028658      -0.008588       0.054934       0.062553       0.001572      -0.002586      -0.008671       0.013005       0.105090      -0.025364      -0.011077       0.036440              9.190850       6.144832       0.574932      -0.860030       7.099381      -1.681021      14.328336           0.000000
          263              O       6.803473       8.260770      21.930149      -0.538552      35.441697 0.47338924E+03  0.10972326E+05                                 8.453648                            6.590105       0.598352       2.236343                    0.998715      27.036492      68.726199       0.768119       0.344031      -1.156573      -0.000871      -0.018630       0.038585       0.042856      -0.004256       0.034271      -0.033733       0.063812      -0.021691      -0.056662      -0.002972       0.059634             10.147272      14.672763      -1.765459       6.021900       6.217811      -0.684472       9.551242          -0.000000
          264              O       8.504373       6.805279      22.015816      -0.533757      31.536038 0.47202623E+03  0.10978492E+05                                 7.819246                            6.649787       0.488669       2.201479                    0.999036      27.196978      70.202198       0.749633       0.351302      -1.145759       0.009796      -0.012302       0.012581       0.020139      -0.018964      -0.089643      -0.027397      -0.037681      -0.289004      -0.148056       0.069466       0.078590              8.621134      10.941011      -4.230752       0.970174       8.806455       0.610940       6.115935          -0.000001
          265              O      -0.335167      12.949590       2.506963      -0.763635      39.019071 0.66920335E+03  0.16918859E+05                                 8.969097                            7.883992       0.432624       2.154421                    0.998372      29.993152      79.715517       0.695549       0.348310      -1.152613      -0.030790      -0.049131       0.053946       0.079196       0.016345      -0.014275      -0.012697      -0.061349      -0.077117      -0.036573      -0.014354       0.050928              9.867502       6.932170       1.125707      -1.351566      14.863784      -3.654828       7.806551          -0.000002
          266              O       5.260406       2.125697       2.630596      -0.764669      37.690997 0.66728253E+03  0.16896218E+05                                 8.771379                            7.926560       0.172594       2.077357                    0.995683      30.007667      80.405142       0.685071       0.353095      -1.146102       0.030950       0.013893       0.049080       0.059663       0.013964       0.014378       0.010534       0.027281       0.001390      -0.020973      -0.008724       0.029696              9.224564      10.904920       2.351929       3.579053       8.433357       2.109228       8.335416          -0.000001
          267              O       4.957168       0.945733       0.377225      -0.803009      47.738777 0.96803995E+03  0.26982231E+05                                10.503452                            9.696269      -0.378155       1.875758                    0.995314      32.619458      92.609684       0.603357       0.364206      -1.133836       0.030103      -0.011286      -0.044041       0.054527       0.015711      -0.006148       0.004069      -0.012176       0.085456      -0.031990       0.002606       0.029384             11.233318      11.426612      -3.149050      -1.028371       9.481878       1.114011      12.791464           0.000001
          268              O      10.379335       7.723785      14.776019      -0.772458      38.604128 0.68318163E+03  0.17408946E+05                                 8.939075                            8.026863       0.185284       2.075651                    0.996277      30.339035      81.674178       0.679646       0.353661      -1.145116       0.021584      -0.050552      -0.008012       0.055548      -0.021514      -0.009039       0.016084      -0.043498      -0.006824      -0.029685      -0.010043       0.039728              9.479438       8.918775      -3.602130      -1.298278      11.808612       3.157371       7.710928           0.000003
          269              O       8.958191       9.639586      13.927872      -0.803467      47.876576 0.97287013E+03  0.27156752E+05                                10.519834                            9.714544      -0.395154       1.869764                    0.995401      32.668244      92.884808       0.603201       0.363765      -1.133923      -0.009423       0.014209      -0.050749       0.053536      -0.013211      -0.009100      -0.023769      -0.022122      -0.005756      -0.031007       0.000460       0.030547             11.216802       9.219861       0.282728       3.232738      11.809284      -0.505233      12.621261           0.000001
          270              O       8.212753       8.265515      15.962695      -0.770691      38.784850 0.66508640E+03  0.16827975E+05                                 8.979708                            7.899751       0.293403       2.105738                    0.998020      30.295268      81.164826       0.687974       0.351868      -1.147015      -0.041682      -0.036760       0.045108       0.071578       0.007038      -0.015933      -0.000409       0.067533      -0.043368      -0.027426      -0.018479       0.045905              9.780180      14.210651       3.290051      -2.407154       6.813404      -1.111271       8.316486          -0.000000
          271              O       9.200099      13.457466      15.362543      -0.522351      34.531101 0.53561434E+03  0.12848281E+05                                 8.386877                            7.152134       0.442019       2.207738                    0.996743      26.981064      70.566771       0.712956       0.358138      -1.141053      -0.010422       0.004584      -0.003839       0.012015       0.057778       0.019325      -0.020638       0.113174       0.115236      -0.105000       0.039174       0.065826              9.364715       8.336529       0.841706       3.230504       9.804573       3.592387       9.953044          -0.000000
          272              O      10.358882      14.527157      16.906244      -0.568925      31.704318 0.46890612E+03  0.10875090E+05                                 7.848197                            6.586421       0.576715       2.222617                    0.998831      27.533148      70.697938       0.761228       0.346932      -1.150699      -0.013786      -0.015892      -0.011535       0.023993       0.014538      -0.044811       0.043117      -0.083061       0.050557      -0.082224       0.010359       0.071865              8.992176       5.841908      -0.581046      -0.121926      12.094920       4.648553       9.039699          -0.000003
          273              O       5.799252       7.667327      17.192692      -0.535124      35.096994 0.53183770E+03  0.12730210E+05                                 8.462202                            7.094503       0.521121       2.222440                    0.997738      27.253058      71.111367       0.721030       0.354892      -1.144096      -0.012329       0.021231      -0.003039       0.024739       0.014489      -0.041689      -0.013918      -0.014151      -0.290008      -0.108849       0.036693       0.072156              9.640670       9.274982       3.581184      -2.992913       7.607721      -2.128243      12.039306          -0.000001
          274              O       4.678293       6.262024      18.481584      -0.520412      31.287448 0.43241248E+03  0.98343548E+04                                 7.830732                            6.340602       0.617877       2.249950                    0.998653      26.795453      68.286440       0.772440       0.348653      -1.148489      -0.027512       0.018322      -0.005342       0.033483      -0.036416      -0.024503      -0.024066       0.008821       0.157608      -0.072355       0.010317       0.062038              9.302869       5.960751       0.947300      -1.805883       5.852893      -2.010131      16.094962          -0.000005
          275              O       7.051216       7.529646      13.346945      -0.806360      48.271736 0.98483276E+03  0.27571950E+05                                10.578489                            9.779262      -0.392691       1.869400                    0.995394      32.770041      93.280388       0.600786       0.364151      -1.133741       0.003035       0.055097      -0.010284       0.056131      -0.013736       0.009630       0.021031      -0.027177      -0.017575      -0.030693       0.000261       0.030431             11.294777       9.552395       1.585047      -2.443963      13.848973       0.403781      10.482965           0.000001
          276              O       8.390286       5.351553      13.469117      -0.766861      36.364773 0.63514864E+03  0.15863205E+05                                 8.535242                            7.667436       0.397018       2.139937                    0.998350      30.006855      79.489886       0.706536       0.347101      -1.152624       0.055033      -0.041123       0.005675       0.068934      -0.001396       0.021104      -0.007997       0.066654      -0.066102      -0.033148      -0.017514       0.050662              9.189398      14.730138      -1.432444       0.732161       7.249062      -0.528811       5.588993          -0.000002
          277              O       6.494047       5.570383      11.801297      -0.762950      37.730744 0.67481101E+03  0.17121838E+05                                 8.762090                            7.955521       0.292824       2.115749                    0.996069      29.996728      80.258865       0.686359       0.351711      -1.148098       0.000214      -0.029512      -0.054187       0.061702      -0.002542       0.007708       0.005450      -0.012934       0.105142      -0.025707      -0.010874       0.036581              9.186508       6.667590       0.744958       1.332622       6.570313       1.336122      14.321622           0.000000
          278              O      13.081736       3.697588      14.575481      -0.538377      35.455584 0.47359639E+03  0.10978545E+05                                 8.456340                            6.592216       0.599361       2.236709                    0.998799      27.039417      68.742506       0.767863       0.344101      -1.156492      -0.017827      -0.006074      -0.039219       0.043507      -0.022365       0.043028      -0.022112      -0.047184      -0.022773      -0.057231      -0.002751       0.059982             10.150321       8.063000      -3.912685       2.510562      12.833640      -5.517980       9.554325          -0.000000
          279              O      11.172302       4.866169      14.489815      -0.533214      31.560196 0.47243702E+03  0.10990792E+05                                 7.824407                            6.653640       0.489055       2.201392                    0.999046      27.204045      70.236649       0.749230       0.351403      -1.145639      -0.014255       0.005076      -0.013218       0.020092      -0.004125      -0.001952       0.094011       0.052939      -0.287708      -0.148039       0.069447       0.078592              8.627360      11.502590      -4.055663      -0.280378       8.259592      -1.112937       6.119896          -0.000001
          280              O       8.935032       6.211800       9.661580      -0.764691      39.023208 0.66933166E+03  0.16922433E+05                                 8.968949                            7.884081       0.435314       2.155020                    0.998322      30.002467      79.733645       0.695653       0.348251      -1.152694      -0.037537      -0.044974      -0.054403       0.079946       0.030887       0.007848       0.017308       0.030819      -0.077577      -0.036401      -0.014363       0.050764              9.867156      13.445722       3.239840       3.059195       8.348902       2.414238       7.806843          -0.000002
          281              O      10.499896       8.193145       9.537948      -0.765378      37.674044 0.66695491E+03  0.16885475E+05                                 8.768633                            7.924446       0.175838       2.078384                    0.995695      30.006730      80.390997       0.685199       0.353080      -1.146139       0.004256       0.033069      -0.048612       0.058948       0.003514      -0.005805      -0.017321      -0.039452       0.000958      -0.021476      -0.008994       0.030470              9.221434       7.285502       1.177559      -0.901681      12.046033      -4.053747       8.332767          -0.000001
          282              O       9.471149       7.540497      11.791319      -0.803901      47.811679 0.96988114E+03  0.27047270E+05                                10.516107                            9.707033      -0.380561       1.874638                    0.995296      32.646026      92.718410       0.602859       0.364322      -1.133709      -0.020517       0.024932       0.044603       0.055063       0.016577      -0.006357       0.004341      -0.007938       0.086530      -0.032429       0.002613       0.029816             11.247566      11.530677      -3.125175      -1.378948       9.404070       0.634739      12.807950           0.000001

******************************************************
Auxiliary information for the entire system
The total spin magnetic moment of the unit cell is   0.000022
The total net atomic charge of the unit cell is   -0.000003
Accuracy of reproducing the electrostatic potential in the unit cell:
  The inner radius (bohr) =    5.0000
  The outer radius (bohr) =   12.0000
  Valid grid points have density less than (e/(bohr^3)) =    0.0001
  The number of valid grid points were=       113652
  The rms potential error without charges in kcal/mol is=      8.87405
  The rms potential error with partial charges in kcal/mol is=      0.80997
  The RRMSE value at monopole order=      0.09127
  The rms potential error with partial charges and cloud penetration in kcal/mol is=      0.80316
  The RRMSE value at monopole order with cloud penetration is=      0.09051
  The rms potential error with partial charges and atomic dipoles in kcal/mol is=      0.55819
  The RRMSE value at dipole order=      0.06290
  The rms potential error with partial charges, atomic dipoles and cloud penetration in kcal/mol is=      0.53985
  The RRMSE value at dipole order with cloud penetration=      0.06083

******************************************************
The electron densities and ab initio electrostatic potential were computed in VASP using the PBE functional and
projector augmented wave method. See the main text of the journal article for a description of computational details.
The atomic charges, dipoles, and quadrupoles were computed with the DDEC6 method as described in
(a) T. A. Manz and N. Gabaldon Limas, RSC Adv. 6 (2016) 47771-47801 DOI: 10.1039/c6ra04656h
(b) N. Gabaldon Limas and T. A. Manz, RSC Adv. 8 (2018) 2678-2707 DOI: 10.1039/c7ra11829e.
For each atom in the material, the electron cloud parameters were fit to the spherically averaged atom-in-material
electron density using radial positions for which this density was between 10^-4 and 10^-2 electrons per cubic bohr.
The polarizabilities, dispersion coefficients, and quantum Drude oscillator (QDO) parameters were fit using the MCLF method.
The magnetic structure of the system was optimized in VASP from the default ferromagnetic initial guess using spin polarization.
The atomic spin moments (ASMs) were computed on this optimized magnetic structure using the DDEC6 partition as inputs
to the method of T. A. Manz and D. S. Sholl, J. Chem. Theory Comput. 7 (2011) 4146-4164 DOI: 10.1021/ct200539n.
The RMSE and RRMSE were computed using a uniform grid with Ewald summation.
