# Supplementary material for: A collection of forcefield precursors for metal–organic frameworks
Source: RSC Adv. 2019 Nov 13;9(63):36492–507. doi: 10.1039/c9ra07327b (PMC9075174; doi:10.1039/c9ra07327b)
Supplement: RA-009-C9RA07327B-s6235 [file RA-009-C9RA07327B-s6235.xyz]

  137
jmolscript: load "" {1 1 1} spacegroup "x,y,z" unitcell [{     11.569000     0.000000     0.000000 }, {      0.103796    15.446651     0.000000 }, {      4.034166     4.813917    20.237782 }]
Zn    13.522287    10.157692    11.589368     0.856303
Zn     2.184675    10.102876     8.648414     0.856303
Zn     5.836398     7.723325     0.000000     0.671243
H      5.402179     7.487120     8.858077     0.108110
H      6.791124     5.616334     8.714389     0.111667
H      5.541576     4.453049    12.363261     0.108029
H      4.284051     6.355167    12.573734     0.114465
H      5.689203    17.814932    10.806976     0.119804
H      8.790525     5.523199    11.790532     0.109871
H     10.213458     7.370015    11.826960     0.111281
H     11.257248     6.621311     8.004043     0.109170
H      9.933283     4.697420     8.020233     0.108842
H     11.014700    10.223174    13.061465     0.097216
H     10.160428    10.697044    15.073100     0.134001
H     13.814896    11.932139    16.200344     0.136046
H      2.925595    11.440299    14.061211     0.093026
H     11.485672     8.931032    16.967356     0.144286
H     10.615444     7.683165    18.851494     0.111080
H      3.442880     4.248145     2.780671     0.137973
H      3.920070     6.185885     4.478621     0.144790
H     10.304783    12.773448    11.379705     0.108110
H      8.915838    14.644234    11.523393     0.111667
H     10.165386    15.807519     7.874521     0.108029
H     11.422911    13.905401     7.664048     0.114465
H     10.017759     2.445636     9.430806     0.119804
H      6.916437    14.737369     8.447250     0.109871
H      5.493504    12.890553     8.410822     0.111281
H      4.449714    13.639257    12.233739     0.109170
H      5.773679    15.563148    12.217549     0.108842
H      4.692262    10.037394     7.176317     0.097216
H      5.546534     9.563524     5.164682     0.134001
H      1.892066     8.328429     4.037438     0.136046
H     12.781367     8.820269     6.176571     0.093026
H      4.221290    11.329536     3.270426     0.144286
H      5.091518    12.577403     1.386288     0.111080
H     12.264082    16.012423    17.457111     0.137973
H     11.786892    14.074683    15.759161     0.144790
C      3.734901     8.260257    10.738167     0.608601
C      4.688625     7.099753    10.703763    -0.023250
C      5.442983     6.873224     9.582590    -0.100378
C      6.265488     5.757938     9.491520    -0.154435
C      6.316647     4.850927    10.535789     0.087987
C      5.536900     5.086725    11.656962    -0.153084
C      4.767722     6.192340    11.772318    -0.104243
C      7.112387     3.611629    10.377935     0.024721
C      6.593490    17.834138    10.517575    -0.200333
C      8.477164     3.635152     9.983298     0.024751
C      9.248768     4.898148     9.922585     0.089621
C      9.321237     5.720157    11.027567    -0.148909
C     10.153720     6.833559    11.045781    -0.100499
C     10.892912     7.157893     9.928656    -0.028868
C     10.784251     6.379156     8.791293    -0.104766
C      9.980718     5.243727     8.797364    -0.162093
C     11.845060     8.314043     9.977227     0.612632
C     11.602454    10.542578    13.735383     0.116662
C     11.085382    10.841284    14.913222    -0.197085
C     11.872216    11.353180    15.902849     0.149904
C     13.203643    11.566654    15.572973    -0.207550
C     13.602189    11.228231    14.306088     0.125538
C     11.319500    11.708430    17.272947    -0.093487
C     10.938234    10.721365    18.052102     0.208955
C     11.112488     9.312439    17.752582    -0.187136
C     10.646004     8.680479    18.790781    -0.115343
C      9.526725     9.644871    19.474818     0.122016
C      4.759105     4.519279     0.335947    -0.043076
C      3.903960     3.204790     0.303567    -0.105445
C      6.666658     7.712396    20.071832     0.179333
C      6.193340     6.407493    20.144688     0.084095
C      2.958469     0.593438     0.449279     0.121713
C      4.230341     0.900231     0.920819     0.079303
C      4.703256     2.204652     0.845939     0.156133
C      4.996566     5.365013     1.625094     0.170460
C      3.991604     5.020821     2.697696    -0.181384
C      4.061884     6.140637     3.541612    -0.201739
C     11.275755    13.045699    17.608894     0.198953
C     11.972061    12.000311     9.499615     0.608601
C     11.018337    13.160815     9.534019    -0.023251
C     10.263979    13.387344    10.655192    -0.100378
C      9.441474    14.502630    10.746262    -0.154435
C      9.390315    15.409641     9.701993     0.087987
C     10.170062    15.173843     8.580820    -0.153084
C     10.939240    14.068228     8.465464    -0.104243
C      8.594575    16.648939     9.859847     0.024721
C      9.113472     2.426430     9.720207    -0.200332
C      7.229798    16.625416    10.254484     0.024752
C      6.458194    15.362420    10.315197     0.089621
C      6.385725    14.540411     9.210215    -0.148909
C      5.553242    13.427009     9.192001    -0.100499
C      4.814050    13.102675    10.309126    -0.028868
C      4.922711    13.881412    11.446489    -0.104766
C      5.726244    15.016841    11.440418    -0.162093
C      3.861902    11.946525    10.260555     0.612632
C      4.104508     9.717990     6.502399     0.116662
C      4.621580     9.419284     5.324560    -0.197085
C      3.834746     8.907388     4.334933     0.149904
C      2.503319     8.693914     4.664809    -0.207550
C      2.104773     9.032337     5.931694     0.125538
C      4.387462     8.552138     2.964835    -0.093487
C      4.768728     9.539203     2.185680     0.208955
C      4.594474    10.948129     2.485200    -0.187136
C      5.060958    11.580089     1.447001    -0.115343
C      6.180237    10.615697     0.762964     0.122016
C     10.947857    15.741289    19.901835    -0.043076
C     11.803002    17.055778    19.934215    -0.105445
C      9.040304    12.548172     0.165950     0.179333
C      9.513622    13.853075     0.093094     0.084095
C     12.748493    19.667130    19.788503     0.121713
C     11.476621    19.360337    19.316963     0.079303
C     11.003706    18.055916    19.391843     0.156133
C     10.710396    14.895555    18.612688     0.170460
C     11.715358    15.239747    17.540086    -0.181384
C     11.645078    14.119931    16.696170    -0.201739
C      4.431207     7.214869     2.628888     0.198953
N     12.880585    10.658818    13.431816    -0.179029
N     10.304220    10.834870    19.282559    -0.364374
N      5.007181     6.683760     1.493548    -0.348377
N      2.826377     9.601750     6.805966    -0.179029
N      5.402742     9.425698     0.955223    -0.364374
N     10.699781    13.576808    18.744234    -0.348377
O      3.300787     8.652468    11.835055    -0.549792
O      3.427889     8.761746     9.619018    -0.601229
O     12.284913     8.728681     8.876089    -0.571049
O     12.136172     8.759097    11.094959    -0.558929
O     12.406175    11.608100     8.402727    -0.549792
O     12.279073    11.498822    10.618764    -0.601229
O      3.422049    11.531887    11.361693    -0.571049
O      3.570790    11.501471     9.142823    -0.558929
F      5.881557     8.692833    19.537555    -0.112108
F      4.905601     6.096648    19.669100    -0.116817
F      2.588162    14.731034     0.524159    -0.103349
F      5.137265    15.341047     1.465215    -0.117776
F      5.982472     2.511926     1.319503    -0.117027
F      9.825405    11.567735     0.700227    -0.112108
F     10.801361    14.163920     0.568682    -0.116817
F     13.118800     5.529534    19.713623    -0.103349
F     10.569697     4.919521    18.772567    -0.117776
F      9.724490    17.748642    18.918279    -0.117027

The following XYZ coordinates are in angstroms. Other properties are in atomic units.
The sperically averaged electron density of each atom fit to a function of the form exp(a - br)
eigen_1, eigen_2 and eigen_3 are the three eigenvalues of traceless quadrupole moment tensor
  atom number  atomic symbol              X              Y              Z     net charge C6 coefficient C8 coefficient C10 coefficient fluctuating dipole atomic polarizability isotropic forcefield polarizability              a              b squared Pearson coefficient          <r^3>          <r^4>         wp_QDO          m_QDO          q_QDO       dipole_x       dipole_y       dipole_z         dipole            Qxy            Qxz            Qyz     Q(x^2-y^2)  Q(3z^2 - R^2)        eigen_1        eigen_2        eigen_3 static polarizability      alpha(xx)      alpha(xy)      alpha(xz)      alpha(yy)      alpha(yz)      alpha(zz) atomic spin moment
            1             Zn      13.522287      10.157692      11.589368       0.856303     110.448657 0.20022123E+04  0.64819186E+05                                18.871539                           14.675491       0.246195       1.936361                    0.996574      46.998193     129.531856       0.469036       0.403373      -1.141184      -0.001447      -0.003068      -0.007250       0.008004       0.010902       0.031045      -0.018468       0.017403      -0.250036      -0.093495       0.034365       0.059129             25.406546      24.612527      -2.454489      -4.231654      26.684482       4.206532      24.922630          -0.000003
            2             Zn       2.184675      10.102876       8.648414       0.856303     110.448658 0.20022123E+04  0.64819187E+05                                18.871540                           14.675491       0.246195       1.936361                    0.996574      46.998193     129.531857       0.469036       0.403373      -1.141184       0.001447       0.003068       0.007250       0.008004       0.010902       0.031045      -0.018468       0.017403      -0.250036      -0.093495       0.034365       0.059129             25.406546      24.612527      -2.454489      -4.231653      26.684482       4.206532      24.922630          -0.000003
            3             Zn       5.836398       7.723325       0.000000       0.671243     111.224278 0.18683101E+04  0.59520173E+05                                18.590804                           13.938738       0.582828       2.007608                    0.997438      49.968715     137.169868       0.493017       0.389968      -1.149444      -0.000000      -0.000000      -0.000000       0.000000      -0.011515       0.149728      -0.027602       0.355417      -0.304856      -0.170380      -0.116964       0.287344             23.130698      13.404640       1.853575      -8.721755      28.590602       2.157232      27.396852          -0.000010
            4              H       5.402179       7.487120       8.858077       0.108110       1.173187 0.85622576E+01  0.84434503E+02                                 1.747254                            1.640008      -1.040137       2.372826                    0.997783       3.448899       9.289543       0.527278       1.177971      -0.732875      -0.000275       0.024864      -0.028802       0.038051      -0.002890      -0.009771      -0.006770      -0.009449       0.024577      -0.015241       0.000685       0.014556              1.811194       1.522948      -0.249241       0.090581       1.969358      -0.512058       1.941277          -0.000002
            5              H       6.791124       5.616334       8.714389       0.111667       1.280144 0.99125387E+01  0.10141914E+03                                 1.866978                            1.780825      -1.087067       2.356362                    0.996978       3.493632       9.592531       0.498979       1.199745      -0.729352       0.019856      -0.002137      -0.031351       0.037171      -0.008016      -0.010233      -0.005090      -0.013671       0.029467      -0.019845       0.005613       0.014232              1.897026       2.012657      -0.243656      -0.391570       1.651680       0.067283       2.026739           0.000000
            6              H       5.541576       4.453049      12.363261       0.108029       1.283948 0.96055941E+01  0.96606556E+02                                 1.806752                            1.703362      -0.987303       2.399416                    0.998094       3.354930       8.859817       0.537654       1.132716      -0.746821      -0.002828      -0.021922       0.027099       0.034970      -0.008416      -0.011379      -0.007176      -0.009196       0.026307      -0.020215       0.005196       0.015020              1.844872       1.500939      -0.139637      -0.021096       2.091275      -0.438776       1.942402           0.000007
            7              H       4.284051       6.355167      12.573734       0.114465       1.305923 0.97009915E+01  0.97944773E+02                                 1.837709                            1.719393      -1.029943       2.384964                    0.997647       3.366883       8.949579       0.530854       1.142787      -0.744125      -0.018366       0.005151       0.035759       0.040528      -0.005889      -0.009942      -0.007470      -0.002484       0.040432      -0.017711      -0.000728       0.018439              1.886018       1.838533      -0.270804      -0.461476       1.668459       0.169743       2.151063           0.000003
            8              H       5.689203      17.814932      10.806976       0.119804       1.331538 0.10457605E+02  0.10871857E+03                                 1.937783                            1.844553      -1.237325       2.293195                    0.995375       3.569075       9.962158       0.482896       1.220060      -0.724419      -0.034915      -0.000483       0.009043       0.036070       0.000204      -0.004697       0.000586       0.011415      -0.033285      -0.012074      -0.000129       0.012203              1.979260       2.380149       0.019067      -0.278647       2.044033       0.006522       1.513599           0.000004
            9              H       8.790525       5.523199      11.790532       0.109871       1.312406 0.10159693E+02  0.10440293E+03                                 1.887735                            1.794707      -1.053794       2.369689                    0.997279       3.488358       9.543071       0.501344       1.188880      -0.732321      -0.020853      -0.003249       0.031180       0.037651       0.008395      -0.009721       0.005628      -0.010922       0.032326      -0.019559       0.004619       0.014940              1.922456       2.038154       0.279779      -0.397239       1.696364      -0.120026       2.032850           0.000002
           10              H      10.213458       7.370015      11.826960       0.111281       1.207367 0.88215384E+01  0.87189702E+02                                 1.750027                            1.641976      -1.043749       2.373726                    0.997924       3.374592       8.947070       0.540710       1.146095      -0.741751       0.001189       0.020322       0.033165       0.038915       0.003935      -0.009364       0.006735      -0.006708       0.039508      -0.016174      -0.001590       0.017764              1.807919       1.523699       0.233360       0.086428       1.910286       0.492764       1.989773          -0.000001
           11              H      11.257248       6.621311       8.004043       0.109170       1.257592 0.92013681E+01  0.91956422E+02                                 1.801733                            1.679180      -1.067027       2.360253                    0.997614       3.433433       9.169584       0.533338       1.149142      -0.740864       0.018611       0.008204      -0.033731       0.039389       0.005861      -0.007857       0.004994      -0.000669       0.046486      -0.016267      -0.002004       0.018270              1.870215       1.845034       0.338060      -0.465449       1.684488      -0.242830       2.081122          -0.000000
           12              H       9.933283       4.697420       8.020233       0.108842       1.293150 0.98001122E+01  0.99060321E+02                                 1.814618                            1.720779      -0.994548       2.394606                    0.998041       3.375183       8.936412       0.534795       1.133053      -0.746749      -0.000081      -0.019331      -0.030831       0.036390       0.010795      -0.008251       0.006080      -0.007646       0.033809      -0.020402       0.005813       0.014589              1.838511       1.528853       0.158105       0.013474       1.961342       0.386631       2.025338           0.000004
           13              H      11.014700      10.223174      13.061465       0.097216       1.305417 0.91579407E+01  0.91435328E+02                                 1.862060                            1.683827      -0.978635       2.409900                    0.997816       3.385618       9.044395       0.528398       1.160990      -0.738796      -0.033197      -0.013280      -0.034456       0.049655       0.006109       0.006216       0.006222       0.035192       0.007421      -0.021037       0.000672       0.020366              1.991840       1.809749       0.220032       0.462778       1.652372       0.430996       2.513400          -0.000002
           14              H      10.160428      10.697044      15.073100       0.134001       1.090297 0.79267871E+01  0.75768823E+02                                 1.605060                            1.537590      -0.849016       2.485184                    0.999388       3.060778       7.807347       0.572925       1.118447      -0.751321      -0.034985      -0.005634       0.004879       0.035770       0.006328      -0.000998       0.006563       0.027705       0.007422      -0.018554       0.004545       0.014010              1.622274       2.010695       0.108940      -0.178396       1.303070      -0.001045       1.553055          -0.000004
           15              H      13.814896      11.932139      16.200344       0.136046       1.200052 0.88496700E+01  0.87245011E+02                                 1.736487                            1.645314      -0.951243       2.439104                    0.998495       3.178140       8.324011       0.541615       1.147102      -0.744074       0.026233       0.012265       0.025244       0.038416       0.008796       0.003577       0.005184       0.029236       0.021688      -0.021261       0.005073       0.016189              1.768926       1.823228       0.180068       0.300970       1.514528       0.287358       1.969021          -0.000005
           16              H       2.925595      11.440299      14.061211       0.093026       1.328636 0.93840451E+01  0.93911612E+02                                 1.861713                            1.689279      -0.857819       2.462713                    0.998960       3.340307       8.824571       0.536702       1.140365      -0.744913       0.043487       0.012651      -0.013899       0.047375       0.008699       0.000284       0.009529       0.023039      -0.005896      -0.018414       0.002289       0.016124              1.975554       2.600328       0.232213      -0.501681       1.470265      -0.049102       1.856068          -0.000003
           17              H      11.485672       8.931032      16.967356       0.144286       1.194250 0.85023108E+01  0.83594409E+02                                 1.780368                            1.649571      -0.935492       2.448675                    0.998908       3.209274       8.597029       0.519074       1.200153      -0.730354       0.007547      -0.024627      -0.030439       0.039875      -0.009041      -0.008858       0.009093      -0.024311       0.016487      -0.019380      -0.001782       0.021162              1.856823       1.566123      -0.145572      -0.445224       1.662689       0.217265       2.341657          -0.000000
           18              H      10.615444       7.683165      18.851494       0.111080       1.495468 0.11020679E+02  0.11732075E+03                                 2.150006                            1.927651      -1.472281       2.163400                    0.991529       4.032915      11.792158       0.455051       1.264386      -0.710418       0.003373      -0.040275      -0.003656       0.040581       0.001685      -0.012045       0.001691      -0.008048      -0.013999      -0.015574       0.006608       0.008967              2.313706       1.681441      -0.002992      -0.119965       3.467067      -0.379001       1.792610           0.000000
           19              H       3.442880       4.248145       2.780671       0.137973       1.270696 0.93019628E+01  0.93697883E+02                                 1.868337                            1.737143      -0.973518       2.425981                    0.998488       3.316115       9.042667       0.499831       1.216544      -0.726616      -0.037583      -0.026078       0.003360       0.045867       0.016809      -0.011366       0.001717       0.004071      -0.007869      -0.020381      -0.000413       0.020794              1.925512       1.737355       0.499765      -0.081454       2.413106       0.043302       1.626076           0.000003
           20              H       3.920070       6.185885       4.478621       0.144790       1.161318 0.81584763E+01  0.79311017E+02                                 1.736791                            1.607148      -0.944163       2.444338                    0.998961       3.182617       8.449890       0.530698       1.187228      -0.733065       0.005106      -0.008292       0.043932       0.044998       0.010139      -0.000704      -0.004957      -0.016312       0.056498      -0.022485       0.002230       0.020254              1.819618       1.380170      -0.037890      -0.208363       1.533034       0.130297       2.545651           0.000000
           21              H      10.304783      12.773448      11.379705       0.108110       1.173187 0.85622563E+01  0.84434482E+02                                 1.747253                            1.640007      -1.040136       2.372826                    0.997783       3.448899       9.289541       0.527278       1.177971      -0.732875       0.000275      -0.024864       0.028802       0.038051      -0.002890      -0.009771      -0.006770      -0.009449       0.024577      -0.015241       0.000685       0.014556              1.811194       1.522948      -0.249240       0.090581       1.969357      -0.512058       1.941277          -0.000002
           22              H       8.915838      14.644234      11.523393       0.111667       1.280144 0.99125345E+01  0.10141909E+03                                 1.866978                            1.780825      -1.087066       2.356362                    0.996978       3.493631       9.592528       0.498979       1.199745      -0.729352      -0.019856       0.002137       0.031351       0.037171      -0.008016      -0.010233      -0.005090      -0.013671       0.029467      -0.019845       0.005613       0.014232              1.897025       2.012657      -0.243656      -0.391570       1.651680       0.067283       2.026739           0.000000
           23              H      10.165386      15.807519       7.874521       0.108029       1.283950 0.96056105E+01  0.96606766E+02                                 1.806754                            1.703364      -0.987304       2.399415                    0.998094       3.354932       8.859826       0.537653       1.132716      -0.746821       0.002828       0.021922      -0.027099       0.034970      -0.008416      -0.011379      -0.007176      -0.009196       0.026307      -0.020215       0.005195       0.015020              1.844874       1.500940      -0.139637      -0.021096       2.091278      -0.438777       1.942404           0.000007
           24              H      11.422911      13.905401       7.664048       0.114465       1.305924 0.97009956E+01  0.97944833E+02                                 1.837710                            1.719394      -1.029943       2.384964                    0.997647       3.366883       8.949582       0.530854       1.142788      -0.744125       0.018366      -0.005151      -0.035759       0.040528      -0.005889      -0.009942      -0.007470      -0.002484       0.040432      -0.017711      -0.000728       0.018439              1.886020       1.838534      -0.270804      -0.461476       1.668460       0.169744       2.151064           0.000003
           25              H      10.017759       2.445636       9.430806       0.119804       1.331539 0.10457611E+02  0.10871864E+03                                 1.937784                            1.844554      -1.237325       2.293195                    0.995375       3.569075       9.962160       0.482895       1.220061      -0.724418       0.034915       0.000483      -0.009043       0.036070       0.000204      -0.004697       0.000586       0.011415      -0.033285      -0.012074      -0.000129       0.012203              1.979261       2.380151       0.019067      -0.278647       2.044034       0.006522       1.513599           0.000004
           26              H       6.916437      14.737369       8.447250       0.109871       1.312406 0.10159697E+02  0.10440300E+03                                 1.887735                            1.794708      -1.053794       2.369689                    0.997279       3.488359       9.543075       0.501344       1.188880      -0.732321       0.020853       0.003249      -0.031180       0.037651       0.008395      -0.009721       0.005628      -0.010922       0.032326      -0.019559       0.004619       0.014940              1.922456       2.038155       0.279779      -0.397239       1.696364      -0.120026       2.032850           0.000002
           27              H       5.493504      12.890553       8.410822       0.111281       1.207367 0.88215384E+01  0.87189702E+02                                 1.750027                            1.641976      -1.043749       2.373726                    0.997924       3.374592       8.947070       0.540710       1.146095      -0.741751      -0.001189      -0.020322      -0.033165       0.038915       0.003935      -0.009364       0.006735      -0.006708       0.039508      -0.016174      -0.001590       0.017764              1.807919       1.523699       0.233360       0.086428       1.910286       0.492764       1.989773          -0.000001
           28              H       4.449714      13.639257      12.233739       0.109170       1.257592 0.92013685E+01  0.91956430E+02                                 1.801734                            1.679181      -1.067027       2.360253                    0.997614       3.433433       9.169585       0.533338       1.149142      -0.740864      -0.018611      -0.008204       0.033731       0.039389       0.005861      -0.007857       0.004994      -0.000669       0.046486      -0.016267      -0.002004       0.018270              1.870215       1.845034       0.338060      -0.465449       1.684489      -0.242830       2.081122          -0.000000
           29              H       5.773679      15.563148      12.217549       0.108842       1.293150 0.98001112E+01  0.99060306E+02                                 1.814618                            1.720778      -0.994548       2.394605                    0.998041       3.375183       8.936411       0.534795       1.133053      -0.746749       0.000081       0.019331       0.030831       0.036390       0.010795      -0.008251       0.006080      -0.007646       0.033809      -0.020402       0.005813       0.014589              1.838511       1.528853       0.158105       0.013474       1.961342       0.386631       2.025338           0.000004
           30              H       4.692262      10.037394       7.176317       0.097216       1.305417 0.91579389E+01  0.91435303E+02                                 1.862060                            1.683827      -0.978635       2.409900                    0.997816       3.385618       9.044394       0.528398       1.160990      -0.738796       0.033197       0.013280       0.034456       0.049655       0.006109       0.006216       0.006222       0.035192       0.007421      -0.021037       0.000672       0.020366              1.991840       1.809748       0.220032       0.462778       1.652371       0.430995       2.513399          -0.000002
           31              H       5.546534       9.563524       5.164682       0.134001       1.090297 0.79267870E+01  0.75768823E+02                                 1.605060                            1.537590      -0.849017       2.485184                    0.999388       3.060778       7.807347       0.572925       1.118447      -0.751321       0.034985       0.005634      -0.004879       0.035770       0.006328      -0.000998       0.006563       0.027705       0.007422      -0.018554       0.004545       0.014010              1.622274       2.010695       0.108940      -0.178396       1.303070      -0.001045       1.553055          -0.000004
           32              H       1.892066       8.328429       4.037438       0.136046       1.200052 0.88496684E+01  0.87244994E+02                                 1.736487                            1.645314      -0.951243       2.439104                    0.998495       3.178139       8.324009       0.541615       1.147102      -0.744074      -0.026233      -0.012265      -0.025244       0.038416       0.008796       0.003577       0.005184       0.029236       0.021688      -0.021261       0.005073       0.016189              1.768926       1.823228       0.180068       0.300970       1.514529       0.287358       1.969021          -0.000005
           33              H      12.781367       8.820269       6.176571       0.093026       1.328636 0.93840421E+01  0.93911570E+02                                 1.861712                            1.689278      -0.857819       2.462713                    0.998960       3.340307       8.824569       0.536702       1.140364      -0.744913      -0.043487      -0.012651       0.013899       0.047375       0.008699       0.000284       0.009529       0.023039      -0.005896      -0.018414       0.002289       0.016124              1.975553       2.600326       0.232213      -0.501680       1.470265      -0.049102       1.856067          -0.000003
           34              H       4.221290      11.329536       3.270426       0.144286       1.194250 0.85023102E+01  0.83594400E+02                                 1.780368                            1.649571      -0.935492       2.448675                    0.998908       3.209274       8.597028       0.519074       1.200153      -0.730354      -0.007547       0.024627       0.030439       0.039875      -0.009041      -0.008858       0.009093      -0.024311       0.016487      -0.019380      -0.001782       0.021162              1.856823       1.566122      -0.145572      -0.445224       1.662689       0.217265       2.341657          -0.000000
           35              H       5.091518      12.577403       1.386288       0.111080       1.495468 0.11020683E+02  0.11732081E+03                                 2.150006                            1.927651      -1.472281       2.163400                    0.991529       4.032916      11.792159       0.455051       1.264385      -0.710418      -0.003373       0.040275       0.003656       0.040581       0.001685      -0.012045       0.001691      -0.008048      -0.013999      -0.015574       0.006608       0.008967              2.313706       1.681441      -0.002992      -0.119965       3.467066      -0.379001       1.792610           0.000000
           36              H      12.264082      16.012423      17.457111       0.137973       1.270697 0.93019665E+01  0.93697940E+02                                 1.868339                            1.737144      -0.973518       2.425981                    0.998488       3.316115       9.042671       0.499830       1.216545      -0.726615       0.037583       0.026078      -0.003360       0.045867       0.016809      -0.011366       0.001717       0.004071      -0.007869      -0.020381      -0.000413       0.020794              1.925514       1.737356       0.499765      -0.081454       2.413108       0.043302       1.626077           0.000003
           37              H      11.786892      14.074683      15.759161       0.144790       1.161318 0.81584786E+01  0.79311049E+02                                 1.736792                            1.607149      -0.944164       2.444338                    0.998961       3.182617       8.449892       0.530698       1.187229      -0.733065      -0.005106       0.008292      -0.043932       0.044998       0.010139      -0.000704      -0.004957      -0.016312       0.056498      -0.022485       0.002230       0.020255              1.819619       1.380171      -0.037890      -0.208363       1.533035       0.130297       2.545652           0.000000
           38              C       3.734901       8.260257      10.738167       0.608601      24.751779 0.24847111E+03  0.51443926E+04                                 7.969888                            5.630785      -0.070281       2.038959                    0.999499      22.241502      62.560711       0.618236       0.478512      -1.014812      -0.043049       0.048698      -0.004329       0.065142       0.097139      -0.000040       0.000531       0.026055      -0.126820      -0.076877      -0.042269       0.119146             10.600783      10.594942      -7.023045      -0.441455      12.766728       0.024873       8.440679          -0.000001
           39              C       4.688625       7.099753      10.703763      -0.023250      39.942895 0.43580547E+03  0.10172157E+05                                10.195929                            6.918405      -0.029170       1.995807                    0.999290      27.172679      75.873860       0.637140       0.411861      -1.075507       0.026201      -0.040789      -0.000231       0.048479       0.002564       0.007041       0.003877      -0.006014       0.009599      -0.008761      -0.001128       0.009889             14.275439      14.744151     -10.534761      -1.178922      18.838015      -1.269916       9.244151          -0.000001
           40              C       5.442983       6.873224       9.582590      -0.100378      35.101202 0.42557219E+03  0.99697882E+04                                 9.399370                            6.911186       0.007751       1.969729                    0.999586      29.398109      84.860118       0.621198       0.420885      -1.059469       0.010699      -0.024925       0.012298       0.029783       0.011848       0.003719      -0.022561      -0.002084       0.015989      -0.026746       0.001162       0.025584             11.929513      12.309305      -7.739964      -1.579811      14.828207      -0.715006       8.651029          -0.000002
           41              C       6.265488       5.757938       9.491520      -0.154435      35.673554 0.44409665E+03  0.10526742E+05                                 9.509997                            7.056462       0.070384       1.987360                    0.999677      30.113668      87.752637       0.614556       0.420463      -1.058569      -0.013179       0.024571       0.007991       0.029005       0.010746      -0.022158       0.004858       0.007646       0.058253      -0.028169      -0.004145       0.032314             12.152176      12.013954      -7.528881      -0.748054      16.172157      -1.886544       8.270416           0.000001
           42              C       6.316647       4.850927      10.535789       0.087987      39.270190 0.42161287E+03  0.98161702E+04                                10.269675                            6.939324      -0.281134       1.920687                    0.998936      26.790696      76.132866       0.614223       0.428304      -1.058914      -0.001352      -0.004944       0.001618       0.005375      -0.002397       0.003982       0.007981      -0.010232      -0.109444      -0.037884       0.013175       0.024709             14.629564      13.380318      -9.560438      -2.195636      21.730572      -0.081129       8.777802           0.000001
           43              C       5.536900       5.086725      11.656962      -0.153084      35.435991 0.42323303E+03  0.98994440E+04                                 9.388408                            6.854169       0.142812       2.011863                    0.999782      29.694850      85.595998       0.629091       0.416257      -1.062604      -0.016077       0.022234      -0.013299       0.030491       0.008853      -0.002692      -0.021803      -0.027089       0.059791      -0.026559      -0.009377       0.035936             11.718098      11.323644      -7.026107      -2.562358      15.108129       0.434050       8.722521           0.000007
           44              C       4.767722       6.192340      11.772318      -0.104243      34.847872 0.41726734E+03  0.97283248E+04                                 9.317897                            6.835161      -0.004196       1.967134                    0.999689      29.355616      84.566132       0.625703       0.419870      -1.059985       0.013402      -0.004394      -0.020819       0.025147       0.008787      -0.016973       0.000150       0.023149       0.073852      -0.027550      -0.005835       0.033385             11.568625      10.623910      -6.987152      -1.200740      15.159891      -1.049313       8.922073           0.000003
           45              C       7.112387       3.611629      10.377935       0.024721      47.610829 0.44376139E+03  0.10443020E+05                                11.525028                            7.044496      -0.163318       1.946902                    0.999218      27.517392      78.081002       0.620652       0.419355      -1.066753      -0.022570      -0.003972      -0.002902       0.023100      -0.013684      -0.000570       0.005838      -0.018198       0.037920      -0.022899       0.005884       0.017016             17.758284      16.571513      -4.126318      -1.835682      30.528727       0.494148       6.174613           0.000001
           46              C       6.593490      17.834138      10.517575      -0.200333      45.926946 0.47559213E+03  0.11495228E+05                                11.314855                            7.329288      -0.055201       1.933537                    0.999378      31.476963      93.342159       0.598278       0.423565      -1.054129       0.009479       0.000027      -0.016116       0.018697      -0.001854       0.000563      -0.002172       0.057574       0.029572      -0.033881       0.009935       0.023947             16.613579      11.447150       0.002376      -1.380732      32.330117       0.672457       6.063471           0.000006
           47              C       8.477164       3.635152       9.983298       0.024751      48.087351 0.44812680E+03  0.10568205E+05                                11.601452                            7.078449      -0.161022       1.947649                    0.999177      27.538867      78.143265       0.619440       0.419282      -1.067140       0.021800      -0.004535       0.001207       0.022300       0.015805       0.001384      -0.006745      -0.020164       0.031499      -0.024575       0.006939       0.017635             17.924308      16.596170       4.302570      -1.647044      30.940499       0.711292       6.236255           0.000001
           48              C       9.248768       4.898148       9.922585       0.089621      39.078514 0.41995370E+03  0.97732477E+04                                10.249470                            6.931359      -0.299400       1.914748                    0.998935      26.824438      76.348213       0.613482       0.429009      -1.057900       0.001496      -0.004857       0.001640       0.005341       0.001255       0.004756      -0.002518      -0.004690      -0.108523      -0.036727       0.015948       0.020779             14.622686      13.145991       9.682140      -1.617093      21.910359       0.479560       8.811707           0.000001
           49              C       9.321237       5.720157      11.027567      -0.148909      35.766462 0.44144726E+03  0.10453339E+05                                 9.540042                            7.047038       0.057709       1.984017                    0.999618      30.079652      87.747193       0.613146       0.421857      -1.057183       0.015130       0.025656      -0.009486       0.031259      -0.007113      -0.024828      -0.009135       0.008242       0.057393      -0.028799      -0.006093       0.034892             12.124597      12.054183       7.594300      -0.397024      15.882539       2.070667       8.437070           0.000004
           50              C      10.153720       6.833559      11.045781      -0.100499      35.427231 0.42418359E+03  0.99243875E+04                                 9.447084                            6.897215       0.014027       1.972298                    0.999673      29.332576      84.483833       0.622488       0.420557      -1.060183      -0.005130      -0.021596      -0.015674       0.027173      -0.011069       0.000424       0.019117       0.006100       0.049797      -0.026027      -0.000990       0.027017             11.946834      12.323156       7.818624      -1.296510      14.768136       0.805399       8.749210          -0.000000
           51              C      10.892912       7.157893       9.928656      -0.028868      39.808540 0.43309533E+03  0.10098535E+05                                10.168525                            6.896159      -0.044799       1.989862                    0.999307      27.233305      76.136784       0.637924       0.411777      -1.074988      -0.026876      -0.040234      -0.001055       0.048396      -0.006216       0.007923      -0.008320      -0.000717      -0.001963      -0.009092      -0.005899       0.014991             14.086593      14.804193      10.449439      -0.930018      18.060342       1.260826       9.395246          -0.000001
           52              C      10.784251       6.379156       8.791293      -0.104766      35.747657 0.43177196E+03  0.10148971E+05                                 9.486441                            6.954685      -0.034014       1.952735                    0.999630      29.649568      85.655059       0.620307       0.420080      -1.060258      -0.016785      -0.011981       0.021375       0.029702      -0.002115      -0.016996      -0.008649       0.023493       0.063788      -0.025352      -0.006381       0.031733             11.862147      11.324861       7.495645      -0.979654      15.093840       0.971139       9.167740          -0.000000
           53              C       9.980718       5.243727       8.797364      -0.162093      36.564127 0.44458238E+03  0.10519752E+05                                 9.593668                            7.024550       0.142683       2.007454                    0.999746      30.078745      86.994926       0.621923       0.416213      -1.063418       0.016382       0.021407       0.012484       0.029706      -0.000882      -0.000184       0.022380      -0.026302       0.070182      -0.024888      -0.012466       0.037354             12.081716      11.833782       7.638958      -2.162841      15.445848      -0.500562       8.965518           0.000003
           54              C      11.845060       8.314043       9.977227       0.612632      24.307812 0.24330099E+03  0.50115556E+04                                 7.858537                            5.566450      -0.070390       2.039317                    0.999483      22.133290      62.121720       0.622635       0.477578      -1.015184       0.043838       0.049905       0.001960       0.066454      -0.096627       0.000987      -0.004787       0.021433      -0.134938      -0.075012      -0.044791       0.119803             10.282000      10.186474       6.458454      -0.174601      12.049936       0.578497       8.609589          -0.000001
           55              C      11.602454      10.542578      13.735383       0.116662      27.068820 0.29188135E+03  0.62099898E+04                                 7.865193                            5.692507       0.250483       2.109601                    0.999842      24.714634      67.534986       0.691496       0.416325      -1.064529       0.054046       0.018143       0.004269       0.057169      -0.000723       0.023986      -0.017818      -0.030236      -0.086338      -0.045635       0.009359       0.036276              9.991252       8.980433       0.224201      -2.354564       5.201516       2.922959      15.791806          -0.000002
           56              C      11.085382      10.841284      14.913222      -0.197085      33.772358 0.39396110E+03  0.90084349E+04                                 8.978266                            6.539942       0.333107       2.086839                    0.999800      28.593933      80.245420       0.657937       0.407123      -1.073579       0.001218      -0.000777      -0.002089       0.002540       0.001759      -0.000363      -0.017034       0.012283      -0.067129      -0.030536       0.012565       0.017971             11.590035       8.915421       0.248443      -2.545628       6.029817       3.697735      19.824867          -0.000004
           57              C      11.872216      11.353180      15.902849       0.149904      39.144913 0.41285660E+03  0.95487481E+04                                10.278590                            6.897237      -0.345785       1.907162                    0.998723      26.021032      73.367657       0.612882       0.432098      -1.058048      -0.016078       0.006675       0.020399       0.026817      -0.011101      -0.014599      -0.007830      -0.054376       0.010043      -0.037269       0.008460       0.028809             15.046420      11.585162      -0.198925      -6.484858       7.600402       4.609176      25.953695          -0.000001
           58              C      13.203643      11.566654      15.572973      -0.207550      35.260210 0.43262451E+03  0.10128994E+05                                 9.272159                            6.879859       0.263042       2.055189                    0.999685      29.475034      83.760584       0.637634       0.410279      -1.071275       0.011546      -0.003941      -0.007681       0.014417       0.008898       0.019245      -0.000701       0.012177       0.010642      -0.019498      -0.004790       0.024289             11.754606      11.459388       0.066208      -4.527329       6.068503       3.134876      17.735926          -0.000005
           59              C      13.602189      11.228231      14.306088       0.125538      26.000589 0.27946042E+03  0.58815693E+04                                 7.644797                            5.560686       0.363550       2.150563                    0.999792      24.427687      66.394710       0.701400       0.414923      -1.065402      -0.044990      -0.011558      -0.015007       0.048815      -0.012637       0.003965      -0.029323      -0.021810      -0.108388      -0.047403       0.002538       0.044865              9.597745       9.094230       0.647038      -2.605960       5.160311       2.669860      14.538694          -0.000003
           60              C      11.319500      11.708430      17.272947      -0.093487      52.324510 0.43519617E+03  0.10170552E+05                                11.960552                            6.905796       0.026635       2.010087                    0.999340      27.723646      77.864015       0.637783       0.410935      -1.074402       0.019781       0.004237      -0.038860       0.043811       0.000210       0.011703       0.023777       0.093671       0.078617      -0.066141       0.021665       0.044475             17.518909       8.893412       1.216159      -6.897550      21.452955       0.358115      22.210360          -0.000004
           61              C      10.938234      10.721365      18.052102       0.208955      41.132198 0.35888516E+03  0.80658999E+04                                10.564679                            6.442749      -0.091081       1.981751                    0.999528      25.871888      73.417939       0.628334       0.433729      -1.050353      -0.019484      -0.014208       0.064892       0.069228       0.010685       0.024337       0.010799      -0.006881       0.031880      -0.025654      -0.007812       0.033466             14.832189       8.813903       3.658313      -6.720167      18.144893      -6.548225      17.537772          -0.000002
           62              C      11.112488       9.312439      17.752582      -0.187136      35.875313 0.43143634E+03  0.10136459E+05                                 9.407702                            6.897184       0.124523       2.002263                    0.999719      30.051757      86.723035       0.630490       0.413484      -1.064739       0.001190      -0.001398      -0.002684       0.003252      -0.036806       0.038102       0.020731      -0.008270      -0.011153      -0.064818       0.021796       0.043022             11.295692       7.150616       0.463398      -4.605145      13.058709      -1.661906      13.677752          -0.000002
           63              C      10.646004       8.680479      18.790781      -0.115343      38.984757 0.48366986E+03  0.11681535E+05                                10.012486                            7.338960       0.185147       2.022383                    0.999668      30.371032      88.576990       0.607301       0.417591      -1.063156       0.042051       0.036552       0.049548       0.074561      -0.003963       0.025881       0.055443      -0.032912       0.021707      -0.058193      -0.010016       0.068208             12.130699       8.043952       0.458794      -4.087875      16.882917      -3.498600      11.465227          -0.000000
           64              C       9.526725       9.644871      19.474818       0.122016      43.725861 0.45611617E+03  0.10843466E+05                                10.951714                            7.230204      -0.041224       1.972287                    0.999664      28.038129      80.831615       0.599455       0.429791      -1.056721       0.042634       0.048522      -0.003191       0.064671       0.027260       0.008564       0.017409      -0.017854      -0.015990      -0.026732      -0.012797       0.039530             14.772036      14.292428       4.597585      -9.759497      13.070916      -3.947938      16.952763          -0.000002
           65              C       4.759105       4.519279       0.335947      -0.043076      55.542040 0.55402152E+03  0.13781150E+05                                12.710719                            7.925199      -0.215864       1.909687                    0.998638      29.706877      86.655660       0.579192       0.425133      -1.063139      -0.042501      -0.062441       0.020677       0.078312       0.010717       0.012400      -0.022992      -0.065368      -0.185892      -0.069008       0.000247       0.068761             17.927974      13.068044       7.109783      -5.309002      22.995169       1.971183      17.720710          -0.000002
           66              C       3.903960       3.204790       0.303567      -0.105445      49.041674 0.55089874E+03  0.13758247E+05                                11.790314                            7.954822      -0.507412       1.813502                    0.997529      30.692429      91.306393       0.569370       0.430745      -1.053950       0.015949       0.076330      -0.012999       0.079055       0.006841      -0.028251       0.009580      -0.056900       0.054006      -0.050747       0.017777       0.032970             15.768417      17.182736       7.842516       2.265576      22.617257      -0.441199       7.505258           0.000000
           67              C       6.666658       7.712396      20.071832       0.179333      35.109207 0.41549024E+03  0.96413413E+04                                 9.381253                            6.947513       0.011043       2.000572                    0.999727      26.816958      76.158495       0.605899       0.435641      -1.054095      -0.049804       0.098159      -0.046422       0.119459      -0.031940       0.009505      -0.010966       0.011886       0.005514      -0.033579      -0.003775       0.037354             11.096273      13.363893       3.247342       2.701153      13.900868      -0.557660       6.024059           0.000001
           68              C       6.193340       6.407493      20.144688       0.084095      37.192325 0.44784002E+03  0.10557592E+05                                 9.645760                            7.128420      -0.008285       1.980991                    0.999692      27.772151      78.738233       0.610617       0.425495      -1.063441      -0.126655      -0.041347      -0.048286       0.141714       0.015705       0.011373       0.014211       0.081206       0.005045      -0.047382       0.000349       0.047033             11.562774      14.152639       2.786867       2.915750      14.321083      -0.826773       6.214602           0.000005
           69              C       2.958469       0.593438       0.449279       0.121713      34.837068 0.44328900E+03  0.10439641E+05                                 9.285481                            7.142663      -0.075381       1.962225                    0.999650      27.597327      78.595166       0.602619       0.431583      -1.058048      -0.047762      -0.123831       0.005721       0.132846       0.025343      -0.016409       0.001512      -0.056866      -0.012108      -0.042637       0.002056       0.040580             10.699216      11.916377       1.421376       2.284431      14.314824      -1.327746       5.866447           0.000004
           70              C       4.230341       0.900231       0.920819       0.079303      38.253686 0.46218967E+03  0.11006075E+05                                 9.899932                            7.283266      -0.079728       1.955242                    0.999559      28.236202      81.032156       0.597627       0.430391      -1.058096       0.068883      -0.108277       0.052031       0.138478      -0.042848       0.013340      -0.026454      -0.020935       0.011657      -0.046877      -0.011006       0.057884             12.063709      11.595044       0.788305       2.095495      18.331395      -1.926900       6.264687           0.000003
           71              C       4.703256       2.204652       0.845939       0.156133      36.908435 0.45394815E+03  0.10810252E+05                                 9.884216                            7.339222      -0.251849       1.911575                    0.998502      27.895232      81.250773       0.578031       0.444964      -1.044574       0.117460       0.054491       0.035647       0.134301       0.013843       0.013161       0.004943       0.060977       0.003875      -0.034258      -0.003844       0.038102             12.246854      10.186038       2.189231       1.410310      20.310187      -1.891114       6.244337           0.000001
           72              C       4.996566       5.365013       1.625094       0.170460      37.512777 0.42842957E+03  0.10036041E+05                                10.013500                            7.034783      -0.078629       1.969680                    0.999374      27.319185      78.409160       0.603629       0.433165      -1.053712       0.026377       0.069502       0.000249       0.074339       0.022492      -0.021110       0.025021       0.055418       0.055116      -0.057509       0.017892       0.039618             13.199170       6.674088      -0.072471      -2.996614      17.603728       6.356178      15.319695          -0.000001
           73              C       3.991604       5.020821       2.697696      -0.181384      38.768977 0.51230004E+03  0.12544862E+05                                 9.921603                            7.533697       0.048536       1.963463                    0.999830      31.445288      92.169026       0.602062       0.415454      -1.065141      -0.026347       0.014043       0.001573       0.029897       0.018949       0.004083      -0.020768       0.000437       0.038156      -0.032657       0.004990       0.027667             11.594912       7.231170       2.750218      -2.132979      15.789158       3.092929      11.764409           0.000003
           74              C       4.061884       6.140637       3.541612      -0.201739      38.060963 0.48767997E+03  0.11771737E+05                                 9.725464                            7.298953       0.132352       1.994345                    0.999856      30.898783      89.320394       0.619417       0.409654      -1.071080       0.018780      -0.025555       0.003843       0.031945       0.028867      -0.002662      -0.011699       0.029859       0.036986      -0.040106       0.009672       0.030434             11.543701       5.624137       0.592658      -2.312874      13.101427       2.620798      15.905538          -0.000001
           75              C      11.275755      13.045699      17.608894       0.198953      40.321201 0.37833807E+03  0.85933213E+04                                10.390557                            6.582568      -0.056530       1.989669                    0.999465      26.053178      73.684895       0.627889       0.429479      -1.055727      -0.011305       0.028489       0.057124       0.064828       0.003949       0.017882       0.003900      -0.026366       0.049193      -0.028653       0.003825       0.024828             14.179690       6.258690      -0.730541      -3.056526      23.032782       5.520668      13.247598          -0.000002
           76              C      11.972061      12.000311       9.499615       0.608601      24.751779 0.24847111E+03  0.51443926E+04                                 7.969888                            5.630785      -0.070281       2.038959                    0.999499      22.241502      62.560709       0.618237       0.478512      -1.014812       0.043049      -0.048698       0.004329       0.065142       0.097139      -0.000040       0.000531       0.026055      -0.126820      -0.076877      -0.042269       0.119146             10.600783      10.594942      -7.023044      -0.441455      12.766727       0.024872       8.440678          -0.000001
           77              C      11.018337      13.160815       9.534019      -0.023251      39.942893 0.43580545E+03  0.10172156E+05                                10.195929                            6.918405      -0.029170       1.995807                    0.999290      27.172678      75.873858       0.637140       0.411861      -1.075507      -0.026201       0.040789       0.000231       0.048479       0.002564       0.007041       0.003877      -0.006014       0.009599      -0.008761      -0.001128       0.009889             14.275439      14.744151     -10.534761      -1.178921      18.838015      -1.269917       9.244151          -0.000001
           78              C      10.263979      13.387344      10.655192      -0.100378      35.101200 0.42557217E+03  0.99697875E+04                                 9.399369                            6.911186       0.007752       1.969729                    0.999586      29.398108      84.860112       0.621198       0.420885      -1.059469      -0.010699       0.024925      -0.012298       0.029783       0.011848       0.003719      -0.022561      -0.002084       0.015989      -0.026746       0.001162       0.025584             11.929512      12.309304      -7.739964      -1.579811      14.828205      -0.715006       8.651028          -0.000002
           79              C       9.441474      14.502630      10.746262      -0.154435      35.673550 0.44409661E+03  0.10526740E+05                                 9.509996                            7.056462       0.070384       1.987360                    0.999677      30.113666      87.752628       0.614557       0.420463      -1.058569       0.013179      -0.024571      -0.007991       0.029005       0.010746      -0.022158       0.004858       0.007646       0.058253      -0.028169      -0.004145       0.032314             12.152174      12.013953      -7.528879      -0.748054      16.172154      -1.886543       8.270415           0.000001
           80              C       9.390315      15.409641       9.701993       0.087987      39.270191 0.42161290E+03  0.98161708E+04                                10.269675                            6.939325      -0.281134       1.920687                    0.998936      26.790697      76.132869       0.614223       0.428304      -1.058914       0.001352       0.004944      -0.001618       0.005375      -0.002397       0.003982       0.007981      -0.010232      -0.109444      -0.037884       0.013175       0.024709             14.629563      13.380318      -9.560437      -2.195636      21.730569      -0.081129       8.777802           0.000001
           81              C      10.170062      15.173843       8.580820      -0.153084      35.435988 0.42323296E+03  0.98994422E+04                                 9.388408                            6.854168       0.142812       2.011863                    0.999782      29.694850      85.596000       0.629091       0.416257      -1.062604       0.016077      -0.022234       0.013299       0.030491       0.008853      -0.002692      -0.021803      -0.027089       0.059791      -0.026559      -0.009377       0.035936             11.718097      11.323643      -7.026106      -2.562358      15.108128       0.434049       8.722521           0.000007
           82              C      10.939240      14.068228       8.465464      -0.104243      34.847873 0.41726734E+03  0.97283248E+04                                 9.317897                            6.835161      -0.004196       1.967134                    0.999689      29.355616      84.566136       0.625703       0.419870      -1.059985      -0.013402       0.004394       0.020819       0.025147       0.008787      -0.016973       0.000150       0.023149       0.073852      -0.027550      -0.005835       0.033385             11.568625      10.623910      -6.987152      -1.200740      15.159892      -1.049313       8.922073           0.000003
           83              C       8.594575      16.648939       9.859847       0.024721      47.610843 0.44376156E+03  0.10443025E+05                                11.525030                            7.044497      -0.163318       1.946902                    0.999218      27.517397      78.081018       0.620652       0.419355      -1.066753       0.022570       0.003972       0.002902       0.023100      -0.013684      -0.000570       0.005838      -0.018198       0.037920      -0.022899       0.005884       0.017016             17.758287      16.571516      -4.126319      -1.835682      30.528731       0.494148       6.174614           0.000001
           84              C       9.113472       2.426430       9.720207      -0.200332      45.926904 0.47559169E+03  0.11495214E+05                                11.314847                            7.329284      -0.055200       1.933538                    0.999378      31.476949      93.342098       0.598278       0.423565      -1.054130      -0.009479      -0.000027       0.016116       0.018697      -0.001854       0.000563      -0.002172       0.057574       0.029572      -0.033881       0.009935       0.023947             16.613564      11.447143       0.002376      -1.380732      32.330084       0.672456       6.063466           0.000006
           85              C       7.229798      16.625416      10.254484       0.024752      48.087333 0.44812661E+03  0.10568199E+05                                11.601450                            7.078447      -0.161022       1.947650                    0.999177      27.538861      78.143246       0.619440       0.419282      -1.067140      -0.021800       0.004535      -0.001207       0.022300       0.015805       0.001384      -0.006745      -0.020164       0.031499      -0.024575       0.006939       0.017635             17.924304      16.596166       4.302568      -1.647043      30.940492       0.711292       6.236254           0.000001
           86              C       6.458194      15.362420      10.315197       0.089621      39.078520 0.41995377E+03  0.97732497E+04                                10.249471                            6.931360      -0.299400       1.914748                    0.998935      26.824440      76.348220       0.613482       0.429009      -1.057900      -0.001496       0.004857      -0.001640       0.005341       0.001255       0.004756      -0.002518      -0.004690      -0.108523      -0.036727       0.015948       0.020779             14.622688      13.145993       9.682141      -1.617093      21.910364       0.479560       8.811708           0.000001
           87              C       6.385725      14.540411       9.210215      -0.148909      35.766462 0.44144723E+03  0.10453338E+05                                 9.540042                            7.047038       0.057709       1.984017                    0.999618      30.079652      87.747194       0.613146       0.421857      -1.057183      -0.015130      -0.025656       0.009486       0.031259      -0.007113      -0.024828      -0.009135       0.008241       0.057393      -0.028799      -0.006093       0.034892             12.124597      12.054183       7.594301      -0.397025      15.882539       2.070667       8.437069           0.000004
           88              C       5.553242      13.427009       9.192001      -0.100499      35.427236 0.42418365E+03  0.99243894E+04                                 9.447085                            6.897216       0.014027       1.972298                    0.999673      29.332578      84.483843       0.622488       0.420557      -1.060183       0.005130       0.021596       0.015674       0.027173      -0.011069       0.000424       0.019117       0.006100       0.049797      -0.026027      -0.000990       0.027017             11.946836      12.323159       7.818625      -1.296510      14.768138       0.805398       8.749211          -0.000001
           89              C       4.814050      13.102675      10.309126      -0.028868      39.808544 0.43309537E+03  0.10098536E+05                                10.168526                            6.896160      -0.044799       1.989862                    0.999307      27.233306      76.136791       0.637924       0.411777      -1.074988       0.026876       0.040234       0.001055       0.048396      -0.006216       0.007923      -0.008320      -0.000717      -0.001963      -0.009092      -0.005899       0.014990             14.086595      14.804195      10.449440      -0.930019      18.060344       1.260826       9.395247          -0.000001
           90              C       4.922711      13.881412      11.446489      -0.104766      35.747654 0.43177193E+03  0.10148970E+05                                 9.486441                            6.954685      -0.034013       1.952735                    0.999630      29.649567      85.655055       0.620307       0.420080      -1.060258       0.016785       0.011981      -0.021375       0.029702      -0.002115      -0.016996      -0.008649       0.023493       0.063788      -0.025352      -0.006381       0.031733             11.862146      11.324860       7.495644      -0.979654      15.093839       0.971138       9.167740          -0.000000
           91              C       5.726244      15.016841      11.440418      -0.162093      36.564123 0.44458232E+03  0.10519750E+05                                 9.593666                            7.024549       0.142684       2.007454                    0.999746      30.078743      86.994915       0.621923       0.416213      -1.063418      -0.016382      -0.021407      -0.012484       0.029706      -0.000882      -0.000184       0.022380      -0.026302       0.070182      -0.024889      -0.012466       0.037354             12.081715      11.833781       7.638957      -2.162841      15.445847      -0.500562       8.965517           0.000003
           92              C       3.861902      11.946525      10.260555       0.612632      24.307812 0.24330099E+03  0.50115555E+04                                 7.858536                            5.566450      -0.070389       2.039317                    0.999483      22.133290      62.121718       0.622635       0.477578      -1.015184      -0.043838      -0.049905      -0.001960       0.066454      -0.096627       0.000987      -0.004787       0.021433      -0.134938      -0.075012      -0.044791       0.119803             10.281999      10.186474       6.458454      -0.174601      12.049935       0.578497       8.609588          -0.000000
           93              C       4.104508       9.717990       6.502399       0.116662      27.068821 0.29188137E+03  0.62099903E+04                                 7.865193                            5.692507       0.250483       2.109601                    0.999842      24.714635      67.534987       0.691496       0.416325      -1.064529      -0.054046      -0.018143      -0.004269       0.057169      -0.000723       0.023986      -0.017818      -0.030236      -0.086338      -0.045635       0.009359       0.036276              9.991252       8.980433       0.224201      -2.354564       5.201516       2.922958      15.791806          -0.000002
           94              C       4.621580       9.419284       5.324560      -0.197085      33.772360 0.39396112E+03  0.90084354E+04                                 8.978266                            6.539942       0.333107       2.086839                    0.999800      28.593934      80.245423       0.657937       0.407123      -1.073579      -0.001218       0.000777       0.002089       0.002540       0.001759      -0.000363      -0.017034       0.012283      -0.067130      -0.030536       0.012565       0.017971             11.590035       8.915421       0.248443      -2.545628       6.029817       3.697735      19.824868          -0.000004
           95              C       3.834746       8.907388       4.334933       0.149904      39.144916 0.41285663E+03  0.95487490E+04                                10.278590                            6.897237      -0.345785       1.907162                    0.998723      26.021033      73.367658       0.612882       0.432098      -1.058048       0.016078      -0.006675      -0.020399       0.026817      -0.011101      -0.014599      -0.007830      -0.054376       0.010043      -0.037269       0.008460       0.028809             15.046419      11.585162      -0.198925      -6.484858       7.600401       4.609176      25.953695          -0.000001
           96              C       2.503319       8.693914       4.664809      -0.207550      35.260208 0.43262449E+03  0.10128993E+05                                 9.272158                            6.879859       0.263042       2.055189                    0.999685      29.475033      83.760580       0.637634       0.410279      -1.071275      -0.011546       0.003941       0.007681       0.014417       0.008898       0.019245      -0.000701       0.012177       0.010643      -0.019498      -0.004790       0.024289             11.754605      11.459387       0.066208      -4.527328       6.068502       3.134876      17.735925          -0.000005
           97              C       2.104773       9.032337       5.931694       0.125538      26.000590 0.27946044E+03  0.58815699E+04                                 7.644797                            5.560686       0.363550       2.150563                    0.999792      24.427688      66.394711       0.701400       0.414923      -1.065402       0.044990       0.011558       0.015007       0.048815      -0.012637       0.003965      -0.029323      -0.021810      -0.108388      -0.047403       0.002538       0.044865              9.597745       9.094229       0.647038      -2.605960       5.160311       2.669860      14.538695          -0.000002
           98              C       4.387462       8.552138       2.964835      -0.093487      52.324511 0.43519617E+03  0.10170552E+05                                11.960552                            6.905796       0.026635       2.010087                    0.999340      27.723646      77.864015       0.637783       0.410935      -1.074402      -0.019781      -0.004237       0.038860       0.043811       0.000210       0.011704       0.023777       0.093671       0.078617      -0.066141       0.021665       0.044475             17.518909       8.893412       1.216158      -6.897549      21.452955       0.358116      22.210360          -0.000003
           99              C       4.768728       9.539203       2.185680       0.208955      41.132195 0.35888513E+03  0.80658992E+04                                10.564679                            6.442750      -0.091081       1.981751                    0.999528      25.871887      73.417939       0.628334       0.433729      -1.050353       0.019484       0.014208      -0.064892       0.069228       0.010685       0.024337       0.010799      -0.006881       0.031880      -0.025654      -0.007812       0.033466             14.832189       8.813903       3.658313      -6.720166      18.144894      -6.548225      17.537771          -0.000002
          100              C       4.594474      10.948129       2.485200      -0.187136      35.875311 0.43143632E+03  0.10136459E+05                                 9.407702                            6.897184       0.124523       2.002263                    0.999719      30.051756      86.723032       0.630490       0.413484      -1.064739      -0.001190       0.001398       0.002684       0.003252      -0.036806       0.038102       0.020731      -0.008270      -0.011153      -0.064818       0.021796       0.043022             11.295692       7.150616       0.463398      -4.605145      13.058708      -1.661906      13.677751          -0.000002
          101              C       5.060958      11.580089       1.447001      -0.115343      38.984759 0.48366989E+03  0.11681536E+05                                10.012487                            7.338961       0.185146       2.022382                    0.999668      30.371033      88.576996       0.607301       0.417591      -1.063156      -0.042051      -0.036552      -0.049548       0.074561      -0.003963       0.025881       0.055443      -0.032912       0.021707      -0.058193      -0.010016       0.068208             12.130700       8.043953       0.458794      -4.087876      16.882918      -3.498600      11.465228          -0.000001
          102              C       6.180237      10.615697       0.762964       0.122016      43.725858 0.45611611E+03  0.10843465E+05                                10.951714                            7.230204      -0.041224       1.972287                    0.999664      28.038127      80.831609       0.599455       0.429791      -1.056721      -0.042634      -0.048522       0.003191       0.064671       0.027260       0.008564       0.017409      -0.017853      -0.015990      -0.026732      -0.012797       0.039530             14.772036      14.292429       4.597585      -9.759498      13.070915      -3.947938      16.952763          -0.000002
          103              C      10.947857      15.741289      19.901835      -0.043076      55.542037 0.55402149E+03  0.13781149E+05                                12.710718                            7.925198      -0.215863       1.909687                    0.998638      29.706876      86.655653       0.579192       0.425133      -1.063139       0.042501       0.062441      -0.020677       0.078312       0.010717       0.012400      -0.022992      -0.065368      -0.185892      -0.069008       0.000247       0.068761             17.927973      13.068043       7.109782      -5.309002      22.995166       1.971183      17.720711          -0.000003
          104              C      11.803002      17.055778      19.934215      -0.105445      49.041671 0.55089871E+03  0.13758246E+05                                11.790314                            7.954822      -0.507411       1.813502                    0.997529      30.692428      91.306390       0.569370       0.430745      -1.053950      -0.015949      -0.076330       0.012999       0.079055       0.006841      -0.028251       0.009580      -0.056900       0.054006      -0.050747       0.017777       0.032970             15.768416      17.182735       7.842515       2.265576      22.617255      -0.441198       7.505258           0.000000
          105              C       9.040304      12.548172       0.165950       0.179333      35.109210 0.41549027E+03  0.96413422E+04                                 9.381254                            6.947514       0.011043       2.000572                    0.999727      26.816959      76.158501       0.605899       0.435641      -1.054094       0.049804      -0.098159       0.046422       0.119459      -0.031940       0.009505      -0.010966       0.011886       0.005514      -0.033579      -0.003775       0.037354             11.096274      13.363894       3.247343       2.701154      13.900869      -0.557660       6.024060           0.000001
          106              C       9.513622      13.853075       0.093094       0.084095      37.192330 0.44784008E+03  0.10557594E+05                                 9.645761                            7.128420      -0.008285       1.980991                    0.999692      27.772153      78.738243       0.610617       0.425495      -1.063441       0.126655       0.041347       0.048287       0.141714       0.015705       0.011373       0.014211       0.081206       0.005045      -0.047382       0.000349       0.047033             11.562776      14.152641       2.786867       2.915750      14.321084      -0.826773       6.214603           0.000005
          107              C      12.748493      19.667130      19.788503       0.121713      34.837068 0.44328900E+03  0.10439642E+05                                 9.285481                            7.142664      -0.075381       1.962225                    0.999650      27.597327      78.595167       0.602619       0.431583      -1.058048       0.047762       0.123831      -0.005721       0.132846       0.025343      -0.016409       0.001512      -0.056866      -0.012108      -0.042637       0.002056       0.040580             10.699216      11.916377       1.421376       2.284431      14.314824      -1.327746       5.866447           0.000004
          108              C      11.476621      19.360337      19.316963       0.079303      38.253683 0.46218964E+03  0.11006074E+05                                 9.899931                            7.283266      -0.079728       1.955242                    0.999559      28.236201      81.032152       0.597627       0.430391      -1.058096      -0.068883       0.108277      -0.052031       0.138478      -0.042848       0.013340      -0.026454      -0.020935       0.011657      -0.046877      -0.011006       0.057884             12.063708      11.595044       0.788304       2.095495      18.331394      -1.926900       6.264686           0.000003
          109              C      11.003706      18.055916      19.391843       0.156133      36.908433 0.45394813E+03  0.10810252E+05                                 9.884215                            7.339221      -0.251849       1.911575                    0.998502      27.895231      81.250770       0.578031       0.444964      -1.044573      -0.117460      -0.054491      -0.035647       0.134301       0.013843       0.013161       0.004943       0.060977       0.003875      -0.034258      -0.003844       0.038102             12.246854      10.186038       2.189231       1.410310      20.310186      -1.891114       6.244337           0.000001
          110              C      10.710396      14.895555      18.612688       0.170460      37.512776 0.42842953E+03  0.10036040E+05                                10.013501                            7.034783      -0.078629       1.969680                    0.999374      27.319183      78.409155       0.603629       0.433165      -1.053712      -0.026377      -0.069502      -0.000249       0.074339       0.022492      -0.021110       0.025021       0.055418       0.055116      -0.057509       0.017892       0.039618             13.199171       6.674088      -0.072471      -2.996614      17.603728       6.356179      15.319695          -0.000001
          111              C      11.715358      15.239747      17.540086      -0.181384      38.768980 0.51230008E+03  0.12544863E+05                                 9.921604                            7.533697       0.048536       1.963463                    0.999830      31.445289      92.169037       0.602062       0.415454      -1.065141       0.026347      -0.014043      -0.001573       0.029897       0.018949       0.004083      -0.020768       0.000437       0.038156      -0.032656       0.004990       0.027667             11.594914       7.231171       2.750219      -2.132979      15.789161       3.092930      11.764410           0.000003
          112              C      11.645078      14.119931      16.696170      -0.201739      38.060965 0.48768000E+03  0.11771738E+05                                 9.725464                            7.298953       0.132352       1.994345                    0.999856      30.898784      89.320401       0.619417       0.409654      -1.071080      -0.018780       0.025555      -0.003843       0.031945       0.028867      -0.002662      -0.011699       0.029859       0.036986      -0.040106       0.009672       0.030434             11.543702       5.624138       0.592658      -2.312874      13.101428       2.620799      15.905539          -0.000001
          113              C       4.431207       7.214869       2.628888       0.198953      40.321202 0.37833807E+03  0.85933212E+04                                10.390557                            6.582568      -0.056530       1.989669                    0.999465      26.053178      73.684892       0.627889       0.429479      -1.055727       0.011305      -0.028489      -0.057124       0.064828       0.003949       0.017882       0.003900      -0.026366       0.049193      -0.028653       0.003825       0.024828             14.179690       6.258690      -0.730542      -3.056527      23.032781       5.520669      13.247599          -0.000002
          114              N      12.880585      10.658818      13.431816      -0.179029      34.045059 0.41637950E+03  0.95056744E+04                                 8.818484                            6.597721       0.054666       2.082021                    0.997588      25.700491      68.519468       0.684357       0.392040      -1.100638      -0.050020       0.034408       0.117352       0.132126       0.013616       0.033558      -0.028679       0.005007      -0.178543      -0.079753       0.034751       0.045002             11.255460      10.761493       0.486193      -2.422956       6.324267       3.579656      16.680618          -0.000001
          115              N      10.304220      10.834870      19.282559      -0.364374      53.708038 0.62832250E+03  0.15927947E+05                                11.892719                            8.091811      -0.193961       1.932511                    0.998338      30.427906      86.006883       0.618285       0.390787      -1.099466       0.037673      -0.102874      -0.035246       0.115085       0.030007      -0.043303      -0.028067       0.004231       0.044205      -0.042173      -0.027870       0.070042             15.881217      11.320374       3.062169      -7.923349      17.441075      -0.933644      18.882203          -0.000005
          116              N       5.007181       6.683760       1.493548      -0.348377      48.656242 0.56999532E+03  0.14141141E+05                                11.153500                            7.719228      -0.148349       1.951024                    0.998674      29.967341      84.565290       0.629775       0.392020      -1.095534      -0.046573      -0.050462       0.071104       0.098849      -0.037559      -0.005973       0.025843      -0.008671      -0.025030      -0.040086      -0.011262       0.051348             14.606956       7.740022       0.255077      -4.733920      19.468971       3.950615      16.611877          -0.000005
          117              N       2.826377       9.601750       6.805966      -0.179029      34.045060 0.41637950E+03  0.95056747E+04                                 8.818485                            6.597722       0.054666       2.082021                    0.997588      25.700491      68.519470       0.684357       0.392040      -1.100638       0.050020      -0.034408      -0.117352       0.132126       0.013616       0.033558      -0.028679       0.005007      -0.178543      -0.079753       0.034751       0.045002             11.255460      10.761494       0.486193      -2.422956       6.324267       3.579657      16.680620          -0.000001
          118              N       5.402742       9.425698       0.955223      -0.364374      53.708042 0.62832261E+03  0.15927951E+05                                11.892719                            8.091812      -0.193961       1.932511                    0.998338      30.427907      86.006884       0.618285       0.390787      -1.099466      -0.037673       0.102874       0.035246       0.115085       0.030007      -0.043303      -0.028067       0.004231       0.044205      -0.042173      -0.027870       0.070042             15.881217      11.320375       3.062171      -7.923349      17.441076      -0.933647      18.882201          -0.000005
          119              N      10.699781      13.576808      18.744234      -0.348377      48.656242 0.56999534E+03  0.14141142E+05                                11.153500                            7.719228      -0.148349       1.951024                    0.998674      29.967340      84.565288       0.629775       0.392020      -1.095534       0.046573       0.050462      -0.071104       0.098849      -0.037558      -0.005973       0.025843      -0.008671      -0.025030      -0.040086      -0.011262       0.051348             14.606957       7.740022       0.255078      -4.733919      19.468975       3.950614      16.611873          -0.000005
          120              O       3.300787       8.652468      11.835055      -0.549792      32.317813 0.47604733E+03  0.11125334E+05                                 8.080355                            6.720792       0.369565       2.167036                    0.998394      27.372114      71.447704       0.736582       0.355813      -1.139049      -0.005015       0.004168      -0.034115       0.034733       0.028284      -0.040845       0.049061       0.002876      -0.071404      -0.083992       0.038654       0.045338              9.673745       9.419417      -4.438448      -2.691170      10.186895       2.810443       9.414924          -0.000003
          121              O       3.427889       8.761746       9.619018      -0.601229      41.942438 0.62656141E+03  0.15669877E+05                                 9.680565                            7.785704       0.166542       2.082487                    0.997232      28.893241      77.790010       0.675057       0.362797      -1.134544       0.006814      -0.005824       0.029087       0.030437       0.059061       0.044264      -0.046998       0.015719      -0.013800      -0.100640       0.038586       0.062053             11.773353      10.560564      -5.040303       3.161525      12.605381      -4.526914      12.154114          -0.000002
          122              O      12.284913       8.728681       8.876089      -0.571049      37.038224 0.54056963E+03  0.13036217E+05                                 8.899003                            7.207057       0.205984       2.110914                    0.997296      27.936061      73.982664       0.704873       0.360326      -1.135893       0.000469       0.004199       0.035121       0.035374      -0.033986      -0.044279      -0.051957       0.002813      -0.036780      -0.088722       0.039232       0.049490             10.750504      10.940589       4.739482      -3.848912      10.564281      -3.158945      10.746642          -0.000003
          123              O      12.136172       8.759097      11.094959      -0.558929      37.627837 0.54020613E+03  0.13028263E+05                                 9.010791                            7.220331       0.135267       2.092372                    0.997022      27.742009      73.526380       0.701767       0.361898      -1.134396       0.006478       0.001648      -0.033148       0.033815      -0.047047       0.045213       0.043720       0.006926      -0.033997      -0.091041       0.037710       0.053331             10.975010       9.551780       4.338184       2.808745      11.991500       4.765981      11.381751          -0.000002
          124              O      12.406175      11.608100       8.402727      -0.549792      32.317811 0.47604729E+03  0.11125333E+05                                 8.080355                            6.720792       0.369565       2.167036                    0.998394      27.372114      71.447702       0.736582       0.355813      -1.139049       0.005015      -0.004168       0.034115       0.034733       0.028284      -0.040845       0.049061       0.002876      -0.071404      -0.083992       0.038654       0.045338              9.673744       9.419416      -4.438447      -2.691170      10.186894       2.810442       9.414923          -0.000003
          125              O      12.279073      11.498822      10.618764      -0.601229      41.942438 0.62656141E+03  0.15669877E+05                                 9.680565                            7.785704       0.166542       2.082487                    0.997232      28.893241      77.790010       0.675057       0.362797      -1.134544      -0.006814       0.005824      -0.029087       0.030437       0.059061       0.044264      -0.046998       0.015719      -0.013800      -0.100640       0.038586       0.062053             11.773353      10.560564      -5.040303       3.161525      12.605381      -4.526914      12.154114          -0.000002
          126              O       3.422049      11.531887      11.361693      -0.571049      37.038226 0.54056967E+03  0.13036218E+05                                 8.899004                            7.207058       0.205984       2.110914                    0.997296      27.936061      73.982666       0.704872       0.360326      -1.135893      -0.000469      -0.004199      -0.035121       0.035374      -0.033986      -0.044279      -0.051957       0.002813      -0.036780      -0.088722       0.039232       0.049490             10.750505      10.940590       4.739482      -3.848913      10.564282      -3.158946      10.746643          -0.000003
          127              O       3.570790      11.501471       9.142823      -0.558929      37.627838 0.54020613E+03  0.13028263E+05                                 9.010791                            7.220331       0.135267       2.092372                    0.997022      27.742008      73.526379       0.701767       0.361898      -1.134396      -0.006478      -0.001648       0.033148       0.033815      -0.047047       0.045213       0.043720       0.006926      -0.033997      -0.091041       0.037710       0.053331             10.975011       9.551781       4.338184       2.808745      11.991501       4.765981      11.381751          -0.000002
          128              F       5.881557       8.692833      19.537555      -0.112108      12.214169 0.15595669E+03  0.27229757E+04                                 4.033112                            3.724320       0.912875       2.541431                    0.999126      18.240673      39.497433       1.051829       0.333519      -1.172274       0.058583      -0.070050       0.039228       0.099387      -0.086634       0.043063      -0.054892      -0.042250      -0.094291      -0.073457      -0.060807       0.134264              4.131155       4.468872      -1.136046       0.869048       4.467684      -0.777566       3.456908          -0.000005
          129              F       4.905601       6.096648      19.669100      -0.116817      14.656718 0.18004799E+03  0.32580051E+04                                 4.692058                            4.045331       0.688029       2.453763                    0.998688      18.655850      41.102541       0.993096       0.340840      -1.166122       0.087610       0.019280       0.034312       0.096045       0.046212       0.068661       0.020735       0.187389      -0.126550      -0.084555      -0.067408       0.151963              5.284620       8.096242       1.539895       1.402712       4.026294       0.351438       3.731323           0.000005
          130              F       2.588162      14.731034       0.524159      -0.103349      13.101843 0.16259293E+03  0.28640648E+04                                 4.292664                            3.810405       0.975509       2.567451                    0.999210      18.166907      39.309616       1.038372       0.334867      -1.172937       0.027699       0.089299      -0.006500       0.093722       0.071272      -0.009806      -0.011470      -0.171303      -0.219290      -0.079765      -0.069109       0.148874              4.691860       4.110101       1.240964      -0.003616       6.910585      -0.294544       3.054895           0.000003
          131              F       5.137265      15.341047       1.465215      -0.117776      13.924914 0.17416281E+03  0.31223240E+04                                 4.506172                            3.962156       0.956819       2.557080                    0.999149      18.421730      40.267070       1.010752       0.338017      -1.169714      -0.059217       0.073852      -0.041192       0.103235      -0.097494       0.043572      -0.057566      -0.041010      -0.110981      -0.081455      -0.065047       0.146502              5.005102       4.393229      -1.857938       0.603446       6.883988      -1.153365       3.738088           0.000003
          132              F       5.982472       2.511926       1.319503      -0.117027      13.197936 0.17947631E+03  0.32498735E+04                                 4.303975                            4.056412       0.737362       2.479200                    0.998698      18.590569      41.170719       0.983872       0.343802      -1.161886      -0.077855      -0.009305      -0.035189       0.085943       0.054991       0.060116       0.015516       0.180685      -0.142302      -0.082147      -0.066940       0.149086              4.398614       5.289861       0.350966       0.757609       4.244329       0.057281       3.661651           0.000004
          133              F       9.825405      11.567735       0.700227      -0.112108      12.214170 0.15595671E+03  0.27229761E+04                                 4.033113                            3.724320       0.912875       2.541431                    0.999126      18.240673      39.497434       1.051829       0.333519      -1.172274      -0.058583       0.070050      -0.039228       0.099387      -0.086634       0.043063      -0.054892      -0.042250      -0.094291      -0.073457      -0.060807       0.134264              4.131155       4.468873      -1.136046       0.869048       4.467684      -0.777566       3.456908          -0.000005
          134              F      10.801361      14.163920       0.568682      -0.116817      14.656721 0.18004802E+03  0.32580058E+04                                 4.692059                            4.045332       0.688029       2.453762                    0.998688      18.655850      41.102543       0.993096       0.340841      -1.166122      -0.087610      -0.019280      -0.034312       0.096045       0.046212       0.068661       0.020735       0.187389      -0.126550      -0.084555      -0.067408       0.151963              5.284621       8.096244       1.539896       1.402712       4.026294       0.351438       3.731323           0.000005
          135              F      13.118800       5.529534      19.713623      -0.103349      13.101843 0.16259293E+03  0.28640648E+04                                 4.292664                            3.810405       0.975509       2.567451                    0.999210      18.166907      39.309616       1.038372       0.334867      -1.172937      -0.027699      -0.089299       0.006500       0.093722       0.071272      -0.009806      -0.011470      -0.171303      -0.219290      -0.079765      -0.069109       0.148874              4.691860       4.110101       1.240964      -0.003616       6.910585      -0.294544       3.054895           0.000003
          136              F      10.569697       4.919521      18.772567      -0.117776      13.924914 0.17416281E+03  0.31223240E+04                                 4.506172                            3.962156       0.956819       2.557080                    0.999149      18.421730      40.267070       1.010752       0.338017      -1.169714       0.059217      -0.073852       0.041192       0.103235      -0.097494       0.043572      -0.057566      -0.041010      -0.110981      -0.081455      -0.065047       0.146502              5.005102       4.393229      -1.857938       0.603446       6.883988      -1.153365       3.738088           0.000003
          137              F       9.724490      17.748642      18.918279      -0.117027      13.197936 0.17947630E+03  0.32498733E+04                                 4.303975                            4.056413       0.737363       2.479200                    0.998698      18.590568      41.170717       0.983872       0.343802      -1.161886       0.077855       0.009305       0.035189       0.085943       0.054991       0.060116       0.015517       0.180685      -0.142302      -0.082147      -0.066940       0.149086              4.398614       5.289861       0.350966       0.757609       4.244329       0.057281       3.661651           0.000004

******************************************************
Auxiliary information for the entire system
The total spin magnetic moment of the unit cell is   -0.000002
The total net atomic charge of the unit cell is   0.000002
Accuracy of reproducing the electrostatic potential in the unit cell:
  The inner radius (bohr) =    5.0000
  The outer radius (bohr) =   12.0000
  Valid grid points have density less than (e/(bohr^3)) =    0.0001
  The number of valid grid points were=       401931
  The rms potential error without charges in kcal/mol is=      5.37309
  The rms potential error with partial charges in kcal/mol is=      0.68030
  The RRMSE value at monopole order=      0.12661
  The rms potential error with partial charges and cloud penetration in kcal/mol is=      0.68289
  The RRMSE value at monopole order with cloud penetration is=      0.12709
  The rms potential error with partial charges and atomic dipoles in kcal/mol is=      0.44067
  The RRMSE value at dipole order=      0.08201
  The rms potential error with partial charges, atomic dipoles and cloud penetration in kcal/mol is=      0.43014
  The RRMSE value at dipole order with cloud penetration=      0.08005

******************************************************
The electron densities and ab initio electrostatic potential were computed in VASP using the PBE functional and
projector augmented wave method. See the main text of the journal article for a description of computational details.
The atomic charges, dipoles, and quadrupoles were computed with the DDEC6 method as described in
(a) T. A. Manz and N. Gabaldon Limas, RSC Adv. 6 (2016) 47771-47801 DOI: 10.1039/c6ra04656h
(b) N. Gabaldon Limas and T. A. Manz, RSC Adv. 8 (2018) 2678-2707 DOI: 10.1039/c7ra11829e.
For each atom in the material, the electron cloud parameters were fit to the spherically averaged atom-in-material
electron density using radial positions for which this density was between 10^-4 and 10^-2 electrons per cubic bohr.
The polarizabilities, dispersion coefficients, and quantum Drude oscillator (QDO) parameters were fit using the MCLF method.
The magnetic structure of the system was optimized in VASP from the default ferromagnetic initial guess using spin polarization.
The atomic spin moments (ASMs) were computed on this optimized magnetic structure using the DDEC6 partition as inputs
to the method of T. A. Manz and D. S. Sholl, J. Chem. Theory Comput. 7 (2011) 4146-4164 DOI: 10.1021/ct200539n.
The RMSE and RRMSE were computed using a uniform grid with Ewald summation.
