# Supplementary material for: A collection of forcefield precursors for metal–organic frameworks
Source: RSC Adv. 2019 Nov 13;9(63):36492–507. doi: 10.1039/c9ra07327b (PMC9075174; doi:10.1039/c9ra07327b)
Supplement: RA-009-C9RA07327B-s6236 [file RA-009-C9RA07327B-s6236.xyz]

  488
jmolscript: load "" {1 1 1} spacegroup "x,y,z" unitcell [{     12.387900     0.000000     0.000000 }, {      0.000000    21.407400     0.000000 }, {      0.000000     0.000000    27.111900 }]
Cd     7.308242    12.453113    24.466863     0.861576
Cd     6.325262    13.423082    16.575402     0.591642
Cd     5.079658     1.749413    16.200987     0.861577
Cd     6.062638     2.719382    24.092448     0.591648
Cd    11.273608     1.749413    10.910913     0.861577
Cd    12.256588     2.719382     3.019452     0.591654
Cd     1.114292    12.453113     2.645037     0.861576
Cd     0.131312    13.423082    10.536498     0.591631
Cd     1.114292    19.657987    16.200987     0.861577
Cd     0.131312    18.688018    24.092448     0.591647
Cd    11.273608     8.954287    24.466863     0.861577
Cd    12.256588     7.984318    16.575402     0.591643
Cd     5.079658     8.954287     2.645037     0.861577
Cd     6.062638     7.984318    10.536498     0.591635
Cd     7.308242    19.657987    10.910913     0.861577
Cd     6.325262    18.688018     3.019452     0.591661
H      6.799718    12.771655    19.688662     0.080568
H     10.642445    12.191514    20.615889     0.121153
H     11.116901    12.135855    18.360179     0.117934
H      9.423476    12.484796    16.839201     0.090309
H      4.821371    12.326381    26.585929     0.111231
H      1.263566    12.508344    24.766721     0.126110
H      2.372283    12.525470    22.746884     0.119535
H      4.670238    12.531892    22.698083     0.097021
H      3.786981    13.045670    14.293394     0.099618
H      2.731532    16.639972    12.924243     0.115354
H      4.223035    17.590461    14.431664     0.129638
H      5.516332    16.220387    15.735747     0.093615
H      5.414751     0.128444    25.881020     0.096382
H      5.673658    19.277364    25.973200     0.115317
H      8.275117    19.534253    23.012581     0.109418
H      7.945599     0.370348    22.974624     0.069015
H      8.635605    17.449172    23.161696     0.103236
H      8.713649    15.173565    23.126451     0.087418
H      5.922655    14.948787    25.775283     0.072569
H      5.718255    17.213690    25.864753     0.109963
H      5.588182     2.067955    20.979188     0.080569
H      1.745455     1.487814    20.051961     0.121153
H      1.270999     1.432155    22.307671     0.117934
H      2.964424     1.781096    23.828649     0.090309
H      7.566529     1.622681    14.081921     0.111231
H     11.124334     1.804644    15.901129     0.126110
H     10.015617     1.821770    17.920966     0.119534
H      7.717662     1.828192    17.969767     0.097021
H      8.600919     2.341970    26.374456     0.099618
H      9.656368     5.936272     0.631707     0.115354
H      8.164865     6.886761    26.236186     0.129639
H      6.871568     5.516687    24.932103     0.093615
H      6.973149    10.832144    14.786830     0.096382
H      6.714242     8.573664    14.694650     0.115317
H      4.112783     8.830552    17.655269     0.109418
H      4.442301    11.074048    17.693226     0.069015
H      3.752295     6.745472    17.506154     0.103236
H      3.674251     4.469865    17.541399     0.087417
H      6.465245     4.245087    14.892567     0.072569
H      6.669645     6.509990    14.803097     0.109963
H     11.782132     2.067955     6.132712     0.080569
H      7.939405     1.487814     7.059939     0.121153
H      7.464949     1.432155     4.804229     0.117934
H      9.158374     1.781096     3.283251     0.090309
H      1.372579     1.622681    13.029979     0.111231
H      4.930384     1.804644    11.210771     0.126110
H      3.821667     1.821770     9.190934     0.119535
H      1.523712     1.828192     9.142133     0.097021
H      2.406969     2.341970     0.737444     0.099617
H      3.462418     5.936272    26.480193     0.115354
H      1.970915     6.886761     0.875714     0.129639
H      0.677618     5.516687     2.179797     0.093615
H      0.779199    10.832144    12.325070     0.096382
H      0.520292     8.573664    12.417250     0.115317
H     10.306733     8.830552     9.456631     0.109418
H     10.636251    11.074048     9.418674     0.069015
H      9.946245     6.745472     9.605746     0.103236
H      9.868201     4.469865     9.570501     0.087417
H      0.271295     4.245087    12.219333     0.072569
H      0.475695     6.509990    12.308803     0.109963
H      0.605768    12.771655     7.423238     0.080567
H      4.448495    12.191514     6.496011     0.121153
H      4.922951    12.135855     8.751721     0.117934
H      3.229526    12.484796    10.272699     0.090309
H     11.015321    12.326381     0.525971     0.111231
H      7.457516    12.508344     2.345179     0.126110
H      8.566233    12.525470     4.365016     0.119535
H     10.864188    12.531892     4.413817     0.097021
H      9.980931    13.045670    12.818506     0.099618
H      8.925482    16.639972    14.187657     0.115354
H     10.416985    17.590461    12.680236     0.129638
H     11.710282    16.220387    11.376153     0.093615
H     11.608701     0.128444     1.230880     0.096382
H     11.867608    19.277364     1.138700     0.115317
H      2.081167    19.534253     4.099319     0.109419
H      1.751649     0.370348     4.137276     0.069015
H      2.441655    17.449172     3.950204     0.103237
H      2.519699    15.173565     3.985449     0.087418
H     12.116605    14.948787     1.336617     0.072569
H     11.912205    17.213690     1.247147     0.109963
H      0.605768    19.339445    20.979188     0.080568
H      4.448495    19.919586    20.051961     0.121153
H      4.922951    19.975245    22.307671     0.117934
H      3.229526    19.626304    23.828649     0.090309
H     11.015321    19.784719    14.081921     0.111231
H      7.457516    19.602756    15.901129     0.126110
H      8.566233    19.585630    17.920966     0.119535
H     10.864188    19.579208    17.969767     0.097021
H      9.980931    19.065430    26.374456     0.099618
H      8.925482    15.471128     0.631707     0.115354
H     10.416985    14.520639    26.236186     0.129639
H     11.710282    15.890713    24.932103     0.093615
H     11.608701    10.575256    14.786830     0.096383
H     11.867608    12.833736    14.694650     0.115318
H      2.081167    12.576848    17.655269     0.109420
H      1.751649    10.333352    17.693226     0.069016
H      2.441655    14.661928    17.506154     0.103237
H      2.519699    16.937535    17.541399     0.087418
H     12.116605    17.162313    14.892567     0.072570
H     11.912205    14.897410    14.803097     0.109964
H     11.782132     8.635745    19.688662     0.080568
H      7.939405     9.215886    20.615889     0.121153
H      7.464949     9.271545    18.360179     0.117933
H      9.158374     8.922604    16.839201     0.090309
H      1.372579     9.081019    26.585929     0.111231
H      4.930384     8.899056    24.766721     0.126110
H      3.821667     8.881930    22.746884     0.119536
H      1.523712     8.875508    22.698083     0.097021
H      2.406969     8.361730    14.293394     0.099617
H      3.462418     4.767428    12.924243     0.115354
H      1.970915     3.816939    14.431664     0.129638
H      0.677618     5.187013    15.735747     0.093615
H      0.779199    21.278956    25.881020     0.096383
H      0.520292     2.130036    25.973200     0.115318
H     10.306733     1.873147    23.012581     0.109420
H     10.636251    21.037052    22.974624     0.069017
H      9.946245     3.958228    23.161696     0.103238
H      9.868201     6.233835    23.126451     0.087419
H      0.271295     6.458613    25.775283     0.072570
H      0.475695     4.193710    25.864753     0.109964
H      5.588182     8.635745     7.423238     0.080568
H      1.745455     9.215886     6.496011     0.121153
H      1.270999     9.271545     8.751721     0.117934
H      2.964424     8.922604    10.272699     0.090309
H      7.566529     9.081019     0.525971     0.111231
H     11.124334     8.899056     2.345179     0.126110
H     10.015617     8.881930     4.365016     0.119535
H      7.717662     8.875508     4.413817     0.097021
H      8.600919     8.361730    12.818506     0.099618
H      9.656368     4.767428    14.187657     0.115354
H      8.164865     3.816939    12.680236     0.129638
H      6.871568     5.187013    11.376153     0.093615
H      6.973149    21.278956     1.230880     0.096382
H      6.714242     2.130036     1.138700     0.115318
H      4.112783     1.873147     4.099319     0.109420
H      4.442301    21.037052     4.137276     0.069017
H      3.752295     3.958228     3.950204     0.103237
H      3.674251     6.233835     3.985449     0.087418
H      6.465245     6.458613     1.336617     0.072570
H      6.669645     4.193710     1.247147     0.109964
H      6.799718    19.339445     6.132712     0.080569
H     10.642445    19.919586     7.059939     0.121153
H     11.116901    19.975245     4.804229     0.117933
H      9.423476    19.626304     3.283251     0.090308
H      4.821371    19.784719    13.029979     0.111231
H      1.263566    19.602756    11.210771     0.126110
H      2.372283    19.585630     9.190934     0.119535
H      4.670238    19.579208     9.142133     0.097021
H      3.786981    19.065430     0.737444     0.099617
H      2.731532    15.471128    26.480193     0.115354
H      4.223035    14.520639     0.875714     0.129638
H      5.516332    15.890713     2.179797     0.093615
H      5.414751    10.575256    12.325070     0.096382
H      5.673658    12.833736    12.417250     0.115318
H      8.275117    12.576848     9.456631     0.109419
H      7.945599    10.333352     9.418674     0.069016
H      8.635605    14.661928     9.605746     0.103236
H      8.713649    16.937535     9.570501     0.087418
H      5.922655    17.162313    12.219333     0.072569
H      5.718255    14.897410    12.308803     0.109964
C      7.684214    12.661835    19.423236     0.023197
C      8.644277    12.474734    20.400891    -0.042819
C      9.963588    12.297481    19.987977    -0.062404
C     10.248510    12.282710    18.655698    -0.121314
C      9.220314    12.488863    17.746908     0.085457
C      8.252819    12.449473    21.838907     0.567877
C      4.320900    12.390175    25.804293     0.047714
C      2.927261    12.438984    25.905963    -0.051299
C      2.192658    12.487579    24.739067    -0.054729
C      2.851695    12.506203    23.544245    -0.129474
C      4.236662    12.494857    23.520387     0.077525
C      2.245926    12.440268     0.128782     0.567262
C      3.893517    13.969827    14.298274     0.040643
C      3.110602    14.725722    13.437200    -0.054589
C      3.241913    16.101790    13.483561    -0.058349
C      4.136320    16.667373    14.368223    -0.110659
C      4.898176    15.834840    15.157721     0.070008
C      2.149301    14.081574    12.456020     0.572506
C      6.008132    21.130174    25.289438     0.075917
C      6.155548    19.763740    25.344746    -0.182602
C      7.002880    19.104392    24.486655     0.089588
C      7.674304    19.912735    23.612567    -0.212958
C      7.481053    21.271035    23.601993     0.043800
C      7.120565    17.635630    24.475539     0.083392
C      8.040986    16.964080    23.689023    -0.217299
C      8.089299    15.588226    23.677093     0.075571
C      6.460290    15.458498    25.214067     0.068112
C      6.331456    16.830926    25.280762    -0.199612
C      4.703686     1.958135    21.244614     0.023196
C      3.743623     1.771034    20.266959    -0.042818
C      2.424312     1.593781    20.679873    -0.062405
C      2.139390     1.579010    22.012152    -0.121314
C      3.167586     1.785163    22.920942     0.085457
C      4.135081     1.745773    18.828943     0.567877
C      8.067000     1.686475    14.863557     0.047715
C      9.460639     1.735284    14.761887    -0.051299
C     10.195242     1.783879    15.928783    -0.054729
C      9.536205     1.802503    17.123605    -0.129474
C      8.151238     1.791157    17.147463     0.077524
C     10.141974     1.736568    13.427168     0.567262
C      8.494383     3.266127    26.369576     0.040644
C      9.277298     4.022022     0.118750    -0.054589
C      9.145987     5.398090     0.072389    -0.058350
C      8.251580     5.963673    26.299627    -0.110658
C      7.489724     5.131140    25.510129     0.070006
C     10.238599     3.377874     1.099930     0.572506
C      6.379768    10.426474    15.378412     0.075917
C      6.232352     9.060040    15.323104    -0.182603
C      5.385020     8.400692    16.181195     0.089587
C      4.713596     9.209035    17.055283    -0.212959
C      4.906847    10.567335    17.065857     0.043801
C      5.267335     6.931930    16.192311     0.083392
C      4.346914     6.260380    16.978827    -0.217298
C      4.298601     4.884526    16.990757     0.075571
C      5.927610     4.754798    15.453783     0.068112
C      6.056444     6.127226    15.387088    -0.199613
C     10.897636     1.958135     5.867286     0.023196
C      9.937573     1.771034     6.844941    -0.042818
C      8.618262     1.593781     6.432027    -0.062404
C      8.333340     1.579010     5.099748    -0.121314
C      9.361536     1.785163     4.190958     0.085457
C     10.329031     1.745773     8.282957     0.567877
C      1.873050     1.686475    12.248343     0.047715
C      3.266689     1.735284    12.350013    -0.051299
C      4.001292     1.783879    11.183117    -0.054729
C      3.342255     1.802503     9.988295    -0.129474
C      1.957288     1.791157     9.964437     0.077525
C      3.948024     1.736568    13.684732     0.567262
C      2.300433     3.266127     0.742324     0.040643
C      3.083348     4.022022    26.993150    -0.054589
C      2.952037     5.398090    27.039511    -0.058350
C      2.057630     5.963673     0.812273    -0.110658
C      1.295774     5.131140     1.601771     0.070006
C      4.044649     3.377874    26.011970     0.572506
C      0.185818    10.426474    11.733488     0.075917
C      0.038402     9.060040    11.788796    -0.182603
C     11.578970     8.400692    10.930705     0.089586
C     10.907546     9.209035    10.056617    -0.212959
C     11.100797    10.567335    10.046043     0.043800
C     11.461285     6.931930    10.919589     0.083391
C     10.540864     6.260380    10.133073    -0.217298
C     10.492551     4.884526    10.121143     0.075571
C     12.121560     4.754798    11.658117     0.068112
C     12.250394     6.127226    11.724812    -0.199614
C      1.490264    12.661835     7.688664     0.023197
C      2.450327    12.474734     6.711009    -0.042819
C      3.769638    12.297481     7.123923    -0.062405
C      4.054560    12.282710     8.456202    -0.121313
C      3.026364    12.488863     9.364992     0.085457
C      2.058869    12.449473     5.272993     0.567877
C     10.514850    12.390175     1.307607     0.047714
C      9.121211    12.438984     1.205937    -0.051299
C      8.386608    12.487579     2.372833    -0.054729
C      9.045645    12.506203     3.567655    -0.129474
C     10.430612    12.494857     3.591513     0.077525
C      8.439876    12.440268    26.983118     0.567262
C     10.087467    13.969827    12.813626     0.040645
C      9.304552    14.725722    13.674700    -0.054589
C      9.435863    16.101790    13.628339    -0.058349
C     10.330270    16.667373    12.743677    -0.110659
C     11.092126    15.834840    11.954179     0.070008
C      8.343251    14.081574    14.655880     0.572505
C     12.202082    21.130174     1.822462     0.075917
C     12.349498    19.763740     1.767154    -0.182602
C      0.808930    19.104392     2.625245     0.089587
C      1.480354    19.912735     3.499333    -0.212958
C      1.287103    21.271035     3.509907     0.043800
C      0.926615    17.635630     2.636361     0.083391
C      1.847036    16.964080     3.422877    -0.217298
C      1.895349    15.588226     3.434807     0.075571
C      0.266340    15.458498     1.897833     0.068112
C      0.137506    16.830926     1.831138    -0.199612
C      1.490264    19.449265    21.244614     0.023196
C      2.450327    19.636366    20.266959    -0.042817
C      3.769638    19.813619    20.679873    -0.062405
C      4.054560    19.828390    22.012152    -0.121313
C      3.026364    19.622237    22.920942     0.085457
C      2.058869    19.661627    18.828943     0.567877
C     10.514850    19.720925    14.863557     0.047715
C      9.121211    19.672116    14.761887    -0.051299
C      8.386608    19.623521    15.928783    -0.054729
C      9.045645    19.604897    17.123605    -0.129474
C     10.430612    19.616243    17.147463     0.077525
C      8.439876    19.670832    13.427168     0.567262
C     10.087467    18.141273    26.369576     0.040644
C      9.304552    17.385378     0.118750    -0.054588
C      9.435863    16.009310     0.072389    -0.058349
C     10.330270    15.443727    26.299627    -0.110658
C     11.092126    16.276260    25.510129     0.070007
C      8.343251    18.029526     1.099930     0.572505
C     12.202082    10.980926    15.378412     0.075915
C     12.349498    12.347360    15.323104    -0.182604
C      0.808930    13.006708    16.181195     0.089584
C      1.480354    12.198365    17.055283    -0.212960
C      1.287103    10.840065    17.065857     0.043798
C      0.926615    14.475470    16.192311     0.083388
C      1.847036    15.147020    16.978827    -0.217299
C      1.895349    16.522874    16.990757     0.075569
C      0.266340    16.652602    15.453783     0.068111
C      0.137506    15.280174    15.387088    -0.199615
C     10.897636     8.745565    19.423236     0.023197
C      9.937573     8.932666    20.400891    -0.042819
C      8.618262     9.109919    19.987977    -0.062404
C      8.333340     9.124690    18.655698    -0.121314
C      9.361536     8.918537    17.746908     0.085458
C     10.329031     8.957927    21.838907     0.567877
C      1.873050     9.017225    25.804293     0.047715
C      3.266689     8.968416    25.905963    -0.051299
C      4.001292     8.919821    24.739067    -0.054729
C      3.342255     8.901197    23.544245    -0.129474
C      1.957288     8.912543    23.520387     0.077525
C      3.948024     8.967132     0.128782     0.567262
C      2.300433     7.437573    14.298274     0.040644
C      3.083348     6.681678    13.437200    -0.054589
C      2.952037     5.305610    13.483561    -0.058348
C      2.057630     4.740027    14.368223    -0.110659
C      1.295774     5.572560    15.157721     0.070008
C      4.044649     7.325826    12.456020     0.572506
C      0.185818     0.277226    25.289438     0.075915
C      0.038402     1.643660    25.344746    -0.182604
C     11.578970     2.303008    24.486655     0.089585
C     10.907546     1.494665    23.612567    -0.212959
C     11.100797     0.136365    23.601993     0.043796
C     11.461285     3.771770    24.475539     0.083388
C     10.540864     4.443320    23.689023    -0.217300
C     10.492551     5.819174    23.677093     0.075569
C     12.121560     5.948902    25.214067     0.068110
C     12.250394     4.576474    25.280762    -0.199614
C      4.703686     8.745565     7.688664     0.023198
C      3.743623     8.932666     6.711009    -0.042819
C      2.424312     9.109919     7.123923    -0.062405
C      2.139390     9.124690     8.456202    -0.121313
C      3.167586     8.918537     9.364992     0.085457
C      4.135081     8.957927     5.272993     0.567877
C      8.067000     9.017225     1.307607     0.047715
C      9.460639     8.968416     1.205937    -0.051299
C     10.195242     8.919821     2.372833    -0.054729
C      9.536205     8.901197     3.567655    -0.129474
C      8.151238     8.912543     3.591513     0.077525
C     10.141974     8.967132    26.983118     0.567263
C      8.494383     7.437573    12.813626     0.040644
C      9.277298     6.681678    13.674700    -0.054589
C      9.145987     5.305610    13.628339    -0.058349
C      8.251580     4.740027    12.743677    -0.110659
C      7.489724     5.572560    11.954179     0.070008
C     10.238599     7.325826    14.655880     0.572506
C      6.379768     0.277226     1.822462     0.075916
C      6.232352     1.643660     1.767154    -0.182603
C      5.385020     2.303008     2.625245     0.089585
C      4.713596     1.494665     3.499333    -0.212960
C      4.906847     0.136365     3.509907     0.043799
C      5.267335     3.771770     2.636361     0.083388
C      4.346914     4.443320     3.422877    -0.217299
C      4.298601     5.819174     3.434807     0.075570
C      5.927610     5.948902     1.897833     0.068111
C      6.056444     4.576474     1.831138    -0.199613
C      7.684214    19.449265     5.867286     0.023197
C      8.644277    19.636366     6.844941    -0.042818
C      9.963588    19.813619     6.432027    -0.062404
C     10.248510    19.828390     5.099748    -0.121315
C      9.220314    19.622237     4.190958     0.085457
C      8.252819    19.661627     8.282957     0.567877
C      4.320900    19.720925    12.248343     0.047715
C      2.927261    19.672116    12.350013    -0.051299
C      2.192658    19.623521    11.183117    -0.054729
C      2.851695    19.604897     9.988295    -0.129474
C      4.236662    19.616243     9.964437     0.077525
C      2.245926    19.670832    13.684732     0.567263
C      3.893517    18.141273     0.742324     0.040642
C      3.110602    17.385378    26.993150    -0.054589
C      3.241913    16.009310    27.039511    -0.058350
C      4.136320    15.443727     0.812273    -0.110659
C      4.898176    16.276260     1.601771     0.070007
C      2.149301    18.029526    26.011970     0.572507
C      6.008132    10.980926    11.733488     0.075916
C      6.155548    12.347360    11.788796    -0.182604
C      7.002880    13.006708    10.930705     0.089584
C      7.674304    12.198365    10.056617    -0.212960
C      7.481053    10.840065    10.046043     0.043799
C      7.120565    14.475470    10.919589     0.083389
C      8.040986    15.147020    10.133073    -0.217299
C      8.089299    16.522874    10.121143     0.075570
C      6.460290    16.652602    11.658117     0.068111
C      6.331456    15.280174    11.724812    -0.199614
N      7.959226    12.693090    18.110749    -0.209691
N      4.968787    12.432348    24.622485    -0.219534
N      4.794117    14.498804    15.134405    -0.224501
N      6.669645     0.490229    24.436498    -0.236661
N      7.287802    14.818202    24.413724    -0.253749
N      4.428674     1.989390    22.557101    -0.209694
N      7.419113     1.728648    16.045365    -0.219534
N      7.593783     3.795104    25.533445    -0.224504
N      5.718255    11.193929    16.231352    -0.236664
N      5.100098     4.114502    16.254126    -0.253752
N     10.622624     1.989390     4.554799    -0.209693
N      1.225163     1.728648    11.066535    -0.219534
N      1.399833     3.795104     1.578455    -0.224503
N     11.912205    11.193929    10.880548    -0.236662
N     11.294048     4.114502    10.857774    -0.253752
N      1.765276    12.693090     9.001151    -0.209693
N     11.162737    12.432348     2.489415    -0.219534
N     10.988067    14.498804    11.977495    -0.224502
N      0.475695     0.490229     2.675402    -0.236663
N      1.093852    14.818202     2.698176    -0.253750
N      1.765276    19.418010    22.557101    -0.209695
N     11.162737    19.678752    16.045365    -0.219534
N     10.988067    17.612296    25.533445    -0.224505
N      0.475695    10.213471    16.231352    -0.236664
N      1.093852    17.292898    16.254126    -0.253752
N     10.622624     8.714310    18.110749    -0.209692
N      1.225163     8.975052    24.622485    -0.219534
N      1.399833     6.908596    15.134405    -0.224502
N     11.912205    20.917171    24.436498    -0.236660
N     11.294048     6.589198    24.413724    -0.253749
N      4.428674     8.714310     9.001151    -0.209692
N      7.419113     8.975052     2.489415    -0.219534
N      7.593783     6.908596    11.977495    -0.224501
N      5.718255    20.917171     2.675402    -0.236665
N      5.100098     6.589198     2.698176    -0.253750
N      7.959226    19.418010     4.554799    -0.209693
N      4.968787    19.678752    11.066535    -0.219534
N      4.794117    17.612296     1.578455    -0.224503
N      6.669645    10.213471    10.880548    -0.236664
N      7.287802    17.292898    10.857774    -0.253753
O      7.041282    12.286777    22.128733    -0.587057
O      9.127405    12.595900    22.717874    -0.552346
O      2.957487    12.371122     1.168252    -0.552418
O      1.020763    12.540883     0.182734    -0.556654
O      1.926318    12.865633    12.554979    -0.562870
O      1.638919    14.827836    11.587626    -0.553593
O      5.346618     1.583077    18.539117    -0.587057
O      3.260495     1.892200    17.949976    -0.552345
O      9.430413     1.667422    12.387698    -0.552418
O     11.367137     1.837183    13.373216    -0.556654
O     10.461582     2.161933     1.000971    -0.562873
O     10.748981     4.124136     1.968324    -0.553595
O     11.540568     1.583077     8.572783    -0.587057
O      9.454445     1.892200     9.161924    -0.552345
O      3.236463     1.667422    14.724202    -0.552418
O      5.173187     1.837183    13.738684    -0.556654
O      4.267632     2.161933    26.110929    -0.562872
O      4.555031     4.124136    25.143576    -0.553594
O      0.847332    12.286777     4.983167    -0.587056
O      2.933455    12.595900     4.394026    -0.552345
O      9.151437    12.371122    25.943648    -0.552418
O      7.214713    12.540883    26.929166    -0.556654
O      8.120268    12.865633    14.556921    -0.562873
O      7.832869    14.827836    15.524274    -0.553595
O      0.847332    19.824323    18.539117    -0.587057
O      2.933455    19.515200    17.949976    -0.552344
O      9.151437    19.739978    12.387698    -0.552418
O      7.214713    19.570217    13.373216    -0.556654
O      8.120268    19.245467     1.000971    -0.562874
O      7.832869    17.283264     1.968324    -0.553597
O     11.540568     9.120623    22.128733    -0.587056
O      9.454445     8.811500    22.717874    -0.552345
O      3.236463     9.036278     1.168252    -0.552418
O      5.173187     8.866517     0.182734    -0.556654
O      4.267632     8.541767    12.554979    -0.562872
O      4.555031     6.579564    11.587626    -0.553594
O      5.346618     9.120623     4.983167    -0.587056
O      3.260495     8.811500     4.394026    -0.552345
O      9.430413     9.036278    25.943648    -0.552418
O     11.367137     8.866517    26.929166    -0.556654
O     10.461582     8.541767    14.556921    -0.562872
O     10.748981     6.579564    15.524274    -0.553595
O      7.041282    19.824323     8.572783    -0.587057
O      9.127405    19.515200     9.161924    -0.552345
O      2.957487    19.739978    14.724202    -0.552418
O      1.020763    19.570217    13.738684    -0.556654
O      1.926318    19.245467    26.110929    -0.562871
O      1.638919    17.283264    25.143576    -0.553593

The following XYZ coordinates are in angstroms. Other properties are in atomic units.
The sperically averaged electron density of each atom fit to a function of the form exp(a - br)
eigen_1, eigen_2 and eigen_3 are the three eigenvalues of traceless quadrupole moment tensor
  atom number  atomic symbol              X              Y              Z     net charge C6 coefficient C8 coefficient C10 coefficient fluctuating dipole atomic polarizability isotropic forcefield polarizability              a              b squared Pearson coefficient          <r^3>          <r^4>         wp_QDO          m_QDO          q_QDO       dipole_x       dipole_y       dipole_z         dipole            Qxy            Qxz            Qyz     Q(x^2-y^2)  Q(3z^2 - R^2)        eigen_1        eigen_2        eigen_3 static polarizability      alpha(xx)      alpha(xy)      alpha(xz)      alpha(yy)      alpha(yz)      alpha(zz) atomic spin moment
            1             Cd       7.308242      12.453113      24.466863       0.861576     155.443091 0.41777235E+04  0.15733401E+06                                21.907222                           19.950025       1.184838       2.063885                    0.997962      79.046943     211.225396       0.455245       0.357255      -1.215362       0.090526      -0.103295      -0.006030       0.137481      -0.028058      -0.009015       0.005611      -0.161822       0.071723      -0.098112       0.023447       0.074665             24.431773      22.052585      -0.436078       0.233197      22.552395       1.357400      28.690337           0.001375
            2             Cd       6.325262      13.423082      16.575402       0.591642     219.935871 0.60460616E+04  0.25175998E+06                                28.222560                           24.571816       0.685896       1.857748                    0.998595      91.372352     263.583056       0.392788       0.374484      -1.191500       0.121104       0.010956      -0.125885       0.175024       0.069931      -0.024631      -0.019377      -0.077178       0.030697      -0.086401       0.000289       0.086112             31.913054      33.470352      -3.704177      11.082242      28.802614     -10.831069      33.466197           0.175502
            3             Cd       5.079658       1.749413      16.200987       0.861577     155.442939 0.41777169E+04  0.15733370E+06                                21.907207                           19.950007       1.184839       2.063885                    0.997962      79.046900     211.225226       0.455245       0.357255      -1.215362      -0.090526      -0.103294       0.006030       0.137481       0.028058      -0.009014      -0.005612      -0.161822       0.071724      -0.098112       0.023447       0.074665             24.431763      22.052552       0.436084       0.233218      22.552336      -1.357418      28.690401           0.001400
            4             Cd       6.062638       2.719382      24.092448       0.591648     219.944323 0.60463414E+04  0.25177468E+06                                28.223300                           24.572405       0.685888       1.857738                    0.998595      91.373946     263.589742       0.392783       0.374485      -1.191499      -0.121129       0.010935       0.125926       0.175069      -0.069939      -0.024600       0.019403      -0.077179       0.030658      -0.086392       0.000267       0.086126             31.913960      33.471303       3.704330      11.082661      28.803395      10.831476      33.467183           0.175417
            5             Cd      11.273608       1.749413      10.910913       0.861577     155.442954 0.41777178E+04  0.15733374E+06                                21.907209                           19.950010       1.184839       2.063885                    0.997962      79.046907     211.225255       0.455245       0.357255      -1.215362      -0.090526      -0.103294      -0.006030       0.137481       0.028058       0.009015       0.005612      -0.161822       0.071724      -0.098112       0.023447       0.074665             24.431764      22.052550       0.436082      -0.233217      22.552355       1.357405      28.690389           0.001402
            6             Cd      12.256588       2.719382       3.019452       0.591654     219.937428 0.60461094E+04  0.25176247E+06                                28.222677                           24.571900       0.685909       1.857750                    0.998595      91.372689     263.584303       0.392788       0.374484      -1.191500      -0.121113       0.010949      -0.125900       0.175040      -0.069932       0.024626      -0.019381      -0.077178       0.030696      -0.086400       0.000287       0.086113             31.913212      33.470485       3.704197     -11.082320      28.802746     -10.831159      33.466403           0.175405
            7             Cd       1.114292      12.453113       2.645037       0.861576     155.443090 0.41777224E+04  0.15733396E+06                                21.907222                           19.950022       1.184838       2.063885                    0.997962      79.046936     211.225370       0.455245       0.357255      -1.215362       0.090526      -0.103294       0.006030       0.137481      -0.028058       0.009015      -0.005611      -0.161822       0.071723      -0.098112       0.023447       0.074665             24.431781      22.052566      -0.436090      -0.233203      22.552375      -1.357420      28.690403           0.001375
            8             Cd       0.131312      13.423082      10.536498       0.591631     219.946911 0.60464359E+04  0.25177968E+06                                28.223552                           24.572628       0.685852       1.857726                    0.998595      91.374414     263.591926       0.392780       0.374486      -1.191498       0.121131       0.010932       0.125930       0.175073       0.069945       0.024588       0.019412      -0.077179       0.030634      -0.086389       0.000256       0.086133             31.914235      33.471552      -3.704371     -11.082759      28.803643      10.831560      33.467510           0.175530
            9             Cd       1.114292      19.657987      16.200987       0.861577     155.443036 0.41777190E+04  0.15733380E+06                                21.907218                           19.950014       1.184837       2.063884                    0.997962      79.046909     211.225284       0.455245       0.357255      -1.215362       0.090526       0.103294       0.006030       0.137481       0.028058       0.009015       0.005612      -0.161823       0.071723      -0.098112       0.023447       0.074666             24.431781      22.052547       0.436085      -0.233226      22.552381       1.357432      28.690415           0.001400
           10             Cd       0.131312      18.688018      24.092448       0.591647     219.947653 0.60464538E+04  0.25178060E+06                                28.223597                           24.572649       0.685877       1.857732                    0.998595      91.374570     263.592421       0.392781       0.374485      -1.191498       0.121136      -0.010928       0.125941       0.175084      -0.069944       0.024588      -0.019412      -0.077176       0.030640      -0.086389       0.000257       0.086132             31.914305      33.471596       3.704370     -11.082801      28.803769     -10.831608      33.467549           0.175426
           11             Cd      11.273608       8.954287      24.466863       0.861577     155.443198 0.41777257E+04  0.15733412E+06                                21.907234                           19.950032       1.184836       2.063884                    0.997962      79.046953     211.225460       0.455244       0.357255      -1.215362      -0.090526       0.103294      -0.006030       0.137481      -0.028058       0.009016      -0.005611      -0.161824       0.071721      -0.098113       0.023446       0.074666             24.431793      22.052581      -0.436080      -0.233205      22.552443      -1.357416      28.690355           0.001374
           12             Cd      12.256588       7.984318      16.575402       0.591643     219.938560 0.60461516E+04  0.25176471E+06                                28.222800                           24.572012       0.685887       1.857743                    0.998595      91.372845     263.585186       0.392787       0.374484      -1.191499      -0.121110      -0.010949      -0.125898       0.175037       0.069935       0.024621       0.019385      -0.077175       0.030683      -0.086398       0.000282       0.086116             31.913336      33.470585      -3.704208     -11.082358      28.802922      10.831179      33.466500           0.175501
           13             Cd       5.079658       8.954287       2.645037       0.861577     155.443112 0.41777228E+04  0.15733398E+06                                21.907225                           19.950024       1.184837       2.063884                    0.997962      79.046937     211.225386       0.455244       0.357255      -1.215362      -0.090526       0.103294       0.006030       0.137481      -0.028058      -0.009015       0.005611      -0.161823       0.071722      -0.098113       0.023447       0.074666             24.431784      22.052575      -0.436085       0.233205      22.552400       1.357428      28.690379           0.001375
           14             Cd       6.062638       7.984318      10.536498       0.591635     219.940760 0.60462266E+04  0.25176866E+06                                28.222997                           24.572173       0.685878       1.857738                    0.998595      91.373270     263.586986       0.392785       0.374485      -1.191499      -0.121114      -0.010946       0.125905       0.175045       0.069938      -0.024614      -0.019392      -0.077176       0.030669      -0.086396       0.000274       0.086121             31.913575      33.470853      -3.704253      11.082467      28.803115     -10.831281      33.466756           0.175521
           15             Cd       7.308242      19.657987      10.910913       0.861577     155.442961 0.41777181E+04  0.15733376E+06                                21.907210                           19.950012       1.184838       2.063885                    0.997962      79.046905     211.225262       0.455245       0.357255      -1.215362       0.090526       0.103294      -0.006030       0.137481       0.028058      -0.009015      -0.005611      -0.161823       0.071723      -0.098112       0.023447       0.074666             24.431765      22.052558       0.436079       0.233216      22.552380      -1.357416      28.690356           0.001402
           16             Cd       6.325262      18.688018       3.019452       0.591661     219.929148 0.60458279E+04  0.25174765E+06                                28.221931                           24.571290       0.685941       1.857766                    0.998595      91.371152     263.577669       0.392794       0.374482      -1.191502       0.121091      -0.010967      -0.125867       0.175002      -0.069923      -0.024659       0.019354      -0.077174       0.030741      -0.086409       0.000312       0.086096             31.912323      33.469547       3.704040      11.081924      28.802034      10.830788      33.465388           0.175395
           17              H       6.799718      12.771655      19.688662       0.080568       1.740757 0.14515081E+02  0.16643560E+03                                 2.444979                            2.271574      -1.506355       2.146118                    0.991417       4.339830      13.405338       0.400695       1.333109      -0.697284      -0.035250      -0.002006       0.018810       0.040005       0.010340      -0.007961       0.009838       0.016945       0.011709      -0.021369       0.007890       0.013478              2.474018       3.170350      -0.227843      -0.368257       1.813385       0.087576       2.438320           0.008691
           18              H      10.642445      12.191514      20.615889       0.121153       1.156769 0.87686033E+01  0.87684759E+02                                 1.800940                            1.720780      -0.956774       2.435047                    0.998252       3.405262       9.480938       0.483683       1.266343      -0.714002       0.032242      -0.004841       0.025873       0.041622      -0.001917       0.005421      -0.003237       0.028315      -0.006947      -0.013910      -0.003188       0.017098              1.814748       1.912490      -0.089305       0.410297       1.461409      -0.052920       2.070345           0.000870
           19              H      11.116901      12.135855      18.360179       0.117934       1.004180 0.71417937E+01  0.68637521E+02                                 1.695525                            1.591126      -1.053065       2.382739                    0.996773       3.558832      10.089185       0.479423       1.329332      -0.697248       0.033364      -0.007044      -0.007748       0.034969      -0.004780       0.002532       0.001018       0.018534       0.021969      -0.014207       0.004864       0.009344              1.742924       2.268169      -0.110950      -0.471085       1.332440       0.032523       1.628162           0.000379
           20              H       9.423476      12.484796      16.839201       0.090309       1.075841 0.77445944E+01  0.76236192E+02                                 1.796164                            1.671241      -1.199822       2.300702                    0.995198       3.803257      11.045074       0.460080       1.352417      -0.691684       0.010713       0.000582      -0.042511       0.043844      -0.001180      -0.004407      -0.000720       0.013438       0.020853      -0.010373       0.000495       0.009878              1.864535       1.565285      -0.007775      -0.223454       1.383433      -0.128666       2.644887           0.001020
           21              H       4.821371      12.326381      26.585929       0.111231       1.070796 0.79194914E+01  0.78809180E+02                                 1.824194                            1.717375      -1.370295       2.232695                    0.993579       3.880915      11.529049       0.440720       1.396575      -0.682538       0.024465      -0.005481       0.039018       0.046379      -0.000507       0.007015      -0.001890       0.004955       0.021537      -0.006454      -0.004933       0.011387              1.873721       2.024341       0.001949       0.368307       1.603546      -0.036915       1.993276          -0.000017
           22              H       1.263566      12.508344      24.766721       0.126110       1.014926 0.72276445E+01  0.68631665E+02                                 1.624904                            1.540727      -0.851385       2.485672                    0.999507       3.203585       8.595307       0.523712       1.231646      -0.721437      -0.040580       0.001675      -0.002373       0.040684      -0.002531       0.007687      -0.000963       0.025872      -0.009502      -0.011605      -0.006041       0.017646              1.663732       2.216984      -0.029339      -0.061901       1.377760       0.035078       1.396451          -0.000002
           23              H       2.372283      12.525470      22.746884       0.119535       1.042225 0.72475302E+01  0.67906542E+02                                 1.568122                            1.477034      -0.749060       2.526354                    0.999847       3.049757       7.763315       0.579112       1.128814      -0.747771      -0.022948       0.000274      -0.030133       0.037877       0.000544       0.001304      -0.000165       0.033505       0.030372      -0.021825       0.009391       0.012433              1.599584       1.551713       0.004235       0.380199       1.275130      -0.001443       1.971910           0.000229
           24              H       4.670238      12.531892      22.698083       0.097021       1.301570 0.92192442E+01  0.93346692E+02                                 1.940341                            1.752444      -1.059442       2.371249                    0.997234       3.578071      10.021955       0.484259       1.249178      -0.716494       0.020459       0.002762      -0.042186       0.046967       0.000667       0.002978      -0.001065       0.014082       0.045930      -0.014776      -0.001100       0.015877              2.040354       2.069989       0.041349      -0.670546       1.476699      -0.014684       2.574372           0.000427
           25              H       3.786981      13.045670      14.293394       0.099618       1.118076 0.84591373E+01  0.84862381E+02                                 1.826238                            1.738635      -1.179953       2.317919                    0.995536       3.731074      10.827628       0.455612       1.340053      -0.695441      -0.006264      -0.046660       0.000494       0.047081      -0.001053       0.002047      -0.001676      -0.026887      -0.026687      -0.010999      -0.007048       0.018048              1.849544       1.606099       0.079259       0.017487       2.423236      -0.022823       1.519296           0.000396
           26              H       2.731532      16.639972      12.924243       0.115354       0.989681 0.74679322E+01  0.72919428E+02                                 1.707836                            1.652579      -1.181759       2.323727                    0.995444       3.672982      10.658016       0.457412       1.371372      -0.688599      -0.021777       0.022483      -0.021495       0.037970      -0.007470       0.005987      -0.005215      -0.003873      -0.006306      -0.007821      -0.005035       0.012856              1.716392       1.687374      -0.240778       0.242725       1.876894      -0.265955       1.584909           0.000815
           27              H       4.223035      17.590461      14.431664       0.129638       0.978611 0.67913845E+01  0.64519233E+02                                 1.676448                            1.560293      -0.996913       2.413421                    0.998101       3.465376       9.799878       0.479612       1.344267      -0.694601       0.003200       0.036557       0.006675       0.037299       0.006584       0.012242       0.002493      -0.007625      -0.004231      -0.015068       0.000814       0.014254              1.751061       1.421283       0.012786      -0.014861       2.485152       0.004767       1.346747           0.000151
           28              H       5.516332      16.220387      15.735747       0.093615       1.303145 0.98723620E+01  0.10200319E+03                                 1.975947                            1.844887      -0.971477       2.415316                    0.997909       3.602789      10.298440       0.458526       1.292855      -0.708147       0.032268       0.027538       0.022996       0.048253       0.005602       0.013038       0.008366      -0.020043      -0.039058      -0.022512       0.000356       0.022156              2.018964       2.277276       0.275052       0.504991       1.817501       0.276061       1.962114           0.003215
           29              H       5.414751       0.128444      25.881020       0.096382       1.111863 0.78504931E+01  0.77232494E+02                                 1.809952                            1.662694      -1.168104       2.314661                    0.996134       3.720742      10.662251       0.471459       1.320562      -0.698602      -0.031979       0.017477       0.029441       0.046849       0.002428      -0.017162      -0.004034       0.000821      -0.001987      -0.017228      -0.001112       0.018340              1.885355       1.851215      -0.432963      -0.379864       1.934692       0.392280       1.870158           0.001005
           30              H       5.673658      19.277364      25.973200       0.115317       0.908503 0.65481376E+01  0.62246558E+02                                 1.647269                            1.572092      -1.212150       2.306616                    0.994558       3.728862      10.888967       0.455239       1.415368      -0.679067      -0.013245      -0.017642       0.023505       0.032236      -0.003341      -0.009829       0.000150      -0.010375       0.002540      -0.013116       0.004063       0.009053              1.664647       1.561075       0.193798      -0.274755       1.760431      -0.278397       1.672434           0.000721
           31              H       8.275117      19.534253      23.012581       0.109418       1.243858 0.95845984E+01  0.98549488E+02                                 1.919784                            1.819546      -1.091525       2.353460                    0.996828       3.692873      10.617753       0.459877       1.295339      -0.706017       0.017837      -0.014997      -0.019953       0.030679       0.001768      -0.011604      -0.002503      -0.019952       0.014496      -0.018239       0.005715       0.012523              1.939281       2.007169      -0.229104      -0.380398       1.954565       0.184178       1.856109           0.003213
           32              H       7.945599       0.370348      22.974624       0.069015       1.488505 0.11266800E+02  0.12005230E+03                                 2.119977                            1.936999      -1.175395       2.295867                    0.994864       3.917006      11.287941       0.460306       1.248791      -0.715906       0.024042       0.016316      -0.030259       0.041950      -0.002942      -0.020900       0.002069       0.005866       0.020282      -0.018125      -0.006630       0.024755              2.192246       2.222176       0.453576      -0.416877       2.190385      -0.495961       2.164178           0.006093
           33              H       8.635605      17.449172      23.161696       0.103236       1.484102 0.12181518E+02  0.13370717E+03                                 2.204170                            2.086608      -1.313873       2.244711                    0.993218       4.058914      12.271883       0.416333       1.340330      -0.696254       0.013204       0.016144      -0.016705       0.026721      -0.006918      -0.007756       0.000918      -0.031433       0.011729      -0.021313       0.005494       0.015819              2.215970       2.192079       0.334607      -0.389940       2.395598      -0.298920       2.060232           0.006886
           34              H       8.713649      15.173565      23.126451       0.087418       1.300954 0.96356513E+01  0.99136605E+02                                 1.980885                            1.823894      -0.999751       2.393384                    0.997775       3.686339      10.578056       0.459837       1.294641      -0.706608       0.031692      -0.019153      -0.026811       0.045717       0.000677      -0.014040      -0.002016      -0.000457      -0.000532      -0.014261       0.000117       0.014144              2.064878       1.977228      -0.423821      -0.481484       2.152304       0.553390       2.065103           0.000821
           35              H       5.922655      14.948787      25.775283       0.072569       1.116830 0.82185551E+01  0.82468658E+02                                 1.862265                            1.735725      -1.407557       2.190890                    0.992253       4.097232      12.184723       0.444033       1.374667      -0.685890      -0.021804      -0.023466       0.026471       0.041554       0.003216      -0.009796      -0.005857      -0.006934      -0.009617      -0.012631      -0.000062       0.012693              1.919588       1.953346       0.401826      -0.438021       2.052234      -0.327567       1.753185           0.000669
           36              H       5.718255      17.213690      25.864753       0.109963       0.979187 0.72284386E+01  0.70627824E+02                                 1.741594                            1.658137      -1.456078       2.182778                    0.992229       3.983868      11.901696       0.439488       1.426355      -0.675882      -0.017888       0.015468       0.020726       0.031445      -0.000935      -0.006833       0.000664      -0.010748       0.001786      -0.010067       0.003969       0.006098              1.770088       1.885551      -0.244058      -0.441850       1.743864       0.190667       1.680848           0.000673
           37              H       5.588182       2.067955      20.979188       0.080569       1.740812 0.14515676E+02  0.16644433E+03                                 2.445037                            2.271625      -1.506390       2.146098                    0.991416       4.339936      13.405796       0.400689       1.333114      -0.697283       0.035248      -0.002008      -0.018811       0.040004      -0.010342      -0.007962      -0.009839       0.016943       0.011715      -0.021372       0.007893       0.013479              2.474078       3.170430       0.227850      -0.368268       1.813421      -0.087579       2.438384           0.008675
           38              H       1.745455       1.487814      20.051961       0.121153       1.156765 0.87685593E+01  0.87684138E+02                                 1.800929                            1.720770      -0.956776       2.435046                    0.998252       3.405253       9.480878       0.483687       1.266335      -0.714004      -0.032242      -0.004841      -0.025873       0.041622       0.001917       0.005421       0.003237       0.028315      -0.006947      -0.013910      -0.003188       0.017098              1.814738       1.912480       0.089304       0.410294       1.461402       0.052919       2.070331           0.000869
           39              H       1.270999       1.432155      22.307671       0.117934       1.004180 0.71417960E+01  0.68637577E+02                                 1.695528                            1.591129      -1.053066       2.382738                    0.996773       3.558838      10.089218       0.479421       1.329335      -0.697248      -0.033364      -0.007044       0.007748       0.034969       0.004780       0.002532      -0.001018       0.018534       0.021969      -0.014207       0.004864       0.009343              1.742928       2.268177       0.110951      -0.471087       1.332442      -0.032523       1.628164           0.000368
           40              H       2.964424       1.781096      23.828649       0.090309       1.075842 0.77446100E+01  0.76236392E+02                                 1.796166                            1.671243      -1.199828       2.300699                    0.995198       3.803263      11.045099       0.460079       1.352418      -0.691684      -0.010713       0.000582       0.042511       0.043843       0.001180      -0.004407       0.000720       0.013439       0.020852      -0.010374       0.000495       0.009878              1.864537       1.565287       0.007775      -0.223455       1.383434       0.128666       2.644890           0.001004
           41              H       7.566529       1.622681      14.081921       0.111231       1.070797 0.79194943E+01  0.78809212E+02                                 1.824194                            1.717375      -1.370295       2.232695                    0.993579       3.880915      11.529047       0.440720       1.396574      -0.682538      -0.024465      -0.005481      -0.039018       0.046379       0.000507       0.007015       0.001890       0.004955       0.021537      -0.006454      -0.004933       0.011387              1.873721       2.024340      -0.001949       0.368307       1.603545       0.036915       1.993278          -0.000008
           42              H      11.124334       1.804644      15.901129       0.126110       1.014924 0.72276176E+01  0.68631318E+02                                 1.624898                            1.540722      -0.851384       2.485673                    0.999507       3.203577       8.595269       0.523714       1.231643      -0.721438       0.040580       0.001675       0.002373       0.040684       0.002531       0.007687       0.000963       0.025872      -0.009502      -0.011605      -0.006041       0.017646              1.663726       2.216976       0.029339      -0.061901       1.377755      -0.035078       1.396447           0.000011
           43              H      10.015617       1.821770      17.920966       0.119534       1.042232 0.72475910E+01  0.67907283E+02                                 1.568131                            1.477043      -0.749061       2.526353                    0.999847       3.049767       7.763361       0.579108       1.128817      -0.747770       0.022949       0.000275       0.030132       0.037877      -0.000544       0.001305       0.000165       0.033505       0.030370      -0.021824       0.009391       0.012433              1.599595       1.551723      -0.004235       0.380203       1.275137       0.001443       1.971925           0.000231
           44              H       7.717662       1.828192      17.969767       0.097021       1.301596 0.92194753E+01  0.93349811E+02                                 1.940383                            1.752479      -1.059449       2.371245                    0.997234       3.578119      10.022199       0.484249       1.249196      -0.716490      -0.020460       0.002762       0.042185       0.046966      -0.000667       0.002978       0.001065       0.014082       0.045927      -0.014776      -0.001100       0.015876              2.040401       2.070038      -0.041350      -0.670570       1.476726       0.014684       2.574439           0.000425
           45              H       8.600919       2.341970      26.374456       0.099618       1.118074 0.84591230E+01  0.84862217E+02                                 1.826238                            1.738634      -1.179953       2.317919                    0.995536       3.731075      10.827636       0.455611       1.340054      -0.695440       0.006264      -0.046660      -0.000494       0.047082       0.001053       0.002047       0.001676      -0.026887      -0.026687      -0.011000      -0.007048       0.018048              1.849543       1.606099      -0.079260       0.017487       2.423235       0.022823       1.519296           0.000374
           46              H       9.656368       5.936272       0.631707       0.115354       0.989685 0.74679650E+01  0.72919845E+02                                 1.707841                            1.652583      -1.181767       2.323723                    0.995443       3.672993      10.658063       0.457411       1.371373      -0.688599       0.021777       0.022483       0.021495       0.037971       0.007470       0.005987       0.005214      -0.003873      -0.006306      -0.007821      -0.005035       0.012856              1.716398       1.687379       0.240779       0.242727       1.876900       0.265957       1.584914           0.000801
           47              H       8.164865       6.886761      26.236186       0.129639       0.978609 0.67913650E+01  0.64519015E+02                                 1.676447                            1.560292      -0.996913       2.413421                    0.998101       3.465374       9.799877       0.479611       1.344269      -0.694601      -0.003200       0.036557      -0.006675       0.037299      -0.006584       0.012242      -0.002493      -0.007625      -0.004231      -0.015068       0.000814       0.014255              1.751059       1.421282      -0.012786      -0.014861       2.485150      -0.004766       1.346746           0.000140
           48              H       6.871568       5.516687      24.932103       0.093615       1.303185 0.98727565E+01  0.10200850E+03                                 1.976003                            1.844936      -0.971511       2.415299                    0.997909       3.602865      10.298791       0.458514       1.292872      -0.708143      -0.032268       0.027539      -0.022995       0.048253      -0.005602       0.013037      -0.008366      -0.020043      -0.039066      -0.022513       0.000356       0.022157              2.019022       2.277346      -0.275063       0.505012       1.817551      -0.276072       1.962168           0.003192
           49              H       6.973149      10.832144      14.786830       0.096382       1.111859 0.78504578E+01  0.77232043E+02                                 1.809947                            1.662689      -1.168092       2.314666                    0.996134       3.720732      10.662208       0.471460       1.320561      -0.698602       0.031979       0.017476      -0.029441       0.046849      -0.002427      -0.017162       0.004034       0.000822      -0.001986      -0.017227      -0.001112       0.018340              1.885348       1.851208       0.432961      -0.379861       1.934685      -0.392278       1.870152           0.001024
           50              H       6.714242       8.573664      14.694650       0.115317       0.908502 0.65481288E+01  0.62246435E+02                                 1.647266                            1.572089      -1.212141       2.306620                    0.994558       3.728855      10.888932       0.455240       1.415365      -0.679068       0.013245      -0.017641      -0.023505       0.032236       0.003341      -0.009829      -0.000150      -0.010375       0.002540      -0.013116       0.004063       0.009053              1.664644       1.561072      -0.193797      -0.274754       1.760428       0.278397       1.672431           0.000734
           51              H       4.112783       8.830552      17.655269       0.109418       1.243831 0.95843063E+01  0.98545454E+02                                 1.919735                            1.819502      -1.091499       2.353473                    0.996828       3.692800      10.617389       0.459891       1.295316      -0.706023      -0.017838      -0.014997       0.019953       0.030679      -0.001767      -0.011605       0.002502      -0.019950       0.014495      -0.018239       0.005715       0.012523              1.939230       2.007116       0.229095      -0.380383       1.954511      -0.184172       1.856064           0.003228
           52              H       4.442301      11.074048      17.693226       0.069015       1.488441 0.11266188E+02  0.12004384E+03                                 2.119898                            1.936933      -1.175344       2.295893                    0.994865       3.916888      11.287414       0.460320       1.248773      -0.715911      -0.024042       0.016317       0.030260       0.041951       0.002942      -0.020900      -0.002067       0.005862       0.020281      -0.018126      -0.006628       0.024754              2.192162       2.222089      -0.453550      -0.416854       2.190299       0.495934       2.164098           0.006111
           53              H       3.752295       6.745472      17.506154       0.103236       1.484052 0.12180986E+02  0.13369973E+03                                 2.204115                            2.086559      -1.313833       2.244732                    0.993218       4.058820      12.271482       0.416340       1.340325      -0.696255      -0.013205       0.016144       0.016705       0.026722       0.006917      -0.007758      -0.000918      -0.031429       0.011727      -0.021312       0.005495       0.015817              2.215913       2.192024      -0.334595      -0.389926       2.395532       0.298909       2.060184           0.006900
           54              H       3.674251       4.469865      17.541399       0.087417       1.300941 0.96355234E+01  0.99134850E+02                                 1.980863                            1.823875      -0.999741       2.393389                    0.997775       3.686309      10.577908       0.459842       1.294632      -0.706610      -0.031693      -0.019153       0.026811       0.045717      -0.000677      -0.014041       0.002016      -0.000456      -0.000534      -0.014262       0.000116       0.014145              2.064855       1.977207       0.423814      -0.481476       2.152277      -0.553381       2.065081           0.000828
           55              H       6.465245       4.245087      14.892567       0.072569       1.116828 0.82185310E+01  0.82468343E+02                                 1.862261                            1.735722      -1.407549       2.190894                    0.992253       4.097223      12.184684       0.444034       1.374666      -0.685890       0.021804      -0.023466      -0.026471       0.041554      -0.003216      -0.009795       0.005857      -0.006934      -0.009617      -0.012631      -0.000062       0.012693              1.919584       1.953341      -0.401824      -0.438020       2.052228       0.327565       1.753181           0.000679
           56              H       6.669645       6.509990      14.803097       0.109963       0.979186 0.72284234E+01  0.70627612E+02                                 1.741590                            1.658133      -1.456073       2.182780                    0.992229       3.983858      11.901646       0.439490       1.426352      -0.675883       0.017887       0.015468      -0.020726       0.031445       0.000935      -0.006832      -0.000664      -0.010748       0.001786      -0.010067       0.003969       0.006098              1.770083       1.885546       0.244058      -0.441849       1.743860      -0.190667       1.680844           0.000683
           57              H      11.782132       2.067955       6.132712       0.080569       1.740778 0.14515306E+02  0.16643889E+03                                 2.445000                            2.271593      -1.506367       2.146111                    0.991416       4.339869      13.405504       0.400693       1.333110      -0.697284       0.035249      -0.002007       0.018810       0.040004      -0.010340       0.007961       0.009838       0.016944       0.011711      -0.021369       0.007891       0.013478              2.474040       3.170378       0.227846       0.368261       1.813398       0.087577       2.438345           0.008678
           58              H       7.939405       1.487814       7.059939       0.121153       1.156760 0.87685021E+01  0.87683356E+02                                 1.800918                            1.720760      -0.956774       2.435047                    0.998252       3.405239       9.480804       0.483691       1.266329      -0.714005      -0.032242      -0.004841       0.025873       0.041622       0.001917      -0.005421      -0.003237       0.028315      -0.006947      -0.013909      -0.003189       0.017098              1.814726       1.912467       0.089303      -0.410290       1.461394      -0.052919       2.070318           0.000870
           59              H       7.464949       1.432155       4.804229       0.117934       1.004180 0.71417993E+01  0.68637578E+02                                 1.695525                            1.591126      -1.053066       2.382739                    0.996773       3.558832      10.089180       0.479423       1.329330      -0.697249      -0.033364      -0.007044      -0.007748       0.034969       0.004780      -0.002532       0.001018       0.018534       0.021969      -0.014207       0.004864       0.009344              1.742924       2.268170       0.110950       0.471085       1.332440       0.032523       1.628162           0.000369
           60              H       9.158374       1.781096       3.283251       0.090309       1.075841 0.77445913E+01  0.76236156E+02                                 1.796164                            1.671241      -1.199823       2.300701                    0.995198       3.803257      11.045075       0.460079       1.352417      -0.691684      -0.010713       0.000582      -0.042511       0.043844       0.001180       0.004407      -0.000720       0.013439       0.020853      -0.010373       0.000495       0.009879              1.864535       1.565285       0.007775       0.223454       1.383433      -0.128666       2.644887           0.001004
           61              H       1.372579       1.622681      13.029979       0.111231       1.070797 0.79194927E+01  0.78809196E+02                                 1.824194                            1.717375      -1.370295       2.232695                    0.993579       3.880915      11.529049       0.440720       1.396575      -0.682538      -0.024465      -0.005481       0.039018       0.046379       0.000507      -0.007015      -0.001890       0.004955       0.021537      -0.006454      -0.004933       0.011387              1.873721       2.024341      -0.001949      -0.368307       1.603545      -0.036915       1.993277          -0.000008
           62              H       4.930384       1.804644      11.210771       0.126110       1.014924 0.72276173E+01  0.68631312E+02                                 1.624898                            1.540722      -0.851383       2.485673                    0.999507       3.203576       8.595265       0.523714       1.231642      -0.721438       0.040580       0.001675      -0.002373       0.040684       0.002531      -0.007687      -0.000963       0.025872      -0.009502      -0.011605      -0.006041       0.017646              1.663726       2.216976       0.029339       0.061901       1.377755       0.035078       1.396447           0.000011
           63              H       3.821667       1.821770       9.190934       0.119535       1.042222 0.72475037E+01  0.67906190E+02                                 1.568115                            1.477028      -0.749060       2.526354                    0.999847       3.049752       7.763281       0.579115       1.128808      -0.747772       0.022949       0.000275      -0.030133       0.037877      -0.000544      -0.001305      -0.000166       0.033505       0.030370      -0.021824       0.009391       0.012433              1.599577       1.551706      -0.004235      -0.380196       1.275125      -0.001443       1.971901           0.000233
           64              H       1.523712       1.828192       9.142133       0.097021       1.301585 0.92193740E+01  0.93348400E+02                                 1.940361                            1.752461      -1.059447       2.371246                    0.997234       3.578095      10.022066       0.484255       1.249184      -0.716492      -0.020460       0.002762      -0.042186       0.046966      -0.000667      -0.002978      -0.001065       0.014082       0.045928      -0.014776      -0.001100       0.015876              2.040376       2.070012      -0.041349       0.670557       1.476712      -0.014684       2.574405           0.000427
           65              H       2.406969       2.341970       0.737444       0.099617       1.118075 0.84591340E+01  0.84862353E+02                                 1.826239                            1.738636      -1.179954       2.317919                    0.995536       3.731076      10.827640       0.455611       1.340055      -0.695440       0.006264      -0.046660       0.000494       0.047081       0.001053      -0.002047      -0.001676      -0.026887      -0.026688      -0.010999      -0.007048       0.018048              1.849545       1.606100      -0.079260      -0.017487       2.423237      -0.022823       1.519297           0.000375
           66              H       3.462418       5.936272      26.480193       0.115354       0.989683 0.74679539E+01  0.72919710E+02                                 1.707840                            1.652582      -1.181765       2.323724                    0.995443       3.672991      10.658055       0.457411       1.371373      -0.688599       0.021778       0.022483      -0.021495       0.037971       0.007470      -0.005987      -0.005215      -0.003873      -0.006306      -0.007821      -0.005035       0.012856              1.716396       1.687378       0.240779      -0.242726       1.876898      -0.265956       1.584912           0.000801
           67              H       1.970915       6.886761       0.875714       0.129639       0.978610 0.67913731E+01  0.64519108E+02                                 1.676448                            1.560293      -0.996914       2.413421                    0.998101       3.465375       9.799879       0.479611       1.344268      -0.694601      -0.003200       0.036557       0.006675       0.037299      -0.006584      -0.012242       0.002493      -0.007625      -0.004231      -0.015068       0.000814       0.014254              1.751060       1.421283      -0.012786       0.014861       2.485151       0.004766       1.346746           0.000140
           68              H       0.677618       5.516687       2.179797       0.093615       1.303165 0.98725566E+01  0.10200580E+03                                 1.975974                            1.844911      -0.971494       2.415308                    0.997909       3.602826      10.298610       0.458520       1.292863      -0.708145      -0.032268       0.027539       0.022995       0.048253      -0.005602      -0.013037       0.008366      -0.020043      -0.039062      -0.022513       0.000356       0.022156              2.018992       2.277310      -0.275057      -0.505001       1.817526       0.276066       1.962141           0.003194
           69              H       0.779199      10.832144      12.325070       0.096382       1.111859 0.78504579E+01  0.77232043E+02                                 1.809947                            1.662689      -1.168095       2.314665                    0.996134       3.720731      10.662204       0.471460       1.320561      -0.698602       0.031979       0.017477       0.029441       0.046849      -0.002428       0.017162      -0.004034       0.000821      -0.001987      -0.017227      -0.001112       0.018340              1.885349       1.851208       0.432961       0.379862       1.934685       0.392278       1.870152           0.001024
           70              H       0.520292       8.573664      12.417250       0.115317       0.908503 0.65481371E+01  0.62246538E+02                                 1.647268                            1.572090      -1.212145       2.306618                    0.994558       3.728859      10.888949       0.455240       1.415365      -0.679068       0.013245      -0.017642       0.023505       0.032236       0.003341       0.009829       0.000150      -0.010375       0.002540      -0.013116       0.004063       0.009053              1.664645       1.561073      -0.193798       0.274755       1.760430      -0.278397       1.672433           0.000734
           71              H      10.306733       8.830552       9.456631       0.109418       1.243833 0.95843291E+01  0.98545766E+02                                 1.919738                            1.819505      -1.091502       2.353472                    0.996828       3.692806      10.617417       0.459890       1.295317      -0.706022      -0.017838      -0.014997      -0.019953       0.030679      -0.001767       0.011605      -0.002503      -0.019950       0.014495      -0.018239       0.005715       0.012523              1.939234       2.007119       0.229096       0.380384       1.954516       0.184172       1.856067           0.003229
           72              H      10.636251      11.074048       9.418674       0.069015       1.488490 0.11266654E+02  0.12005021E+03                                 2.119954                            1.936980      -1.175387       2.295871                    0.994864       3.916970      11.287766       0.460311       1.248781      -0.715908      -0.024042       0.016316      -0.030259       0.041951       0.002942       0.020901       0.002069       0.005866       0.020284      -0.018125      -0.006630       0.024755              2.192221       2.222149      -0.453569       0.416871       2.190359      -0.495953       2.164155           0.006112
           73              H       9.946245       6.745472       9.605746       0.103236       1.484058 0.12181053E+02  0.13370066E+03                                 2.204121                            2.086564      -1.313839       2.244729                    0.993218       4.058831      12.271527       0.416339       1.340325      -0.696255      -0.013205       0.016144      -0.016705       0.026722       0.006917       0.007758       0.000918      -0.031430       0.011728      -0.021312       0.005495       0.015817              2.215920       2.192030      -0.334596       0.389928       2.395540      -0.298911       2.060190           0.006902
           74              H       9.868201       4.469865       9.570501       0.087417       1.300942 0.96355307E+01  0.99134941E+02                                 1.980864                            1.823876      -0.999742       2.393389                    0.997775       3.686310      10.577911       0.459842       1.294632      -0.706610      -0.031693      -0.019153      -0.026811       0.045718      -0.000677       0.014041      -0.002016      -0.000456      -0.000534      -0.014262       0.000116       0.014146              2.064855       1.977207       0.423814       0.481476       2.152278       0.553381       2.065081           0.000829
           75              H       0.271295       4.245087      12.219333       0.072569       1.116828 0.82185390E+01  0.82468448E+02                                 1.862262                            1.735723      -1.407552       2.190892                    0.992253       4.097226      12.184697       0.444033       1.374666      -0.685890       0.021804      -0.023466       0.026471       0.041554      -0.003216       0.009795      -0.005857      -0.006934      -0.009617      -0.012631      -0.000062       0.012693              1.919585       1.953343      -0.401824       0.438020       2.052230      -0.327566       1.753182           0.000679
           76              H       0.475695       6.509990      12.308803       0.109963       0.979187 0.72284360E+01  0.70627771E+02                                 1.741592                            1.658135      -1.456075       2.182779                    0.992229       3.983863      11.901667       0.439489       1.426352      -0.675883       0.017887       0.015468       0.020726       0.031445       0.000935       0.006833       0.000664      -0.010748       0.001786      -0.010067       0.003969       0.006098              1.770085       1.885548       0.244058       0.441849       1.743862       0.190667       1.680846           0.000684
           77              H       0.605768      12.771655       7.423238       0.080567       1.740809 0.14515640E+02  0.16644377E+03                                 2.445032                            2.271621      -1.506391       2.146098                    0.991416       4.339924      13.405739       0.400690       1.333112      -0.697283      -0.035248      -0.002008      -0.018811       0.040004       0.010343       0.007963      -0.009840       0.016943       0.011714      -0.021373       0.007893       0.013480              2.474073       3.170423      -0.227850       0.368267       1.813418      -0.087579       2.438379           0.008691
           78              H       4.448495      12.191514       6.496011       0.121153       1.156766 0.87685606E+01  0.87684138E+02                                 1.800928                            1.720769      -0.956776       2.435046                    0.998252       3.405251       9.480866       0.483688       1.266334      -0.714004       0.032242      -0.004841      -0.025873       0.041622      -0.001917      -0.005421       0.003237       0.028316      -0.006947      -0.013910      -0.003188       0.017098              1.814737       1.912479      -0.089304      -0.410294       1.461401       0.052919       2.070331           0.000872
           79              H       4.922951      12.135855       8.751721       0.117934       1.004177 0.71417679E+01  0.68637190E+02                                 1.695520                            1.591122      -1.053063       2.382740                    0.996773       3.558823      10.089143       0.479424       1.329329      -0.697249       0.033364      -0.007044       0.007748       0.034969      -0.004780      -0.002532      -0.001018       0.018534       0.021969      -0.014207       0.004863       0.009344              1.742919       2.268163      -0.110950       0.471083       1.332437      -0.032523       1.628157           0.000379
           80              H       3.229526      12.484796      10.272699       0.090309       1.075837 0.77445604E+01  0.76235770E+02                                 1.796160                            1.671237      -1.199818       2.300704                    0.995198       3.803247      11.045037       0.460080       1.352417      -0.691684       0.010713       0.000582       0.042511       0.043844      -0.001180       0.004407       0.000720       0.013439       0.020852      -0.010374       0.000495       0.009878              1.864531       1.565282      -0.007775       0.223454       1.383430       0.128665       2.644881           0.001020
           81              H      11.015321      12.326381       0.525971       0.111231       1.070797 0.79194967E+01  0.78809243E+02                                 1.824194                            1.717375      -1.370295       2.232695                    0.993579       3.880916      11.529051       0.440720       1.396574      -0.682538       0.024465      -0.005481      -0.039018       0.046379      -0.000507      -0.007015       0.001890       0.004955       0.021537      -0.006454      -0.004933       0.011387              1.873721       2.024341       0.001949      -0.368307       1.603546       0.036915       1.993277          -0.000017
           82              H       7.457516      12.508344       2.345179       0.126110       1.014927 0.72276519E+01  0.68631741E+02                                 1.624904                            1.540727      -0.851385       2.485672                    0.999507       3.203585       8.595303       0.523713       1.231644      -0.721437      -0.040580       0.001675       0.002373       0.040684      -0.002531      -0.007687       0.000963       0.025872      -0.009502      -0.011605      -0.006041       0.017646              1.663732       2.216984      -0.029339       0.061901       1.377759      -0.035078       1.396451          -0.000002
           83              H       8.566233      12.525470       4.365016       0.119535       1.042218 0.72474646E+01  0.67905722E+02                                 1.568109                            1.477023      -0.749059       2.526354                    0.999847       3.049746       7.763256       0.579117       1.128807      -0.747773      -0.022948       0.000275       0.030133       0.037877       0.000544      -0.001304       0.000165       0.033505       0.030372      -0.021824       0.009391       0.012433              1.599572       1.551700       0.004235      -0.380194       1.275121       0.001443       1.971893           0.000231
           84              H      10.864188      12.531892       4.413817       0.097021       1.301571 0.92192584E+01  0.93346909E+02                                 1.940346                            1.752448      -1.059441       2.371249                    0.997234       3.578075      10.021983       0.484258       1.249182      -0.716493       0.020459       0.002762       0.042186       0.046967       0.000667      -0.002978       0.001065       0.014082       0.045929      -0.014776      -0.001100       0.015877              2.040360       2.069995       0.041349       0.670549       1.476702       0.014684       2.574382           0.000428
           85              H       9.980931      13.045670      12.818506       0.099618       1.118071 0.84590943E+01  0.84861837E+02                                 1.826234                            1.738630      -1.179946       2.317923                    0.995536       3.731065      10.827593       0.455612       1.340053      -0.695441      -0.006264      -0.046660      -0.000494       0.047081      -0.001053      -0.002047       0.001676      -0.026887      -0.026688      -0.010999      -0.007048       0.018047              1.849539       1.606095       0.079260      -0.017486       2.423230       0.022823       1.519292           0.000396
           86              H       8.925482      16.639972      14.187657       0.115354       0.989683 0.74679468E+01  0.72919608E+02                                 1.707838                            1.652580      -1.181761       2.323726                    0.995443       3.672985      10.658028       0.457412       1.371372      -0.688599      -0.021778       0.022483       0.021495       0.037970      -0.007470      -0.005987       0.005215      -0.003873      -0.006306      -0.007821      -0.005035       0.012856              1.716395       1.687376      -0.240779      -0.242726       1.876897       0.265956       1.584911           0.000815
           87              H      10.416985      17.590461      12.680236       0.129638       0.978609 0.67913677E+01  0.64519038E+02                                 1.676447                            1.560292      -0.996911       2.413422                    0.998101       3.465373       9.799869       0.479612       1.344268      -0.694601       0.003200       0.036557      -0.006675       0.037299       0.006584      -0.012242      -0.002493      -0.007625      -0.004231      -0.015068       0.000814       0.014254              1.751059       1.421282       0.012786       0.014861       2.485149      -0.004766       1.346746           0.000151
           88              H      11.710282      16.220387      11.376153       0.093615       1.303174 0.98726471E+01  0.10200701E+03                                 1.975986                            1.844921      -0.971504       2.415303                    0.997909       3.602843      10.298685       0.458518       1.292866      -0.708145       0.032268       0.027539      -0.022995       0.048253       0.005603      -0.013037      -0.008367      -0.020043      -0.039064      -0.022513       0.000356       0.022157              2.019004       2.277325       0.275060      -0.505005       1.817536      -0.276069       1.962152           0.003214
           89              H      11.608701       0.128444       1.230880       0.096382       1.111866 0.78505130E+01  0.77232741E+02                                 1.809955                            1.662696      -1.168110       2.314657                    0.996134       3.720748      10.662273       0.471459       1.320562      -0.698602      -0.031979       0.017477      -0.029441       0.046849       0.002428       0.017162       0.004034       0.000822      -0.001987      -0.017228      -0.001112       0.018340              1.885357       1.851216      -0.432964       0.379864       1.934695      -0.392281       1.870161           0.001005
           90              H      11.867608      19.277364       1.138700       0.115317       0.908501 0.65481242E+01  0.62246400E+02                                 1.647268                            1.572090      -1.212149       2.306617                    0.994558       3.728859      10.888956       0.455239       1.415368      -0.679067      -0.013245      -0.017642      -0.023505       0.032236      -0.003341       0.009829      -0.000150      -0.010375       0.002540      -0.013116       0.004063       0.009054              1.664645       1.561073       0.193797       0.274754       1.760430       0.278397       1.672433           0.000720
           91              H       2.081167      19.534253       4.099319       0.109419       1.243823 0.95842306E+01  0.98544424E+02                                 1.919722                            1.819491      -1.091497       2.353474                    0.996828       3.692784      10.617309       0.459894       1.295311      -0.706024       0.017838      -0.014998       0.019953       0.030680       0.001767       0.011606       0.002502      -0.019949       0.014493      -0.018239       0.005716       0.012523              1.939217       2.007102      -0.229092       0.380379       1.954497      -0.184169       1.856053           0.003215
           92              H       1.751649       0.370348       4.137276       0.069015       1.488475 0.11266508E+02  0.12004824E+03                                 2.119938                            1.936966      -1.175371       2.295879                    0.994865       3.916946      11.287668       0.460313       1.248780      -0.715909       0.024042       0.016317       0.030259       0.041951      -0.002942       0.020900      -0.002068       0.005863       0.020281      -0.018126      -0.006628       0.024754              2.192205       2.222132       0.453564       0.416866       2.190342       0.495948       2.164140           0.006094
           93              H       2.441655      17.449172       3.950204       0.103237       1.484025 0.12180699E+02  0.13369565E+03                                 2.204080                            2.086528      -1.313811       2.244743                    0.993219       4.058771      12.271252       0.416345       1.340317      -0.696257       0.013206       0.016144       0.016706       0.026723      -0.006916       0.007760      -0.000918      -0.031426       0.011725      -0.021311       0.005495       0.015816              2.215878       2.191989       0.334586       0.389916       2.395491       0.298902       2.060153           0.006889
           94              H       2.519699      15.173565       3.985449       0.087418       1.300946 0.96355626E+01  0.99135335E+02                                 1.980866                            1.823877      -0.999749       2.393386                    0.997775       3.686313      10.577917       0.459843       1.294630      -0.706610       0.031693      -0.019153       0.026811       0.045718       0.000677       0.014041       0.002017      -0.000456      -0.000533      -0.014262       0.000116       0.014146              2.064858       1.977210      -0.423815       0.481478       2.152280      -0.553382       2.065085           0.000822
           95              H      12.116605      14.948787       1.336617       0.072569       1.116829 0.82185498E+01  0.82468599E+02                                 1.862264                            1.735725      -1.407559       2.190889                    0.992253       4.097232      12.184726       0.444033       1.374668      -0.685890      -0.021804      -0.023466      -0.026471       0.041554       0.003216       0.009796       0.005857      -0.006934      -0.009617      -0.012631      -0.000062       0.012693              1.919588       1.953345       0.401825       0.438021       2.052233       0.327566       1.753184           0.000668
           96              H      11.912205      17.213690       1.247147       0.109963       0.979186 0.72284273E+01  0.70627692E+02                                 1.741593                            1.658136      -1.456077       2.182778                    0.992229       3.983866      11.901691       0.439488       1.426356      -0.675882      -0.017888       0.015469      -0.020726       0.031446      -0.000935       0.006833      -0.000664      -0.010748       0.001786      -0.010067       0.003969       0.006098              1.770087       1.885549      -0.244058       0.441850       1.743864      -0.190668       1.680847           0.000672
           97              H       0.605768      19.339445      20.979188       0.080568       1.740829 0.14515866E+02  0.16644712E+03                                 2.445055                            2.271641      -1.506402       2.146091                    0.991416       4.339969      13.405937       0.400687       1.333115      -0.697283      -0.035247       0.002008      -0.018811       0.040003      -0.010343       0.007963       0.009840       0.016943       0.011717      -0.021373       0.007894       0.013479              2.474097       3.170454       0.227853       0.368271       1.813433       0.087580       2.438404           0.008673
           98              H       4.448495      19.919586      20.051961       0.121153       1.156761 0.87685158E+01  0.87683542E+02                                 1.800921                            1.720762      -0.956775       2.435046                    0.998252       3.405243       9.480823       0.483690       1.266330      -0.714005       0.032242       0.004841      -0.025873       0.041622       0.001917      -0.005421      -0.003237       0.028316      -0.006947      -0.013910      -0.003189       0.017098              1.814729       1.912471       0.089304      -0.410291       1.461396      -0.052919       2.070320           0.000868
           99              H       4.922951      19.975245      22.307671       0.117934       1.004173 0.71417351E+01  0.68636795E+02                                 1.695517                            1.591119      -1.053057       2.382743                    0.996773       3.558815      10.089114       0.479424       1.329330      -0.697249       0.033365       0.007044       0.007748       0.034969       0.004780      -0.002532       0.001018       0.018535       0.021968      -0.014207       0.004864       0.009344              1.742915       2.268159       0.110950       0.471082       1.332434       0.032523       1.628153           0.000369
          100              H       3.229526      19.626304      23.828649       0.090309       1.075837 0.77445585E+01  0.76235749E+02                                 1.796160                            1.671237      -1.199816       2.300705                    0.995198       3.803247      11.045038       0.460080       1.352418      -0.691684       0.010713      -0.000582       0.042511       0.043844       0.001180       0.004407      -0.000720       0.013440       0.020853      -0.010374       0.000495       0.009879              1.864531       1.565282       0.007775       0.223454       1.383430      -0.128665       2.644879           0.001004
          101              H      11.015321      19.784719      14.081921       0.111231       1.070796 0.79194895E+01  0.78809157E+02                                 1.824194                            1.717375      -1.370295       2.232695                    0.993579       3.880914      11.529046       0.440720       1.396575      -0.682538       0.024465       0.005481      -0.039018       0.046379       0.000507      -0.007015      -0.001890       0.004955       0.021537      -0.006454      -0.004933       0.011387              1.873721       2.024340      -0.001949      -0.368307       1.603545      -0.036915       1.993278          -0.000008
          102              H       7.457516      19.602756      15.901129       0.126110       1.014924 0.72276238E+01  0.68631393E+02                                 1.624899                            1.540723      -0.851384       2.485673                    0.999507       3.203578       8.595273       0.523714       1.231643      -0.721437      -0.040580      -0.001675       0.002373       0.040684       0.002531      -0.007687      -0.000963       0.025872      -0.009502      -0.011605      -0.006041       0.017646              1.663727       2.216977       0.029339       0.061901       1.377756       0.035078       1.396448           0.000011
          103              H       8.566233      19.585630      17.920966       0.119535       1.042225 0.72475321E+01  0.67906559E+02                                 1.568121                            1.477034      -0.749060       2.526354                    0.999847       3.049757       7.763313       0.579112       1.128813      -0.747771      -0.022949      -0.000275       0.030133       0.037877      -0.000544      -0.001305      -0.000165       0.033505       0.030370      -0.021824       0.009391       0.012434              1.599584       1.551713      -0.004235      -0.380199       1.275130      -0.001443       1.971910           0.000231
          104              H      10.864188      19.579208      17.969767       0.097021       1.301597 0.92194887E+01  0.93350000E+02                                 1.940387                            1.752481      -1.059449       2.371245                    0.997234       3.578122      10.022217       0.484248       1.249198      -0.716489       0.020460      -0.002762       0.042185       0.046966      -0.000667      -0.002978      -0.001065       0.014082       0.045927      -0.014776      -0.001100       0.015876              2.040405       2.070042      -0.041350       0.670572       1.476728      -0.014684       2.574444           0.000425
          105              H       9.980931      19.065430      26.374456       0.099618       1.118072 0.84591030E+01  0.84861952E+02                                 1.826235                            1.738631      -1.179949       2.317921                    0.995536       3.731069      10.827609       0.455612       1.340053      -0.695441      -0.006264       0.046660      -0.000494       0.047081       0.001053      -0.002047      -0.001676      -0.026887      -0.026688      -0.010999      -0.007048       0.018047              1.849541       1.606096      -0.079260      -0.017487       2.423232      -0.022823       1.519293           0.000374
          106              H       8.925482      15.471128       0.631707       0.115354       0.989682 0.74679341E+01  0.72919451E+02                                 1.707837                            1.652579      -1.181759       2.323727                    0.995444       3.672981      10.658013       0.457412       1.371372      -0.688599      -0.021778      -0.022483       0.021495       0.037971       0.007470      -0.005987      -0.005215      -0.003873      -0.006306      -0.007821      -0.005035       0.012856              1.716393       1.687374       0.240779      -0.242726       1.876895      -0.265956       1.584910           0.000801
          107              H      10.416985      14.520639      26.236186       0.129639       0.978608 0.67913598E+01  0.64518950E+02                                 1.676446                            1.560292      -0.996912       2.413422                    0.998101       3.465372       9.799868       0.479611       1.344269      -0.694601       0.003200      -0.036557      -0.006675       0.037299      -0.006584      -0.012242       0.002493      -0.007625      -0.004232      -0.015068       0.000814       0.014254              1.751058       1.421281      -0.012785       0.014861       2.485149       0.004765       1.346745           0.000140
          108              H      11.710282      15.890713      24.932103       0.093615       1.303192 0.98728213E+01  0.10200935E+03                                 1.976010                            1.844943      -0.971517       2.415296                    0.997909       3.602877      10.298841       0.458513       1.292873      -0.708143       0.032268      -0.027539      -0.022994       0.048253      -0.005602      -0.013037       0.008366      -0.020043      -0.039068      -0.022513       0.000356       0.022157              2.019030       2.277355      -0.275065      -0.505015       1.817559       0.276074       1.962176           0.003192
          109              H      11.608701      10.575256      14.786830       0.096383       1.111863 0.78504894E+01  0.77232464E+02                                 1.809953                            1.662694      -1.168110       2.314659                    0.996134       3.720743      10.662261       0.471459       1.320564      -0.698601      -0.031979      -0.017477      -0.029441       0.046849      -0.002428       0.017162      -0.004034       0.000821      -0.001986      -0.017228      -0.001113       0.018340              1.885355       1.851214       0.432963       0.379863       1.934693       0.392280       1.870158           0.001024
          110              H      11.867608      12.833736      14.694650       0.115318       0.908502 0.65481390E+01  0.62246598E+02                                 1.647271                            1.572094      -1.212158       2.306612                    0.994558       3.728868      10.889000       0.455238       1.415371      -0.679067      -0.013245       0.017642      -0.023505       0.032236       0.003341       0.009830       0.000150      -0.010375       0.002540      -0.013117       0.004063       0.009054              1.664649       1.561076      -0.193797       0.274755       1.760434      -0.278397       1.672436           0.000734
          111              H       2.081167      12.576848      17.655269       0.109420       1.243838 0.95843783E+01  0.98546370E+02                                 1.919739                            1.819506      -1.091513       2.353468                    0.996828       3.692819      10.617450       0.459891       1.295312      -0.706023       0.017838       0.014998       0.019953       0.030680      -0.001767       0.011606      -0.002503      -0.019950       0.014494      -0.018239       0.005716       0.012524              1.939235       2.007120       0.229096       0.380384       1.954517       0.184172       1.856068           0.003228
          112              H       1.751649      10.333352      17.693226       0.069016       1.488463 0.11266401E+02  0.12004678E+03                                 2.119925                            1.936956      -1.175369       2.295882                    0.994865       3.916925      11.287581       0.460315       1.248779      -0.715909       0.024042      -0.016317       0.030259       0.041951       0.002942       0.020901       0.002068       0.005864       0.020281      -0.018126      -0.006628       0.024755              2.192191       2.222117      -0.453559       0.416862       2.190329      -0.495943       2.164126           0.006111
          113              H       2.441655      14.661928      17.506154       0.103237       1.484048 0.12180956E+02  0.13369936E+03                                 2.204113                            2.086558      -1.313840       2.244730                    0.993218       4.058819      12.271487       0.416339       1.340327      -0.696254       0.013206      -0.016145       0.016706       0.026723       0.006917       0.007760       0.000918      -0.031429       0.011725      -0.021312       0.005495       0.015817              2.215912       2.192022      -0.334593       0.389925       2.395530      -0.298908       2.060183           0.006901
          114              H       2.519699      16.937535      17.541399       0.087418       1.300946 0.96355740E+01  0.99135542E+02                                 1.980872                            1.823883      -0.999754       2.393383                    0.997775       3.686320      10.577963       0.459840       1.294635      -0.706609       0.031693       0.019153       0.026811       0.045718      -0.000677       0.014042      -0.002017      -0.000456      -0.000534      -0.014262       0.000116       0.014146              2.064864       1.977215       0.423817       0.481479       2.152288       0.553385       2.065090           0.000828
          115              H      12.116605      17.162313      14.892567       0.072570       1.116830 0.82185616E+01  0.82468762E+02                                 1.862267                            1.735727      -1.407565       2.190886                    0.992252       4.097238      12.184754       0.444032       1.374669      -0.685889      -0.021804       0.023466      -0.026471       0.041555      -0.003216       0.009796      -0.005857      -0.006934      -0.009617      -0.012631      -0.000062       0.012693              1.919590       1.953347      -0.401825       0.438021       2.052236      -0.327566       1.753186           0.000679
          116              H      11.912205      14.897410      14.803097       0.109964       0.979187 0.72284427E+01  0.70627905E+02                                 1.741596                            1.658140      -1.456084       2.182776                    0.992229       3.983876      11.901740       0.439487       1.426359      -0.675882      -0.017888      -0.015469      -0.020726       0.031446       0.000935       0.006833       0.000664      -0.010748       0.001786      -0.010068       0.003969       0.006098              1.770090       1.885553       0.244058       0.441851       1.743868       0.190668       1.680850           0.000683
          117              H      11.782132       8.635745      19.688662       0.080568       1.740771 0.14515238E+02  0.16643792E+03                                 2.444994                            2.271588      -1.506365       2.146113                    0.991416       4.339858      13.405461       0.400693       1.333111      -0.697284       0.035249       0.002007       0.018810       0.040004       0.010340       0.007962      -0.009838       0.016945       0.011710      -0.021370       0.007891       0.013479              2.474034       3.170371      -0.227845       0.368259       1.813395      -0.087577       2.438337           0.008690
          118              H       7.939405       9.215886      20.615889       0.121153       1.156768 0.87685863E+01  0.87684518E+02                                 1.800936                            1.720776      -0.956774       2.435047                    0.998252       3.405258       9.480913       0.483685       1.266340      -0.714003      -0.032242       0.004841       0.025873       0.041622      -0.001917      -0.005420       0.003237       0.028316      -0.006947      -0.013910      -0.003188       0.017098              1.814744       1.912486      -0.089305      -0.410296       1.461406       0.052919       2.070340           0.000870
          119              H       7.464949       9.271545      18.360179       0.117933       1.004173 0.71417352E+01  0.68636779E+02                                 1.695515                            1.591118      -1.053057       2.382743                    0.996773       3.558811      10.089093       0.479425       1.329328      -0.697249      -0.033364       0.007044      -0.007748       0.034969      -0.004780      -0.002533      -0.001018       0.018535       0.021968      -0.014207       0.004863       0.009344              1.742913       2.268154      -0.110949       0.471081       1.332433      -0.032523       1.628152           0.000379
          120              H       9.158374       8.922604      16.839201       0.090309       1.075836 0.77445483E+01  0.76235619E+02                                 1.796158                            1.671236      -1.199811       2.300707                    0.995199       3.803243      11.045022       0.460080       1.352417      -0.691684      -0.010713      -0.000582      -0.042511       0.043844      -0.001180       0.004407       0.000720       0.013439       0.020853      -0.010374       0.000495       0.009879              1.864529       1.565280      -0.007775       0.223453       1.383429       0.128665       2.644878           0.001020
          121              H       1.372579       9.081019      26.585929       0.111231       1.070796 0.79194909E+01  0.78809173E+02                                 1.824193                            1.717375      -1.370295       2.232695                    0.993579       3.880915      11.529048       0.440720       1.396575      -0.682538      -0.024465       0.005481       0.039018       0.046379      -0.000507      -0.007015       0.001890       0.004955       0.021537      -0.006454      -0.004933       0.011387              1.873721       2.024340       0.001949      -0.368307       1.603545       0.036915       1.993276          -0.000017
          122              H       4.930384       8.899056      24.766721       0.126110       1.014927 0.72276535E+01  0.68631773E+02                                 1.624905                            1.540728      -0.851386       2.485672                    0.999507       3.203587       8.595315       0.523712       1.231646      -0.721437       0.040580      -0.001675      -0.002373       0.040684      -0.002531      -0.007687       0.000963       0.025872      -0.009502      -0.011605      -0.006041       0.017646              1.663733       2.216986      -0.029339       0.061901       1.377761      -0.035078       1.396452          -0.000003
          123              H       3.821667       8.881930      22.746884       0.119536       1.042221 0.72474923E+01  0.67906079E+02                                 1.568115                            1.477028      -0.749059       2.526355                    0.999847       3.049751       7.763286       0.579114       1.128811      -0.747772       0.022948      -0.000274      -0.030133       0.037877       0.000544      -0.001304       0.000165       0.033505       0.030372      -0.021825       0.009391       0.012433              1.599577       1.551706       0.004235      -0.380196       1.275126       0.001443       1.971901           0.000228
          124              H       1.523712       8.875508      22.698083       0.097021       1.301572 0.92192628E+01  0.93346961E+02                                 1.940346                            1.752448      -1.059442       2.371249                    0.997234       3.578076      10.021985       0.484258       1.249182      -0.716493      -0.020459      -0.002762      -0.042186       0.046967       0.000667      -0.002978       0.001065       0.014082       0.045930      -0.014777      -0.001100       0.015877              2.040359       2.069995       0.041349       0.670549       1.476702       0.014684       2.574380           0.000427
          125              H       2.406969       8.361730      14.293394       0.099617       1.118074 0.84591203E+01  0.84862156E+02                                 1.826236                            1.738632      -1.179949       2.317921                    0.995536       3.731069      10.827605       0.455612       1.340052      -0.695441       0.006264       0.046660       0.000494       0.047081      -0.001053      -0.002047       0.001676      -0.026887      -0.026688      -0.010999      -0.007048       0.018047              1.849542       1.606097       0.079259      -0.017487       2.423234       0.022823       1.519294           0.000396
          126              H       3.462418       4.767428      12.924243       0.115354       0.989679 0.74679062E+01  0.72919092E+02                                 1.707832                            1.652575      -1.181751       2.323731                    0.995444       3.672972      10.657972       0.457414       1.371370      -0.688600       0.021778      -0.022483      -0.021495       0.037970      -0.007470      -0.005986       0.005215      -0.003873      -0.006306      -0.007820      -0.005035       0.012856              1.716388       1.687370      -0.240777      -0.242725       1.876889       0.265955       1.584905           0.000815
          127              H       1.970915       3.816939      14.431664       0.129638       0.978611 0.67913788E+01  0.64519162E+02                                 1.676448                            1.560293      -0.996912       2.413422                    0.998101       3.465374       9.799870       0.479612       1.344267      -0.694601      -0.003200      -0.036557       0.006675       0.037299       0.006584      -0.012241      -0.002493      -0.007625      -0.004232      -0.015068       0.000814       0.014254              1.751060       1.421282       0.012786       0.014861       2.485151      -0.004766       1.346746           0.000151
          128              H       0.677618       5.187013      15.735747       0.093615       1.303152 0.98724267E+01  0.10200405E+03                                 1.975955                            1.844895      -0.971483       2.415313                    0.997909       3.602801      10.298493       0.458524       1.292857      -0.708147      -0.032268      -0.027538       0.022996       0.048253       0.005603      -0.013038      -0.008366      -0.020043      -0.039060      -0.022512       0.000356       0.022156              2.018973       2.277287       0.275054      -0.504994       1.817509      -0.276063       1.962123           0.003214
          129              H       0.779199      21.278956      25.881020       0.096383       1.111867 0.78505286E+01  0.77232958E+02                                 1.809959                            1.662699      -1.168123       2.314652                    0.996134       3.720754      10.662306       0.471458       1.320565      -0.698601       0.031979      -0.017477       0.029441       0.046849       0.002428       0.017162       0.004035       0.000821      -0.001986      -0.017228      -0.001112       0.018341              1.885362       1.851221      -0.432966       0.379866       1.934700      -0.392283       1.870165           0.001004
          130              H       0.520292       2.130036      25.973200       0.115318       0.908503 0.65481511E+01  0.62246764E+02                                 1.647275                            1.572097      -1.212169       2.306608                    0.994558       3.728877      10.889043       0.455236       1.415374      -0.679066       0.013246       0.017643       0.023505       0.032236      -0.003341       0.009830      -0.000150      -0.010375       0.002540      -0.013117       0.004063       0.009054              1.664652       1.561080       0.193798       0.274756       1.760438       0.278398       1.672440           0.000720
          131              H      10.306733       1.873147      23.012581       0.109420       1.243866 0.95846797E+01  0.98550532E+02                                 1.919790                            1.819552      -1.091541       2.353454                    0.996827       3.692894      10.617824       0.459877       1.295337      -0.706018      -0.017837       0.014998      -0.019953       0.030680       0.001768       0.011605       0.002503      -0.019952       0.014495      -0.018240       0.005716       0.012524              1.939287       2.007174      -0.229104       0.380398       1.954572      -0.184178       1.856114           0.003212
          132              H      10.636251      21.037052      22.974624       0.069017       1.488528 0.11267025E+02  0.12005541E+03                                 2.120006                            1.937024      -1.175423       2.295854                    0.994864       3.917045      11.288121       0.460301       1.248797      -0.715905      -0.024042      -0.016316      -0.030259       0.041951      -0.002942       0.020901      -0.002069       0.005867       0.020282      -0.018125      -0.006630       0.024756              2.192277       2.222207       0.453585       0.416885       2.190418       0.495971       2.164208           0.006092
          133              H       9.946245       3.958228      23.161696       0.103238       1.484098 0.12181490E+02  0.13370684E+03                                 2.204170                            2.086608      -1.313881       2.244708                    0.993218       4.058914      12.271897       0.416332       1.340333      -0.696253      -0.013204      -0.016145      -0.016705       0.026722      -0.006918       0.007758      -0.000918      -0.031433       0.011727      -0.021313       0.005494       0.015819              2.215969       2.192077       0.334605       0.389939       2.395598       0.298919       2.060232           0.006885
          134              H       9.868201       6.233835      23.126451       0.087419       1.300960 0.96357146E+01  0.99137479E+02                                 1.980896                            1.823903      -0.999767       2.393378                    0.997774       3.686353      10.578129       0.459834       1.294646      -0.706606      -0.031693       0.019154      -0.026811       0.045718       0.000677       0.014041       0.002016      -0.000457      -0.000533      -0.014261       0.000117       0.014145              2.064891       1.977239      -0.423825       0.481487       2.152318      -0.553396       2.065115           0.000820
          135              H       0.271295       6.458613      25.775283       0.072570       1.116834 0.82185914E+01  0.82469148E+02                                 1.862271                            1.735730      -1.407575       2.190882                    0.992252       4.097249      12.184799       0.444031       1.374670      -0.685889       0.021804       0.023467       0.026471       0.041555       0.003216       0.009796       0.005857      -0.006934      -0.009617      -0.012632      -0.000061       0.012693              1.919595       1.953353       0.401827       0.438023       2.052242       0.327568       1.753190           0.000668
          136              H       0.475695       4.193710      25.864753       0.109964       0.979189 0.72284617E+01  0.70628165E+02                                 1.741601                            1.658144      -1.456090       2.182773                    0.992229       3.983888      11.901798       0.439485       1.426363      -0.675881       0.017888      -0.015469       0.020726       0.031446      -0.000935       0.006833      -0.000664      -0.010748       0.001786      -0.010068       0.003970       0.006098              1.770095       1.885559      -0.244059       0.441852       1.743872      -0.190668       1.680854           0.000672
          137              H       5.588182       8.635745       7.423238       0.080568       1.740781 0.14515344E+02  0.16643944E+03                                 2.445003                            2.271596      -1.506372       2.146109                    0.991416       4.339873      13.405521       0.400692       1.333110      -0.697284       0.035249       0.002007      -0.018810       0.040004       0.010341      -0.007962       0.009839       0.016945       0.011711      -0.021371       0.007892       0.013479              2.474044       3.170384      -0.227846      -0.368261       1.813400       0.087578       2.438347           0.008691
          138              H       1.745455       9.215886       6.496011       0.121153       1.156763 0.87685385E+01  0.87683865E+02                                 1.800926                            1.720767      -0.956774       2.435047                    0.998252       3.405247       9.480853       0.483688       1.266334      -0.714004      -0.032242       0.004841      -0.025873       0.041622      -0.001917       0.005420      -0.003237       0.028316      -0.006947      -0.013910      -0.003188       0.017098              1.814735       1.912476      -0.089304       0.410293       1.461400      -0.052919       2.070328           0.000872
          139              H       1.270999       9.271545       8.751721       0.117934       1.004174 0.71417358E+01  0.68636777E+02                                 1.695514                            1.591117      -1.053056       2.382743                    0.996773       3.558811      10.089088       0.479426       1.329326      -0.697250      -0.033364       0.007044       0.007748       0.034969      -0.004781       0.002533       0.001018       0.018535       0.021968      -0.014207       0.004863       0.009344              1.742912       2.268153      -0.110950      -0.471080       1.332432       0.032523       1.628151           0.000380
          140              H       2.964424       8.922604      10.272699       0.090309       1.075836 0.77445508E+01  0.76235650E+02                                 1.796159                            1.671236      -1.199813       2.300706                    0.995199       3.803244      11.045026       0.460080       1.352418      -0.691684      -0.010713      -0.000582       0.042511       0.043844      -0.001180      -0.004407      -0.000720       0.013439       0.020853      -0.010374       0.000495       0.009879              1.864530       1.565281      -0.007775      -0.223454       1.383430      -0.128665       2.644878           0.001020
          141              H       7.566529       9.081019       0.525971       0.111231       1.070796 0.79194917E+01  0.78809180E+02                                 1.824193                            1.717375      -1.370295       2.232695                    0.993579       3.880915      11.529047       0.440720       1.396574      -0.682538      -0.024465       0.005481      -0.039018       0.046379      -0.000507       0.007015      -0.001890       0.004955       0.021537      -0.006454      -0.004933       0.011387              1.873721       2.024340       0.001949       0.368307       1.603545      -0.036915       1.993276          -0.000017
          142              H      11.124334       8.899056       2.345179       0.126110       1.014927 0.72276544E+01  0.68631779E+02                                 1.624905                            1.540728      -0.851386       2.485672                    0.999507       3.203586       8.595310       0.523712       1.231645      -0.721437       0.040580      -0.001675       0.002373       0.040684      -0.002531       0.007687      -0.000963       0.025872      -0.009502      -0.011605      -0.006041       0.017646              1.663733       2.216986      -0.029339      -0.061901       1.377760       0.035078       1.396452          -0.000002
          143              H      10.015617       8.881930       4.365016       0.119535       1.042216 0.72474473E+01  0.67905513E+02                                 1.568106                            1.477021      -0.749059       2.526355                    0.999847       3.049743       7.763243       0.579118       1.128806      -0.747773       0.022948      -0.000275       0.030133       0.037877       0.000544       0.001304      -0.000165       0.033505       0.030372      -0.021825       0.009391       0.012433              1.599569       1.551698       0.004235       0.380193       1.275120      -0.001443       1.971889           0.000231
          144              H       7.717662       8.875508       4.413817       0.097021       1.301569 0.92192343E+01  0.93346567E+02                                 1.940340                            1.752444      -1.059441       2.371249                    0.997234       3.578069      10.021948       0.484259       1.249179      -0.716494      -0.020459      -0.002762       0.042186       0.046967       0.000667       0.002978      -0.001065       0.014082       0.045930      -0.014776      -0.001100       0.015877              2.040353       2.069988       0.041349      -0.670546       1.476699      -0.014684       2.574373           0.000428
          145              H       8.600919       8.361730      12.818506       0.099618       1.118073 0.84591110E+01  0.84862041E+02                                 1.826235                            1.738632      -1.179948       2.317921                    0.995536       3.731067      10.827599       0.455613       1.340052      -0.695441       0.006264       0.046660      -0.000494       0.047081      -0.001053       0.002047      -0.001676      -0.026887      -0.026688      -0.010999      -0.007048       0.018047              1.849541       1.606096       0.079260       0.017487       2.423233      -0.022823       1.519293           0.000396
          146              H       9.656368       4.767428      14.187657       0.115354       0.989679 0.74679048E+01  0.72919079E+02                                 1.707832                            1.652575      -1.181752       2.323730                    0.995444       3.672972      10.657974       0.457413       1.371371      -0.688600       0.021778      -0.022483       0.021495       0.037970      -0.007470       0.005986      -0.005215      -0.003873      -0.006306      -0.007820      -0.005035       0.012856              1.716389       1.687370      -0.240777       0.242725       1.876890      -0.265955       1.584906           0.000815
          147              H       8.164865       3.816939      12.680236       0.129638       0.978611 0.67913794E+01  0.64519169E+02                                 1.676448                            1.560293      -0.996911       2.413422                    0.998101       3.465374       9.799869       0.479612       1.344266      -0.694601      -0.003200      -0.036557      -0.006675       0.037299       0.006584       0.012242       0.002493      -0.007625      -0.004232      -0.015068       0.000814       0.014254              1.751060       1.421282       0.012786      -0.014861       2.485151       0.004766       1.346746           0.000151
          148              H       6.871568       5.187013      11.376153       0.093615       1.303156 0.98724672E+01  0.10200458E+03                                 1.975960                            1.844899      -0.971486       2.415312                    0.997909       3.602808      10.298523       0.458523       1.292858      -0.708146      -0.032268      -0.027539      -0.022995       0.048253       0.005603       0.013037       0.008366      -0.020043      -0.039061      -0.022513       0.000356       0.022156              2.018978       2.277293       0.275055       0.504996       1.817514       0.276064       1.962127           0.003214
          149              H       6.973149      21.278956       1.230880       0.096382       1.111866 0.78505223E+01  0.77232888E+02                                 1.809959                            1.662699      -1.168119       2.314654                    0.996134       3.720754      10.662308       0.471457       1.320566      -0.698601       0.031979      -0.017477      -0.029441       0.046850       0.002428      -0.017162      -0.004034       0.000822      -0.001986      -0.017228      -0.001112       0.018340              1.885362       1.851221      -0.432966      -0.379865       1.934700       0.392282       1.870164           0.001004
          150              H       6.714242       2.130036       1.138700       0.115318       0.908501 0.65481319E+01  0.62246521E+02                                 1.647271                            1.572094      -1.212160       2.306612                    0.994558       3.728868      10.889003       0.455237       1.415372      -0.679067       0.013246       0.017642      -0.023505       0.032236      -0.003341      -0.009830       0.000150      -0.010375       0.002540      -0.013117       0.004063       0.009054              1.664648       1.561076       0.193797      -0.274755       1.760433      -0.278397       1.672436           0.000720
          151              H       4.112783       1.873147       4.099319       0.109420       1.243850 0.95845078E+01  0.98548124E+02                                 1.919759                            1.819524      -1.091525       2.353461                    0.996828       3.692848      10.617587       0.459887       1.295319      -0.706022      -0.017838       0.014998       0.019953       0.030680       0.001767      -0.011606      -0.002503      -0.019951       0.014494      -0.018239       0.005716       0.012524              1.939255       2.007142      -0.229098      -0.380390       1.954536       0.184174       1.856087           0.003214
          152              H       4.442301      21.037052       4.137276       0.069017       1.488440 0.11266179E+02  0.12004376E+03                                 2.119900                            1.936935      -1.175346       2.295893                    0.994865       3.916889      11.287432       0.460319       1.248776      -0.715910      -0.024042      -0.016318       0.030260       0.041952      -0.002942      -0.020900       0.002067       0.005861       0.020278      -0.018127      -0.006626       0.024753              2.192164       2.222090       0.453550      -0.416854       2.190302      -0.495934       2.164100           0.006095
          153              H       3.752295       3.958228       3.950204       0.103237       1.484065 0.12181136E+02  0.13370181E+03                                 2.204129                            2.086571      -1.313852       2.244723                    0.993218       4.058849      12.271599       0.416339       1.340325      -0.696255      -0.013205      -0.016145       0.016706       0.026723      -0.006917      -0.007759       0.000918      -0.031430       0.011727      -0.021313       0.005495       0.015818              2.215927       2.192037       0.334596      -0.389929       2.395548      -0.298911       2.060196           0.006888
          154              H       3.674251       6.233835       3.985449       0.087418       1.300952 0.96356312E+01  0.99136314E+02                                 1.980881                            1.823890      -0.999759       2.393381                    0.997774       3.686331      10.578017       0.459838       1.294638      -0.706608      -0.031693       0.019153       0.026811       0.045718       0.000677      -0.014041      -0.002017      -0.000456      -0.000533      -0.014262       0.000116       0.014145              2.064874       1.977224      -0.423820      -0.481483       2.152299       0.553389       2.065100           0.000821
          155              H       6.465245       6.458613       1.336617       0.072570       1.116833 0.82185814E+01  0.82469011E+02                                 1.862269                            1.735729      -1.407570       2.190884                    0.992252       4.097244      12.184776       0.444032       1.374669      -0.685889       0.021804       0.023466      -0.026471       0.041555       0.003216      -0.009796      -0.005857      -0.006934      -0.009617      -0.012631      -0.000062       0.012693              1.919592       1.953350       0.401826      -0.438023       2.052238      -0.327567       1.753188           0.000668
          156              H       6.669645       4.193710       1.247147       0.109964       0.979186 0.72284369E+01  0.70627845E+02                                 1.741597                            1.658140      -1.456084       2.182775                    0.992229       3.983877      11.901749       0.439486       1.426361      -0.675881       0.017888      -0.015469      -0.020726       0.031446      -0.000935      -0.006833       0.000664      -0.010748       0.001786      -0.010068       0.003969       0.006098              1.770091       1.885554      -0.244058      -0.441851       1.743868       0.190668       1.680851           0.000672
          157              H       6.799718      19.339445       6.132712       0.080569       1.740739 0.14514893E+02  0.16643283E+03                                 2.444959                            2.271557      -1.506341       2.146125                    0.991417       4.339797      13.405192       0.400697       1.333106      -0.697285      -0.035250       0.002006       0.018809       0.040005      -0.010338      -0.007960      -0.009837       0.016946       0.011707      -0.021367       0.007889       0.013477              2.473998       3.170323       0.227841      -0.368254       1.813373      -0.087576       2.438300           0.008679
          158              H      10.642445      19.919586       7.059939       0.121153       1.156756 0.87684615E+01  0.87682816E+02                                 1.800911                            1.720754      -0.956771       2.435049                    0.998252       3.405231       9.480763       0.483693       1.266325      -0.714006       0.032242       0.004841       0.025873       0.041622       0.001917       0.005421       0.003237       0.028315      -0.006948      -0.013909      -0.003189       0.017098              1.814719       1.912459       0.089302       0.410287       1.461389       0.052918       2.070309           0.000871
          159              H      11.116901      19.975245       4.804229       0.117933       1.004175 0.71417536E+01  0.68637003E+02                                 1.695517                            1.591120      -1.053057       2.382743                    0.996773       3.558816      10.089112       0.479425       1.329328      -0.697249       0.033364       0.007044      -0.007748       0.034969       0.004780       0.002532      -0.001018       0.018535       0.021969      -0.014207       0.004864       0.009344              1.742916       2.268158       0.110950      -0.471082       1.332435      -0.032523       1.628154           0.000369
          160              H       9.423476      19.626304       3.283251       0.090308       1.075839 0.77445756E+01  0.76235968E+02                                 1.796162                            1.671240      -1.199818       2.300704                    0.995198       3.803253      11.045063       0.460079       1.352419      -0.691684       0.010713      -0.000582      -0.042511       0.043844       0.001180      -0.004407       0.000720       0.013439       0.020853      -0.010373       0.000495       0.009879              1.864533       1.565284       0.007775      -0.223454       1.383432       0.128666       2.644885           0.001005
          161              H       4.821371      19.784719      13.029979       0.111231       1.070796 0.79194881E+01  0.78809141E+02                                 1.824193                            1.717375      -1.370295       2.232695                    0.993579       3.880914      11.529046       0.440720       1.396575      -0.682538       0.024465       0.005481       0.039018       0.046379       0.000507       0.007015       0.001890       0.004955       0.021537      -0.006454      -0.004933       0.011387              1.873721       2.024340      -0.001949       0.368307       1.603545       0.036915       1.993277          -0.000008
          162              H       1.263566      19.602756      11.210771       0.126110       1.014924 0.72276210E+01  0.68631360E+02                                 1.624899                            1.540723      -0.851384       2.485673                    0.999507       3.203577       8.595270       0.523714       1.231643      -0.721437      -0.040581      -0.001675      -0.002373       0.040684       0.002531       0.007687       0.000963       0.025872      -0.009502      -0.011605      -0.006041       0.017646              1.663727       2.216977       0.029339      -0.061901       1.377756      -0.035078       1.396447           0.000012
          163              H       2.372283      19.585630       9.190934       0.119535       1.042218 0.72474616E+01  0.67905676E+02                                 1.568108                            1.477022      -0.749059       2.526354                    0.999847       3.049744       7.763246       0.579117       1.128806      -0.747773      -0.022949      -0.000275      -0.030133       0.037877      -0.000544       0.001305       0.000166       0.033505       0.030371      -0.021824       0.009391       0.012433              1.599570       1.551699      -0.004235       0.380194       1.275120       0.001443       1.971891           0.000233
          164              H       4.670238      19.579208       9.142133       0.097021       1.301578 0.92193132E+01  0.93347553E+02                                 1.940348                            1.752450      -1.059446       2.371247                    0.997234       3.578081      10.021987       0.484259       1.249176      -0.716494       0.020460      -0.002762      -0.042186       0.046967      -0.000667       0.002978       0.001065       0.014081       0.045928      -0.014776      -0.001100       0.015876              2.040361       2.069996      -0.041349      -0.670550       1.476703       0.014684       2.574384           0.000427
          165              H       3.786981      19.065430       0.737444       0.099617       1.118078 0.84591567E+01  0.84862626E+02                                 1.826241                            1.738637      -1.179956       2.317917                    0.995536       3.731079      10.827646       0.455612       1.340053      -0.695441      -0.006264       0.046660       0.000494       0.047081       0.001053       0.002047       0.001676      -0.026887      -0.026688      -0.010999      -0.007048       0.018048              1.849546       1.606101      -0.079259       0.017487       2.423240       0.022823       1.519298           0.000375
          166              H       2.731532      15.471128      26.480193       0.115354       0.989678 0.74679044E+01  0.72919092E+02                                 1.707833                            1.652576      -1.181755       2.323729                    0.995444       3.672976      10.657995       0.457413       1.371373      -0.688599      -0.021778      -0.022483      -0.021495       0.037970       0.007470       0.005987       0.005215      -0.003873      -0.006306      -0.007821      -0.005035       0.012856              1.716389       1.687371       0.240777       0.242725       1.876891       0.265955       1.584906           0.000802
          167              H       4.223035      14.520639       0.875714       0.129638       0.978611 0.67913844E+01  0.64519235E+02                                 1.676449                            1.560294      -0.996914       2.413421                    0.998101       3.465376       9.799880       0.479611       1.344268      -0.694601       0.003200      -0.036557       0.006675       0.037299      -0.006584       0.012242      -0.002493      -0.007625      -0.004232      -0.015068       0.000814       0.014254              1.751061       1.421284      -0.012786      -0.014861       2.485153      -0.004767       1.346747           0.000140
          168              H       5.516332      15.890713       2.179797       0.093615       1.303140 0.98723069E+01  0.10200244E+03                                 1.975939                            1.844880      -0.971470       2.415320                    0.997910       3.602777      10.298384       0.458527       1.292852      -0.708148       0.032268      -0.027538       0.022996       0.048253      -0.005602       0.013038      -0.008365      -0.020043      -0.039057      -0.022512       0.000357       0.022155              2.018955       2.277266      -0.275050       0.504987       1.817494      -0.276060       1.962106           0.003195
          169              H       5.414751      10.575256      12.325070       0.096382       1.111860 0.78504656E+01  0.77232165E+02                                 1.809950                            1.662692      -1.168102       2.314662                    0.996134       3.720736      10.662234       0.471459       1.320564      -0.698601      -0.031979      -0.017477       0.029441       0.046849      -0.002428      -0.017162       0.004034       0.000821      -0.001986      -0.017228      -0.001112       0.018340              1.885352       1.851212       0.432962      -0.379862       1.934690      -0.392280       1.870155           0.001024
          170              H       5.673658      12.833736      12.417250       0.115318       0.908503 0.65481404E+01  0.62246606E+02                                 1.647271                            1.572093      -1.212155       2.306614                    0.994558       3.728866      10.888989       0.455238       1.415370      -0.679067      -0.013245       0.017642       0.023505       0.032236       0.003341      -0.009830      -0.000150      -0.010375       0.002540      -0.013116       0.004063       0.009054              1.664648       1.561076      -0.193798      -0.274755       1.760433       0.278397       1.672436           0.000734
          171              H       8.275117      12.576848       9.456631       0.109419       1.243854 0.95845465E+01  0.98548651E+02                                 1.919765                            1.819529      -1.091524       2.353462                    0.996828       3.692856      10.617628       0.459885       1.295322      -0.706021       0.017838       0.014997      -0.019953       0.030679      -0.001768      -0.011605       0.002503      -0.019952       0.014496      -0.018239       0.005716       0.012524              1.939262       2.007149       0.229101      -0.380392       1.954545      -0.184175       1.856092           0.003229
          172              H       7.945599      10.333352       9.418674       0.069016       1.488463 0.11266404E+02  0.12004683E+03                                 2.119926                            1.936957      -1.175368       2.295882                    0.994865       3.916927      11.287593       0.460315       1.248780      -0.715909       0.024042      -0.016317      -0.030259       0.041951       0.002942      -0.020901      -0.002068       0.005864       0.020282      -0.018126      -0.006629       0.024755              2.192192       2.222119      -0.453559      -0.416862       2.190330       0.495944       2.164127           0.006112
          173              H       8.635605      14.661928       9.605746       0.103236       1.484089 0.12181382E+02  0.13370529E+03                                 2.204158                            2.086597      -1.313871       2.244713                    0.993218       4.058889      12.271785       0.416334       1.340330      -0.696254       0.013204      -0.016144      -0.016705       0.026722       0.006918      -0.007757      -0.000918      -0.031433       0.011729      -0.021313       0.005495       0.015819              2.215957       2.192067      -0.334603      -0.389937       2.395582       0.298917       2.060222           0.006902
          174              H       8.713649      16.937535       9.570501       0.087418       1.300946 0.96355781E+01  0.99135616E+02                                 1.980874                            1.823884      -0.999750       2.393385                    0.997775       3.686322      10.577978       0.459839       1.294637      -0.706608       0.031693       0.019153      -0.026811       0.045718      -0.000677      -0.014041       0.002016      -0.000456      -0.000533      -0.014262       0.000116       0.014145              2.064866       1.977217       0.423817      -0.481479       2.152290      -0.553385       2.065091           0.000829
          175              H       5.922655      17.162313      12.219333       0.072569       1.116831 0.82185622E+01  0.82468757E+02                                 1.862266                            1.735726      -1.407562       2.190888                    0.992252       4.097236      12.184741       0.444032       1.374668      -0.685890      -0.021804       0.023466       0.026471       0.041554      -0.003216      -0.009796       0.005857      -0.006934      -0.009617      -0.012631      -0.000062       0.012693              1.919590       1.953348      -0.401826      -0.438022       2.052235       0.327567       1.753186           0.000679
          176              H       5.718255      14.897410      12.308803       0.109964       0.979187 0.72284396E+01  0.70627852E+02                                 1.741595                            1.658138      -1.456081       2.182777                    0.992229       3.983872      11.901718       0.439487       1.426357      -0.675882      -0.017888      -0.015469       0.020726       0.031446       0.000935      -0.006833      -0.000664      -0.010748       0.001786      -0.010067       0.003969       0.006098              1.770089       1.885552       0.244058      -0.441850       1.743866      -0.190667       1.680849           0.000684
          177              C       7.684214      12.661835      19.423236       0.023197      29.364916 0.37312571E+03  0.85674536E+04                                 8.540759                            6.617736      -0.124631       1.949513                    0.999498      28.769479      85.729621       0.606058       0.440144      -1.034348       0.026082      -0.010315      -0.038944       0.047993       0.038872      -0.038489       0.017292      -0.057716      -0.102860      -0.074972       0.009374       0.065598              9.749963       8.927520      -0.833895       0.105299       4.605368      -0.131144      15.717000           0.009183
          178              C       8.644277      12.474734      20.400891      -0.042819      37.519527 0.44748990E+03  0.10542607E+05                                 9.811818                            7.078794       0.002280       2.010867                    0.999260      27.367278      77.453524       0.619120       0.419920      -1.067426       0.022917      -0.003299      -0.021469       0.031575       0.006165       0.005290      -0.001895      -0.010654      -0.061861      -0.021927       0.003463       0.018464             12.304024      10.421691      -1.227237      -2.448031       5.368235       0.894783      21.122145           0.004581
          179              C       9.963588      12.297481      19.987977      -0.062404      28.849260 0.40226801E+03  0.93279914E+04                                 8.331129                            6.807118      -0.028565       1.977908                    0.999521      28.646827      83.312483       0.611492       0.431959      -1.048561      -0.011519       0.001209      -0.009172       0.014774       0.001809       0.011374      -0.005077      -0.024666      -0.084143      -0.032393       0.005542       0.026851              9.233362       9.289766      -0.918716      -1.959577       4.824599       0.286234      13.585719           0.018205
          180              C      10.248510      12.282710      18.655698      -0.121314      29.675012 0.41930193E+03  0.97997668E+04                                 8.429148                            6.909472       0.092600       2.018998                    0.998641      28.829154      83.488031       0.613795       0.426967      -1.054247      -0.006775      -0.004426       0.019070       0.020716      -0.006135       0.003977       0.000042       0.006929      -0.040408      -0.014186      -0.000020       0.014206              9.303387      10.036141      -0.859195      -1.490946       4.746687      -0.286505      13.127334          -0.000293
          181              C       9.220314      12.488863      17.746908       0.085457      24.690404 0.34392540E+03  0.76816056E+04                                 7.571769                            6.335683       0.040255       2.031626                    0.999097      26.476733      75.985934       0.626563       0.437677      -1.043369      -0.041173       0.013178       0.031800       0.053666       0.011599      -0.012375       0.005139      -0.064595       0.005034      -0.039335       0.005565       0.033770              8.118665       9.182212      -0.858203      -0.077178       4.269498      -0.707572      10.904285           0.018633
          182              C       8.252819      12.449473      21.838907       0.567877      24.400947 0.26273790E+03  0.55195524E+04                                 7.842183                            5.781371      -0.126252       2.008833                    0.999312      22.991298      65.270332       0.611160       0.477057      -1.014975      -0.019504      -0.007504       0.045405       0.049984      -0.036128      -0.000552      -0.003680      -0.138151      -0.148395      -0.053701      -0.049062       0.102763              9.610582       8.054482       0.040282      -2.036003       4.772642       1.483306      16.004621           0.001938
          183              C       4.320900      12.390175      25.804293       0.047714      28.354006 0.38573267E+03  0.88934047E+04                                 8.387846                            6.798779      -0.206585       1.941335                    0.998166      27.840196      81.999215       0.591177       0.449373      -1.033324       0.012901       0.000629      -0.053219       0.054764       0.001589       0.018985      -0.005182      -0.107415      -0.021486      -0.057410      -0.000293       0.057703              9.364513      12.655387       0.430953      -2.058408       5.574026      -0.166526       9.864128           0.000108
          184              C       2.927261      12.438984      25.905963      -0.051299      35.017057 0.46659502E+03  0.11104569E+05                                 9.315609                            7.230392       0.051773       2.026515                    0.999297      27.538385      78.249457       0.612533       0.420160      -1.067623       0.001669      -0.000896      -0.028198       0.028261      -0.000249       0.011418      -0.003163      -0.008409      -0.034659      -0.018401       0.007138       0.011263             10.703912      12.950536      -0.010704      -3.257862       5.849248       0.650028      13.311953           0.000169
          185              C       2.192658      12.487579      24.739067      -0.054729      27.578749 0.39974706E+03  0.92360676E+04                                 8.042257                            6.793736       0.019613       1.997113                    0.999603      28.228214      81.401056       0.612267       0.432975      -1.050091       0.013475       0.002127      -0.004493       0.014363      -0.002621       0.012039       0.002284      -0.042209      -0.099339      -0.037633      -0.000225       0.037858              8.524881       9.723049       0.047906      -0.944969       5.090678       0.338934      10.760915           0.000407
          186              C       2.851695      12.506203      23.544245      -0.129474      28.505251 0.39597296E+03  0.90644883E+04                                 7.990341                            6.582751       0.312139       2.080965                    0.999817      28.222094      79.203363       0.652000       0.410375      -1.071622      -0.008933       0.001743       0.020991       0.022879       0.002423       0.014226      -0.001696       0.040515       0.034176      -0.026294      -0.001005       0.027299              8.568609      10.756825       0.253093      -0.802062       4.710172       0.069533      10.238830           0.000413
          187              C       4.236662      12.494857      23.520387       0.077525      25.383717 0.33394041E+03  0.73903994E+04                                 7.632715                            6.199280       0.114256       2.050586                    0.999674      26.391575      74.947860       0.641302       0.431564      -1.048951       0.014094       0.005699       0.047666       0.050032       0.004375      -0.017082       0.006314      -0.070296       0.031189      -0.046041       0.014223       0.031819              8.270104      10.808602       0.474357      -1.096385       4.398708       0.006861       9.603002           0.000614
          188              C       2.245926      12.440268       0.128782       0.567262      21.978061 0.25742481E+03  0.53846704E+04                                 7.279436                            5.725315      -0.112963       2.015186                    0.999170      22.929726      65.124448       0.613222       0.477507      -1.013928      -0.022755      -0.002981       0.043931       0.049564       0.012522       0.006992       0.003809      -0.142010      -0.144933      -0.054831      -0.041560       0.096391              8.230736       9.856999      -0.463839      -2.549730       4.950753       0.464960       9.884457           0.000115
          189              C       3.893517      13.969827      14.298274       0.040643      26.191998 0.37559892E+03  0.86018810E+04                                 7.888334                            6.663181      -0.105149       1.968591                    0.998840      27.885085      81.842935       0.603347       0.443272      -1.036914       0.025507       0.031477       0.031948       0.051595       0.004660      -0.047600       0.010285      -0.014210      -0.041993      -0.056812       0.015367       0.041445              8.387683       9.007211       0.299275       3.130850       8.835962      -0.090847       7.319875           0.011211
          190              C       3.110602      14.725722      13.437200      -0.054589      34.596028 0.47637344E+03  0.11407831E+05                                 9.254786                            7.315159      -0.042448       1.991886                    0.999047      27.900415      79.789265       0.607182       0.421242      -1.065852       0.008844       0.021877       0.019055       0.030330      -0.001320      -0.016045      -0.008126      -0.004548      -0.003609      -0.019518       0.002996       0.016522             10.454929      10.857292       1.973523       4.534888      11.502440       1.558332       9.005056           0.001774
          191              C       3.241913      16.101790      13.483561      -0.058349      27.706583 0.42616662E+03  0.10059673E+05                                 8.214346                            7.116058      -0.190685       1.932198                    0.997967      29.075448      86.260871       0.582332       0.445585      -1.036946       0.007461      -0.003672       0.020188       0.021833      -0.010883      -0.035555       0.000120       0.041036       0.047828      -0.033986      -0.016592       0.050578              8.695171       8.077144       1.156176       2.191667      11.453812       0.691516       6.554555           0.014352
          192              C       4.136320      16.667373      14.368223      -0.110659      28.387265 0.41997447E+03  0.98240614E+04                                 8.211360                            6.951735       0.096791       2.031971                    0.997871      28.448132      82.547946       0.606796       0.431514      -1.050962      -0.017306      -0.010622      -0.003587       0.020621       0.006265      -0.009824       0.019368       0.018892       0.001958      -0.027889       0.009809       0.018080              8.818855       8.230487      -0.339083       2.242250      11.473000      -0.272417       6.753077           0.005501
          193              C       4.898176      15.834840      15.157721       0.070008      24.744869 0.34554608E+03  0.77354305E+04                                 7.530959                            6.322446       0.073757       2.032867                    0.999583      26.926251      77.644215       0.630713       0.433806      -1.044533      -0.008202      -0.037068      -0.023998       0.044914       0.016961      -0.020875       0.039519       0.023460      -0.044369      -0.058709       0.028014       0.030695              7.994772       7.995210      -0.486562       2.495418       9.633871      -0.412517       6.355236           0.009726
          194              C       2.149301      14.081574      12.456020       0.572506      21.061970 0.25862792E+03  0.54137296E+04                                 7.068140                            5.739597      -0.040342       2.041130                    0.999357      22.850489      64.828173       0.612585       0.477660      -1.014300      -0.039439      -0.012751      -0.036983       0.055550      -0.019337      -0.063733       0.019941       0.078710       0.013423      -0.050099      -0.042143       0.092242              7.747221       7.557546       1.897349       3.027593       8.361410       1.115643       7.322706          -0.000003
          195              C       6.008132      21.130174      25.289438       0.075917      25.963649 0.33546372E+03  0.74267484E+04                                 7.722078                            6.180249       0.307670       2.115652                    0.999793      26.212383      74.262086       0.647971       0.426970      -1.052585       0.044390       0.015890      -0.040977       0.062467      -0.006877       0.005736       0.009831       0.063719       0.030104      -0.039789       0.010949       0.028840              8.499503       6.511824      -1.292231      -2.011901      12.088434       0.088530       6.898251           0.025888
          196              C       6.155548      19.763740      25.344746      -0.182602      33.202988 0.46439761E+03  0.11132108E+05                                 9.061140                            7.258827       0.090341       2.004007                    0.999192      29.983825      87.877444       0.600544       0.425475      -1.055394       0.023342      -0.001490      -0.000972       0.023409       0.023155      -0.002370      -0.017493       0.010939       0.016926      -0.031076       0.002223       0.028853             10.069193       7.583415      -2.125748      -2.060862      15.125874       0.183395       7.498290           0.030431
          197              C       7.002880      19.104392      24.486655       0.089588      33.679141 0.40147154E+03  0.92477849E+04                                 9.231045                            6.792777      -0.036433       2.006324                    0.999556      26.370051      74.914086       0.616953       0.430994      -1.055629       0.006625       0.020329       0.006508       0.022350       0.001388      -0.016683       0.000352      -0.003692      -0.005700      -0.018160       0.002822       0.015338             10.980383       7.290029      -1.630746      -1.880964      18.621156      -0.781308       7.029966           0.076320
          198              C       7.674304      19.912735      23.612567      -0.212958      33.244143 0.45496946E+03  0.10869372E+05                                 9.020046                            7.136613       0.102292       1.992102                    0.999643      30.800431      90.636397       0.610732       0.419791      -1.057093      -0.007028      -0.005540       0.024760       0.026328      -0.017822      -0.009369       0.027937       0.005399       0.053704      -0.033279      -0.007914       0.041193              9.899447       7.613892      -0.159647      -1.996149      15.013480      -1.543804       7.070969           0.027750
          199              C       7.481053      21.271035      23.601993       0.043800      26.972362 0.34861702E+03  0.78091095E+04                                 7.871963                            6.257330       0.163599       2.041500                    0.999864      27.551170      79.062194       0.649221       0.421173      -1.053943      -0.032390      -0.000725       0.046857       0.056967       0.018564      -0.006329      -0.018967       0.055706       0.095807      -0.052661       0.012005       0.040656              8.538467       7.478521      -0.502596      -2.262569      11.465857      -0.506794       6.671022           0.022748
          200              C       7.120565      17.635630      24.475539       0.083392      33.712091 0.41004919E+03  0.94935993E+04                                 9.224764                            6.846394      -0.061502       1.992602                    0.999439      26.660014      75.883390       0.617152       0.428666      -1.057262       0.004034      -0.022280      -0.000208       0.022643       0.000468      -0.019438       0.000765      -0.016908      -0.000504      -0.024157       0.008547       0.015609             10.963895       7.749941      -1.511327      -2.067047      18.544805      -0.308447       6.596939           0.063276
          201              C       8.040986      16.964080      23.689023      -0.217299      33.932847 0.47891884E+03  0.11652905E+05                                 9.305215                            7.427571      -0.163823       1.905791                    0.998558      31.839995      96.265023       0.582735       0.431979      -1.043820      -0.013477       0.001888       0.019334       0.023643       0.010900      -0.005710      -0.021770      -0.015616       0.023234      -0.019511      -0.011359       0.030870             10.334776       8.108233      -1.302624      -2.261937      15.916523       1.062842       6.979573           0.037385
          202              C       8.089299      15.588226      23.677093       0.075571      26.172911 0.34097130E+03  0.76020195E+04                                 7.814827                            6.247192       0.108083       2.039355                    0.999778      26.911047      77.256280       0.640047       0.429223      -1.048083      -0.040351      -0.018225       0.039995       0.059665      -0.017034      -0.002245       0.018627       0.054805       0.044364      -0.044749       0.014941       0.029807              8.652992       6.699409      -0.337407      -2.261170      12.698700       0.993583       6.560867           0.012879
          203              C       6.460290      15.458498      25.214067       0.068112      26.784370 0.35375956E+03  0.79709304E+04                                 7.954585                            6.393378      -0.040937       1.987596                    0.999479      27.370261      79.343434       0.627367       0.433295      -1.044188       0.044430      -0.000746      -0.038406       0.058734       0.018534       0.015107      -0.023311       0.048852       0.063814      -0.051360       0.017155       0.034206              8.842874       7.399780      -0.382585      -2.583299      12.808964       0.348869       6.319877           0.015206
          204              C       6.331456      16.830926      25.280762      -0.199612      33.701219 0.48511236E+03  0.11798036E+05                                 9.238138                            7.477458      -0.168716       1.912750                    0.998245      31.072309      92.798362       0.582696       0.432212      -1.047532       0.013908       0.006370      -0.008731       0.017613      -0.021384       0.003209       0.026226       0.010419       0.038816      -0.039011       0.006594       0.032417             10.221021       8.243217       0.011832      -2.675309      15.384620      -0.516591       7.035226           0.029371
          205              C       4.703686       1.958135      21.244614       0.023196      29.365302 0.37313091E+03  0.85676161E+04                                 8.540870                            6.617805      -0.124673       1.949497                    0.999498      28.769795      85.731212       0.606051       0.440147      -1.034345      -0.026084      -0.010317       0.038944       0.047994      -0.038878      -0.038492      -0.017294      -0.057718      -0.102850      -0.074977       0.009375       0.065602              9.750104       8.927645       0.833909       0.105300       4.605419       0.131148      15.717247           0.009158
          206              C       3.743623       1.771034      20.266959      -0.042818      37.519547 0.44748956E+03  0.10542600E+05                                 9.811830                            7.078795       0.002282       2.010868                    0.999260      27.367276      77.453588       0.619119       0.419921      -1.067425      -0.022918      -0.003299       0.021469       0.031576      -0.006166       0.005290       0.001895      -0.010654      -0.061862      -0.021928       0.003463       0.018465             12.304050      10.421721       1.227241      -2.448017       5.368237      -0.894777      21.122192           0.004576
          207              C       2.424312       1.593781      20.679873      -0.062405      28.849252 0.40226797E+03  0.93279889E+04                                 8.331124                            6.807116      -0.028565       1.977908                    0.999521      28.646822      83.312419       0.611493       0.431959      -1.048562       0.011520       0.001210       0.009172       0.014775      -0.001809       0.011374       0.005076      -0.024666      -0.084141      -0.032393       0.005542       0.026851              9.233354       9.289780       0.918720      -1.959576       4.824596      -0.286233      13.585685           0.018195
          208              C       2.139390       1.579010      22.012152      -0.121314      29.675009 0.41930200E+03  0.97997692E+04                                 8.429145                            6.909471       0.092604       2.019000                    0.998641      28.829159      83.488051       0.613795       0.426967      -1.054248       0.006775      -0.004426      -0.019070       0.020716       0.006136       0.003976      -0.000043       0.006929      -0.040410      -0.014187      -0.000020       0.014207              9.303384      10.036171       0.859201      -1.490950       4.746686       0.286504      13.127294          -0.000315
          209              C       3.167586       1.785163      22.920942       0.085457      24.690434 0.34392583E+03  0.76816191E+04                                 7.571777                            6.335688       0.040253       2.031626                    0.999097      26.476773      75.986122       0.626562       0.437677      -1.043369       0.041174       0.013179      -0.031800       0.053668      -0.011599      -0.012374      -0.005138      -0.064592       0.005037      -0.039334       0.005566       0.033768              8.118676       9.182242       0.858208      -0.077187       4.269501       0.707573      10.904286           0.018602
          210              C       4.135081       1.745773      18.828943       0.567877      24.400958 0.26273789E+03  0.55195522E+04                                 7.842186                            5.781370      -0.126250       2.008834                    0.999312      22.991302      65.270344       0.611160       0.477057      -1.014975       0.019504      -0.007504      -0.045405       0.049984       0.036128      -0.000552       0.003680      -0.138151      -0.148394      -0.053701      -0.049062       0.102763              9.610592       8.054481      -0.040282      -2.035995       4.772639      -1.483304      16.004655           0.001937
          211              C       8.067000       1.686475      14.863557       0.047715      28.353993 0.38573232E+03  0.88933943E+04                                 8.387844                            6.798776      -0.206585       1.941335                    0.998166      27.840180      81.999151       0.591177       0.449373      -1.033324      -0.012901       0.000629       0.053219       0.054764      -0.001589       0.018985       0.005182      -0.107416      -0.021486      -0.057410      -0.000293       0.057703              9.364512      12.655371      -0.430952      -2.058411       5.574021       0.166523       9.864144           0.000124
          212              C       9.460639       1.735284      14.761887      -0.051299      35.017052 0.46659483E+03  0.11104563E+05                                 9.315608                            7.230390       0.051773       2.026516                    0.999297      27.538374      78.249406       0.612533       0.420160      -1.067623      -0.001669      -0.000895       0.028198       0.028261       0.000249       0.011418       0.003163      -0.008409      -0.034660      -0.018402       0.007138       0.011264             10.703915      12.950528       0.010704      -3.257870       5.849246      -0.650031      13.311971           0.000182
          213              C      10.195242       1.783879      15.928783      -0.054729      27.578705 0.39974607E+03  0.92360369E+04                                 8.042244                            6.793723       0.019616       1.997114                    0.999603      28.228172      81.400838       0.612269       0.432975      -1.050092      -0.013475       0.002127       0.004493       0.014363       0.002621       0.012040      -0.002283      -0.042210      -0.099339      -0.037634      -0.000225       0.037859              8.524870       9.723028      -0.047907      -0.944974       5.090667      -0.338936      10.760914           0.000433
          214              C       9.536205       1.802503      17.123605      -0.129474      28.505230 0.39597226E+03  0.90644679E+04                                 7.990335                            6.582741       0.312142       2.080966                    0.999817      28.222081      79.203298       0.652001       0.410374      -1.071623       0.008933       0.001744      -0.020991       0.022879      -0.002422       0.014227       0.001696       0.040514       0.034170      -0.026293      -0.001007       0.027300              8.568607      10.756826      -0.253094      -0.802066       4.710164      -0.069534      10.238832           0.000428
          215              C       8.151238       1.791157      17.147463       0.077524      25.383779 0.33394097E+03  0.73904183E+04                                 7.632735                            6.199286       0.114254       2.050586                    0.999674      26.391628      74.948148       0.641301       0.431564      -1.048951      -0.014094       0.005700      -0.047666       0.050032      -0.004375      -0.017082      -0.006314      -0.070296       0.031184      -0.046041       0.014222       0.031819              8.270133      10.808629      -0.474358      -1.096409       4.398712      -0.006861       9.603057           0.000624
          216              C      10.141974       1.736568      13.427168       0.567262      21.978064 0.25742480E+03  0.53846700E+04                                 7.279437                            5.725314      -0.112963       2.015186                    0.999170      22.929723      65.124435       0.613222       0.477507      -1.013928       0.022755      -0.002981      -0.043931       0.049564      -0.012522       0.006992      -0.003809      -0.142010      -0.144932      -0.054830      -0.041560       0.096391              8.230740       9.857001       0.463839      -2.549734       4.950753      -0.464963       9.884467           0.000129
          217              C       8.494383       3.266127      26.369576       0.040644      26.192016 0.37559917E+03  0.86018902E+04                                 7.888341                            6.663184      -0.105153       1.968590                    0.998839      27.885123      81.843128       0.603346       0.443272      -1.036914      -0.025508       0.031477      -0.031948       0.051596      -0.004660      -0.047599      -0.010285      -0.014212      -0.041995      -0.056811       0.015368       0.041443              8.387694       9.007228      -0.299281       3.130860       8.835968       0.090846       7.319886           0.011181
          218              C       9.277298       4.022022       0.118750      -0.054589      34.596078 0.47637408E+03  0.11407852E+05                                 9.254798                            7.315165      -0.042451       1.991885                    0.999047      27.900444      79.789398       0.607182       0.421242      -1.065852      -0.008845       0.021877      -0.019054       0.030330       0.001320      -0.016044       0.008125      -0.004547      -0.003609      -0.019517       0.002996       0.016522             10.454947      10.857320      -1.973529       4.534906      11.502445      -1.558333       9.005076           0.001757
          219              C       9.145987       5.398090       0.072389      -0.058350      27.706639 0.42616771E+03  0.10059706E+05                                 8.214357                            7.116066      -0.190689       1.932196                    0.997967      29.075500      86.261080       0.582332       0.445585      -1.036946      -0.007462      -0.003672      -0.020189       0.021834       0.010883      -0.035554      -0.000120       0.041033       0.047826      -0.033984      -0.016591       0.050576              8.695184       8.077164      -1.156171       2.191677      11.453819      -0.691507       6.554568           0.014323
          220              C       8.251580       5.963673      26.299627      -0.110658      28.387254 0.41997403E+03  0.98240495E+04                                 8.211361                            6.951732       0.096788       2.031970                    0.997871      28.448126      82.547951       0.606797       0.431514      -1.050962       0.017307      -0.010622       0.003588       0.020621      -0.006265      -0.009824      -0.019369       0.018891       0.001957      -0.027889       0.009809       0.018080              8.818859       8.230498       0.339098       2.242263      11.472993       0.272434       6.753085           0.005478
          221              C       7.489724       5.131140      25.510129       0.070006      24.745044 0.34554884E+03  0.77355176E+04                                 7.531017                            6.322484       0.073725       2.032855                    0.999583      26.926460      77.645262       0.630709       0.433808      -1.044531       0.008202      -0.037068       0.024000       0.044915      -0.016962      -0.020876      -0.039521       0.023460      -0.044385      -0.058712       0.028017       0.030696              7.994840       7.995289       0.486560       2.495456       9.633941       0.412519       6.355291           0.009697
          222              C      10.238599       3.377874       1.099930       0.572506      21.061998 0.25862830E+03  0.54137404E+04                                 7.068150                            5.739603      -0.040350       2.041127                    0.999357      22.850523      64.828324       0.612584       0.477660      -1.014299       0.039439      -0.012751       0.036983       0.055550       0.019337      -0.063733      -0.019940       0.078710       0.013422      -0.050099      -0.042144       0.092242              7.747233       7.557561      -1.897353       3.027601       8.361419      -1.115645       7.322719          -0.000024
          223              C       6.379768      10.426474      15.378412       0.075917      25.963591 0.33546294E+03  0.74267272E+04                                 7.722074                            6.180249       0.307662       2.115650                    0.999793      26.212332      74.261940       0.647969       0.426971      -1.052584      -0.044389       0.015888       0.040976       0.062464       0.006876       0.005738      -0.009831       0.063721       0.030106      -0.039790       0.010949       0.028842              8.499498       6.511813       1.292229      -2.011891      12.088436      -0.088528       6.898244           0.025931
          224              C       6.232352       9.060040      15.323104      -0.182603      33.202867 0.46439569E+03  0.11132050E+05                                 9.061121                            7.258814       0.090344       2.004009                    0.999192      29.983745      87.877147       0.600544       0.425475      -1.055394      -0.023340      -0.001488       0.000971       0.023408      -0.023154      -0.002368       0.017492       0.010941       0.016926      -0.031075       0.002225       0.028850             10.069170       7.583391       2.125746      -2.060853      15.125842      -0.183399       7.498277           0.030474
          225              C       5.385020       8.400692      16.181195       0.089587      33.678944 0.40146918E+03  0.92477189E+04                                 9.231025                            6.792768      -0.036447       2.006321                    0.999556      26.369953      74.913807       0.616951       0.430995      -1.055628      -0.006626       0.020326      -0.006509       0.022347      -0.001388      -0.016678      -0.000352      -0.003689      -0.005699      -0.018154       0.002820       0.015333             10.980352       7.290006       1.630750      -1.880952      18.621098       0.781293       7.029950           0.076366
          226              C       4.713596       9.209035      17.055283      -0.212959      33.243968 0.45496745E+03  0.10869306E+05                                 9.020012                            7.136601       0.102304       1.992107                    0.999643      30.800279      90.635699       0.610732       0.419792      -1.057094       0.007026      -0.005538      -0.024759       0.026326       0.017822      -0.009369      -0.027936       0.005402       0.053702      -0.033279      -0.007912       0.041191              9.899397       7.613859       0.159644      -1.996133      15.013380       1.543794       7.070951           0.027788
          227              C       4.906847      10.567335      17.065857       0.043801      26.972118 0.34861393E+03  0.78090151E+04                                 7.871905                            6.257301       0.163619       2.041509                    0.999864      27.550931      79.061121       0.649223       0.421173      -1.053945       0.032389      -0.000725      -0.046856       0.056965      -0.018564      -0.006328       0.018968       0.055704       0.095802      -0.052660       0.012005       0.040655              8.538394       7.478457       0.502601      -2.262538      11.465748       0.506775       6.670976           0.022784
          228              C       5.267335       6.931930      16.192311       0.083392      33.711904 0.41004684E+03  0.94935330E+04                                 9.224747                            6.846387      -0.061517       1.992599                    0.999439      26.659910      75.883094       0.617150       0.428668      -1.057261      -0.004034      -0.022276       0.000208       0.022639      -0.000468      -0.019433      -0.000765      -0.016905      -0.000502      -0.024151       0.008546       0.015605             10.963868       7.749916       1.511328      -2.067036      18.544761       0.308438       6.596927           0.063318
          229              C       4.346914       6.260380      16.978827      -0.217298      33.932607 0.47891539E+03  0.11652792E+05                                 9.305162                            7.427541      -0.163810       1.905797                    0.998559      31.839779      96.264026       0.582737       0.431979      -1.043821       0.013474       0.001886      -0.019333       0.023641      -0.010901      -0.005711       0.021770      -0.015610       0.023231      -0.019510      -0.011358       0.030869             10.334708       8.108183       1.302629      -2.261920      15.916401      -1.062851       6.979542           0.037420
          230              C       4.298601       4.884526      16.990757       0.075571      26.172814 0.34097021E+03  0.76019866E+04                                 7.814801                            6.247181       0.108083       2.039355                    0.999778      26.910974      77.255936       0.640048       0.429223      -1.048084       0.040349      -0.018223      -0.039995       0.059664       0.017033      -0.002246      -0.018626       0.054806       0.044361      -0.044747       0.014940       0.029807              8.652956       6.699388       0.337410      -2.261161      12.698627      -0.993585       6.560853           0.012895
          231              C       5.927610       4.754798      15.453783       0.068112      26.784265 0.35375797E+03  0.79708853E+04                                 7.954566                            6.393365      -0.040934       1.987598                    0.999479      27.370184      79.343151       0.627367       0.433295      -1.044188      -0.044430      -0.000745       0.038405       0.058733      -0.018534       0.015108       0.023310       0.048854       0.063816      -0.051360       0.017153       0.034207              8.842850       7.399756       0.382592      -2.583291      12.808928      -0.348880       6.319866           0.015234
          232              C       6.056444       6.127226      15.387088      -0.199613      33.701088 0.48511034E+03  0.11797974E+05                                 9.238117                            7.477446      -0.168713       1.912753                    0.998245      31.072221      92.798027       0.582696       0.432212      -1.047532      -0.013907       0.006369       0.008729       0.017612       0.021383       0.003212      -0.026225       0.010420       0.038817      -0.039011       0.006596       0.032415             10.220993       8.243188      -0.011822      -2.675297      15.384579       0.516577       7.035212           0.029413
          233              C      10.897636       1.958135       5.867286       0.023196      29.365099 0.37312816E+03  0.85675287E+04                                 8.540808                            6.617766      -0.124646       1.949507                    0.999498      28.769620      85.730292       0.606056       0.440145      -1.034347      -0.026083      -0.010316      -0.038944       0.047993      -0.038874       0.038490       0.017293      -0.057717      -0.102857      -0.074974       0.009375       0.065600              9.750029       8.927568       0.833899      -0.105295       4.605390      -0.131145      15.717128           0.009162
          234              C       9.937573       1.771034       6.844941      -0.042818      37.519490 0.44748908E+03  0.10542584E+05                                 9.811815                            7.078789       0.002280       2.010867                    0.999260      27.367252      77.453445       0.619120       0.419920      -1.067426      -0.022917      -0.003299      -0.021469       0.031575      -0.006166      -0.005290      -0.001895      -0.010655      -0.061863      -0.021928       0.003463       0.018465             12.304030      10.421688       1.227234       2.448027       5.368232       0.894777      21.122171           0.004577
          235              C       8.618262       1.593781       6.432027      -0.062404      28.849196 0.40226692E+03  0.93279566E+04                                 8.331112                            6.807107      -0.028563       1.977909                    0.999521      28.646770      83.312178       0.611493       0.431959      -1.048562       0.011519       0.001210      -0.009172       0.014774      -0.001810      -0.011374      -0.005076      -0.024667      -0.084144      -0.032394       0.005542       0.026852              9.233341       9.289751       0.918713       1.959580       4.824589       0.286232      13.585684           0.018196
          236              C       8.333340       1.579010       5.099748      -0.121314      29.674994 0.41930164E+03  0.97997576E+04                                 8.429141                            6.909468       0.092601       2.018999                    0.998641      28.829144      83.487969       0.613795       0.426967      -1.054248       0.006775      -0.004426       0.019070       0.020716       0.006135      -0.003977       0.000043       0.006929      -0.040409      -0.014186      -0.000019       0.014206              9.303380      10.036148       0.859194       1.490948       4.746683      -0.286504      13.127311          -0.000312
          237              C       9.361536       1.785163       4.190958       0.085457      24.690417 0.34392562E+03  0.76816121E+04                                 7.571772                            6.335686       0.040255       2.031626                    0.999097      26.476749      75.986006       0.626562       0.437677      -1.043369       0.041173       0.013178       0.031800       0.053667      -0.011599       0.012375       0.005139      -0.064593       0.005036      -0.039335       0.005566       0.033769              8.118670       9.182221       0.858202       0.077185       4.269498      -0.707571      10.904291           0.018603
          238              C      10.329031       1.745773       8.282957       0.567877      24.400959 0.26273794E+03  0.55195534E+04                                 7.842186                            5.781370      -0.126251       2.008833                    0.999312      22.991296      65.270314       0.611160       0.477057      -1.014975       0.019504      -0.007504       0.045405       0.049984       0.036128       0.000552      -0.003680      -0.138151      -0.148394      -0.053701      -0.049062       0.102763              9.610591       8.054480      -0.040282       2.035997       4.772640       1.483303      16.004652           0.001938
          239              C       1.873050       1.686475      12.248343       0.047715      28.353997 0.38573243E+03  0.88933974E+04                                 8.387844                            6.798776      -0.206585       1.941335                    0.998166      27.840184      81.999163       0.591177       0.449373      -1.033324      -0.012901       0.000629      -0.053219       0.054764      -0.001589      -0.018985      -0.005182      -0.107416      -0.021486      -0.057410      -0.000293       0.057703              9.364512      12.655375      -0.430953       2.058411       5.574022      -0.166525       9.864139           0.000125
          240              C       3.266689       1.735284      12.350013      -0.051299      35.017051 0.46659486E+03  0.11104564E+05                                 9.315608                            7.230391       0.051773       2.026516                    0.999297      27.538375      78.249410       0.612533       0.420160      -1.067623      -0.001669      -0.000895      -0.028198       0.028261       0.000249      -0.011418      -0.003163      -0.008409      -0.034660      -0.018402       0.007138       0.011264             10.703913      12.950532       0.010703       3.257869       5.849246       0.650028      13.311962           0.000182
          241              C       4.001292       1.783879      11.183117      -0.054729      27.578691 0.39974592E+03  0.92360321E+04                                 8.042239                            6.793721       0.019615       1.997114                    0.999603      28.228165      81.400803       0.612269       0.432975      -1.050092      -0.013475       0.002127      -0.004493       0.014363       0.002621      -0.012040       0.002283      -0.042210      -0.099339      -0.037634      -0.000225       0.037859              8.524864       9.723027      -0.047907       0.944969       5.090666       0.338933      10.760899           0.000434
          242              C       3.342255       1.802503       9.988295      -0.129474      28.505190 0.39597182E+03  0.90644532E+04                                 7.990324                            6.582736       0.312143       2.080967                    0.999817      28.222052      79.203134       0.652002       0.410374      -1.071623       0.008933       0.001744       0.020991       0.022879      -0.002422      -0.014227      -0.001697       0.040514       0.034171      -0.026293      -0.001007       0.027299              8.568592      10.756803      -0.253093       0.802068       4.710161       0.069532      10.238811           0.000430
          243              C       1.957288       1.791157       9.964437       0.077525      25.383736 0.33394047E+03  0.73904020E+04                                 7.632719                            6.199279       0.114255       2.050586                    0.999674      26.391594      74.947945       0.641302       0.431563      -1.048951      -0.014094       0.005700       0.047666       0.050032      -0.004375       0.017082       0.006314      -0.070297       0.031185      -0.046041       0.014222       0.031819              8.270112      10.808599      -0.474356       1.096399       4.398707       0.006860       9.603030           0.000626
          244              C       3.948024       1.736568      13.684732       0.567262      21.978060 0.25742477E+03  0.53846691E+04                                 7.279436                            5.725314      -0.112963       2.015186                    0.999170      22.929721      65.124427       0.613222       0.477507      -1.013928       0.022754      -0.002981       0.043931       0.049564      -0.012522      -0.006992       0.003809      -0.142010      -0.144932      -0.054831      -0.041560       0.096391              8.230738       9.857001       0.463839       2.549733       4.950752       0.464960       9.884462           0.000129
          245              C       2.300433       3.266127       0.742324       0.040643      26.192020 0.37559928E+03  0.86018929E+04                                 7.888342                            6.663186      -0.105153       1.968590                    0.998840      27.885117      81.843095       0.603346       0.443272      -1.036914      -0.025507       0.031477       0.031948       0.051596      -0.004660       0.047600       0.010285      -0.014211      -0.041995      -0.056812       0.015368       0.041444              8.387694       9.007227      -0.299278      -3.130856       8.835969      -0.090844       7.319885           0.011181
          246              C       3.083348       4.022022      26.993150      -0.054589      34.596067 0.47637392E+03  0.11407846E+05                                 9.254796                            7.315164      -0.042448       1.991886                    0.999047      27.900436      79.789364       0.607182       0.421242      -1.065852      -0.008844       0.021877       0.019054       0.030330       0.001320       0.016044      -0.008126      -0.004547      -0.003610      -0.019517       0.002996       0.016522             10.454944      10.857317      -1.973528      -4.534902      11.502445       1.558336       9.005069           0.001757
          247              C       2.952037       5.398090      27.039511      -0.058350      27.706630 0.42616752E+03  0.10059700E+05                                 8.214356                            7.116066      -0.190689       1.932196                    0.997967      29.075490      86.261047       0.582332       0.445585      -1.036946      -0.007461      -0.003672       0.020189       0.021834       0.010883       0.035554       0.000120       0.041034       0.047825      -0.033984      -0.016592       0.050576              8.695183       8.077162      -1.156175      -2.191675      11.453821       0.691515       6.554565           0.014323
          248              C       2.057630       5.963673       0.812273      -0.110658      28.387257 0.41997420E+03  0.98240546E+04                                 8.211362                            6.951735       0.096787       2.031970                    0.997871      28.448129      82.547966       0.606796       0.431514      -1.050962       0.017307      -0.010622      -0.003588       0.020621      -0.006265       0.009825       0.019368       0.018891       0.001958      -0.027889       0.009809       0.018080              8.818859       8.230495       0.339090      -2.242257      11.472998      -0.272422       6.753083           0.005478
          249              C       1.295774       5.131140       1.601771       0.070006      24.744975 0.34554781E+03  0.77354836E+04                                 7.530991                            6.322468       0.073740       2.032860                    0.999583      26.926371      77.644787       0.630711       0.433807      -1.044532       0.008202      -0.037069      -0.023999       0.044915      -0.016962       0.020875       0.039520       0.023460      -0.044377      -0.058710       0.028015       0.030695              7.994809       7.995253       0.486561      -2.495438       9.633909      -0.412515       6.355267           0.009699
          250              C       4.044649       3.377874      26.011970       0.572506      21.061962 0.25862780E+03  0.54137271E+04                                 7.068140                            5.739597      -0.040345       2.041129                    0.999357      22.850502      64.828242       0.612585       0.477660      -1.014300       0.039439      -0.012751      -0.036983       0.055550       0.019337       0.063733       0.019941       0.078710       0.013422      -0.050099      -0.042143       0.092242              7.747222       7.557553      -1.897351      -3.027595       8.361408       1.115646       7.322705          -0.000024
          251              C       0.185818      10.426474      11.733488       0.075917      25.963594 0.33546288E+03  0.74267247E+04                                 7.722068                            6.180243       0.307672       2.115653                    0.999793      26.212336      74.261918       0.647971       0.426971      -1.052585      -0.044389       0.015889      -0.040976       0.062465       0.006877      -0.005737       0.009831       0.063719       0.030104      -0.039789       0.010949       0.028841              8.499492       6.511809       1.292224       2.011894      12.088425       0.088523       6.898243           0.025933
          252              C       0.038402       9.060040      11.788796      -0.182603      33.202934 0.46439676E+03  0.11132083E+05                                 9.061131                            7.258821       0.090344       2.004008                    0.999192      29.983788      87.877304       0.600544       0.425475      -1.055394      -0.023341      -0.001489      -0.000972       0.023409      -0.023154       0.002369      -0.017493       0.010939       0.016926      -0.031075       0.002224       0.028851             10.069182       7.583397       2.125742       2.060855      15.125864       0.183390       7.498285           0.030476
          253              C      11.578970       8.400692      10.930705       0.089586      33.679036 0.40147018E+03  0.92477467E+04                                 9.231036                            6.792773      -0.036442       2.006322                    0.999556      26.369994      74.913925       0.616952       0.430995      -1.055628      -0.006625       0.020327       0.006509       0.022349      -0.001388       0.016680       0.000352      -0.003690      -0.005700      -0.018156       0.002821       0.015336             10.980370       7.290012       1.630746       1.880953      18.621141      -0.781306       7.029958           0.076371
          254              C      10.907546       9.209035      10.056617      -0.212959      33.244020 0.45496776E+03  0.10869316E+05                                 9.020022                            7.136602       0.102303       1.992106                    0.999643      30.800305      90.635802       0.610732       0.419791      -1.057094       0.007026      -0.005539       0.024760       0.026327       0.017822       0.009369       0.027936       0.005402       0.053702      -0.033279      -0.007913       0.041192              9.899415       7.613857       0.159639       1.996133      15.013433      -1.543809       7.070954           0.027791
          255              C      11.100797      10.567335      10.046043       0.043800      26.972246 0.34861539E+03  0.78090615E+04                                 7.871938                            6.257317       0.163605       2.041503                    0.999864      27.551069      79.061768       0.649221       0.421173      -1.053944       0.032389      -0.000725       0.046857       0.056966      -0.018563       0.006328      -0.018967       0.055708       0.095805      -0.052661       0.012006       0.040655              8.538436       7.478489       0.502589       2.262558      11.465809      -0.506795       6.671008           0.022786
          256              C      11.461285       6.931930      10.919589       0.083391      33.711990 0.41004783E+03  0.94935609E+04                                 9.224757                            6.846390      -0.061512       1.992600                    0.999439      26.659953      75.883217       0.617151       0.428667      -1.057261      -0.004034      -0.022278      -0.000208       0.022641      -0.000468       0.019435       0.000765      -0.016906      -0.000503      -0.024153       0.008546       0.015607             10.963884       7.749923       1.511327       2.067038      18.544795      -0.308446       6.596934           0.063321
          257              C      10.540864       6.260380      10.133073      -0.217298      33.932657 0.47891609E+03  0.11652813E+05                                 9.305170                            7.427545      -0.163812       1.905796                    0.998559      31.839821      96.264187       0.582737       0.431979      -1.043821       0.013475       0.001887       0.019334       0.023641      -0.010901       0.005712      -0.021770      -0.015611       0.023231      -0.019510      -0.011359       0.030869             10.334718       8.108189       1.302628       2.261922      15.916420       1.062846       6.979546           0.037424
          258              C      10.492551       4.884526      10.121143       0.075571      26.172849 0.34097069E+03  0.76019997E+04                                 7.814806                            6.247183       0.108084       2.039355                    0.999778      26.911000      77.256015       0.640048       0.429223      -1.048084       0.040350      -0.018224       0.039996       0.059664       0.017033       0.002246       0.018627       0.054806       0.044361      -0.044748       0.014940       0.029808              8.652962       6.699391       0.337409       2.261162      12.698640       0.993582       6.560856           0.012898
          259              C      12.121560       4.754798      11.658117       0.068112      26.784312 0.35375867E+03  0.79709048E+04                                 7.954572                            6.393369      -0.040934       1.987597                    0.999479      27.370220      79.343271       0.627367       0.433295      -1.044188      -0.044430      -0.000746      -0.038405       0.058733      -0.018534      -0.015107      -0.023310       0.048853       0.063816      -0.051361       0.017154       0.034207              8.842859       7.399762       0.382590       2.583293      12.808944       0.348874       6.319871           0.015236
          260              C      12.250394       6.127226      11.724812      -0.199614      33.701162 0.48511147E+03  0.11798009E+05                                 9.238130                            7.477454      -0.168714       1.912751                    0.998245      31.072270      92.798212       0.582696       0.432212      -1.047532      -0.013908       0.006369      -0.008730       0.017613       0.021384      -0.003210       0.026226       0.010419       0.038816      -0.039011       0.006595       0.032416             10.221010       8.243199      -0.011826       2.675301      15.384610      -0.516586       7.035221           0.029415
          261              C       1.490264      12.661835       7.688664       0.023197      29.365212 0.37312952E+03  0.85675749E+04                                 8.540850                            6.617791      -0.124674       1.949498                    0.999498      28.769726      85.730909       0.606052       0.440147      -1.034345       0.026083      -0.010317       0.038944       0.047993       0.038878       0.038492      -0.017294      -0.057720      -0.102852      -0.074978       0.009375       0.065603              9.750081       8.927620      -0.833907      -0.105305       4.605410       0.131149      15.717212           0.009182
          262              C       2.450327      12.474734       6.711009      -0.042819      37.519534 0.44748960E+03  0.10542599E+05                                 9.811820                            7.078791       0.002284       2.010868                    0.999260      27.367276      77.453530       0.619120       0.419920      -1.067426       0.022917      -0.003299       0.021469       0.031576       0.006165      -0.005290       0.001895      -0.010654      -0.061862      -0.021928       0.003463       0.018464             12.304036      10.421700      -1.227237       2.448001       5.368234      -0.894773      21.122174           0.004583
          263              C       3.769638      12.297481       7.123923      -0.062405      28.849241 0.40226777E+03  0.93279816E+04                                 8.331116                            6.807111      -0.028564       1.977908                    0.999521      28.646817      83.312346       0.611494       0.431958      -1.048562      -0.011520       0.001210       0.009172       0.014775       0.001808      -0.011374       0.005076      -0.024665      -0.084142      -0.032393       0.005542       0.026850              9.233344       9.289764      -0.918717       1.959568       4.824592      -0.286231      13.585676           0.018211
          264              C       4.054560      12.282710       8.456202      -0.121313      29.674969 0.41930126E+03  0.97997454E+04                                 8.429133                            6.909463       0.092604       2.019000                    0.998641      28.829124      83.487866       0.613796       0.426966      -1.054248      -0.006775      -0.004426      -0.019070       0.020716      -0.006135      -0.003976      -0.000042       0.006929      -0.040410      -0.014187      -0.000019       0.014206              9.303370      10.036144      -0.859197       1.490942       4.746681       0.286504      13.127286          -0.000292
          265              C       3.026364      12.488863       9.364992       0.085457      24.690367 0.34392469E+03  0.76815850E+04                                 7.571756                            6.335672       0.040262       2.031629                    0.999097      26.476711      75.985826       0.626564       0.437677      -1.043370      -0.041174       0.013179      -0.031800       0.053667       0.011598       0.012374      -0.005139      -0.064593       0.005035      -0.039334       0.005565       0.033768              8.118653       9.182208      -0.858203       0.077186       4.269492       0.707570      10.904260           0.018638
          266              C       2.058869      12.449473       5.272993       0.567877      24.400953 0.26273788E+03  0.55195515E+04                                 7.842183                            5.781369      -0.126249       2.008834                    0.999312      22.991292      65.270294       0.611160       0.477057      -1.014975      -0.019504      -0.007504      -0.045405       0.049984      -0.036128       0.000552       0.003680      -0.138151      -0.148395      -0.053701      -0.049062       0.102763              9.610588       8.054474       0.040282       2.035990       4.772639      -1.483303      16.004652           0.001939
          267              C      10.514850      12.390175       1.307607       0.047714      28.354010 0.38573270E+03  0.88934056E+04                                 8.387846                            6.798779      -0.206584       1.941335                    0.998166      27.840198      81.999219       0.591177       0.449373      -1.033324       0.012901       0.000629       0.053219       0.054764       0.001589      -0.018985       0.005182      -0.107415      -0.021486      -0.057410      -0.000293       0.057703              9.364514      12.655381       0.430953       2.058410       5.574026       0.166523       9.864135           0.000107
          268              C       9.121211      12.438984       1.205937      -0.051299      35.017059 0.46659503E+03  0.11104570E+05                                 9.315610                            7.230392       0.051773       2.026515                    0.999297      27.538385      78.249460       0.612533       0.420160      -1.067623       0.001669      -0.000896       0.028198       0.028261      -0.000249      -0.011418       0.003163      -0.008409      -0.034659      -0.018402       0.007138       0.011263             10.703914      12.950535      -0.010703       3.257864       5.849249      -0.650031      13.311958           0.000169
          269              C       8.386608      12.487579       2.372833      -0.054729      27.578736 0.39974676E+03  0.92360587E+04                                 8.042254                            6.793733       0.019612       1.997113                    0.999603      28.228205      81.401011       0.612267       0.432975      -1.050091       0.013475       0.002127       0.004493       0.014363      -0.002621      -0.012039      -0.002283      -0.042209      -0.099339      -0.037633      -0.000225       0.037858              8.524879       9.723048       0.047908       0.944968       5.090675      -0.338936      10.760913           0.000407
          270              C       9.045645      12.506203       3.567655      -0.129474      28.505225 0.39597255E+03  0.90644747E+04                                 7.990333                            6.582746       0.312140       2.080966                    0.999817      28.222071      79.203231       0.652001       0.410374      -1.071623      -0.008933       0.001743      -0.020991       0.022879       0.002422      -0.014226       0.001696       0.040515       0.034176      -0.026294      -0.001006       0.027300              8.568601      10.756813       0.253094       0.802071       4.710168      -0.069534      10.238822           0.000416
          271              C      10.430612      12.494857       3.591513       0.077525      25.383716 0.33394034E+03  0.73903974E+04                                 7.632714                            6.199278       0.114256       2.050586                    0.999674      26.391574      74.947851       0.641302       0.431563      -1.048952       0.014094       0.005700      -0.047666       0.050032       0.004375       0.017082      -0.006314      -0.070297       0.031189      -0.046041       0.014223       0.031819              8.270104      10.808590       0.474356       1.096393       4.398706      -0.006861       9.603016           0.000616
          272              C       8.439876      12.440268      26.983118       0.567262      21.978059 0.25742478E+03  0.53846697E+04                                 7.279436                            5.725315      -0.112962       2.015186                    0.999170      22.929725      65.124448       0.613222       0.477507      -1.013928      -0.022755      -0.002981      -0.043931       0.049564       0.012522      -0.006992      -0.003809      -0.142010      -0.144932      -0.054831      -0.041560       0.096391              8.230737       9.857000      -0.463839       2.549730       4.950754      -0.464963       9.884456           0.000115
          273              C      10.087467      13.969827      12.813626       0.040645      26.191938 0.37559772E+03  0.86018473E+04                                 7.888323                            6.663171      -0.105144       1.968594                    0.998840      27.885045      81.842809       0.603347       0.443272      -1.036914       0.025507       0.031477      -0.031949       0.051595       0.004660       0.047600      -0.010285      -0.014208      -0.041995      -0.056811       0.015367       0.041445              8.387674       9.007203       0.299277      -3.130851       8.835949       0.090847       7.319871           0.011212
          274              C       9.304552      14.725722      13.674700      -0.054589      34.596018 0.47637314E+03  0.11407823E+05                                 9.254787                            7.315159      -0.042446       1.991887                    0.999047      27.900405      79.789242       0.607182       0.421242      -1.065852       0.008844       0.021877      -0.019054       0.030329      -0.001320       0.016045       0.008126      -0.004548      -0.003609      -0.019519       0.002996       0.016523             10.454931      10.857298       1.973524      -4.534893      11.502435      -1.558330       9.005061           0.001774
          275              C       9.435863      16.101790      13.628339      -0.058349      27.706578 0.42616649E+03  0.10059669E+05                                 8.214344                            7.116055      -0.190685       1.932198                    0.997967      29.075444      86.260846       0.582333       0.445585      -1.036946       0.007461      -0.003672      -0.020188       0.021834      -0.010883       0.035555      -0.000120       0.041035       0.047826      -0.033985      -0.016592       0.050577              8.695168       8.077145       1.156167      -2.191671      11.453802      -0.691505       6.554557           0.014353
          276              C      10.330270      16.667373      12.743677      -0.110659      28.387250 0.41997395E+03  0.98240467E+04                                 8.211359                            6.951731       0.096792       2.031971                    0.997871      28.448116      82.547899       0.606797       0.431514      -1.050962      -0.017307      -0.010622       0.003587       0.020621       0.006265       0.009825      -0.019369       0.018893       0.001958      -0.027890       0.009809       0.018081              8.818856       8.230490      -0.339097      -2.242259      11.472993       0.272434       6.753083           0.005501
          277              C      11.092126      15.834840      11.954179       0.070008      24.744967 0.34554751E+03  0.77354778E+04                                 7.530997                            6.322469       0.073734       2.032859                    0.999583      26.926377      77.644891       0.630710       0.433807      -1.044532      -0.008202      -0.037068       0.023999       0.044914       0.016962       0.020876      -0.039520       0.023460      -0.044382      -0.058712       0.028016       0.030696              7.994817       7.995259      -0.486563      -2.495444       9.633918       0.412522       6.355274           0.009726
          278              C       8.343251      14.081574      14.655880       0.572505      21.062026 0.25862871E+03  0.54137499E+04                                 7.068152                            5.739605      -0.040347       2.041127                    0.999357      22.850524      64.828289       0.612585       0.477660      -1.014300      -0.039439      -0.012751       0.036983       0.055549      -0.019337       0.063733      -0.019940       0.078709       0.013423      -0.050099      -0.042143       0.092242              7.747234       7.557559       1.897353      -3.027599       8.361423      -1.115643       7.322719          -0.000003
          279              C      12.202082      21.130174       1.822462       0.075917      25.963696 0.33546442E+03  0.74267680E+04                                 7.722086                            6.180255       0.307667       2.115650                    0.999793      26.212419      74.262217       0.647970       0.426970      -1.052585       0.044390       0.015890       0.040978       0.062467      -0.006877      -0.005735      -0.009831       0.063720       0.030104      -0.039789       0.010949       0.028840              8.499513       6.511824      -1.292232       2.011900      12.088455      -0.088529       6.898261           0.025889
          280              C      12.349498      19.763740       1.767154      -0.182602      33.203029 0.46439832E+03  0.11132129E+05                                 9.061145                            7.258831       0.090342       2.004006                    0.999192      29.983852      87.877533       0.600544       0.425475      -1.055395       0.023342      -0.001491       0.000973       0.023410       0.023155       0.002370       0.017494       0.010938       0.016926      -0.031076       0.002222       0.028854             10.069200       7.583406      -2.125751       2.060858      15.125896      -0.183396       7.498297           0.030432
          281              C       0.808930      19.104392       2.625245       0.089587      33.679216 0.40147245E+03  0.92478095E+04                                 9.231050                            6.792778      -0.036431       2.006324                    0.999556      26.370086      74.914157       0.616954       0.430993      -1.055629       0.006625       0.020330      -0.006508       0.022351       0.001388       0.016685      -0.000351      -0.003693      -0.005701      -0.018162       0.002823       0.015340             10.980390       7.290017      -1.630750       1.880954      18.621185       0.781306       7.029967           0.076324
          282              C       1.480354      19.912735       3.499333      -0.212958      33.244145 0.45497000E+03  0.10869383E+05                                 9.020045                            7.136622       0.102299       1.992104                    0.999643      30.800390      90.636110       0.610731       0.419792      -1.057093      -0.007027      -0.005541      -0.024761       0.026328      -0.017824       0.009371      -0.027938       0.005401       0.053700      -0.033280      -0.007915       0.041195              9.899438       7.613874      -0.159629       1.996136      15.013463       1.543821       7.070976           0.027753
          283              C       1.287103      21.271035       3.509907       0.043800      26.972307 0.34861657E+03  0.78090926E+04                                 7.871941                            6.257321       0.163611       2.041504                    0.999864      27.551111      79.061845       0.649222       0.421173      -1.053944      -0.032391      -0.000724      -0.046858       0.056968       0.018564       0.006330       0.018969       0.055703       0.095804      -0.052660       0.012003       0.040657              8.538436       7.478491      -0.502587       2.262558      11.465804       0.506793       6.671014           0.022751
          284              C       0.926615      17.635630       2.636361       0.083391      33.712177 0.41005030E+03  0.94936296E+04                                 9.224772                            6.846398      -0.061499       1.992602                    0.999439      26.660054      75.883474       0.617153       0.428665      -1.057262       0.004034      -0.022281       0.000208       0.022644       0.000468       0.019440      -0.000765      -0.016909      -0.000506      -0.024159       0.008548       0.015611             10.963906       7.749925      -1.511333       2.067034      18.544852       0.308443       6.596941           0.063280
          285              C       1.847036      16.964080       3.422877      -0.217298      33.932713 0.47891730E+03  0.11652843E+05                                 9.305164                            7.427546      -0.163803       1.905798                    0.998559      31.839830      96.264036       0.582738       0.431978      -1.043823      -0.013476       0.001888      -0.019334       0.023642       0.010902       0.005715       0.021771      -0.015610       0.023227      -0.019510      -0.011362       0.030872             10.334712       8.108178      -1.302648       2.261915      15.916415      -1.062866       6.979544           0.037390
          286              C       1.895349      15.588226       3.434807       0.075571      26.172862 0.34097092E+03  0.76020048E+04                                 7.814801                            6.247181       0.108086       2.039355                    0.999778      26.911017      77.256027       0.640049       0.429222      -1.048084      -0.040350      -0.018225      -0.039996       0.059665      -0.017033       0.002247      -0.018627       0.054806       0.044361      -0.044748       0.014939       0.029809              8.652957       6.699391      -0.337422       2.261165      12.698620      -0.993595       6.560859           0.012881
          287              C       0.266340      15.458498       1.897833       0.068112      26.784380 0.35375970E+03  0.79709339E+04                                 7.954584                            6.393377      -0.040934       1.987596                    0.999479      27.370270      79.343453       0.627367       0.433295      -1.044188       0.044431      -0.000747       0.038406       0.058734       0.018534      -0.015106       0.023311       0.048851       0.063815      -0.051360       0.017155       0.034205              8.842875       7.399770      -0.382596       2.583297      12.808973      -0.348883       6.319881           0.015207
          288              C       0.137506      16.830926       1.831138      -0.199612      33.701249 0.48511302E+03  0.11798057E+05                                 9.238142                            7.477463      -0.168715       1.912750                    0.998245      31.072334      92.798448       0.582696       0.432212      -1.047532       0.013908       0.006371       0.008731       0.017614      -0.021385      -0.003208      -0.026227       0.010418       0.038816      -0.039011       0.006593       0.032418             10.221025       8.243202       0.011821       2.675302      15.384643       0.516580       7.035231           0.029372
          289              C       1.490264      19.449265      21.244614       0.023196      29.365403 0.37313226E+03  0.85676593E+04                                 8.540901                            6.617825      -0.124688       1.949492                    0.999498      28.769883      85.731675       0.606049       0.440148      -1.034344       0.026084       0.010318       0.038944       0.047994      -0.038880       0.038493       0.017294      -0.057719      -0.102848      -0.074979       0.009376       0.065603              9.750143       8.927675       0.833912      -0.105304       4.605434      -0.131144      15.717321           0.009156
          290              C       2.450327      19.636366      20.266959      -0.042817      37.519558 0.44748965E+03  0.10542604E+05                                 9.811835                            7.078798       0.002284       2.010868                    0.999260      27.367280      77.453627       0.619119       0.419921      -1.067425       0.022918       0.003299       0.021469       0.031576      -0.006166      -0.005290      -0.001895      -0.010654      -0.061862      -0.021927       0.003463       0.018465             12.304056      10.421721       1.227241       2.448002       5.368240       0.894782      21.122207           0.004576
          291              C       3.769638      19.813619      20.679873      -0.062405      28.849218 0.40226757E+03  0.93279754E+04                                 8.331111                            6.807110      -0.028562       1.977909                    0.999521      28.646801      83.312278       0.611494       0.431958      -1.048562      -0.011520      -0.001210       0.009172       0.014775      -0.001808      -0.011374      -0.005076      -0.024665      -0.084140      -0.032392       0.005542       0.026850              9.233336       9.289769       0.918720       1.959567       4.824590       0.286236      13.585648           0.018196
          292              C       4.054560      19.828390      22.012152      -0.121313      29.674931 0.41930082E+03  0.97997318E+04                                 8.429123                            6.909458       0.092610       2.019002                    0.998641      28.829103      83.487767       0.613796       0.426966      -1.054248      -0.006775       0.004426      -0.019070       0.020716       0.006136      -0.003976       0.000043       0.006930      -0.040411      -0.014187      -0.000020       0.014207              9.303355      10.036144       0.859199       1.490940       4.746676      -0.286498      13.127245          -0.000314
          293              C       3.026364      19.622237      22.920942       0.085457      24.690380 0.34392500E+03  0.76815950E+04                                 7.571763                            6.335678       0.040261       2.031629                    0.999097      26.476732      75.985943       0.626563       0.437677      -1.043369      -0.041174      -0.013179      -0.031800       0.053668      -0.011598       0.012374       0.005139      -0.064591       0.005037      -0.039333       0.005566       0.033767              8.118659       9.182223       0.858205       0.077192       4.269495      -0.707567      10.904260           0.018603
          294              C       2.058869      19.661627      18.828943       0.567877      24.400950 0.26273779E+03  0.55195498E+04                                 7.842185                            5.781369      -0.126248       2.008835                    0.999312      22.991298      65.270335       0.611160       0.477057      -1.014975      -0.019504       0.007504      -0.045405       0.049984       0.036128       0.000552      -0.003680      -0.138151      -0.148394      -0.053701      -0.049062       0.102763              9.610591       8.054474      -0.040282       2.035986       4.772641       1.483310      16.004659           0.001937
          295              C      10.514850      19.720925      14.863557       0.047715      28.353994 0.38573234E+03  0.88933951E+04                                 8.387843                            6.798776      -0.206584       1.941335                    0.998166      27.840181      81.999152       0.591178       0.449373      -1.033324       0.012901      -0.000629       0.053219       0.054764      -0.001589      -0.018985      -0.005182      -0.107415      -0.021486      -0.057410      -0.000293       0.057703              9.364512      12.655370      -0.430954       2.058412       5.574022      -0.166523       9.864144           0.000124
          296              C       9.121211      19.672116      14.761887      -0.051299      35.017060 0.46659497E+03  0.11104567E+05                                 9.315609                            7.230391       0.051773       2.026516                    0.999297      27.538379      78.249427       0.612533       0.420160      -1.067623       0.001669       0.000896       0.028198       0.028261       0.000249      -0.011418      -0.003163      -0.008409      -0.034660      -0.018402       0.007138       0.011264             10.703916      12.950532       0.010703       3.257873       5.849247       0.650033      13.311970           0.000182
          297              C       8.386608      19.623521      15.928783      -0.054729      27.578706 0.39974610E+03  0.92360380E+04                                 8.042244                            6.793724       0.019615       1.997114                    0.999603      28.228175      81.400855       0.612268       0.432975      -1.050092       0.013475      -0.002127       0.004493       0.014363       0.002621      -0.012040       0.002283      -0.042210      -0.099339      -0.037634      -0.000225       0.037858              8.524870       9.723034      -0.047908       0.944975       5.090668       0.338938      10.760909           0.000433
          298              C       9.045645      19.604897      17.123605      -0.129474      28.505231 0.39597240E+03  0.90644714E+04                                 7.990336                            6.582744       0.312141       2.080966                    0.999817      28.222076      79.203271       0.652001       0.410374      -1.071623      -0.008933      -0.001743      -0.020991       0.022879      -0.002422      -0.014227      -0.001697       0.040514       0.034170      -0.026293      -0.001007       0.027300              8.568607      10.756830      -0.253094       0.802075       4.710166       0.069536      10.238826           0.000428
          299              C      10.430612      19.616243      17.147463       0.077525      25.383784 0.33394106E+03  0.73904211E+04                                 7.632736                            6.199287       0.114254       2.050585                    0.999674      26.391634      74.948180       0.641301       0.431564      -1.048951       0.014094      -0.005700      -0.047666       0.050032      -0.004375       0.017082       0.006314      -0.070296       0.031184      -0.046041       0.014222       0.031819              8.270135      10.808627      -0.474359       1.096415       4.398713       0.006863       9.603063           0.000624
          300              C       8.439876      19.670832      13.427168       0.567262      21.978063 0.25742481E+03  0.53846703E+04                                 7.279438                            5.725315      -0.112963       2.015186                    0.999170      22.929725      65.124446       0.613222       0.477507      -1.013928      -0.022755       0.002981      -0.043931       0.049564      -0.012522      -0.006992       0.003809      -0.142010      -0.144932      -0.054831      -0.041560       0.096391              8.230740       9.857003       0.463839       2.549734       4.950753       0.464963       9.884465           0.000129
          301              C      10.087467      18.141273      26.369576       0.040644      26.191957 0.37559793E+03  0.86018540E+04                                 7.888328                            6.663173      -0.105148       1.968593                    0.998839      27.885063      81.842887       0.603347       0.443272      -1.036914       0.025507      -0.031477      -0.031949       0.051596      -0.004661       0.047600       0.010285      -0.014209      -0.041997      -0.056812       0.015367       0.041444              8.387681       9.007206      -0.299280      -3.130854       8.835962      -0.090845       7.319874           0.011182
          302              C       9.304552      17.385378       0.118750      -0.054588      34.595970 0.47637219E+03  0.11407793E+05                                 9.254776                            7.315150      -0.042440       1.991889                    0.999047      27.900372      79.789099       0.607183       0.421242      -1.065852       0.008844      -0.021877      -0.019054       0.030330       0.001320       0.016045      -0.008126      -0.004548      -0.003609      -0.019518       0.002996       0.016523             10.454921      10.857284      -1.973522      -4.534889      11.502429       1.558328       9.005051           0.001757
          303              C       9.435863      16.009310       0.072389      -0.058349      27.706570 0.42616620E+03  0.10059660E+05                                 8.214344                            7.116054      -0.190684       1.932198                    0.997967      29.075426      86.260781       0.582333       0.445585      -1.036946       0.007461       0.003672      -0.020189       0.021834       0.010883       0.035555       0.000120       0.041035       0.047826      -0.033985      -0.016592       0.050577              8.695170       8.077145      -1.156165      -2.191673      11.453807       0.691504       6.554558           0.014325
          304              C      10.330270      15.443727      26.299627      -0.110658      28.387218 0.41997317E+03  0.98240240E+04                                 8.211354                            6.951725       0.096792       2.031972                    0.997871      28.448087      82.547800       0.606797       0.431514      -1.050962      -0.017307       0.010622       0.003588       0.020621      -0.006265       0.009825       0.019368       0.018893       0.001956      -0.027889       0.009809       0.018081              8.818853       8.230487       0.339103      -2.242263      11.472991      -0.272439       6.753080           0.005478
          305              C      11.092126      16.276260      25.510129       0.070007      24.745025 0.34554829E+03  0.77355031E+04                                 7.531017                            6.322481       0.073726       2.032856                    0.999583      26.926446      77.645246       0.630709       0.433808      -1.044531      -0.008202       0.037068       0.024001       0.044915      -0.016962       0.020877       0.039520       0.023460      -0.044388      -0.058713       0.028018       0.030696              7.994842       7.995285       0.486560      -2.495457       9.633950      -0.412521       6.355291           0.009697
          306              C       8.343251      18.029526       1.099930       0.572505      21.062026 0.25862863E+03  0.54137477E+04                                 7.068152                            5.739605      -0.040347       2.041127                    0.999357      22.850516      64.828254       0.612585       0.477660      -1.014300      -0.039439       0.012751       0.036982       0.055549       0.019337       0.063734       0.019940       0.078708       0.013423      -0.050098      -0.042144       0.092242              7.747235       7.557558      -1.897354      -3.027598       8.361428       1.115644       7.322718          -0.000023
          307              C      12.202082      10.980926      15.378412       0.075915      25.963806 0.33546609E+03  0.74268129E+04                                 7.722098                            6.180263       0.307680       2.115653                    0.999793      26.212499      74.262439       0.647971       0.426969      -1.052586       0.044391      -0.015892       0.040978       0.062469       0.006879      -0.005732       0.009833       0.063718       0.030106      -0.039789       0.010952       0.028838              8.499528       6.511831       1.292237       2.011899      12.088488       0.088528       6.898266           0.025934
          308              C      12.349498      12.347360      15.323104      -0.182604      33.203281 0.46440244E+03  0.11132254E+05                                 9.061185                            7.258859       0.090340       2.004003                    0.999192      29.984022      87.878153       0.600543       0.425474      -1.055395       0.023344       0.001493       0.000975       0.023412      -0.023156       0.002374      -0.017495       0.010933       0.016926      -0.031075       0.002217       0.028858             10.069248       7.583440       2.125769       2.060865      15.125978       0.183399       7.498326           0.030478
          309              C       0.808930      13.006708      16.181195       0.089584      33.679520 0.40147636E+03  0.92479204E+04                                 9.231084                            6.792798      -0.036415       2.006327                    0.999556      26.370256      74.914675       0.616955       0.430991      -1.055631       0.006624      -0.020335      -0.006508       0.022355      -0.001388       0.016693       0.000351      -0.003698      -0.005704      -0.018171       0.002825       0.015346             10.980436       7.290044       1.630765       1.880960      18.621275      -0.781308       7.029989           0.076376
          310              C       1.480354      12.198365      17.055283      -0.212960      33.244483 0.45497548E+03  0.10869541E+05                                 9.020066                            7.136635       0.102293       1.992100                    0.999643      30.800647      90.636831       0.610735       0.419788      -1.057096      -0.007028       0.005544      -0.024764       0.026332       0.017824       0.009375       0.027939       0.005399       0.053696      -0.033279      -0.007919       0.041198              9.899464       7.613893       0.159641       1.996141      15.013511      -1.543819       7.070988           0.027791
          311              C       1.287103      10.840065      17.065857       0.043798      26.972411 0.34861812E+03  0.78091344E+04                                 7.871953                            6.257331       0.163624       2.041507                    0.999864      27.551178      79.062018       0.649223       0.421172      -1.053945      -0.032391       0.000722      -0.046860       0.056969      -0.018565       0.006332      -0.018971       0.055702       0.095797      -0.052660       0.012001       0.040658              8.538451       7.478496       0.502598       2.262554      11.465840      -0.506791       6.671016           0.022786
          312              C       0.926615      14.475470      16.192311       0.083388      33.712469 0.41005406E+03  0.94937373E+04                                 9.224806                            6.846416      -0.061484       1.992605                    0.999439      26.660220      75.883999       0.617154       0.428664      -1.057264       0.004035       0.022286       0.000208       0.022649      -0.000468       0.019447       0.000764      -0.016911      -0.000510      -0.024167       0.008550       0.015617             10.963952       7.749956       1.511345       2.067045      18.544936      -0.308443       6.596962           0.063325
          313              C       1.847036      15.147020      16.978827      -0.217299      33.932948 0.47892093E+03  0.11652961E+05                                 9.305216                            7.427578      -0.163814       1.905793                    0.998559      31.840020      96.264919       0.582736       0.431978      -1.043822      -0.013477      -0.001891      -0.019337       0.023646      -0.010902       0.005719      -0.021773      -0.015614       0.023216      -0.019508      -0.011366       0.030875             10.334774       8.108224       1.302651       2.261931      15.916520       1.062867       6.979577           0.037423
          314              C       1.895349      16.522874      16.990757       0.075569      26.173027 0.34097341E+03  0.76020761E+04                                 7.814834                            6.247202       0.108089       2.039354                    0.999778      26.911147      77.256535       0.640048       0.429222      -1.048084      -0.040351       0.018227      -0.039998       0.059668       0.017034       0.002250       0.018629       0.054806       0.044355      -0.044748       0.014935       0.029813              8.652996       6.699414       0.337420       2.261172      12.698694       0.993598       6.560880           0.012897
          315              C       0.266340      16.652602      15.453783       0.068111      26.784515 0.35376183E+03  0.79709939E+04                                 7.954603                            6.393390      -0.040930       1.987596                    0.999479      27.370384      79.343841       0.627367       0.433294      -1.044188       0.044432       0.000749       0.038408       0.058736      -0.018536      -0.015104      -0.023312       0.048850       0.063813      -0.051361       0.017158       0.034203              8.842896       7.399788       0.382594       2.583303      12.809007       0.348881       6.319893           0.015236
          316              C       0.137506      15.280174      15.387088      -0.199615      33.701493 0.48511715E+03  0.11798183E+05                                 9.238182                            7.477491      -0.168721       1.912746                    0.998245      31.072506      92.799102       0.582695       0.432212      -1.047532       0.013910      -0.006374       0.008733       0.017617       0.021386      -0.003205       0.026228       0.010415       0.038812      -0.039010       0.006589       0.032421             10.221072       8.243240      -0.011824       2.675316      15.384717      -0.516586       7.035258           0.029416
          317              C      10.897636       8.745565      19.423236       0.023197      29.365025 0.37312720E+03  0.85675008E+04                                 8.540792                            6.617757      -0.124644       1.949509                    0.999498      28.769569      85.730089       0.606056       0.440145      -1.034347      -0.026082       0.010316      -0.038944       0.047993       0.038874       0.038490      -0.017292      -0.057717      -0.102857      -0.074974       0.009374       0.065599              9.750005       8.927551      -0.833898      -0.105304       4.605384       0.131140      15.717079           0.009182
          318              C       9.937573       8.932666      20.400891      -0.042819      37.519557 0.44749019E+03  0.10542617E+05                                 9.811827                            7.078799       0.002281       2.010867                    0.999260      27.367289      77.453601       0.619119       0.419920      -1.067425      -0.022917       0.003300      -0.021469       0.031575       0.006165      -0.005290       0.001895      -0.010654      -0.061861      -0.021927       0.003463       0.018464             12.304038      10.421698      -1.227238       2.448022       5.368240      -0.894790      21.122176           0.004581
          319              C       8.618262       9.109919      19.987977      -0.062404      28.849235 0.40226770E+03  0.93279813E+04                                 8.331121                            6.807114      -0.028563       1.977909                    0.999521      28.646813      83.312396       0.611493       0.431959      -1.048562       0.011519      -0.001209      -0.009172       0.014774       0.001808      -0.011374       0.005077      -0.024665      -0.084142      -0.032393       0.005542       0.026851              9.233349       9.289760      -0.918716       1.959568       4.824596      -0.286237      13.585692           0.018204
          320              C       8.333340       9.124690      18.655698      -0.121314      29.674951 0.41930101E+03  0.97997380E+04                                 8.429132                            6.909463       0.092605       2.019000                    0.998641      28.829108      83.487807       0.613795       0.426967      -1.054248       0.006775       0.004426       0.019069       0.020716      -0.006135      -0.003977      -0.000042       0.006930      -0.040409      -0.014186      -0.000020       0.014206              9.303367      10.036121      -0.859193       1.490939       4.746680       0.286500      13.127299          -0.000293
          321              C       9.361536       8.918537      17.746908       0.085458      24.690359 0.34392472E+03  0.76815855E+04                                 7.571756                            6.335675       0.040263       2.031629                    0.999097      26.476699      75.985782       0.626563       0.437677      -1.043370       0.041173      -0.013178       0.031800       0.053666       0.011599       0.012375      -0.005139      -0.064594       0.005035      -0.039335       0.005566       0.033769              8.118650       9.182195      -0.858200       0.077182       4.269492       0.707567      10.904264           0.018634
          322              C      10.329031       8.957927      21.838907       0.567877      24.400940 0.26273779E+03  0.55195498E+04                                 7.842183                            5.781370      -0.126249       2.008834                    0.999312      22.991296      65.270336       0.611160       0.477057      -1.014975       0.019504       0.007504       0.045405       0.049984      -0.036128       0.000552       0.003680      -0.138151      -0.148395      -0.053701      -0.049062       0.102763              9.610583       8.054477       0.040281       2.035996       4.772644      -1.483312      16.004630           0.001938
          323              C       1.873050       9.017225      25.804293       0.047715      28.354005 0.38573265E+03  0.88934042E+04                                 8.387846                            6.798779      -0.206583       1.941335                    0.998166      27.840196      81.999217       0.591177       0.449373      -1.033324      -0.012901      -0.000629      -0.053219       0.054764       0.001589      -0.018985       0.005182      -0.107415      -0.021486      -0.057410      -0.000293       0.057703              9.364514      12.655386       0.430955       2.058409       5.574026       0.166525       9.864128           0.000107
          324              C       3.266689       8.968416      25.905963      -0.051299      35.017067 0.46659519E+03  0.11104575E+05                                 9.315611                            7.230393       0.051773       2.026515                    0.999297      27.538391      78.249483       0.612533       0.420160      -1.067623      -0.001669       0.000896      -0.028198       0.028261      -0.000249      -0.011418       0.003163      -0.008408      -0.034659      -0.018401       0.007138       0.011263             10.703915      12.950540      -0.010703       3.257865       5.849249      -0.650030      13.311956           0.000169
          325              C       4.001292       8.919821      24.739067      -0.054729      27.578754 0.39974715E+03  0.92360706E+04                                 8.042259                            6.793737       0.019611       1.997113                    0.999603      28.228220      81.401091       0.612267       0.432976      -1.050091      -0.013475      -0.002126      -0.004493       0.014363      -0.002621      -0.012039      -0.002284      -0.042209      -0.099338      -0.037633      -0.000225       0.037858              8.524884       9.723057       0.047907       0.944971       5.090679      -0.338937      10.760915           0.000406
          326              C       3.342255       8.901197      23.544245      -0.129474      28.505269 0.39597332E+03  0.90644988E+04                                 7.990347                            6.582756       0.312138       2.080965                    0.999817      28.222100      79.203394       0.652000       0.410375      -1.071622       0.008933      -0.001742       0.020991       0.022879       0.002423      -0.014226       0.001696       0.040515       0.034177      -0.026294      -0.001005       0.027300              8.568615      10.756837       0.253094       0.802070       4.710176      -0.069535      10.238832           0.000412
          327              C       1.957288       8.912543      23.520387       0.077525      25.383734 0.33394069E+03  0.73904079E+04                                 7.632720                            6.199284       0.114255       2.050586                    0.999674      26.391590      74.947938       0.641301       0.431564      -1.048951      -0.014094      -0.005699       0.047666       0.050032       0.004375       0.017082      -0.006314      -0.070296       0.031190      -0.046041       0.014223       0.031818              8.270111      10.808609       0.474358       1.096391       4.398711      -0.006863       9.603012           0.000614
          328              C       3.948024       8.967132       0.128782       0.567262      21.978060 0.25742481E+03  0.53846705E+04                                 7.279437                            5.725315      -0.112963       2.015186                    0.999170      22.929728      65.124462       0.613222       0.477507      -1.013928       0.022755       0.002981       0.043931       0.049564       0.012522      -0.006992      -0.003809      -0.142010      -0.144933      -0.054831      -0.041560       0.096391              8.230738       9.857002      -0.463839       2.549731       4.950754      -0.464961       9.884457           0.000115
          329              C       2.300433       7.437573      14.298274       0.040644      26.191948 0.37559786E+03  0.86018501E+04                                 7.888323                            6.663171      -0.105145       1.968593                    0.998840      27.885034      81.842735       0.603347       0.443272      -1.036914      -0.025506      -0.031477       0.031949       0.051595       0.004661       0.047601      -0.010285      -0.014207      -0.041995      -0.056812       0.015366       0.041446              8.387672       9.007194       0.299275      -3.130846       8.835957       0.090846       7.319865           0.011211
          330              C       3.083348       6.681678      13.437200      -0.054589      34.595933 0.47637175E+03  0.11407779E+05                                 9.254768                            7.315146      -0.042438       1.991890                    0.999047      27.900351      79.789001       0.607183       0.421242      -1.065852      -0.008843      -0.021877       0.019055       0.030330      -0.001320       0.016045       0.008127      -0.004548      -0.003610      -0.019519       0.002996       0.016523             10.454907      10.857261       1.973516      -4.534874      11.502425      -1.558327       9.005036           0.001774
          331              C       2.952037       5.305610      13.483561      -0.058348      27.706519 0.42616524E+03  0.10059631E+05                                 8.214334                            7.116047      -0.190681       1.932200                    0.997967      29.075381      86.260605       0.582333       0.445585      -1.036946      -0.007460       0.003672       0.020188       0.021833      -0.010883       0.035556      -0.000120       0.041038       0.047827      -0.033986      -0.016593       0.050580              8.695159       8.077129       1.156171      -2.191664      11.453800      -0.691513       6.554547           0.014352
          332              C       2.057630       4.740027      14.368223      -0.110659      28.387232 0.41997370E+03  0.98240385E+04                                 8.211355                            6.951730       0.096794       2.031972                    0.997871      28.448097      82.547813       0.606797       0.431514      -1.050962       0.017306       0.010622      -0.003587       0.020620       0.006265       0.009825      -0.019368       0.018894       0.001958      -0.027889       0.009809       0.018081              8.818850       8.230478      -0.339088      -2.242250      11.472997       0.272422       6.753074           0.005501
          333              C       1.295774       5.572560      15.157721       0.070008      24.744855 0.34554563E+03  0.77354189E+04                                 7.530960                            6.322444       0.073758       2.032868                    0.999583      26.926242      77.644216       0.630713       0.433806      -1.044533       0.008202       0.037068      -0.023999       0.044914       0.016962       0.020876      -0.039518       0.023461      -0.044372      -0.058710       0.028015       0.030695              7.994775       7.995207      -0.486562      -2.495421       9.633880       0.412518       6.355237           0.009725
          334              C       4.044649       7.325826      12.456020       0.572506      21.061987 0.25862811E+03  0.54137334E+04                                 7.068140                            5.739597      -0.040339       2.041130                    0.999357      22.850479      64.828098       0.612585       0.477659      -1.014300       0.039439       0.012751      -0.036982       0.055550      -0.019337       0.063733      -0.019941       0.078709       0.013424      -0.050099      -0.042143       0.092242              7.747221       7.557542       1.897348      -3.027591       8.361415      -1.115642       7.322705          -0.000003
          335              C       0.185818       0.277226      25.289438       0.075915      25.963879 0.33546707E+03  0.74268393E+04                                 7.722102                            6.180263       0.307691       2.115655                    0.999793      26.212561      74.262611       0.647973       0.426968      -1.052587      -0.044392      -0.015895      -0.040980       0.062472      -0.006880      -0.005730      -0.009833       0.063715       0.030104      -0.039788       0.010953       0.028835              8.499534       6.511842      -1.292239       2.011909      12.088488      -0.088528       6.898273           0.025890
          336              C       0.038402       1.643660      25.344746      -0.182604      33.203438 0.46440497E+03  0.11132330E+05                                 9.061209                            7.258875       0.090338       2.004001                    0.999192      29.984127      87.878533       0.600543       0.425474      -1.055395      -0.023346       0.001495      -0.000976       0.023414       0.023158       0.002377       0.017496       0.010930       0.016925      -0.031076       0.002214       0.028861             10.069277       7.583467      -2.125773       2.060876      15.126019      -0.183395       7.498344           0.030433
          337              C      11.578970       2.303008      24.486655       0.089585      33.679770 0.40147938E+03  0.92480051E+04                                 9.231111                            6.792810      -0.036399       2.006330                    0.999556      26.370382      74.915042       0.616956       0.430990      -1.055632      -0.006623      -0.020339       0.006508       0.022358       0.001387       0.016700      -0.000350      -0.003702      -0.005705      -0.018179       0.002828       0.015351             10.980476       7.290070      -1.630763       1.880972      18.621350       0.781324       7.030009           0.076327
          338              C      10.907546       1.494665      23.612567      -0.212959      33.244692 0.45497801E+03  0.10869623E+05                                 9.020106                            7.136649       0.102281       1.992094                    0.999643      30.800824      90.637622       0.610734       0.419788      -1.057096       0.007029       0.005546       0.024765       0.026334      -0.017825       0.009376      -0.027940       0.005395       0.053697      -0.033279      -0.007921       0.041200              9.899521       7.613931      -0.159645       1.996158      15.013623       1.543832       7.071011           0.027751
          339              C      11.100797       0.136365      23.601993       0.043796      26.972679 0.34862155E+03  0.78092383E+04                                 7.872015                            6.257362       0.163605       2.041499                    0.999864      27.551436      79.063159       0.649220       0.421172      -1.053944       0.032392       0.000721       0.046861       0.056971       0.018565       0.006333       0.018970       0.055705       0.095801      -0.052661       0.012001       0.040660              8.538529       7.478564      -0.502593       2.262586      11.465957       0.506811       6.671065           0.022750
          340              C      11.461285       3.771770      24.475539       0.083388      33.712708 0.41005708E+03  0.94938228E+04                                 9.224830                            6.846428      -0.061466       1.992608                    0.999439      26.660353      75.884392       0.617155       0.428662      -1.057265      -0.004035       0.022290      -0.000208       0.022653       0.000468       0.019453      -0.000764      -0.016915      -0.000512      -0.024173       0.008552       0.015621             10.963988       7.749986      -1.511346       2.067058      18.544998       0.308453       6.596979           0.063281
          341              C      10.540864       4.443320      23.689023      -0.217300      33.933231 0.47892509E+03  0.11653096E+05                                 9.305276                            7.427613      -0.163828       1.905787                    0.998558      31.840266      96.266036       0.582734       0.431979      -1.043821       0.013481      -0.001892       0.019338       0.023649       0.010902       0.005718       0.021774      -0.015620       0.023217      -0.019509      -0.011367       0.030876             10.334850       8.108281      -1.302649       2.261950      15.916658      -1.062860       6.979613           0.037386
          342              C      10.492551       5.819174      23.677093       0.075569      26.173144 0.34097480E+03  0.76021178E+04                                 7.814864                            6.247216       0.108089       2.039354                    0.999778      26.911238      77.256954       0.640047       0.429222      -1.048084       0.040352       0.018228       0.039998       0.059669      -0.017036       0.002249      -0.018630       0.054805       0.044356      -0.044750       0.014936       0.029813              8.653037       6.699440      -0.337419       2.261183      12.698774      -0.993598       6.560898           0.012879
          343              C      12.121560       5.948902      25.214067       0.068110      26.784639 0.35376371E+03  0.79710475E+04                                 7.954625                            6.393405      -0.040933       1.987594                    0.999479      27.370478      79.344185       0.627367       0.433294      -1.044188      -0.044433       0.000750      -0.038409       0.058738       0.018536      -0.015102       0.023314       0.048848       0.063810      -0.051361       0.017160       0.034201              8.842923       7.399814      -0.382587       2.583313      12.809049      -0.348871       6.319907           0.015207
          344              C      12.250394       4.576474      25.280762      -0.199614      33.701659 0.48511977E+03  0.11798264E+05                                 9.238209                            7.477508      -0.168725       1.912744                    0.998245      31.072620      92.799538       0.582694       0.432211      -1.047532      -0.013911      -0.006376      -0.008734       0.017620      -0.021387      -0.003201      -0.026229       0.010414       0.038810      -0.039010       0.006586       0.032424             10.221107       8.243274       0.011834       2.675330      15.384768       0.516601       7.035277           0.029372
          345              C       4.703686       8.745565       7.688664       0.023198      29.365040 0.37312732E+03  0.85675051E+04                                 8.540798                            6.617759      -0.124650       1.949507                    0.999498      28.769588      85.730189       0.606056       0.440145      -1.034347      -0.026082       0.010316       0.038944       0.047993       0.038875      -0.038491       0.017293      -0.057718      -0.102856      -0.074975       0.009375       0.065600              9.750013       8.927562      -0.833900       0.105303       4.605386      -0.131141      15.717093           0.009182
          346              C       3.743623       8.932666       6.711009      -0.042819      37.519540 0.44748994E+03  0.10542609E+05                                 9.811819                            7.078793       0.002282       2.010867                    0.999260      27.367283      77.453541       0.619120       0.419920      -1.067426      -0.022917       0.003299       0.021469       0.031575       0.006165       0.005290      -0.001895      -0.010654      -0.061861      -0.021927       0.003463       0.018464             12.304032      10.421692      -1.227238      -2.448016       5.368236       0.894787      21.122167           0.004582
          347              C       2.424312       9.109919       7.123923      -0.062405      28.849241 0.40226787E+03  0.93279845E+04                                 8.331117                            6.807112      -0.028563       1.977908                    0.999521      28.646815      83.312343       0.611494       0.431958      -1.048562       0.011519      -0.001209       0.009172       0.014774       0.001808       0.011374      -0.005076      -0.024665      -0.084142      -0.032393       0.005542       0.026851              9.233345       9.289757      -0.918717      -1.959572       4.824595       0.286238      13.585683           0.018210
          348              C       2.139390       9.124690       8.456202      -0.121313      29.674925 0.41930057E+03  0.97997241E+04                                 8.429123                            6.909456       0.092608       2.019001                    0.998641      28.829094      83.487725       0.613796       0.426966      -1.054248       0.006775       0.004426      -0.019069       0.020716      -0.006136       0.003977       0.000042       0.006929      -0.040409      -0.014187      -0.000020       0.014206              9.303357      10.036118      -0.859195      -1.490937       4.746677      -0.286499      13.127276          -0.000292
          349              C       3.167586       8.918537       9.364992       0.085457      24.690375 0.34392497E+03  0.76815929E+04                                 7.571760                            6.335677       0.040260       2.031628                    0.999097      26.476712      75.985836       0.626563       0.437677      -1.043370       0.041173      -0.013178      -0.031800       0.053667       0.011599      -0.012375       0.005139      -0.064593       0.005035      -0.039335       0.005565       0.033769              8.118656       9.182206      -0.858203      -0.077183       4.269495      -0.707568      10.904266           0.018637
          350              C       4.135081       8.957927       5.272993       0.567877      24.400951 0.26273789E+03  0.55195521E+04                                 7.842184                            5.781370      -0.126250       2.008834                    0.999312      22.991294      65.270312       0.611160       0.477057      -1.014975       0.019504       0.007504      -0.045405       0.049984      -0.036128      -0.000552      -0.003680      -0.138151      -0.148395      -0.053701      -0.049062       0.102763              9.610587       8.054477       0.040281      -2.035995       4.772642       1.483311      16.004643           0.001939
          351              C       8.067000       9.017225       1.307607       0.047715      28.354005 0.38573264E+03  0.88934039E+04                                 8.387845                            6.798779      -0.206583       1.941335                    0.998166      27.840195      81.999211       0.591177       0.449373      -1.033324      -0.012901      -0.000629       0.053219       0.054764       0.001589       0.018985      -0.005182      -0.107415      -0.021486      -0.057410      -0.000293       0.057703              9.364513      12.655385       0.430953      -2.058410       5.574026      -0.166523       9.864130           0.000107
          352              C       9.460639       8.968416       1.205937      -0.051299      35.017066 0.46659517E+03  0.11104574E+05                                 9.315611                            7.230393       0.051773       2.026515                    0.999297      27.538390      78.249479       0.612533       0.420160      -1.067623      -0.001669       0.000896       0.028198       0.028261      -0.000249       0.011418      -0.003163      -0.008408      -0.034659      -0.018401       0.007138       0.011263             10.703915      12.950539      -0.010704      -3.257864       5.849250       0.650033      13.311957           0.000169
          353              C      10.195242       8.919821       2.372833      -0.054729      27.578745 0.39974698E+03  0.92360652E+04                                 8.042256                            6.793734       0.019612       1.997113                    0.999603      28.228214      81.401051       0.612267       0.432975      -1.050091      -0.013475      -0.002126       0.004493       0.014363      -0.002621       0.012039       0.002284      -0.042209      -0.099338      -0.037633      -0.000225       0.037858              8.524880       9.723052       0.047908      -0.944968       5.090677       0.338938      10.760912           0.000407
          354              C       9.536205       8.901197       3.567655      -0.129474      28.505238 0.39597284E+03  0.90644835E+04                                 7.990337                            6.582750       0.312139       2.080965                    0.999817      28.222078      79.203266       0.652000       0.410375      -1.071623       0.008933      -0.001743      -0.020991       0.022879       0.002423       0.014226      -0.001696       0.040515       0.034177      -0.026294      -0.001006       0.027300              8.568604      10.756819       0.253094      -0.802071       4.710171       0.069536      10.238823           0.000415
          355              C       8.151238       8.912543       3.591513       0.077525      25.383714 0.33394037E+03  0.73903981E+04                                 7.632713                            6.199279       0.114255       2.050586                    0.999674      26.391573      74.947838       0.641302       0.431563      -1.048952      -0.014094      -0.005699      -0.047666       0.050032       0.004375      -0.017082       0.006314      -0.070296       0.031189      -0.046041       0.014223       0.031818              8.270102      10.808592       0.474357      -1.096389       4.398707       0.006863       9.603008           0.000616
          356              C      10.141974       8.967132      26.983118       0.567263      21.978063 0.25742487E+03  0.53846720E+04                                 7.279437                            5.725315      -0.112963       2.015186                    0.999170      22.929731      65.124471       0.613222       0.477507      -1.013928       0.022755       0.002981      -0.043931       0.049564       0.012522       0.006992       0.003809      -0.142010      -0.144933      -0.054831      -0.041560       0.096391              8.230737       9.857001      -0.463840      -2.549731       4.950755       0.464964       9.884457           0.000115
          357              C       8.494383       7.437573      12.813626       0.040644      26.191946 0.37559781E+03  0.86018485E+04                                 7.888322                            6.663170      -0.105145       1.968593                    0.998840      27.885032      81.842726       0.603347       0.443272      -1.036914      -0.025506      -0.031477      -0.031948       0.051595       0.004661      -0.047600       0.010285      -0.014207      -0.041995      -0.056812       0.015366       0.041445              8.387672       9.007194       0.299276       3.130847       8.835955      -0.090848       7.319866           0.011212
          358              C       9.277298       6.681678      13.674700      -0.054589      34.595943 0.47637189E+03  0.11407783E+05                                 9.254769                            7.315147      -0.042439       1.991889                    0.999047      27.900357      79.789024       0.607183       0.421242      -1.065852      -0.008843      -0.021877      -0.019055       0.030329      -0.001320      -0.016045      -0.008127      -0.004548      -0.003609      -0.019519       0.002996       0.016523             10.454910      10.857264       1.973518       4.534877      11.502426       1.558325       9.005038           0.001774
          359              C       9.145987       5.305610      13.628339      -0.058349      27.706530 0.42616544E+03  0.10059637E+05                                 8.214335                            7.116048      -0.190680       1.932200                    0.997967      29.075389      86.260627       0.582333       0.445585      -1.036946      -0.007460       0.003672      -0.020188       0.021833      -0.010883      -0.035556       0.000120       0.041038       0.047828      -0.033986      -0.016593       0.050579              8.695159       8.077130       1.156171       2.191665      11.453801       0.691508       6.554548           0.014353
          360              C       8.251580       4.740027      12.743677      -0.110659      28.387233 0.41997369E+03  0.98240383E+04                                 8.211355                            6.951729       0.096794       2.031972                    0.997871      28.448098      82.547817       0.606797       0.431514      -1.050962       0.017306       0.010622       0.003587       0.020620       0.006265      -0.009825       0.019368       0.018894       0.001957      -0.027890       0.009809       0.018081              8.818851       8.230479      -0.339090       2.242252      11.472998      -0.272428       6.753076           0.005500
          361              C       7.489724       5.572560      11.954179       0.070008      24.744863 0.34554571E+03  0.77354223E+04                                 7.530965                            6.322446       0.073755       2.032866                    0.999583      26.926254      77.644294       0.630713       0.433807      -1.044533       0.008202       0.037068       0.023999       0.044914       0.016962      -0.020877       0.039519       0.023461      -0.044375      -0.058710       0.028015       0.030695              7.994781       7.995214      -0.486562       2.495425       9.633885      -0.412521       6.355243           0.009726
          362              C      10.238599       7.325826      14.655880       0.572506      21.062001 0.25862829E+03  0.54137382E+04                                 7.068143                            5.739599      -0.040341       2.041130                    0.999357      22.850490      64.828139       0.612585       0.477659      -1.014300       0.039439       0.012751       0.036982       0.055549      -0.019337      -0.063733       0.019940       0.078709       0.013424      -0.050098      -0.042144       0.092242              7.747224       7.557544       1.897350       3.027592       8.361420       1.115640       7.322708          -0.000003
          363              C       6.379768       0.277226       1.822462       0.075916      25.963847 0.33546678E+03  0.74268324E+04                                 7.722106                            6.180269       0.307674       2.115651                    0.999793      26.212535      74.262579       0.647971       0.426969      -1.052586      -0.044391      -0.015892       0.040979       0.062469      -0.006879       0.005732       0.009833       0.063718       0.030106      -0.039790       0.010952       0.028837              8.499537       6.511842      -1.292245      -2.011903      12.088495       0.088536       6.898273           0.025890
          364              C       6.232352       1.643660       1.767154      -0.182603      33.203281 0.46440245E+03  0.11132254E+05                                 9.061184                            7.258858       0.090340       2.004003                    0.999192      29.984024      87.878157       0.600543       0.425474      -1.055395      -0.023344       0.001494       0.000975       0.023412       0.023157      -0.002375      -0.017495       0.010933       0.016926      -0.031076       0.002217       0.028859             10.069247       7.583446      -2.125775      -2.060869      15.125968       0.183406       7.498326           0.030433
          365              C       5.385020       2.303008       2.625245       0.089585      33.679559 0.40147704E+03  0.92479391E+04                                 9.231086                            6.792800      -0.036410       2.006328                    0.999556      26.370283      74.914748       0.616955       0.430991      -1.055631      -0.006624      -0.020336      -0.006508       0.022355       0.001387      -0.016695       0.000351      -0.003699      -0.005704      -0.018173       0.002826       0.015347             10.980434       7.290052      -1.630767      -1.880966      18.621256      -0.781304       7.029993           0.076327
          366              C       4.713596       1.494665       3.499333      -0.212960      33.244530 0.45497643E+03  0.10869572E+05                                 9.020076                            7.136643       0.102287       1.992097                    0.999643      30.800713      90.637131       0.610734       0.419788      -1.057096       0.007029       0.005544      -0.024764       0.026332      -0.017825      -0.009375       0.027939       0.005396       0.053697      -0.033279      -0.007919       0.041199              9.899471       7.613916      -0.159647      -1.996153      15.013498      -1.543810       7.071001           0.027754
          367              C       4.906847       0.136365       3.509907       0.043799      26.972398 0.34861817E+03  0.78091328E+04                                 7.871943                            6.257326       0.163634       2.041510                    0.999864      27.551152      79.061832       0.649224       0.421171      -1.053946       0.032392       0.000721      -0.046860       0.056970       0.018566      -0.006332      -0.018972       0.055698       0.095798      -0.052659       0.012000       0.040659              8.538438       7.478491      -0.502609      -2.262548      11.465817      -0.506778       6.671005           0.022752
          368              C       5.267335       3.771770       2.636361       0.083388      33.712500 0.41005464E+03  0.94937528E+04                                 9.224804                            6.846416      -0.061478       1.992606                    0.999439      26.660244      75.884045       0.617154       0.428663      -1.057264      -0.004035       0.022286       0.000208       0.022650       0.000468      -0.019448       0.000764      -0.016913      -0.000510      -0.024168       0.008550       0.015618             10.963946       7.749961      -1.511343      -2.067049      18.544913      -0.308443       6.596963           0.063282
          369              C       4.346914       4.443320       3.422877      -0.217299      33.932995 0.47892162E+03  0.11652983E+05                                 9.305221                            7.427580      -0.163816       1.905792                    0.998559      31.840075      96.265123       0.582736       0.431978      -1.043822       0.013479      -0.001891      -0.019336       0.023646       0.010902      -0.005717      -0.021773      -0.015616       0.023222      -0.019509      -0.011366       0.030875             10.334780       8.108233      -1.302649      -2.261935      15.916526       1.062864       6.979582           0.037389
          370              C       4.298601       5.819174       3.434807       0.075570      26.173003 0.34097289E+03  0.76020615E+04                                 7.814829                            6.247196       0.108090       2.039355                    0.999778      26.911131      77.256478       0.640048       0.429222      -1.048084       0.040352       0.018227      -0.039997       0.059668      -0.017035      -0.002248       0.018629       0.054806       0.044359      -0.044749       0.014938       0.029812              8.652991       6.699413      -0.337420      -2.261174      12.698684       0.993597       6.560877           0.012881
          371              C       5.927610       5.948902       1.897833       0.068111      26.784526 0.35376199E+03  0.79709984E+04                                 7.954605                            6.393391      -0.040932       1.987595                    0.999479      27.370392      79.343869       0.627367       0.433294      -1.044188      -0.044432       0.000749       0.038408       0.058736       0.018536       0.015104      -0.023313       0.048849       0.063812      -0.051361       0.017158       0.034203              8.842898       7.399794      -0.382592      -2.583306      12.809005       0.348879       6.319895           0.015208
          372              C       6.056444       4.576474       1.831138      -0.199613      33.701493 0.48511719E+03  0.11798185E+05                                 9.238180                            7.477490      -0.168720       1.912747                    0.998245      31.072508      92.799101       0.582695       0.432211      -1.047532      -0.013910      -0.006374       0.008733       0.017618      -0.021386       0.003204       0.026228       0.010415       0.038812      -0.039011       0.006589       0.032422             10.221068       8.243244       0.011826      -2.675318      15.384704      -0.516587       7.035258           0.029373
          373              C       7.684214      19.449265       5.867286       0.023197      29.364847 0.37312490E+03  0.85674258E+04                                 8.540731                            6.617719      -0.124612       1.949519                    0.999498      28.769419      85.729244       0.606061       0.440143      -1.034349       0.026082       0.010315      -0.038945       0.047993      -0.038869      -0.038489      -0.017291      -0.057714      -0.102864      -0.074970       0.009374       0.065596              9.749930       8.927482       0.833889       0.105292       4.605355       0.131136      15.716954           0.009163
          374              C       8.644277      19.636366       6.844941      -0.042818      37.519471 0.44748926E+03  0.10542587E+05                                 9.811806                            7.078788       0.002277       2.010866                    0.999260      27.367251      77.453399       0.619120       0.419920      -1.067426       0.022917       0.003299      -0.021469       0.031575      -0.006165       0.005290       0.001895      -0.010655      -0.061862      -0.021928       0.003463       0.018464             12.304013      10.421668       1.227233      -2.448043       5.368231      -0.894791      21.122141           0.004577
          375              C       9.963588      19.813619       6.432027      -0.062404      28.849171 0.40226663E+03  0.93279476E+04                                 8.331107                            6.807106      -0.028562       1.977910                    0.999521      28.646749      83.312085       0.611493       0.431959      -1.048562      -0.011519      -0.001210      -0.009172       0.014774      -0.001810       0.011374       0.005076      -0.024668      -0.084145      -0.032394       0.005542       0.026853              9.233336       9.289735       0.918712      -1.959586       4.824590      -0.286240      13.585682           0.018196
          376              C      10.248510      19.828390       5.099748      -0.121315      29.674932 0.41930070E+03  0.97997286E+04                                 8.429126                            6.909458       0.092606       2.019001                    0.998641      28.829102      83.487770       0.613796       0.426966      -1.054248      -0.006775       0.004426       0.019070       0.020716       0.006135       0.003977      -0.000043       0.006930      -0.040408      -0.014186      -0.000020       0.014206              9.303362      10.036114       0.859192      -1.490942       4.746678       0.286499      13.127293          -0.000311
          377              C       9.220314      19.622237       4.190958       0.085457      24.690420 0.34392589E+03  0.76816193E+04                                 7.571773                            6.335690       0.040253       2.031625                    0.999097      26.476745      75.985986       0.626562       0.437677      -1.043369      -0.041173      -0.013178       0.031800       0.053666      -0.011599      -0.012376      -0.005139      -0.064594       0.005035      -0.039336       0.005566       0.033770              8.118669       9.182214       0.858201      -0.077181       4.269501       0.707570      10.904292           0.018602
          378              C       8.252819      19.661627       8.282957       0.567877      24.400958 0.26273801E+03  0.55195552E+04                                 7.842186                            5.781372      -0.126252       2.008833                    0.999312      22.991297      65.270323       0.611160       0.477057      -1.014975      -0.019504       0.007504       0.045405       0.049984       0.036128      -0.000552       0.003680      -0.138151      -0.148394      -0.053701      -0.049062       0.102763              9.610588       8.054485      -0.040281      -2.036003       4.772643      -1.483311      16.004636           0.001938
          379              C       4.320900      19.720925      12.248343       0.047715      28.353991 0.38573236E+03  0.88933956E+04                                 8.387842                            6.798776      -0.206584       1.941335                    0.998166      27.840181      81.999154       0.591177       0.449373      -1.033324       0.012901      -0.000629      -0.053219       0.054764      -0.001589       0.018985       0.005182      -0.107416      -0.021486      -0.057410      -0.000293       0.057703              9.364510      12.655379      -0.430953      -2.058411       5.574022       0.166524       9.864131           0.000125
          380              C       2.927261      19.672116      12.350013      -0.051299      35.017057 0.46659501E+03  0.11104569E+05                                 9.315608                            7.230392       0.051773       2.026516                    0.999297      27.538380      78.249429       0.612533       0.420160      -1.067623       0.001669       0.000896      -0.028198       0.028261       0.000249       0.011418       0.003163      -0.008409      -0.034660      -0.018402       0.007138       0.011264             10.703913      12.950536       0.010704      -3.257868       5.849247      -0.650030      13.311958           0.000182
          381              C       2.192658      19.623521      11.183117      -0.054729      27.578695 0.39974607E+03  0.92360366E+04                                 8.042239                            6.793722       0.019615       1.997114                    0.999603      28.228172      81.400827       0.612269       0.432975      -1.050092       0.013475      -0.002127      -0.004493       0.014363       0.002621       0.012040      -0.002283      -0.042210      -0.099339      -0.037634      -0.000225       0.037858              8.524862       9.723028      -0.047907      -0.944966       5.090666      -0.338935      10.760892           0.000434
          382              C       2.851695      19.604897       9.988295      -0.129474      28.505189 0.39597196E+03  0.90644565E+04                                 7.990322                            6.582738       0.312142       2.080966                    0.999817      28.222051      79.203116       0.652002       0.410374      -1.071623      -0.008933      -0.001743       0.020991       0.022879      -0.002422       0.014227       0.001697       0.040514       0.034172      -0.026293      -0.001007       0.027300              8.568588      10.756799      -0.253093      -0.802067       4.710162      -0.069535      10.238803           0.000431
          383              C       4.236662      19.616243       9.964437       0.077525      25.383723 0.33394040E+03  0.73903990E+04                                 7.632713                            6.199278       0.114255       2.050586                    0.999674      26.391584      74.947871       0.641302       0.431563      -1.048952       0.014094      -0.005700       0.047666       0.050032      -0.004375      -0.017082      -0.006314      -0.070297       0.031186      -0.046041       0.014223       0.031819              8.270103      10.808592      -0.474356      -1.096391       4.398706      -0.006862       9.603012           0.000626
          384              C       2.245926      19.670832      13.684732       0.567263      21.978061 0.25742480E+03  0.53846702E+04                                 7.279437                            5.725315      -0.112964       2.015186                    0.999170      22.929725      65.124448       0.613222       0.477507      -1.013928      -0.022755       0.002981       0.043931       0.049564      -0.012522       0.006992      -0.003809      -0.142010      -0.144933      -0.054831      -0.041560       0.096391              8.230738       9.857002       0.463840      -2.549733       4.950753      -0.464961       9.884461           0.000129
          385              C       3.893517      18.141273       0.742324       0.040642      26.192025 0.37559932E+03  0.86018923E+04                                 7.888340                            6.663186      -0.105153       1.968590                    0.998840      27.885098      81.842983       0.603346       0.443272      -1.036914       0.025506      -0.031477       0.031948       0.051595      -0.004661      -0.047600      -0.010285      -0.014210      -0.041995      -0.056812       0.015368       0.041445              8.387690       9.007215      -0.299275       3.130851       8.835977       0.090847       7.319877           0.011182
          386              C       3.110602      17.385378      26.993150      -0.054589      34.595983 0.47637253E+03  0.11407802E+05                                 9.254776                            7.315150      -0.042440       1.991889                    0.999047      27.900382      79.789117       0.607183       0.421241      -1.065852       0.008844      -0.021877       0.019055       0.030330       0.001320      -0.016044       0.008127      -0.004548      -0.003610      -0.019518       0.002996       0.016522             10.454918      10.857276      -1.973520       4.534880      11.502437      -1.558330       9.005041           0.001758
          387              C       3.241913      16.009310      27.039511      -0.058350      27.706572 0.42616630E+03  0.10059663E+05                                 8.214346                            7.116057      -0.190684       1.932198                    0.997967      29.075426      86.260793       0.582332       0.445585      -1.036946       0.007461       0.003672       0.020188       0.021833       0.010883      -0.035556      -0.000120       0.041036       0.047827      -0.033986      -0.016593       0.050578              8.695173       8.077143      -1.156180       2.191666      11.453823      -0.691520       6.554553           0.014324
          388              C       4.136320      15.443727       0.812273      -0.110659      28.387241 0.41997397E+03  0.98240471E+04                                 8.211358                            6.951733       0.096789       2.031970                    0.997871      28.448110      82.547876       0.606796       0.431514      -1.050962      -0.017307       0.010622      -0.003587       0.020621      -0.006265      -0.009825      -0.019368       0.018892       0.001958      -0.027889       0.009808       0.018080              8.818853       8.230481       0.339080       2.242247      11.473006       0.272414       6.753073           0.005478
          389              C       4.898176      16.276260       1.601771       0.070007      24.744842 0.34554554E+03  0.77354130E+04                                 7.530948                            6.322437       0.073768       2.032870                    0.999583      26.926212      77.643999       0.630715       0.433805      -1.044534      -0.008202       0.037069      -0.023999       0.044914      -0.016962      -0.020875      -0.039518       0.023461      -0.044367      -0.058708       0.028014       0.030694              7.994760       7.995192       0.486560       2.495411       9.633864       0.412515       6.355224           0.009700
          390              C       2.149301      18.029526      26.011970       0.572507      21.061932 0.25862731E+03  0.54137134E+04                                 7.068130                            5.739589      -0.040338       2.041132                    0.999357      22.850462      64.828066       0.612586       0.477660      -1.014300      -0.039440       0.012751      -0.036983       0.055550       0.019337      -0.063733      -0.019941       0.078710       0.013422      -0.050099      -0.042143       0.092242              7.747210       7.557535      -1.897347       3.027587       8.361404      -1.115642       7.322692          -0.000024
          391              C       6.008132      10.980926      11.733488       0.075916      25.963720 0.33546483E+03  0.74267779E+04                                 7.722084                            6.180254       0.307679       2.115654                    0.999793      26.212433      74.262216       0.647971       0.426970      -1.052585       0.044391      -0.015891      -0.040977       0.062468       0.006878       0.005734      -0.009832       0.063718       0.030106      -0.039789       0.010951       0.028838              8.499511       6.511823       1.292234      -2.011896      12.088458      -0.088528       6.898253           0.025933
          392              C       6.155548      12.347360      11.788796      -0.182604      33.203161 0.46440050E+03  0.11132195E+05                                 9.061166                            7.258846       0.090342       2.004005                    0.999192      29.983942      87.877860       0.600543       0.425475      -1.055395       0.023343       0.001492      -0.000973       0.023411      -0.023156      -0.002372       0.017494       0.010935       0.016926      -0.031075       0.002219       0.028856             10.069224       7.583432       2.125761      -2.060864      15.125929      -0.183397       7.498311           0.030478
          393              C       7.002880      13.006708      10.930705       0.089584      33.679344 0.40147426E+03  0.92478619E+04                                 9.231068                            6.792791      -0.036424       2.006325                    0.999556      26.370169      74.914443       0.616953       0.430993      -1.055630       0.006624      -0.020332       0.006508       0.022353      -0.001388      -0.016689      -0.000351      -0.003695      -0.005702      -0.018166       0.002824       0.015342             10.980410       7.290041       1.630760      -1.880963      18.621209       0.781307       7.029980           0.076375
          394              C       7.674304      12.198365      10.056617      -0.212960      33.244376 0.45497367E+03  0.10869488E+05                                 9.020048                            7.136619       0.102292       1.992100                    0.999643      30.800597      90.636691       0.610736       0.419788      -1.057096      -0.007027       0.005542       0.024762       0.026330       0.017823      -0.009373      -0.027938       0.005398       0.053700      -0.033279      -0.007917       0.041196              9.899444       7.613890       0.159652      -1.996145      15.013467       1.543804       7.070975           0.027792
          395              C       7.481053      10.840065      10.046043       0.043799      26.972345 0.34861707E+03  0.78091051E+04                                 7.871945                            6.257324       0.163622       2.041508                    0.999864      27.551124      79.061845       0.649223       0.421172      -1.053945      -0.032390       0.000723       0.046859       0.056968      -0.018565      -0.006330       0.018969       0.055704       0.095800      -0.052660       0.012003       0.040657              8.538442       7.478493       0.502606      -2.262552      11.465829       0.506785       6.671005           0.022787
          396              C       7.120565      14.475470      10.919589       0.083389      33.712279 0.41005169E+03  0.94936703E+04                                 9.224785                            6.846406      -0.061493       1.992603                    0.999439      26.660121      75.883714       0.617153       0.428665      -1.057263       0.004035       0.022283      -0.000208       0.022646      -0.000468      -0.019442      -0.000764      -0.016910      -0.000506      -0.024162       0.008548       0.015613             10.963920       7.749953       1.511336      -2.067049      18.544853       0.308447       6.596952           0.063325
          397              C       8.040986      15.147020      10.133073      -0.217299      33.932891 0.47891969E+03  0.11652929E+05                                 9.305214                            7.427573      -0.163822       1.905791                    0.998558      31.840022      96.265053       0.582735       0.431979      -1.043821      -0.013477      -0.001889       0.019336       0.023645      -0.010901      -0.005714       0.021772      -0.015616       0.023227      -0.019510      -0.011363       0.030872             10.334772       8.108232       1.302629      -2.261937      15.916507      -1.062844       6.979576           0.037426
          398              C       8.089299      16.522874      10.121143       0.075570      26.172966 0.34097233E+03  0.76020465E+04                                 7.814827                            6.247195       0.108089       2.039355                    0.999778      26.911094      77.256370       0.640048       0.429222      -1.048084      -0.040351       0.018226       0.039997       0.059667       0.017034      -0.002248      -0.018628       0.054806       0.044358      -0.044749       0.014938       0.029811              8.652989       6.699408       0.337408      -2.261168      12.698690      -0.993583       6.560869           0.012899
          399              C       6.460290      16.652602      11.658117       0.068111      26.784441 0.35376070E+03  0.79709618E+04                                 7.954591                            6.393382      -0.040931       1.987596                    0.999479      27.370327      79.343635       0.627367       0.433294      -1.044188       0.044431       0.000748      -0.038407       0.058735      -0.018535       0.015105       0.023312       0.048851       0.063813      -0.051361       0.017157       0.034204              8.842880       7.399782       0.382587      -2.583301      12.808975      -0.348870       6.319883           0.015237
          400              C       6.331456      15.280174      11.724812      -0.199614      33.701379 0.48511517E+03  0.11798122E+05                                 9.238163                            7.477477      -0.168719       1.912748                    0.998245      31.072423      92.798784       0.582695       0.432212      -1.047532       0.013909      -0.006372      -0.008732       0.017616       0.021385       0.003207      -0.026227       0.010417       0.038813      -0.039010       0.006591       0.032419             10.221049       8.243234      -0.011830      -2.675314      15.384667       0.516593       7.035244           0.029417
          401              N       7.959226      12.693090      18.110749      -0.209691      36.574783 0.52240945E+03  0.12683546E+05                                 9.354027                            7.499877      -0.040215       2.014723                    0.997951      28.039837      78.323867       0.624810       0.403765      -1.087275       0.112668      -0.019680       0.090224       0.145677       0.019620      -0.061739       0.000926      -0.023375       0.078334      -0.070238       0.001275       0.068963             10.642523      10.634275      -1.020167      -0.386869       5.351672      -0.717637      15.941623           0.021531
          402              N       4.968787      12.432348      24.622485      -0.219534      34.573160 0.51835130E+03  0.12506275E+05                                 8.834643                            7.378332       0.086346       2.056622                    0.998135      27.679605      75.993658       0.644583       0.393843      -1.098803      -0.155643       0.015671       0.009234       0.156702       0.010125       0.004065      -0.005613      -0.084497       0.232940      -0.082406       0.004268       0.078138              9.660015      11.574782       1.001621      -1.140613       5.751992      -0.082359      11.653272           0.000076
          403              N       4.794117      14.498804      15.134405      -0.224501      36.265131 0.55891854E+03  0.13814537E+05                                 9.289156                            7.784983      -0.094006       1.987511                    0.997654      28.753332      81.296174       0.609425       0.406629      -1.084297      -0.070228       0.080552      -0.107477       0.151565       0.040873      -0.005190       0.047423      -0.012945      -0.179689      -0.083539       0.003758       0.079782             10.124655      10.895831       0.283081       3.616966      11.324174       0.038654       8.153960           0.022495
          404              N       6.669645       0.490229      24.436498      -0.236661      33.383138 0.51554341E+03  0.12449304E+05                                 8.666376                            7.395525       0.128261       2.067022                    0.998689      27.931094      77.276606       0.637562       0.397836      -1.093601       0.008573      -0.151810       0.012983       0.152606      -0.012532      -0.033450      -0.000089       0.092399       0.098711      -0.064557      -0.000837       0.065394              9.145978       8.371658      -1.035786      -2.611082      11.028090       0.079117       8.038185           0.077879
          405              N       7.287802      14.818202      24.413724      -0.253749      34.006250 0.52400343E+03  0.12710482E+05                                 8.829729                            7.474100      -0.043559       2.009520                    0.997325      28.256741      78.459757       0.631631       0.399774      -1.091818      -0.001263       0.166776       0.004571       0.166843      -0.004236      -0.035296      -0.011451       0.112297       0.118513      -0.077592       0.004119       0.073474              9.636673       8.433778       0.006899      -3.088438      12.663490       0.649132       7.812749           0.065674
          406              N       4.428674       1.989390      22.557101      -0.209694      36.575312 0.52241773E+03  0.12683812E+05                                 9.354150                            7.499958      -0.040252       2.014709                    0.997951      28.040086      78.325059       0.624803       0.403767      -1.087272      -0.112671      -0.019680      -0.090223       0.145679      -0.019623      -0.061738      -0.000925      -0.023376       0.078347      -0.070239       0.001274       0.068965             10.642679      10.634424       1.020185      -0.386867       5.351733       0.717656      15.941882           0.021510
          407              N       7.419113       1.728648      16.045365      -0.219534      34.573160 0.51835103E+03  0.12506267E+05                                 8.834646                            7.378330       0.086346       2.056622                    0.998135      27.679599      75.993642       0.644583       0.393843      -1.098803       0.155643       0.015671      -0.009234       0.156702      -0.010125       0.004065       0.005613      -0.084497       0.232940      -0.082406       0.004269       0.078137              9.660020      11.574764      -1.001618      -1.140611       5.751987       0.082356      11.653309           0.000085
          408              N       7.593783       3.795104      25.533445      -0.224504      36.265613 0.55892752E+03  0.13814830E+05                                 9.289269                            7.785068      -0.094044       1.987496                    0.997654      28.753611      81.297476       0.609418       0.406631      -1.084294       0.070229       0.080552       0.107480       0.151567      -0.040871      -0.005190      -0.047422      -0.012945      -0.179708      -0.083543       0.003760       0.079783             10.124787      10.895983      -0.283079       3.617026      11.324320      -0.038643       8.154059           0.022474
          409              N       5.718255      11.193929      16.231352      -0.236664      33.382983 0.51554083E+03  0.12449220E+05                                 8.666337                            7.395499       0.128281       2.067029                    0.998689      27.931005      77.276174       0.637564       0.397835      -1.093602      -0.008574      -0.151809      -0.012983       0.152605       0.012529      -0.033448       0.000091       0.092402       0.098716      -0.064558      -0.000834       0.065393              9.145932       8.371602       1.035772      -2.611052      11.028051      -0.079109       8.038144           0.077932
          410              N       5.100098       4.114502      16.254126      -0.253752      34.006293 0.52400469E+03  0.12710522E+05                                 8.829742                            7.474116      -0.043561       2.009518                    0.997325      28.256765      78.459891       0.631629       0.399775      -1.091817       0.001263       0.166775      -0.004571       0.166842       0.004236      -0.035292       0.011451       0.112299       0.118516      -0.077594       0.004122       0.073471              9.636684       8.433782      -0.006888      -3.088438      12.663506      -0.649150       7.812764           0.065711
          411              N      10.622624       1.989390       4.554799      -0.209693      36.575032 0.52241337E+03  0.12683669E+05                                 9.354077                            7.499909      -0.040227       2.014718                    0.997951      28.039958      78.324373       0.624808       0.403765      -1.087274      -0.112670      -0.019680       0.090224       0.145679      -0.019621       0.061739       0.000926      -0.023374       0.078341      -0.070238       0.001273       0.068964             10.642590      10.634328       1.020172       0.386872       5.351696      -0.717644      15.941744           0.021511
          412              N       1.225163       1.728648      11.066535      -0.219534      34.573155 0.51835106E+03  0.12506268E+05                                 8.834644                            7.378330       0.086346       2.056622                    0.998135      27.679598      75.993634       0.644583       0.393843      -1.098803       0.155643       0.015671       0.009234       0.156702      -0.010125      -0.004065      -0.005613      -0.084497       0.232940      -0.082406       0.004269       0.078137              9.660017      11.574766      -1.001619       1.140615       5.751988      -0.082359      11.653297           0.000086
          413              N       1.399833       3.795104       1.578455      -0.224503      36.265385 0.55892329E+03  0.13814688E+05                                 9.289206                            7.785021      -0.094020       1.987505                    0.997654      28.753479      81.296788       0.609423       0.406629      -1.084296       0.070229       0.080552      -0.107479       0.151566      -0.040872       0.005189       0.047423      -0.012945      -0.179698      -0.083541       0.003758       0.079782             10.124714      10.895898      -0.283081      -3.616993      11.324238       0.038652       8.154006           0.022474
          414              N      11.912205      11.193929      10.880548      -0.236662      33.383081 0.51554252E+03  0.12449277E+05                                 8.666368                            7.395522       0.128261       2.067023                    0.998689      27.931062      77.276519       0.637561       0.397836      -1.093600      -0.008573      -0.151809       0.012983       0.152604       0.012531       0.033449      -0.000089       0.092400       0.098712      -0.064557      -0.000836       0.065393              9.145968       8.371638       1.035777       2.611072      11.028085       0.079110       8.038181           0.077934
          415              N      11.294048       4.114502      10.857774      -0.253752      34.006318 0.52400503E+03  0.12710532E+05                                 8.829744                            7.474116      -0.043562       2.009518                    0.997325      28.256781      78.459930       0.631629       0.399775      -1.091817       0.001263       0.166776       0.004571       0.166843       0.004236       0.035294      -0.011451       0.112298       0.118514      -0.077593       0.004121       0.073472              9.636687       8.433784      -0.006889       3.088439      12.663513       0.649144       7.812765           0.065714
          416              N       1.765276      12.693090       9.001151      -0.209693      36.575224 0.52241630E+03  0.12683768E+05                                 9.354134                            7.499948      -0.040256       2.014709                    0.997951      28.040038      78.324878       0.624804       0.403767      -1.087272       0.112671      -0.019679      -0.090223       0.145678       0.019624       0.061738      -0.000925      -0.023376       0.078346      -0.070239       0.001274       0.068965             10.642661      10.634394      -1.020181       0.386866       5.351727       0.717654      15.941861           0.021534
          417              N      11.162737      12.432348       2.489415      -0.219534      34.573162 0.51835131E+03  0.12506276E+05                                 8.834644                            7.378332       0.086346       2.056622                    0.998135      27.679605      75.993659       0.644583       0.393843      -1.098803      -0.155643       0.015671      -0.009234       0.156702       0.010125      -0.004065       0.005613      -0.084497       0.232940      -0.082406       0.004268       0.078138              9.660016      11.574771       1.001620       1.140615       5.751991       0.082357      11.653287           0.000076
          418              N      10.988067      14.498804      11.977495      -0.224502      36.265492 0.55892524E+03  0.13814759E+05                                 9.289251                            7.785055      -0.094045       1.987498                    0.997654      28.753537      81.297224       0.609418       0.406631      -1.084294      -0.070228       0.080551       0.107478       0.151565       0.040871       0.005190      -0.047423      -0.012945      -0.179707      -0.083543       0.003760       0.079783             10.124766      10.895952       0.283075      -3.617015      11.324298      -0.038642       8.154047           0.022497
          419              N       0.475695       0.490229       2.675402      -0.236663      33.383153 0.51554387E+03  0.12449314E+05                                 8.666367                            7.395521       0.128269       2.067024                    0.998689      27.931107      77.276565       0.637563       0.397835      -1.093602       0.008573      -0.151812      -0.012982       0.152607      -0.012532       0.033452       0.000091       0.092398       0.098712      -0.064556      -0.000839       0.065396              9.145967       8.371634      -1.035776       2.611071      11.028087      -0.079108       8.038180           0.077884
          420              N       1.093852      14.818202       2.698176      -0.253750      34.006297 0.52400463E+03  0.12710519E+05                                 8.829736                            7.474110      -0.043563       2.009518                    0.997325      28.256775      78.459882       0.631630       0.399775      -1.091818      -0.001263       0.166776      -0.004571       0.166844      -0.004236       0.035297       0.011451       0.112296       0.118513      -0.077592       0.004118       0.073474              9.636679       8.433776       0.006879       3.088438      12.663499      -0.649155       7.812763           0.065678
          421              N       1.765276      19.418010      22.557101      -0.209695      36.575486 0.52242068E+03  0.12683906E+05                                 9.354188                            7.499985      -0.040264       2.014704                    0.997951      28.040172      78.325453       0.624801       0.403768      -1.087271       0.112672       0.019680      -0.090223       0.145680      -0.019624       0.061738       0.000924      -0.023376       0.078351      -0.070239       0.001273       0.068966             10.642726      10.634457       1.020187       0.386864       5.351754      -0.717655      15.941967           0.021511
          422              N      11.162737      19.678752      16.045365      -0.219534      34.573168 0.51835122E+03  0.12506274E+05                                 8.834648                            7.378332       0.086346       2.056622                    0.998135      27.679604      75.993667       0.644583       0.393843      -1.098802      -0.155643      -0.015671      -0.009234       0.156702      -0.010125      -0.004065      -0.005613      -0.084497       0.232940      -0.082406       0.004269       0.078137              9.660022      11.574764      -1.001621       1.140613       5.751990      -0.082355      11.653313           0.000085
          423              N      10.988067      17.612296      25.533445      -0.224505      36.265690 0.55892879E+03  0.13814872E+05                                 9.289288                            7.785081      -0.094049       1.987495                    0.997654      28.753646      81.297657       0.609417       0.406632      -1.084293      -0.070229      -0.080551       0.107479       0.151566      -0.040871       0.005190       0.047422      -0.012944      -0.179713      -0.083544       0.003761       0.079783             10.124809      10.895994      -0.283077      -3.617032      11.324360       0.038641       8.154073           0.022475
          424              N       0.475695      10.213471      16.231352      -0.236664      33.383188 0.51554429E+03  0.12449325E+05                                 8.666365                            7.395517       0.128268       2.067024                    0.998689      27.931133      77.276600       0.637564       0.397834      -1.093602       0.008573       0.151814      -0.012982       0.152609       0.012532       0.033458      -0.000092       0.092393       0.098711      -0.064554      -0.000846       0.065400              9.145966       8.371623       1.035778       2.611062      11.028104       0.079106       8.038170           0.077940
          425              N       1.093852      17.292898      16.254126      -0.253752      34.006478 0.52400789E+03  0.12710619E+05                                 8.829766                            7.474131      -0.043571       2.009515                    0.997325      28.256883      78.460272       0.631629       0.399774      -1.091818      -0.001263      -0.166779      -0.004571       0.166846       0.004236       0.035302      -0.011451       0.112292       0.118506      -0.077589       0.004111       0.073478              9.636714       8.433800      -0.006884       3.088445      12.663560       0.649157       7.812782           0.065718
          426              N      10.622624       8.714310      18.110749      -0.209692      36.574942 0.52241212E+03  0.12683631E+05                                 9.354061                            7.499901      -0.040226       2.014719                    0.997951      28.039916      78.324221       0.624808       0.403765      -1.087274      -0.112669       0.019680       0.090224       0.145678       0.019620       0.061739      -0.000926      -0.023375       0.078338      -0.070238       0.001274       0.068964             10.642565      10.634304      -1.020169       0.386866       5.351691       0.717637      15.941702           0.021530
          427              N       1.225163       8.975052      24.622485      -0.219534      34.573168 0.51835148E+03  0.12506281E+05                                 8.834646                            7.378334       0.086346       2.056622                    0.998135      27.679610      75.993687       0.644583       0.393843      -1.098802       0.155643      -0.015670       0.009234       0.156702       0.010125      -0.004065       0.005613      -0.084497       0.232940      -0.082406       0.004269       0.078138              9.660018      11.574782       1.001624       1.140614       5.751995       0.082357      11.653277           0.000075
          428              N       1.399833       6.908596      15.134405      -0.224502      36.265209 0.55891983E+03  0.13814579E+05                                 9.289174                            7.784995      -0.094011       1.987510                    0.997654      28.753368      81.296345       0.609424       0.406629      -1.084296       0.070228      -0.080552      -0.107477       0.151564       0.040872       0.005190      -0.047423      -0.012944      -0.179693      -0.083540       0.003759       0.079782             10.124675      10.895842       0.283080      -3.616973      11.324209      -0.038651       8.153974           0.022495
          429              N      11.912205      20.917171      24.436498      -0.236660      33.383358 0.51554712E+03  0.12449416E+05                                 8.666405                            7.395544       0.128247       2.067018                    0.998689      27.931231      77.277064       0.637562       0.397835      -1.093601      -0.008571       0.151815       0.012982       0.152610      -0.012535       0.033461       0.000091       0.092389       0.098705      -0.064553      -0.000849       0.065402              9.146014       8.371681      -1.035793       2.611093      11.028148      -0.079114       8.038213           0.077886
          430              N      11.294048       6.589198      24.413724      -0.253749      34.006458 0.52400704E+03  0.12710592E+05                                 8.829757                            7.474120      -0.043572       2.009515                    0.997325      28.256872      78.460194       0.631631       0.399774      -1.091818       0.001263      -0.166780       0.004571       0.166847      -0.004236       0.035306       0.011452       0.112288       0.118502      -0.077587       0.004106       0.073481              9.636709       8.433801       0.006895       3.088448      12.663553      -0.649140       7.812772           0.065679
          431              N       4.428674       8.714310       9.001151      -0.209692      36.574996 0.52241288E+03  0.12683657E+05                                 9.354078                            7.499912      -0.040235       2.014716                    0.997951      28.039937      78.324362       0.624807       0.403766      -1.087273      -0.112669       0.019680      -0.090224       0.145678       0.019621      -0.061739       0.000926      -0.023376       0.078339      -0.070239       0.001275       0.068964             10.642589      10.634330      -1.020173      -0.386867       5.351700      -0.717640      15.941737           0.021534
          432              N       7.419113       8.975052       2.489415      -0.219534      34.573161 0.51835133E+03  0.12506277E+05                                 8.834644                            7.378333       0.086346       2.056622                    0.998135      27.679605      75.993663       0.644583       0.393843      -1.098803       0.155643      -0.015670      -0.009234       0.156702       0.010125       0.004065      -0.005613      -0.084497       0.232940      -0.082406       0.004269       0.078138              9.660017      11.574778       1.001622      -1.140615       5.751992      -0.082355      11.653280           0.000075
          433              N       7.593783       6.908596      11.977495      -0.224501      36.265238 0.55892036E+03  0.13814598E+05                                 9.289187                            7.785005      -0.094017       1.987508                    0.997654      28.753385      81.296472       0.609423       0.406630      -1.084295       0.070228      -0.080551       0.107477       0.151564       0.040872      -0.005191       0.047423      -0.012944      -0.179696      -0.083541       0.003760       0.079781             10.124691      10.895861       0.283079       3.616980      11.324225       0.038647       8.153986           0.022497
          434              N       5.718255      20.917171       2.675402      -0.236665      33.383222 0.51554493E+03  0.12449339E+05                                 8.666360                            7.395513       0.128278       2.067027                    0.998689      27.931150      77.276554       0.637566       0.397834      -1.093603      -0.008573       0.151816      -0.012982       0.152611      -0.012532      -0.033459      -0.000093       0.092392       0.098712      -0.064554      -0.000847       0.065401              9.145960       8.371620      -1.035782      -2.611059      11.028099       0.079109       8.038161           0.077887
          435              N       5.100098       6.589198       2.698176      -0.253750      34.006421 0.52400668E+03  0.12710581E+05                                 8.829754                            7.474120      -0.043571       2.009515                    0.997325      28.256850      78.460129       0.631630       0.399774      -1.091818       0.001263      -0.166779      -0.004571       0.166846      -0.004236      -0.035302      -0.011451       0.112291       0.118506      -0.077589       0.004110       0.073478              9.636701       8.433795       0.006886      -3.088446      12.663533       0.649150       7.812774           0.065680
          436              N       7.959226      19.418010       4.554799      -0.209693      36.574719 0.52240870E+03  0.12683517E+05                                 9.353999                            7.499859      -0.040198       2.014728                    0.997951      28.039820      78.323654       0.624813       0.403763      -1.087276       0.112669       0.019681       0.090225       0.145678      -0.019618      -0.061740      -0.000926      -0.023373       0.078332      -0.070237       0.001274       0.068963             10.642488      10.634238       1.020162      -0.386874       5.351658       0.717627      15.941568           0.021510
          437              N       4.968787      19.678752      11.066535      -0.219534      34.573151 0.51835107E+03  0.12506268E+05                                 8.834643                            7.378331       0.086346       2.056622                    0.998135      27.679597      75.993630       0.644583       0.393843      -1.098803      -0.155643      -0.015671       0.009234       0.156702      -0.010125       0.004065       0.005613      -0.084497       0.232940      -0.082406       0.004269       0.078137              9.660015      11.574773      -1.001621      -1.140615       5.751989       0.082357      11.653284           0.000086
          438              N       4.794117      17.612296       1.578455      -0.224503      36.265062 0.55891711E+03  0.13814484E+05                                 9.289122                            7.784956      -0.093985       1.987517                    0.997654      28.753286      81.295819       0.609428       0.406627      -1.084298      -0.070229      -0.080552      -0.107477       0.151565      -0.040873      -0.005189      -0.047423      -0.012944      -0.179682      -0.083538       0.003757       0.079781             10.124617      10.895780      -0.283085       3.616948      11.324143      -0.038657       8.153928           0.022474
          439              N       6.669645      10.213471      10.880548      -0.236664      33.383144 0.51554350E+03  0.12449302E+05                                 8.666364                            7.395517       0.128266       2.067024                    0.998689      27.931102      77.276539       0.637563       0.397835      -1.093602       0.008574       0.151812       0.012983       0.152607       0.012532      -0.033455       0.000091       0.092396       0.098712      -0.064556      -0.000842       0.065398              9.145965       8.371630       1.035782      -2.611063      11.028099      -0.079109       8.038168           0.077938
          440              N       7.287802      17.292898      10.857774      -0.253753      34.006423 0.52400678E+03  0.12710585E+05                                 8.829758                            7.474124      -0.043569       2.009516                    0.997325      28.256846      78.460138       0.631630       0.399774      -1.091818      -0.001263      -0.166778       0.004571       0.166845       0.004236      -0.035299       0.011451       0.112294       0.118509      -0.077590       0.004114       0.073476              9.636705       8.433799      -0.006893      -3.088445      12.663543      -0.649141       7.812773           0.065717
          441              O       7.041282      12.286777      22.128733      -0.587057      35.719129 0.54655763E+03  0.13187850E+05                                 8.590706                            7.201965       0.454242       2.177967                    0.997857      28.250942      74.299787       0.713297       0.355875      -1.141944       0.038968       0.013559       0.013609       0.043446      -0.005688      -0.050915      -0.011928       0.031913      -0.092661      -0.062245       0.002291       0.059954              9.666564      11.967880       0.158796      -4.541815       5.609963       0.710237      11.421848           0.001014
          442              O       9.127405      12.595900      22.717874      -0.552346      31.567485 0.49359691E+03  0.11617195E+05                                 7.899289                            6.855678       0.674994       2.263337                    0.997879      27.512587      71.601146       0.728816       0.357075      -1.140309      -0.029602      -0.009296       0.008701       0.032224      -0.018650       0.063049       0.021547      -0.080625       0.052446      -0.092993       0.034014       0.058979              8.742723       7.244754      -0.035360       2.000130       6.332156       1.958275      12.651258           0.000476
          443              O       2.957487      12.371122       1.168252      -0.552418      31.764576 0.54191436E+03  0.13043696E+05                                 7.884335                            7.204794       0.557964       2.228027                    0.997407      27.645117      72.539767       0.708423       0.359206      -1.139659      -0.018999       0.001373       0.000940       0.019072       0.011415       0.039749       0.001411      -0.052121       0.107189      -0.061804       0.008900       0.052904              8.245398       7.392965      -0.361685       0.486042       7.036741      -0.109158      10.306487           0.000148
          444              O       1.020763      12.540883       0.182734      -0.556654      35.430016 0.52819263E+03  0.12610307E+05                                 8.511434                            7.074472       0.704258       2.281373                    0.997629      27.263941      70.846975       0.722014       0.355326      -1.144738       0.023575      -0.000531       0.017200       0.029187      -0.000922      -0.029408       0.007405       0.012039      -0.196711      -0.073764       0.026855       0.046909              9.692014      15.086987      -0.831459      -2.968143       6.624764       0.787085       7.364291          -0.000008
          445              O       1.926318      12.865633      12.554979      -0.562870      32.154178 0.52160436E+03  0.12408687E+05                                 7.910236                            7.026375       0.772748       2.305011                    0.996387      27.283087      70.671528       0.725385       0.354938      -1.145541      -0.012721       0.020258      -0.014693       0.028073       0.016501      -0.047907       0.013470      -0.041214      -0.103844      -0.073185       0.029168       0.044017              8.454900       6.982534       2.762739       0.551644      11.829505       1.270337       6.552662          -0.003193
          446              O       1.638919      14.827836      11.587626      -0.553593      30.623824 0.53503728E+03  0.12889160E+05                                 7.754289                            7.215285       0.296710       2.140545                    0.996905      27.951981      74.352491       0.696805       0.364883      -1.130616      -0.010757      -0.047752       0.013138       0.050681      -0.024534       0.018740      -0.004293       0.061827       0.051660      -0.048149       0.003807       0.044343              7.833313       8.399053      -0.563214       2.396497       6.951253      -0.541771       8.149631           0.003221
          447              O       5.346618       1.583077      18.539117      -0.587057      35.719460 0.54656340E+03  0.13188029E+05                                 8.590777                            7.202017       0.454237       2.177965                    0.997857      28.251002      74.300139       0.713293       0.355876      -1.141943      -0.038969       0.013559      -0.013610       0.043447       0.005688      -0.050915       0.011928       0.031912      -0.092660      -0.062245       0.002291       0.059954              9.666659      11.967978      -0.158793      -4.541877       5.609999      -0.710247      11.421999           0.001011
          448              O       3.260495       1.892200      17.949976      -0.552345      31.567303 0.49359319E+03  0.11617084E+05                                 7.899253                            6.855645       0.674996       2.263338                    0.997879      27.512538      71.600904       0.728818       0.357074      -1.140310       0.029602      -0.009295      -0.008701       0.032224       0.018649       0.063049      -0.021547      -0.080625       0.052445      -0.092993       0.034014       0.058979              8.742682       7.244729       0.035357       2.000133       6.332118      -1.958260      12.651201           0.000492
          449              O       9.430413       1.667422      12.387698      -0.552418      31.764570 0.54191422E+03  0.13043691E+05                                 7.884334                            7.204793       0.557964       2.228028                    0.997407      27.645117      72.539762       0.708423       0.359206      -1.139659       0.018999       0.001374      -0.000940       0.019072      -0.011415       0.039749      -0.001411      -0.052121       0.107189      -0.061804       0.008900       0.052904              8.245397       7.392963       0.361684       0.486040       7.036738       0.109154      10.306490           0.000170
          450              O      11.367137       1.837183      13.373216      -0.556654      35.429996 0.52819221E+03  0.12610294E+05                                 8.511431                            7.074469       0.704259       2.281373                    0.997629      27.263936      70.846950       0.722014       0.355326      -1.144739      -0.023575      -0.000530      -0.017200       0.029188       0.000922      -0.029408      -0.007405       0.012039      -0.196711      -0.073764       0.026855       0.046909              9.692010      15.086980       0.831457      -2.968144       6.624758      -0.787087       7.364292           0.000016
          451              O      10.461582       2.161933       1.000971      -0.562873      32.154357 0.52160796E+03  0.12408795E+05                                 7.910270                            7.026404       0.772739       2.305007                    0.996387      27.283152      70.671791       0.725383       0.354939      -1.145541       0.012719       0.020257       0.014692       0.028071      -0.016501      -0.047908      -0.013470      -0.041216      -0.103846      -0.073186       0.029169       0.044017              8.454939       6.982568      -2.762759       0.551649      11.829558      -1.270346       6.552691          -0.003233
          452              O      10.748981       4.124136       1.968324      -0.553595      30.623879 0.53503843E+03  0.12889195E+05                                 7.754301                            7.215294       0.296712       2.140545                    0.996906      27.952013      74.352595       0.696805       0.364884      -1.130616       0.010756      -0.047751      -0.013139       0.050680       0.024534       0.018741       0.004293       0.061828       0.051659      -0.048150       0.003806       0.044344              7.833326       8.399068       0.563212       2.396506       6.951263       0.541774       8.149646           0.003182
          453              O      11.540568       1.583077       8.572783      -0.587057      35.719343 0.54656144E+03  0.13187968E+05                                 8.590751                            7.201999       0.454238       2.177965                    0.997857      28.250990      74.300041       0.713294       0.355876      -1.141943      -0.038969       0.013559       0.013610       0.043447       0.005688       0.050915      -0.011928       0.031912      -0.092660      -0.062245       0.002291       0.059954              9.666623      11.967936      -0.158795       4.541852       5.609986       0.710243      11.421949           0.001013
          454              O       9.454445       1.892200       9.161924      -0.552345      31.567271 0.49359264E+03  0.11617067E+05                                 7.899245                            6.855640       0.674997       2.263338                    0.997879      27.512536      71.600879       0.728819       0.357074      -1.140310       0.029602      -0.009295       0.008701       0.032224       0.018649      -0.063049       0.021547      -0.080625       0.052444      -0.092993       0.034014       0.058979              8.742673       7.244720       0.035357      -2.000129       6.332113       1.958256      12.651187           0.000494
          455              O       3.236463       1.667422      14.724202      -0.552418      31.764572 0.54191425E+03  0.13043692E+05                                 7.884334                            7.204793       0.557965       2.228028                    0.997407      27.645118      72.539764       0.708423       0.359206      -1.139659       0.018999       0.001374       0.000940       0.019072      -0.011415      -0.039749       0.001411      -0.052121       0.107189      -0.061804       0.008900       0.052904              8.245397       7.392964       0.361684      -0.486040       7.036738      -0.109157      10.306489           0.000169
          456              O       5.173187       1.837183      13.738684      -0.556654      35.429991 0.52819211E+03  0.12610291E+05                                 8.511430                            7.074468       0.704260       2.281373                    0.997629      27.263934      70.846943       0.722014       0.355326      -1.144739      -0.023575      -0.000530       0.017200       0.029187       0.000922       0.029408       0.007405       0.012039      -0.196711      -0.073764       0.026855       0.046909              9.692009      15.086981       0.831457       2.968143       6.624757       0.787084       7.364290           0.000016
          457              O       4.267632       2.161933      26.110929      -0.562872      32.154272 0.52160629E+03  0.12408745E+05                                 7.910255                            7.026391       0.772741       2.305008                    0.996387      27.283117      70.671662       0.725384       0.354938      -1.145541       0.012720       0.020258      -0.014693       0.028072      -0.016501       0.047907       0.013470      -0.041215      -0.103844      -0.073185       0.029168       0.044017              8.454922       6.982556      -2.762750      -0.551648      11.829535       1.270344       6.552677          -0.003233
          458              O       4.555031       4.124136      25.143576      -0.553594      30.624032 0.53504206E+03  0.12889308E+05                                 7.754337                            7.215327       0.296699       2.140541                    0.996905      27.952047      74.352828       0.696801       0.364884      -1.130615       0.010757      -0.047752       0.013139       0.050681       0.024534      -0.018740      -0.004291       0.061828       0.051656      -0.048149       0.003807       0.044342              7.833362       8.399117       0.563213      -2.396518       6.951293      -0.541768       8.149677           0.003179
          459              O       0.847332      12.286777       4.983167      -0.587056      35.719165 0.54655825E+03  0.13187870E+05                                 8.590715                            7.201972       0.454244       2.177968                    0.997857      28.250940      74.299807       0.713297       0.355875      -1.141944       0.038968       0.013559      -0.013609       0.043446      -0.005688       0.050914       0.011928       0.031913      -0.092660      -0.062244       0.002291       0.059953              9.666580      11.967879       0.158795       4.541825       5.609966      -0.710238      11.421896           0.001016
          460              O       2.933455      12.595900       4.394026      -0.552345      31.567405 0.49359514E+03  0.11617142E+05                                 7.899273                            6.855662       0.674994       2.263337                    0.997879      27.512571      71.601051       0.728817       0.357075      -1.140310      -0.029602      -0.009296      -0.008701       0.032224      -0.018650      -0.063049      -0.021547      -0.080625       0.052446      -0.092993       0.034014       0.058979              8.742708       7.244742      -0.035359      -2.000134       6.332136      -1.958267      12.651247           0.000476
          461              O       9.151437      12.371122      25.943648      -0.552418      31.764570 0.54191426E+03  0.13043693E+05                                 7.884333                            7.204793       0.557965       2.228028                    0.997407      27.645116      72.539758       0.708423       0.359206      -1.139659      -0.018999       0.001373      -0.000940       0.019072       0.011415      -0.039749      -0.001411      -0.052121       0.107189      -0.061804       0.008900       0.052904              8.245395       7.392963      -0.361683      -0.486042       7.036742       0.109154      10.306481           0.000148
          462              O       7.214713      12.540883      26.929166      -0.556654      35.430025 0.52819274E+03  0.12610311E+05                                 8.511436                            7.074473       0.704257       2.281373                    0.997629      27.263944      70.846988       0.722014       0.355326      -1.144738       0.023575      -0.000531      -0.017200       0.029187      -0.000921       0.029408      -0.007405       0.012039      -0.196711      -0.073764       0.026855       0.046909              9.692017      15.086994      -0.831457       2.968144       6.624765      -0.787088       7.364291          -0.000008
          463              O       8.120268      12.865633      14.556921      -0.562873      32.154333 0.52160743E+03  0.12408779E+05                                 7.910264                            7.026398       0.772746       2.305009                    0.996388      27.283155      70.671777       0.725384       0.354938      -1.145541      -0.012720       0.020257       0.014692       0.028071       0.016501       0.047909      -0.013470      -0.041216      -0.103845      -0.073187       0.029169       0.044018              8.454931       6.982562       2.762754      -0.551646      11.829548      -1.270344       6.552684          -0.003191
          464              O       7.832869      14.827836      15.524274      -0.553595      30.623655 0.53503325E+03  0.12889034E+05                                 7.754247                            7.215246       0.296731       2.140551                    0.996906      27.951952      74.352237       0.696809       0.364882      -1.130617      -0.010757      -0.047751      -0.013138       0.050680      -0.024535      -0.018742       0.004294       0.061828       0.051665      -0.048151       0.003806       0.044345              7.833269       8.399000      -0.563212      -2.396482       6.951220       0.541777       8.149588           0.003223
          465              O       0.847332      19.824323      18.539117      -0.587057      35.719503 0.54656427E+03  0.13188055E+05                                 8.590786                            7.202025       0.454238       2.177965                    0.997857      28.251008      74.300181       0.713292       0.355876      -1.141943       0.038968      -0.013559      -0.013609       0.043446       0.005688       0.050915      -0.011928       0.031912      -0.092660      -0.062245       0.002291       0.059954              9.666669      11.967980      -0.158792       4.541881       5.610006       0.710253      11.422021           0.001012
          466              O       2.933455      19.515200      17.949976      -0.552344      31.567273 0.49359250E+03  0.11617063E+05                                 7.899247                            6.855639       0.674999       2.263339                    0.997879      27.512526      71.600853       0.728819       0.357074      -1.140310      -0.029602       0.009295      -0.008701       0.032224       0.018649      -0.063049       0.021547      -0.080626       0.052445      -0.092993       0.034014       0.058979              8.742678       7.244724       0.035357      -2.000136       6.332116       1.958262      12.651192           0.000492
          467              O       9.151437      19.739978      12.387698      -0.552418      31.764579 0.54191445E+03  0.13043699E+05                                 7.884335                            7.204794       0.557963       2.228027                    0.997407      27.645121      72.539780       0.708423       0.359206      -1.139659      -0.018999      -0.001373      -0.000940       0.019072      -0.011415      -0.039749       0.001411      -0.052121       0.107189      -0.061804       0.008900       0.052904              8.245399       7.392965       0.361684      -0.486040       7.036741      -0.109155      10.306489           0.000170
          468              O       7.214713      19.570217      13.373216      -0.556654      35.429999 0.52819225E+03  0.12610296E+05                                 8.511432                            7.074469       0.704259       2.281373                    0.997629      27.263935      70.846950       0.722014       0.355326      -1.144739       0.023575       0.000531      -0.017200       0.029187       0.000922       0.029408       0.007405       0.012039      -0.196711      -0.073764       0.026855       0.046909              9.692012      15.086986       0.831457       2.968145       6.624759       0.787088       7.364291           0.000016
          469              O       8.120268      19.245467       1.000971      -0.562874      32.154379 0.52160805E+03  0.12408797E+05                                 7.910272                            7.026402       0.772749       2.305010                    0.996388      27.283168      70.671814       0.725384       0.354938      -1.145541      -0.012719      -0.020257       0.014691       0.028070      -0.016501       0.047909       0.013470      -0.041217      -0.103846      -0.073187       0.029169       0.044019              8.454943       6.982569      -2.762763      -0.551649      11.829570       1.270349       6.552689          -0.003231
          470              O       7.832869      17.283264       1.968324      -0.553597      30.623633 0.53503266E+03  0.12889015E+05                                 7.754243                            7.215241       0.296737       2.140553                    0.996906      27.951952      74.352206       0.696809       0.364882      -1.130618      -0.010756       0.047750      -0.013139       0.050679       0.024535      -0.018742      -0.004294       0.061829       0.051664      -0.048152       0.003806       0.044346              7.833265       8.398991       0.563210      -2.396481       6.951221      -0.541777       8.149583           0.003184
          471              O      11.540568       9.120623      22.128733      -0.587056      35.719182 0.54655867E+03  0.13187882E+05                                 8.590717                            7.201975       0.454243       2.177967                    0.997857      28.250949      74.299841       0.713297       0.355875      -1.141944      -0.038968      -0.013558       0.013609       0.043446      -0.005688       0.050915       0.011928       0.031913      -0.092661      -0.062245       0.002291       0.059953              9.666578      11.967889       0.158795       4.541822       5.609972      -0.710243      11.421875           0.001014
          472              O       9.454445       8.811500      22.717874      -0.552345      31.567478 0.49359665E+03  0.11617188E+05                                 7.899289                            6.855676       0.674997       2.263338                    0.997879      27.512578      71.601118       0.728816       0.357075      -1.140309       0.029602       0.009296       0.008701       0.032224      -0.018650      -0.063049      -0.021547      -0.080626       0.052446      -0.092994       0.034015       0.058979              8.742724       7.244754      -0.035360      -2.000133       6.332159      -1.958280      12.651261           0.000475
          473              O       3.236463       9.036278       1.168252      -0.552418      31.764586 0.54191463E+03  0.13043704E+05                                 7.884336                            7.204796       0.557962       2.228027                    0.997407      27.645123      72.539788       0.708422       0.359206      -1.139659       0.018999      -0.001373       0.000940       0.019072       0.011415      -0.039749      -0.001411      -0.052121       0.107189      -0.061804       0.008900       0.052904              8.245399       7.392967      -0.361685      -0.486041       7.036743       0.109157      10.306487           0.000148
          474              O       5.173187       8.866517       0.182734      -0.556654      35.430023 0.52819272E+03  0.12610310E+05                                 8.511436                            7.074474       0.704257       2.281373                    0.997629      27.263940      70.846978       0.722014       0.355326      -1.144738      -0.023575       0.000531       0.017200       0.029187      -0.000922       0.029408      -0.007405       0.012039      -0.196711      -0.073764       0.026855       0.046909              9.692017      15.086994      -0.831459       2.968145       6.624765      -0.787086       7.364292          -0.000008
          475              O       4.267632       8.541767      12.554979      -0.562872      32.154185 0.52160420E+03  0.12408681E+05                                 7.910235                            7.026372       0.772756       2.305013                    0.996388      27.283095      70.671527       0.725386       0.354938      -1.145542       0.012720      -0.020258      -0.014692       0.028072       0.016502       0.047908      -0.013470      -0.041216      -0.103845      -0.073186       0.029168       0.044018              8.454901       6.982534       2.762741      -0.551644      11.829512      -1.270339       6.552658          -0.003192
          476              O       4.555031       6.579564      11.587626      -0.553594      30.623642 0.53503301E+03  0.12889027E+05                                 7.754246                            7.215245       0.296729       2.140551                    0.996906      27.951936      74.352201       0.696809       0.364882      -1.130617       0.010757       0.047751       0.013138       0.050680      -0.024534      -0.018741       0.004293       0.061828       0.051664      -0.048151       0.003807       0.044344              7.833268       8.398996      -0.563212      -2.396478       6.951222       0.541773       8.149585           0.003221
          477              O       5.346618       9.120623       4.983167      -0.587056      35.719146 0.54655797E+03  0.13187861E+05                                 8.590710                            7.201969       0.454243       2.177967                    0.997857      28.250943      74.299802       0.713297       0.355875      -1.141944      -0.038968      -0.013559      -0.013609       0.043446      -0.005688      -0.050914      -0.011928       0.031913      -0.092661      -0.062245       0.002291       0.059953              9.666571      11.967876       0.158794      -4.541818       5.609965       0.710242      11.421873           0.001015
          478              O       3.260495       8.811500       4.394026      -0.552345      31.567418 0.49359545E+03  0.11617151E+05                                 7.899276                            6.855665       0.674996       2.263337                    0.997879      27.512571      71.601059       0.728817       0.357075      -1.140310       0.029602       0.009296      -0.008700       0.032224      -0.018650       0.063049       0.021547      -0.080626       0.052446      -0.092993       0.034014       0.058979              8.742711       7.244744      -0.035359       2.000132       6.332143       1.958274      12.651246           0.000476
          479              O       9.430413       9.036278      25.943648      -0.552418      31.764590 0.54191475E+03  0.13043708E+05                                 7.884337                            7.204797       0.557961       2.228026                    0.997407      27.645125      72.539797       0.708422       0.359206      -1.139659       0.018999      -0.001373      -0.000940       0.019072       0.011415       0.039749       0.001411      -0.052121       0.107190      -0.061804       0.008900       0.052904              8.245400       7.392967      -0.361685       0.486040       7.036747      -0.109154      10.306485           0.000147
          480              O      11.367137       8.866517      26.929166      -0.556654      35.430030 0.52819286E+03  0.12610314E+05                                 8.511437                            7.074474       0.704257       2.281373                    0.997629      27.263944      70.846991       0.722014       0.355326      -1.144738      -0.023575       0.000531      -0.017200       0.029187      -0.000922      -0.029408       0.007405       0.012039      -0.196711      -0.073764       0.026855       0.046909              9.692018      15.086994      -0.831459      -2.968145       6.624768       0.787089       7.364292          -0.000008
          481              O      10.461582       8.541767      14.556921      -0.562872      32.154223 0.52160491E+03  0.12408702E+05                                 7.910241                            7.026377       0.772757       2.305013                    0.996388      27.283110      70.671581       0.725385       0.354938      -1.145542       0.012720      -0.020257       0.014692       0.028072       0.016501      -0.047909       0.013470      -0.041216      -0.103845      -0.073186       0.029168       0.044018              8.454909       6.982539       2.762746       0.551645      11.829525       1.270338       6.552664          -0.003191
          482              O      10.748981       6.579564      15.524274      -0.553595      30.623646 0.53503304E+03  0.12889027E+05                                 7.754245                            7.215244       0.296731       2.140552                    0.996906      27.951944      74.352211       0.696809       0.364882      -1.130617       0.010757       0.047751      -0.013138       0.050680      -0.024534       0.018741      -0.004293       0.061828       0.051664      -0.048151       0.003806       0.044344              7.833267       8.398992      -0.563212       2.396478       6.951223      -0.541776       8.149585           0.003222
          483              O       7.041282      19.824323       8.572783      -0.587057      35.719285 0.54656049E+03  0.13187939E+05                                 8.590737                            7.201990       0.454237       2.177965                    0.997857      28.250986      74.299997       0.713295       0.355875      -1.141944       0.038969      -0.013559       0.013610       0.043447       0.005688      -0.050915       0.011928       0.031912      -0.092662      -0.062246       0.002292       0.059954              9.666604      11.967921      -0.158793      -4.541838       5.609981      -0.710247      11.421908           0.001013
          484              O       9.127405      19.515200       9.161924      -0.552345      31.567263 0.49359258E+03  0.11617065E+05                                 7.899243                            6.855639       0.674999       2.263339                    0.997879      27.512534      71.600871       0.728819       0.357074      -1.140310      -0.029602       0.009295       0.008701       0.032224       0.018649       0.063049      -0.021547      -0.080626       0.052444      -0.092993       0.034014       0.058979              8.742669       7.244717       0.035357       2.000125       6.332117      -1.958261      12.651174           0.000494
          485              O       2.957487      19.739978      14.724202      -0.552418      31.764588 0.54191466E+03  0.13043705E+05                                 7.884337                            7.204796       0.557962       2.228027                    0.997407      27.645125      72.539796       0.708422       0.359206      -1.139659      -0.018999      -0.001373       0.000940       0.019072      -0.011415       0.039749      -0.001411      -0.052121       0.107189      -0.061804       0.008900       0.052904              8.245400       7.392967       0.361685       0.486039       7.036741       0.109157      10.306491           0.000169
          486              O       1.020763      19.570217      13.738684      -0.556654      35.429994 0.52819219E+03  0.12610294E+05                                 8.511431                            7.074469       0.704260       2.281373                    0.997629      27.263933      70.846944       0.722014       0.355326      -1.144738       0.023575       0.000531       0.017200       0.029187       0.000922      -0.029408      -0.007405       0.012039      -0.196711      -0.073764       0.026855       0.046909              9.692010      15.086980       0.831458      -2.968143       6.624759      -0.787086       7.364290           0.000016
          487              O       1.926318      19.245467      26.110929      -0.562871      32.154145 0.52160339E+03  0.12408657E+05                                 7.910229                            7.026367       0.772753       2.305013                    0.996387      27.283065      70.671437       0.725386       0.354938      -1.145542      -0.012721      -0.020258      -0.014693       0.028073      -0.016502      -0.047907      -0.013470      -0.041214      -0.103844      -0.073184       0.029167       0.044017              8.454897       6.982529      -2.762741       0.551645      11.829508      -1.270337       6.552653          -0.003233
          488              O       1.638919      17.283264      25.143576      -0.553593      30.624005 0.53504147E+03  0.12889290E+05                                 7.754331                            7.215323       0.296701       2.140542                    0.996905      27.952032      74.352774       0.696802       0.364884      -1.130615      -0.010757       0.047752       0.013139       0.050681       0.024533       0.018739       0.004291       0.061827       0.051655      -0.048149       0.003808       0.044341              7.833356       8.399104       0.563213       2.396512       6.951295       0.541767       8.149669           0.003178

******************************************************
Auxiliary information for the entire system
The total spin magnetic moment of the unit cell is   6.723939
The total net atomic charge of the unit cell is   -0.000012
Accuracy of reproducing the electrostatic potential in the unit cell:
  The inner radius (bohr) =    5.0000
  The outer radius (bohr) =   12.0000
  Valid grid points have density less than (e/(bohr^3)) =    0.0001
  The number of valid grid points were=       142436
  The rms potential error without charges in kcal/mol is=      4.47059
  The rms potential error with partial charges in kcal/mol is=      0.89645
  The RRMSE value at monopole order=      0.20052
  The rms potential error with partial charges and cloud penetration in kcal/mol is=      0.87777
  The RRMSE value at monopole order with cloud penetration is=      0.19634
  The rms potential error with partial charges and atomic dipoles in kcal/mol is=      0.44662
  The RRMSE value at dipole order=      0.09990
  The rms potential error with partial charges, atomic dipoles and cloud penetration in kcal/mol is=      0.42365
  The RRMSE value at dipole order with cloud penetration=      0.09476

******************************************************
The electron densities and ab initio electrostatic potential were computed in VASP using the PBE functional and
projector augmented wave method. See the main text of the journal article for a description of computational details.
The atomic charges, dipoles, and quadrupoles were computed with the DDEC6 method as described in
(a) T. A. Manz and N. Gabaldon Limas, RSC Adv. 6 (2016) 47771-47801 DOI: 10.1039/c6ra04656h
(b) N. Gabaldon Limas and T. A. Manz, RSC Adv. 8 (2018) 2678-2707 DOI: 10.1039/c7ra11829e.
For each atom in the material, the electron cloud parameters were fit to the spherically averaged atom-in-material
electron density using radial positions for which this density was between 10^-4 and 10^-2 electrons per cubic bohr.
The polarizabilities, dispersion coefficients, and quantum Drude oscillator (QDO) parameters were fit using the MCLF method.
The magnetic structure of the system was optimized in VASP from the default ferromagnetic initial guess using spin polarization.
The atomic spin moments (ASMs) were computed on this optimized magnetic structure using the DDEC6 partition as inputs
to the method of T. A. Manz and D. S. Sholl, J. Chem. Theory Comput. 7 (2011) 4146-4164 DOI: 10.1021/ct200539n.
The RMSE and RRMSE were computed using a uniform grid with Ewald summation.
