# Supplementary material for: A collection of forcefield precursors for metal–organic frameworks
Source: RSC Adv. 2019 Nov 13;9(63):36492–507. doi: 10.1039/c9ra07327b (PMC9075174; doi:10.1039/c9ra07327b)
Supplement: RA-009-C9RA07327B-s6237 [file RA-009-C9RA07327B-s6237.xyz]

   38
jmolscript: load "" {1 1 1} spacegroup "x,y,z" unitcell [{      6.307200     0.000000     0.000000 }, {     -0.200962     7.943558     0.000000 }, {     -0.200962    -2.522752     7.532320 }]
Ni     4.529438     7.182134     0.547976     0.574729
Ni     1.375838    -1.761328     6.984344     0.574717
H      0.164483    -0.685438     2.093985     0.264022
H      4.445836    -0.571683     3.841483     0.095288
H      5.090932     0.705040     3.231365     0.107024
H     -0.039386     5.055982     2.146711     0.106442
H      5.085616     5.174365     3.216301     0.100794
H      2.788155     5.740294    -0.015065     0.264023
H      4.613040     1.596639     6.854411     0.095288
H      3.967944     2.580639     5.837548     0.107026
H      2.791062     4.990933     2.056323     0.106440
H      3.973260     4.014313     1.604384     0.100797
H      5.941755    -1.837314     5.438335     0.264021
H      1.459440     5.992489     3.690837     0.095285
H      0.814344     4.715766     4.300955     0.107025
H      5.944662     0.364824     5.385609     0.106440
H      0.819660     0.246441     4.316019     0.100795
H      3.318083     2.203264     0.015065     0.264021
H      1.292236     3.824167     0.677909     0.095285
H      1.937332     2.840167     1.694772     0.107027
H      3.114214     0.429873     5.475997     0.106439
H      1.932016     1.406493     5.927936     0.100797
C      5.283858    -0.199871     3.525879    -0.085594
C      5.903295     5.575558     2.884125    -0.067785
C      3.775018     2.013986     6.602078    -0.085595
C      3.155581     4.456704     1.329454    -0.067786
C      0.621418     5.620677     4.006441    -0.085595
C      0.001981    -0.154752     4.648195    -0.067786
C      2.130258     3.406820     0.930242    -0.085597
C      2.749695     0.964102     6.202866    -0.067787
N      5.557540     6.926517     2.381795    -0.343771
N      3.501336     5.362072     0.207967    -0.343772
N      0.347736    -1.505711     5.150525    -0.343764
N      2.403940     0.058734     7.324353    -0.343764
Cl     0.069794     3.934357     6.958508    -0.463782
Cl     2.681882     0.072032     1.591730    -0.463782
Cl     5.835482     1.486449     0.573812    -0.463782
Cl     3.223394     5.348774     5.940590    -0.463783

The following XYZ coordinates are in angstroms. Other properties are in atomic units.
The sperically averaged electron density of each atom fit to a function of the form exp(a - br)
eigen_1, eigen_2 and eigen_3 are the three eigenvalues of traceless quadrupole moment tensor
  atom number  atomic symbol              X              Y              Z     net charge C6 coefficient C8 coefficient C10 coefficient fluctuating dipole atomic polarizability isotropic forcefield polarizability              a              b squared Pearson coefficient          <r^3>          <r^4>         wp_QDO          m_QDO          q_QDO       dipole_x       dipole_y       dipole_z         dipole            Qxy            Qxz            Qyz     Q(x^2-y^2)  Q(3z^2 - R^2)        eigen_1        eigen_2        eigen_3 static polarizability      alpha(xx)      alpha(xy)      alpha(xz)      alpha(yy)      alpha(yz)      alpha(zz) atomic spin moment
            1             Ni       4.529438       7.182134       0.547976       0.574729      77.516557 0.18338475E+04  0.58309758E+05                                15.447285                           14.442198       0.767778       2.052589                    0.996044      52.127861     144.238157       0.451641       0.426515      -1.120927      -0.000000       0.080457      -0.057903       0.099127      -0.018303      -0.025432       0.031199       0.075247      -0.033454      -0.054501      -0.007908       0.062410             16.372355      18.129707       2.014112       2.798643      15.640618      -0.438721      15.346740           1.690518
            2             Ni       1.375838      -1.761328       6.984344       0.574717      77.515461 0.18338186E+04  0.58308711E+05                                15.447266                           14.442189       0.767683       2.052562                    0.996044      52.127734     144.238451       0.451636       0.426521      -1.120921       0.000000      -0.080454       0.057901       0.099123      -0.018304      -0.025434       0.031195       0.075241      -0.033452      -0.054496      -0.007912       0.062408             16.372328      18.129676       2.014099       2.798625      15.640594      -0.438723      15.346714           1.690477
            3              H       0.164483      -0.685438       2.093985       0.264022       0.512132 0.34459464E+01  0.28470231E+02                                 1.221202                            1.220386      -1.202768       2.384707                    0.998544       3.074139       8.940866       0.457411       1.620753      -0.643300       0.026425       0.010713      -0.005730       0.029084      -0.000742      -0.006168       0.002129      -0.009239      -0.014814      -0.009954       0.002070       0.007884              1.222433       1.268012       0.084459      -0.148665       1.161458      -0.088151       1.237828           0.000200
            4              H       4.445836      -0.571683       3.841483       0.095288       0.993067 0.77364894E+01  0.76426458E+02                                 1.727484                            1.687637      -1.204370       2.289405                    0.993205       3.948072      11.629459       0.449118       1.380529      -0.685525      -0.026750      -0.015282       0.006557       0.031498       0.003377      -0.003538       0.008121       0.006402      -0.006232      -0.011737       0.005689       0.006048              1.741358       2.127453       0.189605      -0.262491       1.512910      -0.033463       1.583710           0.000764
            5              H       5.090932       0.705040       3.231365       0.107024       1.110358 0.86510856E+01  0.86867511E+02                                 1.789026                            1.731542      -1.020130       2.381653                    0.996327       3.702770      10.586839       0.469346       1.299651      -0.704081      -0.006300       0.033504      -0.008574       0.035153      -0.006162      -0.000855       0.007044      -0.022235      -0.010153      -0.011168      -0.005683       0.016851              1.803311       1.520311      -0.213330       0.078945       2.237956      -0.297880       1.651665           0.000754
            6              H      -0.039386       5.055982       2.146711       0.106442       0.968826 0.71074485E+01  0.68391187E+02                                 1.676035                            1.600276      -0.932017       2.428990                    0.996235       3.652385      10.443331       0.471099       1.351161      -0.692729       0.016968      -0.014372      -0.024434       0.033037      -0.007525      -0.001260       0.002375      -0.006598       0.003431      -0.008794       0.000189       0.008605              1.711342       1.581464      -0.218056      -0.258534       1.623798       0.443073       1.928765           0.000562
            7              H       5.085616       5.174365       3.216301       0.100794       1.015600 0.79766830E+01  0.78688195E+02                                 1.703831                            1.676311      -0.951270       2.415704                    0.996711       3.675879      10.504736       0.470003       1.321047      -0.699418      -0.027596      -0.007089       0.017540       0.033459      -0.000290      -0.000138      -0.007656      -0.003275      -0.023697      -0.011362       0.002310       0.009053              1.708893       2.034172       0.321351      -0.105516       1.550827      -0.025623       1.541682           0.000429
            8              H       2.788155       5.740294      -0.015065       0.264023       0.512131 0.34459391E+01  0.28470155E+02                                 1.221200                            1.220384      -1.202768       2.384707                    0.998544       3.074135       8.940852       0.457411       1.620753      -0.643300      -0.026425       0.008836      -0.008338       0.029084      -0.005613      -0.002663      -0.001922       0.002857       0.021474      -0.009953       0.002070       0.007884              1.222431       1.268011      -0.167791       0.032873       1.283216      -0.047371       1.116067           0.000200
            9              H       4.613040       1.596639       6.854411       0.095288       0.993066 0.77364837E+01  0.76426386E+02                                 1.727483                            1.687637      -1.204372       2.289405                    0.993205       3.948071      11.629454       0.449118       1.380529      -0.685525       0.026751      -0.011071       0.012408       0.031498      -0.004427       0.002078       0.006508       0.011217       0.008212      -0.011737       0.005689       0.006048              1.741357       2.127451      -0.309117       0.096426       1.596723      -0.005392       1.499896           0.000764
           10              H       3.967944       2.580639       5.837548       0.107026       1.110353 0.86510394E+01  0.86866930E+02                                 1.789020                            1.731537      -1.020129       2.381654                    0.996327       3.702761      10.586806       0.469346       1.299650      -0.704081       0.006300       0.018771      -0.029047       0.035153       0.001146      -0.006115       0.000746      -0.003432       0.046255      -0.011168      -0.005683       0.016851              1.803305       1.520307       0.142608      -0.177213       1.890203      -0.414348       1.999407           0.000754
           11              H       2.791062       4.990933       2.056323       0.106440       0.968827 0.71074589E+01  0.68391319E+02                                 1.676038                            1.600278      -0.932019       2.428989                    0.996235       3.652389      10.443348       0.471099       1.351162      -0.692729      -0.016968       0.018605       0.021387       0.033037       0.001195      -0.007535       0.001419      -0.003743       0.011993      -0.008794       0.000189       0.008605              1.711345       1.581466      -0.175899      -0.288874       1.631151       0.445536       1.921416           0.000562
           12              H       3.973260       4.014313       1.604384       0.100797       1.015591 0.79765918E+01  0.78687114E+02                                 1.703825                            1.676305      -0.951267       2.415705                    0.996711       3.675862      10.504694       0.470002       1.321053      -0.699417       0.027596      -0.018883       0.001150       0.033458      -0.000039      -0.000318      -0.010175       0.004239      -0.001145      -0.011363       0.002308       0.009055              1.708887       2.034165      -0.202108       0.271204       1.558031      -0.023208       1.534467           0.000429
           13              H       5.941755      -1.837314       5.438335       0.264021       0.512130 0.34459269E+01  0.28470021E+02                                 1.221197                            1.220381      -1.202759       2.384711                    0.998544       3.074126       8.940812       0.457412       1.620751      -0.643301      -0.026425      -0.010713       0.005730       0.029084      -0.000742      -0.006168       0.002129      -0.009238      -0.014814      -0.009953       0.002070       0.007883              1.222428       1.268009       0.084459      -0.148664       1.161454      -0.088151       1.237823           0.000200
           14              H       1.459440       5.992489       3.690837       0.095285       0.993072 0.77365383E+01  0.76427070E+02                                 1.727490                            1.687643      -1.204378       2.289401                    0.993205       3.948087      11.629517       0.449117       1.380530      -0.685524       0.026750       0.015282      -0.006557       0.031498       0.003377      -0.003538       0.008121       0.006402      -0.006232      -0.011737       0.005689       0.006049              1.741364       2.127462       0.189606      -0.262492       1.512915      -0.033463       1.583716           0.000764
           15              H       0.814344       4.715766       4.300955       0.107025       1.110362 0.86511193E+01  0.86867914E+02                                 1.789027                            1.731543      -1.020133       2.381651                    0.996327       3.702775      10.586849       0.469346       1.299647      -0.704081       0.006299      -0.033504       0.008574       0.035153      -0.006162      -0.000855       0.007044      -0.022235      -0.010153      -0.011168      -0.005683       0.016851              1.803312       1.520312      -0.213330       0.078945       2.237958      -0.297881       1.651667           0.000754
           16              H       5.944662       0.364824       5.385609       0.106440       0.968826 0.71074447E+01  0.68391136E+02                                 1.676035                            1.600275      -0.932013       2.428992                    0.996235       3.652383      10.443322       0.471099       1.351161      -0.692729      -0.016968       0.014372       0.024434       0.033037      -0.007525      -0.001260       0.002375      -0.006598       0.003430      -0.008794       0.000189       0.008605              1.711342       1.581464      -0.218056      -0.258535       1.623797       0.443073       1.928765           0.000562
           17              H       0.819660       0.246441       4.316019       0.100795       1.015603 0.79767073E+01  0.78688499E+02                                 1.703834                            1.676314      -0.951273       2.415702                    0.996711       3.675884      10.504756       0.470003       1.321047      -0.699418       0.027596       0.007089      -0.017540       0.033458      -0.000290      -0.000138      -0.007656      -0.003275      -0.023697      -0.011362       0.002310       0.009052              1.708896       2.034175       0.321352      -0.105516       1.550829      -0.025623       1.541684           0.000429
           18              H       3.318083       2.203264       0.015065       0.264021       0.512129 0.34459177E+01  0.28469926E+02                                 1.221196                            1.220380      -1.202759       2.384712                    0.998544       3.074122       8.940798       0.457413       1.620752      -0.643301       0.026425      -0.008836       0.008339       0.029084      -0.005613      -0.002662      -0.001922       0.002857       0.021473      -0.009953       0.002070       0.007883              1.222427       1.268007      -0.167791       0.032873       1.283211      -0.047371       1.116063           0.000200
           19              H       1.292236       3.824167       0.677909       0.095285       0.993070 0.77365259E+01  0.76426922E+02                                 1.727489                            1.687642      -1.204379       2.289401                    0.993205       3.948085      11.629511       0.449117       1.380531      -0.685524      -0.026750       0.011071      -0.012408       0.031498      -0.004428       0.002078       0.006508       0.011216       0.008212      -0.011737       0.005689       0.006049              1.741363       2.127460      -0.309118       0.096427       1.596728      -0.005392       1.499901           0.000764
           20              H       1.937332       2.840167       1.694772       0.107027       1.110358 0.86510785E+01  0.86867401E+02                                 1.789023                            1.731539      -1.020132       2.381652                    0.996327       3.702767      10.586820       0.469347       1.299647      -0.704081      -0.006299      -0.018770       0.029047       0.035153       0.001146      -0.006114       0.000746      -0.003432       0.046255      -0.011168      -0.005683       0.016851              1.803308       1.520308       0.142608      -0.177213       1.890206      -0.414349       1.999409           0.000754
           21              H       3.114214       0.429873       5.475997       0.106439       0.968828 0.71074571E+01  0.68391290E+02                                 1.676037                            1.600277      -0.932016       2.428990                    0.996235       3.652387      10.443338       0.471099       1.351162      -0.692729       0.016968      -0.018605      -0.021387       0.033037       0.001195      -0.007535       0.001419      -0.003743       0.011994      -0.008794       0.000189       0.008605              1.711344       1.581466      -0.175899      -0.288874       1.631151       0.445536       1.921416           0.000562
           22              H       1.932016       1.406493       5.927936       0.100797       1.015594 0.79766225E+01  0.78687486E+02                                 1.703828                            1.676308      -0.951270       2.415704                    0.996711       3.675868      10.504713       0.470002       1.321051      -0.699417      -0.027596       0.018883      -0.001150       0.033457      -0.000039      -0.000318      -0.010175       0.004239      -0.001145      -0.011363       0.002308       0.009055              1.708890       2.034168      -0.202109       0.271205       1.558033      -0.023208       1.534469           0.000429
           23              C       5.283858      -0.199871       3.525879      -0.085594      23.797306 0.38931014E+03  0.90159903E+04                                 7.453681                            6.730222      -0.396360       1.883009                    0.997706      28.741783      85.441581       0.606169       0.436309      -1.038738       0.080837      -0.061121      -0.035855       0.107499      -0.018822      -0.018137       0.040288      -0.038306       0.031076      -0.032384      -0.028160       0.060544              7.826292       7.489777      -0.923393       0.849570       6.745888       0.572747       9.243212           0.005878
           24              C       5.903295       5.575558       2.884125      -0.067785      22.456502 0.36674722E+03  0.83298781E+04                                 7.063250                            6.449670      -0.137347       1.981061                    0.997291      27.483042      79.722895       0.634008       0.425343      -1.050106       0.017610       0.101140       0.018537       0.104322      -0.026932      -0.000035      -0.022429      -0.073253      -0.046571      -0.040192      -0.019136       0.059328              7.361783       6.938529      -0.404868       1.231129       6.975759       0.354351       8.171061           0.004624
           25              C       3.775018       2.013986       6.602078      -0.085595      23.797377 0.38931160E+03  0.90160315E+04                                 7.453691                            6.730231      -0.396349       1.883011                    0.997707      28.741834      85.441733       0.606170       0.436309      -1.038738      -0.080837       0.014587       0.069343       0.107498      -0.011221      -0.023607       0.031073      -0.010790       0.113625      -0.032384      -0.028161       0.060544              7.826303       7.489787       1.098849      -0.605778       8.646389       1.209267       7.342732           0.005878
           26              C       3.155581       4.456704       1.329454      -0.067786      22.456517 0.36674745E+03  0.83298839E+04                                 7.063250                            6.449669      -0.137344       1.981062                    0.997291      27.483051      79.722911       0.634009       0.425343      -1.050107      -0.017611       0.014544      -0.101791       0.104322       0.008519      -0.025548      -0.035947      -0.032894       0.074506      -0.040191      -0.019135       0.059326              7.361784       6.938530       1.295979       0.007080       7.837083       0.642829       7.309739           0.004623
           27              C       0.621418       5.620677       4.006441      -0.085595      23.797303 0.38931000E+03  0.90159856E+04                                 7.453678                            6.730219      -0.396359       1.883010                    0.997706      28.741775      85.441530       0.606170       0.436309      -1.038738      -0.080837       0.061121       0.035855       0.107499      -0.018822      -0.018137       0.040288      -0.038306       0.031078      -0.032384      -0.028160       0.060545              7.826289       7.489777      -0.923392       0.849572       6.745885       0.572740       9.243205           0.005877
           28              C       0.001981      -0.154752       4.648195      -0.067786      22.456480 0.36674668E+03  0.83298611E+04                                 7.063241                            6.449662      -0.137342       1.981064                    0.997291      27.483004      79.722714       0.634009       0.425343      -1.050107      -0.017610      -0.101141      -0.018537       0.104322      -0.026932      -0.000034      -0.022429      -0.073253      -0.046570      -0.040192      -0.019136       0.059328              7.361774       6.938519      -0.404865       1.231125       6.975749       0.354355       8.171054           0.004623
           29              C       2.130258       3.406820       0.930242      -0.085597      23.797378 0.38931154E+03  0.90160295E+04                                 7.453689                            6.730229      -0.396347       1.883011                    0.997707      28.741831      85.441707       0.606170       0.436308      -1.038738       0.080837      -0.014587      -0.069343       0.107499      -0.011221      -0.023606       0.031073      -0.010791       0.113626      -0.032384      -0.028161       0.060545              7.826301       7.489788       1.098851      -0.605778       8.646390       1.209261       7.342726           0.005878
           30              C       2.749695       0.964102       6.202866      -0.067787      22.456495 0.36674691E+03  0.83298670E+04                                 7.063241                            6.449661      -0.137338       1.981064                    0.997291      27.483014      79.722733       0.634010       0.425342      -1.050107       0.017611      -0.014544       0.101791       0.104322       0.008520      -0.025548      -0.035947      -0.032895       0.074506      -0.040191      -0.019135       0.059326              7.361775       6.938520       1.295974       0.007082       7.837074       0.642833       7.309732           0.004623
           31              N       5.557540       6.926517       2.381795      -0.343771      28.879682 0.52029624E+03  0.12817611E+05                                 8.509197                            7.883432      -0.762535       1.767783                    0.998263      30.516413      90.348127       0.555058       0.447931      -1.043042       0.007008      -0.035911       0.149996       0.154394      -0.034581      -0.060893       0.002079      -0.126207      -0.044897      -0.103711       0.020372       0.083338              8.901822       6.838666      -1.228202       0.276243       8.676290      -0.201255      11.190509           0.049451
           32              N       3.501336       5.362072       0.207967      -0.343772      28.879656 0.52029557E+03  0.12817591E+05                                 8.509194                            7.883429      -0.762534       1.767783                    0.998263      30.516399      90.348073       0.555058       0.447931      -1.043042      -0.007008      -0.153634      -0.013584       0.154393      -0.046757      -0.052128      -0.024104      -0.048029       0.189631      -0.103709       0.020371       0.083338              8.901819       6.838664       0.652002      -1.076887      11.058135       0.596482       8.808658           0.049451
           33              N       0.347736      -1.505711       5.150525      -0.343764      28.879361 0.52028902E+03  0.12817388E+05                                 8.509133                            7.883376      -0.762540       1.767785                    0.998263      30.516127      90.347080       0.555060       0.447931      -1.043042      -0.007005       0.035911      -0.149992       0.154390      -0.034580      -0.060889       0.002080      -0.126204      -0.044895      -0.103706       0.020370       0.083336              8.901752       6.838617      -1.228188       0.276230       8.676228      -0.201252      11.190412           0.049457
           34              N       2.403940       0.058734       7.324353      -0.343764      28.879337 0.52028842E+03  0.12817369E+05                                 8.509129                            7.883372      -0.762539       1.767786                    0.998263      30.516112      90.347014       0.555060       0.447931      -1.043042       0.007005       0.153631       0.013583       0.154390      -0.046754      -0.052126      -0.024102      -0.048028       0.189629      -0.103705       0.020369       0.083336              8.901748       6.838613       0.651985      -1.076879      11.058037       0.596473       8.808594           0.049457
           35             Cl       0.069794       3.934357       6.958508      -0.463782     148.198964 0.46427148E+04  0.18329644E+06                                18.892513                           18.474756       1.473418       2.126532                    0.998379      72.939748     213.602868       0.562739       0.275687      -1.270004       0.017955      -0.036589      -0.020627       0.045679       0.014436      -0.034849      -0.023242       0.050757      -0.127235      -0.060146      -0.005184       0.065330             19.271518      22.470265       1.439426      -2.166093      20.171921      -1.402220      15.172370           0.092058
           36             Cl       2.681882       0.072032       1.591730      -0.463782     148.198986 0.46427160E+04  0.18329650E+06                                18.892516                           18.474760       1.473416       2.126531                    0.998379      72.939751     213.602886       0.562739       0.275687      -1.270004      -0.017954       0.007939       0.041245       0.045678      -0.037629       0.002621      -0.030069       0.071139      -0.066087      -0.060145      -0.005185       0.065329             19.271521      22.470271      -2.511093       0.676987      16.521162      -2.624945      18.823130           0.092058
           37             Cl       5.835482       1.486449       0.573812      -0.463782     148.198940 0.46427132E+04  0.18329637E+06                                18.892516                           18.474757       1.473413       2.126530                    0.998379      72.939714     213.602786       0.562739       0.275687      -1.270004      -0.017961       0.036586       0.020629       0.045680       0.014422      -0.034860      -0.023240       0.050782      -0.127224      -0.060149      -0.005187       0.065337             19.271523      22.470256       1.439430      -2.166089      20.171947      -1.402225      15.172365           0.092058
           38             Cl       3.223394       5.348774       5.940590      -0.463783     148.198974 0.46427148E+04  0.18329645E+06                                18.892520                           18.474761       1.473412       2.126530                    0.998379      72.939723     213.602822       0.562739       0.275687      -1.270004       0.017961      -0.007942      -0.041242       0.045680      -0.037636       0.002604      -0.030061       0.071148      -0.066122      -0.060148      -0.005188       0.065337             19.271526      22.470263      -2.511090       0.676991      16.521163      -2.624957      18.823151           0.092058

******************************************************
Auxiliary information for the entire system
The total spin magnetic moment of the unit cell is   3.999884
The total net atomic charge of the unit cell is   0.000000
Accuracy of reproducing the electrostatic potential in the unit cell:
  The inner radius (bohr) =    5.0000
  The outer radius (bohr) =   12.0000
  Valid grid points have density less than (e/(bohr^3)) =    0.0001
  The number of valid grid points were=            0
  The rms potential error without charges in kcal/mol is=          NaN
  The rms potential error with partial charges in kcal/mol is=          NaN
  The RRMSE value at monopole order=          NaN
  The rms potential error with partial charges and cloud penetration in kcal/mol is=          NaN
  The RRMSE value at monopole order with cloud penetration is=          NaN
  The rms potential error with partial charges and atomic dipoles in kcal/mol is=          NaN
  The RRMSE value at dipole order=          NaN
  The rms potential error with partial charges, atomic dipoles and cloud penetration in kcal/mol is=          NaN
  The RRMSE value at dipole order with cloud penetration=          NaN

******************************************************
The electron densities and ab initio electrostatic potential were computed in VASP using the PBE functional and
projector augmented wave method. See the main text of the journal article for a description of computational details.
The atomic charges, dipoles, and quadrupoles were computed with the DDEC6 method as described in
(a) T. A. Manz and N. Gabaldon Limas, RSC Adv. 6 (2016) 47771-47801 DOI: 10.1039/c6ra04656h
(b) N. Gabaldon Limas and T. A. Manz, RSC Adv. 8 (2018) 2678-2707 DOI: 10.1039/c7ra11829e.
For each atom in the material, the electron cloud parameters were fit to the spherically averaged atom-in-material
electron density using radial positions for which this density was between 10^-4 and 10^-2 electrons per cubic bohr.
The polarizabilities, dispersion coefficients, and quantum Drude oscillator (QDO) parameters were fit using the MCLF method.
The magnetic structure of the system was optimized in VASP from the default ferromagnetic initial guess using spin polarization.
The atomic spin moments (ASMs) were computed on this optimized magnetic structure using the DDEC6 partition as inputs
to the method of T. A. Manz and D. S. Sholl, J. Chem. Theory Comput. 7 (2011) 4146-4164 DOI: 10.1021/ct200539n.
The RMSE and RRMSE were computed using a uniform grid with Ewald summation.
