# Supplementary material for: A collection of forcefield precursors for metal–organic frameworks
Source: RSC Adv. 2019 Nov 13;9(63):36492–507. doi: 10.1039/c9ra07327b (PMC9075174; doi:10.1039/c9ra07327b)
Supplement: RA-009-C9RA07327B-s6238 [file RA-009-C9RA07327B-s6238.xyz]

  178
jmolscript: load "" {1 1 1} spacegroup "x,y,z" unitcell [{     11.628400     0.000000     0.000000 }, {      0.000000    16.314800     0.000000 }, {      0.000000     0.000000    17.886100 }]
Mn     5.814200     1.801480     3.250441     0.839376
Mn     5.814200    14.513320    14.635659     0.839535
Mn     5.814200     6.355920    12.193491     0.839479
Mn     5.814200     9.958880     5.692609     0.839569
Mn     5.814200     8.157400     0.000000     0.906928
Mn     5.814200     0.000000     8.943050     0.907079
Fe     5.814200     3.229352    16.105360     0.086507
Fe     5.814200    13.085448     1.780740     0.086683
Fe     5.814200     4.928048     7.162310     0.086632
Fe     5.814200    11.386752    10.723790     0.086740
H      3.302466     2.807777     4.938352     0.094242
H      1.030276     2.739255     5.051035     0.134255
H      3.324560     0.672170     1.708123     0.104944
H      1.043067     0.548177     1.708123     0.134132
H      8.320120     6.938684    16.412285     0.087381
H     10.593472     6.910949    16.360416     0.124387
H      3.302466    13.507023    12.947748     0.094255
H      1.030276    13.575545    12.835065     0.134258
H      3.324560    15.642630    16.177977     0.104950
H      1.043067    15.766623    16.177977     0.134138
H      8.320120     9.376116     1.473815     0.087378
H     10.593472     9.403851     1.525684     0.124380
H      8.325934     5.349623    13.881402     0.094232
H     10.598124     5.418145    13.994085     0.134228
H      8.303840     7.485230    10.651173     0.104929
H     10.585333     7.609223    10.651173     0.134089
H      3.308280     1.218716     7.469235     0.087416
H      1.034928     1.246451     7.417366     0.124427
H      8.325934    10.965177     4.004698     0.094232
H     10.598124    10.896655     3.892015     0.134237
H      8.303840     8.829570     7.234927     0.104935
H     10.585333     8.705577     7.234927     0.134104
H      3.308280    15.096084    10.416865     0.087410
H      1.034928    15.068349    10.468734     0.124423
H      8.325934    13.507023    12.947748     0.094254
H     10.598124    13.575545    12.835065     0.134250
H      8.303840    15.642630    16.177977     0.104948
H     10.585333    15.766623    16.177977     0.134131
H      3.308280     9.376116     1.473815     0.087377
H      1.034928     9.403851     1.525684     0.124381
H      8.325934     2.807777     4.938352     0.094243
H     10.598124     2.739255     5.051035     0.134250
H      8.303840     0.672170     1.708123     0.104943
H     10.585333     0.548177     1.708123     0.134121
H      3.308280     6.938684    16.412285     0.087380
H      1.034928     6.910949    16.360416     0.124388
H      3.302466    10.965177     4.004698     0.094232
H      1.030276    10.896655     3.892015     0.134233
H      3.324560     8.829570     7.234927     0.104935
H      1.043067     8.705577     7.234927     0.134099
H      8.320120    15.096084    10.416865     0.087409
H     10.593472    15.068349    10.468734     0.124420
H      3.302466     5.349623    13.881402     0.094233
H      1.030276     5.418145    13.994085     0.134226
H      3.324560     7.485230    10.651173     0.104929
H      1.043067     7.609223    10.651173     0.134084
H      8.320120     1.218716     7.469235     0.087416
H     10.593472     1.246451     7.417366     0.124425
C      7.779400     3.218910    16.126108    -0.006049
C      2.839655     2.347700     4.276567     0.098266
C      1.470993     2.313439     4.351688    -0.186372
C      2.854772     1.101249     2.386006     0.124137
C      1.477970     1.019675     2.380640    -0.165205
C      0.745380     1.641269     3.376896     0.109347
C      8.780605     7.454232    17.032933     0.116204
C     10.157407     7.429760    16.997161    -0.163848
C      7.779400    13.095890     1.759992    -0.006108
C      2.839655    13.967100    13.609533     0.098260
C      1.470993    14.001361    13.534412    -0.186379
C      2.854772    15.213551    15.500094     0.124120
C      1.477970    15.295125    15.505460    -0.165210
C      0.745380    14.673531    14.509204     0.109338
C      8.780605     8.860568     0.853167     0.116204
C     10.157407     8.885040     0.888939    -0.163856
C      3.849000     4.938490     7.183058    -0.006192
C      8.788745     5.809700    13.219617     0.098197
C     10.157407     5.843961    13.294738    -0.186397
C      8.773628     7.056151    11.329056     0.124061
C     10.150430     7.137725    11.323690    -0.165232
C     10.883020     6.516131    12.319946     0.109300
C      2.847795     0.703168     8.089883     0.116306
C      1.470993     0.727640     8.054111    -0.163789
C      3.849000    11.376310    10.703042    -0.006051
C      8.788745    10.505100     4.666483     0.098198
C     10.157407    10.470839     4.591362    -0.186383
C      8.773628     9.258649     6.557044     0.124087
C     10.150430     9.177075     6.562410    -0.165207
C     10.883020     9.798669     5.566154     0.109311
C      2.847795    15.611632     9.796217     0.116318
C      1.470993    15.587160     9.831989    -0.163788
C      3.849000    13.095890     1.759992    -0.006105
C      8.788745    13.967100    13.609533     0.098256
C     10.157407    14.001361    13.534412    -0.186380
C      8.773628    15.213551    15.500094     0.124118
C     10.150430    15.295125    15.505460    -0.165212
C     10.883020    14.673531    14.509204     0.109321
C      2.847795     8.860568     0.853167     0.116203
C      1.470993     8.885040     0.888939    -0.163857
C      3.849000     3.218910    16.126108    -0.006043
C      8.788745     2.347700     4.276567     0.098266
C     10.157407     2.313439     4.351688    -0.186371
C      8.773628     1.101249     2.386006     0.124137
C     10.150430     1.019675     2.380640    -0.165203
C     10.883020     1.641269     3.376896     0.109329
C      2.847795     7.454232    17.032933     0.116207
C      1.470993     7.429760    16.997161    -0.163848
C      7.779400    11.376310    10.703042    -0.006055
C      2.839655    10.505100     4.666483     0.098198
C      1.470993    10.470839     4.591362    -0.186383
C      2.854772     9.258649     6.557044     0.124087
C      1.477970     9.177075     6.562410    -0.165208
C      0.745380     9.798669     5.566154     0.109301
C      8.780605    15.611632     9.796217     0.116318
C     10.157407    15.587160     9.831989    -0.163789
C      7.779400     4.938490     7.183058    -0.006185
C      2.839655     5.809700    13.219617     0.098197
C      1.470993     5.843961    13.294738    -0.186398
C      2.854772     7.056151    11.329056     0.124062
C      1.477970     7.137725    11.323690    -0.165231
C      0.745380     6.516131    12.319946     0.109297
C      8.780605     0.703168     8.089883     0.116305
C     10.157407     0.727640     8.054111    -0.163791
C      5.814200     2.682153     0.067967     0.117717
C      5.814200     5.062482    16.700252     0.130131
C      5.814200     3.889448    14.274896     0.092762
C      5.814200     1.396547    15.514403     0.111023
C      5.814200    13.632647    17.818133     0.117814
C      5.814200    11.252318     1.185848     0.130033
C      5.814200    12.425352     3.611204     0.092814
C      5.814200    14.918253     2.371697     0.110944
C      5.814200     5.475247     9.011017     0.117667
C      5.814200     3.094918     7.757202     0.130162
C      5.814200     4.267952     5.331846     0.092756
C      5.814200     6.760853     6.571353     0.111060
C      5.814200    10.839553     8.875083     0.117749
C      5.814200    13.219882    10.128898     0.130009
C      5.814200    12.046848    12.554254     0.092855
C      5.814200     9.553947    11.314747     0.110887
C     10.883020     8.157400     0.000000     0.118972
C      0.745380     0.000000     8.943050     0.119011
C      0.745380     8.157400     0.000000     0.118974
C     10.883020     0.000000     8.943050     0.119003
N      8.932937     3.227067    16.138628    -0.404872
N      3.546662     1.760693     3.314294    -0.216922
N      8.932937    13.087733     1.747472    -0.404824
N      3.546662    14.554107    14.571806    -0.216946
N      2.695463     4.930333     7.195578    -0.404836
N      8.081738     6.396707    12.257344    -0.216895
N      2.695463    11.384467    10.690522    -0.404896
N      8.081738     9.918093     5.628756    -0.216922
N      2.695463    13.087733     1.747472    -0.404823
N      8.081738    14.554107    14.571806    -0.216946
N      2.695463     3.227067    16.138628    -0.404870
N      8.081738     1.760693     3.314294    -0.216922
N      8.932937    11.384467    10.690522    -0.404912
N      3.546662     9.918093     5.628756    -0.216922
N      8.932937     4.930333     7.195578    -0.404824
N      3.546662     6.396707    12.257344    -0.216895
N      5.814200     2.422748     1.184060    -0.386042
N      5.814200     6.171889    16.991795    -0.468366
N      5.814200     4.414785    13.246446    -0.405350
N      5.814200     0.311613    15.178144    -0.417175
N      5.814200    13.892052    16.702040    -0.385935
N      5.814200    10.142911     0.894305    -0.468409
N      5.814200    11.900015     4.639654    -0.405245
N      5.814200    16.003187     2.707956    -0.417206
N      5.814200     5.734652    10.127110    -0.386071
N      5.814200     1.985511     8.048745    -0.468412
N      5.814200     3.742615     4.303396    -0.405394
N      5.814200     7.845787     6.235094    -0.417044
N      5.814200    10.580148     7.758990    -0.386178
N      5.814200    14.329289     9.837355    -0.468453
N      5.814200    12.572185    13.582704    -0.405507
N      5.814200     8.469013    11.651006    -0.417021
N      8.079412     8.157400     0.000000    -0.241163
N      3.548988     0.000000     8.943050    -0.241156
N      3.548988     8.157400     0.000000    -0.241163
N      8.079412     0.000000     8.943050    -0.241156

The following XYZ coordinates are in angstroms. Other properties are in atomic units.
The sperically averaged electron density of each atom fit to a function of the form exp(a - br)
eigen_1, eigen_2 and eigen_3 are the three eigenvalues of traceless quadrupole moment tensor
  atom number  atomic symbol              X              Y              Z     net charge C6 coefficient C8 coefficient C10 coefficient fluctuating dipole atomic polarizability isotropic forcefield polarizability              a              b squared Pearson coefficient          <r^3>          <r^4>         wp_QDO          m_QDO          q_QDO       dipole_x       dipole_y       dipole_z         dipole            Qxy            Qxz            Qyz     Q(x^2-y^2)  Q(3z^2 - R^2)        eigen_1        eigen_2        eigen_3 static polarizability      alpha(xx)      alpha(xy)      alpha(xz)      alpha(yy)      alpha(yz)      alpha(zz) atomic spin moment
            1             Mn       5.814200       1.801480       3.250441       0.839376     209.405183 0.43454058E+04  0.16948917E+06                                26.580532                           20.280442       0.578809       1.915457                    0.998867      59.484147     175.656464       0.442424       0.354941      -1.187013      -0.000000       0.006554       0.026331       0.027134      -0.000000      -0.000000      -0.031277      -0.154592       0.441451      -0.150871      -0.002803       0.153674             32.847191      36.181701       0.000002       0.000003      32.548582       7.225852      29.811288           4.229210
            2             Mn       5.814200      14.513320      14.635659       0.839535     209.377904 0.43446844E+04  0.16945606E+06                                26.580314                           20.280263       0.578767       1.915476                    0.998865      59.475841     175.636354       0.442371       0.354993      -1.186954       0.000000      -0.006613      -0.026224       0.027045      -0.000000       0.000000      -0.030894      -0.154319       0.439373      -0.150388      -0.002478       0.152866             32.846986      36.182242      -0.000003      -0.000003      32.548660       7.226025      29.810055           4.228667
            3             Mn       5.814200       6.355920      12.193491       0.839479     209.372903 0.43445005E+04  0.16944998E+06                                26.582363                           20.281747       0.578414       1.915379                    0.998865      59.469868     175.629062       0.442285       0.355060      -1.186878       0.000000      -0.006632       0.026191       0.027018       0.000000       0.000001       0.030523      -0.154130       0.437407      -0.149966      -0.002134       0.152100             32.849702      36.185856       0.000003      -0.000001      32.550102      -7.225887      29.813148           4.227976
            4             Mn       5.814200       9.958880       5.692609       0.839569     209.361712 0.43442643E+04  0.16943767E+06                                26.580876                           20.280781       0.578704       1.915474                    0.998865      59.469380     175.623306       0.442311       0.355046      -1.186896      -0.000000       0.006661      -0.026120       0.026956       0.000001       0.000000       0.030522      -0.154072       0.437679      -0.149982      -0.002201       0.152183             32.847609      36.183761       0.000002       0.000000      32.547970      -7.224997      29.811096           4.227864
            5             Mn       5.814200       8.157400       0.000000       0.906928     189.471056 0.37522352E+04  0.14070609E+06                                25.090583                           18.978659       0.603416       1.955569                    0.998977      55.142629     158.284179       0.453744       0.359975      -1.185987       0.000000       0.000002      -0.000036       0.000036       0.000000      -0.000001      -0.257699      -0.247425       1.186295      -0.321428      -0.187856       0.509284             30.861835      37.053434      -0.000002      -0.000002      38.082973       9.506758      17.449098           4.386441
            6             Mn       5.814200       0.000000       8.943050       0.907079     189.457358 0.37518707E+04  0.14068914E+06                                25.089631                           18.977895       0.603347       1.955555                    0.998978      55.139886     158.274966       0.453747       0.359981      -1.185981      -0.000000       0.000008       0.000012       0.000015      -0.000001      -0.000000       0.257549      -0.247345       1.185523      -0.321260      -0.187713       0.508973             30.860684      37.050834       0.000002      -0.000003      38.082733      -9.506803      17.448487           4.386908
            7             Fe       5.814200       3.229352      16.105360       0.086507     200.216890 0.26475663E+04  0.91989481E+05                                26.699566                           16.792445       1.047647       2.046687                    0.991113      67.917530     194.452817       0.441370       0.399404      -1.143051      -0.000000      -0.007815      -0.004727       0.009133      -0.000001      -0.000000      -0.016684       0.146528       0.063736      -0.086471       0.023829       0.062641             35.344885      26.618904       0.000001      -0.000000      43.517104      -3.839753      35.898646           1.434811
            8             Fe       5.814200      13.085448       1.780740       0.086683     200.221968 0.26476926E+04  0.91992738E+05                                26.697343                           16.791048       1.048007       2.046831                    0.991107      67.919552     194.442019       0.441470       0.399318      -1.143140       0.000000       0.007809       0.004716       0.009123       0.000001      -0.000000      -0.017394       0.146316       0.064772      -0.086746       0.024383       0.062363             35.341766      26.617166      -0.000002       0.000001      43.513789      -3.838538      35.894341           1.436804
            9             Fe       5.814200       4.928048       7.162310       0.086632     200.277962 0.26486394E+04  0.92027262E+05                                26.693993                           16.788495       1.049059       2.047199                    0.991093      67.936235     194.445955       0.441754       0.399054      -1.143411       0.000000       0.007867      -0.004642       0.009134       0.000000       0.000000       0.017035       0.143439       0.062247      -0.084842       0.023497       0.061345             35.337513      26.615193      -0.000000       0.000000      43.506360       3.838887      35.890987           1.436853
           10             Fe       5.814200      11.386752      10.723790       0.086740     200.173057 0.26467884E+04  0.91958683E+05                                26.699649                           16.792535       1.047144       2.046539                    0.991118      67.906391     194.437556       0.441253       0.399526      -1.142927      -0.000000      -0.007829       0.004717       0.009140       0.000000      -0.000001       0.017706       0.147100       0.062446      -0.086869       0.023726       0.063143             35.345083      26.619008      -0.000001      -0.000001      43.517725       3.839702      35.898517           1.434150
           11              H       3.302466       2.807777       4.938352       0.094242       1.108847 0.77090794E+01  0.75801066E+02                                 1.836398                            1.668598      -1.199231       2.306391                    0.994931       3.773177      10.952310       0.459940       1.354355      -0.691422       0.018845       0.028128       0.033507       0.047634       0.001183       0.003304       0.009779       0.008291       0.016784      -0.012313       0.000248       0.012065              1.931496       1.957436       0.383712       0.466068       1.731306       0.451858       2.105746           0.000425
           12              H       1.030276       2.739255       5.051035       0.134255       1.052497 0.76199614E+01  0.74232424E+02                                 1.745373                            1.643752      -0.930678       2.453399                    0.998628       3.413962       9.660393       0.472840       1.329692      -0.699049      -0.014984       0.020569       0.025040       0.035702      -0.002194      -0.003111       0.008800       0.012353       0.010117      -0.012697       0.002140       0.010556              1.777798       1.873553      -0.137791      -0.280956       1.521285       0.266404       1.938556           0.000095
           13              H       3.324560       0.672170       1.708123       0.104944       1.053312 0.72489008E+01  0.69567267E+02                                 1.729515                            1.586828      -0.861847       2.477657                    0.999100       3.410227       9.499739       0.489953       1.302624      -0.704415       0.021951      -0.024661      -0.038304       0.050569      -0.000729      -0.003737       0.017060       0.007479       0.023850      -0.018762      -0.000763       0.019525              1.813358       1.853609      -0.283372      -0.451655       1.616159       0.361428       1.970305           0.000026
           14              H       1.043067       0.548177       1.708123       0.134132       0.963866 0.67601889E+01  0.63394549E+02                                 1.596350                            1.510122      -0.778659       2.524928                    0.999807       3.178879       8.592955       0.516317       1.265017      -0.713626      -0.014843      -0.020213      -0.026148       0.036230       0.002094       0.000521       0.013138       0.011300       0.014042      -0.016355       0.003177       0.013178              1.622239       1.683153       0.160439       0.231187       1.456999       0.312691       1.726564           0.000077
           15              H       8.320120       6.938684      16.412285       0.087381       1.191570 0.83500114E+01  0.83028991E+02                                 1.865102                            1.692038      -1.036340       2.377019                    0.997009       3.689380      10.465747       0.479070       1.285773      -0.706621      -0.019519      -0.030922      -0.029760       0.047147      -0.000190       0.003893       0.014542      -0.000416       0.005974      -0.014586      -0.001080       0.015666              1.954577       1.967342       0.419535       0.414928       1.839905       0.523520       2.056484           0.000259
           16              H      10.593472       6.910949      16.360416       0.124387       1.003878 0.71182809E+01  0.68159842E+02                                 1.682240                            1.580236      -0.963804       2.431207                    0.998209       3.433326       9.625065       0.486242       1.315528      -0.701074       0.016394      -0.022373      -0.020390       0.034425      -0.002168      -0.002805       0.011682       0.006914      -0.007351      -0.014035       0.002805       0.011230              1.713610       1.757136      -0.181405      -0.259815       1.540095       0.397039       1.843599           0.000080
           17              H       3.302466      13.507023      12.947748       0.094255       1.108776 0.77084806E+01  0.75793899E+02                                 1.836349                            1.668556      -1.199204       2.306420                    0.994932       3.773016      10.951841       0.459935       1.354392      -0.691415       0.018846      -0.028134      -0.033504       0.047636      -0.001182      -0.003296       0.009779       0.008290       0.016784      -0.012312       0.000252       0.012060              1.931441       1.957376      -0.383696      -0.466051       1.731260       0.451841       2.105687           0.000405
           18              H       1.030276      13.575545      12.835065       0.134258       1.052408 0.76191802E+01  0.74223231E+02                                 1.745321                            1.643706      -0.930563       2.453468                    0.998630       3.413782       9.659917       0.472828       1.329754      -0.699038      -0.014985      -0.020574      -0.025042       0.035707       0.002191       0.003109       0.008803       0.012354       0.010116      -0.012699       0.002144       0.010555              1.777744       1.873489       0.137786       0.280945       1.521244       0.266393       1.938498           0.000059
           19              H       3.324560      15.642630      16.177977       0.104950       1.053303 0.72488130E+01  0.69566187E+02                                 1.729504                            1.586818      -0.861850       2.477658                    0.999100       3.410191       9.499611       0.489955       1.302622      -0.704416       0.021954       0.024664       0.038301       0.050569       0.000731       0.003737       0.017060       0.007482       0.023847      -0.018763      -0.000762       0.019525              1.813346       1.853596       0.283372       0.451655       1.616148       0.361427       1.970295           0.000018
           20              H       1.043067      15.766623      16.177977       0.134138       0.963851 0.67600694E+01  0.63393191E+02                                 1.596338                            1.510112      -0.778656       2.524932                    0.999807       3.178856       8.592896       0.516317       1.265023      -0.713625      -0.014845       0.020213       0.026148       0.036231      -0.002093      -0.000521       0.013137       0.011300       0.014040      -0.016354       0.003177       0.013177              1.622226       1.683140      -0.160436      -0.231183       1.456989       0.312686       1.726550           0.000052
           21              H       8.320120       9.376116       1.473815       0.087378       1.191666 0.83508500E+01  0.83039577E+02                                 1.865207                            1.692126      -1.036407       2.376974                    0.997008       3.689590      10.466551       0.479056       1.285777      -0.706619      -0.019516       0.030923       0.029756       0.047143       0.000190      -0.003892       0.014543      -0.000418       0.005976      -0.014587      -0.001081       0.015668              1.954692       1.967465      -0.419572      -0.414965       1.840008       0.523562       2.056604           0.000270
           22              H      10.593472       9.403851       1.525684       0.124380       1.003918 0.71186533E+01  0.68164294E+02                                 1.682281                            1.580274      -0.963846       2.431181                    0.998208       3.433423       9.625397       0.486238       1.315522      -0.701074       0.016394       0.022376       0.020384       0.034424       0.002169       0.002804       0.011682       0.006915      -0.007353      -0.014036       0.002806       0.011230              1.713651       1.757186       0.181410       0.259822       1.540128       0.397049       1.843640           0.000125
           23              H       8.325934       5.349623      13.881402       0.094232       1.108797 0.77086560E+01  0.75796065E+02                                 1.836375                            1.668579      -1.199194       2.306420                    0.994931       3.773070      10.952034       0.459930       1.354397      -0.691414      -0.018848      -0.028125       0.033507       0.047634       0.001185      -0.003298      -0.009782       0.008296       0.016784      -0.012316       0.000253       0.012064              1.931471       1.957411       0.383705      -0.466060       1.731284      -0.451849       2.105717           0.000402
           24              H      10.598124       5.418145      13.994085       0.134228       1.052433 0.76194101E+01  0.74226023E+02                                 1.745351                            1.643734      -0.930607       2.453445                    0.998629       3.413846       9.660131       0.472823       1.329759      -0.699038       0.014989      -0.020565       0.025047       0.035707      -0.002191       0.003111      -0.008805       0.012357       0.010117      -0.012702       0.002144       0.010558              1.777775       1.873529      -0.137787       0.280948       1.521268      -0.266397       1.938529           0.000019
           25              H       8.303840       7.485230      10.651173       0.104929       1.053307 0.72488413E+01  0.69566489E+02                                 1.729509                            1.586822      -0.861883       2.477640                    0.999100       3.410197       9.499613       0.489954       1.302624      -0.704416      -0.021953       0.024665      -0.038301       0.050570      -0.000731       0.003736      -0.017062       0.007482       0.023849      -0.018765      -0.000761       0.019527              1.813353       1.853603      -0.283372       0.451658       1.616155      -0.361428       1.970300           0.000051
           26              H      10.585333       7.609223      10.651173       0.134089       0.963789 0.67595094E+01  0.63386436E+02                                 1.596267                            1.510050      -0.778655       2.524940                    0.999807       3.178714       8.592326       0.516329       1.265024      -0.713627       0.014850       0.020217      -0.026151       0.036237       0.002093      -0.000523      -0.013139       0.011300       0.014040      -0.016356       0.003177       0.013179              1.622152       1.683061       0.160424      -0.231165       1.456929      -0.312662       1.726466           0.000085
           27              H       3.308280       1.218716       7.469235       0.087416       1.191700 0.83510508E+01  0.83041351E+02                                 1.865164                            1.692084      -1.036453       2.376951                    0.997008       3.689529      10.466067       0.479092       1.285684      -0.706638       0.019521       0.030922      -0.029752       0.047142      -0.000191      -0.003895      -0.014541      -0.000417       0.005976      -0.014585      -0.001080       0.015666              1.954646       1.967407       0.419566      -0.414961       1.839970      -0.523558       2.056562           0.000327
           28              H       1.034928       1.246451       7.417366       0.124427       1.003986 0.71191983E+01  0.68170288E+02                                 1.682279                            1.580270      -0.963912       2.431138                    0.998207       3.433508       9.625446       0.486272       1.315415      -0.701094      -0.016391       0.022376      -0.020381       0.034420      -0.002168       0.002803      -0.011681       0.006913      -0.007358      -0.014035       0.002806       0.011228              1.713650       1.757177      -0.181412       0.259825       1.540128      -0.397055       1.843644           0.000173
           29              H       8.325934      10.965177       4.004698       0.094232       1.108820 0.77088346E+01  0.75797922E+02                                 1.836363                            1.668569      -1.199193       2.306416                    0.994931       3.773071      10.951885       0.459946       1.354350      -0.691423      -0.018845       0.028127      -0.033507       0.047634      -0.001186       0.003298      -0.009781       0.008295       0.016788      -0.012316       0.000251       0.012064              1.931457       1.957391      -0.383699       0.466053       1.731275      -0.451845       2.105705           0.000425
           30              H      10.598124      10.896655       3.892015       0.134237       1.052429 0.76192908E+01  0.74223653E+02                                 1.745250                            1.643644      -0.930603       2.453444                    0.998629       3.413744       9.659374       0.472875       1.329635      -0.699063       0.014989       0.020565      -0.025047       0.035706       0.002192      -0.003111      -0.008803       0.012354       0.010117      -0.012699       0.002142       0.010557              1.777670       1.873410       0.137777      -0.280926       1.521188      -0.266374       1.938412           0.000103
           31              H       8.303840       8.829570       7.234927       0.104935       1.053247 0.72483205E+01  0.69560063E+02                                 1.729430                            1.586755      -0.861794       2.477688                    0.999101       3.410050       9.499026       0.489970       1.302608      -0.704420      -0.021954      -0.024660       0.038306       0.050571       0.000730      -0.003737      -0.017061       0.007481       0.023845      -0.018764      -0.000762       0.019526              1.813266       1.853509       0.283354      -0.451626       1.616084      -0.361405       1.970205           0.000052
           32              H      10.585333       8.705577       7.234927       0.134104       0.963786 0.67594707E+01  0.63385945E+02                                 1.596256                            1.510039      -0.778655       2.524942                    0.999807       3.178699       8.592260       0.516334       1.265013      -0.713629       0.014849      -0.020213       0.026155       0.036238      -0.002095       0.000523      -0.013139       0.011300       0.014043      -0.016356       0.003176       0.013180              1.622141       1.683046      -0.160424       0.231165       1.456921      -0.312662       1.726458           0.000104
           33              H       3.308280      15.096084      10.416865       0.087410       1.191696 0.83510575E+01  0.83042125E+02                                 1.865230                            1.692138      -1.036471       2.376950                    0.997007       3.689591      10.466572       0.479057       1.285765      -0.706621       0.019522      -0.030923       0.029752       0.047144       0.000190       0.003892      -0.014541      -0.000414       0.005971      -0.014586      -0.001079       0.015665              1.954717       1.967484      -0.419590       0.414985       1.840031      -0.523585       2.056636           0.000302
           34              H       1.034928      15.068349      10.468734       0.124423       1.003978 0.71191687E+01  0.68170361E+02                                 1.682320                            1.580307      -0.963908       2.431146                    0.998207       3.433523       9.625710       0.486245       1.315482      -0.701081      -0.016391      -0.022376       0.020383       0.034421       0.002168      -0.002804      -0.011682       0.006915      -0.007357      -0.014036       0.002807       0.011229              1.713692       1.757224       0.181418      -0.259834       1.540162      -0.397067       1.843689           0.000153
           35              H       8.325934      13.507023      12.947748       0.094254       1.108771 0.77084376E+01  0.75793381E+02                                 1.836345                            1.668553      -1.199198       2.306423                    0.994932       3.773007      10.951813       0.459935       1.354394      -0.691415      -0.018846      -0.028134      -0.033504       0.047636       0.001182       0.003296       0.009779       0.008290       0.016784      -0.012312       0.000252       0.012060              1.931437       1.957372       0.383695       0.466049       1.731256       0.451839       2.105682           0.000405
           36              H      10.598124      13.575545      12.835065       0.134250       1.052415 0.76192462E+01  0.74224060E+02                                 1.745333                            1.643717      -0.930568       2.453465                    0.998630       3.413798       9.659985       0.472825       1.329760      -0.699037       0.014985      -0.020574      -0.025043       0.035707      -0.002191      -0.003109       0.008803       0.012354       0.010116      -0.012699       0.002144       0.010555              1.777756       1.873502      -0.137787      -0.280948       1.521254       0.266396       1.938513           0.000059
           37              H       8.303840      15.642630      16.177977       0.104948       1.053299 0.72487775E+01  0.69565739E+02                                 1.729498                            1.586813      -0.861844       2.477661                    0.999100       3.410180       9.499563       0.489957       1.302620      -0.704416      -0.021954       0.024664       0.038301       0.050569      -0.000731      -0.003737       0.017060       0.007482       0.023847      -0.018763      -0.000762       0.019524              1.813340       1.853589      -0.283370      -0.451653       1.616142       0.361425       1.970288           0.000018
           38              H      10.585333      15.766623      16.177977       0.134131       0.963855 0.67601014E+01  0.63393571E+02                                 1.596344                            1.510117      -0.778655       2.524932                    0.999807       3.178864       8.592925       0.516315       1.265026      -0.713624       0.014845       0.020214       0.026148       0.036231       0.002093       0.000521       0.013138       0.011300       0.014040      -0.016355       0.003177       0.013177              1.622232       1.683146       0.160437       0.231184       1.456994       0.312688       1.726557           0.000052
           39              H       3.308280       9.376116       1.473815       0.087377       1.191665 0.83508406E+01  0.83039458E+02                                 1.865206                            1.692125      -1.036405       2.376975                    0.997008       3.689589      10.466546       0.479056       1.285777      -0.706619       0.019516       0.030923       0.029756       0.047143      -0.000190       0.003892       0.014543      -0.000418       0.005976      -0.014587      -0.001081       0.015668              1.954691       1.967463       0.419572       0.414964       1.840006       0.523561       2.056602           0.000270
           40              H       1.034928       9.403851       1.525684       0.124381       1.003916 0.71186350E+01  0.68164075E+02                                 1.682278                            1.580272      -0.963843       2.431182                    0.998208       3.433419       9.625383       0.486238       1.315522      -0.701074      -0.016394       0.022376       0.020384       0.034424      -0.002169      -0.002804       0.011682       0.006915      -0.007353      -0.014036       0.002806       0.011230              1.713649       1.757184      -0.181409      -0.259821       1.540126       0.397048       1.843637           0.000125
           41              H       8.325934       2.807777       4.938352       0.094243       1.108853 0.77091255E+01  0.75801609E+02                                 1.836401                            1.668601      -1.199235       2.306388                    0.994931       3.773185      10.952328       0.459941       1.354350      -0.691422      -0.018845       0.028127       0.033507       0.047634      -0.001183      -0.003304       0.009780       0.008291       0.016785      -0.012313       0.000248       0.012065              1.931499       1.957439      -0.383713      -0.466070       1.731309       0.451859       2.105750           0.000425
           42              H      10.598124       2.739255       5.051035       0.134250       1.052504 0.76200245E+01  0.74233187E+02                                 1.745381                            1.643759      -0.930684       2.453396                    0.998628       3.413974       9.660435       0.472839       1.329693      -0.699049       0.014985       0.020569       0.025041       0.035702       0.002194       0.003111       0.008800       0.012353       0.010117      -0.012697       0.002140       0.010557              1.777807       1.873562       0.137792       0.280959       1.521291       0.266406       1.938567           0.000095
           43              H       8.303840       0.672170       1.708123       0.104943       1.053308 0.72488674E+01  0.69566855E+02                                 1.729510                            1.586824      -0.861844       2.477659                    0.999100       3.410217       9.499700       0.489954       1.302623      -0.704415      -0.021951      -0.024661      -0.038304       0.050569       0.000729       0.003737       0.017060       0.007478       0.023850      -0.018762      -0.000763       0.019525              1.813353       1.853604       0.283371       0.451654       1.616155       0.361426       1.970300           0.000025
           44              H      10.585333       0.548177       1.708123       0.134121       0.963874 0.67602536E+01  0.63395327E+02                                 1.596362                            1.510133      -0.778661       2.524926                    0.999807       3.178894       8.593016       0.516313       1.265023      -0.713625       0.014843      -0.020213      -0.026148       0.036230      -0.002094      -0.000520       0.013138       0.011300       0.014042      -0.016355       0.003177       0.013178              1.622252       1.683166      -0.160441      -0.231191       1.457010       0.312696       1.726579           0.000077
           45              H       3.308280       6.938684      16.412285       0.087380       1.191577 0.83500630E+01  0.83029622E+02                                 1.865107                            1.692042      -1.036345       2.377016                    0.997009       3.689390      10.465779       0.479070       1.285772      -0.706621       0.019519      -0.030922      -0.029760       0.047146       0.000190      -0.003893       0.014542      -0.000416       0.005974      -0.014586      -0.001080       0.015666              1.954583       1.967347      -0.419537      -0.414930       1.839910       0.523522       2.056490           0.000259
           46              H       1.034928       6.910949      16.360416       0.124388       1.003878 0.71182845E+01  0.68159873E+02                                 1.682239                            1.580235      -0.963805       2.431207                    0.998209       3.433326       9.625059       0.486243       1.315526      -0.701074      -0.016394      -0.022373      -0.020389       0.034425       0.002168       0.002805       0.011682       0.006914      -0.007351      -0.014035       0.002805       0.011230              1.713609       1.757134       0.181405       0.259814       1.540094       0.397038       1.843597           0.000080
           47              H       3.302466      10.965177       4.004698       0.094232       1.108822 0.77088460E+01  0.75798040E+02                                 1.836363                            1.668569      -1.199193       2.306416                    0.994931       3.773071      10.951875       0.459947       1.354347      -0.691424       0.018846       0.028126      -0.033507       0.047634       0.001186      -0.003298      -0.009781       0.008295       0.016788      -0.012316       0.000251       0.012064              1.931456       1.957390       0.383699      -0.466053       1.731274      -0.451845       2.105704           0.000425
           48              H       1.030276      10.896655       3.892015       0.134233       1.052434 0.76193319E+01  0.74224152E+02                                 1.745256                            1.643649      -0.930606       2.453442                    0.998629       3.413752       9.659402       0.472874       1.329636      -0.699062      -0.014989       0.020565      -0.025047       0.035706      -0.002192       0.003111      -0.008803       0.012354       0.010117      -0.012699       0.002142       0.010557              1.777676       1.873416      -0.137777       0.280928       1.521193      -0.266376       1.938419           0.000103
           49              H       3.324560       8.829570       7.234927       0.104935       1.053246 0.72483114E+01  0.69559948E+02                                 1.729429                            1.586754      -0.861794       2.477689                    0.999101       3.410047       9.499013       0.489971       1.302607      -0.704420       0.021954      -0.024660       0.038306       0.050572      -0.000730       0.003737      -0.017061       0.007481       0.023845      -0.018764      -0.000762       0.019526              1.813264       1.853507      -0.283354       0.451625       1.616083      -0.361405       1.970203           0.000051
           50              H       1.043067       8.705577       7.234927       0.134099       0.963788 0.67594891E+01  0.63386171E+02                                 1.596261                            1.510043      -0.778656       2.524942                    0.999807       3.178704       8.592282       0.516332       1.265016      -0.713628      -0.014849      -0.020214       0.026155       0.036238       0.002094      -0.000523      -0.013139       0.011300       0.014043      -0.016356       0.003176       0.013180              1.622146       1.683050       0.160425      -0.231166       1.456925      -0.312664       1.726463           0.000104
           51              H       8.320120      15.096084      10.416865       0.087409       1.191692 0.83510237E+01  0.83041701E+02                                 1.865226                            1.692135      -1.036468       2.376952                    0.997007       3.689583      10.466542       0.479058       1.285765      -0.706621      -0.019522      -0.030923       0.029752       0.047144      -0.000190      -0.003892      -0.014541      -0.000414       0.005971      -0.014586      -0.001079       0.015665              1.954713       1.967480       0.419589      -0.414983       1.840028      -0.523583       2.056632           0.000302
           52              H      10.593472      15.068349      10.468734       0.124420       1.003978 0.71191693E+01  0.68170380E+02                                 1.682322                            1.580309      -0.963908       2.431146                    0.998207       3.433525       9.625722       0.486244       1.315485      -0.701080       0.016391      -0.022376       0.020383       0.034421      -0.002168       0.002804      -0.011682       0.006914      -0.007357      -0.014036       0.002807       0.011229              1.713694       1.757226      -0.181418       0.259834       1.540164      -0.397068       1.843691           0.000153
           53              H       3.302466       5.349623      13.881402       0.094233       1.108799 0.77086728E+01  0.75796266E+02                                 1.836376                            1.668580      -1.199196       2.306418                    0.994931       3.773073      10.952043       0.459931       1.354396      -0.691415       0.018848      -0.028125       0.033507       0.047634      -0.001185       0.003298      -0.009782       0.008296       0.016784      -0.012316       0.000253       0.012064              1.931472       1.957413      -0.383705       0.466060       1.731285      -0.451849       2.105718           0.000402
           54              H       1.030276       5.418145      13.994085       0.134226       1.052436 0.76194395E+01  0.74226378E+02                                 1.745355                            1.643737      -0.930610       2.453443                    0.998629       3.413852       9.660151       0.472822       1.329759      -0.699038      -0.014990      -0.020565       0.025047       0.035707       0.002191      -0.003111      -0.008805       0.012357       0.010117      -0.012702       0.002144       0.010558              1.777779       1.873533       0.137787      -0.280949       1.521271      -0.266398       1.938533           0.000019
           55              H       3.324560       7.485230      10.651173       0.104929       1.053306 0.72488312E+01  0.69566367E+02                                 1.729508                            1.586821      -0.861883       2.477640                    0.999100       3.410194       9.499602       0.489954       1.302624      -0.704416       0.021953       0.024665      -0.038302       0.050570       0.000731      -0.003736      -0.017062       0.007482       0.023850      -0.018765      -0.000762       0.019527              1.813352       1.853602       0.283372      -0.451657       1.616154      -0.361427       1.970299           0.000051
           56              H       1.043067       7.609223      10.651173       0.134084       0.963793 0.67595443E+01  0.63386860E+02                                 1.596274                            1.510056      -0.778657       2.524939                    0.999807       3.178722       8.592361       0.516326       1.265027      -0.713626      -0.014850       0.020217      -0.026152       0.036237      -0.002093       0.000523      -0.013139       0.011301       0.014041      -0.016356       0.003177       0.013179              1.622159       1.683068      -0.160425       0.231166       1.456935      -0.312665       1.726475           0.000085
           57              H       8.320120       1.218716       7.469235       0.087416       1.191703 0.83510754E+01  0.83041656E+02                                 1.865167                            1.692087      -1.036454       2.376950                    0.997008       3.689535      10.466088       0.479092       1.285683      -0.706638      -0.019521       0.030921      -0.029752       0.047142       0.000191       0.003895      -0.014541      -0.000417       0.005976      -0.014585      -0.001080       0.015666              1.954649       1.967410      -0.419567       0.414962       1.839972      -0.523559       2.056565           0.000327
           58              H      10.593472       1.246451       7.417366       0.124425       1.003989 0.71192296E+01  0.68170666E+02                                 1.682283                            1.580274      -0.963915       2.431136                    0.998207       3.433516       9.625475       0.486271       1.315416      -0.701094       0.016391       0.022376      -0.020381       0.034420       0.002168      -0.002803      -0.011681       0.006913      -0.007358      -0.014035       0.002806       0.011228              1.713654       1.757181       0.181412      -0.259826       1.540132      -0.397057       1.843650           0.000173
           59              C       7.779400       3.218910      16.126108      -0.006049      40.728121 0.58370012E+03  0.14723315E+05                                10.314940                            8.324887       0.365738       2.046788                    0.999901      31.356638      92.379537       0.545371       0.445244      -1.049978      -0.017199      -0.013932       0.006356       0.023028      -0.000931      -0.004649      -0.001352      -0.249819       0.280161      -0.171688       0.078103       0.093585             11.118826      18.056186       0.281413      -0.378858       7.978404      -0.421531       7.321886          -0.019635
           60              C       2.839655       2.347700       4.276567       0.098266      27.170486 0.32441026E+03  0.71165113E+04                                 7.980681                            6.077162       0.221793       2.091163                    0.999785      25.794383      72.556375       0.654026       0.426912      -1.053452      -0.000315      -0.004773      -0.053033       0.053249       0.003003       0.008764      -0.012601      -0.082042       0.041489      -0.049428       0.009274       0.040155              9.122558      12.809301       0.617095      -0.222436       5.840605       2.591740       8.717768           0.004900
           61              C       1.470993       2.313439       4.351688      -0.186372      33.435205 0.43241461E+03  0.10159391E+05                                 9.042525                            6.948883       0.223710       2.049948                    0.999597      29.399951      84.683652       0.622555       0.418756      -1.061979       0.009132       0.018026      -0.014499       0.024871      -0.011868      -0.011516       0.001439      -0.028079       0.010579      -0.024101       0.005243       0.018858             10.327967      16.115162       1.140478       0.825184       5.986522       2.163676       8.882217          -0.000300
           62              C       2.854772       1.101249       2.386006       0.124137      26.038832 0.31803349E+03  0.69338484E+04                                 7.775050                            6.042873       0.167995       2.085261                    0.999657      25.211001      70.423994       0.652468       0.430572      -1.052455       0.003771       0.027769       0.036163       0.045750      -0.007099      -0.006630      -0.013499      -0.079003       0.037681      -0.047464       0.007434       0.040031              8.798231      12.547258      -0.048061      -0.736154       5.834065       2.363492       8.013370           0.003698
           63              C       1.477970       1.019675       2.380640      -0.165205      32.742058 0.42016460E+03  0.97808936E+04                                 8.903255                            6.851709       0.258914       2.068093                    0.999661      28.722013      81.801823       0.627968       0.418996      -1.064000       0.005195      -0.000109      -0.002055       0.005588       0.006614       0.014104       0.003413      -0.029917       0.011495      -0.024537       0.006142       0.018395             10.157418      15.825850      -0.523697      -1.574979       6.127714       2.334119       8.518690          -0.000527
           64              C       0.745380       1.641269       3.376896       0.109347      35.260694 0.38874635E+03  0.88218919E+04                                 9.378554                            6.576055      -0.011501       2.013309                    0.999222      25.676893      70.791809       0.647016       0.417153      -1.071632       0.005310       0.007391      -0.004707       0.010246       0.002255       0.000085       0.000824      -0.008605      -0.022132      -0.007422      -0.001166       0.008588             11.707945      20.499396       0.045557      -0.195899       6.032764       2.230418       8.591676           0.003333
           65              C       8.780605       7.454232      17.032933       0.116204      25.876308 0.30853352E+03  0.66779103E+04                                 7.699370                            5.915426       0.150773       2.073736                    0.999765      25.330324      70.568725       0.665376       0.425305      -1.055384      -0.001789       0.020725       0.049843       0.054010       0.008322       0.011440      -0.019668      -0.091923       0.035380      -0.055329       0.005130       0.050199              8.662061      11.993692       0.393618       0.029794       6.375736       2.911542       7.616755           0.003743
           66              C      10.157407       7.429760      16.997161      -0.163848      32.211477 0.41217749E+03  0.95632718E+04                                 8.819219                            6.794501       0.212628       2.055865                    0.999576      28.705109      82.016673       0.628524       0.420012      -1.061773      -0.007215      -0.008260       0.011470       0.015869      -0.012468      -0.017378      -0.008213      -0.037635      -0.013887      -0.033040       0.007782       0.025258              9.947768      15.095484       0.968203       0.970671       6.467755       2.784623       8.280064           0.000193
           67              C       7.779400      13.095890       1.759992      -0.006108      40.733534 0.58379273E+03  0.14726197E+05                                10.315655                            8.325425       0.366067       2.046848                    0.999901      31.359406      92.388632       0.545367       0.445231      -1.049989      -0.017204       0.013936      -0.006371       0.023039       0.000930       0.004642      -0.001421      -0.249905       0.280290      -0.171752       0.078113       0.093639             11.119604      18.057544      -0.281433       0.378903       7.978952      -0.421554       7.322315          -0.019491
           68              C       2.839655      13.967100      13.609533       0.098260      27.168887 0.32438924E+03  0.71159297E+04                                 7.980373                            6.076955       0.221906       2.091223                    0.999785      25.793378      72.552768       0.654039       0.426911      -1.053454      -0.000325       0.004754       0.053035       0.053248      -0.003018      -0.008753      -0.012586      -0.082029       0.041448      -0.049414       0.009274       0.040140              9.122193      12.808804      -0.617056       0.222425       5.840384       2.591602       8.717391           0.004835
           69              C       1.470993      14.001361      13.534412      -0.186379      33.434446 0.43240531E+03  0.10159113E+05                                 9.042411                            6.948813       0.223786       2.049979                    0.999597      29.399411      84.681705       0.622558       0.418756      -1.061979       0.009141      -0.018042       0.014499       0.024885       0.011861       0.011514       0.001455      -0.028066       0.010573      -0.024087       0.005227       0.018860             10.327834      16.114951      -1.140446      -0.825162       5.986452       2.163635       8.882098          -0.000431
           70              C       2.854772      15.213551      15.500094       0.124120      26.037994 0.31802183E+03  0.69335148E+04                                 7.774794                            6.042682       0.168119       2.085308                    0.999657      25.210575      70.421874       0.652493       0.430560      -1.052465       0.003758      -0.027755      -0.036165       0.045742       0.007109       0.006636      -0.013489      -0.078984       0.037643      -0.047453       0.007435       0.040018              8.797942      12.546865       0.048066       0.736118       5.833873       2.363394       8.013088           0.003664
           71              C       1.477970      15.295125      15.505460      -0.165210      32.742335 0.42016925E+03  0.97810321E+04                                 8.903330                            6.851761       0.258911       2.068089                    0.999661      28.722127      81.802362       0.627963       0.418997      -1.063999       0.005203       0.000112       0.002053       0.005595      -0.006611      -0.014112       0.003420      -0.029902       0.011469      -0.024533       0.006134       0.018399             10.157523      15.826095       0.523703       1.574993       6.127751       2.334116       8.518722          -0.000635
           72              C       0.745380      14.673531      14.509204       0.109338      35.261375 0.38875415E+03  0.88221325E+04                                 9.378758                            6.576175      -0.011475       2.013319                    0.999222      25.677124      70.793214       0.647000       0.417160      -1.071625       0.005307      -0.007397       0.004711       0.010251      -0.002252      -0.000085       0.000835      -0.008592      -0.022135      -0.007424      -0.001159       0.008583             11.708240      20.500042      -0.045556       0.195906       6.032871       2.230436       8.591809           0.003263
           73              C       8.780605       8.860568       0.853167       0.116204      25.877080 0.30854330E+03  0.66781844E+04                                 7.699528                            5.915517       0.150719       2.073707                    0.999765      25.330908      70.571014       0.665370       0.425305      -1.055382      -0.001786      -0.020709      -0.049860       0.054020      -0.008320      -0.011443      -0.019665      -0.091928       0.035381      -0.055332       0.005134       0.050198              8.662257      11.994031      -0.393672      -0.029837       6.375850       2.911598       7.616892           0.003775
           74              C      10.157407       8.885040       0.888939      -0.163856      32.212338 0.41218897E+03  0.95636152E+04                                 8.819392                            6.794604       0.212579       2.055842                    0.999576      28.705637      82.018807       0.628517       0.420013      -1.061771      -0.007213       0.008285      -0.011495       0.015900       0.012474       0.017379      -0.008212      -0.037632      -0.013895      -0.033042       0.007781       0.025260              9.947990      15.095948      -0.968253      -0.970724       6.467847       2.784648       8.280174           0.000290
           75              C       3.849000       4.938490       7.183058      -0.006192      40.747812 0.58403081E+03  0.14733688E+05                                10.317688                            8.326896       0.367050       2.047035                    0.999900      31.367042      92.415428       0.545342       0.445207      -1.050004       0.017206       0.013991       0.006401       0.023082      -0.000955       0.004672       0.001406      -0.250351       0.280234      -0.171967       0.078346       0.093621             11.121881      18.061492       0.281438       0.379078       7.980441       0.421684       7.323711          -0.019276
           76              C       8.788745       5.809700      13.219617       0.098197      27.169777 0.32440071E+03  0.71162547E+04                                 7.980569                            6.077068       0.221862       2.091201                    0.999785      25.793940      72.555072       0.654032       0.426911      -1.053452       0.000337       0.004789      -0.053009       0.053226       0.003032      -0.008764       0.012574      -0.081989       0.041489      -0.049406       0.009294       0.040112              9.122464      12.809284       0.617094       0.222464       5.840510      -2.591655       8.717598           0.004860
           77              C      10.157407       5.843961      13.294738      -0.186397      33.435504 0.43241923E+03  0.10159551E+05                                 9.042700                            6.948989       0.223642       2.049927                    0.999597      29.399942      84.684474       0.622540       0.418764      -1.061971      -0.009147      -0.017996      -0.014472       0.024839      -0.011860       0.011526      -0.001459      -0.028014       0.010599      -0.024077       0.005227       0.018850             10.328231      16.115740       1.140511      -0.825185       5.986616      -2.163680       8.882337          -0.000454
           78              C       8.773628       7.056151      11.329056       0.124061      26.038510 0.31802951E+03  0.69337311E+04                                 7.774919                            6.042766       0.168030       2.085276                    0.999657      25.210900      70.423272       0.652486       0.430562      -1.052463      -0.003741      -0.027743       0.036162       0.045731      -0.007112       0.006642       0.013468      -0.078965       0.037673      -0.047450       0.007458       0.039992              8.798114      12.547156      -0.048065       0.736204       5.833975      -2.363427       8.013212           0.003709
           79              C      10.150430       7.137725      11.323690      -0.165232      32.742311 0.42016812E+03  0.97810093E+04                                 8.903402                            6.851803       0.258822       2.068064                    0.999661      28.721939      81.802116       0.627954       0.419004      -1.063994      -0.005210       0.000128      -0.002050       0.005600       0.006614      -0.014115      -0.003434      -0.029869       0.011489      -0.024524       0.006119       0.018405             10.157648      15.826392      -0.523736       1.575098       6.127799      -2.334109       8.518753          -0.000586
           80              C      10.883020       6.516131      12.319946       0.109300      35.262383 0.38876240E+03  0.88223914E+04                                 9.379044                            6.576306      -0.011514       2.013308                    0.999222      25.677396      70.794899       0.646983       0.417168      -1.071617      -0.005302      -0.007374      -0.004695       0.010223       0.002255      -0.000085      -0.000835      -0.008568      -0.022098      -0.007412      -0.001156       0.008567             11.708716      20.501121       0.045562       0.195928       6.033026      -2.230468       8.592000           0.003266
           81              C       2.847795       0.703168       8.089883       0.116306      25.874934 0.30851309E+03  0.66773060E+04                                 7.698796                            5.915005       0.150881       2.073767                    0.999765      25.329775      70.564561       0.665442       0.425273      -1.055412       0.001788      -0.020705       0.049861       0.054019       0.008324      -0.011449       0.019674      -0.091909       0.035338      -0.055320       0.005120       0.050200              8.661382      11.992642       0.393621      -0.029847       6.375305      -2.911338       7.616198           0.003936
           82              C       1.470993       0.727640       8.054111      -0.163789      32.211973 0.41218517E+03  0.95634517E+04                                 8.819081                            6.794411       0.212657       2.055853                    0.999576      28.705832      82.017544       0.628552       0.419993      -1.061790       0.007216       0.008280       0.011501       0.015903      -0.012474       0.017383       0.008214      -0.037647      -0.013915      -0.033049       0.007779       0.025270              9.947579      15.095117       0.968188      -0.970652       6.467675      -2.784599       8.279944           0.000496
           83              C       3.849000      11.376310      10.703042      -0.006051      40.724874 0.58364668E+03  0.14721715E+05                                10.314770                            8.324761       0.365156       2.046642                    0.999902      31.354647      92.374624       0.545347       0.445271      -1.049956       0.017208      -0.013979      -0.006364       0.023066       0.000972      -0.004643       0.001473      -0.249706       0.279993      -0.171604       0.078053       0.093550             11.118646      18.055885      -0.281294      -0.378909       7.978298       0.421515       7.321755          -0.019316
           84              C       8.788745      10.505100       4.666483       0.098198      27.169980 0.32440411E+03  0.71163402E+04                                 7.980556                            6.077075       0.221854       2.091191                    0.999785      25.794166      72.555505       0.654036       0.426908      -1.053455       0.000341      -0.004780       0.053014       0.053230      -0.003034       0.008762       0.012577      -0.082002       0.041512      -0.049415       0.009298       0.040118              9.122426      12.809156      -0.617073      -0.222467       5.840517      -2.591663       8.717607           0.004931
           85              C      10.157407      10.470839       4.591362      -0.186383      33.434903 0.43241051E+03  0.10159266E+05                                 9.042513                            6.948879       0.223663       2.049933                    0.999597      29.399712      84.682724       0.622552       0.418759      -1.061977      -0.009147       0.018005       0.014478       0.024849       0.011866      -0.011524      -0.001449      -0.028031       0.010602      -0.024087       0.005237       0.018851             10.327982      16.115293      -1.140488       0.825189       5.986508      -2.163624       8.882143          -0.000238
           86              C       8.773628       9.258649       6.557044       0.124087      26.037566 0.31801710E+03  0.69333785E+04                                 7.774691                            6.042628       0.168120       2.085313                    0.999657      25.210274      70.420623       0.652498       0.430559      -1.052467      -0.003745       0.027769      -0.036147       0.045735       0.007102      -0.006648       0.013478      -0.078956       0.037693      -0.047448       0.007454       0.039994              8.797817      12.546654       0.048062      -0.736128       5.833826      -2.363357       8.012971           0.003725
           87              C      10.150430       9.177075       6.562410      -0.165207      32.741584 0.42015929E+03  0.97807297E+04                                 8.903183                            6.851675       0.258879       2.068083                    0.999661      28.721653      81.800381       0.627969       0.418997      -1.064000      -0.005210      -0.000105       0.002066       0.005606      -0.006617       0.014112      -0.003432      -0.029864       0.011518      -0.024523       0.006121       0.018402             10.157349      15.825804       0.523703      -1.574985       6.127675      -2.334067       8.518568          -0.000487
           88              C      10.883020       9.798669       5.566154       0.109311      35.261934 0.38876045E+03  0.88223058E+04                                 9.378826                            6.576203      -0.011524       2.013299                    0.999222      25.677393      70.793931       0.647003       0.417157      -1.071628      -0.005303       0.007387       0.004702       0.010237      -0.002255       0.000085      -0.000835      -0.008563      -0.022090      -0.007409      -0.001155       0.008564             11.708368      20.500391      -0.045566      -0.195903       6.032904      -2.230418       8.591810           0.003356
           89              C       2.847795      15.611632       9.796217       0.116318      25.874687 0.30850914E+03  0.66772147E+04                                 7.698825                            5.915014       0.150903       2.073784                    0.999765      25.329518      70.564347       0.665433       0.425280      -1.055405       0.001791       0.020707      -0.049857       0.054016      -0.008327       0.011443       0.019673      -0.091904       0.035322      -0.055314       0.005115       0.050199              8.661423      11.992742      -0.393649       0.029869       6.375310      -2.911341       7.616217           0.003888
           90              C       1.470993      15.587160       9.831989      -0.163788      32.212102 0.41218698E+03  0.95635234E+04                                 8.819186                            6.794477       0.212648       2.055855                    0.999576      28.705768      82.018031       0.628541       0.420000      -1.061783       0.007216      -0.008276      -0.011494       0.015896       0.012474      -0.017378       0.008209      -0.037641      -0.013910      -0.033042       0.007776       0.025266              9.947709      15.095375      -0.968202       0.970663       6.467731      -2.784620       8.280021           0.000435
           91              C       3.849000      13.095890       1.759992      -0.006105      40.733493 0.58379200E+03  0.14726173E+05                                10.315642                            8.325416       0.366071       2.046849                    0.999901      31.359389      92.388525       0.545368       0.445231      -1.049989       0.017204       0.013936      -0.006371       0.023038      -0.000930      -0.004643      -0.001421      -0.249905       0.280288      -0.171752       0.078113       0.093639             11.119590      18.057520       0.281432      -0.378902       7.978943      -0.421553       7.322306          -0.019491
           92              C       8.788745      13.967100      13.609533       0.098256      27.168888 0.32438930E+03  0.71159316E+04                                 7.980378                            6.076960       0.221906       2.091223                    0.999785      25.793366      72.552748       0.654039       0.426911      -1.053453       0.000325       0.004754       0.053034       0.053248       0.003018       0.008753      -0.012586      -0.082030       0.041448      -0.049414       0.009274       0.040140              9.122199      12.808819       0.617054      -0.222429       5.840386       2.591601       8.717393           0.004835
           93              C      10.157407      14.001361      13.534412      -0.186380      33.434352 0.43240374E+03  0.10159068E+05                                 9.042399                            6.948803       0.223781       2.049978                    0.999597      29.399364      84.681583       0.622558       0.418757      -1.061979      -0.009141      -0.018042       0.014499       0.024885      -0.011861      -0.011514       0.001456      -0.028065       0.010575      -0.024087       0.005227       0.018860             10.327819      16.114916       1.140441       0.825155       5.986446       2.163636       8.882093          -0.000432
           94              C       8.773628      15.213551      15.500094       0.124118      26.037931 0.31802095E+03  0.69334899E+04                                 7.774782                            6.042675       0.168125       2.085311                    0.999657      25.210525      70.421679       0.652493       0.430560      -1.052465      -0.003758      -0.027755      -0.036165       0.045742      -0.007109      -0.006636      -0.013489      -0.078985       0.037643      -0.047453       0.007434       0.040019              8.797928      12.546846      -0.048065      -0.736115       5.833864       2.363389       8.013074           0.003664
           95              C      10.150430      15.295125      15.505460      -0.165212      32.742272 0.42016826E+03  0.97810046E+04                                 8.903324                            6.851756       0.258905       2.068088                    0.999661      28.722093      81.802281       0.627963       0.418998      -1.063998      -0.005203       0.000112       0.002053       0.005595       0.006610       0.014111       0.003420      -0.029902       0.011470      -0.024533       0.006134       0.018399             10.157514      15.826072      -0.523701      -1.574988       6.127750       2.334118       8.518722          -0.000635
           96              C      10.883020      14.673531      14.509204       0.109321      35.261572 0.38875664E+03  0.88222035E+04                                 9.378793                            6.576196      -0.011471       2.013319                    0.999222      25.677215      70.793529       0.646999       0.417160      -1.071625      -0.005307      -0.007397       0.004711       0.010250       0.002252       0.000085       0.000835      -0.008591      -0.022136      -0.007424      -0.001159       0.008583             11.708285      20.500121       0.045557      -0.195904       6.032892       2.230447       8.591842           0.003263
           97              C       2.847795       8.860568       0.853167       0.116203      25.877112 0.30854375E+03  0.66781975E+04                                 7.699539                            5.915525       0.150714       2.073706                    0.999765      25.330926      70.571114       0.665369       0.425306      -1.055382       0.001786      -0.020710      -0.049859       0.054019       0.008320       0.011443      -0.019665      -0.091928       0.035382      -0.055332       0.005134       0.050198              8.662270      11.994051       0.393671       0.029836       6.375858       2.911602       7.616901           0.003775
           98              C       1.470993       8.885040       0.888939      -0.163857      32.212360 0.41218929E+03  0.95636247E+04                                 8.819397                            6.794608       0.212578       2.055841                    0.999576      28.705645      82.018846       0.628517       0.420014      -1.061771       0.007213       0.008284      -0.011495       0.015899      -0.012475      -0.017379      -0.008212      -0.037632      -0.013893      -0.033042       0.007781       0.025260              9.947997      15.095962       0.968254       0.970725       6.467850       2.784648       8.280178           0.000290
           99              C       3.849000       3.218910      16.126108      -0.006043      40.728006 0.58369809E+03  0.14723248E+05                                10.314913                            8.324867       0.365745       2.046790                    0.999901      31.356584      92.379268       0.545372       0.445243      -1.049979       0.017199      -0.013931       0.006356       0.023028       0.000931       0.004649      -0.001352      -0.249818       0.280160      -0.171687       0.078103       0.093584             11.118796      18.056136      -0.281412       0.378857       7.978383      -0.421530       7.321867          -0.019636
          100              C       8.788745       2.347700       4.276567       0.098266      27.170508 0.32441047E+03  0.71165159E+04                                 7.980677                            6.077158       0.221799       2.091164                    0.999785      25.794403      72.556391       0.654028       0.426911      -1.053453       0.000315      -0.004774      -0.053033       0.053249      -0.003003      -0.008764      -0.012601      -0.082041       0.041489      -0.049428       0.009274       0.040154              9.122556      12.809302      -0.617096       0.222436       5.840602       2.591737       8.717763           0.004900
          101              C      10.157407       2.313439       4.351688      -0.186371      33.435152 0.43241358E+03  0.10159361E+05                                 9.042513                            6.948872       0.223709       2.049948                    0.999597      29.399933      84.683580       0.622556       0.418756      -1.061979      -0.009131       0.018025      -0.014499       0.024870       0.011868       0.011516       0.001439      -0.028078       0.010579      -0.024101       0.005243       0.018858             10.327954      16.115137      -1.140474      -0.825180       5.986516       2.163675       8.882210          -0.000300
          102              C       8.773628       1.101249       2.386006       0.124137      26.038743 0.31803223E+03  0.69338121E+04                                 7.775026                            6.042857       0.168007       2.085265                    0.999657      25.210937      70.423706       0.652470       0.430571      -1.052456      -0.003772       0.027769       0.036163       0.045750       0.007099       0.006630      -0.013499      -0.079004       0.037682      -0.047465       0.007434       0.040031              8.798203      12.547218       0.048059       0.736148       5.834048       2.363484       8.013345           0.003698
          103              C      10.150430       1.019675       2.380640      -0.165203      32.741875 0.42016175E+03  0.97808103E+04                                 8.903221                            6.851683       0.258914       2.068095                    0.999661      28.721921      81.801487       0.627969       0.418995      -1.064000      -0.005195      -0.000109      -0.002056       0.005588      -0.006614      -0.014103       0.003414      -0.029916       0.011496      -0.024536       0.006141       0.018395             10.157376      15.825767       0.523688       1.574961       6.127695       2.334116       8.518666          -0.000527
          104              C      10.883020       1.641269       3.376896       0.109329      35.260924 0.38874925E+03  0.88219742E+04                                 9.378594                            6.576080      -0.011502       2.013307                    0.999222      25.676997      70.792167       0.647014       0.417154      -1.071631      -0.005310       0.007391      -0.004706       0.010246      -0.002255      -0.000085       0.000823      -0.008606      -0.022131      -0.007421      -0.001167       0.008589             11.707998      20.499492      -0.045559       0.195896       6.032789       2.230431       8.591714           0.003333
          105              C       2.847795       7.454232      17.032933       0.116207      25.876275 0.30853298E+03  0.66778947E+04                                 7.699356                            5.915415       0.150775       2.073736                    0.999765      25.330314      70.568638       0.665377       0.425305      -1.055384       0.001789       0.020725       0.049844       0.054011      -0.008322      -0.011440      -0.019668      -0.091922       0.035380      -0.055328       0.005130       0.050198              8.662045      11.993664      -0.393620      -0.029797       6.375726       2.911539       7.616743           0.003743
          106              C       1.470993       7.429760      16.997161      -0.163848      32.211511 0.41217805E+03  0.95632875E+04                                 8.819222                            6.794504       0.212627       2.055864                    0.999576      28.705133      82.016734       0.628524       0.420012      -1.061773       0.007214      -0.008260       0.011470       0.015869       0.012469       0.017379      -0.008213      -0.037635      -0.013886      -0.033040       0.007782       0.025258              9.947771      15.095491      -0.968204      -0.970673       6.467757       2.784623       8.280067           0.000193
          107              C       7.779400      11.376310      10.703042      -0.006055      40.724754 0.58364452E+03  0.14721648E+05                                10.314753                            8.324748       0.365159       2.046644                    0.999902      31.354600      92.374472       0.545347       0.445272      -1.049956      -0.017208      -0.013979      -0.006363       0.023065      -0.000971       0.004643       0.001473      -0.249705       0.279993      -0.171603       0.078053       0.093550             11.118627      18.055854       0.281293       0.378908       7.978285       0.421514       7.321743          -0.019318
          108              C       2.839655      10.505100       4.666483       0.098198      27.169963 0.32440384E+03  0.71163320E+04                                 7.980549                            6.077069       0.221858       2.091192                    0.999785      25.794157      72.555438       0.654037       0.426907      -1.053455      -0.000340      -0.004782       0.053014       0.053230       0.003034      -0.008763       0.012578      -0.082002       0.041512      -0.049415       0.009298       0.040118              9.122418      12.809146       0.617072       0.222467       5.840511      -2.591660       8.717597           0.004931
          109              C       1.470993      10.470839       4.591362      -0.186383      33.434862 0.43240982E+03  0.10159246E+05                                 9.042505                            6.948872       0.223661       2.049932                    0.999597      29.399697      84.682666       0.622552       0.418759      -1.061977       0.009147       0.018003       0.014478       0.024847      -0.011866       0.011524      -0.001449      -0.028032       0.010601      -0.024088       0.005236       0.018851             10.327971      16.115272       1.140485      -0.825185       5.986503      -2.163624       8.882139          -0.000238
          110              C       2.854772       9.258649       6.557044       0.124087      26.037530 0.31801657E+03  0.69333634E+04                                 7.774683                            6.042622       0.168123       2.085315                    0.999657      25.210248      70.420514       0.652498       0.430559      -1.052467       0.003745       0.027767      -0.036148       0.045735      -0.007102       0.006647       0.013478      -0.078957       0.037691      -0.047448       0.007454       0.039994              8.797807      12.546641      -0.048062       0.736127       5.833820      -2.363354       8.012961           0.003724
          111              C       1.477970       9.177075       6.562410      -0.165208      32.741549 0.42015871E+03  0.97807139E+04                                 8.903180                            6.851672       0.258875       2.068082                    0.999661      28.721633      81.800335       0.627968       0.418997      -1.064000       0.005210      -0.000107       0.002065       0.005606       0.006616      -0.014112      -0.003433      -0.029865       0.011517      -0.024523       0.006120       0.018403             10.157345      15.825793      -0.523702       1.574982       6.127674      -2.334069       8.518567          -0.000487
          112              C       0.745380       9.798669       5.566154       0.109301      35.262042 0.38876182E+03  0.88223445E+04                                 9.378844                            6.576214      -0.011523       2.013298                    0.999222      25.677444      70.794100       0.647003       0.417157      -1.071628       0.005303       0.007387       0.004702       0.010236       0.002254      -0.000086      -0.000834      -0.008564      -0.022091      -0.007409      -0.001155       0.008564             11.708392      20.500432       0.045565       0.195904       6.032915      -2.230424       8.591827           0.003355
          113              C       8.780605      15.611632       9.796217       0.116318      25.874621 0.30850823E+03  0.66771898E+04                                 7.698814                            5.915007       0.150907       2.073787                    0.999765      25.329468      70.564174       0.665433       0.425280      -1.055405      -0.001791       0.020707      -0.049857       0.054016       0.008327      -0.011443       0.019673      -0.091905       0.035323      -0.055314       0.005115       0.050200              8.661409      11.992721       0.393648      -0.029869       6.375302      -2.911337       7.616206           0.003888
          114              C      10.157407      15.587160       9.831989      -0.163789      32.212069 0.41218652E+03  0.95635111E+04                                 8.819184                            6.794477       0.212645       2.055855                    0.999576      28.705744      82.017981       0.628540       0.420000      -1.061783      -0.007217      -0.008277      -0.011494       0.015896      -0.012473       0.017378       0.008209      -0.037642      -0.013910      -0.033042       0.007776       0.025266              9.947706      15.095364       0.968200      -0.970660       6.467731      -2.784622       8.280023           0.000434
          115              C       7.779400       4.938490       7.183058      -0.006185      40.747767 0.58403001E+03  0.14733657E+05                                10.317664                            8.326879       0.367060       2.047038                    0.999900      31.367020      92.415223       0.545343       0.445206      -1.050005      -0.017206       0.013991       0.006401       0.023082       0.000954      -0.004672       0.001406      -0.250350       0.280232      -0.171966       0.078346       0.093620             11.121856      18.061450      -0.281438      -0.379077       7.980423       0.421683       7.323694          -0.019274
          116              C       2.839655       5.809700      13.219617       0.098197      27.169817 0.32440124E+03  0.71162691E+04                                 7.980573                            6.077071       0.221864       2.091201                    0.999785      25.793969      72.555158       0.654032       0.426911      -1.053452      -0.000337       0.004789      -0.053010       0.053227      -0.003032       0.008764       0.012574      -0.081989       0.041490      -0.049406       0.009294       0.040112              9.122470      12.809296      -0.617094      -0.222465       5.840513      -2.591656       8.717602           0.004861
          117              C       1.470993       5.843961      13.294738      -0.186398      33.435516 0.43241930E+03  0.10159553E+05                                 9.042701                            6.948988       0.223640       2.049927                    0.999597      29.399954      84.684515       0.622540       0.418764      -1.061971       0.009147      -0.017996      -0.014473       0.024839       0.011860      -0.011526      -0.001459      -0.028013       0.010599      -0.024077       0.005227       0.018850             10.328233      16.115744      -1.140511       0.825185       5.986617      -2.163681       8.882339          -0.000454
          118              C       2.854772       7.056151      11.329056       0.124062      26.038475 0.31802903E+03  0.69337172E+04                                 7.774909                            6.042759       0.168035       2.085278                    0.999657      25.210876      70.423160       0.652487       0.430561      -1.052463       0.003741      -0.027745       0.036161       0.045731       0.007112      -0.006642       0.013469      -0.078964       0.037675      -0.047450       0.007458       0.039992              8.798103      12.547138       0.048064      -0.736201       5.833968      -2.363424       8.013202           0.003709
          119              C       1.477970       7.137725      11.323690      -0.165231      32.742230 0.42016688E+03  0.97809727E+04                                 8.903385                            6.851790       0.258823       2.068065                    0.999661      28.721902      81.801966       0.627955       0.419003      -1.063994       0.005209       0.000126      -0.002052       0.005600      -0.006615       0.014115      -0.003434      -0.029868       0.011492      -0.024524       0.006119       0.018405             10.157627      15.826350       0.523730      -1.575088       6.127789      -2.334107       8.518741          -0.000586
          120              C       0.745380       6.516131      12.319946       0.109297      35.262428 0.38876296E+03  0.88224072E+04                                 9.379051                            6.576311      -0.011514       2.013308                    0.999223      25.677416      70.794963       0.646983       0.417168      -1.071617       0.005302      -0.007374      -0.004695       0.010224      -0.002255       0.000085      -0.000835      -0.008568      -0.022097      -0.007411      -0.001156       0.008568             11.708726      20.501137      -0.045563      -0.195926       6.033030      -2.230471       8.592009           0.003266
          121              C       8.780605       0.703168       8.089883       0.116305      25.874993 0.30851390E+03  0.66773283E+04                                 7.698807                            5.915012       0.150881       2.073766                    0.999765      25.329817      70.564715       0.665442       0.425273      -1.055412      -0.001788      -0.020706       0.049861       0.054019      -0.008324       0.011449       0.019674      -0.091908       0.035338      -0.055320       0.005120       0.050200              8.661396      11.992666      -0.393622       0.029848       6.375313      -2.911342       7.616208           0.003936
          122              C      10.157407       0.727640       8.054111      -0.163791      32.212006 0.41218555E+03  0.95634638E+04                                 8.819089                            6.794416       0.212654       2.055852                    0.999576      28.705854      82.017651       0.628552       0.419994      -1.061789      -0.007216       0.008279       0.011500       0.015902       0.012475      -0.017383       0.008214      -0.037646      -0.013914      -0.033049       0.007779       0.025270              9.947589      15.095133      -0.968189       0.970653       6.467681      -2.784603       8.279954           0.000496
          123              C       5.814200       2.682153       0.067967       0.117717      43.195143 0.46916499E+03  0.11166653E+05                                10.626995                            7.374315       0.672827       2.174205                    0.999431      28.294576      80.063180       0.592052       0.434659      -1.059974       0.000001      -0.004608       0.020146       0.020667      -0.000000       0.000000       0.057299       0.027504      -0.479345      -0.173483       0.079841       0.093643             13.190582       6.778351       0.000001      -0.000002       9.232344      -6.019298      23.561050           0.008280
          124              C       5.814200       5.062482      16.700252       0.130131      43.020992 0.49002315E+03  0.11826926E+05                                10.732228                            7.624437       0.526142       2.125819                    0.999930      28.861148      83.067923       0.570454       0.444867      -1.050605       0.000001       0.036555       0.030254       0.047450       0.000000       0.000000      -0.073078       0.275534       0.222003      -0.194646       0.093880       0.100767             13.015259       7.156352      -0.000002      -0.000000      23.433961       4.263592       8.455465           0.004190
          125              C       5.814200       3.889448      14.274896       0.092762      43.985444 0.50646113E+03  0.12310002E+05                                10.854172                            7.712338       0.588246       2.138176                    0.999743      29.295577      84.281663       0.572185       0.440410      -1.054529       0.000001      -0.019900      -0.039580       0.044301      -0.000000      -0.000000       0.110426       0.075784      -0.344297      -0.176866       0.081591       0.095275             13.354880       7.286846      -0.000001       0.000002      12.135452      -7.988990      20.642341           0.009840
          126              C       5.814200       1.396547      15.514403       0.111023      44.659469 0.47317511E+03  0.11308183E+05                                10.926889                            7.440122       0.648699       2.164093                    0.999702      28.657605      81.776954       0.584206       0.438702      -1.055457       0.000001      -0.027281      -0.003675       0.027528      -0.000000      -0.000000      -0.085769       0.259034       0.173752      -0.188347       0.087789       0.100558             13.764963       7.064727       0.000003       0.000001      26.024535       4.630931       8.205626           0.005079
          127              C       5.814200      13.632647      17.818133       0.117814      43.194502 0.46915967E+03  0.11166499E+05                                10.626992                            7.374348       0.672639       2.174149                    0.999430      28.294182      80.062072       0.592041       0.434668      -1.059968       0.000001       0.004608      -0.020090       0.020611       0.000000      -0.000000       0.057309       0.027499      -0.479161      -0.173431       0.079821       0.093610             13.190524       6.778330      -0.000001       0.000002       9.232321      -6.019270      23.560920           0.008303
          128              C       5.814200      11.252318       1.185848       0.130033      43.024805 0.49007082E+03  0.11828313E+05                                10.732546                            7.624609       0.526791       2.125989                    0.999930      28.863067      83.073098       0.570472       0.444844      -1.050624       0.000000      -0.036589      -0.030270       0.047487       0.000000      -0.000000      -0.073089       0.275607       0.222258      -0.194720       0.093959       0.100760             13.015692       7.156547       0.000001       0.000000      23.434877       4.263781       8.455652           0.004170
          129              C       5.814200      12.425352       3.611204       0.092814      43.984426 0.50645119E+03  0.12309681E+05                                10.854025                            7.712288       0.588072       2.138122                    0.999742      29.295074      84.279508       0.572185       0.440413      -1.054529       0.000000       0.019910       0.039549       0.044278       0.000000       0.000000       0.110434       0.075784      -0.344129      -0.176838       0.081591       0.095247             13.354627       7.286729       0.000000      -0.000000      12.135222      -7.988789      20.641931           0.009959
          130              C       5.814200      14.918253       2.371697       0.110944      44.663873 0.47322379E+03  0.11309600E+05                                10.927367                            7.440385       0.649228       2.164219                    0.999702      28.659463      81.782305       0.584211       0.438688      -1.055469       0.000001       0.027336       0.003670       0.027581       0.000000      -0.000000      -0.085791       0.259112       0.174010      -0.188425       0.087871       0.100554             13.765620       7.064987      -0.000002      -0.000000      26.025950       4.631205       8.205922           0.005169
          131              C       5.814200       5.475247       9.011017       0.117667      43.205496 0.46928453E+03  0.11170183E+05                                10.628415                            7.375124       0.673808       2.174432                    0.999432      28.298997      80.077522       0.592036       0.434644      -1.059985      -0.000001       0.004623       0.020109       0.020633      -0.000000      -0.000000      -0.057390       0.027336      -0.479489      -0.173564       0.079981       0.093583             13.192501       6.779156       0.000001       0.000002       9.233603       6.020458      23.564744           0.008517
          132              C       5.814200       3.094918       7.757202       0.130162      43.027085 0.49009435E+03  0.11829109E+05                                10.733320                            7.625094       0.526226       2.125792                    0.999930      28.863545      83.077252       0.570416       0.444879      -1.050595      -0.000001      -0.036468       0.030262       0.047389       0.000000      -0.000000       0.073044       0.275441       0.222248      -0.194618       0.093939       0.100679             13.016690       7.157001      -0.000003       0.000001      23.436828      -4.264139       8.456242           0.004334
          133              C       5.814200       4.267952       5.331846       0.092756      43.995233 0.50658275E+03  0.12313616E+05                                10.855259                            7.712987       0.589447       2.138456                    0.999741      29.300141      84.295214       0.572196       0.440378      -1.054555      -0.000001       0.019876      -0.039662       0.044363      -0.000000       0.000000      -0.110566       0.075644      -0.344455      -0.177003       0.081772       0.095231             13.356324       7.287489      -0.000001      -0.000002      12.136619       7.989996      20.644863           0.009977
          134              C       5.814200       6.760853       6.571353       0.111060      44.662218 0.47320037E+03  0.11308926E+05                                10.927315                            7.440347       0.648979       2.164151                    0.999701      28.658499      81.779739       0.584194       0.438705      -1.055456      -0.000001       0.027171      -0.003616       0.027411      -0.000000       0.000000       0.085725       0.258964       0.173978      -0.188314       0.087828       0.100486             13.765562       7.064950       0.000003      -0.000001      26.025843      -4.631212       8.205893           0.005185
          135              C       5.814200      10.839553       8.875083       0.117749      43.194173 0.46915690E+03  0.11166444E+05                                10.627026                            7.374351       0.672440       2.174094                    0.999431      28.294091      80.062503       0.592037       0.434671      -1.059963       0.000001      -0.004613      -0.020118       0.020640       0.000000      -0.000000      -0.057290       0.027622      -0.479072      -0.173399       0.079743       0.093656             13.190596       6.778371       0.000000       0.000000       9.232505       6.019434      23.560911           0.008502
          136              C       5.814200      13.219882      10.128898       0.130009      43.024075 0.49006488E+03  0.11828196E+05                                10.732669                            7.624700       0.526087       2.125789                    0.999930      28.862634      83.073368       0.570451       0.444860      -1.050609       0.000001       0.036618      -0.030290       0.047522       0.000000      -0.000000       0.073058       0.275677       0.222161      -0.194724       0.093912       0.100812             13.015854       7.156637      -0.000001       0.000000      23.435141      -4.263782       8.455782           0.004351
          137              C       5.814200      12.046848      12.554254       0.092855      43.982006 0.50641697E+03  0.12308707E+05                                10.853868                            7.712167       0.587854       2.138078                    0.999743      29.293946      84.277258       0.572171       0.440429      -1.054514       0.000001      -0.019890       0.039594       0.044309      -0.000000       0.000001      -0.110405       0.075929      -0.344015      -0.176806       0.081505       0.095300             13.354456       7.286663      -0.000001      -0.000001      12.135047       7.988617      20.641659           0.009904
          138              C       5.814200       9.553947      11.314747       0.110887      44.657959 0.47316335E+03  0.11307757E+05                                10.926397                            7.439831       0.649041       2.164213                    0.999702      28.657161      81.773397       0.584244       0.438678      -1.055478       0.000001      -0.027303       0.003689       0.027551      -0.000000       0.000000       0.085749       0.259170       0.173929      -0.188416       0.087819       0.100597             13.764342       7.064437       0.000000      -0.000000      26.023342      -4.630674       8.205247           0.005182
          139              C      10.883020       8.157400       0.000000       0.118972      32.902172 0.35938658E+03  0.79926166E+04                                 8.913841                            6.303266       0.047822       2.042604                    0.999299      24.971446      68.031346       0.664321       0.414573      -1.073894       0.000738       0.000014      -0.000011       0.000738       0.000001      -0.000001      -0.010242      -0.017582      -0.020735      -0.011356      -0.005335       0.016691             10.887654      18.638684      -0.000011      -0.000013       6.286696       2.540872       7.737582           0.002302
          140              C       0.745380       0.000000       8.943050       0.119011      32.902459 0.35939407E+03  0.79927892E+04                                 8.913676                            6.303202       0.047806       2.042583                    0.999299      24.971893      68.031602       0.664348       0.414556      -1.073910      -0.000732       0.000004       0.000003       0.000732       0.000001      -0.000000       0.010239      -0.017577      -0.020770      -0.011363      -0.005327       0.016690             10.887357      18.637955      -0.000003       0.000004       6.286622      -2.540873       7.737495           0.002420
          141              C       0.745380       8.157400       0.000000       0.118974      32.902137 0.35938614E+03  0.79926042E+04                                 8.913835                            6.303262       0.047821       2.042604                    0.999299      24.971430      68.031288       0.664322       0.414573      -1.073894      -0.000738       0.000014      -0.000011       0.000738      -0.000001       0.000001      -0.010242      -0.017581      -0.020735      -0.011356      -0.005335       0.016691             10.887645      18.638668       0.000011       0.000013       6.286692       2.540869       7.737576           0.002301
          142              C      10.883020       0.000000       8.943050       0.119003      32.902529 0.35939494E+03  0.79928136E+04                                 8.913689                            6.303210       0.047806       2.042582                    0.999299      24.971928      68.031727       0.664348       0.414556      -1.073910       0.000732       0.000004       0.000003       0.000732      -0.000001       0.000001       0.010240      -0.017577      -0.020770      -0.011363      -0.005327       0.016690             10.887374      18.637984       0.000001       0.000000       6.286631      -2.540878       7.737508           0.002420
          143              N       8.932937       3.227067      16.138628      -0.404872      37.744053 0.60276581E+03  0.15061384E+05                                 9.090970                            7.889963       0.528191       2.101813                    0.999620      32.197475      89.171949       0.632932       0.387287      -1.106397      -0.107345      -0.010756       0.001826       0.107898       0.003623      -0.011085      -0.016746      -0.309234       0.353913      -0.214003       0.086685       0.127317              9.420888      14.096954       0.219608      -0.186545       7.460889      -0.459023       6.704820           0.037208
          144              N       3.546662       1.760693       3.314294      -0.216922      35.042491 0.48400941E+03  0.11453659E+05                                 8.879506                            7.079010       0.066257       2.055008                    0.998493      27.095330      73.136528       0.666643       0.388260      -1.105199      -0.155187       0.005838      -0.010672       0.155663      -0.003020      -0.004856       0.023345      -0.122805       0.128533      -0.083050       0.018036       0.065014             10.014098      12.462608       0.042447      -1.025814       7.075438       3.372723      10.504248           0.017555
          145              N       8.932937      13.087733       1.747472      -0.404824      37.742214 0.60272388E+03  0.15060029E+05                                 9.090444                            7.889510       0.528230       2.101833                    0.999621      32.197470      89.170153       0.632974       0.387269      -1.106413      -0.107323       0.010756      -0.001854       0.107877      -0.003623       0.011074      -0.016925      -0.309056       0.353997      -0.213928       0.086463       0.127464              9.420336      14.096085      -0.219584       0.186530       7.460479      -0.458984       6.704444           0.037442
          146              N       3.546662      14.554107      14.571806      -0.216946      35.043576 0.48402733E+03  0.11454326E+05                                 8.880225                            7.079554       0.066054       2.054934                    0.998494      27.095246      73.139917       0.666551       0.388305      -1.105154      -0.155039      -0.005856       0.010672       0.155516       0.003000       0.004862       0.023356      -0.122704       0.128346      -0.082968       0.017986       0.064982             10.014958      12.463999      -0.042459       1.025886       7.075937       3.372928      10.504939           0.017472
          147              N       2.695463       4.930333       7.195578      -0.404836      37.748524 0.60284060E+03  0.15063645E+05                                 9.091091                            7.890018       0.528172       2.101795                    0.999622      32.201896      89.183894       0.632985       0.387244      -1.106433       0.107283       0.010838       0.001856       0.107845       0.003583       0.011081       0.016886      -0.309133       0.352577      -0.213729       0.086603       0.127126              9.421031      14.097192       0.219585       0.186585       7.460990       0.459031       6.704910           0.037478
          148              N       8.081738       6.396707      12.257344      -0.216895      35.042552 0.48400670E+03  0.11453822E+05                                 8.880478                            7.079720       0.065798       2.054855                    0.998495      27.094197      73.139266       0.666492       0.388340      -1.105119       0.154874      -0.005848      -0.010661       0.155351      -0.002992       0.004862      -0.023353      -0.122536       0.128212      -0.082862       0.017935       0.064927             10.015301      12.464554       0.042482       1.026025       7.076109      -3.372997      10.505240           0.017440
          149              N       2.695463      11.384467      10.690522      -0.404896      37.744483 0.60277974E+03  0.15061866E+05                                 9.091268                            7.890221       0.528206       2.101815                    0.999620      32.196870      89.171570       0.632900       0.387303      -1.106382       0.107360      -0.010859      -0.001849       0.107923      -0.003569      -0.011074       0.017032      -0.309451       0.353734      -0.214080       0.086542       0.127538              9.421201      14.097452      -0.219566      -0.186581       7.461143       0.459037       6.705009           0.037416
          150              N       8.081738       9.918093       5.628756      -0.216922      35.043285 0.48402028E+03  0.11454206E+05                                 8.880521                            7.079767       0.065867       2.054866                    0.998495      27.094693      73.140432       0.666498       0.388334      -1.105125       0.154891       0.005866       0.010687       0.155370       0.002983      -0.004885      -0.023347      -0.122544       0.128266      -0.082876       0.017947       0.064929             10.015330      12.464564      -0.042433      -1.026067       7.076148      -3.373015      10.505278           0.017519
          151              N       2.695463      13.087733       1.747472      -0.404823      37.742184 0.60272325E+03  0.15060008E+05                                 9.090433                            7.889501       0.528234       2.101834                    0.999621      32.197477      89.170129       0.632975       0.387269      -1.106413       0.107322       0.010756      -0.001853       0.107876       0.003623      -0.011074      -0.016924      -0.309055       0.353994      -0.213926       0.086463       0.127463              9.420325      14.096068       0.219584      -0.186530       7.460471      -0.458984       6.704436           0.037440
          152              N       8.081738      14.554107      14.571806      -0.216946      35.043469 0.48402557E+03  0.11454272E+05                                 8.880205                            7.079539       0.066063       2.054938                    0.998494      27.095194      73.139708       0.666552       0.388305      -1.105154       0.155039      -0.005856       0.010672       0.155516      -0.003000      -0.004862       0.023356      -0.122705       0.128346      -0.082968       0.017986       0.064982             10.014934      12.463968       0.042458      -1.025885       7.075921       3.372918      10.504913           0.017471
          153              N       2.695463       3.227067      16.138628      -0.404870      37.743987 0.60276446E+03  0.15061339E+05                                 9.090950                            7.889946       0.528201       2.101816                    0.999620      32.197481      89.171879       0.632934       0.387286      -1.106398       0.107343      -0.010755       0.001827       0.107896      -0.003624       0.011085      -0.016745      -0.309230       0.353910      -0.214000       0.086685       0.127316              9.420866      14.096921      -0.219607       0.186545       7.460872      -0.459022       6.704806           0.037206
          154              N       8.081738       1.760693       3.314294      -0.216922      35.042509 0.48400969E+03  0.11453667E+05                                 8.879509                            7.079012       0.066256       2.055008                    0.998493      27.095337      73.136543       0.666643       0.388260      -1.105199       0.155187       0.005838      -0.010672       0.155663       0.003020       0.004856       0.023345      -0.122805       0.128534      -0.083050       0.018036       0.065014             10.014102      12.462615      -0.042445       1.025817       7.075439       3.372723      10.504251           0.017556
          155              N       8.932937      11.384467      10.690522      -0.404912      37.744780 0.60278594E+03  0.15062064E+05                                 9.091336                            7.890279       0.528189       2.101808                    0.999620      32.196944      89.171994       0.632895       0.387305      -1.106380      -0.107360      -0.010859      -0.001848       0.107924       0.003569       0.011074       0.017033      -0.309455       0.353738      -0.214082       0.086542       0.127540              9.421271      14.097559       0.219568       0.186583       7.461198       0.459041       6.705056           0.037419
          156              N       3.546662       9.918093       5.628756      -0.216922      35.043283 0.48402026E+03  0.11454205E+05                                 8.880520                            7.079766       0.065868       2.054866                    0.998495      27.094692      73.140419       0.666498       0.388334      -1.105125      -0.154891       0.005865       0.010686       0.155370      -0.002983       0.004885      -0.023347      -0.122544       0.128265      -0.082876       0.017947       0.064929             10.015329      12.464564       0.042433       1.026067       7.076147      -3.373014      10.505276           0.017519
          157              N       8.932937       4.930333       7.195578      -0.404824      37.748267 0.60283524E+03  0.15063473E+05                                 9.091032                            7.889968       0.528191       2.101801                    0.999622      32.201834      89.183518       0.632989       0.387243      -1.106434      -0.107281       0.010837       0.001856       0.107843      -0.003583      -0.011081       0.016885      -0.309128       0.352573      -0.213726       0.086602       0.127124              9.420970      14.097098      -0.219583      -0.186583       7.460943       0.459027       6.704868           0.037472
          158              N       3.546662       6.396707      12.257344      -0.216895      35.042565 0.48400688E+03  0.11453828E+05                                 8.880480                            7.079721       0.065796       2.054854                    0.998495      27.094203      73.139284       0.666492       0.388340      -1.105119      -0.154875      -0.005849      -0.010662       0.155351       0.002992      -0.004862      -0.023353      -0.122536       0.128214      -0.082862       0.017935       0.064927             10.015304      12.464559      -0.042480      -1.026027       7.076110      -3.372998      10.505243           0.017439
          159              N       5.814200       2.422748       1.184060      -0.386042      49.061866 0.59117178E+03  0.14733213E+05                                11.094790                            7.967232       0.090677       2.028247                    0.997199      30.228647      84.226292       0.610365       0.402654      -1.093226       0.000000       0.003442      -0.006836       0.007654      -0.000000      -0.000000       0.036027       0.015705      -0.327675      -0.117144       0.054679       0.062465             13.588404       7.460392       0.000001      -0.000002       9.099649      -6.010444      24.205170           0.045968
          160              N       5.814200       6.171889      16.991795      -0.468366      50.888330 0.63418246E+03  0.16062496E+05                                11.269769                            8.167290       0.295744       2.069658                    0.998267      31.514095      88.114720       0.613104       0.394433      -1.100423       0.000000      -0.035822       0.003744       0.036017      -0.000000      -0.000000      -0.032277       0.178657       0.060337      -0.107546       0.028273       0.079272             13.522390       8.458117      -0.000001      -0.000000      23.517096       5.443575       8.591958           0.020428
          161              N       5.814200       4.414785      13.246446      -0.405350      46.377135 0.59894635E+03  0.14993544E+05                                10.721860                            8.018887       0.125735       2.028418                    0.996990      30.898639      86.619125       0.607741       0.402598      -1.091971       0.000001      -0.037017      -0.001055       0.037032      -0.000000       0.000000       0.051617       0.069139      -0.305842      -0.121296       0.035753       0.085543             12.820111       7.853829      -0.000001       0.000001      12.394756      -7.601886      18.211749           0.028672
          162              N       5.814200       0.311613      15.178144      -0.417175      51.922971 0.62092127E+03  0.15699278E+05                                11.587023                            8.207055      -0.020668       1.978510                    0.997436      31.230223      88.260660       0.595516       0.406789      -1.088108       0.000001       0.011911       0.029938       0.032220       0.000000      -0.000000      -0.062993       0.160239       0.069081      -0.119478       0.050872       0.068606             14.316891       8.191594       0.000003       0.000000      26.589135       4.460066       8.169943           0.019429
          163              N       5.814200      13.892052      16.702040      -0.385935      49.054898 0.59108043E+03  0.14730269E+05                                11.093440                            7.966382       0.091188       2.028427                    0.997202      30.226703      84.217135       0.610429       0.402631      -1.093249       0.000001      -0.003445       0.006835       0.007654      -0.000000       0.000000       0.036036       0.015724      -0.327741      -0.117169       0.054683       0.062486             13.586595       7.459571      -0.000001       0.000002       9.098518      -6.009474      24.201695           0.046093
          164              N       5.814200      10.142911       0.894305      -0.468409      50.891953 0.63422996E+03  0.16064038E+05                                11.270356                            8.167670       0.295678       2.069628                    0.998267      31.515270      88.119619       0.613080       0.394440      -1.100416       0.000000       0.035858      -0.003759       0.036054       0.000000      -0.000000      -0.032277       0.178586       0.060512      -0.107536       0.028329       0.079208             13.523130       8.458565       0.000001       0.000000      23.518460       5.443898       8.592366           0.020248
          165              N       5.814200      11.900015       4.639654      -0.405245      46.368964 0.59882647E+03  0.14989688E+05                                10.720281                            8.017834       0.126077       2.028546                    0.996992      30.896429      86.608479       0.607813       0.402573      -1.091995       0.000000       0.037032       0.001059       0.037047       0.000000       0.000000       0.051632       0.069151      -0.305887      -0.121319       0.035762       0.085557             12.818064       7.852739      -0.000000      -0.000000      12.392751      -7.600419      18.208702           0.028972
          166              N       5.814200      16.003187       2.707956      -0.417206      51.922732 0.62091410E+03  0.15698964E+05                                11.586579                            8.206756      -0.020689       1.978509                    0.997432      31.230863      88.260502       0.595558       0.406764      -1.088131       0.000000      -0.012010      -0.029966       0.032283      -0.000000      -0.000000      -0.063008       0.160177       0.069384      -0.119489       0.050965       0.068525             14.316300       8.191292      -0.000001      -0.000000      26.587983       4.459795       8.169626           0.019362
          167              N       5.814200       5.734652      10.127110      -0.386071      49.064811 0.59120455E+03  0.14734159E+05                                11.094736                            7.967145       0.091131       2.028367                    0.997200      30.230371      84.230071       0.610407       0.402623      -1.093252      -0.000001      -0.003447      -0.006891       0.007705       0.000000       0.000000      -0.036066       0.015367      -0.327560      -0.117117       0.054840       0.062277             13.588341       7.460378       0.000001       0.000002       9.099593       6.010427      24.205054           0.046057
          168              N       5.814200       1.985511       8.048745      -0.468412      50.889824 0.63419438E+03  0.16062862E+05                                11.269838                            8.167296       0.295919       2.069708                    0.998269      31.514681      88.116329       0.613112       0.394426      -1.100429      -0.000001       0.035835       0.003782       0.036034      -0.000000      -0.000000       0.032279       0.178526       0.060541      -0.107513       0.028340       0.079173             13.522497       8.458116      -0.000002       0.000000      23.517393      -5.443633       8.591983           0.020556
          169              N       5.814200       3.742615       4.303396      -0.405394      46.378453 0.59895830E+03  0.14993754E+05                                10.721241                            8.018425       0.126186       2.028556                    0.996983      30.901116      86.622722       0.607826       0.402543      -1.092020      -0.000001       0.037192      -0.000893       0.037203      -0.000000      -0.000000      -0.051757       0.068795      -0.305829      -0.121363       0.035994       0.085369             12.819332       7.853375      -0.000001      -0.000001      12.393967       7.601338      18.210655           0.028575
          170              N       5.814200       7.845787       6.235094      -0.417044      51.915460 0.62080741E+03  0.15695678E+05                                11.585922                            8.206352      -0.020675       1.978557                    0.997436      31.227186      88.250028       0.595536       0.406794      -1.088105      -0.000001      -0.011810       0.029922       0.032169       0.000000       0.000000       0.063001       0.160052       0.069189      -0.119415       0.050921       0.068494             14.315426       8.190859       0.000003      -0.000001      26.586236      -4.459469       8.169182           0.019464
          171              N       5.814200      10.580148       7.758990      -0.386178      49.065071 0.59122858E+03  0.14734936E+05                                11.095057                            7.967424       0.091265       2.028378                    0.997205      30.230506      84.231483       0.610382       0.402635      -1.093242       0.000001       0.003429       0.006840       0.007652       0.000000       0.000000      -0.036032       0.015856      -0.327854      -0.117205       0.054635       0.062570             13.588715       7.460560       0.000000       0.000000       9.099953       6.010717      24.205631           0.046061
          172              N       5.814200      14.329289       9.837355      -0.468453      50.896847 0.63430434E+03  0.16066470E+05                                11.271333                            8.168301       0.295338       2.069496                    0.998267      31.516747      88.126629       0.613036       0.394455      -1.100400       0.000001      -0.035856      -0.003773       0.036054      -0.000000      -0.000000       0.032246       0.178683       0.060222      -0.107527       0.028223       0.079304             13.524399       8.459194      -0.000001       0.000000      23.520896      -5.444536       8.593106           0.020572
          173              N       5.814200      12.572185      13.582704      -0.405507      46.381673 0.59902484E+03  0.14995922E+05                                10.722204                            8.019136       0.126214       2.028517                    0.996991      30.901477      86.626798       0.607766       0.402570      -1.091995       0.000001      -0.037112       0.001014       0.037125      -0.000000       0.000000      -0.051648       0.069281      -0.306086      -0.121392       0.035737       0.085655             12.820531       7.854031      -0.000001      -0.000001      12.395263       7.602176      18.212299           0.028480
          174              N       5.814200       8.469013      11.651006      -0.417021      51.913765 0.62079421E+03  0.15695296E+05                                11.585977                            8.206402      -0.020937       1.978473                    0.997436      31.226526      88.248676       0.595518       0.406808      -1.088093       0.000001       0.011826      -0.029886       0.032140       0.000000       0.000000       0.062961       0.160200       0.069012      -0.119433       0.050835       0.068598             14.315550       8.190943       0.000001      -0.000000      26.586486      -4.459477       8.169221           0.019445
          175              N       8.079412       8.157400       0.000000      -0.241163      33.374922 0.45046513E+03  0.10441858E+05                                 8.460435                            6.726364       0.296839       2.125627                    0.999303      26.800235      70.966148       0.701550       0.376644      -1.116643       0.162201       0.000004      -0.000008       0.162201       0.000004       0.000004       0.013249      -0.139262       0.117598      -0.089231       0.030303       0.058928              9.419918      11.706149       0.000001       0.000010       7.754358       3.716751       8.799247           0.026740
          176              N       3.548988       0.000000       8.943050      -0.241156      33.375670 0.45047857E+03  0.10442254E+05                                 8.460615                            6.726526       0.296643       2.125554                    0.999303      26.800535      70.967368       0.701531       0.376651      -1.116637      -0.162178      -0.000001       0.000003       0.162178      -0.000005       0.000003      -0.013249      -0.139269       0.117570      -0.089229       0.030298       0.058931              9.420095      11.706335      -0.000016       0.000002       7.754541      -3.716846       8.799408           0.026890
          177              N       3.548988       8.157400       0.000000      -0.241163      33.374954 0.45046564E+03  0.10441873E+05                                 8.460441                            6.726368       0.296836       2.125626                    0.999303      26.800250      70.966206       0.701550       0.376644      -1.116643      -0.162201       0.000003      -0.000007       0.162201      -0.000004      -0.000004       0.013248      -0.139261       0.117599      -0.089231       0.030303       0.058928              9.419925      11.706158      -0.000002      -0.000012       7.754364       3.716754       8.799254           0.026739
          178              N       8.079412       0.000000       8.943050      -0.241156      33.375664 0.45047848E+03  0.10442251E+05                                 8.460614                            6.726526       0.296645       2.125554                    0.999303      26.800532      70.967356       0.701532       0.376651      -1.116637       0.162178      -0.000002       0.000002       0.162178       0.000005      -0.000003      -0.013249      -0.139269       0.117570      -0.089229       0.030298       0.058931              9.420094      11.706335       0.000018      -0.000004       7.754540      -3.716845       8.799407           0.026890

******************************************************
Auxiliary information for the entire system
The total spin magnetic moment of the unit cell is   32.528770
The total net atomic charge of the unit cell is   -0.000002
Accuracy of reproducing the electrostatic potential in the unit cell:
  The inner radius (bohr) =    5.0000
  The outer radius (bohr) =   12.0000
  Valid grid points have density less than (e/(bohr^3)) =    0.0001
  The number of valid grid points were=       138568
  The rms potential error without charges in kcal/mol is=      7.41446
  The rms potential error with partial charges in kcal/mol is=      1.39061
  The RRMSE value at monopole order=      0.18755
  The rms potential error with partial charges and cloud penetration in kcal/mol is=      1.38723
  The RRMSE value at monopole order with cloud penetration is=      0.18710
  The rms potential error with partial charges and atomic dipoles in kcal/mol is=      0.97149
  The RRMSE value at dipole order=      0.13103
  The rms potential error with partial charges, atomic dipoles and cloud penetration in kcal/mol is=      0.96073
  The RRMSE value at dipole order with cloud penetration=      0.12958

******************************************************
The electron densities and ab initio electrostatic potential were computed in VASP using the PBE functional and
projector augmented wave method. See the main text of the journal article for a description of computational details.
The atomic charges, dipoles, and quadrupoles were computed with the DDEC6 method as described in
(a) T. A. Manz and N. Gabaldon Limas, RSC Adv. 6 (2016) 47771-47801 DOI: 10.1039/c6ra04656h
(b) N. Gabaldon Limas and T. A. Manz, RSC Adv. 8 (2018) 2678-2707 DOI: 10.1039/c7ra11829e.
For each atom in the material, the electron cloud parameters were fit to the spherically averaged atom-in-material
electron density using radial positions for which this density was between 10^-4 and 10^-2 electrons per cubic bohr.
The polarizabilities, dispersion coefficients, and quantum Drude oscillator (QDO) parameters were fit using the MCLF method.
The magnetic structure of the system was optimized in VASP from the default ferromagnetic initial guess using spin polarization.
The atomic spin moments (ASMs) were computed on this optimized magnetic structure using the DDEC6 partition as inputs
to the method of T. A. Manz and D. S. Sholl, J. Chem. Theory Comput. 7 (2011) 4146-4164 DOI: 10.1021/ct200539n.
The RMSE and RRMSE were computed using a uniform grid with Ewald summation.
