# Supplementary material for: A collection of forcefield precursors for metal–organic frameworks
Source: RSC Adv. 2019 Nov 13;9(63):36492–507. doi: 10.1039/c9ra07327b (PMC9075174; doi:10.1039/c9ra07327b)
Supplement: RA-009-C9RA07327B-s6239 [file RA-009-C9RA07327B-s6239.xyz]

   93
jmolscript: load "" {1 1 1} spacegroup "x,y,z" unitcell [{     11.406000     0.000000     0.000000 }, {     -3.892397    11.829051     0.000000 }, {     -2.831994    -5.993177    12.057020 }]
Cu     2.340805     2.917937     6.028510     0.482934
Cu     5.703000     0.000000     0.000000     0.309828
Cu     3.756802     5.914525     0.000000     0.228734
H      3.464920     0.188824     6.414335     0.093488
H      2.793883    -2.029120     6.595190     0.130882
H     -1.048298    -0.739170     6.596396     0.120835
H     -0.249445     1.432623     6.327524     0.093132
H      2.644908    -3.357339    10.828410     0.082033
H      1.783683    -2.278735     8.955954     0.121157
H     -3.552189     5.978915     7.718904     0.131570
H     -2.644129     5.002625     9.592565     0.087003
H      8.116967     1.890654     0.487104     0.089426
H      7.312147    -3.625529    11.594030     0.129421
H      2.713117     5.343635     8.816093     0.136424
H      0.647595     4.980421     9.822854     0.084749
H      2.760520     3.133921     0.663136     0.090332
H     -1.352607    -4.537295    11.736303     0.131534
H     -2.211922    -1.987950     8.716020     0.119554
H     -0.875229    -0.413643     9.734838     0.084182
H      1.216689     5.647050     5.642685     0.093488
H      1.887726     7.864994     5.461830     0.130882
H      5.729907     6.575044     5.460624     0.120835
H      4.931054     4.403251     5.729496     0.093132
H      2.036701     9.193213     1.228610     0.082033
H      2.897926     8.114609     3.101066     0.121157
H      8.233798    -0.143041     4.338116     0.131570
H      7.325738     0.833249     2.464455     0.087002
H     -3.435358     3.945220    11.569916     0.089426
H     -2.630538     9.461403     0.462990     0.129421
H      1.968492     0.492239     3.240927     0.136424
H      4.034014     0.855453     2.234166     0.084749
H      1.921089     2.701953    11.393884     0.090333
H      6.034216    10.373169     0.320717     0.131534
H      6.893531     7.823824     3.341000     0.119555
H      5.556838     6.249517     2.322182     0.084183
C      2.536048    -0.010030     6.433626     0.086576
C      2.150188    -1.331538     6.555402    -0.200188
C      0.775200    -1.611712     6.619304     0.090083
C     -0.112797    -0.577964     6.545756    -0.200352
C      0.372936     0.717708     6.395043     0.083973
C      2.178231    -3.871220    10.179742     0.079465
C      1.667509    -3.215736     9.068085    -0.197212
C      0.983743    -3.968995     8.122814     0.105733
C     -3.069327     6.508930     8.342252    -0.187259
C     -2.530548     5.936202     9.461144     0.072536
C      5.551177    -4.587212    11.772474     0.076806
C      6.761048    -4.301464    11.216646    -0.183292
C      7.182723    -4.995060    10.101371     0.115648
C      2.453031     5.852060     9.575685    -0.184125
C      1.227569     5.636294    10.193005     0.066180
C     -0.493647    -2.688806    11.887016     0.058305
C     -1.264025    -3.693465    11.309485    -0.171349
C     -1.895175    -3.447867    10.108606     0.076171
C     -1.762707    -2.195512     9.526252    -0.190479
C     -0.974460    -1.265060    10.145982     0.045982
C      4.291281     3.015371     8.409771     0.293834
C      2.145561     5.845904     5.623394     0.086577
C      2.531421     7.167412     5.501618    -0.200188
C      3.906409     7.447586     5.437716     0.090083
C      4.794406     6.413838     5.511264    -0.200352
C      4.308673     5.118166     5.661977     0.083973
C      2.503378     9.707094     1.877278     0.079465
C      3.014100     9.051610     2.988935    -0.197212
C      3.697866     9.804869     3.934206     0.105733
C      7.750936    -0.673056     3.714768    -0.187259
C      7.212157    -0.100328     2.595876     0.072536
C     -0.869568    10.423086     0.284546     0.076806
C     -2.079439    10.137338     0.840374    -0.183292
C      1.391283    -0.998117     1.955649     0.115648
C      2.228578    -0.016186     2.481335    -0.184125
C      3.454040     0.199580     1.864015     0.066180
C      5.175256     8.524680     0.170004     0.058304
C      5.945634     9.529339     0.747535    -0.171349
C      6.576784     9.283741     1.948414     0.076170
C      6.444316     8.031386     2.530768    -0.190479
C      5.656069     7.100934     1.911038     0.045982
C      0.390328     2.820503     3.647249     0.293834
S      0.193882    -3.290590     6.698036    -0.047046
S      4.787071     7.099579     9.208911    -0.027494
S      5.411390     3.341746     9.514194    -0.470060
S      4.487727     9.126464     5.358984    -0.047046
S     -0.105462    -1.263705     2.848109    -0.027494
S     -0.729781     2.494128     2.542826    -0.470061
N      1.672243     0.997819     6.340787    -0.203896
N      2.047937    -5.189146    10.387123    -0.225718
N      4.708737    -5.527977    11.282959    -0.235916
N     -0.326282    -1.490328    11.313102    -0.220007
N      3.479684     2.800494     7.621242    -0.543368
N      3.009366     4.838055     5.716233    -0.203896
N      6.526069    -0.804031     1.669897    -0.225718
N     -0.027128    11.363851     0.774061    -0.235916
N      5.007891     7.326202     0.743918    -0.220007
N      1.201925     3.035380     4.435778    -0.543368

The following XYZ coordinates are in angstroms. Other properties are in atomic units.
The sperically averaged electron density of each atom fit to a function of the form exp(a - br)
eigen_1, eigen_2 and eigen_3 are the three eigenvalues of traceless quadrupole moment tensor
  atom number  atomic symbol              X              Y              Z     net charge C6 coefficient C8 coefficient C10 coefficient fluctuating dipole atomic polarizability isotropic forcefield polarizability              a              b squared Pearson coefficient          <r^3>          <r^4>         wp_QDO          m_QDO          q_QDO       dipole_x       dipole_y       dipole_z         dipole            Qxy            Qxz            Qyz     Q(x^2-y^2)  Q(3z^2 - R^2)        eigen_1        eigen_2        eigen_3 static polarizability      alpha(xx)      alpha(xy)      alpha(xz)      alpha(yy)      alpha(yz)      alpha(zz) atomic spin moment
            1             Cu       2.340805       2.917937       6.028510       0.482934     112.465408 0.14424305E+04  0.43165518E+05                                20.124411                           13.308971       0.703379       2.050009                    0.997042      49.729735     133.223267       0.444466       0.460495      -1.100332       0.000000       0.000000      -0.000000       0.000000      -0.041147       0.042802       0.006292       0.106498       0.078021      -0.084229       0.002283       0.081945             27.248018      19.546652      10.166252      10.152733      34.806799       2.022641      27.390605           0.321484
            2             Cu       5.703000       0.000000       0.000000       0.309828     112.445644 0.15934212E+04  0.48677981E+05                                20.034871                           13.817480       0.994404       2.131440                    0.994406      51.317036     136.982703       0.446217       0.449323      -1.111833       0.000000      -0.000000      -0.000000       0.000000      -0.004721      -0.008761       0.098083      -0.206005      -0.076684      -0.092400      -0.073865       0.166264             27.695906      37.451794      -2.953268       0.358548      16.442476     -11.550984      29.193448          -0.092017
            3             Cu       3.756802       5.914525       0.000000       0.228734     129.575006 0.21040969E+04  0.69317294E+05                                22.780572                           16.430422       0.593417       1.948640                    0.999935      56.855526     160.703137       0.386427       0.481131      -1.086483       0.000000      -0.000000      -0.000000       0.000000      -0.036399       0.041031      -0.123534      -0.097833       0.299415      -0.110876      -0.082085       0.192961             30.317536      25.840011      19.584404       9.684661      43.787857      16.261843      21.324739           0.017507
            4              H       3.464920       0.188824       6.414335       0.093488       1.336696 0.10057950E+02  0.10333927E+03                                 1.926357                            1.797025      -1.041867       2.372625                    0.997242       3.535235       9.744683       0.495131       1.204010      -0.728303       0.046976       0.007421       0.003514       0.047689      -0.005297       0.001058      -0.000986       0.017379      -0.055767      -0.018657      -0.000858       0.019515              1.960534       2.582851       0.293119      -0.059365       1.756035       0.013020       1.542715           0.000210
            5              H       2.793883      -2.029120       6.595190       0.130882       1.111074 0.81990474E+01  0.80646129E+02                                 1.749892                            1.659648      -1.044496       2.392655                    0.997464       3.380763       9.343612       0.494295       1.259795      -0.714733       0.028229      -0.028002       0.001044       0.039776      -0.005932      -0.001232      -0.001337       0.006780      -0.055708      -0.018722       0.002601       0.016122              1.780400       1.852010      -0.449604      -0.034606       2.010863      -0.116039       1.478327           0.000508
            6              H      -1.048298      -0.739170       6.596396       0.120835       1.276952 0.96549169E+01  0.10016246E+03                                 2.005078                            1.863659      -1.286591       2.268339                    0.994387       3.824305      11.303869       0.437657       1.349011      -0.693945      -0.036808      -0.000527       0.003334       0.036963      -0.010556      -0.004737      -0.002410       0.010375      -0.035759      -0.014527      -0.003455       0.017982              2.070134       2.738158       0.314444      -0.016805       1.735096      -0.064177       1.737148           0.000136
            7              H      -0.249445       1.432623       6.327524       0.093132       1.443391 0.11082588E+02  0.11717570E+03                                 2.070176                            1.920459      -1.017801       2.386634                    0.997051       3.645089      10.339719       0.464205       1.247958      -0.718641      -0.034054       0.034479      -0.008419       0.049187      -0.006708      -0.001583      -0.003563       0.013611      -0.062219      -0.021423       0.001497       0.019926              2.121368       2.121173      -0.546160       0.039212       2.556993      -0.120264       1.685938           0.000589
            8              H       2.644908      -3.357339      10.828410       0.082033       1.425975 0.11584079E+02  0.12470385E+03                                 2.091989                            1.991927      -1.185013       2.300117                    0.994395       3.918746      11.473963       0.442967       1.284448      -0.708543       0.023089       0.027895       0.027053       0.045201       0.009459       0.010026       0.000470      -0.016054       0.001188      -0.017280       0.003087       0.014193              2.101031       2.096747       0.173642       0.483686       1.979316       0.302889       2.227029           0.000395
            9              H       1.783683      -2.278735       8.955954       0.121157       1.274330 0.99599217E+01  0.10408141E+03                                 1.991823                            1.884157      -1.328237       2.244445                    0.993878       3.896193      11.539574       0.438510       1.336625      -0.695893       0.005378       0.036334      -0.000857       0.036739       0.006285       0.009105       0.002387      -0.019429      -0.013441      -0.015614       0.000412       0.015201              2.040085       1.579213       0.052749      -0.018765       2.694522      -0.384557       1.846520           0.001043
           10              H      -3.552189       5.978915       7.718904       0.131570       1.274793 0.96061244E+01  0.98990185E+02                                 1.981357                            1.846157      -1.052790       2.394495                    0.996175       3.562936      10.311208       0.446727       1.330516      -0.700142      -0.019478      -0.021825      -0.025630       0.038893       0.001267       0.013866       0.006063      -0.018572       0.013886      -0.019695       0.003366       0.016329              2.035539       1.977093       0.291389       0.484616       1.924721       0.358098       2.204801          -0.000042
           11              H      -2.644129       5.002625       9.592565       0.087003       1.459233 0.11302010E+02  0.12081018E+03                                 2.124829                            1.967572      -1.127129       2.331018                    0.995235       3.824821      11.126409       0.446089       1.284508      -0.709178      -0.009155      -0.045648       0.002840       0.046644       0.002300       0.008692      -0.000329      -0.029410       0.000384      -0.018915       0.004086       0.014830              2.181571       1.755177       0.113999      -0.014047       2.897051      -0.341255       1.892484           0.000236
           12              H       8.116967       1.890654       0.487104       0.089426       1.351744 0.10377449E+02  0.10859936E+03                                 2.022817                            1.888559      -0.989864       2.400425                    0.996752       3.706979      10.674273       0.454117       1.288848      -0.708490      -0.004676       0.025460       0.038731       0.046585       0.006695      -0.005277       0.014181       0.002760       0.002376      -0.018452       0.004668       0.013784              2.061052       1.887617      -0.122700      -0.361212       1.849437       0.364197       2.446103           0.000039
           13              H       7.312147      -3.625529      11.594030       0.129421       1.316046 0.10046644E+02  0.10540341E+03                                 2.057415                            1.908820      -1.386073       2.225933                    0.993479       3.859382      11.520128       0.429272       1.360005      -0.691647       0.018139       0.025525       0.017950       0.036094       0.004293      -0.004796       0.007473      -0.007952      -0.003599      -0.011413       0.001649       0.009764              2.128919       2.427670       0.663760       0.203072       2.162127       0.282173       1.796960           0.000746
           14              H       2.713117       5.343635       8.816093       0.136424       0.954782 0.67613016E+01  0.65000427E+02                                 1.729787                            1.616802      -1.327543       2.267707                    0.992497       3.740097      11.100534       0.439446       1.449822      -0.672808       0.014696      -0.022483      -0.029014       0.039538       0.007076      -0.009207       0.008820       0.005634       0.001717      -0.016933       0.006065       0.010868              1.789136       1.519007      -0.129874      -0.303167       1.668587       0.426504       2.179814           0.000147
           15              H       0.647595       4.980421       9.822854       0.084749       1.345090 0.10556332E+02  0.11046613E+03                                 1.977580                            1.874950      -1.010774       2.381416                    0.997462       3.706284      10.522482       0.468697       1.248814      -0.717193      -0.023109      -0.031521      -0.022089       0.044895       0.007250      -0.001609       0.015011      -0.001136      -0.000344      -0.017154       0.000824       0.016331              2.000385       2.199225       0.399954       0.197122       2.027606       0.248607       1.774323           0.000208
           16              H       2.760520       3.133921       0.663136       0.090332       1.267128 0.96813206E+01  0.99839174E+02                                 1.946679                            1.831147      -1.008669       2.389768                    0.996650       3.742085      10.791064       0.457295       1.298803      -0.705228       0.015311      -0.009448       0.045526       0.048952       0.005165       0.012144      -0.005821      -0.013209       0.033043      -0.019732       0.002751       0.016981              1.974611       1.722034      -0.056665       0.416939       1.729177      -0.207545       2.472622           0.001099
           17              H      -1.352607      -4.537295      11.736303       0.131534       0.959882 0.70046355E+01  0.67828863E+02                                 1.723753                            1.637112      -1.328329       2.263987                    0.992217       3.762321      11.148485       0.440833       1.434838      -0.675639      -0.005322      -0.034888       0.015579       0.038577       0.005942       0.006675      -0.008255      -0.014256      -0.011451      -0.015329       0.001876       0.013453              1.765407       1.490453       0.096642      -0.001394       2.173251      -0.441660       1.632519           0.000181
           18              H      -2.211922      -1.987950       8.716020       0.119554       1.495672 0.11831778E+02  0.12913000E+03                                 2.228390                            2.064046      -1.516638       2.160772                    0.990827       4.036881      12.233542       0.415632       1.350268      -0.693871      -0.020448       0.012622      -0.028066       0.036947       0.000336       0.007145      -0.012626      -0.010111      -0.008124      -0.014960      -0.001110       0.016070              2.301372       2.096435      -0.016848       0.541299       1.852571      -0.284860       2.955110           0.000089
           19              H      -0.875229      -0.413643       9.734838       0.084182       1.460620 0.11214087E+02  0.11926688E+03                                 2.099132                            1.940407      -1.105318       2.336763                    0.995986       3.784171      10.869979       0.457401       1.259079      -0.714941       0.001215       0.040870      -0.024279       0.047553       0.005368       0.014561      -0.010965      -0.017072       0.005353      -0.023214       0.005937       0.017277              2.160343       1.659331       0.205855      -0.057664       2.846518      -0.464591       1.975181           0.001697
           20              H       1.216689       5.647050       5.642685       0.093488       1.336695 0.10057946E+02  0.10333920E+03                                 1.926356                            1.797024      -1.041866       2.372626                    0.997242       3.535234       9.744678       0.495131       1.204009      -0.728303      -0.046976      -0.007421      -0.003514       0.047689      -0.005297       0.001058      -0.000986       0.017379      -0.055767      -0.018657      -0.000858       0.019515              1.960533       2.582850       0.293119      -0.059365       1.756034       0.013020       1.542714           0.000210
           21              H       1.887726       7.864994       5.461830       0.130882       1.111073 0.81990370E+01  0.80645992E+02                                 1.749890                            1.659646      -1.044494       2.392656                    0.997464       3.380761       9.343601       0.494295       1.259794      -0.714734      -0.028229       0.028002      -0.001044       0.039775      -0.005932      -0.001232      -0.001337       0.006780      -0.055707      -0.018722       0.002601       0.016122              1.780398       1.852008      -0.449603      -0.034606       2.010860      -0.116038       1.478326           0.000508
           22              H       5.729907       6.575044       5.460624       0.120835       1.276951 0.96549118E+01  0.10016240E+03                                 2.005078                            1.863658      -1.286590       2.268339                    0.994387       3.824304      11.303867       0.437657       1.349011      -0.693945       0.036808       0.000527      -0.003334       0.036963      -0.010556      -0.004737      -0.002410       0.010375      -0.035759      -0.014527      -0.003455       0.017982              2.070134       2.738158       0.314444      -0.016805       1.735096      -0.064177       1.737148           0.000136
           23              H       4.931054       4.403251       5.729496       0.093132       1.443390 0.11082576E+02  0.11717554E+03                                 2.070175                            1.920458      -1.017800       2.386635                    0.997051       3.645087      10.339712       0.464205       1.247959      -0.718641       0.034054      -0.034478       0.008419       0.049187      -0.006708      -0.001583      -0.003563       0.013611      -0.062219      -0.021423       0.001497       0.019926              2.121367       2.121172      -0.546159       0.039212       2.556992      -0.120264       1.685937           0.000589
           24              H       2.036701       9.193213       1.228610       0.082033       1.425975 0.11584084E+02  0.12470391E+03                                 2.091989                            1.991927      -1.185014       2.300116                    0.994395       3.918747      11.473965       0.442967       1.284448      -0.708543      -0.023089      -0.027895      -0.027053       0.045201       0.009459       0.010026       0.000469      -0.016054       0.001188      -0.017280       0.003087       0.014193              2.101031       2.096747       0.173642       0.483686       1.979316       0.302889       2.227029           0.000395
           25              H       2.897926       8.114609       3.101066       0.121157       1.274329 0.99599112E+01  0.10408128E+03                                 1.991822                            1.884157      -1.328236       2.244445                    0.993878       3.896191      11.539567       0.438510       1.336626      -0.695893      -0.005378      -0.036334       0.000857       0.036739       0.006285       0.009105       0.002387      -0.019428      -0.013442      -0.015614       0.000412       0.015201              2.040084       1.579212       0.052749      -0.018765       2.694520      -0.384557       1.846519           0.001043
           26              H       8.233798      -0.143041       4.338116       0.131570       1.274794 0.96061304E+01  0.98990260E+02                                 1.981357                            1.846157      -1.052790       2.394495                    0.996175       3.562937      10.311211       0.446727       1.330516      -0.700142       0.019478       0.021825       0.025630       0.038893       0.001267       0.013866       0.006063      -0.018572       0.013886      -0.019695       0.003366       0.016329              2.035539       1.977094       0.291389       0.484616       1.924722       0.358098       2.204802          -0.000042
           27              H       7.325738       0.833249       2.464455       0.087002       1.459232 0.11302004E+02  0.12081010E+03                                 2.124829                            1.967572      -1.127129       2.331019                    0.995235       3.824820      11.126407       0.446088       1.284509      -0.709178       0.009155       0.045648      -0.002840       0.046644       0.002300       0.008692      -0.000329      -0.029410       0.000384      -0.018915       0.004086       0.014830              2.181571       1.755177       0.113999      -0.014047       2.897051      -0.341255       1.892484           0.000236
           28              H      -3.435358       3.945220      11.569916       0.089426       1.351744 0.10377449E+02  0.10859935E+03                                 2.022816                            1.888558      -0.989864       2.400425                    0.996752       3.706979      10.674271       0.454117       1.288847      -0.708490       0.004676      -0.025460      -0.038731       0.046585       0.006695      -0.005277       0.014181       0.002760       0.002376      -0.018452       0.004668       0.013784              2.061052       1.887616      -0.122700      -0.361212       1.849437       0.364197       2.446102           0.000039
           29              H      -2.630538       9.461403       0.462990       0.129421       1.316046 0.10046648E+02  0.10540347E+03                                 2.057415                            1.908821      -1.386074       2.225932                    0.993479       3.859383      11.520132       0.429271       1.360005      -0.691647      -0.018138      -0.025525      -0.017950       0.036094       0.004293      -0.004796       0.007473      -0.007953      -0.003600      -0.011413       0.001649       0.009764              2.128919       2.427671       0.663761       0.203072       2.162127       0.282173       1.796961           0.000746
           30              H       1.968492       0.492239       3.240927       0.136424       0.954782 0.67612998E+01  0.65000409E+02                                 1.729787                            1.616802      -1.327544       2.267707                    0.992497       3.740097      11.100536       0.439446       1.449823      -0.672808      -0.014696       0.022483       0.029014       0.039538       0.007076      -0.009207       0.008820       0.005634       0.001717      -0.016933       0.006065       0.010867              1.789136       1.519007      -0.129874      -0.303167       1.668587       0.426504       2.179814           0.000147
           31              H       4.034014       0.855453       2.234166       0.084749       1.345089 0.10556327E+02  0.11046607E+03                                 1.977579                            1.874950      -1.010774       2.381417                    0.997462       3.706283      10.522478       0.468697       1.248814      -0.717193       0.023109       0.031521       0.022089       0.044895       0.007250      -0.001609       0.015011      -0.001136      -0.000344      -0.017154       0.000824       0.016331              2.000384       2.199225       0.399954       0.197122       2.027606       0.248607       1.774323           0.000208
           32              H       1.921089       2.701953      11.393884       0.090333       1.267129 0.96813296E+01  0.99839302E+02                                 1.946681                            1.831149      -1.008672       2.389766                    0.996650       3.742087      10.791076       0.457295       1.298804      -0.705228      -0.015311       0.009448      -0.045526       0.048953       0.005165       0.012144      -0.005821      -0.013209       0.033043      -0.019732       0.002751       0.016981              1.974613       1.722035      -0.056665       0.416940       1.729179      -0.207545       2.472624           0.001099
           33              H       6.034216      10.373169       0.320717       0.131534       0.959882 0.70046367E+01  0.67828878E+02                                 1.723753                            1.637113      -1.328331       2.263986                    0.992217       3.762322      11.148489       0.440833       1.434838      -0.675639       0.005322       0.034888      -0.015579       0.038577       0.005942       0.006675      -0.008255      -0.014256      -0.011451      -0.015329       0.001876       0.013453              1.765407       1.490453       0.096642      -0.001394       2.173251      -0.441659       1.632519           0.000181
           34              H       6.893531       7.823824       3.341000       0.119555       1.495671 0.11831770E+02  0.12912989E+03                                 2.228389                            2.064046      -1.516640       2.160772                    0.990827       4.036881      12.233543       0.415632       1.350268      -0.693871       0.020448      -0.012621       0.028066       0.036947       0.000336       0.007145      -0.012626      -0.010111      -0.008124      -0.014960      -0.001110       0.016070              2.301371       2.096434      -0.016848       0.541298       1.852570      -0.284859       2.955108           0.000089
           35              H       5.556838       6.249517       2.322182       0.084183       1.460622 0.11214105E+02  0.11926714E+03                                 2.099134                            1.940408      -1.105321       2.336762                    0.995986       3.784174      10.869993       0.457401       1.259079      -0.714941      -0.001215      -0.040870       0.024279       0.047553       0.005368       0.014561      -0.010965      -0.017072       0.005354      -0.023214       0.005937       0.017277              2.160345       1.659332       0.205855      -0.057664       2.846521      -0.464591       1.975183           0.001697
           36              C       2.536048      -0.010030       6.433626       0.086576      25.706749 0.33173496E+03  0.73122525E+04                                 7.603688                            6.098096       0.229407       2.084069                    0.999825      26.223326      73.753364       0.661025       0.420367      -1.058349      -0.045434       0.025995       0.008673       0.053059      -0.004791       0.006496       0.014735       0.057860       0.082877      -0.046290       0.013948       0.032342              8.341170       8.527617       0.800117      -0.235353      11.949535      -0.945351       4.546359           0.000142
           37              C       2.150188      -1.331538       6.555402      -0.200188      33.353280 0.47877872E+03  0.11558098E+05                                 9.029311                            7.338317       0.093943       1.993594                    0.999429      30.686371      90.086711       0.601541       0.421783      -1.058298      -0.008144       0.004141       0.001371       0.009239      -0.036747      -0.001523      -0.001988       0.017704       0.001192      -0.038159       0.000560       0.037600              9.893022      10.341171       1.193713      -0.882833      13.565110      -2.016514       5.772785           0.009250
           38              C       0.775200      -1.611712       6.619304       0.090083      33.138975 0.48959800E+03  0.11922667E+05                                 9.322397                            7.672860      -0.607375       1.803221                    0.997789      28.816137      85.836407       0.557784       0.450927      -1.037523       0.001226      -0.008465      -0.000270       0.008557       0.022758       0.016627      -0.012423      -0.036698      -0.059163      -0.040011       0.000605       0.039406             10.268381      10.826106       0.499540      -0.362003      13.387672      -2.715321       6.591365           0.010911
           39              C      -0.112797      -0.577964       6.545756      -0.200352      34.406980 0.48491641E+03  0.11803516E+05                                 9.323589                            7.437458      -0.104968       1.926956                    0.998829      31.416996      94.166208       0.588231       0.427773      -1.049221       0.003815       0.011786      -0.009449       0.015580      -0.004578      -0.006739       0.002714       0.078888       0.009110      -0.041350       0.001857       0.039493             10.351842      10.959367       1.487481      -0.303697      14.006102      -1.960127       6.090058           0.002787
           40              C       0.372936       0.717708       6.395043       0.083973      26.352430 0.33674547E+03  0.74711875E+04                                 7.809882                            6.181121       0.180697       2.069246                    0.999716      26.532729      75.545868       0.648865       0.425465      -1.052252       0.046870      -0.012712      -0.016431       0.051267      -0.025327       0.004193      -0.007016       0.028271       0.083359      -0.043118       0.011928       0.031190              8.684234       9.222072       1.513344      -0.360001      12.012028      -1.308698       4.818602           0.009794
           41              C       2.178231      -3.871220      10.179742       0.079465      26.033313 0.35370049E+03  0.79625687E+04                                 7.787243                            6.362314       0.049727       2.019608                    0.999575      27.226107      78.674343       0.633961       0.429167      -1.047570      -0.015562      -0.043658      -0.015623       0.048911       0.009643      -0.012529       0.025886       0.030926      -0.063041      -0.043675       0.014111       0.029564              8.609353       6.600125      -0.981117       2.998541       9.858574      -2.561718       9.369359           0.001044
           42              C       1.667509      -3.215736       9.068085      -0.197212      33.032097 0.48791358E+03  0.11899585E+05                                 9.132371                            7.498044      -0.240009       1.889829                    0.997945      31.356548      94.200644       0.581210       0.432100      -1.046162      -0.010919      -0.009019       0.006217       0.015467       0.004805      -0.020955       0.006081      -0.010690      -0.063158      -0.033835       0.015668       0.018167             10.120819       7.076932      -0.717713       3.262237      11.416600      -3.218923      11.868924           0.003265
           43              C       0.983743      -3.968995       8.122814       0.105733      32.114335 0.46157532E+03  0.11045126E+05                                 9.052939                            7.373117      -0.322191       1.894723                    0.999193      27.994989      81.916697       0.579545       0.441663      -1.045823      -0.003130       0.000712       0.002297       0.003947       0.005045       0.012620      -0.011388       0.003271       0.017597      -0.019424       0.001973       0.017452             10.198132       6.843652      -0.013481       2.854866      12.231274      -2.997565      11.519469           0.006803
           44              C      -3.069327       6.508930       8.342252      -0.187259      33.710744 0.46292976E+03  0.11149734E+05                                 9.255658                            7.304766      -0.146327       1.924745                    0.998033      30.889773      92.404725       0.588339       0.432244      -1.045431      -0.005178       0.008573       0.007599       0.012572       0.002682       0.005171       0.034308       0.018036       0.020933      -0.038451       0.004395       0.034056             10.370838       7.604678      -0.257004       3.580390      11.773674      -2.665732      11.734161           0.000212
           45              C      -2.530548       5.936202       9.461144       0.072536      26.553688 0.35022853E+03  0.78710664E+04                                 7.923688                            6.358548       0.099537       2.039810                    0.999087      27.161474      78.619318       0.629547       0.432908      -1.044492       0.009664       0.045867       0.024916       0.053085       0.008346      -0.022980       0.011856      -0.010466      -0.056673      -0.037106       0.017686       0.019419              8.776243       6.833169      -0.112523       3.222895       9.261297      -2.064156      10.234262           0.006438
           46              C       5.551177      -4.587212      11.772474       0.076806      26.702719 0.34100215E+03  0.75881332E+04                                 7.876974                            6.219337       0.275219       2.098943                    0.999636      26.618997      75.861962       0.647092       0.425366      -1.052493      -0.005086      -0.040017      -0.026164       0.048081      -0.010139       0.022157       0.007638      -0.043620       0.060594      -0.042777       0.013555       0.029221              8.842203      12.148550       2.521566      -2.209529       6.598913       1.049928       7.779146           0.000479
           47              C       6.761048      -4.301464      11.216646      -0.183292      32.985974 0.44335132E+03  0.10540327E+05                                 9.041392                            7.079654      -0.010912       1.971700                    0.998993      30.237822      89.227783       0.607705       0.423943      -1.052816      -0.001496      -0.012299       0.001981       0.012547      -0.002783       0.026020      -0.005383      -0.034053      -0.000043      -0.035907       0.011895       0.024012             10.208802      13.927296       3.200616      -2.931119       7.648198       1.386313       9.050913           0.001466
           48              C       7.182723      -4.995060      10.101371       0.115648      32.078548 0.45073096E+03  0.10702997E+05                                 9.003931                            7.262239      -0.195028       1.937311                    0.999394      27.539641      79.818196       0.587845       0.438788      -1.049363       0.004700      -0.008499       0.006643       0.011766      -0.000505      -0.002390       0.008687       0.016438      -0.001122      -0.013732       0.004098       0.009634             10.182700      12.917231       3.518676      -2.522529       8.361849       1.682640       9.269021           0.017284
           49              C       2.453031       5.852060       9.575685      -0.184125      35.010334 0.48802391E+03  0.11866873E+05                                 9.478404                            7.491732      -0.072550       1.951930                    0.997939      30.586551      90.845438       0.584058       0.431275      -1.049844       0.009650      -0.004666       0.009777       0.014508      -0.016182      -0.011925       0.005131      -0.026842       0.026165      -0.027556       0.003875       0.023681             10.742766      13.413488       2.574068      -3.296179       8.437310       2.024969      10.377501           0.000088
           50              C       1.227569       5.636294      10.193005       0.066180      26.189620 0.35003415E+03  0.78303351E+04                                 7.724176                            6.270361       0.292476       2.097445                    0.999829      26.885779      76.509758       0.650025       0.421217      -1.056403       0.007332       0.034541       0.035715       0.050223      -0.009782       0.030875       0.004220      -0.045362      -0.013333      -0.045855       0.018571       0.027284              8.575181      11.315097       1.088712      -2.933653       6.156125       1.349021       8.254320           0.002842
           51              C      -0.493647      -2.688806      11.887016       0.058305      27.265673 0.37500488E+03  0.85827857E+04                                 8.124983                            6.638986      -0.004150       1.998625                    0.999170      27.859141      81.675571       0.607179       0.440756      -1.038644      -0.021658       0.046894      -0.034131       0.061912      -0.024037       0.009779      -0.009018       0.014357       0.097132      -0.041302       0.002957       0.038345              8.905212       6.825312       2.559049       1.924614      11.308311      -0.743080       8.582013           0.049170
           52              C      -1.264025      -3.693465      11.309485      -0.171349      32.264693 0.48852512E+03  0.11901629E+05                                 8.981513                            7.503781      -0.125983       1.932814                    0.997505      30.783665      92.009717       0.581677       0.432220      -1.047549      -0.006933       0.013413      -0.008345       0.017251      -0.012909      -0.023524      -0.015382      -0.021182      -0.081668      -0.045636       0.014905       0.030731              9.800091       8.667207       2.650797       2.834681      10.967439      -0.839477       9.765628           0.015782
           53              C      -1.895175      -3.447867      10.108606       0.076171      32.285664 0.46643933E+03  0.11206775E+05                                 9.140786                            7.458950      -0.387043       1.883201                    0.998143      28.074892      82.701191       0.569940       0.447292      -1.041031       0.000921      -0.003289      -0.001425       0.003701       0.018113      -0.000179       0.018630      -0.017073      -0.017334      -0.024622      -0.005532       0.030154             10.260627       9.586996       3.591421       2.315891      11.419863      -1.339858       9.775024           0.109180
           54              C      -1.762707      -2.195512       9.526252      -0.190479      33.040760 0.47268758E+03  0.11458758E+05                                 9.103233                            7.338475      -0.135608       1.916039                    0.998917      31.572264      95.144995       0.591390       0.427237      -1.047156      -0.002819      -0.004896       0.015725       0.016709      -0.031895       0.001693      -0.019835       0.046975       0.032812      -0.049897       0.011251       0.038646             10.061552       8.340147       3.256159       2.419789      11.603037      -0.918415      10.241473           0.008775
           55              C      -0.974460      -1.265060      10.145982       0.045982      27.133863 0.36485118E+03  0.82853114E+04                                 8.033849                            6.486149       0.075611       2.019440                    0.999520      27.839327      81.043603       0.623769       0.432404      -1.044628       0.013824      -0.033866       0.055667       0.066609      -0.009297      -0.013811      -0.035225      -0.024517       0.001916      -0.039548      -0.002486       0.042034              8.781913       6.997244       2.467427       2.545607      10.237932      -0.062618       9.110564           0.051520
           56              C       4.291281       3.015371       8.409771       0.293834      36.604274 0.39328774E+03  0.91414882E+04                                10.030876                            7.155199      -0.125580       1.957775                    0.999024      27.454905      82.064339       0.539803       0.488162      -1.008854      -0.000874      -0.006781       0.009925       0.012051      -0.027716      -0.118133      -0.027011      -0.117291      -0.082022      -0.161035       0.078503       0.082532             11.790985      12.353674       2.247941       7.579866       7.562228       2.796839      15.457052           0.000938
           57              C       2.145561       5.845904       5.623394       0.086577      25.706729 0.33173466E+03  0.73122441E+04                                 7.603684                            6.098093       0.229408       2.084070                    0.999825      26.223311      73.753304       0.661025       0.420367      -1.058349       0.045434      -0.025994      -0.008673       0.053058      -0.004791       0.006496       0.014735       0.057860       0.082878      -0.046289       0.013947       0.032342              8.341165       8.527612       0.800116      -0.235353      11.949526      -0.945350       4.546357           0.000143
           58              C       2.531421       7.167412       5.501618      -0.200188      33.353260 0.47877838E+03  0.11558088E+05                                 9.029308                            7.338315       0.093943       1.993594                    0.999429      30.686355      90.086651       0.601541       0.421783      -1.058298       0.008144      -0.004141      -0.001371       0.009239      -0.036747      -0.001522      -0.001988       0.017704       0.001194      -0.038160       0.000560       0.037599              9.893018      10.341168       1.193713      -0.882833      13.565104      -2.016513       5.772784           0.009252
           59              C       3.906409       7.447586       5.437716       0.090083      33.138961 0.48959776E+03  0.11922660E+05                                 9.322397                            7.672860      -0.607377       1.803221                    0.997789      28.816129      85.836394       0.557784       0.450927      -1.037523      -0.001226       0.008465       0.000270       0.008558       0.022758       0.016627      -0.012423      -0.036698      -0.059160      -0.040011       0.000605       0.039406             10.268381      10.826105       0.499540      -0.362004      13.387672      -2.715321       6.591365           0.010912
           60              C       4.794406       6.413838       5.511264      -0.200352      34.406963 0.48491612E+03  0.11803507E+05                                 9.323586                            7.437456      -0.104969       1.926956                    0.998829      31.416983      94.166160       0.588231       0.427773      -1.049221      -0.003815      -0.011786       0.009449       0.015581      -0.004578      -0.006740       0.002715       0.078888       0.009110      -0.041350       0.001857       0.039493             10.351839      10.959364       1.487481      -0.303697      14.006098      -1.960126       6.090056           0.002787
           61              C       4.308673       5.118166       5.661977       0.083973      26.352414 0.33674521E+03  0.74711805E+04                                 7.809880                            6.181119       0.180697       2.069246                    0.999716      26.532715      75.545820       0.648865       0.425465      -1.052252      -0.046869       0.012712       0.016431       0.051267      -0.025327       0.004193      -0.007016       0.028272       0.083361      -0.043119       0.011928       0.031190              8.684231       9.222069       1.513345      -0.360001      12.012024      -1.308698       4.818601           0.009795
           62              C       2.503378       9.707094       1.877278       0.079465      26.033314 0.35370052E+03  0.79625694E+04                                 7.787243                            6.362314       0.049726       2.019608                    0.999575      27.226109      78.674349       0.633961       0.429167      -1.047570       0.015562       0.043658       0.015623       0.048911       0.009643      -0.012529       0.025886       0.030925      -0.063040      -0.043675       0.014111       0.029564              8.609353       6.600125      -0.981117       2.998541       9.858573      -2.561718       9.369359           0.001044
           63              C       3.014100       9.051610       2.988935      -0.197212      33.032094 0.48791357E+03  0.11899585E+05                                 9.132371                            7.498044      -0.240010       1.889829                    0.997945      31.356546      94.200640       0.581210       0.432100      -1.046162       0.010918       0.009019      -0.006217       0.015467       0.004805      -0.020955       0.006081      -0.010689      -0.063159      -0.033835       0.015668       0.018167             10.120818       7.076932      -0.717713       3.262237      11.416599      -3.218923      11.868924           0.003265
           64              C       3.697866       9.804869       3.934206       0.105733      32.114338 0.46157542E+03  0.11045128E+05                                 9.052940                            7.373118      -0.322192       1.894723                    0.999193      27.994992      81.916708       0.579545       0.441663      -1.045823       0.003130      -0.000712      -0.002297       0.003947       0.005045       0.012620      -0.011388       0.003272       0.017597      -0.019424       0.001973       0.017452             10.198132       6.843652      -0.013481       2.854866      12.231275      -2.997565      11.519470           0.006803
           65              C       7.750936      -0.673056       3.714768      -0.187259      33.710736 0.46292963E+03  0.11149730E+05                                 9.255657                            7.304766      -0.146327       1.924745                    0.998033      30.889769      92.404712       0.588339       0.432244      -1.045431       0.005178      -0.008573      -0.007599       0.012571       0.002682       0.005171       0.034308       0.018036       0.020933      -0.038451       0.004394       0.034056             10.370836       7.604677      -0.257004       3.580389      11.773671      -2.665731      11.734160           0.000213
           66              C       7.212157      -0.100328       2.595876       0.072536      26.553687 0.35022852E+03  0.78710663E+04                                 7.923688                            6.358548       0.099536       2.039810                    0.999087      27.161473      78.619319       0.629547       0.432908      -1.044492      -0.009664      -0.045867      -0.024916       0.053085       0.008346      -0.022981       0.011856      -0.010465      -0.056673      -0.037106       0.017686       0.019419              8.776243       6.833169      -0.112523       3.222895       9.261297      -2.064156      10.234262           0.006439
           67              C      -0.869568      10.423086       0.284546       0.076806      26.702716 0.34100209E+03  0.75881314E+04                                 7.876974                            6.219337       0.275219       2.098943                    0.999636      26.618994      75.861951       0.647092       0.425366      -1.052493       0.005086       0.040017       0.026164       0.048081      -0.010139       0.022157       0.007638      -0.043620       0.060593      -0.042777       0.013555       0.029221              8.842203      12.148550       2.521566      -2.209529       6.598913       1.049928       7.779146           0.000479
           68              C      -2.079439      10.137338       0.840374      -0.183292      32.985980 0.44335141E+03  0.10540330E+05                                 9.041393                            7.079654      -0.010911       1.971700                    0.998993      30.237826      89.227797       0.607705       0.423943      -1.052816       0.001496       0.012299      -0.001981       0.012547      -0.002783       0.026020      -0.005383      -0.034053      -0.000043      -0.035907       0.011895       0.024012             10.208804      13.927298       3.200617      -2.931119       7.648199       1.386313       9.050914           0.001466
           69              C       1.391283      -0.998117       1.955649       0.115648      32.078551 0.45073101E+03  0.10702998E+05                                 9.003931                            7.262239      -0.195029       1.937311                    0.999394      27.539643      79.818200       0.587845       0.438788      -1.049363      -0.004700       0.008499      -0.006643       0.011767      -0.000505      -0.002390       0.008687       0.016438      -0.001122      -0.013732       0.004098       0.009634             10.182701      12.917232       3.518676      -2.522528       8.361850       1.682640       9.269021           0.017284
           70              C       2.228578      -0.016186       2.481335      -0.184125      35.010332 0.48802386E+03  0.11866871E+05                                 9.478404                            7.491731      -0.072550       1.951930                    0.997939      30.586549      90.845431       0.584058       0.431275      -1.049844      -0.009650       0.004666      -0.009777       0.014508      -0.016182      -0.011925       0.005131      -0.026841       0.026164      -0.027556       0.003875       0.023681             10.742766      13.413488       2.574068      -3.296179       8.437311       2.024970      10.377501           0.000087
           71              C       3.454040       0.199580       1.864015       0.066180      26.189622 0.35003417E+03  0.78303355E+04                                 7.724176                            6.270361       0.292476       2.097445                    0.999829      26.885779      76.509754       0.650025       0.421217      -1.056403      -0.007332      -0.034541      -0.035715       0.050223      -0.009782       0.030875       0.004220      -0.045362      -0.013333      -0.045855       0.018571       0.027284              8.575181      11.315097       1.088712      -2.933653       6.156125       1.349021       8.254319           0.002842
           72              C       5.175256       8.524680       0.170004       0.058304      27.265718 0.37500563E+03  0.85828067E+04                                 8.124988                            6.638989      -0.004147       1.998626                    0.999170      27.859179      81.675686       0.607180       0.440755      -1.038644       0.021658      -0.046895       0.034131       0.061913      -0.024037       0.009781      -0.009019       0.014356       0.097134      -0.041302       0.002955       0.038347              8.905217       6.825315       2.559049       1.924616      11.308317      -0.743081       8.582019           0.049170
           73              C       5.945634       9.529339       0.747535      -0.171349      32.264757 0.48852632E+03  0.11901666E+05                                 8.981523                            7.503789      -0.125982       1.932814                    0.997505      30.783713      92.009891       0.581677       0.432220      -1.047549       0.006934      -0.013413       0.008346       0.017252      -0.012908      -0.023523      -0.015383      -0.021184      -0.081669      -0.045636       0.014904       0.030732              9.800102       8.667217       2.650801       2.834685      10.967452      -0.839477       9.765639           0.015782
           74              C       6.576784       9.283741       1.948414       0.076170      32.285730 0.46644043E+03  0.11206807E+05                                 9.140791                            7.458953      -0.387041       1.883201                    0.998143      28.074932      82.701298       0.569941       0.447292      -1.041032      -0.000922       0.003288       0.001425       0.003700       0.018114      -0.000177       0.018629      -0.017076      -0.017332      -0.024621      -0.005535       0.030156             10.260634       9.587002       3.591425       2.315893      11.419871      -1.339857       9.775029           0.109181
           75              C       6.444316       8.031386       2.530768      -0.190479      33.040832 0.47268885E+03  0.11458797E+05                                 9.103246                            7.338484      -0.135608       1.916039                    0.998917      31.572317      95.145196       0.591390       0.427237      -1.047156       0.002820       0.004897      -0.015725       0.016710      -0.031894       0.001694      -0.019835       0.046976       0.032814      -0.049898       0.011251       0.038647             10.061566       8.340159       3.256166       2.419792      11.603055      -0.918415      10.241485           0.008775
           76              C       5.656069       7.100934       1.911038       0.045982      27.133912 0.36485197E+03  0.82853337E+04                                 8.033855                            6.486153       0.075612       2.019440                    0.999520      27.839370      81.043747       0.623769       0.432403      -1.044629      -0.013824       0.033866      -0.055668       0.066610      -0.009296      -0.013810      -0.035225      -0.024519       0.001916      -0.039547      -0.002488       0.042035              8.781921       6.997249       2.467431       2.545609      10.237943      -0.062618       9.110570           0.051521
           77              C       0.390328       2.820503       3.647249       0.293834      36.604269 0.39328771E+03  0.91414874E+04                                10.030876                            7.155199      -0.125580       1.957775                    0.999024      27.454904      82.064337       0.539803       0.488162      -1.008854       0.000874       0.006781      -0.009925       0.012052      -0.027716      -0.118133      -0.027011      -0.117291      -0.082022      -0.161035       0.078503       0.082532             11.790984      12.353674       2.247941       7.579865       7.562228       2.796838      15.457049           0.000938
           78              S       0.193882      -3.290590       6.698036      -0.047046     149.762121 0.34008596E+04  0.12660847E+06                                19.762477                           16.120052       0.945543       1.970121                    0.999723      69.853399     211.421139       0.574191       0.286534      -1.234035       0.017784       0.055207       0.056059       0.080664       0.101342       0.227488      -0.253039      -0.479482      -0.227216      -0.453495       0.043486       0.410008             23.292606      16.775900       1.741143       5.146442      24.982009      -9.665759      28.119910           0.002688
           79              S       4.787071       7.099579       9.208911      -0.027494     152.266429 0.35798464E+04  0.13449703E+06                                19.865601                           16.494540       1.158948       2.036471                    0.999957      68.634466     206.196507       0.572019       0.285002      -1.240236       0.007263      -0.000442       0.054334       0.054819       0.330623      -0.094260       0.189507       0.188983      -0.298816      -0.427017       0.029875       0.397142             23.359525      32.030448      11.790609      -2.723574      19.599141       1.564332      18.448984           0.020078
           80              S       5.411390       3.341746       9.514194      -0.470060     204.466308 0.51542891E+04  0.21305561E+06                                23.856077                           19.858746       1.026878       1.908698                    0.999888      85.476330     273.230096       0.516435       0.286924      -1.232749       0.053578       0.054741       0.116431       0.139368       0.155122       0.391455       0.134478       0.380091       0.467481      -0.323400      -0.252151       0.575551             26.738118      28.549975       4.431329      13.315224      19.329019       5.467800      32.335359           0.002942
           81              S       4.487727       9.126464       5.358984      -0.047046     149.762096 0.34008590E+04  0.12660844E+06                                19.762476                           16.120051       0.945541       1.970121                    0.999723      69.853390     211.421114       0.574191       0.286534      -1.234035      -0.017784      -0.055207      -0.056058       0.080664       0.101342       0.227488      -0.253039      -0.479483      -0.227215      -0.453495       0.043486       0.410009             23.292605      16.775899       1.741142       5.146441      24.982006      -9.665759      28.119909           0.002689
           82              S      -0.105462      -1.263705       2.848109      -0.027494     152.266535 0.35798488E+04  0.13449714E+06                                19.865606                           16.494543       1.158950       2.036471                    0.999957      68.634503     206.196623       0.572019       0.285002      -1.240236      -0.007262       0.000442      -0.054333       0.054818       0.330622      -0.094259       0.189506       0.188982      -0.298813      -0.427015       0.029875       0.397140             23.359532      32.030458      11.790616      -2.723570      19.599151       1.564336      18.448988           0.020078
           83              S      -0.729781       2.494128       2.542826      -0.470061     204.466298 0.51542888E+04  0.21305560E+06                                23.856076                           19.858746       1.026879       1.908698                    0.999888      85.476326     273.230082       0.516435       0.286924      -1.232749      -0.053578      -0.054740      -0.116432       0.139368       0.155122       0.391455       0.134479       0.380091       0.467482      -0.323400      -0.252150       0.575551             26.738117      28.549975       4.431329      13.315224      19.329020       5.467800      32.335356           0.002942
           84              N       1.672243       0.997819       6.340787      -0.203896      37.349752 0.52631037E+03  0.12805520E+05                                 9.525275                            7.543736      -0.206285       1.956324                    0.998939      28.144974      78.771203       0.620852       0.405473      -1.085833      -0.041098      -0.126727       0.010228       0.133617      -0.030915       0.025175      -0.003857       0.090858       0.075447      -0.067684       0.007258       0.060426             10.925314      11.532283       1.649930       0.141422      15.253123      -1.024862       5.990536           0.030211
           85              N       2.047937      -5.189146      10.387123      -0.225718      37.263431 0.55874225E+03  0.13789538E+05                                 9.463055                            7.724716      -0.214004       1.944213                    0.999058      28.694187      80.693966       0.619702       0.400484      -1.089976      -0.049372       0.053139      -0.100731       0.124129       0.026518      -0.002905       0.019183      -0.015234      -0.070238      -0.035612      -0.006639       0.042251             10.828621       9.287587      -0.680380       4.044254      11.422410      -2.893603      11.775867           0.000539
           86              N       4.708737      -5.527977      11.282959      -0.235916      38.113199 0.56624671E+03  0.14000094E+05                                 9.569281                            7.758007      -0.144512       1.964266                    0.999194      28.733037      80.475089       0.621520       0.398590      -1.092931       0.112842       0.020986      -0.055426       0.127459       0.001856       0.024873       0.024052      -0.032816       0.049019      -0.038228      -0.004844       0.043073             11.023769      15.352658       1.920763      -2.620132       7.729305       1.310434       9.989345          -0.003250
           87              N      -0.326282      -1.490328      11.313102      -0.220007      39.202719 0.55259265E+03  0.13636382E+05                                 9.835217                            7.693147      -0.197912       1.943501                    0.999151      29.126572      82.621887       0.617985       0.401637      -1.086293      -0.075782      -0.085346      -0.051378       0.125166       0.015180       0.029951      -0.049005      -0.022778       0.061672      -0.062895      -0.000313       0.063209             11.347908       8.592120       3.701167       3.012492      14.597273       0.102819      10.854332           0.080255
           88              N       3.479684       2.800494       7.621242      -0.543368      61.913494 0.74816734E+03  0.19806545E+05                                12.797098                            8.875317       0.220613       2.013121                    0.999322      33.917617      97.882887       0.585998       0.394821      -1.096953      -0.005215      -0.007392      -0.005027       0.010349      -0.004726      -0.056707      -0.029428      -0.111576      -0.039957      -0.093640       0.019016       0.074624             15.578464      14.780398       3.494952      10.127971      10.833013       3.783959      21.121980           0.013153
           89              N       3.009366       4.838055       5.716233      -0.203896      37.349743 0.52631022E+03  0.12805516E+05                                 9.525275                            7.543737      -0.206285       1.956324                    0.998939      28.144968      78.771190       0.620852       0.405474      -1.085832       0.041098       0.126727      -0.010228       0.133617      -0.030915       0.025175      -0.003857       0.090858       0.075449      -0.067684       0.007258       0.060426             10.925314      11.532281       1.649929       0.141421      15.253125      -1.024863       5.990536           0.030212
           90              N       6.526069      -0.804031       1.669897      -0.225718      37.263439 0.55874242E+03  0.13789544E+05                                 9.463056                            7.724717      -0.214005       1.944213                    0.999058      28.694192      80.693985       0.619702       0.400484      -1.089976       0.049372      -0.053139       0.100731       0.124129       0.026518      -0.002905       0.019183      -0.015233      -0.070238      -0.035612      -0.006639       0.042251             10.828623       9.287589      -0.680380       4.044254      11.422411      -2.893604      11.775868           0.000539
           91              N      -0.027128      11.363851       0.774061      -0.235916      38.113195 0.56624661E+03  0.14000091E+05                                 9.569280                            7.758007      -0.144511       1.964266                    0.999194      28.733034      80.475076       0.621520       0.398590      -1.092932      -0.112842      -0.020986       0.055426       0.127459       0.001856       0.024873       0.024052      -0.032816       0.049019      -0.038228      -0.004844       0.043073             11.023768      15.352657       1.920763      -2.620132       7.729305       1.310434       9.989343          -0.003250
           92              N       5.007891       7.326202       0.743918      -0.220007      39.202777 0.55259357E+03  0.13636410E+05                                 9.835226                            7.693152      -0.197914       1.943500                    0.999151      29.126604      82.621998       0.617985       0.401637      -1.086293       0.075782       0.085347       0.051378       0.125167       0.015181       0.029953      -0.049006      -0.022780       0.061673      -0.062898      -0.000312       0.063210             11.347919       8.592126       3.701172       3.012494      14.597291       0.102821      10.854341           0.080255
           93              N       1.201925       3.035380       4.435778      -0.543368      61.913493 0.74816745E+03  0.19806548E+05                                12.797098                            8.875317       0.220613       2.013121                    0.999322      33.917618      97.882889       0.585998       0.394821      -1.096953       0.005215       0.007392       0.005027       0.010350      -0.004726      -0.056707      -0.029428      -0.111576      -0.039957      -0.093640       0.019016       0.074624             15.578464      14.780399       3.494953      10.127970      10.833015       3.783959      21.121977           0.013154

******************************************************
Auxiliary information for the entire system
The total spin magnetic moment of the unit cell is   1.171118
The total net atomic charge of the unit cell is   0.000002
Accuracy of reproducing the electrostatic potential in the unit cell:
  The inner radius (bohr) =    5.0000
  The outer radius (bohr) =   12.0000
  Valid grid points have density less than (e/(bohr^3)) =    0.0001
  The number of valid grid points were=        51888
  The rms potential error without charges in kcal/mol is=      5.39732
  The rms potential error with partial charges in kcal/mol is=      0.93286
  The RRMSE value at monopole order=      0.17284
  The rms potential error with partial charges and cloud penetration in kcal/mol is=      0.93804
  The RRMSE value at monopole order with cloud penetration is=      0.17380
  The rms potential error with partial charges and atomic dipoles in kcal/mol is=      0.99637
  The RRMSE value at dipole order=      0.18460
  The rms potential error with partial charges, atomic dipoles and cloud penetration in kcal/mol is=      0.99489
  The RRMSE value at dipole order with cloud penetration=      0.18433

******************************************************
The electron densities and ab initio electrostatic potential were computed in VASP using the PBE functional and
projector augmented wave method. See the main text of the journal article for a description of computational details.
The atomic charges, dipoles, and quadrupoles were computed with the DDEC6 method as described in
(a) T. A. Manz and N. Gabaldon Limas, RSC Adv. 6 (2016) 47771-47801 DOI: 10.1039/c6ra04656h
(b) N. Gabaldon Limas and T. A. Manz, RSC Adv. 8 (2018) 2678-2707 DOI: 10.1039/c7ra11829e.
For each atom in the material, the electron cloud parameters were fit to the spherically averaged atom-in-material
electron density using radial positions for which this density was between 10^-4 and 10^-2 electrons per cubic bohr.
The polarizabilities, dispersion coefficients, and quantum Drude oscillator (QDO) parameters were fit using the MCLF method.
The magnetic structure of the system was optimized in VASP from the default ferromagnetic initial guess using spin polarization.
The atomic spin moments (ASMs) were computed on this optimized magnetic structure using the DDEC6 partition as inputs
to the method of T. A. Manz and D. S. Sholl, J. Chem. Theory Comput. 7 (2011) 4146-4164 DOI: 10.1021/ct200539n.
The RMSE and RRMSE were computed using a uniform grid with Ewald summation.
