# Supplementary material for: A collection of forcefield precursors for metal–organic frameworks
Source: RSC Adv. 2019 Nov 13;9(63):36492–507. doi: 10.1039/c9ra07327b (PMC9075174; doi:10.1039/c9ra07327b)
Supplement: RA-009-C9RA07327B-s6240 [file RA-009-C9RA07327B-s6240.xyz]

  112
jmolscript: load "" {1 1 1} spacegroup "x,y,z" unitcell [{     13.683100     0.000000     0.000000 }, {      3.553994    13.213491     0.000000 }, {      6.436808     4.934283    14.018366 }]
Ho    12.448665    12.603004    -0.028597     2.066009
Ho     5.051666     6.932664     7.037780     2.066009
Ho     4.788429     0.610487     0.028597     2.066009
Ho    18.622236    11.215110     6.980586     2.066009
H     15.603838    10.792995     3.420481     0.135490
H     16.405763     6.895321     3.883087     0.138614
H     14.046345     8.122199     0.870541     0.143331
H     11.153510     9.087022     2.158828     0.145175
H      5.980043     3.415654     3.588702     0.135490
H      9.535659     1.628885     3.126096     0.138614
H      8.963714     4.225991     6.138642     0.143331
H      8.783377     7.270142     4.850355     0.145175
H      8.070064     7.354779    10.597885     0.135490
H      7.268139    11.252453    10.135279     0.138614
H      9.627557    10.025575    13.147825     0.143331
H     12.520392     9.060752    11.859538     0.145175
H     17.693859    14.732120    10.429664     0.135490
H     14.138243    16.518889    10.892270     0.138614
H     14.710188    13.921783     7.879724     0.143331
H     14.890525    10.877632     9.168011     0.145175
H      7.863616    10.924345     3.504591     0.125584
H     15.810286     7.223429    10.513775     0.125585
C      9.827960    11.328804     1.748090     0.690810
C     14.716555     9.632428     2.034065     0.007671
C     15.507621     9.911578     3.138712    -0.093172
C     16.156785     8.900878     3.829818    -0.020863
C     15.993192     7.590204     3.424687    -0.136246
C     15.207764     7.338452     2.334058     0.082431
C     14.563763     8.330034     1.614916    -0.125931
C     13.985144    10.703851     1.271466     0.590496
C     17.030324     9.211782     5.017173     0.688419
C      9.528877    10.174396     2.669097    -0.006705
C     10.387357     9.095490     2.685919    -0.129095
C      6.962827     9.132470     5.261093     0.690811
C      7.331238     3.971044     4.975118     0.007671
C      6.856201     3.279633     3.870471    -0.093172
C      7.663602     2.390233     3.179365    -0.020862
C      8.971784     2.207782     3.584496    -0.136246
C      9.418900     2.900865     4.675125     0.082431
C      8.628620     3.780313     5.394267    -0.125931
C      6.486561     4.955640     5.737717     0.590496
C      7.136479     1.627427     1.992010     0.688418
C      8.155298     9.121447     4.340086    -0.006705
C      8.974197     8.012200     4.323264    -0.129095
C     13.845942     6.818970    12.270276     0.690810
C      8.957347     8.515346    11.984301     0.007671
C      8.166281     8.236196    10.879654    -0.093171
C      7.517117     9.246896    10.188548    -0.020863
C      7.680710    10.557570    10.593679    -0.136246
C      8.466138    10.809322    11.684308     0.082431
C      9.110139     9.817740    12.403450    -0.125931
C      9.688758     7.443923    12.746900     0.590496
C      6.643578     8.935992     9.001193     0.688419
C     14.145025     7.973378    11.349269    -0.006704
C     13.286545     9.052284    11.332447    -0.129095
C     16.711075     9.015304     8.757273     0.690810
C     16.342664    14.176730     9.043248     0.007672
C     16.817701    14.868141    10.147895    -0.093171
C     16.010300    15.757541    10.839001    -0.020862
C     14.702118    15.939992    10.433870    -0.136246
C     14.255002    15.246909     9.343241     0.082431
C     15.045282    14.367461     8.624099    -0.125932
C     17.187341    13.192134     8.280649     0.590496
C     16.537423    16.520347    12.026356     0.688418
C     15.518604     9.026327     9.678280    -0.006705
C     14.699705    10.135574     9.695102    -0.129096
C      8.428820    10.187032     3.504591    -0.104032
C     10.080877     8.031912     3.504591     0.075274
C     15.245082     7.960742    10.513775    -0.104032
C     13.593025    10.115862    10.513775     0.075274
N     14.976674     5.936178     1.882667     0.543926
N     10.833069     2.759803     5.126516     0.543926
N      8.697228    12.211596    12.135699     0.543926
N     12.840833    15.387971     8.891850     0.543926
N     10.978316     6.861197     3.504591     0.536321
N     12.695586    11.286577    10.513775     0.536321
O     13.898542    11.868884     1.762109    -0.671665
O     13.418176    10.382511     0.215883    -0.614695
O     10.965174    11.338357     1.208383    -0.648674
O      8.936025    12.172282     1.550431    -0.713121
O     17.194791    10.418235     5.310157    -0.643711
O     17.537622     8.245472     5.624168    -0.724509
O     15.436261     5.063359     2.597603    -0.357106
O     14.408687     5.744122     0.856522    -0.329754
O     11.986734     6.927258     2.840121    -0.333700
O      5.384006     5.341870     5.247074    -0.671665
O      6.944135     5.419686     6.793300    -0.614695
O      6.658226     8.036767     5.800800    -0.648674
O      6.379965    10.212875     5.458752    -0.713121
O      5.928713     1.781964     1.699026    -0.643711
O      7.937861     0.886555     1.385015    -0.724509
O     11.556562     2.089287     4.411580    -0.357105
O     11.166061     3.258413     6.152661    -0.329754
O     10.652599     5.904546     4.169062    -0.333700
O      9.775360     6.278890    12.256257    -0.671665
O     10.255726     7.765263    13.802483    -0.614694
O     12.708728     6.809417    12.809983    -0.648674
O     14.737877     5.975492    12.467935    -0.713121
O      6.479111     7.729539     8.708209    -0.643711
O      6.136280     9.902302     8.394198    -0.724509
O      8.237641    13.084415    11.420763    -0.357106
O      9.265215    12.403652    13.161844    -0.329754
O     11.687168    11.220516    11.178245    -0.333700
O     18.289896    12.805904     8.771292    -0.671665
O     16.729767    12.728088     7.225066    -0.614694
O     17.015676    10.111007     8.217566    -0.648674
O     17.293937     7.934899     8.559614    -0.713121
O     17.745189    16.365810    12.319340    -0.643711
O     15.736041    17.261219    12.633351    -0.724509
O     12.117340    16.058487     9.606786    -0.357105
O     12.507841    14.889361     7.865705    -0.329754
O     13.021303    12.243228     9.849304    -0.333701

The following XYZ coordinates are in angstroms. Other properties are in atomic units.
The sperically averaged electron density of each atom fit to a function of the form exp(a - br)
eigen_1, eigen_2 and eigen_3 are the three eigenvalues of traceless quadrupole moment tensor
  atom number  atomic symbol              X              Y              Z     net charge C6 coefficient C8 coefficient C10 coefficient fluctuating dipole atomic polarizability isotropic forcefield polarizability              a              b squared Pearson coefficient          <r^3>          <r^4>         wp_QDO          m_QDO          q_QDO       dipole_x       dipole_y       dipole_z         dipole            Qxy            Qxz            Qyz     Q(x^2-y^2)  Q(3z^2 - R^2)        eigen_1        eigen_2        eigen_3 static polarizability      alpha(xx)      alpha(xy)      alpha(xz)      alpha(yy)      alpha(yz)      alpha(zz) atomic spin moment
            1             Ho      12.448665      12.603004      -0.028597       2.066009      95.424545 0.18891073E+04  0.57110142E+05                                13.920914                           11.691690       2.212914       2.470302                    0.999929      69.219837     154.577229       0.746655       0.271350      -1.329914       0.020111       0.013869      -0.013490       0.027907       0.111878      -0.148162       0.021151       0.054797       0.078921      -0.192424       0.004475       0.187948             16.613928      13.611902      -3.152603       2.635791      19.273070      -4.165525      16.956813          -0.000001
            2             Ho       5.051666       6.932664       7.037780       2.066009      95.424522 0.18891068E+04  0.57110124E+05                                13.920911                           11.691689       2.212914       2.470303                    0.999929      69.219833     154.577215       0.746656       0.271350      -1.329914      -0.018616      -0.015818       0.013488       0.027905       0.110527      -0.018058      -0.148570       0.064842       0.078920      -0.192423       0.004475       0.187948             16.613924      17.309662      -4.147178      -3.337952      15.575300       3.627264      16.956810          -0.000003
            3             Ho       4.788429       0.610487       0.028597       2.066009      95.424517 0.18891069E+04  0.57110126E+05                                13.920910                           11.691688       2.212914       2.470303                    0.999929      69.219839     154.577229       0.746656       0.271350      -1.329914      -0.020111      -0.013869       0.013489       0.027906       0.111878      -0.148162       0.021151       0.054796       0.078921      -0.192423       0.004475       0.187948             16.613922      13.611899      -3.152598       2.635789      19.273059      -4.165521      16.956807          -0.000003
            4             Ho      18.622236      11.215110       6.980586       2.066009      95.424495 0.18891063E+04  0.57110105E+05                                13.920908                           11.691687       2.212914       2.470303                    0.999929      69.219832     154.577207       0.746656       0.271350      -1.329914       0.018616       0.015818      -0.013490       0.027906       0.110527      -0.018058      -0.148570       0.064842       0.078921      -0.192423       0.004475       0.187948             16.613919      17.309657      -4.147175      -3.337949      15.575296       3.627260      16.956804          -0.000003
            5              H      15.603838      10.792995       3.420481       0.135490       1.058628 0.76873870E+01  0.74056120E+02                                 1.661763                            1.581122      -1.070316       2.391164                    0.997497       3.251154       8.756878       0.521363       1.219504      -0.723961       0.002095       0.041266       0.013758       0.043549       0.001038       0.000480       0.005583      -0.021370      -0.011252      -0.008872      -0.005472       0.014344              1.684725       1.440009       0.030281       0.169514       2.063891       0.217372       1.550273           0.000000
            6              H      16.405763       6.895321       3.883087       0.138614       1.127897 0.83463071E+01  0.82859796E+02                                 1.789674                            1.688678      -1.328002       2.264278                    0.995172       3.529640       9.956203       0.481533       1.281240      -0.708296       0.021154      -0.026932       0.019786       0.039551      -0.009462      -0.000647      -0.008636       0.002876      -0.005942      -0.013326       0.000633       0.012693              1.827244       1.755191      -0.288340       0.370018       1.944119      -0.219991       1.782423          -0.000000
            7              H      14.046345       8.122199       0.870541       0.143331       1.188022 0.90190823E+01  0.91640014E+02                                 1.891011                            1.787504      -1.318882       2.276462                    0.994563       3.572051      10.321145       0.453754       1.328504      -0.699238      -0.024992      -0.003074      -0.035815       0.043781       0.003245       0.012926       0.002913       0.016984       0.031315      -0.014328      -0.006473       0.020801              1.941193       1.861246       0.008988       0.372308       1.780902       0.188272       2.181431          -0.000001
            8              H      11.153510       9.087022       2.158828       0.145175       1.007391 0.72234530E+01  0.69188253E+02                                 1.661471                            1.571905      -1.168484       2.344689                    0.996888       3.382103       9.379480       0.498517       1.282741      -0.707884       0.033333       0.005465      -0.027195       0.043365       0.004679      -0.009694       0.003021       0.017882       0.020095      -0.014956      -0.000937       0.015894              1.696827       2.011513      -0.016621      -0.430861       1.488477      -0.119798       1.590490          -0.000002
            9              H       5.980043       3.415654       3.588702       0.135490       1.058630 0.76874048E+01  0.74056342E+02                                 1.661765                            1.581124      -1.070319       2.391163                    0.997497       3.251157       8.756892       0.521363       1.219505      -0.723960      -0.040394       0.008695      -0.013758       0.043549      -0.004462       0.005516      -0.000987       0.019528      -0.011251      -0.008872      -0.005472       0.014344              1.684727       2.036996      -0.130288       0.253941       1.466910       0.107237       1.550276           0.000000
           10              H       9.535659       1.628885       3.126096       0.138614       1.127894 0.83462792E+01  0.82859409E+02                                 1.789667                            1.688672      -1.328002       2.264278                    0.995172       3.529632       9.956158       0.481535       1.281235      -0.708297       0.020513      -0.027423      -0.019786       0.039551      -0.007464      -0.008508       0.001618      -0.011981      -0.005942      -0.013326       0.000633       0.012693              1.827238       1.786723      -0.296821      -0.116333       1.912573       0.414456       1.782417          -0.000000
           11              H       8.963714       4.225991       6.138642       0.143331       1.188021 0.90190800E+01  0.91639997E+02                                 1.891012                            1.787505      -1.318882       2.276462                    0.994563       3.572050      10.321147       0.453753       1.328506      -0.699238       0.009460       0.023336       0.035815       0.043781       0.007067       0.006170       0.011726      -0.011437       0.031315      -0.014328      -0.006473       0.020801              1.941194       1.790832       0.027927       0.278512       1.851318       0.310630       2.181432          -0.000001
           12              H       8.783377       7.270142       4.850355       0.145175       1.007391 0.72234524E+01  0.69188252E+02                                 1.661472                            1.571905      -1.168473       2.344695                    0.996888       3.382103       9.379483       0.498516       1.282742      -0.707884      -0.013935      -0.030769       0.027195       0.043365       0.008533       0.000399      -0.010146      -0.010775       0.020095      -0.014956      -0.000937       0.015894              1.696827       1.515425       0.116810      -0.227596       1.984566      -0.384958       1.590490          -0.000002
           13              H       8.070064       7.354779      10.597885       0.135490       1.058628 0.76873817E+01  0.74056052E+02                                 1.661762                            1.581121      -1.070315       2.391165                    0.997497       3.251153       8.756873       0.521364       1.219504      -0.723961      -0.002095      -0.041266      -0.013758       0.043549       0.001037       0.000480       0.005583      -0.021370      -0.011252      -0.008872      -0.005472       0.014344              1.684724       1.440009       0.030282       0.169514       2.063890       0.217372       1.550272           0.000000
           14              H       7.268139      11.252453      10.135279       0.138614       1.127896 0.83462930E+01  0.82859614E+02                                 1.789672                            1.688676      -1.328002       2.264278                    0.995172       3.529636       9.956186       0.481534       1.281239      -0.708296      -0.021154       0.026932      -0.019786       0.039551      -0.009462      -0.000647      -0.008636       0.002876      -0.005942      -0.013326       0.000634       0.012693              1.827242       1.755189      -0.288340       0.370018       1.944116      -0.219991       1.782421          -0.000000
           15              H       9.627557      10.025575      13.147825       0.143331       1.188021 0.90190798E+01  0.91640006E+02                                 1.891013                            1.787506      -1.318881       2.276462                    0.994563       3.572051      10.321155       0.453753       1.328507      -0.699238       0.024992       0.003074       0.035815       0.043781       0.003245       0.012926       0.002913       0.016984       0.031315      -0.014328      -0.006473       0.020801              1.941195       1.861248       0.008988       0.372309       1.780904       0.188272       2.181433          -0.000001
           16              H      12.520392       9.060752      11.859538       0.145175       1.007391 0.72234501E+01  0.69188230E+02                                 1.661472                            1.571906      -1.168483       2.344690                    0.996888       3.382104       9.379488       0.498516       1.282742      -0.707884      -0.033333      -0.005465       0.027195       0.043365       0.004679      -0.009694       0.003021       0.017882       0.020095      -0.014956      -0.000938       0.015894              1.696827       2.011513      -0.016621      -0.430861       1.488478      -0.119798       1.590490          -0.000002
           17              H      17.693859      14.732120      10.429664       0.135490       1.058628 0.76873835E+01  0.74056075E+02                                 1.661762                            1.581122      -1.070317       2.391164                    0.997497       3.251152       8.756871       0.521364       1.219504      -0.723961       0.040394      -0.008695       0.013758       0.043549      -0.004463       0.005516      -0.000987       0.019528      -0.011251      -0.008872      -0.005472       0.014343              1.684724       2.036992      -0.130287       0.253941       1.466907       0.107237       1.550273          -0.000000
           18              H      14.138243      16.518889      10.892270       0.138614       1.127895 0.83462830E+01  0.82859446E+02                                 1.789667                            1.688672      -1.328003       2.264277                    0.995172       3.529632       9.956154       0.481536       1.281234      -0.708297      -0.020513       0.027423       0.019786       0.039551      -0.007464      -0.008508       0.001618      -0.011981      -0.005942      -0.013326       0.000633       0.012693              1.827237       1.786722      -0.296821      -0.116333       1.912573       0.414456       1.782416          -0.000000
           19              H      14.710188      13.921783       7.879724       0.143331       1.188022 0.90190852E+01  0.91640065E+02                                 1.891013                            1.787506      -1.318882       2.276462                    0.994563       3.572051      10.321152       0.453753       1.328506      -0.699238      -0.009460      -0.023336      -0.035815       0.043781       0.007067       0.006170       0.011726      -0.011437       0.031314      -0.014328      -0.006473       0.020801              1.941195       1.790832       0.027927       0.278512       1.851319       0.310630       2.181433          -0.000001
           20              H      14.890525      10.877632       9.168011       0.145175       1.007390 0.72234463E+01  0.69188179E+02                                 1.661471                            1.571905      -1.168473       2.344695                    0.996888       3.382102       9.379479       0.498516       1.282742      -0.707884       0.013935       0.030770      -0.027195       0.043365       0.008533       0.000399      -0.010146      -0.010775       0.020095      -0.014956      -0.000937       0.015894              1.696826       1.515425       0.116810      -0.227596       1.984565      -0.384958       1.590489          -0.000002
           21              H       7.863616      10.924345       3.504591       0.125584       1.173599 0.89384130E+01  0.89668151E+02                                 1.797276                            1.718435      -1.183032       2.328790                    0.996074       3.468398       9.621449       0.492823       1.238902      -0.719079      -0.023633       0.030829      -0.000000       0.038845      -0.005552       0.000422       0.000323      -0.002986      -0.033429      -0.011169      -0.000152       0.011320              1.806962       1.836047      -0.326709      -0.158271       2.011795      -0.121326       1.573042          -0.000000
           22              H      15.810286       7.223429      10.513775       0.125585       1.173598 0.89384064E+01  0.89668083E+02                                 1.797277                            1.718435      -1.183030       2.328791                    0.996074       3.468398       9.621454       0.492823       1.238904      -0.719078       0.023633      -0.030829       0.000000       0.038845      -0.005552       0.000422       0.000323      -0.002986      -0.033428      -0.011168      -0.000152       0.011320              1.806962       1.836048      -0.326709      -0.158271       2.011795      -0.121326       1.573042           0.000000
           23              C       9.827960      11.328804       1.748090       0.690810      21.430005 0.22365700E+03  0.45154841E+04                                 7.231853                            5.373999      -0.193264       2.018079                    0.998884      21.151440      58.965765       0.626528       0.484221      -1.010674       0.016113       0.059079      -0.039178       0.072697       0.015307       0.039937       0.108501      -0.018854       0.109722      -0.099732      -0.035187       0.134919              8.700960       7.731997       0.260195      -1.781771      10.358242      -4.478309       8.012641           0.000000
           24              C      14.716555       9.632428       2.034065       0.007671      37.172767 0.40791873E+03  0.93723795E+04                                 9.681722                            6.727749       0.153660       2.074579                    0.999276      26.206971      72.786490       0.640668       0.416099      -1.071929       0.016174      -0.025523       0.015522       0.033970       0.004644      -0.006140       0.022304      -0.000945       0.013352      -0.023859      -0.000107       0.023966             12.184483      10.893595      -3.531908       5.908137      14.159098      -1.740940      11.500757          -0.000007
           25              C      15.507621       9.911578       3.138712      -0.093172      33.586383 0.40925508E+03  0.94857890E+04                                 9.111414                            6.804639      -0.031023       1.971683                    0.999440      28.638112      81.986600       0.622844       0.424275      -1.058292      -0.005185      -0.013899      -0.003135       0.015162       0.004700      -0.044245       0.012511       0.000777      -0.038047      -0.051107       0.008288       0.042818             10.843927      10.496601      -1.689935       6.474029       9.714829      -0.844440      12.320351          -0.000004
           26              C      16.156785       8.900878       3.829818      -0.020863      37.608139 0.40871218E+03  0.93481122E+04                                 9.601922                            6.606828       0.181656       2.071469                    0.999297      26.285202      71.653364       0.668652       0.400497      -1.087668      -0.025373      -0.016507      -0.039234       0.049554      -0.008309      -0.011207      -0.002780      -0.026581      -0.036462      -0.022487       0.000730       0.021757             12.391444      11.577004       0.142433       8.100055      10.580948       1.527701      15.016380          -0.000004
           27              C      15.993192       7.590204       3.424687      -0.136246      34.110598 0.42851488E+03  0.10083885E+05                                 9.238331                            6.992365      -0.070600       1.949663                    0.999464      29.698289      86.698936       0.608318       0.427872      -1.052203       0.010005       0.020593       0.001535       0.022946      -0.015781      -0.053780      -0.025523       0.088648      -0.000443      -0.070437      -0.009908       0.080345             10.715290       9.202921       1.008678       5.413668      11.026777       2.741234      11.916174          -0.000002
           28              C      15.207764       7.338452       2.334058       0.082431      35.786519 0.41895482E+03  0.97303865E+04                                 9.561107                            6.938397      -0.111079       1.980856                    0.999473      26.483570      74.954065       0.612013       0.430906      -1.058234       0.006117      -0.001981       0.001741       0.006661      -0.000218      -0.001268       0.009991      -0.035402      -0.043992      -0.017241      -0.010172       0.027413             11.411769       8.854444      -0.044051       4.509571      14.139782       2.356730      11.241082          -0.000008
           29              C      14.563763       8.330034       1.614916      -0.125931      33.990117 0.45741214E+03  0.10988813E+05                                 9.383494                            7.344438      -0.336882       1.867638                    0.998857      30.367536      90.860400       0.576530       0.442222      -1.039015       0.001972       0.021213      -0.000169       0.021305       0.009064      -0.024636      -0.011144       0.107010       0.052790      -0.064144       0.003392       0.060751             10.557595       8.152504      -2.081771       2.786182      14.405986       0.243693       9.114295          -0.000003
           30              C      13.985144      10.703851       1.271466       0.590496      24.412682 0.25998295E+03  0.54374978E+04                                 7.808344                            5.734263      -0.068994       2.025822                    0.999583      22.721329      63.983314       0.617462       0.474287      -1.018286      -0.026451       0.021045      -0.004592       0.034112       0.063753      -0.075690       0.035262       0.120663      -0.032082      -0.122335       0.001686       0.120649              9.456329       8.206238      -3.677238       3.367287      11.653428      -1.541403       8.509321           0.000001
           31              C      17.030324       9.211782       5.017173       0.688419      21.808142 0.22617890E+03  0.45781450E+04                                 7.314854                            5.397957      -0.213798       2.008228                    0.999002      21.265631      59.314893       0.626369       0.483101      -1.011496       0.040771       0.008663       0.058525       0.071850      -0.015646      -0.113220      -0.009608       0.079298      -0.049453      -0.105935      -0.027748       0.133683              8.891509       8.218633       0.147715       4.907939       7.885683       1.103739      10.570211           0.000000
           32              C       9.528877      10.174396       2.669097      -0.006705      36.524116 0.39859278E+03  0.90589079E+04                                 9.416460                            6.529606       0.183266       2.077031                    0.999298      25.973874      70.559951       0.671868       0.401121      -1.087340      -0.005796      -0.038669       0.028078       0.048138      -0.009022       0.007541       0.016736       0.029618      -0.022308      -0.029004       0.007560       0.021444             12.003231      10.260880       0.713738      -4.434905      14.126878      -6.239972      11.621936          -0.000007
           33              C      10.387357       9.095490       2.685919      -0.129095      32.701259 0.42307314E+03  0.98928755E+04                                 8.920910                            6.916132      -0.031366       1.964984                    0.999470      29.198657      84.101076       0.617812       0.423977      -1.057936      -0.009934       0.020769      -0.002316       0.023139       0.040173       0.020937       0.039945       0.047276       0.120206      -0.072652      -0.001779       0.074431             10.065328       9.145681      -1.237044      -2.240542      13.034701      -3.972890       8.015602          -0.000005
           34              C       6.962827       9.132470       5.261093       0.690811      21.429999 0.22365691E+03  0.45154819E+04                                 7.231852                            5.373998      -0.193263       2.018079                    0.998884      21.151436      58.965754       0.626528       0.484221      -1.010674      -0.061237      -0.000215       0.039178       0.072697       0.008513       0.115150       0.010385       0.031668       0.109723      -0.099732      -0.035187       0.134919              8.700959      10.311594      -0.433632      -4.787402       7.778643      -0.557440       8.012640           0.000000
           35              C       7.331238       3.971044       4.975118       0.007671      37.172782 0.40791889E+03  0.93723842E+04                                 9.681724                            6.727750       0.153660       2.074578                    0.999276      26.206972      72.786494       0.640667       0.416099      -1.071929       0.020446      -0.022248      -0.015522       0.033970       0.003781       0.019943      -0.011723       0.005477       0.013351      -0.023859      -0.000106       0.023965             12.184487      12.167038      -3.874425      -0.146638      12.885662       6.157558      11.500761          -0.000007
           36              C       6.856201       3.279633       3.870471      -0.093172      33.586406 0.40925528E+03  0.94857952E+04                                 9.111418                            6.804641      -0.031024       1.971682                    0.999440      28.638116      81.986623       0.622844       0.424275      -1.058292       0.014769       0.001396       0.003136       0.015162       0.004261       0.000589      -0.045975       0.004043      -0.038047      -0.051106       0.008288       0.042818             10.843933       8.919828      -1.265837       0.866078      11.291614       6.471175      12.320358          -0.000005
           37              C       7.663602       2.390233       3.179365      -0.020862      37.608112 0.40871179E+03  0.93481008E+04                                 9.601916                            6.606824       0.181657       2.071469                    0.999297      26.285190      71.653312       0.668652       0.400497      -1.087668       0.022530       0.020215       0.039234       0.049554      -0.013854      -0.005596      -0.010100       0.014659      -0.036462      -0.022487       0.000731       0.021757             12.391437      10.719586       0.373046       3.579141      11.438353       7.425256      15.016371          -0.000005
           38              C       8.971784       2.207782       3.584496      -0.136246      34.110594 0.42851481E+03  0.10083883E+05                                 9.238330                            6.992365      -0.070600       1.949663                    0.999464      29.698285      86.698902       0.608318       0.427872      -1.052203      -0.022485      -0.004313      -0.001535       0.022947       0.008583      -0.038616      -0.045305      -0.092521      -0.000444      -0.070437      -0.009907       0.080345             10.715289      11.409732       0.415123       4.053283       8.819963       4.515870      11.916174          -0.000002
           39              C       9.418900       2.900865       4.675125       0.082431      35.786503 0.41895453E+03  0.97303776E+04                                 9.561102                            6.938393      -0.111079       1.980856                    0.999473      26.483567      74.954040       0.612014       0.430906      -1.058234       0.000324      -0.006422      -0.001740       0.006661      -0.009068       0.009319      -0.003820       0.030407      -0.043992      -0.017241      -0.010172       0.027413             11.411763      13.761114      -1.363782       3.447145       9.233098       3.742670      11.241075          -0.000008
           40              C       8.628620       3.780313       5.394267      -0.125931      33.990137 0.45741262E+03  0.10988828E+05                                 9.383499                            7.344443      -0.336883       1.867638                    0.998857      30.367544      90.860439       0.576530       0.442222      -1.039015      -0.020997       0.003606       0.000169       0.021305       0.034682      -0.017160      -0.020896      -0.083478       0.052790      -0.064144       0.003392       0.060751             10.557600      12.939807      -3.369398       0.959001       9.618693       2.627264       9.114298          -0.000003
           41              C       6.486561       4.955640       5.737717       0.590496      24.412676 0.25998286E+03  0.54374952E+04                                 7.808341                            5.734261      -0.068994       2.025822                    0.999583      22.721325      63.983291       0.617462       0.474287      -1.018286      -0.013453       0.031009       0.004592       0.034112       0.085416       0.014392      -0.082251      -0.040420      -0.032083      -0.122335       0.001686       0.120649              9.456326       9.576204      -4.045709      -0.613893      10.283454       3.652079       8.509320           0.000001
           42              C       7.136479       1.627427       1.992010       0.688418      21.808148 0.22617898E+03  0.45781470E+04                                 7.314855                            5.397958      -0.213797       2.008228                    0.999002      21.265635      59.314903       0.626369       0.483101      -1.011496      -0.018955      -0.037121      -0.058525       0.071850       0.006355      -0.038686      -0.106838      -0.084296      -0.049453      -0.105935      -0.027748       0.133683              8.891510       7.982245       0.211295       2.340624       8.122073       4.452819      10.570213           0.000001
           43              C       8.155298       9.121447       4.340086      -0.006705      36.524121 0.39859284E+03  0.90589097E+04                                 9.416462                            6.529607       0.183266       2.077031                    0.999298      25.973873      70.559956       0.671868       0.401121      -1.087340       0.038848      -0.004447      -0.028078       0.048138      -0.000376       0.018120       0.002936      -0.034674      -0.022307      -0.029004       0.007561       0.021444             12.003234      14.224112      -0.352241      -7.177720      10.163650      -2.661952      11.621940          -0.000008
           44              C       8.974197       8.012200       4.323264      -0.129095      32.701292 0.42307370E+03  0.98928924E+04                                 8.920918                            6.916139      -0.031369       1.964984                    0.999470      29.198670      84.101143       0.617812       0.423977      -1.057936      -0.017476       0.014988       0.002316       0.023139       0.046610       0.044012       0.009843      -0.000592       0.120207      -0.072652      -0.001779       0.074431             10.065338      12.151792      -2.045587      -4.418493      10.028610      -1.131745       8.015611          -0.000005
           45              C      13.845942       6.818970      12.270276       0.690810      21.430012 0.22365706E+03  0.45154857E+04                                 7.231854                            5.373999      -0.193264       2.018079                    0.998884      21.151446      58.965788       0.626528       0.484221      -1.010674      -0.016113      -0.059079       0.039178       0.072697       0.015307       0.039937       0.108501      -0.018854       0.109722      -0.099732      -0.035187       0.134919              8.700962       7.731998       0.260195      -1.781771      10.358246      -4.478312       8.012644          -0.000000
           46              C       8.957347       8.515346      11.984301       0.007671      37.172749 0.40791857E+03  0.93723744E+04                                 9.681717                            6.727747       0.153662       2.074579                    0.999276      26.206965      72.786457       0.640668       0.416099      -1.071929      -0.016174       0.025523      -0.015522       0.033970       0.004645      -0.006141       0.022304      -0.000945       0.013352      -0.023859      -0.000107       0.023966             12.184476      10.893589      -3.531903       5.908133      14.159089      -1.740936      11.500751          -0.000007
           47              C       8.166281       8.236196      10.879654      -0.093171      33.586361 0.40925478E+03  0.94857802E+04                                 9.111409                            6.804636      -0.031022       1.971683                    0.999440      28.638100      81.986547       0.622844       0.424275      -1.058292       0.005185       0.013899       0.003135       0.015162       0.004700      -0.044245       0.012511       0.000778      -0.038048      -0.051107       0.008288       0.042819             10.843921      10.496595      -1.689933       6.474025       9.714823      -0.844438      12.320344          -0.000004
           48              C       7.517117       9.246896      10.188548      -0.020863      37.608124 0.40871205E+03  0.93481081E+04                                 9.601919                            6.606827       0.181657       2.071469                    0.999297      26.285197      71.653338       0.668652       0.400497      -1.087668       0.025373       0.016506       0.039234       0.049553      -0.008309      -0.011207      -0.002780      -0.026581      -0.036462      -0.022487       0.000731       0.021757             12.391439      11.577001       0.142434       8.100051      10.580943       1.527701      15.016374          -0.000004
           49              C       7.680710      10.557570      10.593679      -0.136246      34.110556 0.42851430E+03  0.10083867E+05                                 9.238320                            6.992358      -0.070597       1.949665                    0.999464      29.698267      86.698822       0.608319       0.427871      -1.052203      -0.010005      -0.020593      -0.001535       0.022946      -0.015781      -0.053781      -0.025523       0.088648      -0.000443      -0.070437      -0.009908       0.080345             10.715277       9.202910       1.008678       5.413661      11.026763       2.741231      11.916159          -0.000002
           50              C       8.466138      10.809322      11.684308       0.082431      35.786500 0.41895462E+03  0.97303798E+04                                 9.561102                            6.938394      -0.111077       1.980857                    0.999473      26.483561      74.954015       0.612014       0.430906      -1.058234      -0.006117       0.001981      -0.001740       0.006662      -0.000218      -0.001268       0.009991      -0.035402      -0.043992      -0.017241      -0.010172       0.027413             11.411762       8.854440      -0.044051       4.509568      14.139772       2.356728      11.241076          -0.000009
           51              C       9.110139       9.817740      12.403450      -0.125931      33.990105 0.45741200E+03  0.10988809E+05                                 9.383491                            7.344436      -0.336881       1.867638                    0.998857      30.367529      90.860370       0.576531       0.442222      -1.039015      -0.001972      -0.021213       0.000169       0.021305       0.009064      -0.024636      -0.011144       0.107010       0.052790      -0.064143       0.003392       0.060751             10.557591       8.152501      -2.081768       2.786181      14.405979       0.243695       9.114293          -0.000003
           52              C       9.688758       7.443923      12.746900       0.590496      24.412679 0.25998295E+03  0.54374974E+04                                 7.808342                            5.734262      -0.068993       2.025822                    0.999583      22.721327      63.983298       0.617462       0.474287      -1.018286       0.026451      -0.021045       0.004592       0.034112       0.063753      -0.075690       0.035262       0.120662      -0.032082      -0.122335       0.001686       0.120649              9.456326       8.206235      -3.677235       3.367285      11.653424      -1.541401       8.509318           0.000001
           53              C       6.643578       8.935992       9.001193       0.688419      21.808136 0.22617884E+03  0.45781435E+04                                 7.314853                            5.397956      -0.213797       2.008228                    0.999002      21.265628      59.314880       0.626370       0.483101      -1.011496      -0.040771      -0.008663      -0.058525       0.071850      -0.015646      -0.113220      -0.009608       0.079298      -0.049453      -0.105935      -0.027748       0.133683              8.891507       8.218631       0.147715       4.907937       7.885682       1.103738      10.570208           0.000000
           54              C      14.145025       7.973378      11.349269      -0.006704      36.524129 0.39859285E+03  0.90589102E+04                                 9.416463                            6.529606       0.183266       2.077031                    0.999298      25.973877      70.559970       0.671868       0.401121      -1.087340       0.005796       0.038670      -0.028078       0.048138      -0.009022       0.007541       0.016735       0.029618      -0.022308      -0.029004       0.007560       0.021444             12.003236      10.260883       0.713738      -4.434907      14.126884      -6.239976      11.621941          -0.000006
           55              C      13.286545       9.052284      11.332447      -0.129095      32.701300 0.42307377E+03  0.98928946E+04                                 8.920920                            6.916139      -0.031368       1.964984                    0.999470      29.198677      84.101176       0.617812       0.423977      -1.057936       0.009934      -0.020769       0.002316       0.023139       0.040173       0.020937       0.039945       0.047276       0.120206      -0.072652      -0.001778       0.074431             10.065341       9.145691      -1.237046      -2.240544      13.034719      -3.972896       8.015612          -0.000006
           56              C      16.711075       9.015304       8.757273       0.690810      21.430010 0.22365702E+03  0.45154845E+04                                 7.231854                            5.373999      -0.193264       2.018079                    0.998884      21.151443      58.965778       0.626528       0.484221      -1.010674       0.061237       0.000215      -0.039178       0.072697       0.008513       0.115150       0.010385       0.031668       0.109723      -0.099732      -0.035187       0.134919              8.700963      10.311599      -0.433632      -4.787406       7.778645      -0.557440       8.012644          -0.000000
           57              C      16.342664      14.176730       9.043248       0.007672      37.172752 0.40791860E+03  0.93723752E+04                                 9.681717                            6.727747       0.153661       2.074579                    0.999276      26.206961      72.786441       0.640668       0.416099      -1.071930      -0.020446       0.022248       0.015522       0.033970       0.003781       0.019943      -0.011723       0.005477       0.013351      -0.023859      -0.000106       0.023966             12.184476      12.167029      -3.874421      -0.146636      12.885650       6.157550      11.500751          -0.000008
           58              C      16.817701      14.868141      10.147895      -0.093171      33.586361 0.40925472E+03  0.94857777E+04                                 9.111407                            6.804634      -0.031021       1.971683                    0.999440      28.638094      81.986509       0.622845       0.424275      -1.058292      -0.014769      -0.001396      -0.003136       0.015162       0.004261       0.000589      -0.045976       0.004043      -0.038047      -0.051107       0.008288       0.042819             10.843918       8.919817      -1.265834       0.866078      11.291597       6.471164      12.320340          -0.000004
           59              C      16.010300      15.757541      10.839001      -0.020862      37.608082 0.40871150E+03  0.93480918E+04                                 9.601909                            6.606820       0.181658       2.071469                    0.999297      26.285180      71.653260       0.668653       0.400497      -1.087668      -0.022530      -0.020215      -0.039234       0.049554      -0.013855      -0.005596      -0.010100       0.014659      -0.036462      -0.022487       0.000731       0.021757             12.391426      10.719579       0.373047       3.579139      11.438342       7.425248      15.016358          -0.000005
           60              C      14.702118      15.939992      10.433870      -0.136246      34.110573 0.42851450E+03  0.10083873E+05                                 9.238324                            6.992361      -0.070599       1.949664                    0.999464      29.698275      86.698846       0.608318       0.427872      -1.052203       0.022485       0.004313       0.001535       0.022947       0.008583      -0.038616      -0.045306      -0.092521      -0.000443      -0.070438      -0.009908       0.080345             10.715283      11.409724       0.415123       4.053281       8.819958       4.515867      11.916167          -0.000002
           61              C      14.255002      15.246909       9.343241       0.082431      35.786501 0.41895452E+03  0.97303768E+04                                 9.561100                            6.938392      -0.111078       1.980856                    0.999473      26.483566      74.954025       0.612014       0.430905      -1.058234      -0.000324       0.006422       0.001740       0.006661      -0.009068       0.009319      -0.003820       0.030407      -0.043992      -0.017241      -0.010172       0.027413             11.411760      13.761110      -1.363781       3.447144       9.233097       3.742669      11.241073          -0.000007
           62              C      15.045282      14.367461       8.624099      -0.125932      33.990136 0.45741260E+03  0.10988827E+05                                 9.383498                            7.344442      -0.336882       1.867638                    0.998857      30.367543      90.860430       0.576530       0.442222      -1.039015       0.020997      -0.003606      -0.000169       0.021305       0.034682      -0.017160      -0.020896      -0.083478       0.052789      -0.064144       0.003392       0.060751             10.557598      12.939806      -3.369398       0.959000       9.618692       2.627264       9.114297          -0.000003
           63              C      17.187341      13.192134       8.280649       0.590496      24.412676 0.25998290E+03  0.54374959E+04                                 7.808340                            5.734261      -0.068993       2.025823                    0.999583      22.721324      63.983279       0.617462       0.474287      -1.018286       0.013453      -0.031009      -0.004592       0.034112       0.085416       0.014392      -0.082251      -0.040420      -0.032083      -0.122335       0.001686       0.120649              9.456324       9.576203      -4.045708      -0.613892      10.283451       3.652077       8.509317           0.000001
           64              C      16.537423      16.520347      12.026356       0.688418      21.808148 0.22617900E+03  0.45781474E+04                                 7.314854                            5.397958      -0.213798       2.008228                    0.999002      21.265635      59.314897       0.626370       0.483101      -1.011496       0.018955       0.037121       0.058525       0.071850       0.006355      -0.038686      -0.106838      -0.084296      -0.049453      -0.105935      -0.027748       0.133683              8.891509       7.982244       0.211295       2.340623       8.122071       4.452817      10.570210           0.000001
           65              C      15.518604       9.026327       9.678280      -0.006705      36.524140 0.39859301E+03  0.90589147E+04                                 9.416466                            6.529609       0.183265       2.077031                    0.999298      25.973880      70.559987       0.671868       0.401121      -1.087340      -0.038848       0.004447       0.028078       0.048138      -0.000376       0.018120       0.002936      -0.034674      -0.022308      -0.029004       0.007560       0.021444             12.003241      14.224121      -0.352241      -7.177726      10.163653      -2.661953      11.621947          -0.000007
           66              C      14.699705      10.135574       9.695102      -0.129096      32.701318 0.42307409E+03  0.98929039E+04                                 8.920923                            6.916142      -0.031370       1.964983                    0.999470      29.198684      84.101200       0.617812       0.423977      -1.057936       0.017476      -0.014988      -0.002316       0.023139       0.046610       0.044012       0.009843      -0.000592       0.120207      -0.072652      -0.001778       0.074430             10.065345      12.151802      -2.045590      -4.418497      10.028616      -1.131745       8.015616          -0.000006
           67              C       8.428820      10.187032       3.504591      -0.104032      34.295356 0.41482351E+03  0.96652351E+04                                 9.274460                            6.866937      -0.084731       1.950215                    0.999458      29.097425      84.025049       0.616684       0.426279      -1.055095       0.010310      -0.013450      -0.000000       0.016947      -0.000001       0.040245       0.030851      -0.000000      -0.020071      -0.052630       0.003346       0.049284             11.151193      11.323551       1.569482      -5.858572      10.479275      -4.491025      11.650754          -0.000008
           68              C      10.080877       8.031912       3.504591       0.075274      33.582551 0.39017913E+03  0.88444312E+04                                 8.945388                            6.550603       0.106805       2.046227                    0.999353      25.806622      70.635525       0.655195       0.412411      -1.076901      -0.000032       0.000041      -0.000000       0.000052      -0.022189      -0.001812      -0.001389      -0.011936      -0.053160      -0.018827      -0.013011       0.031838             10.501544      11.155679      -2.398804      -3.358005      12.446078      -2.574156       7.902875          -0.000009
           69              C      15.245082       7.960742      10.513775      -0.104032      34.295394 0.41482401E+03  0.96652502E+04                                 9.274468                            6.866942      -0.084732       1.950215                    0.999458      29.097442      84.025127       0.616684       0.426279      -1.055095      -0.010310       0.013450      -0.000000       0.016947      -0.000001       0.040245       0.030851      -0.000000      -0.020072      -0.052630       0.003347       0.049284             11.151204      11.323562       1.569484      -5.858580      10.479284      -4.491031      11.650767          -0.000008
           70              C      13.593025      10.115862      10.513775       0.075274      33.582573 0.39017935E+03  0.88444380E+04                                 8.945393                            6.550606       0.106804       2.046227                    0.999353      25.806630      70.635568       0.655195       0.412411      -1.076901       0.000032      -0.000041       0.000000       0.000052      -0.022189      -0.001812      -0.001389      -0.011937      -0.053160      -0.018827      -0.013011       0.031838             10.501551      11.155687      -2.398808      -3.358007      12.446088      -2.574158       7.902880          -0.000009
           71              N      14.976674       5.936178       1.882667       0.543926      19.846608 0.21989855E+03  0.43165703E+04                                 6.236015                            4.913692      -0.073497       2.102608                    0.999104      19.959237      50.750836       0.757818       0.411742      -1.077907      -0.007787      -0.057292      -0.020363       0.061300      -0.002371      -0.046295      -0.002511       0.094452      -0.035150      -0.042928      -0.034270       0.077198              6.906024       4.687190      -0.108293       1.650825       8.690884       1.099712       7.339999           0.000007
           72              N      10.833069       2.759803       5.126516       0.543926      19.846624 0.21989876E+03  0.43165751E+04                                 6.236017                            4.913693      -0.073496       2.102608                    0.999104      19.959240      50.750835       0.757818       0.411741      -1.077907       0.057348      -0.007361       0.020363       0.061300       0.021640      -0.014450      -0.044054      -0.084086      -0.035150      -0.042929      -0.034269       0.077198              6.906028       8.366470      -1.097896       1.490752       5.011615       1.308531       7.339998           0.000009
           73              N       8.697228      12.211596      12.135699       0.543926      19.846604 0.21989850E+03  0.43165690E+04                                 6.236013                            4.913691      -0.073497       2.102608                    0.999104      19.959235      50.750824       0.757818       0.411741      -1.077907       0.007787       0.057292       0.020363       0.061300      -0.002370      -0.046295      -0.002511       0.094452      -0.035150      -0.042928      -0.034270       0.077198              6.906022       4.687189      -0.108293       1.650824       8.690880       1.099711       7.339996           0.000007
           74              N      12.840833      15.387971       8.891850       0.543926      19.846620 0.21989870E+03  0.43165738E+04                                 6.236017                            4.913693      -0.073496       2.102608                    0.999104      19.959239      50.750835       0.757818       0.411741      -1.077907      -0.057348       0.007361      -0.020363       0.061300       0.021640      -0.014450      -0.044054      -0.084087      -0.035150      -0.042929      -0.034269       0.077198              6.906027       8.366468      -1.097896       1.490752       5.011615       1.308531       7.339997           0.000008
           75              N      10.978316       6.861197       3.504591       0.536321      20.315523 0.20739488E+03  0.39891108E+04                                 6.190447                            4.675698       0.135194       2.167710                    0.999545      19.547625      48.290943       0.805567       0.395299      -1.095187       0.036669      -0.047835       0.000000       0.060273       0.024986       0.044759       0.034311       0.013441       0.119230      -0.045745      -0.035994       0.081739              7.002992       7.800464      -0.783424      -2.067444       8.221888      -1.584845       4.986624           0.000003
           76              N      12.695586      11.286577      10.513775       0.536321      20.315530 0.20739495E+03  0.39891126E+04                                 6.190449                            4.675699       0.135193       2.167710                    0.999545      19.547630      48.290962       0.805567       0.395299      -1.095187      -0.036669       0.047835      -0.000000       0.060273       0.024986       0.044759       0.034311       0.013441       0.119230      -0.045745      -0.035994       0.081739              7.002995       7.800467      -0.783425      -2.067445       8.221891      -1.584845       4.986626           0.000003
           77              O      13.898542      11.868884       1.762109      -0.671665      34.760352 0.53153366E+03  0.12737843E+05                                 8.349212                            7.041122       0.597062       2.200359                    0.998948      29.289831      76.799671       0.730730       0.349771      -1.146753       0.029796      -0.056636       0.107179       0.124831       0.007098      -0.046791       0.068292      -0.011573      -0.124480      -0.100477       0.024612       0.075865              9.314463       7.350345      -2.469136       0.871114      13.902184       1.092633       6.690858          -0.000000
           78              O      13.418176      10.382511       0.215883      -0.614695      34.043494 0.51883111E+03  0.12377808E+05                                 8.343520                            7.048838       0.561352       2.214183                    0.998120      28.329704      74.495170       0.714905       0.359121      -1.137436      -0.000583      -0.104067       0.030162       0.108351       0.042795       0.005987       0.034514       0.121115       0.092764      -0.097251       0.029929       0.067322              9.359869       9.224512      -1.719932       3.672687       7.674911      -0.375614      11.180183           0.000001
           79              O      10.965174      11.338357       1.208383      -0.648674      40.700259 0.65496530E+03  0.16524047E+05                                 9.408477                            7.972017       0.173204       2.081545                    0.997196      29.179564      78.303460       0.667204       0.363873      -1.136364      -0.037996      -0.058176       0.040060       0.080205       0.007794       0.015966       0.091585       0.048749       0.037148      -0.103281       0.014060       0.089221             10.451928      13.186042       1.784568      -3.994432       8.604631      -2.502264       9.565112          -0.000001
           80              O       8.936025      12.172282       1.550431      -0.713121      39.942485 0.61987190E+03  0.15472285E+05                                 9.301394                            7.718831       0.260438       2.083451                    0.998483      30.313441      81.727891       0.680803       0.360440      -1.135568       0.060302      -0.052951       0.072857       0.108389      -0.015561       0.049685       0.068845      -0.046349       0.062105      -0.090737      -0.000827       0.091564             10.675727       8.299340      -2.951313       1.275699      14.396927      -4.721640       9.330913           0.000002
           81              O      17.194791      10.418235       5.310157      -0.643711      34.992112 0.54134058E+03  0.13032491E+05                                 8.457973                            7.174121       0.372259       2.149426                    0.997972      28.565497      75.076214       0.713594       0.356532      -1.141260      -0.071522      -0.021167      -0.044634       0.086923      -0.008348      -0.077744       0.017540       0.002498      -0.107611      -0.091664       0.012873       0.078791              9.419968       7.322490       1.420983       2.193931      11.031310       3.750798       9.906103           0.000004
           82              O      17.537622       8.245472       5.624168      -0.724509      45.075105 0.71792055E+03  0.18587835E+05                                10.118902                            8.373236       0.130519       2.035557                    0.998071      31.043907      85.215500       0.645970       0.366220      -1.131174      -0.050208       0.055237      -0.088686       0.115919      -0.032319      -0.092741      -0.023414       0.071619      -0.012579      -0.100554      -0.012218       0.112773             11.595064      12.430612      -3.762226       5.085457       9.885837      -3.041616      12.468741           0.000002
           83              O      15.436261       5.063359       2.597603      -0.357106      23.129180 0.33491847E+03  0.71555855E+04                                 6.370937                            5.640942       0.847095       2.357655                    0.999227      24.625970      61.101234       0.804645       0.356283      -1.140717      -0.011375       0.035568      -0.033770       0.050348      -0.073394      -0.034212      -0.131783       0.113934      -0.014368      -0.188681       0.072291       0.116389              6.617275       5.383700      -1.514418       0.936883       8.382651      -1.725957       6.085474          -0.000005
           84              O      14.408687       5.744122       0.856522      -0.329754      23.627603 0.33833000E+03  0.72617160E+04                                 6.559088                            5.742645       0.683968       2.320293                    0.997600      24.327249      60.906086       0.780715       0.365523      -1.131113       0.030795       0.008782       0.050778       0.060032       0.006032       0.009037       0.022471       0.245493       0.279187      -0.171300       0.072330       0.098970              7.049034       5.656957       0.483915       1.367732       5.737532       2.181533       9.752614           0.000000
           85              O      11.986734       6.927258       2.840121      -0.333700      25.040298 0.33652278E+03  0.71705837E+04                                 6.713941                            5.637867       0.921772       2.399384                    0.998950      23.950583      58.598442       0.811558       0.354198      -1.146833      -0.040890      -0.009475       0.025494       0.049109       0.062963      -0.037664       0.052980       0.209282       0.196142      -0.170763       0.063573       0.107190              7.377213      11.357535       0.048991      -3.470442       4.974380      -0.272464       5.799724          -0.000004
           86              O       5.384006       5.341870       5.247074      -0.671665      34.760361 0.53153379E+03  0.12737847E+05                                 8.349214                            7.041123       0.597061       2.200358                    0.998948      29.289834      76.799684       0.730730       0.349771      -1.146753       0.046953      -0.043484      -0.107179       0.124830       0.003238       0.053795      -0.062923       0.017133      -0.124481      -0.100477       0.024612       0.075865              9.314465      12.221557      -3.779330       1.281392       9.030978       0.557423       6.690859          -0.000000
           87              O       6.944135       5.419686       6.793300      -0.614695      34.043467 0.51883054E+03  0.12377790E+05                                 8.343513                            7.048832       0.561354       2.214183                    0.998120      28.329698      74.495127       0.714905       0.359120      -1.137436       0.100646      -0.026467      -0.030162       0.108351       0.067400       0.034884      -0.003183      -0.061839       0.092765      -0.097251       0.029929       0.067322              9.359861       6.916654      -1.099191       0.591209       9.982755       3.644196      11.180174           0.000002
           88              O       6.658226       8.036767       5.800800      -0.648674      40.700257 0.65496528E+03  0.16524047E+05                                 9.408477                            7.972017       0.173205       2.081545                    0.997196      29.179562      78.303458       0.667204       0.363873      -1.136364       0.066048       0.021581      -0.040059       0.080205       0.018970       0.092589      -0.008370      -0.034352       0.037148      -0.103281       0.014060       0.089221             10.451929       9.808925       2.692902      -3.453883      11.981749      -3.207412       9.565112          -0.000001
           89              O       6.379965      10.212875       5.458752      -0.713121      39.942493 0.61987206E+03  0.15472290E+05                                 9.301395                            7.718832       0.260439       2.083451                    0.998483      30.313445      81.727903       0.680803       0.360439      -1.135568       0.035471      -0.071985      -0.072857       0.108389      -0.025087       0.079387       0.030099       0.024483       0.062105      -0.090737      -0.000827       0.091564             10.675728      12.505059      -4.082513      -4.228247      10.191210       2.458297       9.330914           0.000002
           90              O       5.928713       1.781964       1.699026      -0.643711      34.992137 0.54134122E+03  0.13032511E+05                                 8.457979                            7.174127       0.372259       2.149426                    0.997972      28.565497      75.076226       0.713593       0.356532      -1.141260       0.039017       0.063569       0.044635       0.086923      -0.006595      -0.003255      -0.079631      -0.010536      -0.107611      -0.091664       0.012873       0.078791              9.419974      11.493936       0.299004       4.191914       6.859875       1.144419       9.906109           0.000004
           91              O       7.937861       0.886555       1.385015      -0.724509      45.075097 0.71792025E+03  0.18587825E+05                                10.118901                            8.373234       0.130519       2.035557                    0.998071      31.043913      85.215517       0.645970       0.366220      -1.131174      -0.040301       0.062832       0.088687       0.115919      -0.009995      -0.046699      -0.083476      -0.094382      -0.012579      -0.100554      -0.012219       0.112773             11.595061       8.170218      -2.616320      -1.616351      14.146224       5.700940      12.468742           0.000002
           92              O      11.556562       2.089287       4.411580      -0.357105      23.129091 0.33491690E+03  0.71555428E+04                                 6.370916                            5.640925       0.847101       2.357657                    0.999227      24.625945      61.101109       0.804647       0.356283      -1.140718      -0.031392       0.020223       0.033770       0.050347      -0.034914      -0.136146       0.001191      -0.172196      -0.014368      -0.188680       0.072291       0.116389              6.617253       7.420612      -2.062279      -1.423376       6.345694       1.353015       6.085453          -0.000006
           93              O      11.166061       3.258413       6.152661      -0.329754      23.627584 0.33832975E+03  0.72617090E+04                                 6.559083                            5.742642       0.683970       2.320294                    0.997600      24.327242      60.906055       0.780716       0.365523      -1.131113      -0.016479      -0.027457      -0.050778       0.060032       0.066794       0.024047       0.002890      -0.206319       0.279186      -0.171300       0.072330       0.098970              7.049030       5.974848       0.398413       2.461912       5.419638       0.754166       9.752604          -0.000000
           94              O      10.652599       5.904546       4.169062      -0.333700      25.040316 0.33652326E+03  0.71705962E+04                                 6.713945                            5.637872       0.921771       2.399383                    0.998950      23.950584      58.598450       0.811558       0.354198      -1.146833       0.019771       0.037025      -0.025494       0.049109       0.106960       0.041379      -0.050133      -0.117875       0.196141      -0.170763       0.063573       0.107190              7.377217       5.429587       1.643418      -1.164514      10.902336      -3.280569       5.799728          -0.000004
           95              O       9.775360       6.278890      12.256257      -0.671665      34.760338 0.53153344E+03  0.12737836E+05                                 8.349209                            7.041119       0.597061       2.200359                    0.998948      29.289831      76.799662       0.730730       0.349771      -1.146753      -0.029796       0.056636      -0.107179       0.124831       0.007098      -0.046791       0.068292      -0.011573      -0.124480      -0.100477       0.024612       0.075865              9.314458       7.350342      -2.469134       0.871113      13.902177       1.092634       6.690856          -0.000000
           96              O      10.255726       7.765263      13.802483      -0.614694      34.043476 0.51883079E+03  0.12377798E+05                                 8.343516                            7.048835       0.561354       2.214183                    0.998120      28.329700      74.495148       0.714905       0.359121      -1.137436       0.000583       0.104067      -0.030162       0.108351       0.042795       0.005987       0.034514       0.121115       0.092764      -0.097251       0.029929       0.067322              9.359864       9.224507      -1.719929       3.672684       7.674907      -0.375612      11.180177           0.000002
           97              O      12.708728       6.809417      12.809983      -0.648674      40.700266 0.65496540E+03  0.16524051E+05                                 9.408479                            7.972018       0.173204       2.081545                    0.997196      29.179564      78.303467       0.667204       0.363873      -1.136364       0.037996       0.058176      -0.040060       0.080205       0.007794       0.015966       0.091585       0.048748       0.037148      -0.103281       0.014060       0.089221             10.451931      13.186045       1.784569      -3.994433       8.604633      -2.502265       9.565115          -0.000001
           98              O      14.737877       5.975492      12.467935      -0.713121      39.942545 0.61987296E+03  0.15472319E+05                                 9.301406                            7.718840       0.260437       2.083450                    0.998483      30.313453      81.727958       0.680802       0.360440      -1.135568      -0.060302       0.052951      -0.072858       0.108390      -0.015561       0.049685       0.068845      -0.046349       0.062105      -0.090737      -0.000827       0.091564             10.675743       8.299349      -2.951317       1.275701      14.396950      -4.721651       9.330928           0.000002
           99              O       6.479111       7.729539       8.708209      -0.643711      34.992135 0.54134102E+03  0.13032505E+05                                 8.457978                            7.174125       0.372259       2.149426                    0.997972      28.565501      75.076241       0.713593       0.356532      -1.141260       0.071522       0.021167       0.044634       0.086923      -0.008348      -0.077744       0.017540       0.002498      -0.107611      -0.091664       0.012873       0.078791              9.419974       7.322495       1.420984       2.193933      11.031317       3.750801       9.906110           0.000004
          100              O       6.136280       9.902302       8.394198      -0.724509      45.075092 0.71792035E+03  0.18587828E+05                                10.118900                            8.373234       0.130520       2.035558                    0.998071      31.043906      85.215490       0.645970       0.366220      -1.131174       0.050208      -0.055237       0.088686       0.115919      -0.032319      -0.092741      -0.023414       0.071619      -0.012579      -0.100554      -0.012218       0.112773             11.595059      12.430608      -3.762225       5.085454       9.885835      -3.041615      12.468735           0.000002
          101              O       8.237641      13.084415      11.420763      -0.357106      23.129159 0.33491809E+03  0.71555753E+04                                 6.370932                            5.640938       0.847096       2.357655                    0.999227      24.625967      61.101210       0.804646       0.356283      -1.140718       0.011375      -0.035568       0.033770       0.050347      -0.073394      -0.034212      -0.131783       0.113934      -0.014368      -0.188680       0.072291       0.116389              6.617269       5.383696      -1.514417       0.936882       8.382642      -1.725956       6.085470          -0.000005
          102              O       9.265215      12.403652      13.161844      -0.329754      23.627635 0.33833058E+03  0.72617318E+04                                 6.559095                            5.742651       0.683967       2.320293                    0.997600      24.327258      60.906131       0.780715       0.365523      -1.131113      -0.030795      -0.008782      -0.050778       0.060032       0.006032       0.009037       0.022471       0.245493       0.279187      -0.171300       0.072330       0.098970              7.049042       5.656963       0.483915       1.367733       5.737538       2.181536       9.752626           0.000001
          103              O      11.687168      11.220516      11.178245      -0.333700      25.040329 0.33652326E+03  0.71705966E+04                                 6.713948                            5.637873       0.921772       2.399383                    0.998950      23.950588      58.598474       0.811557       0.354198      -1.146833       0.040889       0.009476      -0.025494       0.049109       0.062963      -0.037665       0.052980       0.209282       0.196141      -0.170762       0.063572       0.107190              7.377221      11.357549       0.048990      -3.470447       4.974385      -0.272464       5.799730          -0.000004
          104              O      18.289896      12.805904       8.771292      -0.671665      34.760321 0.53153308E+03  0.12737825E+05                                 8.349206                            7.041117       0.597062       2.200359                    0.998948      29.289826      76.799640       0.730730       0.349771      -1.146753      -0.046953       0.043484       0.107179       0.124830       0.003238       0.053795      -0.062923       0.017133      -0.124480      -0.100477       0.024612       0.075865              9.314455      12.221544      -3.779324       1.281392       9.030967       0.557421       6.690853           0.000000
          105              O      16.729767      12.728088       7.225066      -0.614694      34.043443 0.51883014E+03  0.12377778E+05                                 8.343509                            7.048830       0.561355       2.214184                    0.998120      28.329687      74.495092       0.714905       0.359120      -1.137436      -0.100646       0.026467       0.030162       0.108351       0.067400       0.034884      -0.003183      -0.061839       0.092765      -0.097251       0.029929       0.067322              9.359856       6.916651      -1.099190       0.591209       9.982750       3.644193      11.180168           0.000002
          106              O      17.015676      10.111007       8.217566      -0.648674      40.700261 0.65496533E+03  0.16524048E+05                                 9.408477                            7.972017       0.173205       2.081545                    0.997196      29.179565      78.303464       0.667204       0.363873      -1.136364      -0.066048      -0.021581       0.040060       0.080205       0.018970       0.092589      -0.008370      -0.034352       0.037148      -0.103282       0.014060       0.089221             10.451929       9.808926       2.692903      -3.453884      11.981749      -3.207413       9.565113          -0.000001
          107              O      17.293937       7.934899       8.559614      -0.713121      39.942513 0.61987236E+03  0.15472300E+05                                 9.301399                            7.718834       0.260439       2.083451                    0.998483      30.313448      81.727921       0.680802       0.360440      -1.135568      -0.035471       0.071985       0.072857       0.108389      -0.025087       0.079387       0.030099       0.024483       0.062104      -0.090737      -0.000827       0.091564             10.675733      12.505067      -4.082516      -4.228251      10.191213       2.458300       9.330920           0.000002
          108              O      17.745189      16.365810      12.319340      -0.643711      34.992144 0.54134136E+03  0.13032515E+05                                 8.457980                            7.174128       0.372259       2.149426                    0.997972      28.565500      75.076239       0.713593       0.356532      -1.141260      -0.039017      -0.063569      -0.044634       0.086923      -0.006595      -0.003255      -0.079631      -0.010537      -0.107611      -0.091664       0.012873       0.078791              9.419975      11.493939       0.299003       4.191914       6.859877       1.144418       9.906109           0.000004
          109              O      15.736041      17.261219      12.633351      -0.724509      45.075068 0.71791978E+03  0.18587809E+05                                10.118895                            8.373231       0.130519       2.035557                    0.998071      31.043907      85.215488       0.645970       0.366219      -1.131174       0.040300      -0.062832      -0.088686       0.115919      -0.009995      -0.046699      -0.083476      -0.094382      -0.012579      -0.100554      -0.012219       0.112773             11.595054       8.170215      -2.616318      -1.616350      14.146215       5.700934      12.468733           0.000002
          110              O      12.117340      16.058487       9.606786      -0.357105      23.129095 0.33491698E+03  0.71555451E+04                                 6.370917                            5.640926       0.847100       2.357657                    0.999227      24.625947      61.101117       0.804647       0.356283      -1.140718       0.031392      -0.020223      -0.033770       0.050347      -0.034914      -0.136146       0.001191      -0.172196      -0.014368      -0.188680       0.072291       0.116389              6.617254       7.420613      -2.062279      -1.423376       6.345695       1.353016       6.085455          -0.000006
          111              O      12.507841      14.889361       7.865705      -0.329754      23.627618 0.33833035E+03  0.72617254E+04                                 6.559091                            5.742649       0.683968       2.320293                    0.997600      24.327251      60.906102       0.780715       0.365523      -1.131113       0.016479       0.027457       0.050778       0.060033       0.066793       0.024047       0.002890      -0.206319       0.279186      -0.171300       0.072330       0.098970              7.049038       5.974855       0.398414       2.461916       5.419644       0.754167       9.752617          -0.000000
          112              O      13.021303      12.243228       9.849304      -0.333701      25.040325 0.33652337E+03  0.71705991E+04                                 6.713947                            5.637873       0.921772       2.399383                    0.998950      23.950586      58.598458       0.811557       0.354198      -1.146833      -0.019771      -0.037025       0.025494       0.049109       0.106960       0.041379      -0.050133      -0.117875       0.196142      -0.170763       0.063573       0.107190              7.377220       5.429588       1.643418      -1.164514      10.902341      -3.280571       5.799730          -0.000004

******************************************************
Auxiliary information for the entire system
The total spin magnetic moment of the unit cell is   -0.000185
The total net atomic charge of the unit cell is   0.000001
Accuracy of reproducing the electrostatic potential in the unit cell:
  The inner radius (bohr) =    5.0000
  The outer radius (bohr) =   12.0000
  Valid grid points have density less than (e/(bohr^3)) =    0.0001
  The number of valid grid points were=       205264
  The rms potential error without charges in kcal/mol is=      9.20972
  The rms potential error with partial charges in kcal/mol is=      2.97181
  The RRMSE value at monopole order=      0.32268
  The rms potential error with partial charges and cloud penetration in kcal/mol is=      2.96063
  The RRMSE value at monopole order with cloud penetration is=      0.32147
  The rms potential error with partial charges and atomic dipoles in kcal/mol is=      1.12992
  The RRMSE value at dipole order=      0.12269
  The rms potential error with partial charges, atomic dipoles and cloud penetration in kcal/mol is=      1.11552
  The RRMSE value at dipole order with cloud penetration=      0.12112

******************************************************
The electron densities and ab initio electrostatic potential were computed in VASP using the PBE functional and
projector augmented wave method. See the main text of the journal article for a description of computational details.
The atomic charges, dipoles, and quadrupoles were computed with the DDEC6 method as described in
(a) T. A. Manz and N. Gabaldon Limas, RSC Adv. 6 (2016) 47771-47801 DOI: 10.1039/c6ra04656h
(b) N. Gabaldon Limas and T. A. Manz, RSC Adv. 8 (2018) 2678-2707 DOI: 10.1039/c7ra11829e.
For each atom in the material, the electron cloud parameters were fit to the spherically averaged atom-in-material
electron density using radial positions for which this density was between 10^-4 and 10^-2 electrons per cubic bohr.
The polarizabilities, dispersion coefficients, and quantum Drude oscillator (QDO) parameters were fit using the MCLF method.
The magnetic structure of the system was optimized in VASP from the default ferromagnetic initial guess using spin polarization.
The atomic spin moments (ASMs) were computed on this optimized magnetic structure using the DDEC6 partition as inputs
to the method of T. A. Manz and D. S. Sholl, J. Chem. Theory Comput. 7 (2011) 4146-4164 DOI: 10.1021/ct200539n.
The RMSE and RRMSE were computed using a uniform grid with Ewald summation.
