# Supplementary material for: A collection of forcefield precursors for metal–organic frameworks
Source: RSC Adv. 2019 Nov 13;9(63):36492–507. doi: 10.1039/c9ra07327b (PMC9075174; doi:10.1039/c9ra07327b)
Supplement: RA-009-C9RA07327B-s6241 [file RA-009-C9RA07327B-s6241.xyz]

  112
jmolscript: load "" {1 1 1} spacegroup "x,y,z" unitcell [{     13.703800     0.000000     0.000000 }, {      3.550085    13.235975     0.000000 }, {      6.434718     4.936266    14.041843 }]
Dy    10.011795     4.614771     6.989749     2.064490
Dy    13.420374     7.229595     0.031173     2.064491
Dy    13.676808    13.557470     7.052094     2.064490
Dy     3.833511     6.006380    -0.031173     2.064490
H      9.071934     8.145175    10.451344     0.137191
H     19.220243     9.929658    10.907704     0.137491
H      6.086417     7.332966     7.899941     0.141139
H      6.256452     4.278088     9.187578     0.142968
H     16.688689    13.988217    10.611421     0.137191
H     12.336120     4.648640    10.155061     0.137491
H     18.246594    16.661404    13.162824     0.141139
H     21.153134    15.705782    11.875187     0.142968
H     14.616669    10.027066     3.590499     0.137191
H      4.468360     8.242583     3.134139     0.137491
H     17.602186    10.839275     6.141902     0.141139
H     17.432151    13.894153     4.854265     0.142968
H      6.999914     4.184024     3.430422     0.137191
H     11.352483    13.523601     3.886782     0.137491
H      5.442009     1.510837     0.879019     0.141139
H      2.535469     2.466459     2.166656     0.142968
H     10.742954    13.852869    10.531382     0.124407
H     12.945649     4.319372     3.510461     0.124407
C      8.575065     6.597113     8.291708     0.591180
C      7.715075     7.575252     9.059797     0.005327
C      8.197569     8.277586    10.169103    -0.096156
C      7.386689     9.169349    10.857153    -0.021151
C     19.780037     9.345678    10.451344    -0.133439
C     19.320866     8.642313     9.361697     0.080886
C      6.418387     7.774754     8.648371    -0.123356
C      7.914249     9.912562    12.045093     0.685523
C     11.642387    15.648775     8.764918     0.689136
C     10.451006    15.662043     9.687467    -0.008678
C      6.069373     3.535356     9.714147    -0.126932
C     18.312620    14.067085    12.771056     0.591180
C     17.590662    15.151112    12.002967     0.005327
C     16.787310    14.867035    10.893662    -0.096157
C     16.136055    15.881252    10.205611    -0.021151
C     12.755145     3.956671    10.611421    -0.133439
C     13.553450     4.217955    11.701068     0.080886
C     17.733888    16.455216    12.414393    -0.123356
C     15.281545    15.564237     9.017672     0.685523
C      8.775352    13.449387    12.297846     0.689136
C      9.071174    14.603532    11.375297    -0.008678
C     21.918975    15.694063    11.348618    -0.126932
C     15.113538    11.575128     5.750135     0.591180
C     15.973528    10.596989     4.982046     0.005327
C     15.491034     9.894655     3.872740    -0.096156
C     16.301914     9.002892     3.184690    -0.021151
C      3.908566     8.826563     3.590499    -0.133440
C      4.367737     9.529928     4.680146     0.080886
C     17.270216    10.397487     5.393472    -0.123356
C     15.774354     8.259679     1.996750     0.685523
C     12.046216     2.523466     5.276925     0.689136
C     13.237597     2.510198     4.354376    -0.008678
C     17.619230    14.636885     4.327696    -0.126932
C      5.375983     4.105156     1.270787     0.591180
C      6.097941     3.021129     2.038876     0.005327
C      6.901293     3.305206     3.148181    -0.096157
C      7.552548     2.290989     3.836232    -0.021151
C     10.933458    14.215570     3.430422    -0.133439
C     10.135153    13.954286     2.340775     0.080886
C      5.954715     1.717025     1.627450    -0.123356
C      8.407058     2.608004     5.024171     0.685523
C     14.913251     4.722854     1.743997     0.689136
C     14.617429     3.568709     2.666546    -0.008678
C      1.769628     2.478178     2.693225    -0.126932
C     10.176377    14.591436    10.531382    -0.102188
C      8.515229    16.756842    10.531382     0.073672
C     13.512226     3.580805     3.510461    -0.102188
C     15.173374     1.415399     3.510461     0.073672
N     17.922492     8.793245     8.913762     0.549015
N     13.769932     5.607691    12.149003     0.549015
N      5.766111     9.378996     5.128081     0.549015
N      9.918671    12.564550     1.892840     0.549015
N     17.776433     4.684309    10.531382     0.538929
N      5.912170    13.487932     3.510461     0.538929
O      8.114942     6.136911     7.227337    -0.620045
O      9.673507     6.228710     8.776152    -0.661859
O      9.117645     9.763438    12.328738    -0.634010
O     20.803742    10.658725    12.650296    -0.730532
O     17.579433     8.294592     7.883091    -0.335484
O     17.197822     9.456790     9.634108    -0.357154
O      8.404028     3.509763     8.236945    -0.647540
O     12.219268    14.562787     8.582374    -0.710150
O     16.765900     4.623956    11.195561    -0.335269
O     18.876311    14.392281    13.835428    -0.620045
O     18.383886    12.910704    12.286613    -0.661859
O     15.113828    14.363291     8.734026    -0.634010
O     11.221723     3.308070     8.412468    -0.730532
O     14.340433     5.809857    13.179674    -0.335484
O     13.316770     6.479518    11.428656    -0.357154
O     21.338882    13.432480    12.825819    -0.647540
O      9.674820    12.610864    12.480390    -0.710150
O     18.096513     5.644708     9.867203    -0.335269
O     15.573661    12.035330     6.814506    -0.620045
O     14.015096    11.943531     5.265691    -0.661859
O     14.570958     8.408803     1.713105    -0.634010
O      2.884861     7.513516     1.391547    -0.730532
O      6.109170     9.877649     6.158752    -0.335484
O      6.490781     8.715451     4.407735    -0.357154
O     15.284575    14.662478     5.804898    -0.647540
O     11.469335     3.609454     5.459469    -0.710150
O      6.922703    13.548285     2.846282    -0.335269
O      4.812292     3.779960     0.206415    -0.620045
O      5.304717     5.261537     1.755230    -0.661859
O      8.574775     3.808950     5.307817    -0.634010
O     12.466880    14.864171     5.629375    -0.730532
O      9.348170    12.362384     0.862169    -0.335484
O     10.371833    11.692723     2.613187    -0.357154
O      2.349721     4.739761     1.216024    -0.647540
O     14.013783     5.561377     1.561453    -0.710150
O      5.592090    12.527533     4.174640    -0.335270

The following XYZ coordinates are in angstroms. Other properties are in atomic units.
The sperically averaged electron density of each atom fit to a function of the form exp(a - br)
eigen_1, eigen_2 and eigen_3 are the three eigenvalues of traceless quadrupole moment tensor
  atom number  atomic symbol              X              Y              Z     net charge C6 coefficient C8 coefficient C10 coefficient fluctuating dipole atomic polarizability isotropic forcefield polarizability              a              b squared Pearson coefficient          <r^3>          <r^4>         wp_QDO          m_QDO          q_QDO       dipole_x       dipole_y       dipole_z         dipole            Qxy            Qxz            Qyz     Q(x^2-y^2)  Q(3z^2 - R^2)        eigen_1        eigen_2        eigen_3 static polarizability      alpha(xx)      alpha(xy)      alpha(xz)      alpha(yy)      alpha(yz)      alpha(zz) atomic spin moment
            1             Dy      10.011795       4.614771       6.989749       2.064490      99.805902 0.20106600E+04  0.61765996E+05                                14.307149                           12.037292       2.247723       2.467310                    0.999910      71.155808     160.399276       0.737811       0.270240      -1.330714       0.016702       0.014206      -0.009255       0.023799       0.114833      -0.016730      -0.145001       0.071093       0.100196      -0.195236       0.008154       0.187083             17.049779      17.837769      -4.248497      -3.383498      15.970173       3.639785      17.341394          -0.000003
            2             Dy      13.420374       7.229595       0.031173       2.064491      99.805874 0.20106593E+04  0.61765968E+05                                14.307146                           12.037290       2.247723       2.467310                    0.999910      71.155804     160.399254       0.737811       0.270240      -1.330714      -0.018048      -0.012452       0.009255       0.023799       0.117208      -0.144385       0.021405       0.053380       0.100195      -0.195236       0.008154       0.187083             17.049776      13.969434      -3.210951       2.639008      19.838502      -4.210914      17.341393          -0.000003
            3             Dy      13.676808      13.557470       7.052094       2.064490      99.805906 0.20106601E+04  0.61766001E+05                                14.307149                           12.037293       2.247723       2.467310                    0.999910      71.155809     160.399281       0.737811       0.270240      -1.330714      -0.016702      -0.014206       0.009255       0.023799       0.114833      -0.016730      -0.145001       0.071093       0.100196      -0.195236       0.008154       0.187083             17.049780      17.837770      -4.248497      -3.383499      15.970175       3.639786      17.341396          -0.000003
            4             Dy       3.833511       6.006380      -0.031173       2.064490      99.805911 0.20106602E+04  0.61766003E+05                                14.307150                           12.037293       2.247723       2.467310                    0.999910      71.155808     160.399276       0.737811       0.270240      -1.330714       0.018048       0.012452      -0.009255       0.023799       0.117208      -0.144385       0.021405       0.053380       0.100196      -0.195237       0.008154       0.187083             17.049782      13.969439      -3.210954       2.639009      19.838510      -4.210917      17.341399          -0.000003
            5              H       9.071934       8.145175      10.451344       0.137191       1.042696 0.75505199E+01  0.72397004E+02                                 1.643425                            1.565799      -1.062180       2.396461                    0.997736       3.229492       8.672400       0.524610       1.217660      -0.724381       0.039851      -0.008225       0.013577       0.042896      -0.004406       0.005419      -0.001118       0.019490      -0.011845      -0.008721      -0.005621       0.014343              1.665412       2.009383      -0.126564       0.246428       1.452263       0.106224       1.534590           0.000000
            6              H      19.220243       9.929658      10.907704       0.137491       1.127811 0.83626631E+01  0.83065064E+02                                 1.789052                            1.689782      -1.333543       2.260650                    0.995196       3.539500       9.987476       0.481597       1.280407      -0.708392      -0.020164       0.027793       0.019742       0.039608      -0.007428      -0.008484       0.001554      -0.012351      -0.006792      -0.013406       0.000640       0.012766              1.825892       1.783996      -0.294148      -0.110330       1.914872       0.412268       1.778806          -0.000001
            7              H       6.086417       7.332966       7.899941       0.141139       1.202555 0.91712592E+01  0.93591959E+02                                 1.907534                            1.803245      -1.338954       2.266610                    0.994267       3.597405      10.422502       0.451424       1.329571      -0.698985      -0.008960      -0.022881      -0.035618       0.043272       0.006852       0.005937       0.011933      -0.011199       0.031961      -0.014180      -0.006704       0.020883              1.957938       1.803058       0.026363       0.279861       1.862610       0.314679       2.208147          -0.000001
            8              H       6.256452       4.278088       9.187578       0.142968       1.014898 0.73051164E+01  0.70146519E+02                                 1.667494                            1.578989      -1.171765       2.342131                    0.996868       3.395182       9.418441       0.498385       1.279860      -0.708493       0.013724       0.031003      -0.026947       0.043309       0.008539       0.000279      -0.010253      -0.009745       0.020394      -0.014839      -0.001028       0.015867              1.701838       1.519961       0.114525      -0.227068       1.989138      -0.384819       1.596415          -0.000002
            9              H      16.688689      13.988217      10.611421       0.137191       1.042696 0.75505263E+01  0.72397088E+02                                 1.643426                            1.565800      -1.062181       2.396461                    0.997736       3.229493       8.672407       0.524609       1.217661      -0.724381      -0.002379      -0.040622      -0.013577       0.042897       0.001062       0.000324       0.005523      -0.021284      -0.011845      -0.008721      -0.005621       0.014343              1.665413       1.426317       0.029824       0.166437       2.035332       0.210497       1.534591           0.000000
           10              H      12.336120       4.648640      10.155061       0.137491       1.127811 0.83626662E+01  0.83065101E+02                                 1.789052                            1.689782      -1.333543       2.260650                    0.995196       3.539500       9.987476       0.481597       1.280407      -0.708392      -0.021620       0.026676      -0.019742       0.039608      -0.009521      -0.000697      -0.008597       0.003259      -0.006792      -0.013406       0.000640       0.012766              1.825892       1.758889      -0.287414       0.369611       1.939980      -0.213365       1.778806          -0.000001
           11              H      18.246594      16.661404      13.162824       0.141139       1.202556 0.91712655E+01  0.93592035E+02                                 1.907535                            1.803245      -1.338954       2.266611                    0.994267       3.597405      10.422501       0.451424       1.329571      -0.698985       0.024421       0.002726       0.035618       0.043272       0.003130       0.013063       0.002643       0.016553       0.031961      -0.014180      -0.006704       0.020883              1.957939       1.871807       0.007923       0.376436       1.793862       0.188787       2.208148          -0.000001
           12              H      21.153134      15.705782      11.875187       0.142968       1.014898 0.73051151E+01  0.70146510E+02                                 1.667494                            1.578990      -1.171765       2.342132                    0.996868       3.395182       9.418444       0.498384       1.279861      -0.708493      -0.033500      -0.005224       0.026947       0.043309       0.004955      -0.009831       0.002926       0.016983       0.020394      -0.014839      -0.001028       0.015867              1.701838       2.014963      -0.018243      -0.430506       1.494137      -0.119625       1.596415          -0.000002
           13              H      14.616669      10.027066       3.590499       0.137191       1.042691 0.75504813E+01  0.72396631E+02                                 1.643430                            1.565804      -1.062181       2.396461                    0.997736       3.229478       8.672397       0.524603       1.217674      -0.724378      -0.039851       0.008225      -0.013577       0.042896      -0.004406       0.005419      -0.001118       0.019490      -0.011845      -0.008721      -0.005621       0.014343              1.665417       2.009389      -0.126564       0.246429       1.452268       0.106225       1.534595           0.000000
           14              H       4.468360       8.242583       3.134139       0.137491       1.127811 0.83626601E+01  0.83065030E+02                                 1.789052                            1.689782      -1.333543       2.260650                    0.995196       3.539500       9.987477       0.481597       1.280408      -0.708392       0.020164      -0.027793      -0.019742       0.039608      -0.007428      -0.008484       0.001554      -0.012351      -0.006792      -0.013406       0.000640       0.012766              1.825891       1.783996      -0.294148      -0.110330       1.914872       0.412267       1.778806          -0.000001
           15              H      17.602186      10.839275       6.141902       0.141139       1.202555 0.91712582E+01  0.93591941E+02                                 1.907534                            1.803244      -1.338954       2.266610                    0.994267       3.597405      10.422500       0.451425       1.329571      -0.698985       0.008960       0.022881       0.035618       0.043272       0.006852       0.005937       0.011933      -0.011199       0.031961      -0.014180      -0.006704       0.020883              1.957938       1.803057       0.026363       0.279861       1.862610       0.314679       2.208147          -0.000001
           16              H      17.432151      13.894153       4.854265       0.142968       1.014898 0.73051152E+01  0.70146511E+02                                 1.667494                            1.578990      -1.171765       2.342131                    0.996868       3.395182       9.418444       0.498384       1.279861      -0.708493      -0.013724      -0.031003       0.026947       0.043309       0.008539       0.000279      -0.010253      -0.009745       0.020394      -0.014839      -0.001028       0.015867              1.701839       1.519961       0.114525      -0.227068       1.989139      -0.384819       1.596415          -0.000002
           17              H       6.999914       4.184024       3.430422       0.137191       1.042691 0.75504810E+01  0.72396622E+02                                 1.643430                            1.565803      -1.062181       2.396461                    0.997736       3.229478       8.672395       0.524604       1.217674      -0.724378       0.002379       0.040622       0.013577       0.042897       0.001062       0.000324       0.005523      -0.021284      -0.011845      -0.008721      -0.005621       0.014343              1.665417       1.426320       0.029823       0.166438       2.035335       0.210498       1.534594           0.000000
           18              H      11.352483      13.523601       3.886782       0.137491       1.127811 0.83626668E+01  0.83065113E+02                                 1.789053                            1.689783      -1.333544       2.260650                    0.995196       3.539500       9.987478       0.481597       1.280408      -0.708392       0.021620      -0.026676       0.019742       0.039608      -0.009521      -0.000697      -0.008597       0.003259      -0.006792      -0.013406       0.000640       0.012766              1.825892       1.758889      -0.287414       0.369612       1.939981      -0.213365       1.778806          -0.000000
           19              H       5.442009       1.510837       0.879019       0.141139       1.202556 0.91712697E+01  0.93592087E+02                                 1.907535                            1.803245      -1.338954       2.266610                    0.994267       3.597406      10.422504       0.451424       1.329571      -0.698985      -0.024421      -0.002726      -0.035618       0.043272       0.003130       0.013063       0.002643       0.016553       0.031961      -0.014180      -0.006704       0.020883              1.957939       1.871807       0.007923       0.376436       1.793862       0.188787       2.208148          -0.000001
           20              H       2.535469       2.466459       2.166656       0.142968       1.014898 0.73051200E+01  0.70146564E+02                                 1.667494                            1.578990      -1.171765       2.342131                    0.996868       3.395183       9.418445       0.498385       1.279860      -0.708493       0.033500       0.005224      -0.026947       0.043309       0.004955      -0.009831       0.002926       0.016983       0.020394      -0.014839      -0.001028       0.015867              1.701838       2.014963      -0.018243      -0.430506       1.494137      -0.119625       1.596415          -0.000002
           21              H      10.742954      13.852869      10.531382       0.124407       1.168464 0.89017951E+01  0.89118986E+02                                 1.783576                            1.708155      -1.149738       2.340781                    0.996396       3.463122       9.565360       0.497743       1.229160      -0.721229       0.024341      -0.031731      -0.000000       0.039992      -0.005764       0.000468       0.000359      -0.003092      -0.033802      -0.011299      -0.000303       0.011602              1.792362       1.820693      -0.319333      -0.155779       1.991992      -0.119502       1.564400          -0.000001
           22              H      12.945649       4.319372       3.510461       0.124407       1.168464 0.89017937E+01  0.89118970E+02                                 1.783575                            1.708155      -1.149738       2.340781                    0.996396       3.463122       9.565360       0.497743       1.229160      -0.721229      -0.024342       0.031731       0.000000       0.039992      -0.005764       0.000468       0.000359      -0.003092      -0.033802      -0.011299      -0.000303       0.011602              1.792362       1.820693      -0.319333      -0.155779       1.991992      -0.119502       1.564400          -0.000001
           23              C       8.575065       6.597113       8.291708       0.591180      24.324469 0.26010310E+03  0.54394999E+04                                 7.783691                            5.733797      -0.067661       2.026155                    0.999564      22.715514      63.920198       0.617906       0.473991      -1.018658       0.013439      -0.028379      -0.005770       0.031926       0.084917       0.014335      -0.081392      -0.044319      -0.035092      -0.121184       0.000422       0.120763              9.397002       9.629302      -3.987286      -0.580342      10.087047       3.567984       8.474659          -0.000001
           24              C       7.715075       7.575252       9.059797       0.005327      37.403136 0.41352101E+03  0.95287170E+04                                 9.712659                            6.768776       0.158646       2.074989                    0.999241      26.281596      72.978710       0.639757       0.415484      -1.072871      -0.021264       0.021942       0.015344       0.034191       0.004813       0.021658      -0.010161       0.005581       0.019553      -0.024686      -0.001001       0.025687             12.197187      12.351723      -3.933007      -0.181054      12.806230       6.068474      11.433607          -0.000003
           25              C       8.197569       8.277586      10.169103      -0.096156      33.732782 0.41526925E+03  0.96577184E+04                                 9.141847                            6.857041      -0.029631       1.970523                    0.999421      28.749076      82.369765       0.620278       0.424595      -1.058381      -0.014790      -0.001109      -0.004431       0.015479       0.005553       0.000761      -0.046554       0.003773      -0.030002      -0.050766       0.006826       0.043940             10.856443       8.943794      -1.244133       0.874943      11.288822       6.460347      12.336714          -0.000003
           26              C       7.386689       9.169349      10.857153      -0.021151      37.514016 0.40778632E+03  0.93233095E+04                                 9.584788                            6.599579       0.174980       2.069584                    0.999314      26.282013      71.672420       0.668864       0.400526      -1.087455      -0.022382      -0.018511      -0.039807       0.049276      -0.013142      -0.006294      -0.008831       0.011559      -0.040006      -0.021712       0.000681       0.021031             12.348640      10.755554       0.400507       3.638957      11.303438       7.338631      14.986928          -0.000002
           27              C      19.780037       9.345678      10.451344      -0.133439      34.266664 0.43097690E+03  0.10152920E+05                                 9.264807                            7.010316      -0.064748       1.951398                    0.999438      29.683689      86.607888       0.608018       0.427615      -1.052717       0.023238       0.003199       0.000419       0.023461       0.007977      -0.038619      -0.044851      -0.092617       0.007089      -0.070704      -0.008988       0.079692             10.758152      11.494030       0.476806       4.138969       8.846530       4.524714      11.933897          -0.000003
           28              C      19.320866       8.642313       9.361697       0.080886      35.852634 0.41742635E+03  0.96875472E+04                                 9.571835                            6.926485      -0.116480       1.979630                    0.999484      26.470052      74.925705       0.612343       0.431000      -1.058010      -0.001925       0.005722       0.001299       0.006175      -0.007755       0.008584      -0.003253       0.027864      -0.039757      -0.015591      -0.009172       0.024764             11.435899      13.967930      -1.415291       3.442924       9.205533       3.675485      11.134233          -0.000002
           29              C       6.418387       7.774754       8.648371      -0.123356      33.911241 0.45401277E+03  0.10891841E+05                                 9.373497                            7.321385      -0.347520       1.864728                    0.998786      30.352846      90.889334       0.576664       0.442741      -1.038233       0.020670      -0.001839      -0.000002       0.020752       0.036583      -0.017094      -0.020040      -0.085413       0.055063      -0.066449       0.004993       0.061456             10.548995      13.013943      -3.406715       0.913573       9.556052       2.601462       9.076989          -0.000003
           30              C       7.914249       9.912562      12.045093       0.685523      21.877218 0.22703036E+03  0.45994955E+04                                 7.325842                            5.405689      -0.218791       2.005154                    0.999060      21.306750      59.447617       0.626369       0.482669      -1.011767       0.016277       0.036565       0.059030       0.071320       0.006233      -0.039549      -0.105637      -0.087074      -0.051198      -0.105617      -0.027876       0.133493              8.892318       8.052802       0.208499       2.369682       8.045942       4.409204      10.578209          -0.000001
           31              C      11.642387      15.648775       8.764918       0.689136      21.444850 0.22443006E+03  0.45358971E+04                                 7.234471                            5.384291      -0.203452       2.013356                    0.998875      21.218957      59.223518       0.625629       0.484404      -1.010380       0.060418      -0.000344      -0.037521       0.071122       0.008434       0.115801       0.010686       0.029822       0.115048      -0.100704      -0.035173       0.135877              8.679142      10.236835      -0.410360      -4.720621       7.843400      -0.576145       7.957192          -0.000002
           32              C      10.451006      15.662043       9.687467      -0.008678      36.904110 0.40518530E+03  0.92443927E+04                                 9.480100                            6.583238       0.179985       2.074513                    0.999280      26.086867      70.949101       0.669306       0.401104      -1.087609      -0.037818       0.004792       0.028280       0.047465      -0.001442       0.016802       0.000951      -0.037346      -0.027285      -0.028656       0.005376       0.023280             12.073484      14.391636      -0.427304      -7.245385      10.149357      -2.586331      11.679460          -0.000002
           33              C       6.069373       3.535356       9.714147      -0.126932      32.819174 0.42442515E+03  0.99333830E+04                                 8.946016                            6.930425      -0.036488       1.963115                    0.999506      29.223951      84.238606       0.616680       0.424375      -1.057584       0.016638      -0.015633      -0.001410       0.022873       0.046927       0.043045       0.008485       0.000807       0.120514      -0.072927      -0.000262       0.073189             10.097782      12.243649      -2.105782      -4.456264      10.005827      -1.079797       8.043870          -0.000007
           34              C      18.312620      14.067085      12.771056       0.591180      24.324484 0.26010324E+03  0.54395035E+04                                 7.783695                            5.733800      -0.067662       2.026155                    0.999564      22.715511      63.920193       0.617905       0.473991      -1.018658       0.023929      -0.020332       0.005770       0.031926       0.062430      -0.074899       0.034931       0.123360      -0.035091      -0.121184       0.000422       0.120763              9.397009       8.060977      -3.566643       3.295839      11.655389      -1.484854       8.474662          -0.000001
           35              C      17.590662      15.151112      12.002967       0.005327      37.403124 0.41352070E+03  0.95287086E+04                                 9.712658                            6.768774       0.158646       2.074989                    0.999241      26.281592      72.978708       0.639757       0.415484      -1.072870      -0.015684       0.026222      -0.015344       0.034191       0.005563      -0.004204       0.023551      -0.000013       0.019552      -0.024686      -0.001001       0.025687             12.197187      10.807534      -3.518833       5.814401      14.350422      -1.746962      11.433604          -0.000003
           36              C      16.787310      14.867035      10.893662      -0.096157      33.732838 0.41527014E+03  0.96577445E+04                                 9.141859                            6.857049      -0.029629       1.970523                    0.999421      28.749101      82.369869       0.620277       0.424595      -1.058381       0.004901       0.013998       0.004430       0.015479       0.005752      -0.044770       0.012795       0.002288      -0.030001      -0.050768       0.006827       0.043941             10.856458      10.508862      -1.663904       6.466476       9.723781      -0.828534      12.336732          -0.000003
           37              C      16.136055      15.881252      10.205611      -0.021151      37.514053 0.40778648E+03  0.93233144E+04                                 9.584796                            6.599581       0.174980       2.069584                    0.999314      26.282017      71.672444       0.668863       0.400526      -1.087455       0.023678       0.016822       0.039807       0.049277      -0.008486      -0.010160      -0.003791      -0.023161      -0.040006      -0.021712       0.000681       0.021031             12.348655      11.467111       0.209671       8.030822      10.591900       1.613606      14.986953          -0.000002
           38              C      12.755145       3.956671      10.611421      -0.133439      34.266688 0.43097704E+03  0.10152925E+05                                 9.264811                            7.010317      -0.064748       1.951398                    0.999438      29.683691      86.607900       0.608018       0.427615      -1.052717      -0.009110      -0.021616      -0.000419       0.023461      -0.016268      -0.053324      -0.025682       0.088170       0.007090      -0.070704      -0.008988       0.079692             10.758160       9.262820       1.075257       5.442489      11.077752       2.825516      11.933908          -0.000003
           39              C      13.553450       4.217955      11.701068       0.080886      35.852630 0.41742619E+03  0.96875430E+04                                 9.571835                            6.926484      -0.116479       1.979630                    0.999484      26.470050      74.925702       0.612343       0.431000      -1.058010      -0.005028       0.003341      -0.001299       0.006175       0.000258      -0.000918       0.009134      -0.031886      -0.039757      -0.015591      -0.009172       0.024763             11.435900       8.816889      -0.033701       4.441927      14.356578       2.373231      11.134234          -0.000002
           40              C      17.733888      16.455216      12.414393      -0.123356      33.911265 0.45401302E+03  0.10891849E+05                                 9.373501                            7.321387      -0.347519       1.864728                    0.998786      30.352844      90.889328       0.576664       0.442741      -1.038233      -0.003579      -0.020441       0.000002       0.020752       0.010301      -0.023784      -0.011319       0.110563       0.055063      -0.066449       0.004993       0.061456             10.549001       8.083299      -2.084245       2.749322      14.486711       0.208457       9.076992          -0.000003
           41              C      15.281545      15.564237       9.017672       0.685523      21.877240 0.22703050E+03  0.45994990E+04                                 7.325848                            5.405691      -0.218791       2.005154                    0.999060      21.306750      59.447623       0.626369       0.482669      -1.011767      -0.039533      -0.006249      -0.059030       0.071320      -0.016391      -0.112277      -0.010833       0.081625      -0.051198      -0.105617      -0.027876       0.133493              8.892329       8.150753       0.182236       4.872579       7.948006       1.146550      10.578227          -0.000001
           42              C       8.775352      13.449387      12.297846       0.689136      21.444865 0.22443013E+03  0.45358987E+04                                 7.234475                            5.384292      -0.203452       2.013356                    0.998875      21.218956      59.223514       0.625629       0.484404      -1.010380      -0.015319      -0.058445       0.037521       0.071122       0.014764       0.040321       0.109079      -0.017377       0.115048      -0.100704      -0.035173       0.135877              8.679149       7.798670       0.243595      -1.779396      10.281576      -4.410220       7.957200          -0.000002
           43              C       9.071174      14.603532      11.375297      -0.008678      36.904122 0.40518521E+03  0.92443908E+04                                 9.480103                            6.583238       0.179985       2.074513                    0.999280      26.086870      70.949125       0.669306       0.401104      -1.087609       0.005168       0.037768      -0.028280       0.047465      -0.010593       0.005271       0.015982       0.030891      -0.027285      -0.028656       0.005376       0.023280             12.073490      10.220230       0.691535      -4.375022      14.320772      -6.328034      11.679469          -0.000002
           44              C      21.918975      15.694063      11.348618      -0.126932      32.819193 0.42442551E+03  0.99333936E+04                                 8.946020                            6.930428      -0.036488       1.963115                    0.999506      29.223953      84.238620       0.616680       0.424375      -1.057584       0.010789      -0.020119       0.001410       0.022873       0.040830       0.019347       0.039377       0.046269       0.120515      -0.072927      -0.000262       0.073189             10.097787       9.102218      -1.263204      -2.197369      13.147268      -4.024406       8.043875          -0.000007
           45              C      15.113538      11.575128       5.750135       0.591180      24.324467 0.26010308E+03  0.54394992E+04                                 7.783690                            5.733797      -0.067660       2.026155                    0.999564      22.715511      63.920181       0.617906       0.473991      -1.018659      -0.013439       0.028379       0.005770       0.031926       0.084917       0.014335      -0.081392      -0.044319      -0.035092      -0.121184       0.000422       0.120763              9.397002       9.629298      -3.987285      -0.580343      10.087048       3.567986       8.474661          -0.000001
           46              C      15.973528      10.596989       4.982046       0.005327      37.403084 0.41352042E+03  0.95287000E+04                                 9.712651                            6.768770       0.158646       2.074989                    0.999241      26.281574      72.978642       0.639758       0.415484      -1.072871       0.021264      -0.021942      -0.015344       0.034191       0.004813       0.021658      -0.010161       0.005581       0.019553      -0.024686      -0.001001       0.025687             12.197177      12.351712      -3.932999      -0.181050      12.806218       6.068470      11.433601          -0.000003
           47              C      15.491034       9.894655       3.872740      -0.096156      33.732678 0.41526727E+03  0.96576736E+04                                 9.141896                            6.857074      -0.029631       1.970523                    0.999421      28.748908      82.369646       0.620269       0.424601      -1.058376       0.014790       0.001109       0.004431       0.015479       0.005553       0.000761      -0.046554       0.003773      -0.030002      -0.050766       0.006826       0.043940             10.856507       8.943840      -1.244141       0.874948      11.288891       6.460393      12.336789          -0.000003
           48              C      16.301914       9.002892       3.184690      -0.021151      37.513957 0.40778564E+03  0.93232903E+04                                 9.584780                            6.599574       0.174980       2.069584                    0.999314      26.281986      71.672345       0.668864       0.400526      -1.087455       0.022382       0.018511       0.039807       0.049276      -0.013142      -0.006294      -0.008831       0.011559      -0.040006      -0.021712       0.000681       0.021031             12.348629      10.755546       0.400503       3.638950      11.303428       7.338623      14.986911          -0.000002
           49              C       3.908566       8.826563       3.590499      -0.133440      34.266673 0.43097705E+03  0.10152925E+05                                 9.264809                            7.010318      -0.064748       1.951398                    0.999438      29.683692      86.607903       0.608018       0.427615      -1.052717      -0.023238      -0.003199      -0.000419       0.023461       0.007977      -0.038619      -0.044850      -0.092617       0.007089      -0.070704      -0.008988       0.079692             10.758153      11.494035       0.476803       4.138969       8.846530       4.524712      11.933895          -0.000003
           50              C       4.367737       9.529928       4.680146       0.080886      35.852630 0.41742631E+03  0.96875463E+04                                 9.571834                            6.926485      -0.116480       1.979630                    0.999484      26.470051      74.925706       0.612343       0.431000      -1.058010       0.001925      -0.005722      -0.001299       0.006175      -0.007755       0.008584      -0.003253       0.027865      -0.039757      -0.015591      -0.009172       0.024764             11.435897      13.967932      -1.415291       3.442925       9.205530       3.675482      11.134230          -0.000002
           51              C      17.270216      10.397487       5.393472      -0.123356      33.911242 0.45401279E+03  0.10891842E+05                                 9.373497                            7.321385      -0.347520       1.864728                    0.998786      30.352845      90.889329       0.576664       0.442741      -1.038233      -0.020670       0.001839       0.000002       0.020752       0.036583      -0.017094      -0.020040      -0.085413       0.055063      -0.066449       0.004993       0.061456             10.548995      13.013945      -3.406713       0.913577       9.556050       2.601461       9.076989          -0.000003
           52              C      15.774354       8.259679       1.996750       0.685523      21.877214 0.22703032E+03  0.45994944E+04                                 7.325842                            5.405689      -0.218791       2.005154                    0.999060      21.306747      59.447609       0.626369       0.482669      -1.011767      -0.016277      -0.036565      -0.059030       0.071320       0.006233      -0.039549      -0.105637      -0.087074      -0.051198      -0.105617      -0.027876       0.133493              8.892318       8.052801       0.208498       2.369680       8.045944       4.409206      10.578211          -0.000001
           53              C      12.046216       2.523466       5.276925       0.689136      21.444851 0.22443008E+03  0.45358975E+04                                 7.234471                            5.384291      -0.203452       2.013356                    0.998875      21.218958      59.223519       0.625629       0.484404      -1.010380      -0.060418       0.000344       0.037521       0.071122       0.008434       0.115801       0.010686       0.029822       0.115048      -0.100704      -0.035173       0.135877              8.679142      10.236835      -0.410360      -4.720621       7.843400      -0.576145       7.957191          -0.000002
           54              C      13.237597       2.510198       4.354376      -0.008678      36.904115 0.40518537E+03  0.92443944E+04                                 9.480100                            6.583238       0.179985       2.074513                    0.999280      26.086870      70.949107       0.669306       0.401104      -1.087609       0.037818      -0.004792      -0.028280       0.047465      -0.001442       0.016802       0.000951      -0.037346      -0.027285      -0.028656       0.005376       0.023280             12.073484      14.391636      -0.427304      -7.245384      10.149358      -2.586330      11.679459          -0.000002
           55              C      17.619230      14.636885       4.327696      -0.126932      32.819181 0.42442523E+03  0.99333857E+04                                 8.946018                            6.930426      -0.036488       1.963115                    0.999506      29.223954      84.238620       0.616680       0.424375      -1.057584      -0.016638       0.015633       0.001410       0.022873       0.046927       0.043045       0.008485       0.000807       0.120515      -0.072927      -0.000262       0.073189             10.097784      12.243651      -2.105782      -4.456265      10.005829      -1.079797       8.043871          -0.000007
           56              C       5.375983       4.105156       1.270787       0.591180      24.324485 0.26010325E+03  0.54395037E+04                                 7.783695                            5.733800      -0.067662       2.026155                    0.999564      22.715511      63.920190       0.617906       0.473991      -1.018658      -0.023929       0.020332      -0.005770       0.031926       0.062430      -0.074899       0.034931       0.123360      -0.035092      -0.121184       0.000422       0.120763              9.397010       8.060979      -3.566643       3.295840      11.655388      -1.484855       8.474664          -0.000001
           57              C       6.097941       3.021129       2.038876       0.005327      37.403069 0.41352009E+03  0.95286910E+04                                 9.712648                            6.768767       0.158646       2.074989                    0.999241      26.281570      72.978632       0.639758       0.415484      -1.072871       0.015684      -0.026222       0.015344       0.034191       0.005563      -0.004204       0.023551      -0.000013       0.019553      -0.024686      -0.001001       0.025687             12.197175      10.807523      -3.518826       5.814396      14.350406      -1.746957      11.433595          -0.000003
           58              C       6.901293       3.305206       3.148181      -0.096157      33.732714 0.41526790E+03  0.96576914E+04                                 9.141902                            6.857078      -0.029628       1.970524                    0.999421      28.748924      82.369696       0.620269       0.424601      -1.058376      -0.004901      -0.013998      -0.004430       0.015479       0.005752      -0.044770       0.012795       0.002288      -0.030000      -0.050768       0.006827       0.043941             10.856515      10.508919      -1.663915       6.466516       9.723826      -0.828541      12.336799          -0.000003
           59              C       7.552548       2.290989       3.836232      -0.021151      37.513968 0.40778554E+03  0.93232874E+04                                 9.584781                            6.599573       0.174981       2.069584                    0.999314      26.281982      71.672324       0.668864       0.400526      -1.087455      -0.023678      -0.016822      -0.039806       0.049277      -0.008486      -0.010160      -0.003791      -0.023161      -0.040006      -0.021712       0.000681       0.021031             12.348634      11.467091       0.209667       8.030805      10.591887       1.613600      14.986924          -0.000002
           60              C      10.933458      14.215570       3.430422      -0.133439      34.266681 0.43097697E+03  0.10152922E+05                                 9.264809                            7.010316      -0.064747       1.951398                    0.999438      29.683687      86.607878       0.608018       0.427614      -1.052717       0.009110       0.021616       0.000419       0.023461      -0.016268      -0.053324      -0.025682       0.088170       0.007089      -0.070704      -0.008988       0.079692             10.758156       9.262816       1.075255       5.442484      11.077751       2.825513      11.933901          -0.000004
           61              C      10.135153      13.954286       2.340775       0.080886      35.852630 0.41742623E+03  0.96875438E+04                                 9.571834                            6.926484      -0.116480       1.979630                    0.999484      26.470051      74.925702       0.612343       0.431000      -1.058010       0.005028      -0.003341       0.001299       0.006175       0.000258      -0.000918       0.009134      -0.031886      -0.039757      -0.015592      -0.009172       0.024764             11.435898       8.816887      -0.033701       4.441924      14.356577       2.373231      11.134230          -0.000002
           62              C       5.954715       1.717025       1.627450      -0.123356      33.911270 0.45401311E+03  0.10891851E+05                                 9.373501                            7.321387      -0.347520       1.864728                    0.998786      30.352846      90.889331       0.576664       0.442741      -1.038233       0.003579       0.020441      -0.000002       0.020752       0.010301      -0.023784      -0.011319       0.110563       0.055063      -0.066449       0.004993       0.061456             10.549001       8.083298      -2.084242       2.749322      14.486713       0.208461       9.076992          -0.000003
           63              C       8.407058       2.608004       5.024171       0.685523      21.877236 0.22703047E+03  0.45994981E+04                                 7.325846                            5.405690      -0.218791       2.005154                    0.999060      21.306746      59.447600       0.626369       0.482669      -1.011767       0.039533       0.006249       0.059030       0.071320      -0.016391      -0.112277      -0.010833       0.081625      -0.051198      -0.105617      -0.027876       0.133493              8.892327       8.150752       0.182234       4.872578       7.948003       1.146547      10.578225          -0.000001
           64              C      14.913251       4.722854       1.743997       0.689136      21.444867 0.22443015E+03  0.45358992E+04                                 7.234475                            5.384292      -0.203452       2.013356                    0.998875      21.218957      59.223517       0.625629       0.484404      -1.010380       0.015319       0.058445      -0.037521       0.071122       0.014764       0.040321       0.109079      -0.017377       0.115048      -0.100704      -0.035173       0.135877              8.679149       7.798670       0.243595      -1.779396      10.281577      -4.410220       7.957200          -0.000002
           65              C      14.617429       3.568709       2.666546      -0.008678      36.904122 0.40518521E+03  0.92443906E+04                                 9.480103                            6.583238       0.179985       2.074513                    0.999280      26.086870      70.949124       0.669306       0.401104      -1.087609      -0.005168      -0.037768       0.028280       0.047465      -0.010593       0.005271       0.015982       0.030891      -0.027285      -0.028656       0.005376       0.023280             12.073490      10.220229       0.691535      -4.375021      14.320772      -6.328033      11.679468          -0.000002
           66              C       1.769628       2.478178       2.693225      -0.126932      32.819191 0.42442547E+03  0.99333923E+04                                 8.946020                            6.930428      -0.036488       1.963115                    0.999506      29.223953      84.238616       0.616680       0.424375      -1.057584      -0.010789       0.020119      -0.001410       0.022873       0.040830       0.019347       0.039377       0.046269       0.120515      -0.072927      -0.000262       0.073189             10.097786       9.102217      -1.263204      -2.197369      13.147267      -4.024406       8.043874          -0.000007
           67              C      10.176377      14.591436      10.531382      -0.102188      34.526367 0.42259256E+03  0.98882573E+04                                 9.321582                            6.935659      -0.093552       1.946417                    0.999436      29.194534      84.379841       0.613230       0.426859      -1.055139      -0.008811       0.011485      -0.000000       0.014475      -0.000057       0.039395       0.030221      -0.000030      -0.025604      -0.052222       0.004326       0.047896             11.181108      11.338525       1.563847      -5.857876      10.499631      -4.493753      11.705168          -0.000005
           68              C       8.515229      16.756842      10.531382       0.073672      33.555512 0.38719728E+03  0.87642319E+04                                 8.946192                            6.530757       0.093150       2.042808                    0.999373      25.784677      70.635503       0.655086       0.413072      -1.075953      -0.001563       0.002038      -0.000000       0.002568      -0.020756       0.000084       0.000065      -0.011134      -0.048466      -0.016160      -0.013408       0.029567             10.513547      11.160629      -2.445073      -3.350038      12.472240      -2.569917       7.907773          -0.000003
           69              C      13.512226       3.580805       3.510461      -0.102188      34.526366 0.42259254E+03  0.98882568E+04                                 9.321581                            6.935658      -0.093552       1.946417                    0.999436      29.194534      84.379837       0.613230       0.426859      -1.055139       0.008811      -0.011485       0.000000       0.014475      -0.000057       0.039395       0.030221      -0.000030      -0.025604      -0.052222       0.004326       0.047896             11.181107      11.338523       1.563847      -5.857875      10.499630      -4.493752      11.705166          -0.000005
           70              C      15.173374       1.415399       3.510461       0.073672      33.555516 0.38719731E+03  0.87642328E+04                                 8.946193                            6.530757       0.093150       2.042808                    0.999373      25.784678      70.635507       0.655086       0.413072      -1.075953       0.001563      -0.002038      -0.000000       0.002568      -0.020756       0.000084       0.000065      -0.011134      -0.048466      -0.016160      -0.013407       0.029567             10.513548      11.160630      -2.445074      -3.350038      12.472241      -2.569917       7.907773          -0.000003
           71              N      17.922492       8.793245       8.913762       0.549015      19.863917 0.21888703E+03  0.42918873E+04                                 6.241245                            4.901238      -0.056869       2.108423                    0.999146      19.904418      50.587735       0.759023       0.411550      -1.078001      -0.056894       0.007187      -0.020002       0.060734       0.020832      -0.012964      -0.042879      -0.081848      -0.038407      -0.040601      -0.034491       0.075091              6.927588       8.459824      -1.107392       1.524265       4.989041       1.287047       7.333898          -0.000001
           72              N      13.769932       5.607691      12.149003       0.549015      19.863915 0.21888696E+03  0.42918857E+04                                 6.241245                            4.901237      -0.056869       2.108423                    0.999146      19.904418      50.587738       0.759023       0.411550      -1.078001       0.007797       0.056814       0.020002       0.060734      -0.002444      -0.044774      -0.001413       0.091712      -0.038406      -0.040601      -0.034491       0.075091              6.927587       4.667800      -0.090315       1.637985       8.781057       1.138807       7.333906          -0.000001
           73              N       5.766111       9.378996       5.128081       0.549015      19.863916 0.21888701E+03  0.42918869E+04                                 6.241245                            4.901238      -0.056869       2.108423                    0.999146      19.904418      50.587738       0.759023       0.411550      -1.078001       0.056894      -0.007187       0.020002       0.060734       0.020832      -0.012964      -0.042879      -0.081848      -0.038407      -0.040601      -0.034491       0.075091              6.927588       8.459825      -1.107392       1.524265       4.989041       1.287047       7.333898          -0.000001
           74              N       9.918671      12.564550       1.892840       0.549015      19.863910 0.21888689E+03  0.42918841E+04                                 6.241244                            4.901237      -0.056869       2.108423                    0.999146      19.904416      50.587732       0.759023       0.411550      -1.078001      -0.007797      -0.056814      -0.020002       0.060734      -0.002444      -0.044774      -0.001413       0.091712      -0.038407      -0.040601      -0.034491       0.075091              6.927586       4.667799      -0.090315       1.637985       8.781055       1.138806       7.333904          -0.000001
           75              N      17.776433       4.684309      10.531382       0.538929      20.286617 0.20652818E+03  0.39684778E+04                                 6.187149                            4.665554       0.127707       2.165846                    0.999591      19.506634      48.173335       0.806498       0.395238      -1.095176      -0.035813       0.046685      -0.000000       0.058839       0.023774       0.044376       0.034042       0.012753       0.114899      -0.043764      -0.036407       0.080171              7.007603       7.798825      -0.851297      -2.044758       8.255485      -1.568595       4.968497          -0.000001
           76              N       5.912170      13.487932       3.510461       0.538929      20.286617 0.20652817E+03  0.39684774E+04                                 6.187149                            4.665553       0.127708       2.165846                    0.999591      19.506634      48.173337       0.806498       0.395238      -1.095176       0.035813      -0.046685      -0.000000       0.058839       0.023774       0.044376       0.034042       0.012753       0.114899      -0.043764      -0.036407       0.080171              7.007603       7.798826      -0.851297      -2.044758       8.255486      -1.568595       4.968497          -0.000001
           77              O       8.114942       6.136911       7.227337      -0.620045      34.131492 0.52285918E+03  0.12493591E+05                                 8.344742                            7.066912       0.577379       2.217181                    0.998225      28.425480      74.718896       0.715645       0.358184      -1.138585      -0.100934       0.028747       0.029215       0.108938       0.065234       0.039061      -0.001123      -0.062278       0.096380      -0.097270       0.027896       0.069375              9.340668       6.926935      -1.082613       0.617449       9.900566       3.584921      11.194504          -0.000003
           78              O       9.673507       6.228710       8.776152      -0.661859      34.043099 0.51643999E+03  0.12290240E+05                                 8.231809                            6.940734       0.600398       2.205600                    0.998920      29.035972      75.928237       0.735772       0.349802      -1.146456      -0.045886       0.045134       0.102817       0.121301       0.007395       0.050369      -0.062420       0.010383      -0.122718      -0.098900       0.028616       0.070284              9.172211      12.109973      -3.660968       1.278357       8.806878       0.544787       6.599781          -0.000002
           79              O       9.117645       9.763438      12.328738      -0.634010      34.482157 0.52995030E+03  0.12691861E+05                                 8.375960                            7.098750       0.368749       2.151791                    0.997935      28.361145      74.368451       0.717226       0.356582      -1.141108      -0.038554      -0.063169      -0.047170       0.087760      -0.005097      -0.003793      -0.079456      -0.010330      -0.106126      -0.091233       0.012812       0.078422              9.324668      11.433838       0.322816       4.150761       6.765813       1.146519       9.774354          -0.000001
           80              O      20.803742      10.658725      12.650296      -0.730532      45.345398 0.72551553E+03  0.18823680E+05                                10.144416                            8.402752       0.149586       2.039680                    0.998127      31.146336      85.433286       0.646875       0.364945      -1.132779       0.037116      -0.063574      -0.091919       0.117764      -0.014387      -0.048865      -0.079614      -0.092482      -0.016405      -0.102527      -0.005392       0.107919             11.614215       8.185373      -2.616111      -1.620251      14.141627       5.719143      12.515646          -0.000002
           81              O      17.579433       8.294592       7.883091      -0.335484      23.855191 0.34258426E+03  0.73745224E+04                                 6.601269                            5.776621       0.696470       2.322662                    0.997578      24.420640      61.188238       0.778983       0.365268      -1.131542       0.015647       0.025371       0.048304       0.056761       0.068893       0.028366       0.003267      -0.206724       0.285336      -0.174327       0.071746       0.102581              7.103390       6.048425       0.413035       2.525983       5.441470       0.742444       9.820274          -0.000004
           82              O      17.197822       9.456790       9.634108      -0.357154      23.120696 0.33440558E+03  0.71417660E+04                                 6.370977                            5.636268       0.840996       2.355906                    0.999239      24.613072      61.053518       0.805069       0.356239      -1.140773       0.030569      -0.020880      -0.032473       0.049244      -0.033720      -0.136824       0.000427      -0.171217      -0.014923      -0.188922       0.073559       0.115362              6.622903       7.457067      -2.057490      -1.440742       6.322466       1.350485       6.089176          -0.000004
           83              O       8.404028       3.509763       8.236945      -0.647540      40.691410 0.65299878E+03  0.16466026E+05                                 9.411080                            7.964077       0.171019       2.080635                    0.997239      29.186972      78.365088       0.666868       0.364242      -1.135802      -0.065687      -0.020935       0.043090       0.081300       0.021009       0.091836      -0.009241      -0.035231       0.036634      -0.103580       0.015237       0.088343             10.449235       9.829130       2.743287      -3.449485      11.992803      -3.206926       9.525772          -0.000002
           84              O      12.219268      14.562787       8.582374      -0.710150      39.534131 0.61402754E+03  0.15287183E+05                                 9.228646                            7.674961       0.297408       2.096313                    0.998412      30.225970      81.336085       0.683866       0.359746      -1.136336      -0.036358       0.068015       0.074381       0.107147      -0.025298       0.079436       0.029150       0.018266       0.060706      -0.090950       0.000906       0.090044             10.560956      12.315126      -4.029505      -4.113501      10.175426       2.384185       9.192314          -0.000003
           85              O      16.765900       4.623956      11.195561      -0.335269      25.088823 0.33754124E+03  0.71975273E+04                                 6.724237                            5.646348       0.920102       2.398490                    0.998983      23.973648      58.671101       0.810979       0.354193      -1.146868       0.040588       0.010366      -0.025561       0.049074       0.061314      -0.038075       0.054281       0.211711       0.193274      -0.171158       0.063163       0.107995              7.391565      11.394957       0.019076      -3.474796       4.975643      -0.256591       5.804096          -0.000007
           86              O      18.876311      14.392281      13.835428      -0.620045      34.131515 0.52285981E+03  0.12493609E+05                                 8.344746                            7.066916       0.577380       2.217181                    0.998225      28.425482      74.718904       0.715645       0.358184      -1.138585      -0.001618       0.104935      -0.029215       0.108938       0.040896       0.009034       0.038019       0.119209       0.096380      -0.097271       0.027896       0.069375              9.340673       9.159237      -1.681350       3.622495       7.668274      -0.332336      11.194508          -0.000003
           87              O      18.383886      12.910704      12.286613      -0.661859      34.043094 0.51643983E+03  0.12290235E+05                                 8.231809                            6.940733       0.600399       2.205600                    0.998920      29.035971      75.928234       0.735772       0.349802      -1.146455      -0.031705       0.056012      -0.102817       0.121301       0.009000      -0.047240       0.064820      -0.001589      -0.122718      -0.098900       0.028616       0.070284              9.172211       7.196498      -2.343103       0.857358      13.720356       1.093580       6.599778          -0.000002
           88              O      15.113828      14.363291       8.734026      -0.634010      34.482178 0.52995066E+03  0.12691872E+05                                 8.375964                            7.098753       0.368748       2.151791                    0.997935      28.361146      74.368462       0.717226       0.356582      -1.141108       0.071001       0.020873       0.047170       0.087760      -0.006997      -0.077726       0.016920       0.003842      -0.106126      -0.091233       0.012812       0.078422              9.324674       7.240642       1.447498       2.182671      10.959017       3.712051       9.774364          -0.000001
           89              O      11.221723       3.308070       8.412468      -0.730532      45.345408 0.72551584E+03  0.18823689E+05                                10.144419                            8.402754       0.149586       2.039680                    0.998127      31.146334      85.433283       0.646875       0.364945      -1.132779       0.051788      -0.052318       0.091919       0.117764      -0.035596      -0.089555      -0.026572       0.065670      -0.016405      -0.102527      -0.005392       0.107919             11.614220      12.432722      -3.755312       5.104166       9.894281      -3.046533      12.515657          -0.000002
           90              O      14.340433       5.809857      13.179674      -0.335484      23.855198 0.34258419E+03  0.73745206E+04                                 6.601270                            5.776620       0.696468       2.322661                    0.997578      24.420645      61.188255       0.778983       0.365268      -1.131542      -0.028559      -0.008540      -0.048304       0.056761       0.007921       0.010504       0.026552       0.247929       0.285337      -0.174327       0.071745       0.102581              7.103392       5.688897       0.509464       1.371476       5.800997       2.247414       9.820283          -0.000004
           91              O      13.316770       6.479518      11.428656      -0.357154      23.120709 0.33440580E+03  0.71417720E+04                                 6.370979                            5.636270       0.840996       2.355906                    0.999239      24.613074      61.053527       0.805069       0.356239      -1.140773       0.012248      -0.034935       0.032473       0.049244      -0.072035      -0.035033      -0.132264       0.114487      -0.014923      -0.188922       0.073560       0.115362              6.622906       5.368986      -1.497436       0.931148       8.410550      -1.741413       6.089182          -0.000004
           92              O      21.338882      13.432480      12.825819      -0.647540      40.691420 0.65299894E+03  0.16466032E+05                                 9.411082                            7.964078       0.171019       2.080635                    0.997239      29.186973      78.365091       0.666868       0.364242      -1.135802       0.037237       0.058021      -0.043089       0.081300       0.009374       0.014865       0.091095       0.051529       0.036634      -0.103580       0.015237       0.088343             10.449238      13.220419       1.833696      -3.991069       8.601518      -2.500947       9.525777          -0.000002
           93              O       9.674820      12.610864      12.480390      -0.710150      39.534165 0.61402819E+03  0.15287203E+05                                 9.228652                            7.674966       0.297408       2.096314                    0.998412      30.225972      81.336099       0.683865       0.359746      -1.136336      -0.056274       0.052736      -0.074381       0.107147      -0.017332       0.048733       0.069173      -0.041134       0.060706      -0.090950       0.000906       0.090045             10.560965       8.302543      -2.953273       1.237157      14.188032      -4.590724       9.192322          -0.000003
           94              O      18.096513       5.644708       9.867203      -0.335269      25.088800 0.33754081E+03  0.71975159E+04                                 6.724232                            5.646344       0.920102       2.398491                    0.998983      23.973644      58.671084       0.810980       0.354193      -1.146868      -0.020527      -0.036517       0.025561       0.049074       0.106057       0.042565      -0.050837      -0.121928       0.193274      -0.171158       0.063163       0.107995              7.391560       5.415995       1.622720      -1.148007      10.954591      -3.289698       5.804093          -0.000008
           95              O      15.573661      12.035330       6.814506      -0.620045      34.131485 0.52285905E+03  0.12493587E+05                                 8.344741                            7.066911       0.577379       2.217181                    0.998225      28.425478      74.718887       0.715645       0.358184      -1.138585       0.100934      -0.028747      -0.029215       0.108938       0.065234       0.039061      -0.001123      -0.062278       0.096380      -0.097270       0.027896       0.069375              9.340668       6.926934      -1.082612       0.617449       9.900566       3.584922      11.194504          -0.000003
           96              O      14.015096      11.943531       5.265691      -0.661859      34.043077 0.51643960E+03  0.12290228E+05                                 8.231805                            6.940731       0.600399       2.205600                    0.998920      29.035966      75.928209       0.735772       0.349802      -1.146456       0.045886      -0.045134      -0.102817       0.121301       0.007395       0.050369      -0.062420       0.010383      -0.122718      -0.098900       0.028616       0.070284              9.172206      12.109965      -3.660966       1.278355       8.806875       0.544788       6.599778          -0.000002
           97              O      14.570958       8.408803       1.713105      -0.634010      34.482163 0.52995041E+03  0.12691865E+05                                 8.375961                            7.098751       0.368748       2.151790                    0.997935      28.361147      74.368459       0.717226       0.356582      -1.141108       0.038554       0.063169       0.047170       0.087760      -0.005097      -0.003793      -0.079456      -0.010330      -0.106126      -0.091233       0.012812       0.078422              9.324670      11.433837       0.322817       4.150762       6.765815       1.146521       9.774357          -0.000001
           98              O       2.884861       7.513516       1.391547      -0.730532      45.345400 0.72551560E+03  0.18823682E+05                                10.144418                            8.402752       0.149586       2.039680                    0.998127      31.146335      85.433287       0.646875       0.364945      -1.132779      -0.037116       0.063574       0.091919       0.117764      -0.014387      -0.048865      -0.079614      -0.092482      -0.016405      -0.102527      -0.005392       0.107919             11.614218       8.185374      -2.616112      -1.620252      14.141630       5.719145      12.515649          -0.000002
           99              O       6.109170       9.877649       6.158752      -0.335484      23.855193 0.34258430E+03  0.73745235E+04                                 6.601270                            5.776621       0.696470       2.322662                    0.997578      24.420640      61.188240       0.778983       0.365268      -1.131542      -0.015647      -0.025371      -0.048304       0.056761       0.068894       0.028366       0.003267      -0.206724       0.285336      -0.174327       0.071746       0.102581              7.103390       6.048425       0.413035       2.525983       5.441471       0.742444       9.820275          -0.000004
          100              O       6.490781       8.715451       4.407735      -0.357154      23.120711 0.33440586E+03  0.71417737E+04                                 6.370980                            5.636271       0.840996       2.355906                    0.999239      24.613075      61.053537       0.805068       0.356239      -1.140773      -0.030570       0.020880       0.032473       0.049244      -0.033720      -0.136824       0.000427      -0.171217      -0.014923      -0.188922       0.073560       0.115362              6.622907       7.457072      -2.057491      -1.440743       6.322469       1.350486       6.089179          -0.000004
          101              O      15.284575      14.662478       5.804898      -0.647540      40.691410 0.65299878E+03  0.16466026E+05                                 9.411080                            7.964077       0.171019       2.080635                    0.997239      29.186972      78.365088       0.666868       0.364242      -1.135802       0.065687       0.020935      -0.043089       0.081300       0.021009       0.091836      -0.009241      -0.035230       0.036634      -0.103580       0.015237       0.088343             10.449235       9.829130       2.743287      -3.449485      11.992803      -3.206926       9.525772          -0.000002
          102              O      11.469335       3.609454       5.459469      -0.710150      39.534133 0.61402758E+03  0.15287184E+05                                 9.228646                            7.674961       0.297407       2.096313                    0.998412      30.225970      81.336087       0.683865       0.359746      -1.136336       0.036358      -0.068015      -0.074381       0.107147      -0.025298       0.079436       0.029150       0.018266       0.060706      -0.090950       0.000906       0.090044             10.560956      12.315127      -4.029505      -4.113501      10.175427       2.384185       9.192315          -0.000003
          103              O       6.922703      13.548285       2.846282      -0.335269      25.088834 0.33754141E+03  0.71975320E+04                                 6.724239                            5.646351       0.920102       2.398490                    0.998983      23.973648      58.671109       0.810979       0.354193      -1.146868      -0.040588      -0.010366       0.025561       0.049074       0.061313      -0.038075       0.054281       0.211711       0.193274      -0.171158       0.063163       0.107995              7.391569      11.394963       0.019076      -3.474798       4.975645      -0.256591       5.804098          -0.000007
          104              O       4.812292       3.779960       0.206415      -0.620045      34.131526 0.52286005E+03  0.12493617E+05                                 8.344748                            7.066918       0.577379       2.217181                    0.998225      28.425486      74.718922       0.715645       0.358184      -1.138585       0.001618      -0.104935       0.029215       0.108938       0.040896       0.009034       0.038019       0.119209       0.096380      -0.097270       0.027896       0.069375              9.340677       9.159241      -1.681351       3.622497       7.668277      -0.332336      11.194512          -0.000003
          105              O       5.304717       5.261537       1.755230      -0.661859      34.043084 0.51643965E+03  0.12290229E+05                                 8.231807                            6.940732       0.600399       2.205600                    0.998920      29.035968      75.928220       0.735772       0.349802      -1.146456       0.031706      -0.056012       0.102817       0.121301       0.009000      -0.047240       0.064820      -0.001589      -0.122718      -0.098900       0.028616       0.070284              9.172209       7.196497      -2.343103       0.857358      13.720352       1.093579       6.599777          -0.000002
          106              O       8.574775       3.808950       5.307817      -0.634010      34.482160 0.52995035E+03  0.12691862E+05                                 8.375960                            7.098750       0.368748       2.151791                    0.997935      28.361143      74.368442       0.717226       0.356582      -1.141108      -0.071001      -0.020873      -0.047170       0.087760      -0.006997      -0.077726       0.016920       0.003842      -0.106126      -0.091233       0.012812       0.078422              9.324670       7.240640       1.447496       2.182671      10.959010       3.712048       9.774359          -0.000001
          107              O      12.466880      14.864171       5.629375      -0.730532      45.345400 0.72551576E+03  0.18823687E+05                                10.144418                            8.402753       0.149586       2.039680                    0.998127      31.146333      85.433277       0.646875       0.364945      -1.132779      -0.051788       0.052318      -0.091919       0.117764      -0.035596      -0.089555      -0.026572       0.065670      -0.016405      -0.102527      -0.005392       0.107920             11.614219      12.432721      -3.755312       5.104166       9.894281      -3.046533      12.515655          -0.000002
          108              O       9.348170      12.362384       0.862169      -0.335484      23.855210 0.34258441E+03  0.73745268E+04                                 6.601273                            5.776623       0.696469       2.322662                    0.997578      24.420645      61.188265       0.778983       0.365268      -1.131542       0.028559       0.008540       0.048304       0.056761       0.007921       0.010504       0.026552       0.247929       0.285337      -0.174327       0.071746       0.102581              7.103396       5.688900       0.509464       1.371476       5.801000       2.247416       9.820288          -0.000004
          109              O      10.371833      11.692723       2.613187      -0.357154      23.120720 0.33440600E+03  0.71417772E+04                                 6.370982                            5.636272       0.840996       2.355906                    0.999239      24.613078      61.053543       0.805068       0.356239      -1.140773      -0.012248       0.034935      -0.032473       0.049244      -0.072035      -0.035033      -0.132264       0.114487      -0.014923      -0.188922       0.073560       0.115362              6.622908       5.368988      -1.497436       0.931149       8.410554      -1.741414       6.089184          -0.000004
          110              O       2.349721       4.739761       1.216024      -0.647540      40.691418 0.65299890E+03  0.16466030E+05                                 9.411082                            7.964078       0.171019       2.080635                    0.997239      29.186972      78.365088       0.666868       0.364242      -1.135802      -0.037237      -0.058021       0.043089       0.081300       0.009374       0.014865       0.091095       0.051529       0.036634      -0.103580       0.015237       0.088343             10.449238      13.220419       1.833696      -3.991069       8.601518      -2.500947       9.525776          -0.000002
          111              O      14.013783       5.561377       1.561453      -0.710150      39.534164 0.61402818E+03  0.15287203E+05                                 9.228652                            7.674965       0.297407       2.096313                    0.998412      30.225974      81.336103       0.683865       0.359746      -1.136336       0.056274      -0.052736       0.074381       0.107147      -0.017332       0.048734       0.069173      -0.041134       0.060706      -0.090950       0.000906       0.090044             10.560965       8.302542      -2.953273       1.237157      14.188031      -4.590723       9.192321          -0.000003
          112              O       5.592090      12.527533       4.174640      -0.335270      25.088812 0.33754100E+03  0.71975209E+04                                 6.724235                            5.646347       0.920103       2.398491                    0.998983      23.973645      58.671094       0.810980       0.354193      -1.146868       0.020527       0.036517      -0.025561       0.049074       0.106057       0.042565      -0.050837      -0.121928       0.193274      -0.171158       0.063163       0.107995              7.391563       5.415998       1.622721      -1.148008      10.954597      -3.289700       5.804095          -0.000008

******************************************************
Auxiliary information for the entire system
The total spin magnetic moment of the unit cell is   -0.000281
The total net atomic charge of the unit cell is   0.000001
Accuracy of reproducing the electrostatic potential in the unit cell:
  The inner radius (bohr) =    5.0000
  The outer radius (bohr) =   12.0000
  Valid grid points have density less than (e/(bohr^3)) =    0.0001
  The number of valid grid points were=       205888
  The rms potential error without charges in kcal/mol is=      9.32424
  The rms potential error with partial charges in kcal/mol is=      2.88892
  The RRMSE value at monopole order=      0.30983
  The rms potential error with partial charges and cloud penetration in kcal/mol is=      2.87776
  The RRMSE value at monopole order with cloud penetration is=      0.30863
  The rms potential error with partial charges and atomic dipoles in kcal/mol is=      1.12197
  The RRMSE value at dipole order=      0.12033
  The rms potential error with partial charges, atomic dipoles and cloud penetration in kcal/mol is=      1.10756
  The RRMSE value at dipole order with cloud penetration=      0.11878

******************************************************
The electron densities and ab initio electrostatic potential were computed in VASP using the PBE functional and
projector augmented wave method. See the main text of the journal article for a description of computational details.
The atomic charges, dipoles, and quadrupoles were computed with the DDEC6 method as described in
(a) T. A. Manz and N. Gabaldon Limas, RSC Adv. 6 (2016) 47771-47801 DOI: 10.1039/c6ra04656h
(b) N. Gabaldon Limas and T. A. Manz, RSC Adv. 8 (2018) 2678-2707 DOI: 10.1039/c7ra11829e.
For each atom in the material, the electron cloud parameters were fit to the spherically averaged atom-in-material
electron density using radial positions for which this density was between 10^-4 and 10^-2 electrons per cubic bohr.
The polarizabilities, dispersion coefficients, and quantum Drude oscillator (QDO) parameters were fit using the MCLF method.
The magnetic structure of the system was optimized in VASP from the default ferromagnetic initial guess using spin polarization.
The atomic spin moments (ASMs) were computed on this optimized magnetic structure using the DDEC6 partition as inputs
to the method of T. A. Manz and D. S. Sholl, J. Chem. Theory Comput. 7 (2011) 4146-4164 DOI: 10.1021/ct200539n.
The RMSE and RRMSE were computed using a uniform grid with Ewald summation.
