# Supplementary material for: A collection of forcefield precursors for metal–organic frameworks
Source: RSC Adv. 2019 Nov 13;9(63):36492–507. doi: 10.1039/c9ra07327b (PMC9075174; doi:10.1039/c9ra07327b)
Supplement: RA-009-C9RA07327B-s6242 [file RA-009-C9RA07327B-s6242.xyz]

  112
jmolscript: load "" {1 1 1} spacegroup "x,y,z" unitcell [{     13.854200     0.000000     0.000000 }, {      3.382384    13.434967     0.000000 }, {      6.398562     4.987326    14.304650 }]
Nd    18.660727    11.441602     7.143027     2.085729
Nd     4.784633     0.625952     0.009298     2.085729
Nd     4.974419     6.980691     7.161623     2.085729
Nd    12.451951    12.809015    -0.009298     2.085729
H     17.587639    14.989307    10.619772     0.134999
H     14.016900    16.704803    11.181945     0.132250
H     14.557031    14.160514     8.119319     0.141804
H     14.855793    10.987509     9.349519     0.146992
H      8.004831     7.520036    10.837203     0.134999
H      7.213011    11.401547    10.275030     0.132250
H      9.548441    10.256594    13.337656     0.141804
H     12.552489     9.192211    12.107456     0.146992
H      6.047507     3.432986     3.684878     0.134999
H      9.618246     1.717490     3.122705     0.132250
H      9.078115     4.261779     6.185331     0.141804
H      8.779353     7.434784     4.955131     0.146992
H     15.630315    10.902257     3.467447     0.134999
H     16.422135     7.020746     4.029620     0.132250
H     14.086705     8.165699     0.966994     0.141804
H     11.082657     9.230082     2.197194     0.146992
H     15.845628     7.342409    10.728487     0.125105
H      7.789518    11.079884     3.576163     0.125105
C     16.215041    14.422657     9.256539     0.004512
C     16.702290    15.109120    10.362288    -0.095533
C     15.899490    15.971426    11.086104    -0.020548
C     14.579702    16.139208    10.704170    -0.139609
C     14.112627    15.446872     9.596990     0.083541
C     14.896964    14.602570     8.863161    -0.120187
C     17.076153    13.443822     8.479797     0.596716
C     16.441459    16.728618    12.279112     0.678481
C     15.536889     9.144857     9.883083    -0.007221
C     14.687863    10.251896     9.893096    -0.133983
C     16.723134     9.138631     8.940406     0.682048
C      8.889442     8.712756    12.200436     0.004513
C      8.104793     8.407845    11.094687    -0.095532
C      7.464578     9.396878    10.370871    -0.020549
C      7.624088    10.717690    10.752805    -0.139609
C      8.409506    11.001604    11.859985     0.083541
C      9.036770    10.034871    12.593814    -0.120187
C      9.628424     7.638727    12.977178     0.596716
C      6.597982     9.056170     9.177863     0.678481
C     14.173099     8.081858    11.573892    -0.007221
C     13.306841     9.175466    11.563879    -0.133983
C     13.889525     6.929989    12.516569     0.682048
C      7.420105     3.999636     5.048111     0.004512
C      6.932856     3.313173     3.942362    -0.095533
C      7.735656     2.450867     3.218546    -0.020548
C      9.055444     2.283085     3.600480    -0.139609
C      9.522519     2.975421     4.707660     0.083541
C      8.738182     3.819723     5.441489    -0.120187
C      6.558993     4.978471     5.824853     0.596716
C      7.193687     1.693675     2.025538     0.678481
C      8.098257     9.277436     4.421567    -0.007221
C      8.947283     8.170397     4.411554    -0.133983
C      6.912012     9.283662     5.364244     0.682048
C     14.745704     9.709537     2.104214     0.004513
C     15.530353    10.014448     3.209963    -0.095532
C     16.170568     9.025415     3.933779    -0.020549
C     16.011058     7.704603     3.551845    -0.139609
C     15.225640     7.420689     2.444665     0.083541
C     14.598376     8.387422     1.710836    -0.120187
C     14.006722    10.783566     1.327472     0.596716
C     17.037164     9.366123     5.126787     0.678481
C      9.462047    10.340435     2.730758    -0.007220
C     10.328305     9.246827     2.740771    -0.133983
C      9.745621    11.492304     1.788081     0.682048
C     15.273866     8.075958    10.728487    -0.103774
C     13.596282    10.228240    10.728487     0.080602
C      8.361280    10.346335     3.576163    -0.103774
C     10.038864     8.194053     3.576163     0.080602
N     12.700030    15.613585     9.185016     0.547221
N      8.592712    12.412156    12.271959     0.547221
N     10.935116     2.808708     5.119634     0.547221
N     15.042434     6.010137     2.032691     0.547221
N     12.692564    11.387678    10.728487     0.525811
N     10.942582     7.034615     3.576163     0.525811
O     16.618880    12.943134     7.429835    -0.619638
O     18.224926    13.168877     8.914658    -0.673409
O     17.651732    16.562297    12.552330    -0.632063
O     15.653814    17.503390    12.881337    -0.725093
O     11.958343    16.177971     9.956036    -0.350258
O     12.371681    15.176238     8.107876    -0.342158
O     17.281644     8.039480     8.732989    -0.711328
O     17.035915    10.233355     8.426869    -0.641162
O     11.640606    11.312837    11.355031    -0.335976
O     10.225600     7.959924    14.027140    -0.619638
O      9.614586     6.457591    12.542317    -0.673409
O      6.463792     7.841914     8.904645    -0.632063
O      6.038951    10.009135     8.575638    -0.725093
O      8.226481    13.269189    11.500939    -0.350257
O      9.096988    12.623795    13.349099    -0.342158
O     14.819059     6.120031    12.723986    -0.711329
O     12.751564     6.893940    13.030106    -0.641162
O     13.021966    12.389531    10.101944    -0.335977
O      7.016266     5.479159     6.874815    -0.619638
O      5.410220     5.253416     5.389992    -0.673409
O      5.983414     1.859996     1.752320    -0.632063
O      7.981332     0.918903     1.423313    -0.725093
O     11.676803     2.244322     4.348614    -0.350258
O     11.263465     3.246055     6.196774    -0.342158
O      6.353502    10.382813     5.571661    -0.711328
O      6.599231     8.188938     5.877781    -0.641161
O     11.994540     7.109456     2.949619    -0.335976
O     13.409546    10.462369     0.277510    -0.619638
O     14.020560    11.964702     1.762333    -0.673409
O     17.171354    10.580379     5.400005    -0.632063
O     17.596195     8.413158     5.729012    -0.725093
O     15.408665     5.153104     2.803711    -0.350258
O     14.538158     5.798498     0.955551    -0.342158
O      8.816087    12.302262     1.580664    -0.711329
O     10.883582    11.528353     1.274544    -0.641162
O     10.613180     6.032762     4.202706    -0.335977

The following XYZ coordinates are in angstroms. Other properties are in atomic units.
The sperically averaged electron density of each atom fit to a function of the form exp(a - br)
eigen_1, eigen_2 and eigen_3 are the three eigenvalues of traceless quadrupole moment tensor
  atom number  atomic symbol              X              Y              Z     net charge C6 coefficient C8 coefficient C10 coefficient fluctuating dipole atomic polarizability isotropic forcefield polarizability              a              b squared Pearson coefficient          <r^3>          <r^4>         wp_QDO          m_QDO          q_QDO       dipole_x       dipole_y       dipole_z         dipole            Qxy            Qxz            Qyz     Q(x^2-y^2)  Q(3z^2 - R^2)        eigen_1        eigen_2        eigen_3 static polarizability      alpha(xx)      alpha(xy)      alpha(xz)      alpha(yy)      alpha(yz)      alpha(zz) atomic spin moment
            1             Nd      18.660727      11.441602       7.143027       2.085729     133.553736 0.30039735E+04  0.10239877E+06                                17.135611                           14.557036       2.494382       2.442670                    0.999723      84.726080     203.621888       0.679245       0.264534      -1.332918      -0.011787      -0.017401       0.008976       0.022853       0.093916      -0.003844      -0.145172       0.089328       0.169678      -0.195999       0.023889       0.172110             20.237322      21.236991      -4.987472      -4.038373      19.224345       4.014527      20.250630           0.000010
            2             Nd       4.784633       0.625952       0.009298       2.085729     133.553725 0.30039733E+04  0.10239876E+06                                17.135609                           14.557035       2.494382       2.442670                    0.999723      84.726079     203.621881       0.679245       0.264534      -1.332918       0.019752       0.007182      -0.008976       0.022854       0.103869      -0.141718       0.031715       0.010261       0.169678      -0.195999       0.023889       0.172110             20.237320      16.982705      -3.916416       2.907112      23.478631      -4.896285      20.250625           0.000008
            3             Nd       4.974419       6.980691       7.161623       2.085729     133.553775 0.30039746E+04  0.10239882E+06                                17.135614                           14.557039       2.494382       2.442670                    0.999723      84.726085     203.621912       0.679245       0.264534      -1.332918       0.011787       0.017401      -0.008976       0.022853       0.093916      -0.003844      -0.145173       0.089328       0.169678      -0.196000       0.023889       0.172111             20.237327      21.236996      -4.987474      -4.038375      19.224350       4.014529      20.250635           0.000006
            4             Nd      12.451951      12.809015      -0.009298       2.085729     133.553750 0.30039738E+04  0.10239879E+06                                17.135612                           14.557037       2.494382       2.442670                    0.999723      84.726080     203.621890       0.679245       0.264534      -1.332918      -0.019752      -0.007182       0.008976       0.022853       0.103869      -0.141718       0.031715       0.010261       0.169678      -0.196000       0.023889       0.172111             20.237324      16.982707      -3.916417       2.907112      23.478636      -4.896287      20.250628           0.000004
            5              H      17.587639      14.989307      10.619772       0.134999       1.071092 0.78172374E+01  0.75637998E+02                                 1.675319                            1.594779      -1.095644       2.378162                    0.997292       3.276115       8.849193       0.518848       1.220054      -0.723736       0.040226      -0.007306       0.012039       0.042620      -0.003927       0.004773      -0.001316       0.019312      -0.012711      -0.008353      -0.005534       0.013887              1.697781       2.068551      -0.121139       0.232332       1.471827       0.115594       1.552966          -0.000000
            6              H      14.016900      16.704803      11.181945       0.132250       1.185284 0.89106745E+01  0.89824303E+02                                 1.840182                            1.737316      -1.386807       2.230537                    0.994675       3.606867      10.215843       0.478349       1.270218      -0.710596      -0.020250       0.025943       0.019523       0.038265      -0.008238      -0.008077       0.000735      -0.010650      -0.003425      -0.013272       0.001080       0.012192              1.876722       1.846989      -0.295389      -0.132716       1.939798       0.427017       1.843378          -0.000001
            7              H      14.557031      14.160514       8.119319       0.141804       1.217095 0.92603976E+01  0.94520055E+02                                 1.906785                            1.799969      -1.327229       2.270986                    0.994444       3.569735      10.268513       0.457383       1.311994      -0.702875      -0.010293      -0.022979      -0.035683       0.043672       0.007952       0.005824       0.012089      -0.009160       0.032952      -0.014732      -0.006489       0.021221              1.956780       1.801418       0.042014       0.280943       1.860631       0.325235       2.208290          -0.000001
            8              H      14.855793      10.987509       9.349519       0.146992       1.033530 0.74769276E+01  0.72244658E+02                                 1.691725                            1.600807      -1.230802       2.317716                    0.996288       3.403772       9.484507       0.493216       1.285246      -0.707457       0.012115       0.030126      -0.027415       0.042496       0.007473       0.001234      -0.009957      -0.009012       0.021500      -0.014279      -0.000760       0.015039              1.726126       1.529972       0.100034      -0.223387       2.007470      -0.400194       1.640937          -0.000002
            9              H       8.004831       7.520036      10.837203       0.134999       1.071098 0.78172963E+01  0.75638772E+02                                 1.675331                            1.594790      -1.095646       2.378162                    0.997291       3.276127       8.849261       0.518844       1.220062      -0.723734      -0.002735      -0.040793      -0.012039       0.042620       0.001114      -0.000110       0.004950      -0.020727      -0.012712      -0.008352      -0.005535       0.013887              1.697794       1.450044       0.034579       0.168820       2.090360       0.197083       1.552977          -0.000000
           10              H       7.213011      11.401547      10.275030       0.132250       1.185284 0.89106736E+01  0.89824299E+02                                 1.840183                            1.737317      -1.386806       2.230537                    0.994675       3.606866      10.215843       0.478348       1.270219      -0.710596      -0.020214       0.025971      -0.019523       0.038265      -0.009778      -0.001260      -0.008012       0.001578      -0.003425      -0.013272       0.001080       0.012192              1.876722       1.794398      -0.282149       0.381694       1.992391      -0.232952       1.843378          -0.000001
           11              H       9.548441      10.256594      13.337656       0.141804       1.217096 0.92604057E+01  0.94520163E+02                                 1.906786                            1.799971      -1.327230       2.270986                    0.994444       3.569736      10.268519       0.457383       1.311995      -0.702875       0.024797       0.004372       0.035683       0.043672       0.004835       0.013145       0.002696       0.015598       0.032952      -0.014732      -0.006489       0.021221              1.956781       1.876996       0.022987       0.383983       1.785055       0.193039       2.208291          -0.000001
           12              H      12.552489       9.192211      12.107456       0.146992       1.033530 0.74769266E+01  0.72244650E+02                                 1.691725                            1.600808      -1.230802       2.317716                    0.996288       3.403772       9.484509       0.493216       1.285246      -0.707457      -0.032172      -0.004393       0.027415       0.042496       0.004449      -0.009354       0.003628       0.015014       0.021500      -0.014279      -0.000760       0.015039              1.726127       2.026376      -0.024940      -0.442622       1.511067      -0.118924       1.640938          -0.000002
           13              H       6.047507       3.432986       3.684878       0.134999       1.071092 0.78172375E+01  0.75638004E+02                                 1.675319                            1.594780      -1.095644       2.378162                    0.997292       3.276115       8.849195       0.518848       1.220055      -0.723736      -0.040226       0.007306      -0.012039       0.042620      -0.003927       0.004773      -0.001316       0.019312      -0.012711      -0.008353      -0.005534       0.013888              1.697782       2.068551      -0.121139       0.232332       1.471827       0.115594       1.552966          -0.000000
           14              H       9.618246       1.717490       3.122705       0.132250       1.185284 0.89106742E+01  0.89824303E+02                                 1.840183                            1.737316      -1.386807       2.230537                    0.994675       3.606867      10.215844       0.478348       1.270219      -0.710596       0.020250      -0.025943      -0.019523       0.038265      -0.008238      -0.008077       0.000735      -0.010650      -0.003425      -0.013272       0.001080       0.012192              1.876722       1.846989      -0.295389      -0.132716       1.939798       0.427017       1.843378          -0.000001
           15              H       9.078115       4.261779       6.185331       0.141804       1.217095 0.92603973E+01  0.94520056E+02                                 1.906785                            1.799970      -1.327229       2.270987                    0.994444       3.569735      10.268515       0.457383       1.311995      -0.702875       0.010293       0.022979       0.035683       0.043672       0.007952       0.005824       0.012089      -0.009159       0.032952      -0.014732      -0.006489       0.021221              1.956780       1.801418       0.042014       0.280943       1.860631       0.325235       2.208291          -0.000001
           16              H       8.779353       7.434784       4.955131       0.146992       1.033530 0.74769308E+01  0.72244694E+02                                 1.691725                            1.600807      -1.230802       2.317715                    0.996288       3.403773       9.484509       0.493216       1.285245      -0.707457      -0.012115      -0.030126       0.027415       0.042496       0.007473       0.001234      -0.009957      -0.009012       0.021500      -0.014279      -0.000760       0.015039              1.726126       1.529972       0.100034      -0.223387       2.007470      -0.400194       1.640937          -0.000002
           17              H      15.630315      10.902257       3.467447       0.134999       1.071097 0.78172936E+01  0.75638742E+02                                 1.675331                            1.594790      -1.095646       2.378162                    0.997291       3.276126       8.849259       0.518843       1.220062      -0.723734       0.002735       0.040793       0.012039       0.042620       0.001114      -0.000110       0.004950      -0.020728      -0.012712      -0.008352      -0.005535       0.013887              1.697794       1.450044       0.034579       0.168820       2.090361       0.197083       1.552977          -0.000000
           18              H      16.422135       7.020746       4.029620       0.132250       1.185285 0.89106786E+01  0.89824354E+02                                 1.840183                            1.737316      -1.386807       2.230537                    0.994675       3.606867      10.215843       0.478349       1.270218      -0.710596       0.020214      -0.025971       0.019523       0.038265      -0.009778      -0.001260      -0.008012       0.001578      -0.003425      -0.013272       0.001080       0.012192              1.876722       1.794397      -0.282149       0.381694       1.992391      -0.232952       1.843378          -0.000001
           19              H      14.086705       8.165699       0.966994       0.141804       1.217095 0.92604004E+01  0.94520090E+02                                 1.906785                            1.799970      -1.327230       2.270986                    0.994444       3.569735      10.268513       0.457383       1.311994      -0.702875      -0.024797      -0.004372      -0.035683       0.043672       0.004835       0.013145       0.002696       0.015598       0.032952      -0.014732      -0.006489       0.021221              1.956780       1.876995       0.022987       0.383983       1.785054       0.193039       2.208290          -0.000001
           20              H      11.082657       9.230082       2.197194       0.146992       1.033530 0.74769318E+01  0.72244705E+02                                 1.691725                            1.600807      -1.230802       2.317715                    0.996288       3.403773       9.484509       0.493216       1.285245      -0.707457       0.032172       0.004393      -0.027415       0.042496       0.004449      -0.009354       0.003628       0.015014       0.021500      -0.014279      -0.000760       0.015039              1.726127       2.026376      -0.024940      -0.442622       1.511067      -0.118924       1.640937          -0.000002
           21              H      15.845628       7.342409      10.728487       0.125105       1.192497 0.91262938E+01  0.92071217E+02                                 1.819534                            1.738804      -1.179950       2.328330                    0.995977       3.497346       9.743317       0.488696       1.242333      -0.718262       0.023919      -0.030688      -0.000000       0.038908      -0.005554       0.000378       0.000294      -0.002796      -0.034333      -0.011464       0.000015       0.011449              1.830418       1.862348      -0.340591      -0.155269       2.033841      -0.121024       1.595063          -0.000000
           22              H       7.789518      11.079884       3.576163       0.125105       1.192497 0.91262879E+01  0.92071132E+02                                 1.819532                            1.738803      -1.179950       2.328330                    0.995977       3.497345       9.743309       0.488696       1.242332      -0.718262      -0.023919       0.030688      -0.000000       0.038908      -0.005554       0.000378       0.000294      -0.002796      -0.034333      -0.011464       0.000015       0.011449              1.830416       1.862347      -0.340591      -0.155269       2.033840      -0.121023       1.595062          -0.000000
           23              C      16.215041      14.422657       9.256539       0.004512      37.415034 0.41741682E+03  0.96399114E+04                                 9.713030                            6.799275       0.153373       2.071577                    0.999274      26.361457      73.253379       0.638582       0.415324      -1.073102      -0.021747       0.025531       0.015513       0.036951       0.005490       0.019724      -0.009691       0.017274       0.013744      -0.023597      -0.001834       0.025431             12.138185      12.463439      -3.749277      -0.297351      12.421698       6.057071      11.529419          -0.000002
           24              C      16.702290      15.109120      10.362288      -0.095533      33.609169 0.41267895E+03  0.95925670E+04                                 9.134757                            6.846766      -0.060934       1.960800                    0.999414      28.809669      82.806475       0.618577       0.425981      -1.056407      -0.015854       0.000452      -0.002160       0.016006       0.004229       0.000639      -0.048712      -0.000467      -0.041875      -0.053387       0.006701       0.046686             10.826937       9.031616      -1.213869       0.728973      11.045426       6.442840      12.403768          -0.000003
           25              C      15.899490      15.971426      11.086104      -0.020548      37.428802 0.41198800E+03  0.94452016E+04                                 9.575836                            6.638512       0.168478       2.065906                    0.999332      26.399289      72.132227       0.666026       0.401133      -1.086853      -0.020077      -0.021420      -0.037773       0.047841      -0.011795      -0.004717      -0.012091       0.011507      -0.045137      -0.024010       0.003169       0.020841             12.258728      10.783392       0.389800       3.399717      11.160930       7.285354      14.831863          -0.000001
           26              C      14.579702      16.139208      10.704170      -0.139609      34.355258 0.43923759E+03  0.10396506E+05                                 9.272360                            7.069829      -0.071077       1.945435                    0.999473      29.960004      87.613851       0.606413       0.426726      -1.053290       0.020559       0.000462      -0.001943       0.020656       0.005469      -0.037564      -0.042815      -0.093101       0.001329      -0.070097      -0.006856       0.076953             10.689100      11.599365       0.453335       3.904196       8.702414       4.455951      11.765522          -0.000003
           27              C      14.112627      15.446872       9.596990       0.083541      35.288387 0.41349310E+03  0.95719974E+04                                 9.471026                            6.891467      -0.081138       1.992381                    0.999494      26.368334      74.503121       0.614307       0.430711      -1.058362      -0.001959       0.002775       0.001337       0.003650      -0.005132       0.010095      -0.004791       0.029277      -0.037972      -0.016845      -0.008095       0.024940             11.246307      13.868552      -1.449533       3.069230       8.992362       3.651029      10.878007          -0.000002
           28              C      14.896964      14.602570       8.863161      -0.120187      33.645183 0.45029239E+03  0.10781131E+05                                 9.329869                            7.299100      -0.364582       1.861121                    0.998657      30.256502      90.531138       0.576582       0.443686      -1.037608       0.020682      -0.004747      -0.000576       0.021228       0.037029      -0.014557      -0.024715      -0.080947       0.052887      -0.063958       0.000403       0.063555             10.455197      12.955347      -3.139407       0.756734       9.310689       2.706315       9.099555          -0.000004
           29              C      17.076153      13.443822       8.479797       0.596716      24.271285 0.26172384E+03  0.54823638E+04                                 7.785706                            5.763197      -0.080252       2.023616                    0.999549      22.688410      63.913849       0.614422       0.475899      -1.017550       0.020160      -0.029077      -0.007863       0.036245       0.076150       0.014137      -0.083757      -0.052114      -0.020529      -0.116549      -0.001225       0.117774              9.349170       9.744114      -3.648047      -0.716338       9.780443       3.767721       8.522953          -0.000001
           30              C      16.441459      16.728618      12.279112       0.678481      22.128620 0.23216150E+03  0.47272692E+04                                 7.369428                            5.459861      -0.203461       2.007286                    0.999013      21.459176      59.919360       0.624715       0.481509      -1.012919       0.018166       0.036575       0.058396       0.071259       0.008026      -0.041874      -0.103888      -0.085025      -0.030890      -0.102533      -0.030050       0.132584              8.908080       8.036484       0.128894       2.291848       8.173922       4.410603      10.513834          -0.000001
           31              C      15.536889       9.144857       9.883083      -0.007221      37.042382 0.41063197E+03  0.94010051E+04                                 9.511994                            6.633371       0.169813       2.069404                    0.999309      26.194769      71.390707       0.665790       0.401834      -1.086997      -0.038050       0.004080       0.028091       0.047472      -0.001324       0.017113       0.002747      -0.034804      -0.029743      -0.028498       0.005906       0.022592             12.062006      14.195877      -0.460574      -7.127596      10.207879      -2.688447      11.782264          -0.000002
           32              C      14.687863      10.251896       9.893096      -0.133983      33.102071 0.43097659E+03  0.10125971E+05                                 8.996211                            6.981091      -0.040372       1.960079                    0.999502      29.420978      84.986613       0.614750       0.424057      -1.057725       0.015741      -0.017092      -0.000531       0.023242       0.046412       0.044654       0.010733       0.000588       0.113354      -0.071388      -0.003189       0.074577             10.138106      12.187888      -2.171329      -4.419230      10.020035      -1.159669       8.206396          -0.000009
           33              C      16.723134       9.138631       8.940406       0.682048      21.506809 0.22681990E+03  0.45956153E+04                                 7.238459                            5.407877      -0.204629       2.011097                    0.998863      21.326329      59.566047       0.625230       0.483508      -1.011009       0.058146      -0.002689      -0.040455       0.070886       0.006737       0.115411       0.010069       0.039615       0.115514      -0.097463      -0.039848       0.137311              8.638333      10.013642      -0.328573      -4.652061       7.931998      -0.569902       7.969359          -0.000002
           34              C       8.889442       8.712756      12.200436       0.004513      37.414940 0.41741579E+03  0.96398817E+04                                 9.713017                            6.799269       0.153366       2.071575                    0.999274      26.361417      73.253249       0.638582       0.415324      -1.073102      -0.019449       0.027321      -0.015514       0.036951       0.008925      -0.004583       0.021496      -0.010017       0.013749      -0.023598      -0.001835       0.025434             12.138166      10.648857      -3.292431       5.801171      14.236244      -1.767122      11.529396          -0.000002
           35              C       8.104793       8.407845      11.094687      -0.095532      33.609133 0.41267875E+03  0.95925619E+04                                 9.134751                            6.846763      -0.060962       1.960793                    0.999414      28.809664      82.806478       0.618577       0.425981      -1.056407       0.003430       0.015486       0.002160       0.016007       0.003617      -0.047080       0.012512       0.004412      -0.041869      -0.053386       0.006703       0.046682             10.826926      10.350599      -1.545935       6.425832       9.726434      -0.866041      12.403744          -0.000003
           36              C       7.464578       9.396878      10.370871      -0.020549      37.428792 0.41198802E+03  0.94452018E+04                                 9.575831                            6.638510       0.168479       2.065906                    0.999332      26.399295      72.132233       0.666026       0.401133      -1.086853       0.025674       0.014240       0.037773       0.047841      -0.007665      -0.012877      -0.001622      -0.021305      -0.045138      -0.024010       0.003169       0.020841             12.258719      11.322983       0.253954       7.894891      10.621334       1.518193      14.831842          -0.000001
           37              C       7.624088      10.717690      10.752805      -0.139609      34.355277 0.43923758E+03  0.10396506E+05                                 9.272363                            7.069828      -0.071077       1.945434                    0.999473      29.960009      87.613870       0.606413       0.426726      -1.053290      -0.005467      -0.019824       0.001942       0.020656      -0.017225      -0.050690      -0.025974       0.087182       0.001330      -0.070097      -0.006856       0.076953             10.689106       9.089746       1.085162       5.274290      11.212046       2.698180      11.765524          -0.000004
           38              C       8.409506      11.001604      11.859985       0.083541      35.288415 0.41349337E+03  0.95720052E+04                                 9.471030                            6.891469      -0.081139       1.992380                    0.999494      26.368338      74.503134       0.614307       0.430711      -1.058363      -0.002212       0.002577      -0.001337       0.003650       0.002411      -0.002181       0.010959      -0.030647      -0.037972      -0.016845      -0.008095       0.024940             11.246315       8.596645      -0.122269       4.289874      14.264287       2.084999      10.878012          -0.000001
           39              C       9.036770      10.034871      12.593814      -0.120187      33.645198 0.45029266E+03  0.10781139E+05                                 9.329871                            7.299101      -0.364583       1.861121                    0.998657      30.256506      90.531146       0.576582       0.443685      -1.037608      -0.000446      -0.021215       0.000576       0.021228       0.013450      -0.027521      -0.008082       0.106363       0.052887      -0.063958       0.000403       0.063555             10.455199       8.041395      -1.902271       2.809169      14.224649       0.073116       9.099553          -0.000004
           40              C       9.628424       7.638727      12.977178       0.596716      24.271259 0.26172362E+03  0.54823577E+04                                 7.785700                            5.763194      -0.080236       2.023621                    0.999549      22.688399      63.913802       0.614422       0.475899      -1.017550       0.023275      -0.026648       0.007863       0.036245       0.054734      -0.077770       0.034157       0.118016      -0.020527      -0.116549      -0.001225       0.117774              9.349160       8.050891      -3.221759       3.478814      11.473646      -1.614513       8.522944          -0.000001
           41              C       6.597982       9.056170       9.177863       0.678481      22.128634 0.23216176E+03  0.47272757E+04                                 7.369432                            5.459864      -0.203462       2.007286                    0.999013      21.459177      59.919366       0.624714       0.481509      -1.012919      -0.039904      -0.008687      -0.058396       0.071259      -0.013061      -0.110967      -0.015243       0.082490      -0.030890      -0.102534      -0.030051       0.132584              8.908084       8.226766       0.080992       4.836673       7.983650       1.145690      10.513837          -0.000001
           42              C      14.173099       8.081858      11.573892      -0.007221      37.042364 0.41063179E+03  0.94009999E+04                                 9.511991                            6.633370       0.169813       2.069404                    0.999309      26.194765      71.390694       0.665790       0.401834      -1.086997       0.005333       0.037895      -0.028091       0.047472      -0.009406       0.006842       0.015925       0.029401      -0.029743      -0.028498       0.005907       0.022592             12.062001      10.227496       0.538500      -4.347236      14.176244      -6.255544      11.782263          -0.000002
           43              C      13.306841       9.175466      11.563879      -0.133983      33.102092 0.43097710E+03  0.10125986E+05                                 8.996216                            6.981096      -0.040372       1.960079                    0.999502      29.420980      84.986628       0.614750       0.424057      -1.057725       0.012732      -0.019438       0.000532       0.023242       0.041018       0.021310       0.040682       0.043435       0.113354      -0.071388      -0.003189       0.074577             10.138111       9.121121      -1.399237      -2.203499      13.086811      -4.002379       8.206402          -0.000009
           44              C      13.889525       6.929989      12.516569       0.682048      21.506816 0.22682000E+03  0.45956178E+04                                 7.238461                            5.407878      -0.204629       2.011097                    0.998863      21.326329      59.566049       0.625230       0.483508      -1.011009      -0.011588      -0.057043       0.040455       0.070886       0.015313       0.037940       0.109460      -0.028512       0.115514      -0.097463      -0.039848       0.137311              8.638336       7.900493       0.203433      -1.688416      10.045152      -4.372154       7.969362          -0.000002
           45              C       7.420105       3.999636       5.048111       0.004512      37.415036 0.41741683E+03  0.96399119E+04                                 9.713031                            6.799276       0.153373       2.071577                    0.999274      26.361457      73.253385       0.638582       0.415324      -1.073102       0.021747      -0.025531      -0.015513       0.036951       0.005490       0.019724      -0.009691       0.017274       0.013744      -0.023597      -0.001834       0.025431             12.138187      12.463440      -3.749277      -0.297351      12.421699       6.057072      11.529421          -0.000002
           46              C       6.932856       3.313173       3.942362      -0.095533      33.609176 0.41267904E+03  0.95925700E+04                                 9.134759                            6.846767      -0.060934       1.960800                    0.999414      28.809672      82.806493       0.618577       0.425981      -1.056407       0.015854      -0.000452       0.002160       0.016006       0.004229       0.000639      -0.048712      -0.000467      -0.041875      -0.053387       0.006701       0.046686             10.826939       9.031618      -1.213869       0.728973      11.045429       6.442842      12.403771          -0.000003
           47              C       7.735656       2.450867       3.218546      -0.020548      37.428809 0.41198807E+03  0.94452039E+04                                 9.575838                            6.638513       0.168478       2.065906                    0.999332      26.399291      72.132241       0.666026       0.401133      -1.086853       0.020077       0.021420       0.037773       0.047841      -0.011795      -0.004717      -0.012091       0.011507      -0.045137      -0.024010       0.003169       0.020841             12.258732      10.783395       0.389800       3.399718      11.160933       7.285356      14.831867          -0.000001
           48              C       9.055444       2.283085       3.600480      -0.139609      34.355260 0.43923761E+03  0.10396507E+05                                 9.272360                            7.069829      -0.071077       1.945435                    0.999473      29.960005      87.613856       0.606413       0.426726      -1.053290      -0.020559      -0.000462       0.001943       0.020656       0.005469      -0.037564      -0.042815      -0.093101       0.001329      -0.070097      -0.006856       0.076953             10.689101      11.599366       0.453335       3.904196       8.702414       4.455951      11.765522          -0.000004
           49              C       9.522519       2.975421       4.707660       0.083541      35.288391 0.41349315E+03  0.95719989E+04                                 9.471026                            6.891467      -0.081138       1.992381                    0.999494      26.368336      74.503128       0.614307       0.430711      -1.058363       0.001959      -0.002774      -0.001337       0.003650      -0.005132       0.010095      -0.004791       0.029277      -0.037972      -0.016845      -0.008095       0.024940             11.246308      13.868553      -1.449533       3.069231       8.992362       3.651029      10.878008          -0.000001
           50              C       8.738182       3.819723       5.441489      -0.120187      33.645182 0.45029237E+03  0.10781131E+05                                 9.329869                            7.299100      -0.364582       1.861121                    0.998657      30.256502      90.531144       0.576582       0.443686      -1.037608      -0.020682       0.004747       0.000576       0.021228       0.037029      -0.014557      -0.024715      -0.080947       0.052887      -0.063958       0.000403       0.063555             10.455198      12.955348      -3.139407       0.756735       9.310689       2.706315       9.099556          -0.000004
           51              C       6.558993       4.978471       5.824853       0.596716      24.271284 0.26172382E+03  0.54823633E+04                                 7.785706                            5.763197      -0.080251       2.023616                    0.999549      22.688409      63.913846       0.614422       0.475899      -1.017550      -0.020160       0.029077       0.007863       0.036245       0.076150       0.014137      -0.083757      -0.052114      -0.020529      -0.116549      -0.001225       0.117774              9.349170       9.744114      -3.648047      -0.716338       9.780443       3.767721       8.522953          -0.000001
           52              C       7.193687       1.693675       2.025538       0.678481      22.128618 0.23216147E+03  0.47272687E+04                                 7.369429                            5.459861      -0.203461       2.007286                    0.999013      21.459175      59.919359       0.624715       0.481509      -1.012919      -0.018166      -0.036575      -0.058396       0.071259       0.008026      -0.041874      -0.103888      -0.085025      -0.030890      -0.102534      -0.030050       0.132584              8.908081       8.036484       0.128894       2.291848       8.173923       4.410604      10.513834          -0.000001
           53              C       8.098257       9.277436       4.421567      -0.007221      37.042374 0.41063188E+03  0.94010025E+04                                 9.511993                            6.633371       0.169813       2.069404                    0.999309      26.194766      71.390695       0.665790       0.401834      -1.086997       0.038050      -0.004080      -0.028091       0.047472      -0.001324       0.017114       0.002747      -0.034804      -0.029743      -0.028498       0.005907       0.022592             12.062004      14.195874      -0.460575      -7.127595      10.207877      -2.688446      11.782261          -0.000002
           54              C       8.947283       8.170397       4.411554      -0.133983      33.102074 0.43097664E+03  0.10125973E+05                                 8.996212                            6.981092      -0.040372       1.960079                    0.999502      29.420980      84.986623       0.614750       0.424057      -1.057725      -0.015741       0.017092       0.000532       0.023242       0.046412       0.044654       0.010733       0.000588       0.113354      -0.071388      -0.003189       0.074577             10.138108      12.187889      -2.171329      -4.419231      10.020036      -1.159669       8.206397          -0.000008
           55              C       6.912012       9.283662       5.364244       0.682048      21.506808 0.22681989E+03  0.45956150E+04                                 7.238459                            5.407877      -0.204629       2.011097                    0.998863      21.326328      59.566042       0.625230       0.483508      -1.011009      -0.058146       0.002689       0.040455       0.070886       0.006737       0.115411       0.010069       0.039615       0.115514      -0.097463      -0.039848       0.137311              8.638332      10.013641      -0.328573      -4.652060       7.931998      -0.569902       7.969358          -0.000002
           56              C      14.745704       9.709537       2.104214       0.004513      37.414939 0.41741578E+03  0.96398814E+04                                 9.713017                            6.799268       0.153366       2.071575                    0.999274      26.361417      73.253247       0.638582       0.415324      -1.073102       0.019449      -0.027321       0.015514       0.036951       0.008925      -0.004583       0.021496      -0.010017       0.013749      -0.023598      -0.001835       0.025434             12.138165      10.648856      -3.292431       5.801171      14.236243      -1.767122      11.529396          -0.000002
           57              C      15.530353      10.014448       3.209963      -0.095532      33.609134 0.41267878E+03  0.95925627E+04                                 9.134751                            6.846763      -0.060962       1.960793                    0.999414      28.809665      82.806480       0.618577       0.425981      -1.056407      -0.003430      -0.015486      -0.002160       0.016007       0.003617      -0.047080       0.012512       0.004412      -0.041869      -0.053386       0.006703       0.046682             10.826925      10.350599      -1.545935       6.425832       9.726434      -0.866041      12.403743          -0.000003
           58              C      16.170568       9.025415       3.933779      -0.020549      37.428787 0.41198796E+03  0.94452001E+04                                 9.575831                            6.638510       0.168479       2.065906                    0.999332      26.399293      72.132226       0.666026       0.401133      -1.086853      -0.025674      -0.014240      -0.037773       0.047841      -0.007665      -0.012877      -0.001622      -0.021305      -0.045138      -0.024010       0.003169       0.020841             12.258718      11.322981       0.253954       7.894890      10.621333       1.518192      14.831840          -0.000001
           59              C      16.011058       7.704603       3.551845      -0.139609      34.355275 0.43923755E+03  0.10396505E+05                                 9.272364                            7.069829      -0.071078       1.945434                    0.999473      29.960008      87.613871       0.606413       0.426726      -1.053290       0.005468       0.019824      -0.001942       0.020656      -0.017225      -0.050690      -0.025974       0.087182       0.001329      -0.070097      -0.006856       0.076953             10.689106       9.089747       1.085162       5.274290      11.212047       2.698181      11.765525          -0.000004
           60              C      15.225640       7.420689       2.444665       0.083541      35.288414 0.41349337E+03  0.95720053E+04                                 9.471030                            6.891469      -0.081139       1.992380                    0.999494      26.368338      74.503135       0.614307       0.430711      -1.058363       0.002212      -0.002577       0.001337       0.003650       0.002411      -0.002181       0.010959      -0.030647      -0.037972      -0.016845      -0.008095       0.024940             11.246315       8.596645      -0.122269       4.289874      14.264288       2.084999      10.878011          -0.000002
           61              C      14.598376       8.387422       1.710836      -0.120187      33.645198 0.45029266E+03  0.10781139E+05                                 9.329871                            7.299101      -0.364583       1.861121                    0.998657      30.256505      90.531142       0.576582       0.443685      -1.037608       0.000446       0.021215      -0.000576       0.021228       0.013450      -0.027521      -0.008082       0.106363       0.052887      -0.063958       0.000403       0.063555             10.455199       8.041395      -1.902271       2.809168      14.224649       0.073116       9.099553          -0.000004
           62              C      14.006722      10.783566       1.327472       0.596716      24.271261 0.26172364E+03  0.54823582E+04                                 7.785700                            5.763194      -0.080236       2.023621                    0.999549      22.688400      63.913802       0.614422       0.475899      -1.017550      -0.023275       0.026648      -0.007863       0.036245       0.054734      -0.077770       0.034157       0.118016      -0.020527      -0.116549      -0.001225       0.117774              9.349160       8.050891      -3.221759       3.478814      11.473646      -1.614513       8.522944          -0.000001
           63              C      17.037164       9.366123       5.126787       0.678481      22.128633 0.23216175E+03  0.47272755E+04                                 7.369432                            5.459864      -0.203462       2.007286                    0.999013      21.459176      59.919361       0.624714       0.481509      -1.012919       0.039903       0.008687       0.058396       0.071259      -0.013061      -0.110967      -0.015243       0.082490      -0.030890      -0.102534      -0.030051       0.132584              8.908084       8.226765       0.080992       4.836673       7.983649       1.145690      10.513836          -0.000001
           64              C       9.462047      10.340435       2.730758      -0.007220      37.042364 0.41063181E+03  0.94010004E+04                                 9.511991                            6.633370       0.169813       2.069404                    0.999309      26.194766      71.390694       0.665790       0.401834      -1.086997      -0.005333      -0.037895       0.028091       0.047472      -0.009406       0.006842       0.015925       0.029401      -0.029743      -0.028498       0.005907       0.022592             12.062000      10.227495       0.538501      -4.347236      14.176243      -6.255544      11.782262          -0.000002
           65              C      10.328305       9.246827       2.740771      -0.133983      33.102095 0.43097714E+03  0.10125987E+05                                 8.996216                            6.981097      -0.040373       1.960079                    0.999502      29.420982      84.986636       0.614750       0.424057      -1.057725      -0.012732       0.019438      -0.000531       0.023242       0.041018       0.021310       0.040682       0.043435       0.113354      -0.071388      -0.003189       0.074577             10.138112       9.121121      -1.399237      -2.203499      13.086813      -4.002380       8.206403          -0.000008
           66              C       9.745621      11.492304       1.788081       0.682048      21.506817 0.22682002E+03  0.45956181E+04                                 7.238462                            5.407879      -0.204629       2.011097                    0.998863      21.326329      59.566049       0.625230       0.483508      -1.011009       0.011588       0.057043      -0.040455       0.070886       0.015312       0.037940       0.109460      -0.028512       0.115514      -0.097463      -0.039848       0.137311              8.638336       7.900493       0.203432      -1.688416      10.045153      -4.372154       7.969362          -0.000002
           67              C      15.273866       8.075958      10.728487      -0.103774      34.488082 0.42227824E+03  0.98865937E+04                                 9.319795                            6.936864      -0.113661       1.939146                    0.999409      29.294440      84.903996       0.612208       0.427326      -1.054048      -0.008739       0.011212      -0.000000       0.014216       0.001092       0.039975       0.031158       0.000550      -0.021632      -0.052274       0.002480       0.049794             11.133246      11.188449       1.401528      -5.732319      10.482747      -4.468022      11.728541          -0.000005
           68              C      13.596282      10.228240      10.728487       0.080602      33.559495 0.38845619E+03  0.88016260E+04                                 8.951773                            6.543616       0.074326       2.036726                    0.999332      25.822451      70.821025       0.653974       0.413357      -1.075553      -0.001644       0.002109       0.000000       0.002675      -0.022389       0.001773       0.001382      -0.011273      -0.048019      -0.017840      -0.013250       0.031090             10.510604      11.118663      -2.495094      -3.336313      12.374982      -2.600468       8.038167          -0.000004
           69              C       8.361280      10.346335       3.576163      -0.103774      34.488074 0.42227813E+03  0.98865904E+04                                 9.319793                            6.936863      -0.113661       1.939146                    0.999409      29.294436      84.903973       0.612208       0.427326      -1.054048       0.008739      -0.011212      -0.000000       0.014216       0.001092       0.039975       0.031158       0.000550      -0.021632      -0.052274       0.002480       0.049794             11.133243      11.188446       1.401528      -5.732318      10.482745      -4.468021      11.728538          -0.000005
           70              C      10.038864       8.194053       3.576163       0.080602      33.559494 0.38845617E+03  0.88016256E+04                                 8.951773                            6.543616       0.074325       2.036726                    0.999332      25.822450      70.821025       0.653974       0.413357      -1.075553       0.001644      -0.002109      -0.000000       0.002675      -0.022389       0.001773       0.001382      -0.011273      -0.048019      -0.017840      -0.013250       0.031090             10.510604      11.118662      -2.495094      -3.336313      12.374983      -2.600469       8.038167          -0.000005
           71              N      12.700030      15.613585       9.185016       0.547221      19.860730 0.21851174E+03  0.42799964E+04                                 6.231961                            4.890906      -0.015737       2.123040                    0.999208      19.860697      50.346294       0.761732       0.410521      -1.079356      -0.056704       0.007276      -0.016326       0.059454       0.020912      -0.011412      -0.039437      -0.095427      -0.056649      -0.043719      -0.035003       0.078722              6.904496       8.547976      -1.108337       1.236811       4.671432       1.168465       7.494080          -0.000000
           72              N       8.592712      12.412156      12.271959       0.547221      19.860730 0.21851165E+03  0.42799941E+04                                 6.231961                            4.890904      -0.015738       2.123040                    0.999208      19.860698      50.346295       0.761733       0.410521      -1.079356       0.006788       0.056764       0.016326       0.059454      -0.004173      -0.041030      -0.001438       0.103856      -0.056649      -0.043719      -0.035003       0.078722              6.904496       4.377687      -0.058423       1.435065       8.841721       0.914118       7.494081          -0.000000
           73              N      10.935116       2.808708       5.119634       0.547221      19.860732 0.21851177E+03  0.42799971E+04                                 6.231962                            4.890906      -0.015737       2.123040                    0.999208      19.860698      50.346297       0.761732       0.410521      -1.079356       0.056704      -0.007276       0.016326       0.059454       0.020912      -0.011412      -0.039437      -0.095427      -0.056649      -0.043719      -0.035003       0.078722              6.904497       8.547977      -1.108337       1.236812       4.671432       1.168465       7.494081          -0.000000
           74              N      15.042434       6.010137       2.032691       0.547221      19.860730 0.21851166E+03  0.42799943E+04                                 6.231961                            4.890905      -0.015738       2.123040                    0.999208      19.860698      50.346296       0.761732       0.410521      -1.079356      -0.006788      -0.056764      -0.016326       0.059454      -0.004173      -0.041030      -0.001438       0.103856      -0.056649      -0.043719      -0.035003       0.078722              6.904497       4.377687      -0.058423       1.435065       8.841721       0.914118       7.494082          -0.000000
           75              N      12.692564      11.387678      10.728487       0.525811      20.884872 0.21533877E+03  0.41779894E+04                                 6.312607                            4.762638       0.139740       2.165992                    0.999541      19.715970      48.803135       0.799202       0.395006      -1.096182      -0.036515       0.046847       0.000000       0.059397       0.019791       0.039288       0.030623       0.009965       0.130084      -0.042089      -0.033538       0.075627              7.165500       8.109483      -0.908375      -1.947300       8.566872      -1.517815       4.820146          -0.000002
           76              N      10.942582       7.034615       3.576163       0.525811      20.884872 0.21533877E+03  0.41779894E+04                                 6.312607                            4.762638       0.139740       2.165992                    0.999541      19.715970      48.803134       0.799202       0.395006      -1.096182       0.036515      -0.046847      -0.000000       0.059397       0.019791       0.039288       0.030623       0.009965       0.130084      -0.042089      -0.033538       0.075628              7.165500       8.109482      -0.908374      -1.947300       8.566872      -1.517815       4.820146          -0.000002
           77              O      16.618880      12.943134       7.429835      -0.619638      33.694162 0.51665485E+03  0.12304153E+05                                 8.250988                            7.008001       0.625876       2.231900                    0.998440      28.395255      74.427854       0.721499       0.356467      -1.140361      -0.086180       0.028550       0.026850       0.094674       0.058105       0.038205      -0.002026      -0.073543       0.093597      -0.093985       0.029752       0.064233              9.205219       6.840460      -0.839751       0.622021       9.757736       3.686403      11.017461          -0.000001
           78              O      18.224926      13.168877       8.914658      -0.673409      33.980345 0.52283953E+03  0.12484703E+05                                 8.214526                            6.980815       0.587851       2.197084                    0.998894      29.286010      76.788032       0.733873       0.349523      -1.146336      -0.044701       0.052534       0.088773       0.112422       0.008613       0.047099      -0.054489       0.018871      -0.111143      -0.089958       0.027353       0.062605              9.089362      12.425018      -3.277694       0.986096       8.352320       0.742662       6.490748          -0.000002
           79              O      17.651732      16.562297      12.552330      -0.632063      34.029402 0.52874071E+03  0.12656920E+05                                 8.295409                            7.089396       0.384127       2.155888                    0.997732      28.402849      74.484454       0.717817       0.356457      -1.141095      -0.039976      -0.058893      -0.042784       0.083048      -0.007304      -0.001478      -0.072414       0.002484      -0.091698      -0.084337       0.016341       0.067995              9.150746      11.359119       0.162373       3.913582       6.648662       1.033403       9.444458          -0.000001
           80              O      15.653814      17.503390      12.881337      -0.725093      45.713069 0.73292061E+03  0.19063960E+05                                10.202866                            8.451798       0.162636       2.043287                    0.997890      31.174418      85.615828       0.644284       0.365487      -1.132370       0.042835      -0.058491      -0.082602       0.109905      -0.014176      -0.052777      -0.072144      -0.098198      -0.011007      -0.102743      -0.000541       0.103284             11.672428       8.176767      -2.607129      -1.626532      14.373606       5.729422      12.466910          -0.000002
           81              O      11.958343      16.177971       9.956036      -0.350258      23.063923 0.33148183E+03  0.70677274E+04                                 6.371508                            5.620815       0.783772       2.338233                    0.999005      24.564616      60.994038       0.803741       0.357413      -1.139202       0.030141      -0.022304      -0.036435       0.052283      -0.021884      -0.141105      -0.000350      -0.163304      -0.016012      -0.189117       0.078621       0.110496              6.626120       7.645838      -1.803568      -1.751881       5.911154       1.295941       6.321367          -0.000001
           82              O      12.371681      15.176238       8.107876      -0.342158      24.037195 0.34495063E+03  0.74331181E+04                                 6.620574                            5.780100       0.766166       2.341580                    0.998026      24.520848      61.332540       0.782613       0.363199      -1.133932       0.017832       0.020170       0.047192       0.054331       0.060413       0.034028       0.004475      -0.229660       0.307060      -0.184498       0.073778       0.110720              7.135187       6.052235       0.261205       2.531830       5.225716       0.573791      10.127609          -0.000003
           83              O      17.281644       8.039480       8.732989      -0.711328      39.749755 0.62545793E+03  0.15645328E+05                                 9.263107                            7.750847       0.252367       2.078521                    0.998196      30.436517      82.123315       0.679811       0.360190      -1.135869      -0.038372       0.067867       0.065452       0.101796      -0.027273       0.075343       0.029365       0.016114       0.060658      -0.089391       0.003937       0.085454             10.520781      11.971393      -3.929896      -4.018556      10.358734       2.439774       9.232215          -0.000002
           84              O      17.035915      10.233355       8.426869      -0.641162      40.114744 0.63956035E+03  0.16055410E+05                                 9.334808                            7.893017       0.157756       2.077984                    0.996835      29.110813      78.175125       0.667929       0.365288      -1.134148      -0.060365      -0.030241       0.039224       0.078083       0.023175       0.085132      -0.013221      -0.022206       0.025868      -0.096040       0.013082       0.082957             10.337605       9.740223       2.721576      -3.362311      11.899856      -3.201488       9.372735          -0.000002
           85              O      11.640606      11.312837      11.355031      -0.335976      25.230535 0.34295190E+03  0.73394957E+04                                 6.750495                            5.687231       0.959960       2.408321                    0.999147      24.083570      58.980582       0.809232       0.353671      -1.147687       0.038855       0.013085      -0.022234       0.046640       0.057743      -0.039910       0.051732       0.230589       0.193820      -0.176133       0.060506       0.115627              7.421225      11.679651       0.100413      -3.275245       4.994118      -0.289613       5.589905          -0.000007
           86              O      10.225600       7.959924      14.027140      -0.619638      33.694172 0.51665515E+03  0.12304162E+05                                 8.250990                            7.008004       0.625875       2.231899                    0.998440      28.395261      74.427880       0.721499       0.356467      -1.140361      -0.006646       0.090543      -0.026850       0.094674       0.033767       0.007363       0.037543       0.119803       0.093598      -0.093985       0.029752       0.064233              9.205221       9.186224      -1.430320       3.726710       7.411976      -0.296804      11.017462          -0.000001
           87              O       9.614586       6.457591      12.542317      -0.673409      33.980311 0.52283887E+03  0.12484683E+05                                 8.214520                            6.980811       0.587867       2.197090                    0.998894      29.285996      76.787978       0.733874       0.349522      -1.146336      -0.040031       0.056174      -0.088773       0.112422       0.012054      -0.041341       0.058977      -0.008465      -0.111142      -0.089957       0.027353       0.062604              9.089355       7.043057      -1.922730       0.960936      13.734264       0.774943       6.490745          -0.000002
           88              O       6.463792       7.841914       8.904645      -0.632063      34.029414 0.52874100E+03  0.12656929E+05                                 8.295411                            7.089398       0.384127       2.155888                    0.997732      28.402849      74.484454       0.717817       0.356457      -1.141095       0.066871       0.024388       0.042784       0.083048      -0.005845      -0.070584       0.016246      -0.009104      -0.091698      -0.084337       0.016341       0.067996              9.150749       7.006315       1.258234       1.957601      11.001469       3.542860       9.444462          -0.000001
           89              O       6.038951      10.009135       8.575638      -0.725093      45.713069 0.73292091E+03  0.19063969E+05                                10.202866                            8.451799       0.162637       2.043287                    0.997890      31.174417      85.615822       0.644284       0.365487      -1.132370       0.046264      -0.055819       0.082602       0.109905      -0.035735      -0.082847      -0.033567       0.073066      -0.011007      -0.102743      -0.000541       0.103284             11.672427      12.769752      -3.763456       5.158943       9.780621      -2.976099      12.466907          -0.000002
           90              O       8.226481      13.269189      11.500939      -0.350257      23.063910 0.33148158E+03  0.70677207E+04                                 6.371505                            5.620812       0.783773       2.338233                    0.999005      24.564614      60.994025       0.803741       0.357413      -1.139202       0.014271      -0.034674       0.036435       0.052283      -0.057938      -0.034789      -0.136749       0.123112      -0.016012      -0.189117       0.078620       0.110496              6.626116       5.160544      -1.177870       0.829019       8.396440      -2.015261       6.321364          -0.000001
           91              O       9.096988      12.623795      13.349099      -0.342158      24.037217 0.34495091E+03  0.74331259E+04                                 6.620579                            5.780103       0.766166       2.341580                    0.998026      24.520852      61.332562       0.782613       0.363199      -1.133932      -0.023913      -0.012368      -0.047192       0.054331      -0.001162       0.012647       0.031906       0.259493       0.307061      -0.184498       0.073777       0.110720              7.135194       5.398667       0.425750       1.174554       5.879294       2.315136      10.127620          -0.000003
           92              O      14.819059       6.120031      12.723986      -0.711329      39.749773 0.62545821E+03  0.15645338E+05                                 9.263111                            7.750850       0.252367       2.078521                    0.998196      30.436523      82.123347       0.679810       0.360190      -1.135869      -0.056445       0.053780      -0.065452       0.101796      -0.020207       0.046871       0.065894      -0.040021       0.060658      -0.089391       0.003937       0.085454             10.520786       8.594023      -3.079611       1.384850      13.736114      -4.492607       9.232221          -0.000002
           93              O      12.751564       6.893940      13.030106      -0.641162      40.114755 0.63956083E+03  0.16055425E+05                                 9.334811                            7.893020       0.157756       2.077984                    0.996835      29.110812      78.175125       0.667929       0.365288      -1.134148       0.044064       0.051155      -0.039224       0.078083       0.015155       0.007963       0.085784       0.041506       0.025868      -0.096040       0.013083       0.082957             10.337607      13.059822       1.885835      -3.925487       8.580263      -2.478949       9.372735          -0.000002
           94              O      13.021966      12.389531      10.101944      -0.335977      25.230520 0.34295150E+03  0.73394849E+04                                 6.750492                            5.687227       0.959961       2.408321                    0.999147      24.083569      58.980576       0.809233       0.353671      -1.147687      -0.022175      -0.034485       0.022234       0.046640       0.105452       0.040423      -0.051332      -0.148417       0.193820      -0.176133       0.060506       0.115627              7.421221       5.440152       1.671264      -1.080470      11.233611      -3.105427       5.589901          -0.000007
           95              O       7.016266       5.479159       6.874815      -0.619638      33.694165 0.51665490E+03  0.12304154E+05                                 8.250989                            7.008002       0.625876       2.231900                    0.998440      28.395255      74.427855       0.721499       0.356467      -1.140361       0.086180      -0.028550      -0.026850       0.094674       0.058105       0.038205      -0.002026      -0.073543       0.093598      -0.093985       0.029752       0.064233              9.205220       6.840461      -0.839751       0.622021       9.757737       3.686403      11.017462          -0.000001
           96              O       5.410220       5.253416       5.389992      -0.673409      33.980338 0.52283940E+03  0.12484699E+05                                 8.214525                            6.980814       0.587852       2.197084                    0.998894      29.286007      76.788020       0.733874       0.349522      -1.146336       0.044701      -0.052534      -0.088773       0.112422       0.008613       0.047099      -0.054489       0.018871      -0.111143      -0.089958       0.027353       0.062605              9.089361      12.425016      -3.277693       0.986096       8.352319       0.742662       6.490747          -0.000001
           97              O       5.983414       1.859996       1.752320      -0.632063      34.029401 0.52874069E+03  0.12656920E+05                                 8.295409                            7.089396       0.384127       2.155888                    0.997732      28.402849      74.484453       0.717817       0.356457      -1.141095       0.039976       0.058893       0.042784       0.083048      -0.007304      -0.001478      -0.072414       0.002484      -0.091698      -0.084337       0.016341       0.067995              9.150746      11.359119       0.162373       3.913582       6.648661       1.033403       9.444459          -0.000001
           98              O       7.981332       0.918903       1.423313      -0.725093      45.713071 0.73292064E+03  0.19063961E+05                                10.202866                            8.451798       0.162637       2.043287                    0.997890      31.174418      85.615828       0.644284       0.365487      -1.132370      -0.042835       0.058491       0.082602       0.109905      -0.014176      -0.052777      -0.072144      -0.098198      -0.011007      -0.102743      -0.000541       0.103284             11.672429       8.176767      -2.607129      -1.626532      14.373607       5.729423      12.466912          -0.000002
           99              O      11.676803       2.244322       4.348614      -0.350258      23.063910 0.33148160E+03  0.70677211E+04                                 6.371505                            5.620812       0.783773       2.338233                    0.999005      24.564613      60.994021       0.803741       0.357413      -1.139202      -0.030141       0.022304       0.036435       0.052283      -0.021884      -0.141105      -0.000350      -0.163303      -0.016013      -0.189117       0.078620       0.110496              6.626116       7.645834      -1.803567      -1.751881       5.911151       1.295941       6.321364          -0.000001
          100              O      11.263465       3.246055       6.196774      -0.342158      24.037198 0.34495067E+03  0.74331192E+04                                 6.620575                            5.780100       0.766166       2.341580                    0.998026      24.520849      61.332544       0.782613       0.363199      -1.133932      -0.017832      -0.020170      -0.047192       0.054331       0.060413       0.034028       0.004475      -0.229660       0.307060      -0.184498       0.073778       0.110720              7.135187       6.052236       0.261205       2.531831       5.225717       0.573791      10.127610          -0.000003
          101              O       6.353502      10.382813       5.571661      -0.711328      39.749751 0.62545788E+03  0.15645327E+05                                 9.263106                            7.750846       0.252367       2.078521                    0.998196      30.436517      82.123314       0.679811       0.360190      -1.135869       0.038372      -0.067867      -0.065452       0.101796      -0.027273       0.075343       0.029365       0.016114       0.060658      -0.089391       0.003937       0.085454             10.520780      11.971392      -3.929896      -4.018556      10.358734       2.439773       9.232215          -0.000002
          102              O       6.599231       8.188938       5.877781      -0.641161      40.114739 0.63956027E+03  0.16055407E+05                                 9.334807                            7.893016       0.157755       2.077984                    0.996835      29.110811      78.175119       0.667929       0.365288      -1.134148       0.060365       0.030241      -0.039224       0.078083       0.023175       0.085132      -0.013221      -0.022206       0.025868      -0.096040       0.013083       0.082957             10.337604       9.740222       2.721576      -3.362311      11.899855      -3.201487       9.372734          -0.000002
          103              O      11.994540       7.109456       2.949619      -0.335976      25.230524 0.34295173E+03  0.73394909E+04                                 6.750492                            5.687229       0.959961       2.408321                    0.999147      24.083567      58.980568       0.809233       0.353671      -1.147687      -0.038855      -0.013085       0.022234       0.046640       0.057743      -0.039910       0.051732       0.230589       0.193820      -0.176133       0.060506       0.115627              7.421222      11.679646       0.100413      -3.275243       4.994117      -0.289613       5.589903          -0.000007
          104              O      13.409546      10.462369       0.277510      -0.619638      33.694173 0.51665516E+03  0.12304162E+05                                 8.250990                            7.008004       0.625875       2.231899                    0.998440      28.395262      74.427882       0.721499       0.356467      -1.140361       0.006646      -0.090543       0.026850       0.094673       0.033767       0.007363       0.037543       0.119803       0.093598      -0.093985       0.029752       0.064233              9.205221       9.186224      -1.430320       3.726710       7.411976      -0.296804      11.017462          -0.000001
          105              O      14.020560      11.964702       1.762333      -0.673409      33.980310 0.52283885E+03  0.12484682E+05                                 8.214520                            6.980810       0.587868       2.197090                    0.998894      29.285996      76.787977       0.733874       0.349522      -1.146336       0.040031      -0.056174       0.088773       0.112422       0.012054      -0.041341       0.058977      -0.008465      -0.111142      -0.089957       0.027353       0.062604              9.089355       7.043056      -1.922730       0.960936      13.734263       0.774943       6.490744          -0.000001
          106              O      17.171354      10.580379       5.400005      -0.632063      34.029407 0.52874086E+03  0.12656925E+05                                 8.295409                            7.089396       0.384127       2.155888                    0.997732      28.402849      74.484448       0.717817       0.356457      -1.141095      -0.066871      -0.024388      -0.042784       0.083048      -0.005845      -0.070584       0.016246      -0.009104      -0.091698      -0.084337       0.016341       0.067996              9.150747       7.006314       1.258234       1.957600      11.001467       3.542859       9.444459          -0.000001
          107              O      17.596195       8.413158       5.729012      -0.725093      45.713064 0.73292082E+03  0.19063966E+05                                10.202865                            8.451798       0.162637       2.043287                    0.997890      31.174415      85.615815       0.644284       0.365487      -1.132370      -0.046264       0.055818      -0.082602       0.109905      -0.035735      -0.082846      -0.033567       0.073066      -0.011007      -0.102743      -0.000541       0.103284             11.672426      12.769751      -3.763456       5.158942       9.780621      -2.976098      12.466906          -0.000002
          108              O      15.408665       5.153104       2.803711      -0.350258      23.063906 0.33148152E+03  0.70677191E+04                                 6.371504                            5.620811       0.783773       2.338233                    0.999005      24.564613      60.994020       0.803741       0.357413      -1.139202      -0.014271       0.034674      -0.036435       0.052283      -0.057938      -0.034789      -0.136749       0.123111      -0.016013      -0.189117       0.078620       0.110496              6.626115       5.160543      -1.177870       0.829018       8.396439      -2.015260       6.321364          -0.000001
          109              O      14.538158       5.798498       0.955551      -0.342158      24.037210 0.34495078E+03  0.74331224E+04                                 6.620578                            5.780101       0.766166       2.341580                    0.998026      24.520850      61.332552       0.782613       0.363199      -1.133932       0.023913       0.012368       0.047192       0.054331      -0.001162       0.012647       0.031906       0.259493       0.307061      -0.184498       0.073777       0.110720              7.135192       5.398666       0.425750       1.174554       5.879292       2.315135      10.127617          -0.000003
          110              O       8.816087      12.302262       1.580664      -0.711329      39.749755 0.62545787E+03  0.15645327E+05                                 9.263107                            7.750847       0.252367       2.078521                    0.998196      30.436520      82.123328       0.679811       0.360190      -1.135869       0.056445      -0.053780       0.065452       0.101796      -0.020207       0.046871       0.065894      -0.040021       0.060658      -0.089391       0.003937       0.085454             10.520781       8.594020      -3.079610       1.384850      13.736107      -4.492604       9.232216          -0.000002
          111              O      10.883582      11.528353       1.274544      -0.641162      40.114756 0.63956086E+03  0.16055426E+05                                 9.334811                            7.893020       0.157755       2.077984                    0.996835      29.110813      78.175128       0.667929       0.365288      -1.134148      -0.044064      -0.051155       0.039224       0.078083       0.015155       0.007963       0.085784       0.041506       0.025868      -0.096040       0.013083       0.082957             10.337607      13.059822       1.885835      -3.925487       8.580264      -2.478950       9.372735          -0.000002
          112              O      10.613180       6.032762       4.202706      -0.335977      25.230525 0.34295158E+03  0.73394873E+04                                 6.750493                            5.687228       0.959960       2.408321                    0.999147      24.083570      58.980582       0.809233       0.353671      -1.147687       0.022175       0.034485      -0.022234       0.046640       0.105452       0.040423      -0.051332      -0.148417       0.193820      -0.176133       0.060506       0.115627              7.421222       5.440153       1.671264      -1.080470      11.233613      -3.105427       5.589902          -0.000007

******************************************************
Auxiliary information for the entire system
The total spin magnetic moment of the unit cell is   -0.000214
The total net atomic charge of the unit cell is   -0.000003
Accuracy of reproducing the electrostatic potential in the unit cell:
  The inner radius (bohr) =    5.0000
  The outer radius (bohr) =   12.0000
  Valid grid points have density less than (e/(bohr^3)) =    0.0001
  The number of valid grid points were=       213606
  The rms potential error without charges in kcal/mol is=      9.99960
  The rms potential error with partial charges in kcal/mol is=      2.91967
  The RRMSE value at monopole order=      0.29198
  The rms potential error with partial charges and cloud penetration in kcal/mol is=      2.90929
  The RRMSE value at monopole order with cloud penetration is=      0.29094
  The rms potential error with partial charges and atomic dipoles in kcal/mol is=      1.13562
  The RRMSE value at dipole order=      0.11357
  The rms potential error with partial charges, atomic dipoles and cloud penetration in kcal/mol is=      1.12174
  The RRMSE value at dipole order with cloud penetration=      0.11218

******************************************************
The electron densities and ab initio electrostatic potential were computed in VASP using the PBE functional and
projector augmented wave method. See the main text of the journal article for a description of computational details.
The atomic charges, dipoles, and quadrupoles were computed with the DDEC6 method as described in
(a) T. A. Manz and N. Gabaldon Limas, RSC Adv. 6 (2016) 47771-47801 DOI: 10.1039/c6ra04656h
(b) N. Gabaldon Limas and T. A. Manz, RSC Adv. 8 (2018) 2678-2707 DOI: 10.1039/c7ra11829e.
For each atom in the material, the electron cloud parameters were fit to the spherically averaged atom-in-material
electron density using radial positions for which this density was between 10^-4 and 10^-2 electrons per cubic bohr.
The polarizabilities, dispersion coefficients, and quantum Drude oscillator (QDO) parameters were fit using the MCLF method.
The magnetic structure of the system was optimized in VASP from the default ferromagnetic initial guess using spin polarization.
The atomic spin moments (ASMs) were computed on this optimized magnetic structure using the DDEC6 partition as inputs
to the method of T. A. Manz and D. S. Sholl, J. Chem. Theory Comput. 7 (2011) 4146-4164 DOI: 10.1021/ct200539n.
The RMSE and RRMSE were computed using a uniform grid with Ewald summation.
