# Supplementary material for: A collection of forcefield precursors for metal–organic frameworks
Source: RSC Adv. 2019 Nov 13;9(63):36492–507. doi: 10.1039/c9ra07327b (PMC9075174; doi:10.1039/c9ra07327b)
Supplement: RA-009-C9RA07327B-s6243 [file RA-009-C9RA07327B-s6243.xyz]

   76
jmolscript: load "" {1 1 1} spacegroup "x,y,z" unitcell [{      7.611800     0.000000     0.000000 }, {      0.000000     9.825300     0.000000 }, {     -2.088204     0.000000    14.599415 }]
Tb     2.719418     7.488549    12.982092     2.093944
Tb    -0.042070     1.683270     5.683406     2.105722
Tb     2.804178     2.575899     1.617323     2.093943
Tb     5.565666     6.595920     8.916009     2.105722
H      4.416923     5.252605     3.870305     0.086261
H      2.618044     8.145174     5.686472     0.115520
H      2.925207     8.084257     1.575277     0.135977
H      5.899273     0.893120     9.077916     0.121787
H      5.401209     1.031656    12.921942     0.089201
H     -0.786611     4.192456    11.167093     0.108240
H      1.106673     0.339955    10.729110     0.086261
H      2.905552     3.232524     8.912943     0.115520
H      2.598389     3.171607    13.024138     0.135977
H     -0.375677     5.805770     5.521499     0.121787
H      0.122387     5.944306     1.677473     0.089201
H      6.310207     9.105106     3.432322     0.108240
C      4.015163     5.712429     1.309568     0.701224
C      3.557982     6.456205     2.531539    -0.096972
C      3.860823     5.996381     3.814827     0.113840
C      2.898893     7.747249     4.893724     0.050059
C      2.770591     8.395719     3.667373    -0.083611
C      3.068995     7.691245     2.405984    -0.081318
C      2.170701     9.687746     3.598756     0.700824
C     -0.766266     3.453593     8.693952     0.672959
C     -1.086346     2.669534     9.894024    -0.092006
C      5.922060     1.369647     9.876504    -0.051045
C      5.393646     0.826308    10.968540    -0.080704
C      5.695672     1.458075    12.151093     0.073794
C     -1.010640     3.290493    11.126214     0.067945
C      4.736943     9.255433    10.983140     0.733006
C      0.677813     7.374870    10.364125     0.502890
C     -0.111666     6.746051    11.514559     0.532277
C      1.508433     0.799779    13.289847     0.701224
C      1.965614     1.543555    12.067876    -0.096973
C      1.662773     1.083731    10.784588     0.113839
C      2.624703     2.834599     9.705691     0.050059
C      2.753005     3.483069    10.932042    -0.083611
C      2.454601     2.778595    12.193431    -0.081318
C      3.352895     4.775096    11.000659     0.700824
C      6.289862     8.366243     5.905463     0.672959
C      6.609942     7.582184     4.705391    -0.092006
C     -0.398464     6.282297     4.722911    -0.051045
C      0.129950     5.738958     3.630875    -0.080704
C     -0.172076     6.370725     2.448322     0.073794
C      6.534236     8.203143     3.473201     0.067945
C      0.786653     4.342783     3.616275     0.733006
C      4.845783     2.462220     4.235290     0.502890
C      5.635262     1.833401     3.084856     0.532277
N      3.469374     6.470943     4.880584    -0.282075
N     -1.268243     2.580124    12.336506    -0.277575
N      2.054222     1.558293     9.718831    -0.282075
N      6.791839     7.492774     2.262909    -0.277575
O      4.204111     6.192887     0.275929    -0.648028
O      4.230280     4.474442     1.497900    -0.731489
O      1.380178     0.183733     4.591516    -0.741110
O      2.250592     0.564955     2.566577    -0.666040
O     -0.677025     2.784490     7.569797    -0.713894
O     -0.643662     4.737760     8.794688    -0.670752
O      4.188475     8.877159    11.975900    -0.675263
O      4.985189     8.562749     9.955341    -0.710789
O      1.948532     7.643101    10.654653    -0.664649
O      0.516481     6.625200    12.625574    -0.622929
O      0.180770     7.542883     9.283768    -0.535934
O     -1.244295     6.411991    11.259069    -0.579287
O      1.319485     1.280237    14.323486    -0.648028
O      1.293316     9.387092    13.101515    -0.731490
O      4.143418     5.096383    10.007899    -0.741110
O      3.273004     5.477605    12.032838    -0.666040
O      6.200621     7.697140     7.029618    -0.713894
O      6.167258     9.650410     5.804727    -0.670752
O      1.335121     3.964509     2.623515    -0.675263
O      0.538407     3.650099     4.644074    -0.710789
O      3.575064     2.730451     3.944762    -0.664649
O      5.007115     1.712550     1.973841    -0.622929
O      5.342826     2.630233     5.315647    -0.535934
O      6.767891     1.499341     3.340346    -0.579287

The following XYZ coordinates are in angstroms. Other properties are in atomic units.
The sperically averaged electron density of each atom fit to a function of the form exp(a - br)
eigen_1, eigen_2 and eigen_3 are the three eigenvalues of traceless quadrupole moment tensor
  atom number  atomic symbol              X              Y              Z     net charge C6 coefficient C8 coefficient C10 coefficient fluctuating dipole atomic polarizability isotropic forcefield polarizability              a              b squared Pearson coefficient          <r^3>          <r^4>         wp_QDO          m_QDO          q_QDO       dipole_x       dipole_y       dipole_z         dipole            Qxy            Qxz            Qyz     Q(x^2-y^2)  Q(3z^2 - R^2)        eigen_1        eigen_2        eigen_3 static polarizability      alpha(xx)      alpha(xy)      alpha(xz)      alpha(yy)      alpha(yz)      alpha(zz) atomic spin moment
            1             Tb       2.719418       7.488549      12.982092       2.093944     109.685922 0.23015759E+04  0.72963769E+05                                14.961843                           12.806473       2.221521       2.447944                    0.999820      72.729960     165.299979       0.723035       0.267218      -1.337539       0.004391      -0.017162      -0.006934       0.019024      -0.018182       0.040833       0.014718       0.049688      -0.157110      -0.072015       0.004398       0.067617             16.673488      14.399300       1.553603      -1.434510      18.798723      -2.043384      16.822440          -0.000003
            2             Tb      -0.042070       1.683270       5.683406       2.105722     109.497021 0.22923629E+04  0.72630807E+05                                14.991479                           12.792782       2.181991       2.434333                    0.999734      72.702496     165.428593       0.722089       0.267718      -1.336325       0.013704       0.010917       0.021060       0.027396       0.027434       0.046818      -0.014946       0.051560      -0.179841      -0.082926       0.004446       0.078480             16.727428      13.950968      -1.077351      -1.495202      18.497831       2.164621      17.733487          -0.000002
            3             Tb       2.804178       2.575899       1.617323       2.093943     109.686010 0.23015782E+04  0.72963860E+05                                14.961853                           12.806481       2.221521       2.447944                    0.999820      72.729964     165.300017       0.723034       0.267218      -1.337539      -0.004391      -0.017162       0.006934       0.019024       0.018182       0.040833      -0.014719       0.049688      -0.157110      -0.072015       0.004398       0.067617             16.673499      14.399310      -1.553605      -1.434511      18.798736       2.043386      16.822452          -0.000003
            4             Tb       5.565666       6.595920       8.916009       2.105722     109.496982 0.22923618E+04  0.72630765E+05                                14.991474                           12.792778       2.181991       2.434333                    0.999734      72.702495     165.428576       0.722089       0.267718      -1.336325      -0.013704       0.010917      -0.021060       0.027395      -0.027434       0.046818       0.014946       0.051560      -0.179841      -0.082926       0.004446       0.078480             16.727423      13.950964       1.077351      -1.495202      18.497825      -2.164621      17.733481          -0.000002
            5              H       4.416923       5.252605       3.870305       0.086261       1.003505 0.72014112E+01  0.70033006E+02                                 1.755194                            1.643382      -1.217879       2.298666                    0.993737       3.850523      11.335621       0.447847       1.406342      -0.680840       0.027303      -0.034991       0.009123       0.045311      -0.015252       0.001283      -0.009354       0.000609      -0.003621      -0.017020      -0.001771       0.018791              1.810557       1.811195      -0.524279       0.049353       2.196839      -0.030848       1.423637           0.000001
            6              H       2.618044       8.145174       5.686472       0.115520       1.072811 0.79209042E+01  0.77692977E+02                                 1.749453                            1.663739      -0.890697       2.468092                    0.999080       3.420690       9.622426       0.476510       1.310469      -0.703604      -0.015818       0.019064       0.042812       0.049462       0.003474      -0.006678       0.002794      -0.006746       0.042934      -0.013858      -0.002314       0.016172              1.768126       1.565330      -0.163737      -0.228907       1.604246       0.324202       2.134803           0.000003
            7              H       2.925207       8.084257       1.575277       0.135977       1.000391 0.76034550E+01  0.74823193E+02                                 1.747400                            1.690289      -1.311938       2.280092                    0.994004       3.644501      10.731414       0.441711       1.409102      -0.681695      -0.009717       0.016585      -0.034494       0.039488      -0.000253       0.010999      -0.003901      -0.003318       0.011742      -0.011860      -0.000779       0.012639              1.750704       1.444762      -0.108997       0.075405       1.693617      -0.307616       2.113734           0.000001
            8              H       5.899273       0.893120       9.077916       0.121787       1.010550 0.76740226E+01  0.75578515E+02                                 1.745368                            1.685820      -1.246206       2.298018                    0.994728       3.700205      10.846426       0.447817       1.388770      -0.685206      -0.002687      -0.023551      -0.030633       0.038733      -0.002493       0.006929       0.006952       0.000265       0.008031      -0.010919       0.001155       0.009764              1.750550       1.426493       0.065038      -0.032349       1.734432       0.326455       2.090724           0.000001
            9              H       5.401209       1.031656      12.921942       0.089201       1.136458 0.85675265E+01  0.85520448E+02                                 1.799585                            1.713387      -0.913833       2.439137                    0.998514       3.559879      10.032950       0.477535       1.284952      -0.708559      -0.013029      -0.016542       0.037908       0.043363      -0.001247      -0.004120      -0.003943       0.000992       0.039607      -0.009344      -0.005306       0.014650              1.817356       1.622940       0.206564      -0.251990       1.693398      -0.357745       2.135731           0.000003
           10              H      -0.786611       4.192456      11.167093       0.108240       0.961686 0.68607131E+01  0.66160657E+02                                 1.726892                            1.619906      -1.274245       2.275780                    0.994174       3.854741      11.437847       0.442827       1.434306      -0.674993       0.005552       0.044670       0.004936       0.045283       0.009362      -0.001426       0.006700      -0.005312      -0.004084      -0.011848      -0.000218       0.012067              1.778569       1.460215       0.268252       0.026328       2.469892       0.069954       1.405600           0.000001
           11              H       1.106673       0.339955      10.729110       0.086261       1.003505 0.72014080E+01  0.70032967E+02                                 1.755194                            1.643382      -1.217878       2.298666                    0.993737       3.850522      11.335618       0.447847       1.406342      -0.680840      -0.027303      -0.034991      -0.009123       0.045311       0.015252       0.001283       0.009354       0.000609      -0.003621      -0.017020      -0.001771       0.018791              1.810557       1.811194       0.524278       0.049353       2.196838       0.030848       1.423637           0.000001
           12              H       2.905552       3.232524       8.912943       0.115520       1.072811 0.79209034E+01  0.77692964E+02                                 1.749453                            1.663738      -0.890696       2.468093                    0.999080       3.420690       9.622424       0.476510       1.310469      -0.703604       0.015818       0.019064      -0.042812       0.049462      -0.003474      -0.006678      -0.002794      -0.006746       0.042934      -0.013858      -0.002314       0.016172              1.768126       1.565329       0.163737      -0.228907       1.604245      -0.324202       2.134802           0.000003
           13              H       2.598389       3.171607      13.024138       0.135977       1.000391 0.76034477E+01  0.74823102E+02                                 1.747399                            1.690288      -1.311938       2.280092                    0.994004       3.644499      10.731406       0.441711       1.409102      -0.681695       0.009717       0.016585       0.034494       0.039488       0.000253       0.010999       0.003901      -0.003318       0.011742      -0.011860      -0.000779       0.012639              1.750704       1.444761       0.108997       0.075405       1.693617       0.307615       2.113733           0.000001
           14              H      -0.375677       5.805770       5.521499       0.121787       1.010549 0.76740219E+01  0.75578509E+02                                 1.745368                            1.685820      -1.246206       2.298018                    0.994728       3.700205      10.846427       0.447817       1.388770      -0.685206       0.002687      -0.023551       0.030633       0.038733       0.002493       0.006929      -0.006952       0.000265       0.008031      -0.010919       0.001155       0.009764              1.750550       1.426493      -0.065038      -0.032349       1.734432      -0.326455       2.090724           0.000001
           15              H       0.122387       5.944306       1.677473       0.089201       1.136457 0.85675177E+01  0.85520343E+02                                 1.799585                            1.713387      -0.913832       2.439138                    0.998514       3.559877      10.032945       0.477534       1.284952      -0.708559       0.013029      -0.016542      -0.037908       0.043363       0.001247      -0.004120       0.003943       0.000992       0.039607      -0.009344      -0.005306       0.014650              1.817356       1.622939      -0.206564      -0.251990       1.693397       0.357744       2.135730           0.000003
           16              H       6.310207       9.105106       3.432322       0.108240       0.961686 0.68607113E+01  0.66160639E+02                                 1.726893                            1.619907      -1.274245       2.275780                    0.994174       3.854741      11.437849       0.442826       1.434307      -0.674993      -0.005552       0.044670      -0.004936       0.045283      -0.009362      -0.001426      -0.006700      -0.005312      -0.004084      -0.011848      -0.000218       0.012067              1.778569       1.460215      -0.268252       0.026328       2.469892      -0.069954       1.405600           0.000001
           17              C       4.015163       5.712429       1.309568       0.701224      20.529631 0.20629083E+03  0.41289279E+04                                 7.151845                            5.288365      -0.496323       1.917717                    0.998016      21.710432      62.577066       0.601942       0.508387      -0.986989       0.037951      -0.043689      -0.055700       0.080321      -0.020458       0.063829       0.012018       0.172164      -0.118847      -0.084027      -0.047031       0.131057              8.170634       4.549377      -0.765014      -1.587801       8.856749       0.045309      11.105778           0.000003
           18              C       3.557982       6.456205       2.531539      -0.096972      34.981053 0.48133471E+03  0.11612569E+05                                 9.427845                            7.427634      -0.213918       1.936206                    0.998283      28.601903      83.407159       0.590663       0.429818      -1.055377      -0.023107       0.003047       0.038594       0.045086       0.008031       0.005003      -0.017619       0.012724      -0.056054      -0.030052       0.010031       0.020021             10.655250       6.912097      -3.301202      -1.164715      11.997501       2.463774      13.056152           0.000000
           19              C       3.860823       5.996381       3.814827       0.113840      23.106033 0.32475639E+03  0.72305187E+04                                 7.483202                            6.365961      -0.495048       1.867072                    0.997211      26.977161      80.171774       0.587886       0.467952      -1.014672      -0.022117       0.015049      -0.003199       0.026942       0.042719       0.006827      -0.018975       0.014396      -0.279016      -0.096841       0.006740       0.090100              7.925038       6.457586      -2.570987      -0.314945       8.202309       0.729298       9.115219           0.000004
           20              C       2.898893       7.747249       4.893724       0.050059      26.337807 0.39494306E+03  0.91265064E+04                                 7.908461                            6.825820      -0.047089       1.986365                    0.998862      27.783908      80.962685       0.599142       0.442391      -1.041143       0.012730      -0.036437       0.007750       0.039367       0.044651      -0.017799       0.034993       0.060403      -0.045121      -0.072981       0.011547       0.061433              8.298705       6.526252      -2.847599      -0.526313       9.665265       0.309357       8.704597           0.000003
           21              C       2.770591       8.395719       3.667373      -0.083611      35.181989 0.47986844E+03  0.11502214E+05                                 9.358734                            7.308604       0.091369       2.037521                    0.999181      27.910040      79.620032       0.612165       0.417425      -1.069240       0.025624      -0.049978      -0.029791       0.063576       0.010027      -0.011506       0.007990       0.032320       0.013906      -0.025492       0.003438       0.022054             10.789325       7.687192      -4.988777      -0.625344      15.473310       0.399901       9.207474           0.000004
           22              C       3.068995       7.691245       2.405984      -0.081318      29.974796 0.45081776E+03  0.10786752E+05                                 8.649224                            7.297873      -0.167493       1.929709                    0.998655      29.765175      88.760412       0.577821       0.443019      -1.038970      -0.011948       0.020835       0.022986       0.033244       0.032600       0.010461      -0.002444       0.067591      -0.054842      -0.039673      -0.017453       0.057125              9.336335       6.553165      -3.328050      -0.890924      12.028674       1.390858       9.427168           0.000002
           23              C       2.170701       9.687746       3.598756       0.700824      21.069661 0.22828297E+03  0.46770720E+04                                 7.319082                            5.559724      -0.465992       1.926322                    0.998387      21.945447      63.587123       0.588764       0.507767      -0.989236      -0.047314       0.061835      -0.005445       0.078050       0.059063       0.057421       0.037775       0.099016      -0.005652      -0.078244      -0.038818       0.117062              8.378284       7.072551      -2.635361      -1.772086      11.104506      -1.129641       6.957796           0.000007
           24              C      -0.766266       3.453593       8.693952       0.672959      24.226849 0.25886403E+03  0.54481605E+04                                 7.875759                            5.847579      -0.440995       1.916195                    0.998436      22.672589      65.602971       0.587511       0.495350      -0.999908       0.022069       0.043134      -0.074471       0.088846       0.031094       0.038863       0.008497       0.155431      -0.114548      -0.064672      -0.048570       0.113242              9.008079       4.760086       0.634910      -1.261613      10.398950      -0.094623      11.865199           0.000004
           25              C      -1.086346       2.669534       9.894024      -0.092006      35.489870 0.49966013E+03  0.12139833E+05                                 9.472189                            7.521035      -0.124209       1.963797                    0.998187      28.657751      83.236247       0.593822       0.424533      -1.061087      -0.012817      -0.053017       0.012260       0.055906      -0.004246       0.008152       0.020212      -0.004157      -0.037774      -0.027528       0.006843       0.020685             10.713269       6.837778       3.090599      -1.599442      12.225092      -2.661690      13.076936           0.000001
           26              C       5.922060       1.369647       9.876504      -0.051045      29.385362 0.41910339E+03  0.98550449E+04                                 8.545347                            7.044756      -0.166495       1.938030                    0.998978      29.023857      86.038156       0.586579       0.444060      -1.037482       0.009063       0.022662       0.012255       0.027311      -0.048501       0.048304       0.005050       0.046993      -0.081401      -0.069044      -0.012807       0.081851              9.345357       6.949381       3.488498      -1.916446      11.647633      -1.599398       9.439057           0.000001
           27              C       5.393646       0.826308      10.968540      -0.080704      33.217132 0.44814961E+03  0.10556572E+05                                 8.979606                            7.053243       0.130252       2.056787                    0.998989      27.356913      77.287590       0.624626       0.416280      -1.070305       0.011897       0.028577      -0.007572       0.031867      -0.035268      -0.000085       0.004494       0.027805       0.031521      -0.043412       0.010453       0.032959             10.300140       8.023665       4.931751      -1.171019      13.687267      -0.698211       9.189487           0.000002
           28              C       5.695672       1.458075      12.151093       0.073794      23.854756 0.34322935E+03  0.76818221E+04                                 7.402974                            6.366713      -0.046563       1.996226                    0.999016      26.977558      78.153764       0.617944       0.442871      -1.037636       0.021709       0.017172      -0.018832       0.033478      -0.075137      -0.023854      -0.046110       0.069318      -0.059288      -0.104460       0.011598       0.092862              7.765030       6.404028       2.953409      -0.069603       8.892950       0.204538       7.998111           0.000003
           29              C      -1.010640       3.290493      11.126214       0.067945      26.279840 0.41017731E+03  0.96117680E+04                                 8.098909                            7.096256      -0.343075       1.900401                    0.996782      28.063230      83.567444       0.567749       0.460382      -1.026195      -0.025935      -0.020638       0.044670       0.055624      -0.024300       0.000058       0.006194       0.081347      -0.232457      -0.078018      -0.008121       0.086138              8.499027       5.680491       1.741120      -0.383179      10.484358      -0.608252       9.332231           0.000005
           30              C       4.736943       9.255433      10.983140       0.733006      19.401449 0.21136691E+03  0.42529968E+04                                 6.985398                            5.400941      -0.491403       1.934090                    0.997002      21.327696      61.480162       0.588186       0.517527      -0.983368      -0.033017      -0.072169      -0.005382       0.079545      -0.044681       0.067293      -0.021612       0.132295      -0.028777      -0.075055      -0.047392       0.122447              7.921256       6.844262       2.299790      -2.192183       9.861528       0.352871       7.057977           0.000004
           31              C       0.677813       7.374870      10.364125       0.502890      22.670900 0.27383790E+03  0.58019391E+04                                 7.306859                            5.857757       0.070607       2.073228                    0.999558      23.295000      66.019144       0.615214       0.469894      -1.020686       0.090351       0.060951      -0.103126       0.150044      -0.064006      -0.037381       0.059344      -0.187155      -0.216134      -0.103068      -0.065505       0.168573              8.040545       9.996801       1.680541       1.885179       5.528778      -0.832661       8.596057           0.000007
           32              C      -0.111666       6.746051      11.514559       0.532277      22.084680 0.25617018E+03  0.53484198E+04                                 7.214167                            5.697008       0.070282       2.083276                    0.999424      22.851691      64.705114       0.617466       0.475112      -1.015861      -0.067892      -0.054749       0.117147       0.146048      -0.076723      -0.038943       0.056610      -0.184498      -0.188252      -0.102274      -0.068135       0.170409              8.014797      10.390778       2.141765       2.041891       5.607474      -0.432191       8.046141           0.000006
           33              C       1.508433       0.799779      13.289847       0.701224      20.529632 0.20629083E+03  0.41289281E+04                                 7.151845                            5.288366      -0.496324       1.917717                    0.998016      21.710434      62.577077       0.601942       0.508387      -0.986989      -0.037951      -0.043689       0.055700       0.080321       0.020458       0.063829      -0.012018       0.172164      -0.118847      -0.084027      -0.047031       0.131057              8.170635       4.549377       0.765014      -1.587801       8.856749      -0.045309      11.105779           0.000002
           34              C       1.965614       1.543555      12.067876      -0.096973      34.981053 0.48133470E+03  0.11612569E+05                                 9.427844                            7.427634      -0.213917       1.936206                    0.998283      28.601902      83.407152       0.590663       0.429818      -1.055377       0.023107       0.003046      -0.038594       0.045086      -0.008031       0.005003       0.017619       0.012724      -0.056054      -0.030052       0.010031       0.020021             10.655250       6.912096       3.301202      -1.164715      11.997501      -2.463774      13.056152           0.000000
           35              C       1.662773       1.083731      10.784588       0.113839      23.106031 0.32475636E+03  0.72305178E+04                                 7.483202                            6.365960      -0.495047       1.867072                    0.997211      26.977158      80.171761       0.587886       0.467952      -1.014672       0.022117       0.015049       0.003199       0.026942      -0.042719       0.006827       0.018975       0.014396      -0.279016      -0.096841       0.006740       0.090100              7.925038       6.457586       2.570987      -0.314945       8.202309      -0.729298       9.115219           0.000004
           36              C       2.624703       2.834599       9.705691       0.050059      26.337807 0.39494307E+03  0.91265065E+04                                 7.908462                            6.825821      -0.047089       1.986366                    0.998862      27.783907      80.962684       0.599142       0.442391      -1.041143      -0.012730      -0.036437      -0.007750       0.039367      -0.044651      -0.017799      -0.034993       0.060403      -0.045121      -0.072980       0.011547       0.061434              8.298705       6.526253       2.847599      -0.526313       9.665266      -0.309357       8.704597           0.000003
           37              C       2.753005       3.483069      10.932042      -0.083611      35.181992 0.47986849E+03  0.11502215E+05                                 9.358733                            7.308604       0.091370       2.037521                    0.999181      27.910041      79.620029       0.612166       0.417424      -1.069240      -0.025624      -0.049977       0.029791       0.063575      -0.010027      -0.011506      -0.007990       0.032320       0.013906      -0.025492       0.003438       0.022054             10.789325       7.687192       4.988777      -0.625344      15.473309      -0.399901       9.207474           0.000004
           38              C       2.454601       2.778595      12.193431      -0.081318      29.974783 0.45081751E+03  0.10786744E+05                                 8.649222                            7.297871      -0.167493       1.929709                    0.998655      29.765164      88.760369       0.577821       0.443019      -1.038970       0.011948       0.020835      -0.022986       0.033244      -0.032600       0.010461       0.002444       0.067591      -0.054842      -0.039673      -0.017453       0.057126              9.336333       6.553163       3.328049      -0.890924      12.028671      -1.390858       9.427165           0.000001
           39              C       3.352895       4.775096      11.000659       0.700824      21.069660 0.22828295E+03  0.46770716E+04                                 7.319081                            5.559724      -0.465992       1.926322                    0.998387      21.945447      63.587124       0.588764       0.507767      -0.989236       0.047314       0.061834       0.005445       0.078050      -0.059063       0.057421      -0.037775       0.099016      -0.005652      -0.078244      -0.038818       0.117062              8.378284       7.072551       2.635361      -1.772086      11.104506       1.129641       6.957795           0.000007
           40              C       6.289862       8.366243       5.905463       0.672959      24.226850 0.25886404E+03  0.54481608E+04                                 7.875759                            5.847579      -0.440995       1.916195                    0.998436      22.672589      65.602970       0.587511       0.495349      -0.999908      -0.022069       0.043134       0.074471       0.088846      -0.031094       0.038863      -0.008497       0.155431      -0.114548      -0.064672      -0.048570       0.113242              9.008079       4.760086      -0.634910      -1.261613      10.398950       0.094623      11.865199           0.000004
           41              C       6.609942       7.582184       4.705391      -0.092006      35.489870 0.49966014E+03  0.12139833E+05                                 9.472189                            7.521035      -0.124209       1.963797                    0.998187      28.657752      83.236253       0.593822       0.424533      -1.061087       0.012817      -0.053017      -0.012260       0.055906       0.004246       0.008152      -0.020212      -0.004157      -0.037774      -0.027528       0.006843       0.020685             10.713269       6.837779      -3.090599      -1.599442      12.225093       2.661690      13.076936           0.000001
           42              C      -0.398464       6.282297       4.722911      -0.051045      29.385367 0.41910348E+03  0.98550478E+04                                 8.545348                            7.044757      -0.166495       1.938030                    0.998978      29.023861      86.038174       0.586579       0.444060      -1.037482      -0.009063       0.022662      -0.012255       0.027311       0.048501       0.048304      -0.005050       0.046993      -0.081401      -0.069044      -0.012807       0.081851              9.345358       6.949382      -3.488499      -1.916447      11.647634       1.599399       9.439058           0.000001
           43              C       0.129950       5.738958       3.630875      -0.080704      33.217134 0.44814964E+03  0.10556573E+05                                 8.979606                            7.053243       0.130251       2.056786                    0.998989      27.356915      77.287600       0.624626       0.416280      -1.070305      -0.011897       0.028577       0.007572       0.031867       0.035268      -0.000085      -0.004494       0.027805       0.031521      -0.043412       0.010453       0.032959             10.300141       8.023666      -4.931751      -1.171019      13.687268       0.698211       9.189487           0.000002
           44              C      -0.172076       6.370725       2.448322       0.073794      23.854760 0.34322944E+03  0.76818245E+04                                 7.402974                            6.366714      -0.046563       1.996225                    0.999016      26.977561      78.153776       0.617944       0.442871      -1.037636      -0.021709       0.017172       0.018832       0.033478       0.075137      -0.023854       0.046110       0.069318      -0.059288      -0.104460       0.011598       0.092862              7.765031       6.404029      -2.953409      -0.069603       8.892951      -0.204538       7.998112           0.000003
           45              C       6.534236       8.203143       3.473201       0.067945      26.279843 0.41017739E+03  0.96117702E+04                                 8.098909                            7.096256      -0.343075       1.900401                    0.996782      28.063233      83.567455       0.567749       0.460382      -1.026195       0.025935      -0.020638      -0.044670       0.055624       0.024300       0.000058      -0.006194       0.081347      -0.232457      -0.078018      -0.008120       0.086138              8.499027       5.680491      -1.741121      -0.383179      10.484359       0.608252       9.332231           0.000005
           46              C       0.786653       4.342783       3.616275       0.733006      19.401454 0.21136697E+03  0.42529981E+04                                 6.985399                            5.400941      -0.491403       1.934090                    0.997002      21.327698      61.480165       0.588186       0.517527      -0.983368       0.033017      -0.072169       0.005382       0.079545       0.044681       0.067293       0.021612       0.132295      -0.028778      -0.075055      -0.047392       0.122447              7.921256       6.844263      -2.299791      -2.192183       9.861529      -0.352871       7.057977           0.000004
           47              C       4.845783       2.462220       4.235290       0.502890      22.670899 0.27383789E+03  0.58019388E+04                                 7.306859                            5.857757       0.070607       2.073228                    0.999558      23.294999      66.019141       0.615214       0.469895      -1.020686      -0.090351       0.060951       0.103126       0.150044       0.064006      -0.037381      -0.059344      -0.187155      -0.216134      -0.103068      -0.065505       0.168573              8.040545       9.996801      -1.680541       1.885179       5.528778       0.832661       8.596057           0.000007
           48              C       5.635262       1.833401       3.084856       0.532277      22.084681 0.25617020E+03  0.53484202E+04                                 7.214167                            5.697007       0.070282       2.083276                    0.999424      22.851692      64.705115       0.617466       0.475112      -1.015861       0.067892      -0.054749      -0.117147       0.146048       0.076723      -0.038943      -0.056610      -0.184498      -0.188252      -0.102274      -0.068135       0.170409              8.014797      10.390778      -2.141765       2.041891       5.607474       0.432191       8.046140           0.000006
           49              N       3.469374       6.470943       4.880584      -0.282075      33.376494 0.52789347E+03  0.12846349E+05                                 8.632983                            7.468197       0.141684       2.033147                    0.999418      29.494412      82.401560       0.635267       0.396202      -1.092754      -0.074517       0.115330      -0.234552       0.271787      -0.003354      -0.082717       0.157944       0.015891      -0.610433      -0.285898       0.102801       0.183098              9.046594       7.535376      -2.990625      -1.367763      10.546156       2.094157       9.058250           0.000003
           50              N      -1.268243       2.580124      12.336506      -0.277575      32.981267 0.54638147E+03  0.13326939E+05                                 8.445828                            7.496199       0.381463       2.111586                    0.999677      29.125956      79.806461       0.651110       0.385671      -1.107091      -0.052875      -0.100483      -0.258427       0.282271      -0.010894      -0.076048      -0.171984      -0.038029      -0.568832      -0.282475       0.086814       0.195661              8.783217       7.562679       2.949358      -0.172641      10.318455      -1.441460       8.468518           0.000003
           51              N       2.054222       1.558293       9.718831      -0.282075      33.376476 0.52789309E+03  0.12846337E+05                                 8.632980                            7.468195       0.141684       2.033147                    0.999418      29.494401      82.401519       0.635267       0.396202      -1.092754       0.074517       0.115330       0.234552       0.271787       0.003355      -0.082717      -0.157944       0.015890      -0.610433      -0.285898       0.102801       0.183098              9.046591       7.535373       2.990623      -1.367763      10.546153      -2.094157       9.058246           0.000003
           52              N       6.791839       7.492774       2.262909      -0.277575      32.981275 0.54638163E+03  0.13326944E+05                                 8.445829                            7.496200       0.381463       2.111586                    0.999677      29.125962      79.806479       0.651110       0.385671      -1.107091       0.052875      -0.100483       0.258427       0.282271       0.010894      -0.076048       0.171984      -0.038029      -0.568832      -0.282475       0.086814       0.195661              8.783218       7.562679      -2.949358      -0.172641      10.318456       1.441460       8.468518           0.000003
           53              O       4.204111       6.192887       0.275929      -0.648028      49.608519 0.64183864E+03  0.16235997E+05                                10.908691                            8.044653      -0.049018       2.008638                    0.995375      29.622257      81.630125       0.640373       0.378112      -1.116855      -0.049609      -0.106355       0.043756       0.125248      -0.016901       0.044735      -0.008941       0.167907      -0.049921      -0.077723      -0.032497       0.110220             12.824072       6.794926       0.609462      -2.046953       9.139426      -4.953407      22.537863           0.000001
           54              O       4.230280       4.474442       1.497900      -0.731489      44.476705 0.70169887E+03  0.18012988E+05                                 9.882709                            8.178872       0.403388       2.132030                    0.998564      30.615936      82.907463       0.667427       0.357493      -1.141259       0.116260       0.081883       0.000458       0.142202      -0.016797       0.039761      -0.045727       0.028399      -0.171184      -0.086071       0.010764       0.075308             10.871179       6.609344      -0.952337      -0.057830      18.253665      -1.629610       7.750526           0.000000
           55              O       1.380178       0.183733       4.591516      -0.741110      48.539789 0.79818425E+03  0.21218966E+05                                10.681575                            8.853687      -0.052855       1.979771                    0.996698      31.786376      88.388002       0.625617       0.368279      -1.129689       0.034793      -0.062713      -0.098030       0.121463       0.025512       0.004236       0.020455       0.123170       0.009350      -0.073103       0.006902       0.066202             12.039121      14.587203      -4.295130      -5.512464      10.745632       2.866079      10.784527          -0.000001
           56              O       2.250592       0.564955       2.566577      -0.666040      42.393987 0.66656597E+03  0.16960178E+05                                 9.750169                            8.107659       0.099048       2.050875                    0.996375      29.866811      81.575434       0.650938       0.369810      -1.127138      -0.038918      -0.089790       0.043265       0.106998       0.060058       0.037177       0.000087       0.056789       0.053538      -0.079703       0.004217       0.075486             10.661237       7.361960       1.161504      -1.426254      13.765995      -5.228444      10.855758           0.000001
           57              O      -0.677025       2.784490       7.569797      -0.713894      57.549063 0.79337061E+03  0.21017441E+05                                11.892693                            8.795943       0.066125       2.024926                    0.996774      31.169863      85.964171       0.632241       0.365696      -1.133923      -0.086422       0.084776       0.065639       0.137710       0.018614       0.026835       0.040107       0.116557      -0.014982      -0.077946      -0.000187       0.078133             14.132183       7.273540      -0.604095      -1.589853      10.316527       6.163645      24.806482           0.000001
           58              O      -0.643662       4.737760       8.794688      -0.670752      42.982740 0.67618791E+03  0.17214017E+05                                 9.753183                            8.100796       0.285931       2.109526                    0.996954      29.830698      80.687862       0.661107       0.363931      -1.135130       0.099071      -0.068238       0.007623       0.120538       0.028979       0.017395       0.036797       0.034759      -0.190395      -0.078362       0.004342       0.074020             10.702601       6.520453       0.436609      -0.130272      18.107329       0.650342       7.480022           0.000002
           59              O       4.188475       8.877159      11.975900      -0.675263      42.028787 0.64242892E+03  0.16248884E+05                                 9.771694                            8.022705      -0.034794       2.012096                    0.995452      29.850675      82.158909       0.644555       0.375706      -1.119036       0.053838       0.032015      -0.067408       0.092018      -0.028405       0.041224      -0.016229       0.124268      -0.027935      -0.064868      -0.027059       0.091927             10.964345      12.264419       3.823122      -4.914799      10.020441      -2.995998      10.608176           0.000001
           60              O       4.985189       8.562749       9.955341      -0.710789      44.380258 0.72285034E+03  0.18764441E+05                                10.026201                            8.436836       0.061725       2.025583                    0.996272      30.793281      84.887847       0.638964       0.369268      -1.127814      -0.025749       0.080930       0.049570       0.098336      -0.041763       0.029561       0.002356       0.092158       0.062868      -0.074502       0.007030       0.067472             10.867098       8.028463      -1.593751      -2.030411      13.508858       5.064521      11.063974           0.000001
           61              O       1.948532       7.643101      10.654653      -0.664649      46.322293 0.78295812E+03  0.20689865E+05                                10.342997                            8.803266       0.114705       2.035093                    0.996829      31.025729      85.685013       0.624463       0.371176      -1.128804      -0.044190       0.008565      -0.100880       0.110467      -0.000475       0.053626       0.036420       0.005238      -0.292137      -0.121937       0.047940       0.073997             11.491419      17.618929       2.664704       3.074130       9.041830       0.677397       7.813498          -0.000002
           62              O       0.516481       6.625200      12.625574      -0.622929      39.108724 0.60777038E+03  0.15044490E+05                                 9.076325                            7.626453       0.405579       2.149448                    0.998964      29.021151      77.059771       0.689495       0.358870      -1.140673      -0.095834      -0.028185      -0.019634       0.101804      -0.054771       0.065068       0.033157      -0.076349       0.007404      -0.113845       0.048295       0.065550              9.920594      10.104463       0.563948       4.669390       6.783045      -0.155380      12.874276           0.000000
           63              O       0.180770       7.542883       9.283768      -0.535934      34.011458 0.51032468E+03  0.12134399E+05                                 8.346231                            7.055780       0.408283       2.180825                    0.998314      27.420283      72.172941       0.704141       0.365826      -1.131279       0.106907       0.037495       0.014634       0.114233      -0.058422       0.039946       0.040985      -0.112712      -0.015043      -0.106764       0.016851       0.089913              9.040172       8.693524       0.222692       3.987190       6.270909      -0.539807      12.156085           0.000002
           64              O      -1.244295       6.411991      11.259069      -0.579287      40.416822 0.62059944E+03  0.15533320E+05                                 9.517175                            7.902726      -0.005949       2.030974                    0.995839      28.910872      78.686722       0.648454       0.377376      -1.119837       0.036475      -0.011620       0.102220       0.109153      -0.022567       0.028669       0.048312      -0.081757      -0.258701      -0.109146       0.010088       0.099057             10.683031      16.107719       3.148308       2.759270       8.878954       0.831060       7.062419          -0.000000
           65              O       1.319485       1.280237      14.323486      -0.648028      49.608522 0.64183865E+03  0.16235997E+05                                10.908692                            8.044654      -0.049018       2.008638                    0.995375      29.622257      81.630127       0.640373       0.378112      -1.116855       0.049609      -0.106355      -0.043756       0.125248       0.016901       0.044735       0.008941       0.167907      -0.049921      -0.077723      -0.032497       0.110220             12.824073       6.794926      -0.609462      -2.046954       9.139427       4.953409      22.537865           0.000001
           66              O       1.293316       9.387092      13.101515      -0.731490      44.476738 0.70169951E+03  0.18013009E+05                                 9.882714                            8.178876       0.403387       2.132030                    0.998564      30.615947      82.907508       0.667427       0.357493      -1.141259      -0.116260       0.081883      -0.000458       0.142202       0.016797       0.039761       0.045727       0.028399      -0.171184      -0.086071       0.010764       0.075308             10.871185       6.609348       0.952338      -0.057831      18.253676       1.629611       7.750531           0.000000
           67              O       4.143418       5.096383      10.007899      -0.741110      48.539813 0.79818475E+03  0.21218983E+05                                10.681579                            8.853690      -0.052856       1.979771                    0.996698      31.786384      88.388035       0.625617       0.368279      -1.129689      -0.034793      -0.062713       0.098030       0.121464      -0.025512       0.004236      -0.020454       0.123170       0.009350      -0.073103       0.006902       0.066202             12.039125      14.587209       4.295132      -5.512467      10.745636      -2.866080      10.784530          -0.000001
           68              O       3.273004       5.477605      12.032838      -0.666040      42.393989 0.66656599E+03  0.16960178E+05                                 9.750169                            8.107659       0.099048       2.050875                    0.996375      29.866811      81.575436       0.650938       0.369810      -1.127138       0.038918      -0.089790      -0.043265       0.106999      -0.060058       0.037177      -0.000087       0.056789       0.053538      -0.079703       0.004217       0.075486             10.661238       7.361960      -1.161504      -1.426255      13.765995       5.228444      10.855759           0.000001
           69              O       6.200621       7.697140       7.029618      -0.713894      57.549078 0.79337086E+03  0.21017449E+05                                11.892695                            8.795944       0.066125       2.024926                    0.996774      31.169867      85.964188       0.632241       0.365696      -1.133923       0.086422       0.084776      -0.065639       0.137710      -0.018614       0.026835      -0.040107       0.116557      -0.014982      -0.077946      -0.000187       0.078133             14.132186       7.273542       0.604095      -1.589853      10.316529      -6.163646      24.806488           0.000001
           70              O       6.167258       9.650410       5.804727      -0.670752      42.982717 0.67618746E+03  0.17214002E+05                                 9.753179                            8.100793       0.285931       2.109526                    0.996954      29.830690      80.687830       0.661108       0.363931      -1.135130      -0.099071      -0.068238      -0.007622       0.120538      -0.028979       0.017395      -0.036797       0.034759      -0.190395      -0.078362       0.004342       0.074020             10.702597       6.520451      -0.436608      -0.130272      18.107322      -0.650342       7.480019           0.000002
           71              O       1.335121       3.964509       2.623515      -0.675263      42.028765 0.64242848E+03  0.16248870E+05                                 9.771690                            8.022702      -0.034793       2.012097                    0.995452      29.850667      82.158876       0.644555       0.375706      -1.119036      -0.053839       0.032015       0.067408       0.092018       0.028405       0.041224       0.016229       0.124268      -0.027934      -0.064868      -0.027059       0.091927             10.964341      12.264414      -3.823120      -4.914797      10.020437       2.995997      10.608172           0.000001
           72              O       0.538407       3.650099       4.644074      -0.710789      44.380257 0.72285032E+03  0.18764441E+05                                10.026201                            8.436837       0.061725       2.025583                    0.996272      30.793280      84.887845       0.638964       0.369268      -1.127814       0.025749       0.080930      -0.049570       0.098335       0.041763       0.029561      -0.002356       0.092158       0.062868      -0.074501       0.007030       0.067472             10.867098       8.028463       1.593751      -2.030410      13.508858      -5.064521      11.063974           0.000001
           73              O       3.575064       2.730451       3.944762      -0.664649      46.322294 0.78295816E+03  0.20689866E+05                                10.342997                            8.803266       0.114706       2.035093                    0.996829      31.025731      85.685017       0.624463       0.371176      -1.128804       0.044190       0.008564       0.100880       0.110467       0.000475       0.053626      -0.036421       0.005238      -0.292137      -0.121937       0.047940       0.073997             11.491418      17.618928      -2.664704       3.074129       9.041829      -0.677397       7.813498          -0.000002
           74              O       5.007115       1.712550       1.973841      -0.622929      39.108731 0.60777052E+03  0.15044495E+05                                 9.076326                            7.626454       0.405579       2.149448                    0.998964      29.021153      77.059782       0.689495       0.358870      -1.140673       0.095834      -0.028185       0.019634       0.101804       0.054771       0.065068      -0.033157      -0.076349       0.007403      -0.113845       0.048295       0.065550              9.920596      10.104465      -0.563948       4.669392       6.783046       0.155380      12.874278           0.000000
           75              O       5.342826       2.630233       5.315647      -0.535934      34.011449 0.51032452E+03  0.12134394E+05                                 8.346229                            7.055779       0.408283       2.180825                    0.998314      27.420280      72.172928       0.704141       0.365826      -1.131279      -0.106907       0.037495      -0.014634       0.114233       0.058422       0.039946      -0.040985      -0.112712      -0.015043      -0.106764       0.016851       0.089913              9.040170       8.693522      -0.222691       3.987189       6.270907       0.539807      12.156082           0.000002
           76              O       6.767891       1.499341       3.340346      -0.579287      40.416822 0.62059945E+03  0.15533320E+05                                 9.517175                            7.902726      -0.005948       2.030974                    0.995839      28.910872      78.686723       0.648454       0.377376      -1.119837      -0.036475      -0.011620      -0.102220       0.109153       0.022567       0.028669      -0.048312      -0.081757      -0.258700      -0.109146       0.010088       0.099057             10.683031      16.107719      -3.148308       2.759270       8.878955      -0.831060       7.062419          -0.000000

******************************************************
Auxiliary information for the entire system
The total spin magnetic moment of the unit cell is   0.000144
The total net atomic charge of the unit cell is   -0.000004
Accuracy of reproducing the electrostatic potential in the unit cell:
  The inner radius (bohr) =    5.0000
  The outer radius (bohr) =   12.0000
  Valid grid points have density less than (e/(bohr^3)) =    0.0001
  The number of valid grid points were=         1300
  The rms potential error without charges in kcal/mol is=      3.75030
  The rms potential error with partial charges in kcal/mol is=      1.71023
  The RRMSE value at monopole order=      0.45602
  The rms potential error with partial charges and cloud penetration in kcal/mol is=      1.70303
  The RRMSE value at monopole order with cloud penetration is=      0.45410
  The rms potential error with partial charges and atomic dipoles in kcal/mol is=      0.74390
  The RRMSE value at dipole order=      0.19836
  The rms potential error with partial charges, atomic dipoles and cloud penetration in kcal/mol is=      0.73699
  The RRMSE value at dipole order with cloud penetration=      0.19651

******************************************************
The electron densities and ab initio electrostatic potential were computed in VASP using the PBE functional and
projector augmented wave method. See the main text of the journal article for a description of computational details.
The atomic charges, dipoles, and quadrupoles were computed with the DDEC6 method as described in
(a) T. A. Manz and N. Gabaldon Limas, RSC Adv. 6 (2016) 47771-47801 DOI: 10.1039/c6ra04656h
(b) N. Gabaldon Limas and T. A. Manz, RSC Adv. 8 (2018) 2678-2707 DOI: 10.1039/c7ra11829e.
For each atom in the material, the electron cloud parameters were fit to the spherically averaged atom-in-material
electron density using radial positions for which this density was between 10^-4 and 10^-2 electrons per cubic bohr.
The polarizabilities, dispersion coefficients, and quantum Drude oscillator (QDO) parameters were fit using the MCLF method.
The magnetic structure of the system was optimized in VASP from the default ferromagnetic initial guess using spin polarization.
The atomic spin moments (ASMs) were computed on this optimized magnetic structure using the DDEC6 partition as inputs
to the method of T. A. Manz and D. S. Sholl, J. Chem. Theory Comput. 7 (2011) 4146-4164 DOI: 10.1021/ct200539n.
The RMSE and RRMSE were computed using a uniform grid with Ewald summation.
