# Supplementary material for: A collection of forcefield precursors for metal–organic frameworks
Source: RSC Adv. 2019 Nov 13;9(63):36492–507. doi: 10.1039/c9ra07327b (PMC9075174; doi:10.1039/c9ra07327b)
Supplement: RA-009-C9RA07327B-s6244 [file RA-009-C9RA07327B-s6244.xyz]

  404
jmolscript: load "" {1 1 1} spacegroup "x,y,z" unitcell [{     14.532000     0.000000     0.000000 }, {      0.000000    18.184000     0.000000 }, {      0.000000     0.000000    25.037000 }]
Zn     7.779852    17.150240    16.225979     0.865350
Zn     6.752148    10.125760    16.225979     0.865350
Zn     0.513852    10.125760     3.707479     0.865350
Zn    14.018148    17.150240     3.707479     0.865350
Zn     7.266000    13.638000    16.233240     1.127968
Zn     0.000000    13.638000     3.714740     1.127968
Zn    14.018148     8.058240    21.329521     0.865350
Zn     0.513852     1.033760    21.329521     0.865350
Zn     6.752148     1.033760     8.811021     0.865350
Zn     7.779852     8.058240     8.811021     0.865350
Zn     0.000000     4.546000    21.322260     1.127968
Zn     7.266000     4.546000     8.803760     1.127968
H      6.957922     1.200144    14.386260     0.099857
H      6.725410     3.482236    14.358720     0.127761
H      8.050728     3.607706    18.116773     0.126382
H      8.275974     1.312885    18.054181     0.100902
H      9.168239     9.482956    12.736322     0.116764
H     10.396193     9.539326    10.780932     0.116447
H     10.622892    13.532533    11.008769     0.111361
H      9.396391    13.497983    12.971670     0.122297
H     11.942398     9.664796     9.411408     0.100338
H     11.122793    13.417974     8.923187     0.102585
H     12.198161    16.682002    16.814849     0.110990
H     14.302394    15.821898    16.897471     0.105031
H     12.882618    12.177825    16.301591     0.113062
H     10.744961    13.048838    16.108806     0.121067
H     13.091879     9.657522     7.446004     0.099293
H     12.490254    13.434339     7.077960     0.108326
H      7.574078     7.891856    14.386260     0.099857
H      7.806590     5.609764    14.358720     0.127761
H      6.481272     5.484294    18.116773     0.126382
H      6.256026     7.779115    18.054181     0.100902
H      5.363761    17.793044    12.736322     0.116764
H      4.135807    17.736674    10.780932     0.116447
H      3.909108    13.743467    11.008769     0.111361
H      5.135609    13.778017    12.971670     0.122297
H      2.589602    17.611204     9.411408     0.100338
H      3.409207    13.858026     8.923187     0.102585
H      2.333839    10.593998    16.814849     0.110990
H      0.229606    11.454102    16.897471     0.105031
H      1.649382    15.098175    16.301591     0.113062
H      3.787039    14.227162    16.108806     0.121067
H      1.440121    17.618478     7.446004     0.099293
H      2.041746    13.841661     7.077960     0.108326
H     14.223922     7.891856     1.867760     0.099857
H     13.991410     5.609764     1.840220     0.127761
H      0.784728     5.484294     5.598273     0.126382
H      1.009974     7.779115     5.535681     0.100902
H      1.902239    17.793044     0.217822     0.116764
H      3.130193    17.736674    23.299432     0.116447
H      3.356892    13.743467    23.527269     0.111361
H      2.130391    13.778017     0.453170     0.122297
H      4.676398    17.611204    21.929908     0.100338
H      3.856793    13.858026    21.441687     0.102585
H      4.932161    10.593998     4.296349     0.110990
H      7.036394    11.454102     4.378971     0.105031
H      5.616618    15.098175     3.783091     0.113062
H      3.478961    14.227162     3.590306     0.121067
H      5.825879    17.618478    19.964504     0.099293
H      5.224254    13.841661    19.596460     0.108325
H      0.308078     1.200144     1.867760     0.099857
H      0.540590     3.482236     1.840220     0.127761
H     13.747272     3.607706     5.598273     0.126382
H     13.522026     1.312885     5.535681     0.100902
H     12.629761     9.482956     0.217822     0.116764
H     11.401807     9.539326    23.299432     0.116447
H     11.175108    13.532533    23.527269     0.111361
H     12.401609    13.497983     0.453170     0.122297
H      9.855602     9.664796    21.929908     0.100338
H     10.675207    13.417974    21.441687     0.102585
H      9.599839    16.682002     4.296349     0.110990
H      7.495606    15.821898     4.378971     0.105031
H      8.915382    12.177825     3.783091     0.113062
H     11.053039    13.048838     3.590306     0.121067
H      8.706121     9.657522    19.964504     0.099293
H      9.307746    13.434339    19.596460     0.108326
H      0.308078    10.292144    23.169240     0.099857
H      0.540590    12.574236    23.196780     0.127761
H     13.747272    12.699706    19.438727     0.126382
H     13.522026    10.404885    19.501319     0.100902
H     12.629761     0.390956    24.819178     0.116764
H     11.401807     0.447326     1.737568     0.116447
H     11.175108     4.440533     1.509731     0.111361
H     12.401609     4.405983    24.583830     0.122297
H      9.855602     0.572796     3.107092     0.100338
H     10.675207     4.325974     3.595313     0.102585
H      9.599839     7.590002    20.740651     0.110990
H      7.495606     6.729898    20.658029     0.105031
H      8.915382     3.085825    21.253909     0.113062
H     11.053039     3.956838    21.446694     0.121067
H      8.706121     0.565522     5.072496     0.099293
H      9.307746     4.342339     5.440540     0.108325
H     14.223922    16.983856    23.169240     0.099857
H     13.991410    14.701764    23.196780     0.127761
H      0.784728    14.576294    19.438727     0.126382
H      1.009974    16.871115    19.501319     0.100902
H      1.902239     8.701044    24.819178     0.116764
H      3.130193     8.644674     1.737568     0.116447
H      3.356892     4.651467     1.509731     0.111361
H      2.130391     4.686017    24.583830     0.122297
H      4.676398     8.519204     3.107092     0.100338
H      3.856793     4.766026     3.595313     0.102585
H      4.932161     1.501998    20.740651     0.110990
H      7.036394     2.362102    20.658029     0.105031
H      5.616618     6.006175    21.253909     0.113062
H      3.478961     5.135162    21.446694     0.121067
H      5.825879     8.526478     5.072496     0.099293
H      5.224254     4.749661     5.440540     0.108326
H      7.574078    16.983856    10.650740     0.099857
H      7.806590    14.701764    10.678280     0.127761
H      6.481272    14.576294     6.920227     0.126382
H      6.256026    16.871115     6.982819     0.100902
H      5.363761     8.701044    12.300678     0.116764
H      4.135807     8.644674    14.256068     0.116447
H      3.909108     4.651467    14.028231     0.111361
H      5.135609     4.686017    12.065330     0.122297
H      2.589602     8.519204    15.625592     0.100338
H      3.409207     4.766026    16.113813     0.102585
H      2.333839     1.501998     8.222151     0.110990
H      0.229606     2.362102     8.139529     0.105031
H      1.649382     6.006175     8.735409     0.113062
H      3.787039     5.135162     8.928194     0.121067
H      1.440121     8.526478    17.590996     0.099293
H      2.041746     4.749661    17.959040     0.108325
H      6.957922    10.292144    10.650740     0.099857
H      6.725410    12.574236    10.678280     0.127761
H      8.050728    12.699706     6.920227     0.126382
H      8.275974    10.404885     6.982819     0.100902
H      9.168239     0.390956    12.300678     0.116764
H     10.396193     0.447326    14.256068     0.116447
H     10.622892     4.440533    14.028231     0.111361
H      9.396391     4.405983    12.065330     0.122297
H     11.942398     0.572796    15.625592     0.100338
H     11.122793     4.325974    16.113813     0.102585
H     12.198161     7.590002     8.222151     0.110990
H     14.302394     6.729898     8.139529     0.105031
H     12.882618     3.085825     8.735409     0.113062
H     10.744961     3.956838     8.928194     0.121067
H     13.091879     0.565522    17.590996     0.099293
H     12.490254     4.342339    17.959040     0.108326
C      7.180261     1.689294    15.144881     0.099362
C      7.033488     3.060367    15.129859    -0.181763
C      7.337207     3.809548    16.238998     0.116819
C      7.818216     3.138558    17.348137    -0.180452
C      7.951910     1.756574    17.303071     0.108404
C      9.108658    11.499562    13.021744    -0.046244
C      9.445800    10.297599    12.383300    -0.110213
C     10.197104    10.333967    11.221583    -0.147411
C     10.659222    11.543203    10.695806     0.080438
C     10.332252    12.719708    11.356783    -0.158681
C      9.580948    12.703342    12.526011    -0.103446
C     11.451216    11.555932     9.441453     0.081349
C     12.020870    10.463074     8.940713    -0.142050
C     11.568925    12.639698     8.680328    -0.158207
C      9.855602    15.518226    16.304094     0.646169
C     11.244862    14.961795    16.416761    -0.034456
C     12.327496    15.770983    16.677146    -0.104462
C     13.587420    15.250921    16.732227    -0.153749
C     13.834464    13.912578    16.551961     0.069647
C     12.754736    13.097935    16.366687    -0.154911
C     11.462842    13.617998    16.271546    -0.091201
C     13.615031    11.499562     5.738480     0.662783
C     12.898603    11.534111     7.025382    -0.025836
C     12.727126    10.459437     7.746448    -0.105818
C     12.349294    12.630606     7.521115    -0.095097
C      8.246910    11.486833    14.246053     0.633192
C      7.351739     7.402706    15.144881     0.099362
C      7.498512     6.031633    15.129859    -0.181763
C      7.194793     5.282452    16.238998     0.116819
C      6.713784     5.953442    17.348137    -0.180451
C      6.580090     7.335426    17.303071     0.108404
C      5.423342    15.776438    13.021744    -0.046244
C      5.086200    16.978401    12.383300    -0.110213
C      4.334896    16.942033    11.221583    -0.147411
C      3.872778    15.732797    10.695806     0.080438
C      4.199748    14.556292    11.356783    -0.158681
C      4.951052    14.572658    12.526011    -0.103446
C      3.080784    15.720068     9.441453     0.081349
C      2.511130    16.812926     8.940713    -0.142050
C      2.963075    14.636302     8.680328    -0.158207
C      4.676398    11.757774    16.304094     0.646169
C      3.287138    12.314205    16.416761    -0.034456
C      2.204504    11.505017    16.677146    -0.104462
C      0.944580    12.025079    16.732227    -0.153749
C      0.697536    13.363422    16.551961     0.069646
C      1.777264    14.178065    16.366687    -0.154911
C      3.069158    13.658002    16.271546    -0.091201
C      0.916969    15.776438     5.738480     0.662783
C      1.633397    15.741889     7.025382    -0.025836
C      1.804874    16.816563     7.746448    -0.105818
C      2.182706    14.645394     7.521115    -0.095097
C      6.285090    15.789167    14.246053     0.633192
C     14.446261     7.402706     2.626381     0.099362
C     14.299488     6.031633     2.611359    -0.181763
C      0.071207     5.282452     3.720498     0.116819
C      0.552216     5.953442     4.829637    -0.180452
C      0.685910     7.335426     4.784571     0.108404
C      1.842658    15.776438     0.503244    -0.046244
C      2.179800    16.978401    24.901800    -0.110213
C      2.931104    16.942033    23.740083    -0.147411
C      3.393222    15.732797    23.214306     0.080438
C      3.066252    14.556292    23.875283    -0.158681
C      2.314948    14.572658     0.007511    -0.103446
C      4.185216    15.720068    21.959953     0.081349
C      4.754870    16.812926    21.459213    -0.142050
C      4.302925    14.636302    21.198828    -0.158207
C      2.589602    11.757774     3.785594     0.646169
C      3.978862    12.314205     3.898261    -0.034456
C      5.061496    11.505017     4.158646    -0.104462
C      6.321420    12.025079     4.213727    -0.153749
C      6.568464    13.363422     4.033461     0.069647
C      5.488736    14.178065     3.848187    -0.154911
C      4.196842    13.658002     3.753046    -0.091201
C      6.349031    15.776438    18.256980     0.662783
C      5.632603    15.741889    19.543882    -0.025836
C      5.461126    16.816563    20.264948    -0.105818
C      5.083294    14.645394    20.039615    -0.095097
C      0.980910    15.789167     1.727553     0.633192
C      0.085739     1.689294     2.626381     0.099362
C      0.232512     3.060367     2.611359    -0.181763
C     14.460793     3.809548     3.720498     0.116819
C     13.979784     3.138558     4.829637    -0.180451
C     13.846090     1.756574     4.784571     0.108404
C     12.689342    11.499562     0.503244    -0.046244
C     12.352200    10.297599    24.901800    -0.110213
C     11.600896    10.333967    23.740083    -0.147411
C     11.138778    11.543203    23.214306     0.080438
C     11.465748    12.719708    23.875283    -0.158681
C     12.217052    12.703342     0.007511    -0.103446
C     10.346784    11.555932    21.959953     0.081349
C      9.777130    10.463074    21.459213    -0.142050
C     10.229075    12.639698    21.198828    -0.158207
C     11.942398    15.518226     3.785594     0.646169
C     10.553138    14.961795     3.898261    -0.034456
C      9.470504    15.770983     4.158646    -0.104462
C      8.210580    15.250921     4.213727    -0.153749
C      7.963536    13.912578     4.033461     0.069646
C      9.043264    13.097935     3.848187    -0.154911
C     10.335158    13.617998     3.753046    -0.091201
C      8.182969    11.499562    18.256980     0.662783
C      8.899397    11.534111    19.543882    -0.025836
C      9.070874    10.459437    20.264948    -0.105818
C      9.448706    12.630606    20.039615    -0.095097
C     13.551090    11.486833     1.727553     0.633192
C      0.085739    10.781294    22.410619     0.099362
C      0.232512    12.152367    22.425641    -0.181763
C     14.460793    12.901548    21.316502     0.116819
C     13.979784    12.230558    20.207363    -0.180452
C     13.846090    10.848574    20.252429     0.108404
C     12.689342     2.407562    24.533756    -0.046244
C     12.352200     1.205599     0.135200    -0.110213
C     11.600896     1.241967     1.296917    -0.147411
C     11.138778     2.451203     1.822694     0.080438
C     11.465748     3.627708     1.161717    -0.158681
C     12.217052     3.611342    -0.007511    -0.103446
C     10.346784     2.463932     3.077047     0.081349
C      9.777130     1.371074     3.577787    -0.142050
C     10.229075     3.547698     3.838172    -0.158207
C     11.942398     6.426226    21.251406     0.646169
C     10.553138     5.869795    21.138739    -0.034456
C      9.470504     6.678983    20.878354    -0.104462
C      8.210580     6.158921    20.823273    -0.153749
C      7.963536     4.820578    21.003539     0.069647
C      9.043264     4.005935    21.188813    -0.154911
C     10.335158     4.525998    21.283954    -0.091201
C      8.182969     2.407562     6.780020     0.662783
C      8.899397     2.442111     5.493118    -0.025836
C      9.070874     1.367437     4.772052    -0.105818
C      9.448706     3.538606     4.997385    -0.095097
C     13.551090     2.394833    23.309447     0.633192
C     14.446261    16.494706    22.410619     0.099362
C     14.299488    15.123633    22.425641    -0.181763
C      0.071207    14.374452    21.316502     0.116819
C      0.552216    15.045442    20.207363    -0.180452
C      0.685910    16.427426    20.252429     0.108404
C      1.842658     6.684438    24.533756    -0.046244
C      2.179800     7.886401     0.135200    -0.110213
C      2.931104     7.850033     1.296917    -0.147411
C      3.393222     6.640797     1.822694     0.080438
C      3.066252     5.464292     1.161717    -0.158681
C      2.314948     5.480658    -0.007511    -0.103446
C      4.185216     6.628068     3.077047     0.081349
C      4.754870     7.720926     3.577787    -0.142050
C      4.302925     5.544302     3.838172    -0.158207
C      2.589602     2.665774    21.251406     0.646169
C      3.978862     3.222205    21.138739    -0.034456
C      5.061496     2.413017    20.878354    -0.104462
C      6.321420     2.933079    20.823273    -0.153749
C      6.568464     4.271422    21.003539     0.069646
C      5.488736     5.086065    21.188813    -0.154911
C      4.196842     4.566002    21.283954    -0.091201
C      6.349031     6.684438     6.780020     0.662783
C      5.632603     6.649889     5.493118    -0.025836
C      5.461126     7.724563     4.772052    -0.105818
C      5.083294     5.553394     4.997385    -0.095097
C      0.980910     6.697167    23.309447     0.633192
C      7.351739    16.494706     9.892119     0.099362
C      7.498512    15.123633     9.907141    -0.181763
C      7.194793    14.374452     8.798002     0.116819
C      6.713784    15.045442     7.688863    -0.180452
C      6.580090    16.427426     7.733929     0.108404
C      5.423342     6.684438    12.015256    -0.046244
C      5.086200     7.886401    12.653700    -0.110213
C      4.334896     7.850033    13.815417    -0.147411
C      3.872778     6.640797    14.341194     0.080438
C      4.199748     5.464292    13.680217    -0.158681
C      4.951052     5.480658    12.510989    -0.103446
C      3.080784     6.628068    15.595547     0.081349
C      2.511130     7.720926    16.096287    -0.142050
C      2.963075     5.544302    16.356672    -0.158207
C      4.676398     2.665774     8.732906     0.646169
C      3.287138     3.222205     8.620239    -0.034456
C      2.204504     2.413017     8.359854    -0.104462
C      0.944580     2.933079     8.304773    -0.153749
C      0.697536     4.271422     8.485039     0.069647
C      1.777264     5.086065     8.670313    -0.154911
C      3.069158     4.566002     8.765454    -0.091201
C      0.916969     6.684438    19.298520     0.662783
C      1.633397     6.649889    18.011618    -0.025836
C      1.804874     7.724563    17.290552    -0.105818
C      2.182706     5.553394    17.515885    -0.095097
C      6.285090     6.697167    10.790947     0.633192
C      7.180261    10.781294     9.892119     0.099362
C      7.033488    12.152367     9.907141    -0.181763
C      7.337207    12.901548     8.798002     0.116819
C      7.818216    12.230558     7.688863    -0.180452
C      7.951910    10.848574     7.733929     0.108404
C      9.108658     2.407562    12.015256    -0.046244
C      9.445800     1.205599    12.653700    -0.110213
C     10.197104     1.241967    13.815417    -0.147411
C     10.659222     2.451203    14.341194     0.080438
C     10.332252     3.627708    13.680217    -0.158681
C      9.580948     3.611342    12.510989    -0.103446
C     11.451216     2.463932    15.595547     0.081349
C     12.020870     1.371074    16.096287    -0.142050
C     11.568925     3.547698    16.356672    -0.158207
C      9.855602     6.426226     8.732906     0.646169
C     11.244862     5.869795     8.620239    -0.034456
C     12.327496     6.678983     8.359854    -0.104462
C     13.587420     6.158921     8.304773    -0.153749
C     13.834464     4.820578     8.485039     0.069646
C     12.754736     4.005935     8.670313    -0.154911
C     11.462842     4.525998     8.765454    -0.091201
C     13.615031     2.407562    19.298520     0.662783
C     12.898603     2.442111    18.011618    -0.025836
C     12.727126     1.367437    17.290552    -0.105818
C     12.349294     3.538606    17.515885    -0.095097
C      8.246910     2.394833    10.790947     0.633192
N      7.632206     1.040125    16.228733    -0.214940
N      6.899794     8.051875    16.228733    -0.214940
N      0.366206     8.051875     3.710233    -0.214940
N     14.165794     1.040125     3.710233    -0.214940
N     14.165794    10.132125    21.326767    -0.214940
N      0.366206    17.143875    21.326767    -0.214940
N      6.899794    17.143875     8.808267    -0.214940
N      7.632206    10.132125     8.808267    -0.214940
O      9.684125    16.740190    16.346657    -0.590514
O     14.096040    10.437616     5.367182    -0.590686
O      7.741196    10.404885    14.586807    -0.581969
O      8.079792    12.525139    14.826911    -0.571045
O      8.940086    14.812686    16.156376    -0.579292
O     13.726927    12.503318     5.112555    -0.587516
O      4.847875    10.535810    16.346657    -0.590514
O      0.435960    16.838384     5.367182    -0.590686
O      6.790804    16.871115    14.586807    -0.581969
O      6.452208    14.750861    14.826911    -0.571045
O      5.591914    12.463314    16.156376    -0.579292
O      0.805073    14.772682     5.112555    -0.587516
O      2.418125    10.535810     3.828157    -0.590514
O      6.830040    16.838384    17.885682    -0.590686
O      0.475196    16.871115     2.068307    -0.581969
O      0.813792    14.750861     2.308411    -0.571045
O      1.674086    12.463314     3.637876    -0.579292
O      6.460927    14.772682    17.631055    -0.587516
O     12.113875    16.740190     3.828157    -0.590514
O      7.701960    10.437616    17.885682    -0.590686
O     14.056804    10.404885     2.068307    -0.581969
O     13.718208    12.525139     2.308411    -0.571045
O     12.857914    14.812686     3.637876    -0.579292
O      8.071073    12.503318    17.631055    -0.587516
O     12.113875     7.648190    21.208843    -0.590514
O      7.701960     1.345616     7.151318    -0.590686
O     14.056804     1.312885    22.968693    -0.581969
O     13.718208     3.433139    22.728589    -0.571045
O     12.857914     5.720686    21.399124    -0.579292
O      8.071073     3.411318     7.405945    -0.587516
O      2.418125     1.443810    21.208843    -0.590514
O      6.830040     7.746384     7.151318    -0.590686
O      0.475196     7.779115    22.968693    -0.581969
O      0.813792     5.658861    22.728589    -0.571045
O      1.674086     3.371314    21.399124    -0.579292
O      6.460927     5.680682     7.405945    -0.587516
O      4.847875     1.443810     8.690343    -0.590514
O      0.435960     7.746384    19.669818    -0.590686
O      6.790804     7.779115    10.450193    -0.581969
O      6.452208     5.658861    10.210089    -0.571045
O      5.591914     3.371314     8.880624    -0.579292
O      0.805073     5.680682    19.924445    -0.587516
O      9.684125     7.648190     8.690343    -0.590514
O     14.096040     1.345616    19.669818    -0.590686
O      7.741196     1.312885    10.450193    -0.581969
O      8.079792     3.433139    10.210089    -0.571045
O      8.940086     5.720686     8.880624    -0.579292
O     13.726927     3.411318    19.924445    -0.587516

The following XYZ coordinates are in angstroms. Other properties are in atomic units.
The sperically averaged electron density of each atom fit to a function of the form exp(a - br)
eigen_1, eigen_2 and eigen_3 are the three eigenvalues of traceless quadrupole moment tensor
  atom number  atomic symbol              X              Y              Z     net charge C6 coefficient C8 coefficient C10 coefficient fluctuating dipole atomic polarizability isotropic forcefield polarizability              a              b squared Pearson coefficient          <r^3>          <r^4>         wp_QDO          m_QDO          q_QDO       dipole_x       dipole_y       dipole_z         dipole            Qxy            Qxz            Qyz     Q(x^2-y^2)  Q(3z^2 - R^2)        eigen_1        eigen_2        eigen_3 static polarizability      alpha(xx)      alpha(xy)      alpha(xz)      alpha(yy)      alpha(yz)      alpha(zz) atomic spin moment
            1             Zn       7.779852      17.150240      16.225979       0.865350      90.526149 0.18523515E+04  0.58751749E+05                                16.592806                           14.139159       0.254925       1.946742                    0.997208      46.107960     125.358959       0.477149       0.404720      -1.141413       0.003233      -0.048234       0.002236       0.048393       0.009030       0.009195       0.002844       0.082450       0.159697      -0.068846       0.013351       0.055496             19.706258      17.518229      -1.318286      -0.182708      24.890304      -1.205385      16.710240           0.000000
            2             Zn       6.752148      10.125760      16.225979       0.865350      90.526148 0.18523515E+04  0.58751748E+05                                16.592806                           14.139159       0.254925       1.946742                    0.997208      46.107960     125.358958       0.477149       0.404720      -1.141413      -0.003233       0.048234       0.002236       0.048393       0.009030      -0.009195      -0.002844       0.082450       0.159697      -0.068846       0.013351       0.055496             19.706257      17.518229      -1.318286       0.182708      24.890304       1.205385      16.710239           0.000000
            3             Zn       0.513852      10.125760       3.707479       0.865350      90.526149 0.18523515E+04  0.58751749E+05                                16.592806                           14.139159       0.254925       1.946742                    0.997208      46.107960     125.358960       0.477149       0.404720      -1.141413       0.003233       0.048234       0.002236       0.048393      -0.009030       0.009195      -0.002844       0.082450       0.159697      -0.068846       0.013351       0.055496             19.706258      17.518230       1.318286      -0.182708      24.890304       1.205385      16.710240           0.000000
            4             Zn      14.018148      17.150240       3.707479       0.865350      90.526149 0.18523515E+04  0.58751748E+05                                16.592806                           14.139159       0.254925       1.946742                    0.997208      46.107960     125.358958       0.477149       0.404720      -1.141413      -0.003233      -0.048234       0.002236       0.048393      -0.009030      -0.009195       0.002844       0.082450       0.159697      -0.068846       0.013351       0.055496             19.706257      17.518229       1.318286       0.182708      24.890304      -1.205385      16.710239           0.000000
            5             Zn       7.266000      13.638000      16.233240       1.127968      97.980072 0.12198389E+04  0.35260025E+05                                18.913088                           12.719733      -0.003790       1.894344                    0.999862      42.224599     113.826346       0.426031       0.497376      -1.071575      -0.000000       0.000000      -0.006276       0.006276       0.006540       0.000000      -0.000000       0.120078       0.138122      -0.083415       0.037374       0.046041             25.654629      23.818984      -1.812923      -0.000000      27.513225       0.000000      25.631678           0.000000
            6             Zn       0.000000      13.638000       3.714740       1.127968      97.980076 0.12198390E+04  0.35260027E+05                                18.913088                           12.719733      -0.003790       1.894344                    0.999862      42.224599     113.826344       0.426031       0.497376      -1.071575      -0.000000      -0.000000      -0.006276       0.006276      -0.006540      -0.000000      -0.000000       0.120078       0.138122      -0.083415       0.037374       0.046041             25.654629      23.818985       1.812922      -0.000000      27.513225      -0.000000      25.631678           0.000000
            7             Zn      14.018148       8.058240      21.329521       0.865350      90.526148 0.18523515E+04  0.58751748E+05                                16.592806                           14.139159       0.254925       1.946742                    0.997208      46.107960     125.358958       0.477149       0.404720      -1.141413      -0.003233      -0.048234      -0.002236       0.048393      -0.009030       0.009195      -0.002844       0.082450       0.159697      -0.068846       0.013351       0.055496             19.706257      17.518229       1.318286      -0.182708      24.890304       1.205385      16.710239           0.000000
            8             Zn       0.513852       1.033760      21.329521       0.865350      90.526149 0.18523515E+04  0.58751749E+05                                16.592806                           14.139159       0.254925       1.946742                    0.997208      46.107960     125.358959       0.477149       0.404720      -1.141413       0.003233       0.048234      -0.002236       0.048393      -0.009030      -0.009195       0.002844       0.082450       0.159697      -0.068846       0.013351       0.055496             19.706258      17.518229       1.318286       0.182708      24.890304      -1.205385      16.710240           0.000000
            9             Zn       6.752148       1.033760       8.811021       0.865350      90.526152 0.18523516E+04  0.58751751E+05                                16.592806                           14.139159       0.254925       1.946742                    0.997208      46.107961     125.358961       0.477149       0.404720      -1.141413      -0.003233       0.048234      -0.002236       0.048393       0.009030       0.009195       0.002844       0.082450       0.159697      -0.068846       0.013351       0.055496             19.706258      17.518229      -1.318286      -0.182708      24.890305      -1.205385      16.710240           0.000000
           10             Zn       7.779852       8.058240       8.811021       0.865350      90.526149 0.18523515E+04  0.58751749E+05                                16.592806                           14.139159       0.254925       1.946742                    0.997208      46.107960     125.358959       0.477149       0.404720      -1.141413       0.003233      -0.048234      -0.002236       0.048393       0.009030      -0.009195      -0.002844       0.082450       0.159697      -0.068846       0.013351       0.055496             19.706258      17.518229      -1.318286       0.182708      24.890304       1.205385      16.710240           0.000000
           11             Zn       0.000000       4.546000      21.322260       1.127968      97.980075 0.12198389E+04  0.35260027E+05                                18.913088                           12.719733      -0.003790       1.894344                    0.999862      42.224599     113.826346       0.426031       0.497376      -1.071575      -0.000000      -0.000000       0.006276       0.006276      -0.006540      -0.000000      -0.000000       0.120078       0.138122      -0.083415       0.037374       0.046041             25.654630      23.818985       1.812922       0.000000      27.513226       0.000000      25.631678           0.000000
           12             Zn       7.266000       4.546000       8.803760       1.127968      97.980078 0.12198390E+04  0.35260028E+05                                18.913088                           12.719733      -0.003790       1.894344                    0.999862      42.224600     113.826346       0.426031       0.497376      -1.071575      -0.000000       0.000000       0.006276       0.006276       0.006540      -0.000000      -0.000000       0.120078       0.138122      -0.083415       0.037374       0.046041             25.654629      23.818985      -1.812923       0.000000      27.513226      -0.000000      25.631678           0.000000
           13              H       6.957922       1.200144      14.386260       0.099857       1.121318 0.78777603E+01  0.77033114E+02                                 1.775071                            1.632207      -1.105163       2.352577                    0.996539       3.574649       9.984427       0.493915       1.268174      -0.710607      -0.013062      -0.020649      -0.041459       0.048123      -0.004304       0.013965       0.000441      -0.008247       0.040224      -0.018274      -0.001594       0.019867              1.863034       1.436406       0.182690       0.191182       2.035511       0.542150       2.117183           0.000000
           14              H       6.725410       3.482236      14.358720       0.127761       0.983882 0.71691070E+01  0.68817193E+02                                 1.659133                            1.586022      -1.076272       2.378546                    0.996820       3.483285       9.799778       0.484942       1.315783      -0.700546      -0.011229       0.013050      -0.030491       0.035015       0.001016       0.012092       0.002292      -0.014751       0.030801      -0.017731       0.001783       0.015948              1.685116       1.432154      -0.193666       0.237893       1.733557      -0.301212       1.889637           0.000000
           15              H       8.050728       3.607706      18.116773       0.126382       1.006875 0.73315554E+01  0.71171417E+02                                 1.718110                            1.628744      -1.221428       2.309316                    0.994911       3.633814      10.471640       0.465003       1.356878      -0.691278       0.010696       0.017771       0.027651       0.034566      -0.000161       0.007978       0.000665      -0.018378       0.008973      -0.014363       0.006433       0.007929              1.750456       1.413050       0.049906       0.170433       1.722406       0.395096       2.115913           0.000000
           16              H       8.275974       1.312885      18.054181       0.100902       1.225096 0.90297134E+01  0.90391763E+02                                 1.836591                            1.719448      -0.784274       2.511246                    0.999604       3.330462       9.089411       0.498328       1.227823      -0.724066       0.018619      -0.022160       0.039494       0.048964      -0.004588       0.012770      -0.002474      -0.015892       0.031441      -0.019244       0.002005       0.017238              1.876282       1.560945      -0.159309       0.232172       1.913299      -0.392041       2.154600          -0.000000
           17              H       9.168239       9.482956      12.736322       0.116764       1.085228 0.77083993E+01  0.74310464E+02                                 1.688125                            1.580592      -0.899437       2.454204                    0.999028       3.316977       8.937777       0.522774       1.215365      -0.724564      -0.008587      -0.036750       0.013152       0.039966       0.000170      -0.005558      -0.000561      -0.031269      -0.016291      -0.015877      -0.002489       0.018366              1.745663       1.473675       0.264827      -0.227310       2.071290      -0.335984       1.692023           0.000000
           18              H      10.396193       9.539326      10.780932       0.116447       1.118257 0.80871408E+01  0.79521829E+02                                 1.770343                            1.655215      -1.070630       2.372620                    0.996953       3.508078       9.793957       0.490309       1.270413      -0.711000       0.005965      -0.033218      -0.015311       0.037060      -0.000004      -0.008943      -0.003282      -0.020971      -0.008398      -0.015555       0.002768       0.012787              1.835603       1.557580      -0.150894      -0.274586       2.109391       0.406029       1.839838          -0.000000
           19              H      10.622892      13.532533      11.008769       0.111361       1.121248 0.83562322E+01  0.81551101E+02                                 1.674672                            1.608530      -0.857354       2.466932                    0.999190       3.286735       8.684024       0.540515       1.161125      -0.738689       0.012177       0.032585      -0.010319       0.036284       0.003610      -0.009394       0.002588      -0.025177      -0.008636      -0.017895       0.003247       0.014648              1.681161       1.484389       0.181337      -0.198611       1.887382      -0.201851       1.671713          -0.000001
           20              H       9.396391      13.497983      12.971670       0.122297       1.016098 0.71818564E+01  0.68196871E+02                                 1.635344                            1.541539      -0.831510       2.490586                    0.999571       3.244904       8.751467       0.519846       1.240804      -0.718959      -0.004832       0.036206       0.021159       0.042213       0.001058      -0.006549       0.005185      -0.029139      -0.018750      -0.016326      -0.002446       0.018772              1.687488       1.395249      -0.151013      -0.143368       1.889433       0.388815       1.777783          -0.000000
           21              H      11.942398       9.664796       9.411408       0.100338       1.244150 0.91233272E+01  0.92159932E+02                                 1.873297                            1.736028      -1.176635       2.310590                    0.995536       3.653746      10.231259       0.489470       1.238772      -0.717794      -0.004003      -0.029323       0.017599       0.034433      -0.005948      -0.007518      -0.007348      -0.018698       0.008078      -0.017005       0.003828       0.013178              1.937838       1.581847       0.050580      -0.265387       2.357545      -0.354400       1.874122          -0.000001
           22              H      11.122793      13.417974       8.923187       0.102585       1.170298 0.87225433E+01  0.86319511E+02                                 1.742660                            1.657702      -0.952970       2.416916                    0.998511       3.401530       9.145109       0.523889       1.181411      -0.733150      -0.017138       0.027771       0.006588       0.033292      -0.008054      -0.009336      -0.005927      -0.019976      -0.007395      -0.018793       0.004240       0.014553              1.759565       1.692457      -0.353425      -0.273130       1.930315       0.175506       1.655923           0.000000
           23              H      12.198161      16.682002      16.814849       0.110990       1.090469 0.75041162E+01  0.72699638E+02                                 1.757791                            1.602845      -1.211197       2.306356                    0.994555       3.609332      10.128049       0.492446       1.283851      -0.706418      -0.003823       0.037372       0.005789       0.038010       0.003728       0.000321       0.003901      -0.010629      -0.035697      -0.012545      -0.000482       0.013027              1.844521       1.575967      -0.226405       0.047926       2.633343       0.093825       1.324253          -0.000000
           24              H      14.302394      15.821898      16.897471       0.105031       1.138292 0.83245950E+01  0.81801070E+02                                 1.740745                            1.641698      -0.837531       2.473151                    0.999116       3.419064       9.298650       0.513399       1.214101      -0.724819       0.024522       0.024185       0.004867       0.034784       0.003651       0.003677       0.004739      -0.004476      -0.049443      -0.017683       0.003991       0.013692              1.776230       2.155109       0.216288       0.146735       1.743933       0.116609       1.429649          -0.000000
           25              H      12.882618      12.177825      16.301591       0.113062       1.082254 0.78990768E+01  0.75915262E+02                                 1.627938                            1.557131      -0.867353       2.463856                    0.999135       3.215533       8.395629       0.553666       1.151079      -0.741248       0.001743      -0.034536      -0.003815       0.034790       0.003690       0.001922       0.002235      -0.008323      -0.051741      -0.017538       0.003110       0.014428              1.639503       1.619004      -0.206951       0.065333       1.980312       0.033507       1.319194          -0.000001
           26              H      10.744961      13.048838      16.108806       0.121067       1.043475 0.73540256E+01  0.70802746E+02                                 1.709919                            1.592557      -0.986459       2.418726                    0.997991       3.433820       9.568486       0.491909       1.293291      -0.705961      -0.031723      -0.026225      -0.007228       0.041789       0.006403       0.003222       0.002361      -0.011451      -0.047773      -0.016534      -0.000387       0.016921              1.778912       2.232520       0.399780       0.213488       1.666582       0.116352       1.437634          -0.000000
           27              H      13.091879       9.657522       7.446004       0.099293       1.145464 0.81452650E+01  0.79973609E+02                                 1.768849                            1.635845      -1.038049       2.373208                    0.997412       3.574563       9.865618       0.506354       1.231998      -0.718837       0.013876      -0.029667      -0.011925       0.034855      -0.007703      -0.002728      -0.001919      -0.023631      -0.016891      -0.012709      -0.004261       0.016971              1.834652       1.558107      -0.323654      -0.279945       2.314455       0.202734       1.631395          -0.000000
           28              H      12.490254      13.434339       7.077960       0.108326       1.113601 0.80478052E+01  0.78369650E+02                                 1.714339                            1.612817      -0.868473       2.460488                    0.999213       3.354556       9.064739       0.518934       1.212059      -0.725548       0.009940       0.033094      -0.016961       0.038493      -0.001508      -0.008546      -0.005890      -0.027341      -0.022175      -0.018042      -0.000661       0.018702              1.759071       1.495341       0.184033      -0.217822       2.024277      -0.432315       1.757596          -0.000000
           29              H       7.574078       7.891856      14.386260       0.099857       1.121318 0.78777603E+01  0.77033114E+02                                 1.775071                            1.632207      -1.105163       2.352578                    0.996539       3.574649       9.984427       0.493915       1.268174      -0.710607       0.013062       0.020649      -0.041459       0.048123      -0.004304      -0.013965      -0.000441      -0.008247       0.040224      -0.018274      -0.001594       0.019867              1.863034       1.436406       0.182690      -0.191182       2.035511      -0.542150       2.117183           0.000000
           30              H       7.806590       5.609764      14.358720       0.127761       0.983882 0.71691070E+01  0.68817193E+02                                 1.659133                            1.586022      -1.076272       2.378546                    0.996820       3.483285       9.799778       0.484942       1.315783      -0.700546       0.011229      -0.013050      -0.030491       0.035015       0.001016      -0.012092      -0.002292      -0.014751       0.030801      -0.017731       0.001783       0.015948              1.685116       1.432154      -0.193666      -0.237893       1.733557       0.301212       1.889637           0.000000
           31              H       6.481272       5.484294      18.116773       0.126382       1.006875 0.73315554E+01  0.71171417E+02                                 1.718110                            1.628744      -1.221428       2.309316                    0.994911       3.633814      10.471640       0.465003       1.356878      -0.691278      -0.010696      -0.017771       0.027651       0.034566      -0.000161      -0.007978      -0.000665      -0.018378       0.008973      -0.014363       0.006433       0.007929              1.750456       1.413050       0.049906      -0.170433       1.722406      -0.395096       2.115913           0.000000
           32              H       6.256026       7.779115      18.054181       0.100902       1.225095 0.90297116E+01  0.90391738E+02                                 1.836591                            1.719448      -0.784274       2.511246                    0.999604       3.330462       9.089410       0.498328       1.227822      -0.724066      -0.018619       0.022160       0.039494       0.048964      -0.004588      -0.012770       0.002474      -0.015892       0.031441      -0.019244       0.002005       0.017238              1.876281       1.560945      -0.159309      -0.232172       1.913299       0.392041       2.154600          -0.000000
           33              H       5.363761      17.793044      12.736322       0.116764       1.085228 0.77083993E+01  0.74310462E+02                                 1.688125                            1.580592      -0.899437       2.454204                    0.999028       3.316977       8.937776       0.522774       1.215365      -0.724564       0.008587       0.036750       0.013152       0.039966       0.000170       0.005558       0.000561      -0.031269      -0.016291      -0.015877      -0.002489       0.018366              1.745662       1.473675       0.264827       0.227310       2.071290       0.335984       1.692023           0.000000
           34              H       4.135807      17.736674      10.780932       0.116447       1.118257 0.80871366E+01  0.79521778E+02                                 1.770342                            1.655214      -1.070629       2.372620                    0.996953       3.508077       9.793954       0.490309       1.270413      -0.711000      -0.005965       0.033218      -0.015311       0.037060      -0.000004       0.008943       0.003282      -0.020971      -0.008398      -0.015555       0.002768       0.012787              1.835603       1.557580      -0.150894       0.274586       2.109391      -0.406029       1.839838          -0.000000
           35              H       3.909108      13.743467      11.008769       0.111361       1.121248 0.83562322E+01  0.81551101E+02                                 1.674672                            1.608530      -0.857354       2.466932                    0.999190       3.286735       8.684024       0.540515       1.161125      -0.738689      -0.012177      -0.032585      -0.010319       0.036284       0.003610       0.009394      -0.002588      -0.025177      -0.008636      -0.017895       0.003247       0.014648              1.681161       1.484389       0.181337       0.198611       1.887382       0.201851       1.671713          -0.000001
           36              H       5.135609      13.778017      12.971670       0.122297       1.016099 0.71818565E+01  0.68196870E+02                                 1.635344                            1.541538      -0.831510       2.490586                    0.999571       3.244904       8.751466       0.519847       1.240804      -0.718959       0.004832      -0.036206       0.021159       0.042213       0.001058       0.006549      -0.005185      -0.029139      -0.018750      -0.016326      -0.002446       0.018772              1.687488       1.395249      -0.151013       0.143368       1.889433      -0.388815       1.777783          -0.000000
           37              H       2.589602      17.611204       9.411408       0.100338       1.244150 0.91233239E+01  0.92159895E+02                                 1.873297                            1.736028      -1.176635       2.310590                    0.995536       3.653745      10.231257       0.489469       1.238773      -0.717794       0.004003       0.029323       0.017599       0.034433      -0.005948       0.007518       0.007348      -0.018698       0.008078      -0.017005       0.003828       0.013178              1.937838       1.581847       0.050580       0.265387       2.357545       0.354400       1.874122          -0.000001
           38              H       3.409207      13.858026       8.923187       0.102585       1.170298 0.87225461E+01  0.86319545E+02                                 1.742660                            1.657702      -0.952970       2.416916                    0.998511       3.401531       9.145112       0.523889       1.181411      -0.733150       0.017138      -0.027771       0.006588       0.033292      -0.008054       0.009336       0.005927      -0.019976      -0.007395      -0.018793       0.004240       0.014553              1.759565       1.692457      -0.353425       0.273130       1.930315      -0.175506       1.655923           0.000000
           39              H       2.333839      10.593998      16.814849       0.110990       1.090469 0.75041162E+01  0.72699638E+02                                 1.757791                            1.602845      -1.211197       2.306356                    0.994555       3.609332      10.128049       0.492446       1.283851      -0.706418       0.003823      -0.037372       0.005789       0.038010       0.003728      -0.000321      -0.003901      -0.010629      -0.035697      -0.012545      -0.000482       0.013027              1.844521       1.575967      -0.226405      -0.047926       2.633343      -0.093825       1.324253          -0.000000
           40              H       0.229606      11.454102      16.897471       0.105031       1.138292 0.83245950E+01  0.81801070E+02                                 1.740745                            1.641698      -0.837531       2.473151                    0.999116       3.419064       9.298650       0.513399       1.214101      -0.724819      -0.024522      -0.024185       0.004867       0.034784       0.003651      -0.003677      -0.004739      -0.004476      -0.049443      -0.017683       0.003991       0.013692              1.776230       2.155109       0.216288      -0.146735       1.743933      -0.116609       1.429649          -0.000000
           41              H       1.649382      15.098175      16.301591       0.113062       1.082254 0.78990756E+01  0.75915249E+02                                 1.627938                            1.557131      -0.867353       2.463856                    0.999135       3.215533       8.395629       0.553666       1.151079      -0.741248      -0.001743       0.034536      -0.003815       0.034790       0.003690      -0.001922      -0.002235      -0.008323      -0.051741      -0.017538       0.003110       0.014428              1.639503       1.619004      -0.206951      -0.065333       1.980312      -0.033507       1.319194          -0.000001
           42              H       3.787039      14.227162      16.108806       0.121067       1.043475 0.73540264E+01  0.70802757E+02                                 1.709919                            1.592557      -0.986459       2.418726                    0.997991       3.433820       9.568487       0.491909       1.293291      -0.705961       0.031723       0.026225      -0.007228       0.041789       0.006403      -0.003222      -0.002361      -0.011451      -0.047773      -0.016534      -0.000387       0.016921              1.778912       2.232520       0.399780      -0.213488       1.666582      -0.116352       1.437634          -0.000000
           43              H       1.440121      17.618478       7.446004       0.099293       1.145464 0.81452649E+01  0.79973609E+02                                 1.768849                            1.635845      -1.038050       2.373208                    0.997412       3.574563       9.865618       0.506354       1.231998      -0.718837      -0.013876       0.029667      -0.011925       0.034855      -0.007703       0.002728       0.001919      -0.023631      -0.016891      -0.012709      -0.004261       0.016971              1.834652       1.558107      -0.323654       0.279945       2.314455      -0.202734       1.631395          -0.000000
           44              H       2.041746      13.841661       7.077960       0.108326       1.113601 0.80478052E+01  0.78369652E+02                                 1.714340                            1.612817      -0.868473       2.460488                    0.999213       3.354556       9.064740       0.518934       1.212059      -0.725548      -0.009940      -0.033094      -0.016961       0.038493      -0.001508       0.008546       0.005890      -0.027341      -0.022175      -0.018042      -0.000661       0.018702              1.759072       1.495341       0.184033       0.217822       2.024277       0.432316       1.757596          -0.000000
           45              H      14.223922       7.891856       1.867760       0.099857       1.121318 0.78777603E+01  0.77033114E+02                                 1.775071                            1.632207      -1.105163       2.352577                    0.996539       3.574649       9.984427       0.493915       1.268174      -0.710607      -0.013062       0.020649      -0.041459       0.048123       0.004304       0.013965      -0.000441      -0.008247       0.040224      -0.018274      -0.001594       0.019867              1.863034       1.436406      -0.182690       0.191182       2.035511      -0.542150       2.117183           0.000000
           46              H      13.991410       5.609764       1.840220       0.127761       0.983882 0.71691070E+01  0.68817193E+02                                 1.659133                            1.586022      -1.076272       2.378546                    0.996820       3.483285       9.799778       0.484942       1.315783      -0.700546      -0.011229      -0.013050      -0.030491       0.035015      -0.001016       0.012092      -0.002292      -0.014751       0.030801      -0.017731       0.001783       0.015948              1.685116       1.432154       0.193666       0.237893       1.733557       0.301212       1.889637           0.000000
           47              H       0.784728       5.484294       5.598273       0.126382       1.006875 0.73315541E+01  0.71171402E+02                                 1.718109                            1.628744      -1.221428       2.309316                    0.994911       3.633814      10.471640       0.465003       1.356878      -0.691278       0.010696      -0.017771       0.027651       0.034566       0.000161       0.007978      -0.000665      -0.018378       0.008973      -0.014363       0.006433       0.007929              1.750456       1.413050      -0.049906       0.170433       1.722405      -0.395096       2.115913           0.000000
           48              H       1.009974       7.779115       5.535681       0.100902       1.225095 0.90297120E+01  0.90391745E+02                                 1.836591                            1.719448      -0.784274       2.511246                    0.999604       3.330462       9.089411       0.498328       1.227823      -0.724066       0.018619       0.022160       0.039494       0.048964       0.004588       0.012770       0.002474      -0.015892       0.031441      -0.019244       0.002005       0.017238              1.876282       1.560945       0.159309       0.232172       1.913299       0.392041       2.154600          -0.000000
           49              H       1.902239      17.793044       0.217822       0.116764       1.085228 0.77083993E+01  0.74310464E+02                                 1.688125                            1.580592      -0.899437       2.454204                    0.999028       3.316977       8.937777       0.522774       1.215365      -0.724564      -0.008587       0.036750       0.013152       0.039966      -0.000170      -0.005558       0.000561      -0.031269      -0.016291      -0.015877      -0.002489       0.018366              1.745663       1.473675      -0.264827      -0.227310       2.071290       0.335984       1.692023           0.000000
           50              H       3.130193      17.736674      23.299432       0.116447       1.118257 0.80871372E+01  0.79521790E+02                                 1.770343                            1.655215      -1.070629       2.372620                    0.996953       3.508077       9.793956       0.490309       1.270414      -0.711000       0.005965       0.033218      -0.015311       0.037060       0.000004      -0.008943       0.003282      -0.020971      -0.008398      -0.015555       0.002768       0.012787              1.835603       1.557581       0.150894      -0.274586       2.109391      -0.406029       1.839838          -0.000000
           51              H       3.356892      13.743467      23.527269       0.111361       1.121248 0.83562322E+01  0.81551101E+02                                 1.674672                            1.608530      -0.857354       2.466932                    0.999190       3.286735       8.684024       0.540515       1.161125      -0.738689       0.012177      -0.032585      -0.010319       0.036284      -0.003610      -0.009394      -0.002588      -0.025177      -0.008636      -0.017895       0.003247       0.014648              1.681161       1.484389      -0.181337      -0.198611       1.887382       0.201851       1.671713          -0.000001
           52              H       2.130391      13.778017       0.453170       0.122297       1.016098 0.71818564E+01  0.68196871E+02                                 1.635344                            1.541539      -0.831510       2.490586                    0.999571       3.244904       8.751467       0.519846       1.240804      -0.718959      -0.004832      -0.036206       0.021159       0.042213      -0.001058      -0.006549      -0.005185      -0.029139      -0.018750      -0.016326      -0.002446       0.018772              1.687488       1.395249       0.151013      -0.143368       1.889433      -0.388815       1.777783          -0.000000
           53              H       4.676398      17.611204      21.929908       0.100338       1.244150 0.91233283E+01  0.92159949E+02                                 1.873298                            1.736028      -1.176635       2.310589                    0.995536       3.653746      10.231260       0.489469       1.238773      -0.717794      -0.004003       0.029323       0.017599       0.034433       0.005948      -0.007518       0.007348      -0.018698       0.008078      -0.017005       0.003828       0.013178              1.937838       1.581847      -0.050580      -0.265387       2.357545       0.354400       1.874123          -0.000001
           54              H       3.856793      13.858026      21.441687       0.102585       1.170298 0.87225458E+01  0.86319540E+02                                 1.742660                            1.657702      -0.952970       2.416916                    0.998511       3.401531       9.145111       0.523889       1.181410      -0.733150      -0.017138      -0.027771       0.006588       0.033292       0.008054      -0.009336       0.005927      -0.019976      -0.007395      -0.018793       0.004240       0.014553              1.759565       1.692457       0.353425      -0.273130       1.930315      -0.175506       1.655923           0.000000
           55              H       4.932161      10.593998       4.296349       0.110990       1.090469 0.75041156E+01  0.72699633E+02                                 1.757791                            1.602845      -1.211197       2.306356                    0.994555       3.609332      10.128050       0.492446       1.283852      -0.706418      -0.003823      -0.037372       0.005789       0.038010      -0.003728       0.000321      -0.003901      -0.010629      -0.035697      -0.012545      -0.000482       0.013027              1.844521       1.575967       0.226405       0.047926       2.633343      -0.093825       1.324253          -0.000000
           56              H       7.036394      11.454102       4.378971       0.105031       1.138292 0.83245950E+01  0.81801072E+02                                 1.740745                            1.641698      -0.837531       2.473151                    0.999116       3.419064       9.298651       0.513399       1.214101      -0.724819       0.024522      -0.024185       0.004867       0.034784      -0.003651       0.003677      -0.004739      -0.004476      -0.049443      -0.017683       0.003991       0.013692              1.776231       2.155110      -0.216288       0.146735       1.743933      -0.116609       1.429649          -0.000000
           57              H       5.616618      15.098175       3.783091       0.113062       1.082254 0.78990768E+01  0.75915262E+02                                 1.627938                            1.557131      -0.867353       2.463856                    0.999135       3.215533       8.395629       0.553666       1.151079      -0.741248       0.001743       0.034536      -0.003815       0.034790      -0.003690       0.001922      -0.002235      -0.008323      -0.051741      -0.017538       0.003110       0.014428              1.639503       1.619004       0.206951       0.065333       1.980312      -0.033507       1.319194          -0.000001
           58              H       3.478961      14.227162       3.590306       0.121067       1.043475 0.73540264E+01  0.70802757E+02                                 1.709919                            1.592557      -0.986459       2.418726                    0.997991       3.433820       9.568487       0.491909       1.293291      -0.705961      -0.031723       0.026225      -0.007228       0.041789      -0.006403       0.003222      -0.002361      -0.011451      -0.047773      -0.016534      -0.000387       0.016921              1.778912       2.232520      -0.399780       0.213488       1.666582      -0.116352       1.437634          -0.000000
           59              H       5.825879      17.618478      19.964504       0.099293       1.145463 0.81452595E+01  0.79973550E+02                                 1.768850                            1.635845      -1.038049       2.373208                    0.997412       3.574562       9.865618       0.506354       1.231999      -0.718837       0.013876       0.029667      -0.011925       0.034855       0.007703      -0.002728       0.001919      -0.023631      -0.016891      -0.012709      -0.004261       0.016971              1.834653       1.558107       0.323654      -0.279945       2.314456      -0.202734       1.631395          -0.000000
           60              H       5.224254      13.841661      19.596460       0.108325       1.113601 0.80478050E+01  0.78369650E+02                                 1.714340                            1.612817      -0.868473       2.460488                    0.999213       3.354556       9.064740       0.518933       1.212060      -0.725548       0.009940      -0.033094      -0.016961       0.038493       0.001508      -0.008546       0.005890      -0.027341      -0.022175      -0.018042      -0.000661       0.018702              1.759072       1.495341      -0.184033      -0.217822       2.024278       0.432316       1.757597          -0.000000
           61              H       0.308078       1.200144       1.867760       0.099857       1.121318 0.78777603E+01  0.77033114E+02                                 1.775071                            1.632207      -1.105163       2.352577                    0.996539       3.574649       9.984427       0.493915       1.268174      -0.710607       0.013062      -0.020649      -0.041459       0.048123       0.004304      -0.013965       0.000441      -0.008247       0.040224      -0.018274      -0.001594       0.019867              1.863034       1.436406      -0.182690      -0.191182       2.035511       0.542150       2.117183           0.000000
           62              H       0.540590       3.482236       1.840220       0.127761       0.983882 0.71691070E+01  0.68817193E+02                                 1.659133                            1.586022      -1.076272       2.378546                    0.996820       3.483285       9.799778       0.484942       1.315783      -0.700546       0.011229       0.013050      -0.030491       0.035015      -0.001016      -0.012092       0.002292      -0.014751       0.030801      -0.017731       0.001783       0.015948              1.685116       1.432154       0.193666      -0.237893       1.733557      -0.301212       1.889637           0.000000
           63              H      13.747272       3.607706       5.598273       0.126382       1.006875 0.73315554E+01  0.71171417E+02                                 1.718110                            1.628744      -1.221428       2.309316                    0.994911       3.633814      10.471640       0.465003       1.356878      -0.691278      -0.010696       0.017771       0.027651       0.034566       0.000161      -0.007978       0.000665      -0.018378       0.008973      -0.014363       0.006433       0.007929              1.750456       1.413050      -0.049906      -0.170433       1.722406       0.395096       2.115913           0.000000
           64              H      13.522026       1.312885       5.535681       0.100902       1.225095 0.90297116E+01  0.90391738E+02                                 1.836591                            1.719448      -0.784274       2.511246                    0.999604       3.330462       9.089410       0.498328       1.227822      -0.724066      -0.018619      -0.022160       0.039494       0.048964       0.004588      -0.012770      -0.002474      -0.015892       0.031441      -0.019244       0.002005       0.017238              1.876281       1.560945       0.159309      -0.232172       1.913299      -0.392041       2.154600          -0.000000
           65              H      12.629761       9.482956       0.217822       0.116764       1.085228 0.77083993E+01  0.74310462E+02                                 1.688125                            1.580592      -0.899437       2.454204                    0.999028       3.316977       8.937776       0.522774       1.215365      -0.724564       0.008587      -0.036750       0.013152       0.039966      -0.000170       0.005558      -0.000561      -0.031269      -0.016291      -0.015877      -0.002489       0.018366              1.745662       1.473675      -0.264827       0.227310       2.071290      -0.335984       1.692023           0.000000
           66              H      11.401807       9.539326      23.299432       0.116447       1.118257 0.80871366E+01  0.79521778E+02                                 1.770342                            1.655214      -1.070629       2.372620                    0.996953       3.508077       9.793954       0.490309       1.270413      -0.711000      -0.005965      -0.033218      -0.015311       0.037060       0.000004       0.008943      -0.003282      -0.020971      -0.008398      -0.015555       0.002768       0.012787              1.835603       1.557580       0.150894       0.274586       2.109391       0.406029       1.839838          -0.000000
           67              H      11.175108      13.532533      23.527269       0.111361       1.121248 0.83562322E+01  0.81551101E+02                                 1.674672                            1.608530      -0.857354       2.466932                    0.999190       3.286735       8.684024       0.540515       1.161125      -0.738689      -0.012177       0.032585      -0.010319       0.036284      -0.003610       0.009394       0.002588      -0.025177      -0.008636      -0.017895       0.003247       0.014648              1.681161       1.484389      -0.181337       0.198611       1.887382      -0.201851       1.671713          -0.000001
           68              H      12.401609      13.497983       0.453170       0.122297       1.016098 0.71818564E+01  0.68196871E+02                                 1.635344                            1.541539      -0.831510       2.490586                    0.999571       3.244904       8.751467       0.519846       1.240804      -0.718959       0.004832       0.036206       0.021159       0.042213      -0.001058       0.006549       0.005185      -0.029139      -0.018750      -0.016326      -0.002446       0.018772              1.687488       1.395249       0.151013       0.143368       1.889433       0.388815       1.777783          -0.000000
           69              H       9.855602       9.664796      21.929908       0.100338       1.244150 0.91233239E+01  0.92159895E+02                                 1.873297                            1.736028      -1.176635       2.310589                    0.995536       3.653745      10.231257       0.489469       1.238773      -0.717794       0.004003      -0.029323       0.017599       0.034433       0.005948       0.007518      -0.007348      -0.018698       0.008078      -0.017005       0.003828       0.013178              1.937838       1.581847      -0.050580       0.265387       2.357545      -0.354400       1.874122          -0.000001
           70              H      10.675207      13.417974      21.441687       0.102585       1.170298 0.87225458E+01  0.86319540E+02                                 1.742660                            1.657702      -0.952970       2.416916                    0.998511       3.401531       9.145111       0.523889       1.181410      -0.733150       0.017138       0.027771       0.006588       0.033292       0.008054       0.009336      -0.005927      -0.019976      -0.007395      -0.018793       0.004240       0.014553              1.759565       1.692457       0.353425       0.273130       1.930315       0.175506       1.655923           0.000000
           71              H       9.599839      16.682002       4.296349       0.110990       1.090469 0.75041156E+01  0.72699633E+02                                 1.757791                            1.602845      -1.211197       2.306356                    0.994555       3.609332      10.128050       0.492446       1.283852      -0.706418       0.003823       0.037372       0.005789       0.038010      -0.003728      -0.000321       0.003901      -0.010629      -0.035697      -0.012545      -0.000482       0.013027              1.844521       1.575967       0.226405      -0.047926       2.633343       0.093825       1.324253          -0.000000
           72              H       7.495606      15.821898       4.378971       0.105031       1.138292 0.83245937E+01  0.81801055E+02                                 1.740745                            1.641698      -0.837530       2.473151                    0.999116       3.419064       9.298650       0.513399       1.214101      -0.724819      -0.024522       0.024185       0.004867       0.034784      -0.003651      -0.003677       0.004739      -0.004476      -0.049443      -0.017683       0.003991       0.013692              1.776230       2.155109      -0.216288      -0.146735       1.743933       0.116609       1.429649          -0.000000
           73              H       8.915382      12.177825       3.783091       0.113062       1.082254 0.78990756E+01  0.75915249E+02                                 1.627938                            1.557131      -0.867353       2.463856                    0.999135       3.215533       8.395629       0.553666       1.151079      -0.741248      -0.001743      -0.034536      -0.003815       0.034790      -0.003690      -0.001922       0.002235      -0.008323      -0.051741      -0.017538       0.003110       0.014428              1.639503       1.619004       0.206951      -0.065333       1.980312       0.033507       1.319194          -0.000001
           74              H      11.053039      13.048838       3.590306       0.121067       1.043475 0.73540264E+01  0.70802757E+02                                 1.709919                            1.592557      -0.986459       2.418726                    0.997991       3.433820       9.568487       0.491909       1.293291      -0.705961       0.031723      -0.026225      -0.007228       0.041789      -0.006403      -0.003222       0.002361      -0.011451      -0.047773      -0.016534      -0.000387       0.016921              1.778912       2.232520      -0.399780      -0.213488       1.666582       0.116352       1.437634          -0.000000
           75              H       8.706121       9.657522      19.964504       0.099293       1.145463 0.81452611E+01  0.79973567E+02                                 1.768850                            1.635845      -1.038049       2.373208                    0.997412       3.574562       9.865617       0.506354       1.231999      -0.718837      -0.013876      -0.029667      -0.011925       0.034855       0.007703       0.002728      -0.001919      -0.023631      -0.016891      -0.012709      -0.004261       0.016971              1.834652       1.558107       0.323654       0.279945       2.314456       0.202734       1.631395          -0.000000
           76              H       9.307746      13.434339      19.596460       0.108326       1.113600 0.80478039E+01  0.78369635E+02                                 1.714339                            1.612816      -0.868473       2.460488                    0.999213       3.354556       9.064739       0.518934       1.212059      -0.725548      -0.009940       0.033094      -0.016961       0.038493       0.001508       0.008546      -0.005890      -0.027341      -0.022175      -0.018042      -0.000661       0.018702              1.759071       1.495341      -0.184033       0.217822       2.024277      -0.432315       1.757596          -0.000000
           77              H       0.308078      10.292144      23.169240       0.099857       1.121318 0.78777608E+01  0.77033118E+02                                 1.775071                            1.632207      -1.105163       2.352577                    0.996539       3.574649       9.984426       0.493916       1.268174      -0.710607       0.013062      -0.020649       0.041459       0.048123       0.004304       0.013965      -0.000441      -0.008247       0.040224      -0.018274      -0.001594       0.019867              1.863034       1.436406      -0.182690       0.191182       2.035511      -0.542150       2.117183           0.000000
           78              H       0.540590      12.574236      23.196780       0.127761       0.983882 0.71691070E+01  0.68817193E+02                                 1.659133                            1.586022      -1.076272       2.378546                    0.996820       3.483285       9.799778       0.484942       1.315783      -0.700546       0.011229       0.013050       0.030491       0.035015      -0.001016       0.012092      -0.002292      -0.014751       0.030801      -0.017731       0.001783       0.015948              1.685116       1.432154       0.193666       0.237893       1.733557       0.301212       1.889637           0.000000
           79              H      13.747272      12.699706      19.438727       0.126382       1.006875 0.73315554E+01  0.71171417E+02                                 1.718110                            1.628744      -1.221428       2.309316                    0.994911       3.633814      10.471640       0.465003       1.356878      -0.691278      -0.010696       0.017771      -0.027651       0.034566       0.000161       0.007978      -0.000665      -0.018378       0.008973      -0.014363       0.006433       0.007929              1.750456       1.413050      -0.049906       0.170433       1.722406      -0.395096       2.115913           0.000000
           80              H      13.522026      10.404885      19.501319       0.100902       1.225096 0.90297134E+01  0.90391763E+02                                 1.836591                            1.719448      -0.784274       2.511246                    0.999604       3.330462       9.089411       0.498328       1.227823      -0.724066      -0.018619      -0.022160      -0.039494       0.048964       0.004588       0.012770       0.002474      -0.015892       0.031441      -0.019244       0.002005       0.017238              1.876282       1.560945       0.159309       0.232172       1.913299       0.392041       2.154600          -0.000000
           81              H      12.629761       0.390956      24.819178       0.116764       1.085228 0.77083964E+01  0.74310432E+02                                 1.688125                            1.580592      -0.899437       2.454204                    0.999028       3.316976       8.937775       0.522773       1.215365      -0.724564       0.008587      -0.036750      -0.013152       0.039966      -0.000170      -0.005558       0.000561      -0.031269      -0.016291      -0.015877      -0.002489       0.018366              1.745663       1.473675      -0.264827      -0.227310       2.071290       0.335984       1.692023           0.000000
           82              H      11.401807       0.447326       1.737568       0.116447       1.118257 0.80871372E+01  0.79521790E+02                                 1.770343                            1.655215      -1.070629       2.372620                    0.996953       3.508077       9.793956       0.490309       1.270414      -0.711000      -0.005965      -0.033218       0.015311       0.037060       0.000004      -0.008943       0.003282      -0.020971      -0.008398      -0.015555       0.002768       0.012787              1.835603       1.557581       0.150894      -0.274586       2.109391      -0.406029       1.839838          -0.000000
           83              H      11.175108       4.440533       1.509731       0.111361       1.121248 0.83562322E+01  0.81551101E+02                                 1.674672                            1.608530      -0.857354       2.466932                    0.999190       3.286735       8.684024       0.540515       1.161125      -0.738689      -0.012177       0.032585       0.010319       0.036284      -0.003610      -0.009394      -0.002588      -0.025177      -0.008636      -0.017895       0.003247       0.014648              1.681161       1.484389      -0.181337      -0.198611       1.887382       0.201851       1.671713          -0.000001
           84              H      12.401609       4.405983      24.583830       0.122297       1.016098 0.71818564E+01  0.68196871E+02                                 1.635344                            1.541539      -0.831510       2.490586                    0.999571       3.244904       8.751467       0.519846       1.240804      -0.718959       0.004832       0.036206      -0.021159       0.042213      -0.001058      -0.006549      -0.005185      -0.029139      -0.018750      -0.016326      -0.002446       0.018772              1.687488       1.395249       0.151013      -0.143368       1.889433      -0.388815       1.777783          -0.000000
           85              H       9.855602       0.572796       3.107092       0.100338       1.244150 0.91233271E+01  0.92159932E+02                                 1.873297                            1.736028      -1.176635       2.310590                    0.995536       3.653746      10.231259       0.489470       1.238772      -0.717794       0.004003      -0.029323      -0.017599       0.034433       0.005948      -0.007518       0.007348      -0.018698       0.008078      -0.017005       0.003828       0.013178              1.937838       1.581847      -0.050580      -0.265387       2.357545       0.354400       1.874122          -0.000001
           86              H      10.675207       4.325974       3.595313       0.102585       1.170298 0.87225456E+01  0.86319534E+02                                 1.742659                            1.657701      -0.952970       2.416916                    0.998511       3.401531       9.145110       0.523889       1.181410      -0.733150       0.017138       0.027771      -0.006588       0.033292       0.008054      -0.009336       0.005927      -0.019976      -0.007395      -0.018793       0.004240       0.014553              1.759565       1.692457       0.353425      -0.273130       1.930315      -0.175506       1.655923           0.000000
           87              H       9.599839       7.590002      20.740651       0.110990       1.090469 0.75041162E+01  0.72699638E+02                                 1.757791                            1.602845      -1.211197       2.306356                    0.994555       3.609332      10.128049       0.492446       1.283851      -0.706418       0.003823       0.037372      -0.005789       0.038010      -0.003728       0.000321      -0.003901      -0.010629      -0.035697      -0.012545      -0.000482       0.013027              1.844521       1.575967       0.226405       0.047926       2.633343      -0.093825       1.324253          -0.000000
           88              H       7.495606       6.729898      20.658029       0.105031       1.138292 0.83245908E+01  0.81801025E+02                                 1.740745                            1.641698      -0.837531       2.473151                    0.999116       3.419063       9.298649       0.513399       1.214102      -0.724819      -0.024522       0.024185      -0.004867       0.034784      -0.003651       0.003677      -0.004739      -0.004476      -0.049443      -0.017683       0.003991       0.013692              1.776231       2.155109      -0.216288       0.146735       1.743933      -0.116609       1.429649          -0.000000
           89              H       8.915382       3.085825      21.253909       0.113062       1.082254 0.78990772E+01  0.75915270E+02                                 1.627939                            1.557131      -0.867353       2.463856                    0.999135       3.215533       8.395630       0.553666       1.151080      -0.741247      -0.001743      -0.034536       0.003815       0.034790      -0.003690       0.001922      -0.002235      -0.008323      -0.051741      -0.017538       0.003110       0.014428              1.639504       1.619004       0.206951       0.065333       1.980312      -0.033507       1.319195          -0.000001
           90              H      11.053039       3.956838      21.446694       0.121067       1.043475 0.73540252E+01  0.70802743E+02                                 1.709919                            1.592557      -0.986459       2.418726                    0.997991       3.433820       9.568487       0.491909       1.293291      -0.705961       0.031723      -0.026225       0.007228       0.041789      -0.006403       0.003222      -0.002361      -0.011451      -0.047773      -0.016534      -0.000387       0.016921              1.778912       2.232520      -0.399780       0.213488       1.666582      -0.116352       1.437634          -0.000000
           91              H       8.706121       0.565522       5.072496       0.099293       1.145463 0.81452603E+01  0.79973554E+02                                 1.768849                            1.635844      -1.038049       2.373208                    0.997412       3.574562       9.865616       0.506354       1.231999      -0.718837      -0.013876      -0.029667       0.011925       0.034855       0.007703      -0.002728       0.001919      -0.023631      -0.016891      -0.012709      -0.004261       0.016971              1.834652       1.558107       0.323653      -0.279945       2.314455      -0.202734       1.631395          -0.000000
           92              H       9.307746       4.342339       5.440540       0.108325       1.113601 0.80478050E+01  0.78369648E+02                                 1.714340                            1.612817      -0.868473       2.460488                    0.999213       3.354556       9.064739       0.518934       1.212059      -0.725548      -0.009940       0.033094       0.016961       0.038493       0.001508      -0.008546       0.005890      -0.027341      -0.022175      -0.018042      -0.000661       0.018702              1.759072       1.495341      -0.184033      -0.217822       2.024277       0.432316       1.757596          -0.000000
           93              H      14.223922      16.983856      23.169240       0.099857       1.121318 0.78777608E+01  0.77033118E+02                                 1.775071                            1.632207      -1.105163       2.352577                    0.996539       3.574649       9.984426       0.493916       1.268174      -0.710607      -0.013062       0.020649       0.041459       0.048123       0.004304      -0.013965       0.000441      -0.008247       0.040224      -0.018274      -0.001594       0.019867              1.863034       1.436406      -0.182690      -0.191182       2.035511       0.542150       2.117183           0.000000
           94              H      13.991410      14.701764      23.196780       0.127761       0.983882 0.71691070E+01  0.68817193E+02                                 1.659133                            1.586022      -1.076272       2.378546                    0.996820       3.483285       9.799778       0.484942       1.315783      -0.700546      -0.011229      -0.013050       0.030491       0.035015      -0.001016      -0.012092       0.002292      -0.014751       0.030801      -0.017731       0.001783       0.015948              1.685116       1.432154       0.193666      -0.237893       1.733557      -0.301212       1.889637           0.000000
           95              H       0.784728      14.576294      19.438727       0.126382       1.006875 0.73315547E+01  0.71171410E+02                                 1.718110                            1.628744      -1.221428       2.309316                    0.994911       3.633814      10.471641       0.465003       1.356879      -0.691278       0.010696      -0.017771      -0.027651       0.034566       0.000161      -0.007978       0.000665      -0.018378       0.008973      -0.014363       0.006433       0.007929              1.750456       1.413050      -0.049906      -0.170433       1.722406       0.395096       2.115913           0.000000
           96              H       1.009974      16.871115      19.501319       0.100902       1.225096 0.90297134E+01  0.90391763E+02                                 1.836591                            1.719448      -0.784274       2.511246                    0.999604       3.330462       9.089411       0.498328       1.227823      -0.724066       0.018619       0.022160      -0.039494       0.048964       0.004588      -0.012770      -0.002474      -0.015892       0.031441      -0.019244       0.002005       0.017238              1.876282       1.560945       0.159309      -0.232172       1.913299      -0.392041       2.154600          -0.000000
           97              H       1.902239       8.701044      24.819178       0.116764       1.085228 0.77083993E+01  0.74310464E+02                                 1.688125                            1.580592      -0.899437       2.454204                    0.999028       3.316977       8.937777       0.522774       1.215365      -0.724564      -0.008587       0.036750      -0.013152       0.039966      -0.000170       0.005558      -0.000561      -0.031269      -0.016291      -0.015877      -0.002489       0.018366              1.745663       1.473675      -0.264827       0.227310       2.071290      -0.335984       1.692023           0.000000
           98              H       3.130193       8.644674       1.737568       0.116447       1.118257 0.80871375E+01  0.79521792E+02                                 1.770343                            1.655215      -1.070629       2.372620                    0.996953       3.508077       9.793955       0.490309       1.270413      -0.711000       0.005965       0.033218       0.015311       0.037060       0.000004       0.008943      -0.003282      -0.020971      -0.008398      -0.015555       0.002768       0.012787              1.835603       1.557580       0.150894       0.274586       2.109391       0.406029       1.839838          -0.000000
           99              H       3.356892       4.651467       1.509731       0.111361       1.121248 0.83562327E+01  0.81551109E+02                                 1.674673                            1.608530      -0.857354       2.466932                    0.999190       3.286735       8.684025       0.540515       1.161125      -0.738689       0.012177      -0.032585       0.010319       0.036284      -0.003610       0.009394       0.002588      -0.025177      -0.008636      -0.017895       0.003247       0.014648              1.681162       1.484389      -0.181337       0.198611       1.887382      -0.201851       1.671714          -0.000001
          100              H       2.130391       4.686017      24.583830       0.122297       1.016098 0.71818564E+01  0.68196871E+02                                 1.635344                            1.541539      -0.831510       2.490586                    0.999571       3.244904       8.751467       0.519846       1.240804      -0.718959      -0.004832      -0.036206      -0.021159       0.042213      -0.001058       0.006549       0.005185      -0.029139      -0.018750      -0.016326      -0.002446       0.018772              1.687488       1.395249       0.151013       0.143368       1.889433       0.388815       1.777783          -0.000000
          101              H       4.676398       8.519204       3.107092       0.100338       1.244150 0.91233274E+01  0.92159933E+02                                 1.873297                            1.736028      -1.176635       2.310589                    0.995536       3.653746      10.231258       0.489470       1.238772      -0.717794      -0.004003       0.029323      -0.017599       0.034433       0.005948       0.007518      -0.007348      -0.018698       0.008078      -0.017005       0.003828       0.013178              1.937838       1.581847      -0.050580       0.265387       2.357544      -0.354400       1.874122          -0.000001
          102              H       3.856793       4.766026       3.595313       0.102585       1.170298 0.87225458E+01  0.86319540E+02                                 1.742660                            1.657702      -0.952970       2.416916                    0.998511       3.401531       9.145111       0.523889       1.181410      -0.733150      -0.017138      -0.027771      -0.006588       0.033292       0.008054       0.009336      -0.005927      -0.019976      -0.007395      -0.018793       0.004240       0.014553              1.759565       1.692457       0.353425       0.273130       1.930315       0.175506       1.655923           0.000000
          103              H       4.932161       1.501998      20.740651       0.110990       1.090468 0.75041112E+01  0.72699585E+02                                 1.757791                            1.602845      -1.211197       2.306356                    0.994555       3.609331      10.128049       0.492446       1.283852      -0.706418      -0.003823      -0.037372      -0.005789       0.038010      -0.003728      -0.000321       0.003901      -0.010629      -0.035697      -0.012545      -0.000482       0.013027              1.844521       1.575967       0.226405      -0.047926       2.633343       0.093825       1.324253          -0.000000
          104              H       7.036394       2.362102      20.658029       0.105031       1.138292 0.83245908E+01  0.81801027E+02                                 1.740745                            1.641699      -0.837530       2.473151                    0.999116       3.419063       9.298650       0.513399       1.214102      -0.724819       0.024522      -0.024185      -0.004867       0.034784      -0.003651      -0.003677       0.004739      -0.004476      -0.049443      -0.017683       0.003991       0.013692              1.776231       2.155110      -0.216288      -0.146735       1.743933       0.116609       1.429649          -0.000000
          105              H       5.616618       6.006175      21.253909       0.113062       1.082254 0.78990768E+01  0.75915262E+02                                 1.627938                            1.557131      -0.867353       2.463856                    0.999135       3.215533       8.395629       0.553666       1.151079      -0.741248       0.001743       0.034536       0.003815       0.034790      -0.003690      -0.001922       0.002235      -0.008323      -0.051741      -0.017538       0.003110       0.014428              1.639503       1.619004       0.206951      -0.065333       1.980312       0.033507       1.319194          -0.000001
          106              H       3.478961       5.135162      21.446694       0.121067       1.043475 0.73540264E+01  0.70802757E+02                                 1.709919                            1.592557      -0.986459       2.418726                    0.997991       3.433820       9.568487       0.491909       1.293291      -0.705961      -0.031723       0.026225       0.007228       0.041789      -0.006403      -0.003222       0.002361      -0.011451      -0.047773      -0.016534      -0.000387       0.016921              1.778912       2.232520      -0.399780      -0.213488       1.666582       0.116352       1.437634          -0.000000
          107              H       5.825879       8.526478       5.072496       0.099293       1.145463 0.81452595E+01  0.79973550E+02                                 1.768850                            1.635845      -1.038049       2.373208                    0.997412       3.574562       9.865618       0.506354       1.231999      -0.718837       0.013876       0.029667       0.011925       0.034855       0.007703       0.002728      -0.001919      -0.023631      -0.016891      -0.012709      -0.004261       0.016971              1.834653       1.558107       0.323654       0.279945       2.314456       0.202734       1.631395          -0.000000
          108              H       5.224254       4.749661       5.440540       0.108326       1.113601 0.80478052E+01  0.78369650E+02                                 1.714339                            1.612817      -0.868473       2.460488                    0.999213       3.354556       9.064739       0.518934       1.212059      -0.725548       0.009940      -0.033094       0.016961       0.038493       0.001508       0.008546      -0.005890      -0.027341      -0.022175      -0.018042      -0.000661       0.018702              1.759071       1.495341      -0.184033       0.217822       2.024277      -0.432315       1.757596          -0.000000
          109              H       7.574078      16.983856      10.650740       0.099857       1.121318 0.78777608E+01  0.77033118E+02                                 1.775071                            1.632207      -1.105163       2.352577                    0.996539       3.574649       9.984426       0.493916       1.268174      -0.710607       0.013062       0.020649       0.041459       0.048123      -0.004304       0.013965       0.000441      -0.008247       0.040224      -0.018274      -0.001594       0.019867              1.863034       1.436406       0.182690       0.191182       2.035511       0.542150       2.117183           0.000000
          110              H       7.806590      14.701764      10.678280       0.127761       0.983882 0.71691070E+01  0.68817193E+02                                 1.659133                            1.586022      -1.076272       2.378546                    0.996820       3.483285       9.799778       0.484942       1.315783      -0.700546       0.011229      -0.013050       0.030491       0.035015       0.001016       0.012092       0.002292      -0.014751       0.030801      -0.017731       0.001783       0.015948              1.685116       1.432154      -0.193666       0.237893       1.733557      -0.301212       1.889637           0.000000
          111              H       6.481272      14.576294       6.920227       0.126382       1.006875 0.73315554E+01  0.71171417E+02                                 1.718110                            1.628744      -1.221428       2.309316                    0.994911       3.633814      10.471640       0.465003       1.356878      -0.691278      -0.010696      -0.017771      -0.027651       0.034566      -0.000161       0.007978       0.000665      -0.018378       0.008973      -0.014363       0.006433       0.007929              1.750456       1.413050       0.049906       0.170433       1.722406       0.395096       2.115913           0.000000
          112              H       6.256026      16.871115       6.982819       0.100902       1.225095 0.90297116E+01  0.90391738E+02                                 1.836591                            1.719448      -0.784274       2.511246                    0.999604       3.330462       9.089410       0.498328       1.227822      -0.724066      -0.018619       0.022160      -0.039494       0.048964      -0.004588       0.012770      -0.002474      -0.015892       0.031441      -0.019244       0.002005       0.017238              1.876281       1.560945      -0.159309       0.232172       1.913299      -0.392041       2.154600          -0.000000
          113              H       5.363761       8.701044      12.300678       0.116764       1.085228 0.77083993E+01  0.74310464E+02                                 1.688125                            1.580592      -0.899437       2.454204                    0.999028       3.316977       8.937777       0.522774       1.215365      -0.724564       0.008587       0.036750      -0.013152       0.039966       0.000170      -0.005558      -0.000561      -0.031269      -0.016291      -0.015877      -0.002489       0.018366              1.745663       1.473675       0.264827      -0.227310       2.071290      -0.335984       1.692023           0.000000
          114              H       4.135807       8.644674      14.256068       0.116447       1.118257 0.80871362E+01  0.79521777E+02                                 1.770342                            1.655214      -1.070629       2.372620                    0.996953       3.508077       9.793955       0.490309       1.270413      -0.711000      -0.005965       0.033218       0.015311       0.037060      -0.000004      -0.008943      -0.003282      -0.020971      -0.008398      -0.015555       0.002768       0.012787              1.835603       1.557580      -0.150894      -0.274586       2.109391       0.406029       1.839838          -0.000000
          115              H       3.909108       4.651467      14.028231       0.111361       1.121249 0.83562353E+01  0.81551133E+02                                 1.674672                            1.608529      -0.857354       2.466932                    0.999190       3.286736       8.684025       0.540515       1.161124      -0.738690      -0.012177      -0.032585       0.010319       0.036284       0.003610      -0.009394       0.002588      -0.025177      -0.008636      -0.017895       0.003247       0.014648              1.681161       1.484389       0.181337      -0.198611       1.887381      -0.201851       1.671713          -0.000001
          116              H       5.135609       4.686017      12.065330       0.122297       1.016098 0.71818564E+01  0.68196871E+02                                 1.635344                            1.541539      -0.831510       2.490586                    0.999571       3.244904       8.751467       0.519846       1.240804      -0.718959       0.004832      -0.036206      -0.021159       0.042213       0.001058      -0.006549       0.005185      -0.029139      -0.018750      -0.016326      -0.002446       0.018772              1.687488       1.395249      -0.151013      -0.143368       1.889433       0.388815       1.777783          -0.000000
          117              H       2.589602       8.519204      15.625592       0.100338       1.244150 0.91233239E+01  0.92159895E+02                                 1.873297                            1.736028      -1.176635       2.310590                    0.995536       3.653745      10.231257       0.489469       1.238773      -0.717794       0.004003       0.029323      -0.017599       0.034433      -0.005948      -0.007518      -0.007348      -0.018698       0.008078      -0.017005       0.003828       0.013178              1.937838       1.581847       0.050580      -0.265387       2.357545      -0.354400       1.874122          -0.000001
          118              H       3.409207       4.766026      16.113813       0.102585       1.170299 0.87225471E+01  0.86319555E+02                                 1.742660                            1.657702      -0.952970       2.416916                    0.998511       3.401531       9.145111       0.523889       1.181410      -0.733150       0.017138      -0.027771      -0.006588       0.033292      -0.008054      -0.009336      -0.005927      -0.019976      -0.007395      -0.018793       0.004240       0.014553              1.759565       1.692457      -0.353425      -0.273130       1.930315       0.175506       1.655923           0.000000
          119              H       2.333839       1.501998       8.222151       0.110990       1.090468 0.75041112E+01  0.72699585E+02                                 1.757791                            1.602845      -1.211197       2.306356                    0.994555       3.609331      10.128049       0.492446       1.283852      -0.706418       0.003823      -0.037372      -0.005789       0.038010       0.003728       0.000321       0.003901      -0.010629      -0.035697      -0.012545      -0.000482       0.013027              1.844521       1.575967      -0.226405       0.047926       2.633343       0.093825       1.324253          -0.000000
          120              H       0.229606       2.362102       8.139529       0.105031       1.138292 0.83245921E+01  0.81801042E+02                                 1.740745                            1.641699      -0.837530       2.473151                    0.999116       3.419063       9.298650       0.513399       1.214102      -0.724819      -0.024522      -0.024185      -0.004867       0.034784       0.003651       0.003677       0.004739      -0.004476      -0.049443      -0.017683       0.003991       0.013692              1.776231       2.155110       0.216288       0.146735       1.743934       0.116609       1.429649          -0.000000
          121              H       1.649382       6.006175       8.735409       0.113062       1.082254 0.78990772E+01  0.75915270E+02                                 1.627939                            1.557131      -0.867353       2.463856                    0.999135       3.215533       8.395630       0.553666       1.151080      -0.741247      -0.001743       0.034536       0.003815       0.034790       0.003690       0.001922       0.002235      -0.008323      -0.051741      -0.017538       0.003110       0.014428              1.639504       1.619004      -0.206951       0.065333       1.980312       0.033507       1.319195          -0.000001
          122              H       3.787039       5.135162       8.928194       0.121067       1.043475 0.73540264E+01  0.70802757E+02                                 1.709919                            1.592557      -0.986459       2.418726                    0.997991       3.433820       9.568487       0.491909       1.293291      -0.705961       0.031723       0.026225       0.007228       0.041789       0.006403       0.003222       0.002361      -0.011451      -0.047773      -0.016534      -0.000387       0.016921              1.778912       2.232520       0.399780       0.213488       1.666582       0.116352       1.437634          -0.000000
          123              H       1.440121       8.526478      17.590996       0.099293       1.145463 0.81452611E+01  0.79973567E+02                                 1.768850                            1.635845      -1.038049       2.373208                    0.997412       3.574562       9.865617       0.506354       1.231999      -0.718837      -0.013876       0.029667       0.011925       0.034855      -0.007703      -0.002728      -0.001919      -0.023631      -0.016891      -0.012709      -0.004261       0.016971              1.834652       1.558107      -0.323654      -0.279945       2.314456       0.202734       1.631395          -0.000000
          124              H       2.041746       4.749661      17.959040       0.108325       1.113601 0.80478050E+01  0.78369648E+02                                 1.714340                            1.612817      -0.868473       2.460488                    0.999213       3.354556       9.064739       0.518934       1.212059      -0.725548      -0.009940      -0.033094       0.016961       0.038493      -0.001508      -0.008546      -0.005890      -0.027341      -0.022175      -0.018042      -0.000661       0.018702              1.759072       1.495341       0.184033      -0.217822       2.024277      -0.432316       1.757596          -0.000000
          125              H       6.957922      10.292144      10.650740       0.099857       1.121318 0.78777603E+01  0.77033114E+02                                 1.775071                            1.632207      -1.105163       2.352577                    0.996539       3.574649       9.984427       0.493915       1.268174      -0.710607      -0.013062      -0.020649       0.041459       0.048123      -0.004304      -0.013965      -0.000441      -0.008247       0.040224      -0.018274      -0.001594       0.019867              1.863034       1.436406       0.182690      -0.191182       2.035511      -0.542150       2.117183           0.000000
          126              H       6.725410      12.574236      10.678280       0.127761       0.983882 0.71691070E+01  0.68817193E+02                                 1.659133                            1.586022      -1.076272       2.378546                    0.996820       3.483285       9.799778       0.484942       1.315783      -0.700546      -0.011229       0.013050       0.030491       0.035015       0.001016      -0.012092      -0.002292      -0.014751       0.030801      -0.017731       0.001783       0.015948              1.685116       1.432154      -0.193666      -0.237893       1.733557       0.301212       1.889637           0.000000
          127              H       8.050728      12.699706       6.920227       0.126382       1.006875 0.73315554E+01  0.71171417E+02                                 1.718110                            1.628744      -1.221428       2.309316                    0.994911       3.633814      10.471640       0.465003       1.356878      -0.691278       0.010696       0.017771      -0.027651       0.034566      -0.000161      -0.007978      -0.000665      -0.018378       0.008973      -0.014363       0.006433       0.007929              1.750456       1.413050       0.049906      -0.170433       1.722406      -0.395096       2.115913           0.000000
          128              H       8.275974      10.404885       6.982819       0.100902       1.225095 0.90297116E+01  0.90391738E+02                                 1.836591                            1.719448      -0.784274       2.511246                    0.999604       3.330462       9.089410       0.498328       1.227822      -0.724066       0.018619      -0.022160      -0.039494       0.048964      -0.004588      -0.012770       0.002474      -0.015892       0.031441      -0.019244       0.002005       0.017238              1.876281       1.560945      -0.159309      -0.232172       1.913299       0.392041       2.154600          -0.000000
          129              H       9.168239       0.390956      12.300678       0.116764       1.085228 0.77083993E+01  0.74310462E+02                                 1.688125                            1.580592      -0.899437       2.454204                    0.999028       3.316977       8.937776       0.522774       1.215365      -0.724564      -0.008587      -0.036750      -0.013152       0.039966       0.000170       0.005558       0.000561      -0.031269      -0.016291      -0.015877      -0.002489       0.018366              1.745662       1.473675       0.264827       0.227310       2.071290       0.335984       1.692023           0.000000
          130              H      10.396193       0.447326      14.256068       0.116447       1.118257 0.80871372E+01  0.79521790E+02                                 1.770343                            1.655215      -1.070630       2.372620                    0.996953       3.508077       9.793956       0.490309       1.270414      -0.711000       0.005965      -0.033218       0.015311       0.037060      -0.000004       0.008943       0.003282      -0.020971      -0.008398      -0.015555       0.002768       0.012787              1.835603       1.557581      -0.150894       0.274586       2.109391      -0.406029       1.839838          -0.000000
          131              H      10.622892       4.440533      14.028231       0.111361       1.121248 0.83562327E+01  0.81551109E+02                                 1.674673                            1.608530      -0.857354       2.466932                    0.999190       3.286735       8.684025       0.540515       1.161125      -0.738689       0.012177       0.032585       0.010319       0.036284       0.003610       0.009394      -0.002588      -0.025177      -0.008636      -0.017895       0.003247       0.014648              1.681162       1.484389       0.181337       0.198611       1.887382       0.201851       1.671714          -0.000000
          132              H       9.396391       4.405983      12.065330       0.122297       1.016099 0.71818574E+01  0.68196885E+02                                 1.635344                            1.541539      -0.831510       2.490586                    0.999571       3.244904       8.751468       0.519846       1.240805      -0.718959      -0.004832       0.036206      -0.021159       0.042213       0.001058       0.006549      -0.005185      -0.029139      -0.018750      -0.016326      -0.002446       0.018772              1.687489       1.395249      -0.151013       0.143368       1.889434      -0.388815       1.777784          -0.000000
          133              H      11.942398       0.572796      15.625592       0.100338       1.244150 0.91233271E+01  0.92159932E+02                                 1.873297                            1.736028      -1.176635       2.310589                    0.995536       3.653746      10.231259       0.489470       1.238772      -0.717794      -0.004003      -0.029323      -0.017599       0.034433      -0.005948       0.007518       0.007348      -0.018698       0.008078      -0.017005       0.003828       0.013178              1.937838       1.581847       0.050580       0.265387       2.357545       0.354400       1.874122          -0.000001
          134              H      11.122793       4.325974      16.113813       0.102585       1.170298 0.87225456E+01  0.86319534E+02                                 1.742659                            1.657701      -0.952970       2.416916                    0.998511       3.401531       9.145110       0.523889       1.181410      -0.733150      -0.017138       0.027771      -0.006588       0.033292      -0.008054       0.009336       0.005927      -0.019976      -0.007395      -0.018793       0.004240       0.014553              1.759565       1.692457      -0.353425       0.273130       1.930315      -0.175506       1.655923           0.000000
          135              H      12.198161       7.590002       8.222151       0.110990       1.090469 0.75041162E+01  0.72699638E+02                                 1.757791                            1.602845      -1.211196       2.306356                    0.994555       3.609332      10.128049       0.492446       1.283851      -0.706418      -0.003823       0.037372      -0.005789       0.038010       0.003728      -0.000321      -0.003901      -0.010629      -0.035697      -0.012545      -0.000482       0.013027              1.844521       1.575967      -0.226405      -0.047926       2.633343      -0.093825       1.324253          -0.000000
          136              H      14.302394       6.729898       8.139529       0.105031       1.138292 0.83245909E+01  0.81801025E+02                                 1.740745                            1.641698      -0.837530       2.473151                    0.999116       3.419063       9.298649       0.513399       1.214102      -0.724819       0.024522       0.024185      -0.004867       0.034784       0.003651      -0.003677      -0.004739      -0.004476      -0.049443      -0.017683       0.003991       0.013692              1.776231       2.155109       0.216288      -0.146735       1.743933      -0.116609       1.429649          -0.000000
          137              H      12.882618       3.085825       8.735409       0.113062       1.082254 0.78990768E+01  0.75915262E+02                                 1.627938                            1.557131      -0.867353       2.463856                    0.999135       3.215533       8.395629       0.553666       1.151079      -0.741248       0.001743      -0.034536       0.003815       0.034790       0.003690      -0.001922      -0.002235      -0.008323      -0.051741      -0.017538       0.003110       0.014428              1.639503       1.619004      -0.206951      -0.065333       1.980312      -0.033507       1.319194          -0.000001
          138              H      10.744961       3.956838       8.928194       0.121067       1.043475 0.73540259E+01  0.70802754E+02                                 1.709920                            1.592558      -0.986459       2.418726                    0.997991       3.433820       9.568488       0.491909       1.293291      -0.705961      -0.031723      -0.026225       0.007228       0.041789       0.006403      -0.003222      -0.002361      -0.011451      -0.047773      -0.016534      -0.000387       0.016921              1.778912       2.232521       0.399780      -0.213488       1.666582      -0.116352       1.437634          -0.000000
          139              H      13.091879       0.565522      17.590996       0.099293       1.145463 0.81452599E+01  0.79973552E+02                                 1.768849                            1.635845      -1.038049       2.373208                    0.997412       3.574562       9.865617       0.506354       1.231999      -0.718837       0.013876      -0.029667       0.011925       0.034855      -0.007703       0.002728       0.001919      -0.023631      -0.016891      -0.012709      -0.004261       0.016971              1.834652       1.558107      -0.323654       0.279945       2.314455      -0.202734       1.631395          -0.000000
          140              H      12.490254       4.342339      17.959040       0.108326       1.113601 0.80478052E+01  0.78369650E+02                                 1.714339                            1.612817      -0.868473       2.460488                    0.999213       3.354556       9.064739       0.518934       1.212059      -0.725548       0.009940       0.033094       0.016961       0.038493      -0.001508       0.008546       0.005890      -0.027341      -0.022175      -0.018042      -0.000661       0.018702              1.759071       1.495341       0.184033       0.217822       2.024277       0.432315       1.757596          -0.000000
          141              C       7.180261       1.689294      15.144881       0.099362      26.658431 0.33345384E+03  0.73661330E+04                                 7.898014                            6.186403       0.028908       2.025777                    0.999537      26.069227      73.611292       0.644214       0.430400      -1.051200       0.017343      -0.003674       0.044252       0.047671       0.014334      -0.002638      -0.000964       0.064433       0.039209      -0.041799       0.012593       0.029206              9.140287       4.748599      -0.584248       1.178482      13.920401       0.453450       8.751862           0.000001
          142              C       7.033488       3.060367      15.129859      -0.181763      33.160915 0.44926921E+03  0.10677152E+05                                 9.063664                            7.144208      -0.019246       1.971392                    0.998698      29.809907      86.899067       0.604957       0.426023      -1.055402       0.008964      -0.010183       0.000923       0.013598       0.001869       0.006073      -0.008386       0.031527       0.038658      -0.024412       0.006141       0.018271             10.487441       5.377742      -1.240602       1.147578      16.668476       1.432198       9.416105           0.000001
          143              C       7.337207       3.809548      16.238998       0.116819      33.085582 0.38987680E+03  0.89013025E+04                                 9.124990                            6.689180      -0.057223       2.006811                    0.999301      25.807975      72.622860       0.623348       0.430378      -1.057649       0.001355      -0.000320       0.000722       0.001568      -0.000472      -0.019320      -0.001262       0.011166      -0.013412      -0.018709      -0.003243       0.021953             11.222133       5.376664      -2.046274       1.330815      19.105240       0.237644       9.184495           0.000001
          144              C       7.818216       3.138558      17.348137      -0.180452      32.953747 0.45783837E+03  0.10925614E+05                                 9.009951                            7.207643       0.087427       2.007380                    0.998795      29.756238      86.747002       0.603208       0.425506      -1.056370       0.004210      -0.006572      -0.006745       0.010316       0.005562       0.001658       0.013448       0.019963      -0.000892      -0.019773       0.005307       0.014467             10.154032       5.476611      -1.371471       1.510677      15.032074      -0.299145       9.953411          -0.000000
          145              C       7.951910       1.756574      17.303071       0.108404      25.196966 0.31803689E+03  0.69338959E+04                                 7.548303                            6.007005       0.318929       2.128755                    0.999755      25.479027      71.171051       0.660293       0.425471      -1.055602      -0.010612      -0.007840      -0.045427       0.047305       0.002760      -0.000033      -0.014413       0.065876       0.014656      -0.040105       0.009477       0.030629              8.502652       4.605604      -0.472016       1.106408      12.581983       0.712615       8.320370          -0.000000
          146              C       9.108658      11.499562      13.021744      -0.046244      38.728343 0.45228051E+03  0.10644897E+05                                 9.893067                            7.028716       0.036701       2.010681                    0.999427      27.485083      76.825597       0.635327       0.409615      -1.078010       0.036987       0.003081      -0.041145       0.055411       0.004944       0.001263       0.007345      -0.004746      -0.009801      -0.008215      -0.002452       0.010666             12.730049       9.530475      -0.031914      -7.387215      10.405373       1.263123      18.254298           0.000000
          147              C       9.445800      10.297599      12.383300      -0.110213      34.203575 0.43282802E+03  0.10184462E+05                                 9.216618                            6.983781       0.039913       1.980269                    0.999718      29.553530      85.544476       0.616008       0.422569      -1.058230       0.013766       0.013387      -0.012642       0.022990       0.009991       0.009643      -0.003982      -0.040132      -0.052275      -0.026058      -0.005131       0.031189             11.023533       8.096126      -0.046656      -5.410587      10.107370       1.000576      14.867102          -0.000000
          148              C      10.197104      10.333967      11.221583      -0.147411      34.603086 0.44904923E+03  0.10693131E+05                                 9.388620                            7.176017      -0.037516       1.960860                    0.998977      30.074979      88.365111       0.598124       0.430035      -1.050715      -0.010667       0.003430       0.020551       0.023407      -0.008618       0.002540       0.015673      -0.026149      -0.034657      -0.020793      -0.006131       0.026924             11.210597       8.912137       0.767823      -5.891805       9.922796      -0.168271      14.796857          -0.000001
          149              C      10.659222      11.543203      10.695806       0.080438      37.108203 0.41824885E+03  0.97087128E+04                                 9.849968                            6.901475      -0.130566       1.970805                    0.999362      26.633150      75.326961       0.617872       0.427052      -1.060743       0.002767      -0.003545       0.008309       0.009448      -0.003323      -0.014247      -0.003421      -0.002426       0.032474      -0.016336      -0.002553       0.018888             12.996582      10.742848       0.001707      -8.460680       9.782241       0.869437      18.464657          -0.000001
          150              C      10.332252      12.719708      11.356783      -0.158681      33.932441 0.44141168E+03  0.10436914E+05                                 9.163678                            7.046236       0.088009       1.992947                    0.999627      30.002351      87.037000       0.614152       0.421795      -1.058779      -0.002582      -0.004340       0.026320       0.026800       0.018244      -0.003646      -0.014070      -0.043407      -0.024919      -0.024356      -0.012761       0.037117             10.848818       8.445166      -0.691568      -5.633348       9.191419       1.828447      14.909868          -0.000001
          151              C       9.580948      12.703342      12.526011      -0.103446      32.951981 0.43122186E+03  0.10127613E+05                                 8.971930                            6.961641       0.086752       1.997498                    0.999664      29.252276      84.330728       0.618794       0.421457      -1.059934       0.023122      -0.016249      -0.006214       0.028936      -0.007959       0.003169       0.020406      -0.030681      -0.043102      -0.025654      -0.006829       0.032482             10.526901       7.923203       0.304001      -5.049935       9.112407       0.520896      14.545093          -0.000001
          152              C      11.451216      11.555932       9.441453       0.081349      34.800406 0.36949995E+03  0.83369809E+04                                 9.439347                            6.476953      -0.097824       1.987550                    0.999512      26.061136      73.286166       0.637607       0.425754      -1.058810       0.002775       0.000826       0.006558       0.007169       0.014047      -0.005505       0.008920       0.007247       0.020233      -0.021703       0.009770       0.011934             12.485050      10.555596      -0.982892      -8.284696       9.274063      -0.235846      17.625490          -0.000001
          153              C      12.020870      10.463074       8.940713      -0.142050      35.507128 0.41926415E+03  0.98359651E+04                                 9.576664                            6.941927      -0.041414       1.961027                    0.999480      29.772272      87.461035       0.605722       0.431026      -1.047768       0.006255       0.016710      -0.030243       0.035114       0.017055       0.008556      -0.027109      -0.014195      -0.001811      -0.035241       0.002850       0.032392             11.726619       9.783143      -1.523618      -6.776009      10.674146       0.438190      14.722567          -0.000002
          154              C      11.568925      12.639698       8.680328      -0.158207      33.781434 0.41904993E+03  0.97878126E+04                                 9.124949                            6.847875       0.097990       1.998822                    0.999751      29.642181      85.684540       0.624898       0.419640      -1.059316       0.018633      -0.011463      -0.022140       0.031125      -0.021537      -0.004169       0.020711      -0.032940      -0.041874      -0.025967      -0.015685       0.041652             10.916217       9.526915      -0.169884      -6.376711       8.888181      -1.759823      14.333554          -0.000001
          155              C       9.855602      15.518226      16.304094       0.646169      22.126716 0.20362291E+03  0.40136231E+04                                 7.309064                            5.078897       0.068403       2.103524                    0.999555      20.945905      57.600343       0.654113       0.475055      -1.016036      -0.053291       0.028093      -0.003061       0.060320       0.010675      -0.018358      -0.004532      -0.028864       0.342176      -0.076347      -0.039706       0.116053              9.206071      13.847457      -1.477610       1.168181       9.686924      -0.107357       4.083833           0.000000
          156              C      11.244862      14.961795      16.416761      -0.034456      37.309745 0.42092338E+03  0.97260309E+04                                 9.624269                            6.762152       0.075638       2.032463                    0.999331      26.811047      74.142897       0.650692       0.407379      -1.079983       0.043355      -0.016887       0.003812       0.046684       0.006962      -0.002233       0.001409       0.000153      -0.008417      -0.007106      -0.001293       0.008399             12.393096      20.942629      -2.924767       2.266657      10.977856       0.211811       5.258803          -0.000000
          157              C      12.327496      15.770983      16.677146      -0.104462      35.939052 0.42094603E+03  0.98549453E+04                                 9.573234                            6.916478       0.000487       1.973635                    0.999691      29.351441      85.274065       0.613908       0.426162      -1.053982       0.010424      -0.025548      -0.005356       0.028108       0.001311      -0.008510       0.002037      -0.053706       0.008814      -0.030545       0.004971       0.025573             11.679732      17.973300      -2.457133       1.939053      11.836857       0.442176       5.229041          -0.000000
          158              C      13.587420      15.250921      16.732227      -0.153749      35.155957 0.42745880E+03  0.10042814E+05                                 9.410816                            6.939000       0.084805       1.994367                    0.999715      29.845830      86.776373       0.617183       0.422407      -1.056642      -0.027597      -0.000268      -0.014802       0.031317       0.032023      -0.001408       0.008416       0.008252      -0.037797      -0.029210      -0.009776       0.038986             11.471878      17.295066      -4.698098       1.284481      11.779598       0.431966       5.340968          -0.000001
          159              C      13.834464      13.912578      16.551961       0.069647      38.273647 0.40772008E+03  0.93954556E+04                                10.009758                            6.770015      -0.088018       1.980263                    0.999446      26.599773      74.731536       0.630525       0.421549      -1.065175      -0.003563       0.005210      -0.018361       0.019415      -0.009677      -0.005524      -0.009546       0.015834      -0.044757      -0.022045       0.002055       0.019990             13.658779      23.919456      -5.263850       0.837581      11.492356       0.512660       5.564525          -0.000001
          160              C      12.754736      13.097935      16.366687      -0.154911      34.473578 0.42535924E+03  0.99462210E+04                                 9.218676                            6.873243       0.167762       2.020867                    0.999759      29.476346      84.524537       0.628934       0.416484      -1.064107      -0.025442       0.018384      -0.008698       0.032572      -0.005150      -0.005968       0.002471      -0.057888      -0.053790      -0.025100      -0.013423       0.038523             11.235645      19.410173      -2.065358       1.939879       8.967104       0.080234       5.329658          -0.000001
          161              C      11.462842      13.617998      16.271546      -0.091201      33.555044 0.42259714E+03  0.98827910E+04                                 9.127337                            6.909798       0.049598       1.993485                    0.999712      28.942761      83.473956       0.618184       0.423678      -1.057713       0.026309       0.007225      -0.000075       0.027283       0.026836      -0.000584       0.000736       0.003500      -0.017326      -0.024054      -0.005728       0.029781             10.924595      17.373488      -2.382834       1.794300      10.091256       0.320657       5.309043          -0.000001
          162              C      13.615031      11.499562       5.738480       0.662783      22.393887 0.20146511E+03  0.39592155E+04                                 7.390812                            5.064682       0.056580       2.104543                    0.999483      20.676648      56.713382       0.652771       0.477459      -1.015091       0.031095      -0.008859      -0.053484       0.062497       0.028256       0.073225       0.015870       0.102579      -0.086270      -0.068677      -0.043928       0.112604              9.403137       7.151846      -0.375250      -4.914237       8.907566      -1.010899      12.149998           0.000000
          163              C      12.898603      11.534111       7.025382      -0.025836      35.641666 0.36822018E+03  0.82539653E+04                                 9.381943                            6.336634       0.045283       2.033747                    0.999482      26.037657      71.641829       0.668206       0.408922      -1.075622      -0.014969       0.005527       0.031881       0.035652       0.009619       0.015209       0.001776       0.018408      -0.033207      -0.018576      -0.006357       0.024934             12.360979       9.792074      -0.011903      -7.898378       9.780696      -1.684640      17.510167          -0.000000
          164              C      12.727126      10.459437       7.746448      -0.105818      34.864999 0.39905242E+03  0.92314455E+04                                 9.395220                            6.735296       0.005681       1.975332                    0.999772      29.152597      84.579838       0.621086       0.426299      -1.052416      -0.017402       0.022566       0.020146       0.034899      -0.010577       0.014171       0.023759       0.003133      -0.055989      -0.038853       0.016478       0.022376             11.503988       8.789176       0.050831      -6.253043      10.971114      -2.074325      14.751675          -0.000000
          165              C      12.349294      12.630606       7.521115      -0.095097      32.568037 0.39907168E+03  0.92024625E+04                                 8.908049                            6.686934       0.063062       1.994140                    0.999572      28.749023      82.408673       0.632148       0.420179      -1.059618      -0.001586      -0.026186       0.031885       0.041290       0.011689       0.008162      -0.025662      -0.023138      -0.034412      -0.032841      -0.000474       0.033314             10.622317       9.303674      -0.436583      -6.271308       9.059158      -0.567833      13.504118          -0.000001
          166              C       8.246910      11.486833      14.246053       0.633192      23.407145 0.21781484E+03  0.43558069E+04                                 7.517097                            5.213689       0.099842       2.103061                    0.999504      21.313919      58.575318       0.654472       0.467987      -1.022305      -0.040262      -0.008314       0.053738       0.067660      -0.024375       0.081938      -0.019542       0.080241      -0.043536      -0.071303      -0.039477       0.110780              9.451138       6.947211       0.717095      -4.359474       9.652436       0.937498      11.753767           0.000000
          167              C       7.351739       7.402706      15.144881       0.099362      26.658430 0.33345383E+03  0.73661326E+04                                 7.898014                            6.186403       0.028908       2.025777                    0.999537      26.069226      73.611291       0.644214       0.430400      -1.051200      -0.017343       0.003674       0.044252       0.047671       0.014334       0.002638       0.000964       0.064433       0.039209      -0.041799       0.012593       0.029206              9.140288       4.748599      -0.584248      -1.178482      13.920401      -0.453450       8.751862           0.000001
          168              C       7.498512       6.031633      15.129859      -0.181763      33.160916 0.44926923E+03  0.10677153E+05                                 9.063664                            7.144208      -0.019246       1.971392                    0.998698      29.809908      86.899069       0.604957       0.426023      -1.055402      -0.008964       0.010183       0.000923       0.013598       0.001869      -0.006073       0.008386       0.031527       0.038658      -0.024412       0.006141       0.018271             10.487441       5.377742      -1.240602      -1.147578      16.668476      -1.432198       9.416105           0.000001
          169              C       7.194793       5.282452      16.238998       0.116819      33.085584 0.38987683E+03  0.89013033E+04                                 9.124990                            6.689180      -0.057223       2.006811                    0.999301      25.807976      72.622863       0.623348       0.430378      -1.057649      -0.001355       0.000320       0.000722       0.001568      -0.000472       0.019320       0.001262       0.011166      -0.013412      -0.018709      -0.003243       0.021953             11.222133       5.376664      -2.046274      -1.330815      19.105241      -0.237644       9.184495           0.000001
          170              C       6.713784       5.953442      17.348137      -0.180451      32.953747 0.45783838E+03  0.10925615E+05                                 9.009951                            7.207643       0.087427       2.007380                    0.998795      29.756238      86.747003       0.603208       0.425506      -1.056370      -0.004210       0.006572      -0.006745       0.010316       0.005562      -0.001658      -0.013448       0.019963      -0.000892      -0.019773       0.005307       0.014467             10.154032       5.476611      -1.371471      -1.510677      15.032074       0.299145       9.953411          -0.000000
          171              C       6.580090       7.335426      17.303071       0.108404      25.196966 0.31803689E+03  0.69338961E+04                                 7.548303                            6.007005       0.318929       2.128755                    0.999755      25.479027      71.171052       0.660293       0.425471      -1.055602       0.010612       0.007840      -0.045427       0.047305       0.002760       0.000033       0.014413       0.065876       0.014656      -0.040105       0.009477       0.030629              8.502653       4.605604      -0.472016      -1.106408      12.581984      -0.712615       8.320371          -0.000000
          172              C       5.423342      15.776438      13.021744      -0.046244      38.728343 0.45228051E+03  0.10644897E+05                                 9.893067                            7.028716       0.036701       2.010681                    0.999427      27.485083      76.825598       0.635327       0.409615      -1.078010      -0.036987      -0.003081      -0.041145       0.055411       0.004944      -0.001263      -0.007345      -0.004746      -0.009801      -0.008215      -0.002452       0.010666             12.730049       9.530475      -0.031914       7.387215      10.405373      -1.263123      18.254298           0.000000
          173              C       5.086200      16.978401      12.383300      -0.110213      34.203573 0.43282800E+03  0.10184461E+05                                 9.216618                            6.983781       0.039913       1.980269                    0.999718      29.553529      85.544472       0.616008       0.422569      -1.058230      -0.013766      -0.013387      -0.012642       0.022990       0.009991      -0.009643       0.003982      -0.040132      -0.052275      -0.026058      -0.005131       0.031189             11.023532       8.096126      -0.046656       5.410586      10.107369      -1.000576      14.867102          -0.000000
          174              C       4.334896      16.942033      11.221583      -0.147411      34.603083 0.44904919E+03  0.10693130E+05                                 9.388619                            7.176016      -0.037516       1.960860                    0.998977      30.074977      88.365100       0.598124       0.430035      -1.050715       0.010667      -0.003430       0.020551       0.023407      -0.008618      -0.002540      -0.015673      -0.026149      -0.034657      -0.020793      -0.006131       0.026924             11.210595       8.912136       0.767823       5.891804       9.922795       0.168271      14.796855          -0.000001
          175              C       3.872778      15.732797      10.695806       0.080438      37.108201 0.41824883E+03  0.97087121E+04                                 9.849968                            6.901475      -0.130566       1.970805                    0.999362      26.633149      75.326957       0.617872       0.427052      -1.060743      -0.002767       0.003545       0.008309       0.009448      -0.003323       0.014247       0.003421      -0.002426       0.032474      -0.016336      -0.002553       0.018888             12.996582      10.742848       0.001707       8.460679       9.782240      -0.869437      18.464657          -0.000001
          176              C       4.199748      14.556292      11.356783      -0.158681      33.932440 0.44141169E+03  0.10436914E+05                                 9.163678                            7.046235       0.088010       1.992947                    0.999627      30.002351      87.036999       0.614152       0.421795      -1.058779       0.002582       0.004340       0.026320       0.026800       0.018244       0.003646       0.014070      -0.043407      -0.024919      -0.024357      -0.012761       0.037117             10.848818       8.445166      -0.691568       5.633348       9.191419      -1.828447      14.909868          -0.000001
          177              C       4.951052      14.572658      12.526011      -0.103446      32.951979 0.43122183E+03  0.10127612E+05                                 8.971930                            6.961640       0.086752       1.997499                    0.999664      29.252275      84.330723       0.618794       0.421457      -1.059934      -0.023122       0.016249      -0.006214       0.028936      -0.007959      -0.003169      -0.020406      -0.030681      -0.043102      -0.025654      -0.006829       0.032482             10.526901       7.923202       0.304001       5.049935       9.112407      -0.520895      14.545093          -0.000001
          178              C       3.080784      15.720068       9.441453       0.081349      34.800406 0.36949995E+03  0.83369809E+04                                 9.439347                            6.476953      -0.097824       1.987550                    0.999512      26.061136      73.286166       0.637607       0.425754      -1.058810      -0.002775      -0.000826       0.006558       0.007169       0.014047       0.005505      -0.008920       0.007247       0.020233      -0.021703       0.009770       0.011934             12.485049      10.555595      -0.982892       8.284696       9.274063       0.235846      17.625490          -0.000001
          179              C       2.511130      16.812926       8.940713      -0.142050      35.507128 0.41926416E+03  0.98359651E+04                                 9.576663                            6.941927      -0.041414       1.961027                    0.999480      29.772272      87.461033       0.605722       0.431026      -1.047768      -0.006255      -0.016710      -0.030243       0.035114       0.017055      -0.008556       0.027109      -0.014195      -0.001811      -0.035241       0.002850       0.032392             11.726618       9.783143      -1.523618       6.776008      10.674146      -0.438189      14.722566          -0.000002
          180              C       2.963075      14.636302       8.680328      -0.158207      33.781438 0.41904997E+03  0.97878139E+04                                 9.124950                            6.847875       0.097990       1.998822                    0.999751      29.642183      85.684549       0.624898       0.419640      -1.059316      -0.018633       0.011463      -0.022140       0.031125      -0.021537       0.004169      -0.020711      -0.032940      -0.041874      -0.025967      -0.015685       0.041652             10.916218       9.526916      -0.169884       6.376712       8.888182       1.759823      14.333555          -0.000001
          181              C       4.676398      11.757774      16.304094       0.646169      22.126716 0.20362291E+03  0.40136231E+04                                 7.309064                            5.078897       0.068403       2.103524                    0.999555      20.945905      57.600342       0.654113       0.475055      -1.016036       0.053291      -0.028093      -0.003061       0.060320       0.010675       0.018358       0.004532      -0.028864       0.342176      -0.076347      -0.039706       0.116053              9.206071      13.847457      -1.477610      -1.168181       9.686924       0.107357       4.083833           0.000000
          182              C       3.287138      12.314205      16.416761      -0.034456      37.309745 0.42092338E+03  0.97260308E+04                                 9.624269                            6.762152       0.075638       2.032463                    0.999331      26.811047      74.142895       0.650692       0.407378      -1.079983      -0.043355       0.016887       0.003812       0.046684       0.006962       0.002233      -0.001409       0.000153      -0.008417      -0.007106      -0.001293       0.008399             12.393095      20.942628      -2.924767      -2.266657      10.977855      -0.211811       5.258802          -0.000000
          183              C       2.204504      11.505017      16.677146      -0.104462      35.939050 0.42094600E+03  0.98549445E+04                                 9.573233                            6.916478       0.000487       1.973635                    0.999691      29.351440      85.274061       0.613908       0.426162      -1.053982      -0.010424       0.025548      -0.005356       0.028108       0.001311       0.008510      -0.002037      -0.053706       0.008814      -0.030545       0.004972       0.025573             11.679732      17.973299      -2.457133      -1.939053      11.836857      -0.442176       5.229040          -0.000000
          184              C       0.944580      12.025079      16.732227      -0.153749      35.155955 0.42745878E+03  0.10042814E+05                                 9.410816                            6.939000       0.084805       1.994366                    0.999715      29.845829      86.776371       0.617183       0.422407      -1.056642       0.027597       0.000268      -0.014802       0.031317       0.032023       0.001408      -0.008416       0.008252      -0.037797      -0.029210      -0.009776       0.038986             11.471877      17.295066      -4.698098      -1.284481      11.779598      -0.431966       5.340968          -0.000001
          185              C       0.697536      13.363422      16.551961       0.069646      38.273653 0.40772015E+03  0.93954578E+04                                10.009760                            6.770015      -0.088018       1.980263                    0.999446      26.599776      74.731548       0.630524       0.421549      -1.065175       0.003563      -0.005210      -0.018361       0.019415      -0.009677       0.005524       0.009546       0.015834      -0.044757      -0.022045       0.002055       0.019990             13.658781      23.919460      -5.263851      -0.837581      11.492358      -0.512660       5.564525          -0.000001
          186              C       1.777264      14.178065      16.366687      -0.154911      34.473581 0.42535928E+03  0.99462221E+04                                 9.218676                            6.873243       0.167762       2.020867                    0.999759      29.476347      84.524543       0.628934       0.416484      -1.064107       0.025442      -0.018384      -0.008698       0.032572      -0.005150       0.005968      -0.002471      -0.057888      -0.053790      -0.025100      -0.013423       0.038523             11.235646      19.410175      -2.065359      -1.939880       8.967105      -0.080234       5.329659          -0.000001
          187              C       3.069158      13.658002      16.271546      -0.091201      33.555042 0.42259711E+03  0.98827900E+04                                 9.127336                            6.909798       0.049598       1.993485                    0.999712      28.942760      83.473953       0.618184       0.423678      -1.057713      -0.026309      -0.007225      -0.000075       0.027284       0.026836       0.000584      -0.000736       0.003500      -0.017326      -0.024054      -0.005728       0.029781             10.924595      17.373487      -2.382834      -1.794300      10.091256      -0.320657       5.309042          -0.000001
          188              C       0.916969      15.776438       5.738480       0.662783      22.393887 0.20146511E+03  0.39592155E+04                                 7.390812                            5.064682       0.056580       2.104543                    0.999483      20.676648      56.713382       0.652771       0.477459      -1.015091      -0.031095       0.008859      -0.053484       0.062497       0.028256      -0.073225      -0.015870       0.102579      -0.086270      -0.068677      -0.043928       0.112604              9.403137       7.151846      -0.375250       4.914237       8.907566       1.010899      12.149999           0.000000
          189              C       1.633397      15.741889       7.025382      -0.025836      35.641666 0.36822018E+03  0.82539652E+04                                 9.381943                            6.336634       0.045283       2.033747                    0.999482      26.037657      71.641828       0.668206       0.408922      -1.075623       0.014969      -0.005527       0.031881       0.035652       0.009619      -0.015209      -0.001776       0.018408      -0.033207      -0.018576      -0.006357       0.024934             12.360979       9.792074      -0.011904       7.898378       9.780696       1.684640      17.510166          -0.000000
          190              C       1.804874      16.816563       7.746448      -0.105818      34.865000 0.39905244E+03  0.92314461E+04                                 9.395220                            6.735296       0.005681       1.975331                    0.999772      29.152598      84.579841       0.621086       0.426299      -1.052416       0.017402      -0.022566       0.020146       0.034899      -0.010577      -0.014171      -0.023759       0.003133      -0.055989      -0.038853       0.016478       0.022376             11.503988       8.789176       0.050831       6.253043      10.971114       2.074325      14.751675          -0.000000
          191              C       2.182706      14.645394       7.521115      -0.095097      32.568038 0.39907168E+03  0.92024628E+04                                 8.908049                            6.686935       0.063062       1.994140                    0.999572      28.749023      82.408677       0.632147       0.420179      -1.059618       0.001586       0.026186       0.031885       0.041290       0.011689      -0.008162       0.025662      -0.023138      -0.034412      -0.032841      -0.000473       0.033314             10.622317       9.303674      -0.436583       6.271309       9.059159       0.567833      13.504119          -0.000001
          192              C       6.285090      15.789167      14.246053       0.633192      23.407145 0.21781484E+03  0.43558069E+04                                 7.517097                            5.213689       0.099842       2.103061                    0.999504      21.313919      58.575320       0.654472       0.467987      -1.022305       0.040262       0.008314       0.053738       0.067660      -0.024375      -0.081938       0.019542       0.080241      -0.043535      -0.071303      -0.039477       0.110780              9.451138       6.947211       0.717096       4.359474       9.652437      -0.937498      11.753768           0.000000
          193              C      14.446261       7.402706       2.626381       0.099362      26.658431 0.33345384E+03  0.73661330E+04                                 7.898014                            6.186403       0.028908       2.025777                    0.999537      26.069227      73.611293       0.644214       0.430400      -1.051200       0.017343       0.003674       0.044252       0.047671      -0.014334      -0.002638       0.000964       0.064433       0.039209      -0.041799       0.012593       0.029206              9.140288       4.748599       0.584248       1.178482      13.920401      -0.453450       8.751862           0.000001
          194              C      14.299488       6.031633       2.611359      -0.181763      33.160917 0.44926923E+03  0.10677153E+05                                 9.063665                            7.144208      -0.019246       1.971392                    0.998698      29.809908      86.899070       0.604957       0.426023      -1.055402       0.008964       0.010183       0.000923       0.013598      -0.001869       0.006073       0.008386       0.031527       0.038658      -0.024412       0.006141       0.018271             10.487441       5.377743       1.240602       1.147578      16.668476      -1.432198       9.416105           0.000000
          195              C       0.071207       5.282452       3.720498       0.116819      33.085582 0.38987680E+03  0.89013024E+04                                 9.124990                            6.689180      -0.057223       2.006811                    0.999301      25.807975      72.622860       0.623348       0.430378      -1.057649       0.001355       0.000320       0.000722       0.001569       0.000472      -0.019320       0.001262       0.011166      -0.013412      -0.018709      -0.003243       0.021953             11.222133       5.376664       2.046274       1.330815      19.105240      -0.237644       9.184494           0.000001
          196              C       0.552216       5.953442       4.829637      -0.180452      32.953749 0.45783841E+03  0.10925615E+05                                 9.009951                            7.207643       0.087427       2.007380                    0.998795      29.756239      86.747005       0.603208       0.425506      -1.056370       0.004210       0.006572      -0.006745       0.010316      -0.005562       0.001658      -0.013448       0.019963      -0.000892      -0.019773       0.005307       0.014467             10.154032       5.476611       1.371471       1.510677      15.032074       0.299145       9.953411          -0.000000
          197              C       0.685910       7.335426       4.784571       0.108404      25.196968 0.31803691E+03  0.69338966E+04                                 7.548303                            6.007005       0.318928       2.128755                    0.999755      25.479028      71.171055       0.660293       0.425471      -1.055602      -0.010612       0.007840      -0.045427       0.047305      -0.002760      -0.000033       0.014413       0.065876       0.014656      -0.040105       0.009477       0.030629              8.502653       4.605604       0.472016       1.106408      12.581984      -0.712615       8.320371          -0.000000
          198              C       1.842658      15.776438       0.503244      -0.046244      38.728343 0.45228051E+03  0.10644897E+05                                 9.893068                            7.028716       0.036701       2.010681                    0.999427      27.485083      76.825599       0.635327       0.409615      -1.078010       0.036987      -0.003081      -0.041145       0.055411      -0.004944       0.001263      -0.007345      -0.004746      -0.009801      -0.008215      -0.002452       0.010667             12.730049       9.530475       0.031914      -7.387216      10.405373      -1.263123      18.254299           0.000000
          199              C       2.179800      16.978401      24.901800      -0.110213      34.203575 0.43282802E+03  0.10184462E+05                                 9.216618                            6.983781       0.039913       1.980269                    0.999718      29.553530      85.544475       0.616008       0.422569      -1.058230       0.013766      -0.013387      -0.012642       0.022990      -0.009991       0.009643       0.003982      -0.040132      -0.052275      -0.026058      -0.005131       0.031189             11.023533       8.096126       0.046656      -5.410587      10.107369      -1.000576      14.867102          -0.000000
          200              C       2.931104      16.942033      23.740083      -0.147411      34.603086 0.44904924E+03  0.10693132E+05                                 9.388619                            7.176016      -0.037516       1.960860                    0.998977      30.074979      88.365108       0.598124       0.430035      -1.050715      -0.010667      -0.003430       0.020551       0.023407       0.008618       0.002540      -0.015673      -0.026149      -0.034657      -0.020793      -0.006131       0.026924             11.210596       8.912137      -0.767822      -5.891804       9.922795       0.168271      14.796856          -0.000001
          201              C       3.393222      15.732797      23.214306       0.080438      37.108201 0.41824883E+03  0.97087121E+04                                 9.849968                            6.901475      -0.130566       1.970805                    0.999362      26.633149      75.326958       0.617872       0.427052      -1.060743       0.002767       0.003545       0.008309       0.009448       0.003323      -0.014247       0.003421      -0.002426       0.032474      -0.016336      -0.002553       0.018888             12.996582      10.742848      -0.001707      -8.460680       9.782241      -0.869437      18.464657          -0.000001
          202              C       3.066252      14.556292      23.875283      -0.158681      33.932439 0.44141166E+03  0.10436913E+05                                 9.163678                            7.046235       0.088010       1.992947                    0.999627      30.002350      87.036997       0.614152       0.421795      -1.058779      -0.002583       0.004340       0.026320       0.026800      -0.018244      -0.003646       0.014070      -0.043407      -0.024919      -0.024356      -0.012761       0.037117             10.848818       8.445166       0.691568      -5.633348       9.191419      -1.828447      14.909868          -0.000001
          203              C       2.314948      14.572658       0.007511      -0.103446      32.951980 0.43122183E+03  0.10127612E+05                                 8.971930                            6.961641       0.086752       1.997498                    0.999664      29.252275      84.330726       0.618794       0.421457      -1.059934       0.023122       0.016249      -0.006214       0.028936       0.007959       0.003169      -0.020406      -0.030681      -0.043102      -0.025654      -0.006829       0.032482             10.526901       7.923203      -0.304001      -5.049935       9.112407      -0.520896      14.545094          -0.000001
          204              C       4.185216      15.720068      21.959953       0.081349      34.800406 0.36949995E+03  0.83369810E+04                                 9.439347                            6.476953      -0.097824       1.987550                    0.999512      26.061136      73.286168       0.637607       0.425754      -1.058810       0.002775      -0.000826       0.006558       0.007169      -0.014047      -0.005505      -0.008920       0.007247       0.020233      -0.021703       0.009770       0.011934             12.485050      10.555596       0.982892      -8.284696       9.274063       0.235846      17.625491          -0.000001
          205              C       4.754870      16.812926      21.459213      -0.142050      35.507130 0.41926417E+03  0.98359658E+04                                 9.576664                            6.941928      -0.041414       1.961027                    0.999480      29.772273      87.461041       0.605722       0.431026      -1.047768       0.006255      -0.016710      -0.030243       0.035114      -0.017055       0.008556       0.027109      -0.014195      -0.001811      -0.035241       0.002850       0.032392             11.726620       9.783144       1.523618      -6.776009      10.674147      -0.438189      14.722568          -0.000002
          206              C       4.302925      14.636302      21.198828      -0.158207      33.781436 0.41904994E+03  0.97878132E+04                                 9.124950                            6.847875       0.097990       1.998822                    0.999751      29.642182      85.684545       0.624898       0.419640      -1.059316       0.018633       0.011463      -0.022140       0.031125       0.021537      -0.004169      -0.020711      -0.032940      -0.041874      -0.025967      -0.015685       0.041652             10.916217       9.526916       0.169884      -6.376711       8.888182       1.759824      14.333555          -0.000001
          207              C       2.589602      11.757774       3.785594       0.646169      22.126716 0.20362291E+03  0.40136230E+04                                 7.309064                            5.078897       0.068403       2.103524                    0.999555      20.945905      57.600344       0.654113       0.475055      -1.016036      -0.053291      -0.028093      -0.003061       0.060320      -0.010675      -0.018358       0.004532      -0.028864       0.342176      -0.076347      -0.039706       0.116053              9.206072      13.847458       1.477611       1.168181       9.686924       0.107357       4.083833           0.000000
          208              C       3.978862      12.314205       3.898261      -0.034456      37.309748 0.42092342E+03  0.97260319E+04                                 9.624270                            6.762153       0.075638       2.032463                    0.999331      26.811048      74.142902       0.650692       0.407379      -1.079983       0.043355       0.016887       0.003812       0.046684      -0.006962      -0.002233      -0.001409       0.000153      -0.008417      -0.007106      -0.001293       0.008399             12.393097      20.942631       2.924767       2.266658      10.977856      -0.211811       5.258803          -0.000000
          209              C       5.061496      11.505017       4.158646      -0.104462      35.939053 0.42094603E+03  0.98549456E+04                                 9.573234                            6.916478       0.000487       1.973635                    0.999691      29.351441      85.274068       0.613908       0.426162      -1.053982       0.010424       0.025548      -0.005356       0.028108      -0.001311      -0.008510      -0.002037      -0.053706       0.008814      -0.030545       0.004971       0.025573             11.679733      17.973301       2.457133       1.939053      11.836858      -0.442176       5.229041          -0.000000
          210              C       6.321420      12.025079       4.213727      -0.153749      35.155956 0.42745879E+03  0.10042814E+05                                 9.410816                            6.939000       0.084805       1.994367                    0.999715      29.845829      86.776373       0.617183       0.422407      -1.056642      -0.027597       0.000268      -0.014802       0.031317      -0.032023      -0.001408      -0.008416       0.008252      -0.037797      -0.029210      -0.009776       0.038986             11.471878      17.295067       4.698098       1.284481      11.779598      -0.431966       5.340968          -0.000001
          211              C       6.568464      13.363422       4.033461       0.069647      38.273647 0.40772008E+03  0.93954555E+04                                10.009758                            6.770015      -0.088018       1.980263                    0.999446      26.599773      74.731536       0.630525       0.421549      -1.065175      -0.003563      -0.005210      -0.018361       0.019415       0.009677      -0.005524       0.009546       0.015834      -0.044757      -0.022045       0.002055       0.019990             13.658779      23.919456       5.263850       0.837581      11.492357      -0.512660       5.564525          -0.000001
          212              C       5.488736      14.178065       3.848187      -0.154911      34.473580 0.42535927E+03  0.99462218E+04                                 9.218676                            6.873243       0.167762       2.020867                    0.999759      29.476347      84.524540       0.628934       0.416484      -1.064107      -0.025442      -0.018384      -0.008698       0.032572       0.005150      -0.005968      -0.002471      -0.057888      -0.053790      -0.025100      -0.013423       0.038523             11.235646      19.410174       2.065359       1.939879       8.967104      -0.080234       5.329658          -0.000001
          213              C       4.196842      13.658002       3.753046      -0.091201      33.555042 0.42259711E+03  0.98827900E+04                                 9.127336                            6.909798       0.049598       1.993485                    0.999712      28.942760      83.473953       0.618184       0.423678      -1.057713       0.026309      -0.007225      -0.000075       0.027283      -0.026836      -0.000584      -0.000736       0.003500      -0.017326      -0.024054      -0.005728       0.029781             10.924595      17.373487       2.382834       1.794300      10.091256      -0.320657       5.309042          -0.000001
          214              C       6.349031      15.776438      18.256980       0.662783      22.393887 0.20146511E+03  0.39592155E+04                                 7.390812                            5.064682       0.056580       2.104543                    0.999483      20.676648      56.713383       0.652771       0.477459      -1.015091       0.031095       0.008859      -0.053484       0.062497      -0.028256       0.073225      -0.015870       0.102579      -0.086270      -0.068677      -0.043928       0.112604              9.403137       7.151846       0.375250      -4.914237       8.907566       1.010899      12.149999           0.000000
          215              C       5.632603      15.741889      19.543882      -0.025836      35.641666 0.36822017E+03  0.82539652E+04                                 9.381943                            6.336634       0.045283       2.033747                    0.999482      26.037657      71.641829       0.668206       0.408922      -1.075623      -0.014969      -0.005527       0.031881       0.035652      -0.009619       0.015209      -0.001776       0.018408      -0.033207      -0.018576      -0.006357       0.024934             12.360979       9.792074       0.011903      -7.898378       9.780696       1.684640      17.510167          -0.000000
          216              C       5.461126      16.816563      20.264948      -0.105818      34.865002 0.39905246E+03  0.92314470E+04                                 9.395221                            6.735297       0.005681       1.975332                    0.999772      29.152598      84.579844       0.621086       0.426299      -1.052416      -0.017402      -0.022566       0.020146       0.034899       0.010577       0.014171      -0.023759       0.003133      -0.055989      -0.038853       0.016478       0.022376             11.503989       8.789177      -0.050831      -6.253044      10.971114       2.074326      14.751676          -0.000000
          217              C       5.083294      14.645394      20.039615      -0.095097      32.568037 0.39907168E+03  0.92024627E+04                                 8.908049                            6.686935       0.063062       1.994140                    0.999572      28.749023      82.408676       0.632148       0.420179      -1.059618      -0.001586       0.026186       0.031885       0.041290      -0.011689       0.008162       0.025662      -0.023139      -0.034412      -0.032841      -0.000473       0.033314             10.622317       9.303674       0.436583      -6.271308       9.059159       0.567833      13.504119          -0.000001
          218              C       0.980910      15.789167       1.727553       0.633192      23.407145 0.21781484E+03  0.43558069E+04                                 7.517097                            5.213689       0.099842       2.103061                    0.999504      21.313919      58.575319       0.654472       0.467987      -1.022305      -0.040262       0.008314       0.053738       0.067660       0.024375       0.081938       0.019542       0.080241      -0.043535      -0.071303      -0.039477       0.110780              9.451138       6.947211      -0.717095      -4.359474       9.652437      -0.937498      11.753767           0.000000
          219              C       0.085739       1.689294       2.626381       0.099362      26.658431 0.33345384E+03  0.73661330E+04                                 7.898014                            6.186403       0.028908       2.025777                    0.999537      26.069227      73.611292       0.644214       0.430400      -1.051200      -0.017343      -0.003674       0.044252       0.047671      -0.014334       0.002638      -0.000964       0.064433       0.039209      -0.041799       0.012593       0.029206              9.140287       4.748599       0.584248      -1.178482      13.920401       0.453450       8.751862           0.000001
          220              C       0.232512       3.060367       2.611359      -0.181763      33.160917 0.44926923E+03  0.10677153E+05                                 9.063664                            7.144208      -0.019246       1.971392                    0.998698      29.809908      86.899069       0.604957       0.426023      -1.055402      -0.008964      -0.010183       0.000923       0.013598      -0.001869      -0.006073      -0.008386       0.031527       0.038658      -0.024412       0.006141       0.018271             10.487441       5.377742       1.240602      -1.147578      16.668476       1.432198       9.416105           0.000000
          221              C      14.460793       3.809548       3.720498       0.116819      33.085584 0.38987683E+03  0.89013032E+04                                 9.124990                            6.689180      -0.057223       2.006811                    0.999301      25.807976      72.622862       0.623348       0.430378      -1.057649      -0.001355      -0.000320       0.000722       0.001568       0.000472       0.019320      -0.001262       0.011166      -0.013412      -0.018709      -0.003243       0.021953             11.222133       5.376664       2.046274      -1.330815      19.105241       0.237644       9.184495           0.000001
          222              C      13.979784       3.138558       4.829637      -0.180451      32.953747 0.45783838E+03  0.10925615E+05                                 9.009951                            7.207643       0.087427       2.007380                    0.998795      29.756238      86.747002       0.603208       0.425506      -1.056370      -0.004210      -0.006572      -0.006745       0.010316      -0.005562      -0.001658       0.013448       0.019963      -0.000892      -0.019773       0.005307       0.014467             10.154032       5.476611       1.371471      -1.510677      15.032073      -0.299145       9.953411          -0.000000
          223              C      13.846090       1.756574       4.784571       0.108404      25.196968 0.31803691E+03  0.69338966E+04                                 7.548303                            6.007005       0.318929       2.128755                    0.999755      25.479028      71.171052       0.660293       0.425471      -1.055602       0.010612      -0.007840      -0.045427       0.047305      -0.002760       0.000033      -0.014413       0.065876       0.014656      -0.040105       0.009477       0.030629              8.502653       4.605604       0.472016      -1.106408      12.581983       0.712615       8.320370          -0.000000
          224              C      12.689342      11.499562       0.503244      -0.046244      38.728343 0.45228051E+03  0.10644897E+05                                 9.893067                            7.028716       0.036701       2.010681                    0.999427      27.485083      76.825597       0.635327       0.409615      -1.078010      -0.036987       0.003081      -0.041145       0.055411      -0.004944      -0.001263       0.007345      -0.004746      -0.009801      -0.008215      -0.002452       0.010667             12.730049       9.530475       0.031913       7.387215      10.405373       1.263123      18.254298           0.000000
          225              C      12.352200      10.297599      24.901800      -0.110213      34.203573 0.43282799E+03  0.10184461E+05                                 9.216617                            6.983781       0.039913       1.980269                    0.999718      29.553529      85.544470       0.616008       0.422569      -1.058230      -0.013766       0.013387      -0.012642       0.022990      -0.009991      -0.009643      -0.003982      -0.040132      -0.052275      -0.026058      -0.005131       0.031189             11.023532       8.096126       0.046656       5.410586      10.107369       1.000575      14.867101          -0.000000
          226              C      11.600896      10.333967      23.740083      -0.147411      34.603082 0.44904918E+03  0.10693130E+05                                 9.388618                            7.176016      -0.037516       1.960860                    0.998977      30.074977      88.365097       0.598124       0.430035      -1.050715       0.010667       0.003430       0.020551       0.023407       0.008618      -0.002540       0.015673      -0.026149      -0.034657      -0.020793      -0.006131       0.026924             11.210595       8.912136      -0.767823       5.891803       9.922794      -0.168271      14.796854          -0.000001
          227              C      11.138778      11.543203      23.214306       0.080438      37.108203 0.41824885E+03  0.97087128E+04                                 9.849968                            6.901475      -0.130566       1.970805                    0.999362      26.633150      75.326960       0.617872       0.427052      -1.060743      -0.002767      -0.003545       0.008309       0.009448       0.003323       0.014247      -0.003421      -0.002426       0.032474      -0.016336      -0.002553       0.018888             12.996582      10.742848      -0.001707       8.460680       9.782241       0.869437      18.464657          -0.000001
          228              C      11.465748      12.719708      23.875283      -0.158681      33.932441 0.44141169E+03  0.10436914E+05                                 9.163678                            7.046236       0.088009       1.992947                    0.999627      30.002351      87.037001       0.614152       0.421795      -1.058779       0.002582      -0.004340       0.026320       0.026800      -0.018244       0.003646      -0.014070      -0.043407      -0.024919      -0.024357      -0.012761       0.037117             10.848818       8.445167       0.691568       5.633348       9.191419       1.828447      14.909869          -0.000001
          229              C      12.217052      12.703342       0.007511      -0.103446      32.951981 0.43122186E+03  0.10127613E+05                                 8.971930                            6.961640       0.086752       1.997498                    0.999664      29.252276      84.330727       0.618794       0.421457      -1.059934      -0.023122      -0.016249      -0.006214       0.028936       0.007959      -0.003169       0.020406      -0.030681      -0.043102      -0.025654      -0.006829       0.032482             10.526901       7.923203      -0.304001       5.049935       9.112407       0.520895      14.545093          -0.000001
          230              C      10.346784      11.555932      21.959953       0.081349      34.800407 0.36949995E+03  0.83369810E+04                                 9.439347                            6.476953      -0.097824       1.987550                    0.999512      26.061136      73.286169       0.637607       0.425754      -1.058810      -0.002775       0.000826       0.006558       0.007169      -0.014047       0.005505       0.008920       0.007247       0.020233      -0.021703       0.009770       0.011934             12.485050      10.555596       0.982892       8.284696       9.274063      -0.235846      17.625491          -0.000001
          231              C       9.777130      10.463074      21.459213      -0.142050      35.507128 0.41926416E+03  0.98359653E+04                                 9.576664                            6.941927      -0.041414       1.961027                    0.999480      29.772272      87.461034       0.605722       0.431026      -1.047768      -0.006255       0.016710      -0.030243       0.035114      -0.017055      -0.008556      -0.027109      -0.014195      -0.001811      -0.035241       0.002850       0.032392             11.726618       9.783143       1.523618       6.776008      10.674146       0.438190      14.722566          -0.000002
          232              C      10.229075      12.639698      21.198828      -0.158207      33.781439 0.41904999E+03  0.97878145E+04                                 9.124950                            6.847875       0.097990       1.998822                    0.999751      29.642184      85.684551       0.624898       0.419640      -1.059316      -0.018633      -0.011463      -0.022140       0.031125       0.021537       0.004169       0.020711      -0.032940      -0.041874      -0.025967      -0.015685       0.041652             10.916218       9.526916       0.169884       6.376712       8.888182      -1.759824      14.333555          -0.000001
          233              C      11.942398      15.518226       3.785594       0.646169      22.126716 0.20362291E+03  0.40136230E+04                                 7.309064                            5.078897       0.068403       2.103524                    0.999555      20.945905      57.600343       0.654113       0.475055      -1.016036       0.053291       0.028093      -0.003061       0.060320      -0.010675       0.018358      -0.004532      -0.028864       0.342176      -0.076347      -0.039706       0.116053              9.206071      13.847457       1.477610      -1.168181       9.686924      -0.107357       4.083833           0.000000
          234              C      10.553138      14.961795       3.898261      -0.034456      37.309748 0.42092341E+03  0.97260317E+04                                 9.624270                            6.762153       0.075638       2.032463                    0.999331      26.811048      74.142900       0.650692       0.407379      -1.079983      -0.043355      -0.016887       0.003812       0.046684      -0.006962       0.002233       0.001409       0.000153      -0.008417      -0.007106      -0.001293       0.008399             12.393096      20.942630       2.924767      -2.266658      10.977856       0.211811       5.258803          -0.000000
          235              C       9.470504      15.770983       4.158646      -0.104462      35.939054 0.42094605E+03  0.98549461E+04                                 9.573234                            6.916478       0.000487       1.973635                    0.999691      29.351442      85.274070       0.613908       0.426162      -1.053982      -0.010424      -0.025548      -0.005356       0.028108      -0.001311       0.008510       0.002037      -0.053706       0.008814      -0.030545       0.004971       0.025573             11.679733      17.973301       2.457133      -1.939053      11.836858       0.442176       5.229041          -0.000000
          236              C       8.210580      15.250921       4.213727      -0.153749      35.155958 0.42745881E+03  0.10042815E+05                                 9.410817                            6.939001       0.084805       1.994366                    0.999715      29.845830      86.776377       0.617183       0.422407      -1.056642       0.027597      -0.000268      -0.014802       0.031317      -0.032023       0.001408       0.008416       0.008252      -0.037797      -0.029210      -0.009776       0.038986             11.471878      17.295068       4.698099      -1.284481      11.779599       0.431966       5.340969          -0.000001
          237              C       7.963536      13.912578       4.033461       0.069646      38.273656 0.40772018E+03  0.93954585E+04                                10.009760                            6.770015      -0.088018       1.980263                    0.999446      26.599777      74.731550       0.630524       0.421549      -1.065175       0.003563       0.005210      -0.018361       0.019415       0.009677       0.005524      -0.009546       0.015834      -0.044757      -0.022045       0.002055       0.019990             13.658781      23.919461       5.263851      -0.837581      11.492358       0.512660       5.564526          -0.000001
          238              C       9.043264      13.097935       3.848187      -0.154911      34.473581 0.42535928E+03  0.99462221E+04                                 9.218676                            6.873243       0.167762       2.020867                    0.999759      29.476347      84.524543       0.628934       0.416484      -1.064107       0.025442       0.018384      -0.008698       0.032572       0.005150       0.005968       0.002471      -0.057888      -0.053790      -0.025100      -0.013423       0.038523             11.235646      19.410175       2.065359      -1.939880       8.967105       0.080234       5.329659          -0.000001
          239              C      10.335158      13.617998       3.753046      -0.091201      33.555040 0.42259709E+03  0.98827894E+04                                 9.127336                            6.909798       0.049598       1.993485                    0.999712      28.942759      83.473952       0.618184       0.423678      -1.057713      -0.026309       0.007225      -0.000075       0.027284      -0.026836       0.000584       0.000736       0.003500      -0.017326      -0.024054      -0.005728       0.029781             10.924595      17.373488       2.382834      -1.794300      10.091256       0.320657       5.309043          -0.000001
          240              C       8.182969      11.499562      18.256980       0.662783      22.393886 0.20146509E+03  0.39592151E+04                                 7.390812                            5.064682       0.056580       2.104543                    0.999483      20.676647      56.713381       0.652771       0.477459      -1.015091      -0.031095      -0.008859      -0.053484       0.062497      -0.028256      -0.073225       0.015870       0.102579      -0.086270      -0.068677      -0.043928       0.112604              9.403137       7.151846       0.375250       4.914237       8.907566      -1.010899      12.149999           0.000000
          241              C       8.899397      11.534111      19.543882      -0.025836      35.641665 0.36822018E+03  0.82539652E+04                                 9.381943                            6.336634       0.045283       2.033747                    0.999482      26.037657      71.641827       0.668206       0.408922      -1.075623       0.014969       0.005527       0.031881       0.035652      -0.009619      -0.015209       0.001776       0.018408      -0.033207      -0.018576      -0.006357       0.024934             12.360979       9.792074       0.011904       7.898378       9.780696      -1.684640      17.510166          -0.000000
          242              C       9.070874      10.459437      20.264948      -0.105818      34.864997 0.39905240E+03  0.92314451E+04                                 9.395219                            6.735296       0.005682       1.975332                    0.999772      29.152596      84.579834       0.621086       0.426299      -1.052416       0.017402       0.022566       0.020146       0.034899       0.010577      -0.014171       0.023759       0.003133      -0.055989      -0.038853       0.016478       0.022376             11.503988       8.789176      -0.050831       6.253043      10.971113      -2.074325      14.751674          -0.000000
          243              C       9.448706      12.630606      20.039615      -0.095097      32.568037 0.39907169E+03  0.92024628E+04                                 8.908049                            6.686935       0.063062       1.994140                    0.999572      28.749023      82.408674       0.632148       0.420179      -1.059618       0.001586      -0.026186       0.031885       0.041290      -0.011689      -0.008162      -0.025662      -0.023138      -0.034412      -0.032841      -0.000473       0.033314             10.622317       9.303674       0.436583       6.271309       9.059158      -0.567833      13.504119          -0.000001
          244              C      13.551090      11.486833       1.727553       0.633192      23.407145 0.21781484E+03  0.43558069E+04                                 7.517098                            5.213689       0.099842       2.103061                    0.999504      21.313919      58.575321       0.654472       0.467987      -1.022305       0.040262      -0.008314       0.053738       0.067660       0.024375      -0.081938      -0.019542       0.080241      -0.043535      -0.071303      -0.039477       0.110780              9.451139       6.947211      -0.717096       4.359474       9.652437       0.937498      11.753768           0.000000
          245              C       0.085739      10.781294      22.410619       0.099362      26.658431 0.33345384E+03  0.73661331E+04                                 7.898014                            6.186403       0.028908       2.025777                    0.999537      26.069227      73.611293       0.644214       0.430400      -1.051200      -0.017343      -0.003674      -0.044252       0.047671      -0.014334      -0.002638       0.000964       0.064433       0.039209      -0.041799       0.012593       0.029206              9.140288       4.748599       0.584248       1.178482      13.920402      -0.453450       8.751862           0.000001
          246              C       0.232512      12.152367      22.425641      -0.181763      33.160915 0.44926920E+03  0.10677152E+05                                 9.063664                            7.144208      -0.019246       1.971392                    0.998698      29.809907      86.899065       0.604957       0.426023      -1.055402      -0.008964      -0.010183      -0.000923       0.013598      -0.001869       0.006073       0.008386       0.031527       0.038658      -0.024412       0.006141       0.018271             10.487441       5.377742       1.240602       1.147578      16.668475      -1.432198       9.416105           0.000000
          247              C      14.460793      12.901548      21.316502       0.116819      33.085582 0.38987680E+03  0.89013024E+04                                 9.124989                            6.689180      -0.057223       2.006811                    0.999301      25.807975      72.622859       0.623348       0.430378      -1.057649      -0.001355      -0.000320      -0.000722       0.001569       0.000472      -0.019320       0.001262       0.011166      -0.013412      -0.018709      -0.003243       0.021953             11.222133       5.376664       2.046274       1.330815      19.105240      -0.237644       9.184494           0.000001
          248              C      13.979784      12.230558      20.207363      -0.180452      32.953748 0.45783840E+03  0.10925615E+05                                 9.009951                            7.207644       0.087427       2.007380                    0.998795      29.756239      86.747006       0.603208       0.425506      -1.056370      -0.004210      -0.006572       0.006745       0.010316      -0.005562       0.001658      -0.013448       0.019963      -0.000892      -0.019773       0.005307       0.014467             10.154032       5.476611       1.371471       1.510677      15.032075       0.299145       9.953411          -0.000000
          249              C      13.846090      10.848574      20.252429       0.108404      25.196967 0.31803691E+03  0.69338964E+04                                 7.548303                            6.007005       0.318928       2.128755                    0.999755      25.479028      71.171053       0.660293       0.425471      -1.055602       0.010612      -0.007840       0.045427       0.047305      -0.002760      -0.000033       0.014413       0.065876       0.014656      -0.040105       0.009477       0.030629              8.502653       4.605604       0.472016       1.106408      12.581983      -0.712615       8.320370          -0.000000
          250              C      12.689342       2.407562      24.533756      -0.046244      38.728345 0.45228054E+03  0.10644898E+05                                 9.893068                            7.028716       0.036701       2.010681                    0.999427      27.485084      76.825601       0.635327       0.409615      -1.078010      -0.036987       0.003081       0.041145       0.055411      -0.004944       0.001263      -0.007345      -0.004746      -0.009801      -0.008215      -0.002452       0.010666             12.730049       9.530475       0.031914      -7.387216      10.405374      -1.263123      18.254299           0.000000
          251              C      12.352200       1.205599       0.135200      -0.110213      34.203573 0.43282801E+03  0.10184462E+05                                 9.216617                            6.983781       0.039913       1.980269                    0.999718      29.553529      85.544472       0.616008       0.422569      -1.058230      -0.013766       0.013387       0.012642       0.022990      -0.009991       0.009643       0.003982      -0.040132      -0.052275      -0.026058      -0.005131       0.031189             11.023532       8.096126       0.046656      -5.410586      10.107369      -1.000576      14.867102          -0.000000
          252              C      11.600896       1.241967       1.296917      -0.147411      34.603082 0.44904918E+03  0.10693130E+05                                 9.388618                            7.176016      -0.037516       1.960860                    0.998977      30.074977      88.365101       0.598124       0.430035      -1.050715       0.010667       0.003430      -0.020551       0.023407       0.008618       0.002540      -0.015673      -0.026149      -0.034657      -0.020793      -0.006131       0.026924             11.210595       8.912136      -0.767822      -5.891804       9.922795       0.168271      14.796855          -0.000001
          253              C      11.138778       2.451203       1.822694       0.080438      37.108201 0.41824883E+03  0.97087121E+04                                 9.849968                            6.901475      -0.130566       1.970805                    0.999362      26.633149      75.326958       0.617872       0.427052      -1.060743      -0.002767      -0.003545      -0.008309       0.009448       0.003323      -0.014247       0.003421      -0.002426       0.032474      -0.016336      -0.002553       0.018888             12.996582      10.742848      -0.001707      -8.460679       9.782241      -0.869437      18.464657          -0.000001
          254              C      11.465748       3.627708       1.161717      -0.158681      33.932441 0.44141169E+03  0.10436914E+05                                 9.163678                            7.046236       0.088009       1.992947                    0.999627      30.002351      87.037001       0.614152       0.421795      -1.058779       0.002582      -0.004340      -0.026320       0.026800      -0.018244      -0.003646       0.014070      -0.043407      -0.024919      -0.024357      -0.012761       0.037117             10.848818       8.445167       0.691568      -5.633348       9.191419      -1.828447      14.909868          -0.000001
          255              C      12.217052       3.611342      -0.007511      -0.103446      32.951979 0.43122183E+03  0.10127612E+05                                 8.971930                            6.961640       0.086752       1.997499                    0.999664      29.252275      84.330724       0.618794       0.421457      -1.059934      -0.023122      -0.016249       0.006214       0.028936       0.007959       0.003169      -0.020406      -0.030681      -0.043102      -0.025654      -0.006829       0.032482             10.526901       7.923202      -0.304001      -5.049935       9.112407      -0.520895      14.545093          -0.000001
          256              C      10.346784       2.463932       3.077047       0.081349      34.800404 0.36949993E+03  0.83369804E+04                                 9.439347                            6.476953      -0.097824       1.987550                    0.999512      26.061135      73.286164       0.637607       0.425754      -1.058810      -0.002775       0.000826      -0.006558       0.007169      -0.014047      -0.005505      -0.008920       0.007247       0.020233      -0.021703       0.009770       0.011934             12.485049      10.555595       0.982892      -8.284696       9.274063       0.235846      17.625490          -0.000001
          257              C       9.777130       1.371074       3.577787      -0.142050      35.507125 0.41926412E+03  0.98359641E+04                                 9.576663                            6.941927      -0.041413       1.961028                    0.999480      29.772271      87.461028       0.605722       0.431026      -1.047768      -0.006255       0.016710       0.030243       0.035114      -0.017055       0.008556       0.027109      -0.014195      -0.001811      -0.035241       0.002850       0.032392             11.726618       9.783142       1.523618      -6.776008      10.674146      -0.438189      14.722565          -0.000002
          258              C      10.229075       3.547698       3.838172      -0.158207      33.781436 0.41904994E+03  0.97878131E+04                                 9.124950                            6.847875       0.097990       1.998822                    0.999751      29.642182      85.684542       0.624898       0.419640      -1.059316      -0.018633      -0.011463       0.022140       0.031125       0.021537      -0.004169      -0.020711      -0.032940      -0.041874      -0.025967      -0.015685       0.041652             10.916217       9.526915       0.169884      -6.376711       8.888181       1.759824      14.333554          -0.000001
          259              C      11.942398       6.426226      21.251406       0.646169      22.126716 0.20362291E+03  0.40136231E+04                                 7.309064                            5.078897       0.068403       2.103524                    0.999555      20.945905      57.600343       0.654113       0.475055      -1.016036       0.053291       0.028093       0.003061       0.060320      -0.010675      -0.018358       0.004532      -0.028864       0.342176      -0.076347      -0.039706       0.116053              9.206071      13.847457       1.477610       1.168181       9.686924       0.107357       4.083833           0.000000
          260              C      10.553138       5.869795      21.138739      -0.034456      37.309745 0.42092338E+03  0.97260308E+04                                 9.624269                            6.762152       0.075638       2.032463                    0.999331      26.811047      74.142896       0.650692       0.407379      -1.079983      -0.043355      -0.016887      -0.003812       0.046684      -0.006962      -0.002233      -0.001409       0.000153      -0.008417      -0.007106      -0.001293       0.008399             12.393095      20.942628       2.924767       2.266657      10.977855      -0.211811       5.258803          -0.000000
          261              C       9.470504       6.678983      20.878354      -0.104462      35.939052 0.42094603E+03  0.98549455E+04                                 9.573234                            6.916478       0.000487       1.973635                    0.999691      29.351441      85.274067       0.613908       0.426162      -1.053982      -0.010424      -0.025548       0.005356       0.028108      -0.001311      -0.008510      -0.002037      -0.053706       0.008814      -0.030545       0.004971       0.025573             11.679733      17.973301       2.457133       1.939053      11.836857      -0.442176       5.229041          -0.000000
          262              C       8.210580       6.158921      20.823273      -0.153749      35.155956 0.42745880E+03  0.10042814E+05                                 9.410816                            6.939000       0.084805       1.994367                    0.999715      29.845829      86.776372       0.617183       0.422407      -1.056642       0.027597      -0.000268       0.014802       0.031317      -0.032023      -0.001408      -0.008416       0.008252      -0.037797      -0.029210      -0.009776       0.038986             11.471878      17.295066       4.698098       1.284481      11.779598      -0.431966       5.340968          -0.000001
          263              C       7.963536       4.820578      21.003539       0.069647      38.273647 0.40772008E+03  0.93954556E+04                                10.009758                            6.770015      -0.088018       1.980263                    0.999446      26.599773      74.731536       0.630525       0.421549      -1.065175       0.003563       0.005210       0.018361       0.019415       0.009677      -0.005524       0.009546       0.015834      -0.044757      -0.022045       0.002055       0.019990             13.658779      23.919456       5.263850       0.837581      11.492356      -0.512660       5.564525          -0.000001
          264              C       9.043264       4.005935      21.188813      -0.154911      34.473579 0.42535926E+03  0.99462215E+04                                 9.218675                            6.873242       0.167762       2.020867                    0.999759      29.476347      84.524539       0.628934       0.416484      -1.064107       0.025442       0.018384       0.008698       0.032572       0.005150      -0.005968      -0.002471      -0.057888      -0.053790      -0.025100      -0.013423       0.038523             11.235645      19.410172       2.065359       1.939879       8.967104      -0.080234       5.329658          -0.000001
          265              C      10.335158       4.525998      21.283954      -0.091201      33.555042 0.42259712E+03  0.98827904E+04                                 9.127337                            6.909798       0.049598       1.993485                    0.999712      28.942760      83.473955       0.618184       0.423678      -1.057713      -0.026309       0.007225       0.000075       0.027283      -0.026836      -0.000584      -0.000736       0.003500      -0.017326      -0.024054      -0.005728       0.029781             10.924596      17.373488       2.382834       1.794300      10.091256      -0.320657       5.309043          -0.000001
          266              C       8.182969       2.407562       6.780020       0.662783      22.393886 0.20146509E+03  0.39592151E+04                                 7.390813                            5.064682       0.056580       2.104543                    0.999483      20.676647      56.713382       0.652771       0.477459      -1.015091      -0.031095      -0.008859       0.053484       0.062497      -0.028256       0.073225      -0.015870       0.102579      -0.086270      -0.068677      -0.043928       0.112604              9.403137       7.151846       0.375250      -4.914237       8.907566       1.010899      12.149999           0.000000
          267              C       8.899397       2.442111       5.493118      -0.025836      35.641666 0.36822018E+03  0.82539652E+04                                 9.381943                            6.336634       0.045283       2.033747                    0.999482      26.037657      71.641827       0.668206       0.408922      -1.075623       0.014969       0.005527      -0.031881       0.035652      -0.009619       0.015209      -0.001776       0.018408      -0.033207      -0.018576      -0.006357       0.024934             12.360979       9.792074       0.011904      -7.898378       9.780696       1.684640      17.510166          -0.000000
          268              C       9.070874       1.367437       4.772052      -0.105818      34.864997 0.39905241E+03  0.92314452E+04                                 9.395219                            6.735296       0.005682       1.975332                    0.999772      29.152596      84.579832       0.621086       0.426299      -1.052416       0.017402       0.022566      -0.020146       0.034899       0.010577       0.014171      -0.023759       0.003133      -0.055989      -0.038853       0.016478       0.022376             11.503987       8.789176      -0.050831      -6.253043      10.971113       2.074325      14.751674          -0.000000
          269              C       9.448706       3.538606       4.997385      -0.095097      32.568037 0.39907168E+03  0.92024626E+04                                 8.908049                            6.686934       0.063062       1.994140                    0.999572      28.749023      82.408674       0.632148       0.420179      -1.059618       0.001586      -0.026186      -0.031885       0.041290      -0.011689       0.008162       0.025661      -0.023139      -0.034412      -0.032841      -0.000474       0.033314             10.622317       9.303674       0.436583      -6.271308       9.059158       0.567833      13.504118          -0.000001
          270              C      13.551090       2.394833      23.309447       0.633192      23.407145 0.21781484E+03  0.43558069E+04                                 7.517097                            5.213689       0.099842       2.103061                    0.999504      21.313919      58.575319       0.654472       0.467987      -1.022305       0.040262      -0.008314      -0.053738       0.067660       0.024375       0.081938       0.019542       0.080241      -0.043535      -0.071303      -0.039477       0.110780              9.451138       6.947211      -0.717095      -4.359474       9.652437      -0.937498      11.753767           0.000000
          271              C      14.446261      16.494706      22.410619       0.099362      26.658432 0.33345385E+03  0.73661332E+04                                 7.898015                            6.186403       0.028908       2.025777                    0.999537      26.069227      73.611295       0.644214       0.430400      -1.051200       0.017343       0.003674      -0.044252       0.047671      -0.014334       0.002638      -0.000964       0.064433       0.039209      -0.041799       0.012593       0.029206              9.140288       4.748600       0.584248      -1.178482      13.920402       0.453450       8.751862           0.000001
          272              C      14.299488      15.123633      22.425641      -0.181763      33.160915 0.44926920E+03  0.10677152E+05                                 9.063664                            7.144208      -0.019246       1.971392                    0.998698      29.809907      86.899067       0.604957       0.426023      -1.055402       0.008964       0.010183      -0.000923       0.013598      -0.001869      -0.006073      -0.008386       0.031527       0.038658      -0.024412       0.006141       0.018271             10.487441       5.377742       1.240602      -1.147578      16.668476       1.432198       9.416105           0.000001
          273              C       0.071207      14.374452      21.316502       0.116819      33.085584 0.38987683E+03  0.89013032E+04                                 9.124990                            6.689180      -0.057223       2.006811                    0.999301      25.807976      72.622862       0.623348       0.430378      -1.057649       0.001355       0.000320      -0.000722       0.001569       0.000472       0.019320      -0.001262       0.011166      -0.013412      -0.018709      -0.003243       0.021953             11.222133       5.376664       2.046274      -1.330815      19.105240       0.237644       9.184495           0.000001
          274              C       0.552216      15.045442      20.207363      -0.180452      32.953747 0.45783838E+03  0.10925615E+05                                 9.009951                            7.207644       0.087427       2.007380                    0.998795      29.756238      86.747005       0.603208       0.425506      -1.056370       0.004210       0.006572       0.006745       0.010316      -0.005562      -0.001658       0.013448       0.019963      -0.000892      -0.019773       0.005307       0.014467             10.154032       5.476611       1.371471      -1.510677      15.032074      -0.299145       9.953411          -0.000000
          275              C       0.685910      16.427426      20.252429       0.108404      25.196966 0.31803688E+03  0.69338959E+04                                 7.548303                            6.007005       0.318929       2.128755                    0.999755      25.479027      71.171051       0.660293       0.425471      -1.055602      -0.010612       0.007840       0.045427       0.047305      -0.002760       0.000033      -0.014413       0.065876       0.014656      -0.040105       0.009477       0.030629              8.502652       4.605604       0.472016      -1.106408      12.581983       0.712615       8.320370          -0.000000
          276              C       1.842658       6.684438      24.533756      -0.046244      38.728344 0.45228052E+03  0.10644897E+05                                 9.893068                            7.028716       0.036701       2.010681                    0.999427      27.485083      76.825599       0.635327       0.409615      -1.078010       0.036987      -0.003081       0.041145       0.055411      -0.004944      -0.001263       0.007345      -0.004746      -0.009801      -0.008215      -0.002452       0.010667             12.730049       9.530475       0.031914       7.387216      10.405374       1.263123      18.254299           0.000000
          277              C       2.179800       7.886401       0.135200      -0.110213      34.203571 0.43282797E+03  0.10184461E+05                                 9.216617                            6.983781       0.039913       1.980269                    0.999718      29.553528      85.544468       0.616008       0.422569      -1.058230       0.013766      -0.013387       0.012642       0.022990      -0.009991      -0.009643      -0.003982      -0.040132      -0.052275      -0.026058      -0.005131       0.031189             11.023532       8.096126       0.046656       5.410586      10.107369       1.000575      14.867101          -0.000000
          278              C       2.931104       7.850033       1.296917      -0.147411      34.603084 0.44904921E+03  0.10693131E+05                                 9.388619                            7.176016      -0.037516       1.960860                    0.998977      30.074978      88.365104       0.598124       0.430035      -1.050715      -0.010667      -0.003430      -0.020551       0.023407       0.008618      -0.002540       0.015673      -0.026149      -0.034657      -0.020793      -0.006131       0.026924             11.210596       8.912136      -0.767823       5.891804       9.922795      -0.168271      14.796856          -0.000001
          279              C       3.393222       6.640797       1.822694       0.080438      37.108203 0.41824885E+03  0.97087128E+04                                 9.849968                            6.901475      -0.130566       1.970805                    0.999362      26.633150      75.326960       0.617872       0.427052      -1.060743       0.002767       0.003545      -0.008309       0.009448       0.003323       0.014247      -0.003421      -0.002426       0.032474      -0.016336      -0.002553       0.018888             12.996582      10.742848      -0.001707       8.460680       9.782241       0.869437      18.464657          -0.000001
          280              C       3.066252       5.464292       1.161717      -0.158681      33.932440 0.44141168E+03  0.10436914E+05                                 9.163678                            7.046235       0.088010       1.992947                    0.999627      30.002351      87.037000       0.614152       0.421795      -1.058779      -0.002582       0.004340      -0.026320       0.026800      -0.018244       0.003646      -0.014070      -0.043407      -0.024919      -0.024357      -0.012761       0.037117             10.848818       8.445166       0.691568       5.633348       9.191419       1.828447      14.909868          -0.000001
          281              C       2.314948       5.480658      -0.007511      -0.103446      32.951980 0.43122183E+03  0.10127612E+05                                 8.971930                            6.961641       0.086752       1.997498                    0.999664      29.252275      84.330726       0.618794       0.421457      -1.059934       0.023122       0.016249       0.006214       0.028936       0.007959      -0.003169       0.020406      -0.030681      -0.043102      -0.025654      -0.006829       0.032482             10.526901       7.923203      -0.304001       5.049935       9.112407       0.520895      14.545094          -0.000001
          282              C       4.185216       6.628068       3.077047       0.081349      34.800406 0.36949995E+03  0.83369809E+04                                 9.439347                            6.476953      -0.097824       1.987550                    0.999512      26.061136      73.286167       0.637607       0.425754      -1.058810       0.002775      -0.000826      -0.006558       0.007169      -0.014047       0.005505       0.008920       0.007247       0.020233      -0.021703       0.009770       0.011934             12.485050      10.555596       0.982892       8.284696       9.274063      -0.235846      17.625491          -0.000001
          283              C       4.754870       7.720926       3.577787      -0.142050      35.507128 0.41926415E+03  0.98359649E+04                                 9.576664                            6.941927      -0.041414       1.961027                    0.999480      29.772272      87.461034       0.605722       0.431026      -1.047768       0.006255      -0.016710       0.030243       0.035114      -0.017055      -0.008556      -0.027109      -0.014195      -0.001811      -0.035241       0.002850       0.032392             11.726619       9.783143       1.523618       6.776009      10.674146       0.438190      14.722567          -0.000002
          284              C       4.302925       5.544302       3.838172      -0.158207      33.781438 0.41904997E+03  0.97878141E+04                                 9.124950                            6.847876       0.097990       1.998822                    0.999751      29.642183      85.684550       0.624898       0.419640      -1.059316       0.018633       0.011463       0.022140       0.031125       0.021537       0.004169       0.020711      -0.032940      -0.041874      -0.025967      -0.015685       0.041652             10.916218       9.526916       0.169884       6.376712       8.888182      -1.759824      14.333556          -0.000001
          285              C       2.589602       2.665774      21.251406       0.646169      22.126716 0.20362291E+03  0.40136231E+04                                 7.309064                            5.078898       0.068403       2.103524                    0.999555      20.945905      57.600345       0.654113       0.475055      -1.016036      -0.053291      -0.028093       0.003061       0.060320      -0.010674       0.018358      -0.004532      -0.028864       0.342176      -0.076347      -0.039706       0.116053              9.206072      13.847458       1.477611      -1.168181       9.686925      -0.107357       4.083833           0.000000
          286              C       3.978862       3.222205      21.138739      -0.034456      37.309745 0.42092338E+03  0.97260308E+04                                 9.624269                            6.762152       0.075638       2.032463                    0.999331      26.811047      74.142895       0.650692       0.407378      -1.079983       0.043355       0.016887      -0.003812       0.046684      -0.006962       0.002233       0.001409       0.000153      -0.008417      -0.007106      -0.001293       0.008399             12.393095      20.942628       2.924767      -2.266657      10.977855       0.211811       5.258802          -0.000000
          287              C       5.061496       2.413017      20.878354      -0.104462      35.939051 0.42094603E+03  0.98549453E+04                                 9.573234                            6.916478       0.000487       1.973635                    0.999691      29.351440      85.274063       0.613908       0.426162      -1.053982       0.010424       0.025548       0.005356       0.028108      -0.001311       0.008510       0.002037      -0.053706       0.008814      -0.030545       0.004971       0.025573             11.679733      17.973300       2.457133      -1.939053      11.836857       0.442176       5.229041          -0.000000
          288              C       6.321420       2.933079      20.823273      -0.153749      35.155957 0.42745881E+03  0.10042815E+05                                 9.410816                            6.939000       0.084805       1.994367                    0.999715      29.845830      86.776374       0.617183       0.422407      -1.056642      -0.027597       0.000268       0.014802       0.031317      -0.032023       0.001408       0.008416       0.008252      -0.037797      -0.029210      -0.009776       0.038986             11.471877      17.295066       4.698098      -1.284481      11.779598       0.431966       5.340968          -0.000001
          289              C       6.568464       4.271422      21.003539       0.069646      38.273654 0.40772016E+03  0.93954578E+04                                10.009760                            6.770015      -0.088018       1.980263                    0.999446      26.599776      74.731548       0.630524       0.421549      -1.065175      -0.003563      -0.005210       0.018361       0.019415       0.009677       0.005524      -0.009546       0.015834      -0.044757      -0.022045       0.002055       0.019990             13.658781      23.919460       5.263851      -0.837581      11.492358       0.512660       5.564526          -0.000001
          290              C       5.488736       5.086065      21.188813      -0.154911      34.473579 0.42535926E+03  0.99462215E+04                                 9.218676                            6.873243       0.167762       2.020867                    0.999759      29.476347      84.524540       0.628934       0.416484      -1.064107      -0.025442      -0.018384       0.008698       0.032572       0.005150       0.005968       0.002471      -0.057888      -0.053790      -0.025100      -0.013423       0.038523             11.235645      19.410173       2.065358      -1.939879       8.967104       0.080234       5.329658          -0.000001
          291              C       4.196842       4.566002      21.283954      -0.091201      33.555042 0.42259711E+03  0.98827901E+04                                 9.127337                            6.909798       0.049598       1.993485                    0.999712      28.942760      83.473954       0.618184       0.423678      -1.057713       0.026309      -0.007225       0.000075       0.027284      -0.026836       0.000584       0.000736       0.003500      -0.017326      -0.024054      -0.005728       0.029781             10.924595      17.373488       2.382834      -1.794300      10.091256       0.320657       5.309043          -0.000001
          292              C       6.349031       6.684438       6.780020       0.662783      22.393887 0.20146511E+03  0.39592155E+04                                 7.390812                            5.064682       0.056580       2.104543                    0.999483      20.676648      56.713383       0.652771       0.477459      -1.015091       0.031095       0.008859       0.053484       0.062497      -0.028256      -0.073225       0.015870       0.102579      -0.086270      -0.068677      -0.043928       0.112604              9.403137       7.151846       0.375250       4.914237       8.907566      -1.010899      12.149999           0.000000
          293              C       5.632603       6.649889       5.493118      -0.025836      35.641666 0.36822018E+03  0.82539653E+04                                 9.381943                            6.336634       0.045283       2.033747                    0.999482      26.037657      71.641829       0.668206       0.408922      -1.075623      -0.014969      -0.005527      -0.031881       0.035652      -0.009619      -0.015209       0.001776       0.018408      -0.033207      -0.018576      -0.006357       0.024934             12.360979       9.792074       0.011903       7.898378       9.780696      -1.684640      17.510167          -0.000000
          294              C       5.461126       7.724563       4.772052      -0.105818      34.865001 0.39905246E+03  0.92314470E+04                                 9.395221                            6.735297       0.005681       1.975331                    0.999772      29.152598      84.579844       0.621086       0.426299      -1.052416      -0.017402      -0.022566      -0.020146       0.034899       0.010577      -0.014171       0.023759       0.003133      -0.055989      -0.038853       0.016478       0.022376             11.503989       8.789177      -0.050831       6.253044      10.971114      -2.074325      14.751676          -0.000000
          295              C       5.083294       5.553394       4.997385      -0.095097      32.568037 0.39907168E+03  0.92024627E+04                                 8.908049                            6.686935       0.063062       1.994140                    0.999572      28.749023      82.408675       0.632148       0.420179      -1.059618      -0.001586       0.026186      -0.031885       0.041290      -0.011689      -0.008162      -0.025662      -0.023138      -0.034412      -0.032841      -0.000473       0.033314             10.622317       9.303674       0.436583       6.271309       9.059158      -0.567833      13.504119          -0.000001
          296              C       0.980910       6.697167      23.309447       0.633192      23.407145 0.21781484E+03  0.43558069E+04                                 7.517097                            5.213689       0.099842       2.103061                    0.999504      21.313919      58.575320       0.654472       0.467987      -1.022305      -0.040262       0.008314      -0.053738       0.067660       0.024375      -0.081938      -0.019542       0.080241      -0.043535      -0.071303      -0.039477       0.110780              9.451138       6.947211      -0.717096       4.359474       9.652437       0.937498      11.753768           0.000000
          297              C       7.351739      16.494706       9.892119       0.099362      26.658432 0.33345385E+03  0.73661332E+04                                 7.898015                            6.186403       0.028908       2.025777                    0.999537      26.069227      73.611295       0.644214       0.430400      -1.051200      -0.017343       0.003674      -0.044252       0.047671       0.014334      -0.002638      -0.000964       0.064433       0.039209      -0.041799       0.012593       0.029206              9.140288       4.748600      -0.584248       1.178482      13.920402       0.453450       8.751862           0.000001
          298              C       7.498512      15.123633       9.907141      -0.181763      33.160915 0.44926920E+03  0.10677152E+05                                 9.063665                            7.144208      -0.019246       1.971392                    0.998698      29.809907      86.899068       0.604957       0.426023      -1.055402      -0.008964       0.010183      -0.000923       0.013598       0.001869       0.006073      -0.008386       0.031527       0.038658      -0.024412       0.006141       0.018271             10.487441       5.377743      -1.240602       1.147578      16.668476       1.432198       9.416105           0.000001
          299              C       7.194793      14.374452       8.798002       0.116819      33.085582 0.38987680E+03  0.89013025E+04                                 9.124990                            6.689180      -0.057223       2.006811                    0.999301      25.807975      72.622860       0.623348       0.430378      -1.057649      -0.001355       0.000320      -0.000722       0.001568      -0.000472      -0.019320      -0.001262       0.011166      -0.013412      -0.018709      -0.003243       0.021953             11.222133       5.376664      -2.046274       1.330815      19.105240       0.237644       9.184494           0.000001
          300              C       6.713784      15.045442       7.688863      -0.180452      32.953748 0.45783840E+03  0.10925615E+05                                 9.009951                            7.207644       0.087427       2.007380                    0.998795      29.756239      86.747006       0.603208       0.425506      -1.056370      -0.004210       0.006572       0.006745       0.010316       0.005562       0.001658       0.013448       0.019963      -0.000892      -0.019773       0.005307       0.014467             10.154032       5.476611      -1.371471       1.510677      15.032074      -0.299145       9.953411          -0.000000
          301              C       6.580090      16.427426       7.733929       0.108404      25.196968 0.31803691E+03  0.69338966E+04                                 7.548303                            6.007005       0.318928       2.128755                    0.999755      25.479028      71.171054       0.660293       0.425471      -1.055602       0.010612       0.007840       0.045427       0.047305       0.002760      -0.000033      -0.014413       0.065876       0.014656      -0.040105       0.009477       0.030629              8.502653       4.605604      -0.472016       1.106408      12.581984       0.712615       8.320371          -0.000000
          302              C       5.423342       6.684438      12.015256      -0.046244      38.728345 0.45228054E+03  0.10644898E+05                                 9.893067                            7.028716       0.036701       2.010681                    0.999427      27.485084      76.825600       0.635327       0.409615      -1.078010      -0.036987      -0.003081       0.041145       0.055411       0.004944       0.001263       0.007345      -0.004746      -0.009801      -0.008215      -0.002452       0.010667             12.730049       9.530475      -0.031914      -7.387215      10.405373       1.263123      18.254298           0.000000
          303              C       5.086200       7.886401      12.653700      -0.110213      34.203574 0.43282801E+03  0.10184462E+05                                 9.216617                            6.983781       0.039913       1.980269                    0.999718      29.553530      85.544474       0.616008       0.422569      -1.058230      -0.013766      -0.013387       0.012642       0.022990       0.009991       0.009643      -0.003982      -0.040132      -0.052275      -0.026058      -0.005131       0.031189             11.023532       8.096126      -0.046656      -5.410586      10.107369       1.000575      14.867101          -0.000000
          304              C       4.334896       7.850033      13.815417      -0.147411      34.603084 0.44904921E+03  0.10693131E+05                                 9.388619                            7.176016      -0.037516       1.960860                    0.998977      30.074978      88.365103       0.598124       0.430035      -1.050715       0.010667      -0.003430      -0.020551       0.023407      -0.008618       0.002540       0.015673      -0.026149      -0.034657      -0.020793      -0.006131       0.026924             11.210595       8.912136       0.767823      -5.891804       9.922795      -0.168271      14.796855          -0.000001
          305              C       3.872778       6.640797      14.341194       0.080438      37.108201 0.41824883E+03  0.97087122E+04                                 9.849968                            6.901475      -0.130566       1.970805                    0.999362      26.633149      75.326959       0.617872       0.427052      -1.060742      -0.002767       0.003545      -0.008309       0.009448      -0.003323      -0.014247      -0.003421      -0.002426       0.032474      -0.016336      -0.002553       0.018888             12.996582      10.742848       0.001707      -8.460680       9.782241       0.869437      18.464657          -0.000001
          306              C       4.199748       5.464292      13.680217      -0.158681      33.932441 0.44141168E+03  0.10436914E+05                                 9.163678                            7.046236       0.088009       1.992947                    0.999627      30.002351      87.037001       0.614152       0.421795      -1.058779       0.002582       0.004340      -0.026320       0.026800       0.018244      -0.003646      -0.014070      -0.043407      -0.024919      -0.024357      -0.012761       0.037117             10.848818       8.445167      -0.691568      -5.633348       9.191419       1.828447      14.909869          -0.000001
          307              C       4.951052       5.480658      12.510989      -0.103446      32.951981 0.43122185E+03  0.10127613E+05                                 8.971930                            6.961640       0.086752       1.997498                    0.999664      29.252276      84.330727       0.618794       0.421457      -1.059934      -0.023122       0.016249       0.006214       0.028936      -0.007959       0.003169       0.020406      -0.030681      -0.043102      -0.025654      -0.006829       0.032482             10.526901       7.923203       0.304001      -5.049935       9.112407       0.520895      14.545093          -0.000001
          308              C       3.080784       6.628068      15.595547       0.081349      34.800405 0.36949993E+03  0.83369803E+04                                 9.439347                            6.476953      -0.097824       1.987550                    0.999512      26.061135      73.286164       0.637607       0.425754      -1.058810      -0.002775      -0.000826      -0.006558       0.007169       0.014047      -0.005505       0.008920       0.007247       0.020233      -0.021703       0.009770       0.011934             12.485050      10.555595      -0.982892      -8.284696       9.274063      -0.235846      17.625490          -0.000001
          309              C       2.511130       7.720926      16.096287      -0.142050      35.507126 0.41926413E+03  0.98359643E+04                                 9.576663                            6.941927      -0.041414       1.961027                    0.999480      29.772271      87.461028       0.605722       0.431026      -1.047768      -0.006255      -0.016710       0.030243       0.035114       0.017055       0.008556      -0.027109      -0.014195      -0.001811      -0.035241       0.002850       0.032392             11.726618       9.783142      -1.523618      -6.776008      10.674146       0.438189      14.722565          -0.000002
          310              C       2.963075       5.544302      16.356672      -0.158207      33.781436 0.41904994E+03  0.97878131E+04                                 9.124950                            6.847875       0.097990       1.998822                    0.999751      29.642182      85.684544       0.624898       0.419640      -1.059316      -0.018633       0.011463       0.022140       0.031125      -0.021537      -0.004169       0.020711      -0.032940      -0.041874      -0.025967      -0.015685       0.041652             10.916217       9.526916      -0.169884      -6.376711       8.888182      -1.759823      14.333554          -0.000001
          311              C       4.676398       2.665774       8.732906       0.646169      22.126716 0.20362291E+03  0.40136231E+04                                 7.309064                            5.078897       0.068403       2.103524                    0.999555      20.945905      57.600342       0.654113       0.475055      -1.016036       0.053291      -0.028093       0.003061       0.060320       0.010675      -0.018358      -0.004532      -0.028864       0.342176      -0.076347      -0.039706       0.116053              9.206071      13.847457      -1.477610       1.168181       9.686924      -0.107357       4.083833           0.000000
          312              C       3.287138       3.222205       8.620239      -0.034456      37.309745 0.42092339E+03  0.97260310E+04                                 9.624270                            6.762152       0.075638       2.032463                    0.999331      26.811047      74.142897       0.650692       0.407379      -1.079983      -0.043355       0.016887      -0.003812       0.046684       0.006962      -0.002233       0.001409       0.000153      -0.008417      -0.007106      -0.001293       0.008399             12.393096      20.942629      -2.924767       2.266657      10.977856       0.211811       5.258803          -0.000000
          313              C       2.204504       2.413017       8.359854      -0.104462      35.939053 0.42094605E+03  0.98549461E+04                                 9.573234                            6.916478       0.000487       1.973635                    0.999691      29.351441      85.274067       0.613908       0.426162      -1.053982      -0.010424       0.025548       0.005356       0.028108       0.001311      -0.008510       0.002037      -0.053706       0.008814      -0.030545       0.004971       0.025573             11.679733      17.973301      -2.457133       1.939053      11.836857       0.442176       5.229041          -0.000000
          314              C       0.944580       2.933079       8.304773      -0.153749      35.155956 0.42745879E+03  0.10042814E+05                                 9.410816                            6.939000       0.084805       1.994367                    0.999715      29.845829      86.776371       0.617183       0.422407      -1.056642       0.027597       0.000268       0.014802       0.031317       0.032023      -0.001408       0.008416       0.008252      -0.037797      -0.029210      -0.009776       0.038986             11.471877      17.295066      -4.698098       1.284481      11.779598       0.431966       5.340968          -0.000001
          315              C       0.697536       4.271422       8.485039       0.069647      38.273647 0.40772008E+03  0.93954556E+04                                10.009758                            6.770015      -0.088018       1.980263                    0.999446      26.599773      74.731535       0.630525       0.421549      -1.065175       0.003563      -0.005210       0.018361       0.019415      -0.009677      -0.005524      -0.009546       0.015834      -0.044757      -0.022045       0.002055       0.019990             13.658779      23.919455      -5.263849       0.837581      11.492356       0.512660       5.564525          -0.000001
          316              C       1.777264       5.086065       8.670313      -0.154911      34.473578 0.42535924E+03  0.99462209E+04                                 9.218675                            6.873243       0.167762       2.020867                    0.999759      29.476346      84.524537       0.628934       0.416484      -1.064107       0.025442      -0.018384       0.008698       0.032572      -0.005150      -0.005968       0.002471      -0.057888      -0.053790      -0.025100      -0.013423       0.038523             11.235645      19.410173      -2.065358       1.939879       8.967104       0.080234       5.329658          -0.000001
          317              C       3.069158       4.566002       8.765454      -0.091201      33.555041 0.42259711E+03  0.98827900E+04                                 9.127336                            6.909798       0.049598       1.993485                    0.999712      28.942760      83.473952       0.618184       0.423678      -1.057713      -0.026309      -0.007225       0.000075       0.027284       0.026836      -0.000584       0.000736       0.003500      -0.017326      -0.024054      -0.005728       0.029781             10.924595      17.373487      -2.382834       1.794300      10.091256       0.320657       5.309042          -0.000001
          318              C       0.916969       6.684438      19.298520       0.662783      22.393886 0.20146509E+03  0.39592151E+04                                 7.390812                            5.064682       0.056580       2.104543                    0.999483      20.676647      56.713381       0.652771       0.477459      -1.015091      -0.031095       0.008859       0.053484       0.062497       0.028256       0.073225       0.015870       0.102579      -0.086270      -0.068677      -0.043928       0.112604              9.403137       7.151846      -0.375250      -4.914237       8.907566      -1.010899      12.149999           0.000000
          319              C       1.633397       6.649889      18.011618      -0.025836      35.641665 0.36822018E+03  0.82539652E+04                                 9.381943                            6.336634       0.045283       2.033747                    0.999482      26.037657      71.641827       0.668206       0.408922      -1.075623       0.014969      -0.005527      -0.031881       0.035652       0.009619       0.015209       0.001776       0.018408      -0.033207      -0.018576      -0.006357       0.024934             12.360979       9.792074      -0.011904      -7.898377       9.780696      -1.684640      17.510166          -0.000000
          320              C       1.804874       7.724563      17.290552      -0.105818      34.864999 0.39905243E+03  0.92314461E+04                                 9.395220                            6.735296       0.005681       1.975332                    0.999772      29.152597      84.579839       0.621086       0.426299      -1.052416       0.017402      -0.022566      -0.020146       0.034899      -0.010577       0.014171       0.023759       0.003133      -0.055989      -0.038853       0.016478       0.022376             11.503988       8.789176       0.050831      -6.253043      10.971114      -2.074325      14.751675          -0.000000
          321              C       2.182706       5.553394      17.515885      -0.095097      32.568035 0.39907166E+03  0.92024620E+04                                 8.908049                            6.686934       0.063062       1.994140                    0.999572      28.749022      82.408672       0.632148       0.420179      -1.059618       0.001586       0.026186      -0.031885       0.041290       0.011689       0.008162      -0.025662      -0.023138      -0.034412      -0.032841      -0.000473       0.033314             10.622317       9.303674      -0.436583      -6.271308       9.059158      -0.567833      13.504118          -0.000001
          322              C       6.285090       6.697167      10.790947       0.633192      23.407145 0.21781484E+03  0.43558069E+04                                 7.517097                            5.213689       0.099842       2.103061                    0.999504      21.313919      58.575319       0.654472       0.467987      -1.022305       0.040262       0.008314      -0.053738       0.067660      -0.024375       0.081938      -0.019542       0.080241      -0.043535      -0.071303      -0.039477       0.110780              9.451138       6.947211       0.717096      -4.359474       9.652437       0.937498      11.753767           0.000000
          323              C       7.180261      10.781294       9.892119       0.099362      26.658432 0.33345385E+03  0.73661332E+04                                 7.898015                            6.186403       0.028908       2.025777                    0.999537      26.069227      73.611295       0.644214       0.430400      -1.051200       0.017343      -0.003674      -0.044252       0.047671       0.014334       0.002638       0.000964       0.064433       0.039209      -0.041799       0.012593       0.029206              9.140288       4.748600      -0.584248      -1.178482      13.920402      -0.453450       8.751862           0.000001
          324              C       7.033488      12.152367       9.907141      -0.181763      33.160915 0.44926920E+03  0.10677152E+05                                 9.063665                            7.144208      -0.019246       1.971392                    0.998698      29.809907      86.899068       0.604957       0.426023      -1.055402       0.008964      -0.010183      -0.000923       0.013598       0.001869      -0.006073       0.008386       0.031527       0.038658      -0.024412       0.006141       0.018271             10.487441       5.377743      -1.240602      -1.147578      16.668476      -1.432198       9.416105           0.000001
          325              C       7.337207      12.901548       8.798002       0.116819      33.085584 0.38987683E+03  0.89013032E+04                                 9.124990                            6.689180      -0.057223       2.006811                    0.999301      25.807976      72.622862       0.623348       0.430378      -1.057649       0.001355      -0.000320      -0.000722       0.001569      -0.000472       0.019320       0.001262       0.011166      -0.013412      -0.018709      -0.003243       0.021953             11.222133       5.376664      -2.046274      -1.330815      19.105241      -0.237644       9.184495           0.000001
          326              C       7.818216      12.230558       7.688863      -0.180452      32.953747 0.45783837E+03  0.10925614E+05                                 9.009951                            7.207643       0.087427       2.007380                    0.998795      29.756238      86.747004       0.603208       0.425506      -1.056370       0.004210      -0.006572       0.006745       0.010316       0.005562      -0.001658      -0.013448       0.019963      -0.000892      -0.019773       0.005307       0.014467             10.154032       5.476611      -1.371471      -1.510677      15.032074       0.299145       9.953411          -0.000000
          327              C       7.951910      10.848574       7.733929       0.108404      25.196966 0.31803689E+03  0.69338961E+04                                 7.548303                            6.007005       0.318929       2.128755                    0.999755      25.479027      71.171052       0.660293       0.425471      -1.055602      -0.010612      -0.007840       0.045427       0.047305       0.002760       0.000033       0.014413       0.065876       0.014656      -0.040105       0.009477       0.030629              8.502653       4.605604      -0.472016      -1.106408      12.581984      -0.712615       8.320371          -0.000000
          328              C       9.108658       2.407562      12.015256      -0.046244      38.728345 0.45228054E+03  0.10644898E+05                                 9.893068                            7.028716       0.036701       2.010681                    0.999427      27.485084      76.825601       0.635327       0.409615      -1.078010       0.036987       0.003081       0.041145       0.055411       0.004944      -0.001263      -0.007345      -0.004746      -0.009801      -0.008215      -0.002452       0.010666             12.730049       9.530475      -0.031914       7.387216      10.405374      -1.263123      18.254299           0.000000
          329              C       9.445800       1.205599      12.653700      -0.110213      34.203574 0.43282801E+03  0.10184462E+05                                 9.216618                            6.983781       0.039913       1.980269                    0.999718      29.553530      85.544474       0.616008       0.422569      -1.058230       0.013766       0.013387       0.012642       0.022990       0.009991      -0.009643       0.003982      -0.040132      -0.052275      -0.026058      -0.005131       0.031189             11.023532       8.096126      -0.046656       5.410586      10.107369      -1.000576      14.867102          -0.000000
          330              C      10.197104       1.241967      13.815417      -0.147411      34.603086 0.44904924E+03  0.10693132E+05                                 9.388619                            7.176016      -0.037516       1.960860                    0.998977      30.074979      88.365109       0.598124       0.430035      -1.050715      -0.010667       0.003430      -0.020551       0.023407      -0.008618      -0.002540      -0.015673      -0.026149      -0.034657      -0.020793      -0.006131       0.026924             11.210596       8.912137       0.767822       5.891804       9.922795       0.168271      14.796856          -0.000001
          331              C      10.659222       2.451203      14.341194       0.080438      37.108203 0.41824885E+03  0.97087128E+04                                 9.849968                            6.901475      -0.130566       1.970805                    0.999362      26.633150      75.326961       0.617872       0.427052      -1.060743       0.002767      -0.003545      -0.008309       0.009448      -0.003323       0.014247       0.003421      -0.002426       0.032474      -0.016336      -0.002553       0.018888             12.996582      10.742848       0.001707       8.460680       9.782241      -0.869437      18.464658          -0.000001
          332              C      10.332252       3.627708      13.680217      -0.158681      33.932442 0.44141171E+03  0.10436915E+05                                 9.163678                            7.046236       0.088009       1.992947                    0.999627      30.002352      87.037004       0.614152       0.421795      -1.058779      -0.002583      -0.004340      -0.026320       0.026800       0.018244       0.003646       0.014070      -0.043407      -0.024919      -0.024357      -0.012761       0.037117             10.848818       8.445167      -0.691568       5.633348       9.191419      -1.828447      14.909869          -0.000001
          333              C       9.580948       3.611342      12.510989      -0.103446      32.951981 0.43122185E+03  0.10127613E+05                                 8.971931                            6.961641       0.086752       1.997498                    0.999664      29.252276      84.330730       0.618794       0.421457      -1.059934       0.023122      -0.016249       0.006214       0.028936      -0.007959      -0.003169      -0.020406      -0.030681      -0.043102      -0.025654      -0.006829       0.032482             10.526901       7.923203       0.304001       5.049935       9.112407      -0.520896      14.545094          -0.000001
          334              C      11.451216       2.463932      15.595547       0.081349      34.800405 0.36949993E+03  0.83369803E+04                                 9.439347                            6.476953      -0.097824       1.987550                    0.999512      26.061135      73.286165       0.637607       0.425754      -1.058810       0.002775       0.000826      -0.006558       0.007169       0.014047       0.005505      -0.008920       0.007247       0.020233      -0.021703       0.009770       0.011934             12.485050      10.555596      -0.982892       8.284696       9.274063       0.235846      17.625491          -0.000001
          335              C      12.020870       1.371074      16.096287      -0.142050      35.507127 0.41926415E+03  0.98359647E+04                                 9.576663                            6.941927      -0.041414       1.961027                    0.999480      29.772272      87.461032       0.605722       0.431026      -1.047768       0.006255       0.016710       0.030243       0.035114       0.017055      -0.008556       0.027109      -0.014195      -0.001811      -0.035241       0.002850       0.032392             11.726618       9.783143      -1.523618       6.776008      10.674146      -0.438189      14.722566          -0.000002
          336              C      11.568925       3.547698      16.356672      -0.158207      33.781438 0.41904998E+03  0.97878141E+04                                 9.124950                            6.847876       0.097990       1.998822                    0.999751      29.642183      85.684549       0.624898       0.419640      -1.059316       0.018633      -0.011463       0.022140       0.031125      -0.021537       0.004169      -0.020711      -0.032940      -0.041874      -0.025967      -0.015685       0.041652             10.916218       9.526916      -0.169884       6.376712       8.888182       1.759824      14.333556          -0.000001
          337              C       9.855602       6.426226       8.732906       0.646169      22.126716 0.20362291E+03  0.40136230E+04                                 7.309064                            5.078898       0.068403       2.103524                    0.999555      20.945905      57.600345       0.654113       0.475055      -1.016036      -0.053291       0.028093       0.003061       0.060320       0.010675       0.018358       0.004532      -0.028864       0.342176      -0.076347      -0.039706       0.116053              9.206072      13.847458      -1.477611      -1.168181       9.686925       0.107357       4.083833           0.000000
          338              C      11.244862       5.869795       8.620239      -0.034456      37.309745 0.42092338E+03  0.97260309E+04                                 9.624269                            6.762152       0.075638       2.032463                    0.999331      26.811047      74.142896       0.650692       0.407379      -1.079983       0.043355      -0.016887      -0.003812       0.046684       0.006962       0.002233      -0.001409       0.000153      -0.008417      -0.007106      -0.001293       0.008399             12.393096      20.942629      -2.924767      -2.266657      10.977856      -0.211811       5.258803          -0.000000
          339              C      12.327496       6.678983       8.359854      -0.104462      35.939052 0.42094603E+03  0.98549454E+04                                 9.573234                            6.916478       0.000487       1.973635                    0.999691      29.351441      85.274066       0.613908       0.426162      -1.053982       0.010424      -0.025548       0.005356       0.028108       0.001311       0.008510      -0.002037      -0.053706       0.008814      -0.030545       0.004971       0.025573             11.679733      17.973300      -2.457133      -1.939053      11.836857      -0.442176       5.229041          -0.000000
          340              C      13.587420       6.158921       8.304773      -0.153749      35.155956 0.42745880E+03  0.10042814E+05                                 9.410816                            6.939000       0.084805       1.994367                    0.999715      29.845829      86.776373       0.617183       0.422407      -1.056642      -0.027597      -0.000268       0.014802       0.031317       0.032023       0.001408      -0.008416       0.008252      -0.037797      -0.029210      -0.009776       0.038986             11.471878      17.295066      -4.698098      -1.284481      11.779598      -0.431966       5.340968          -0.000001
          341              C      13.834464       4.820578       8.485039       0.069646      38.273653 0.40772015E+03  0.93954578E+04                                10.009760                            6.770015      -0.088018       1.980263                    0.999446      26.599776      74.731547       0.630524       0.421549      -1.065175      -0.003563       0.005210       0.018361       0.019415      -0.009677       0.005524       0.009546       0.015834      -0.044757      -0.022045       0.002055       0.019990             13.658781      23.919459      -5.263850      -0.837581      11.492358      -0.512660       5.564525          -0.000001
          342              C      12.754736       4.005935       8.670313      -0.154911      34.473581 0.42535929E+03  0.99462224E+04                                 9.218676                            6.873243       0.167762       2.020867                    0.999759      29.476348      84.524544       0.628934       0.416484      -1.064107      -0.025442       0.018384       0.008698       0.032572      -0.005150       0.005968      -0.002471      -0.057888      -0.053790      -0.025100      -0.013423       0.038523             11.235646      19.410174      -2.065359      -1.939880       8.967104      -0.080234       5.329659          -0.000001
          343              C      11.462842       4.525998       8.765454      -0.091201      33.555042 0.42259711E+03  0.98827901E+04                                 9.127336                            6.909798       0.049598       1.993485                    0.999712      28.942760      83.473954       0.618184       0.423678      -1.057713       0.026309       0.007225       0.000075       0.027284       0.026836       0.000584      -0.000736       0.003500      -0.017326      -0.024054      -0.005728       0.029781             10.924595      17.373487      -2.382834      -1.794300      10.091256      -0.320657       5.309042          -0.000001
          344              C      13.615031       2.407562      19.298520       0.662783      22.393886 0.20146509E+03  0.39592151E+04                                 7.390813                            5.064682       0.056580       2.104543                    0.999483      20.676647      56.713382       0.652771       0.477459      -1.015091       0.031095      -0.008859       0.053484       0.062497       0.028256      -0.073225      -0.015870       0.102579      -0.086270      -0.068677      -0.043928       0.112604              9.403137       7.151846      -0.375250       4.914237       8.907566       1.010899      12.149999           0.000000
          345              C      12.898603       2.442111      18.011618      -0.025836      35.641666 0.36822018E+03  0.82539652E+04                                 9.381943                            6.336634       0.045283       2.033747                    0.999482      26.037657      71.641828       0.668206       0.408922      -1.075623      -0.014969       0.005527      -0.031881       0.035652       0.009619      -0.015209      -0.001776       0.018408      -0.033207      -0.018576      -0.006357       0.024934             12.360979       9.792074      -0.011904       7.898378       9.780696       1.684640      17.510167          -0.000000
          346              C      12.727126       1.367437      17.290552      -0.105818      34.865000 0.39905244E+03  0.92314462E+04                                 9.395220                            6.735296       0.005681       1.975332                    0.999772      29.152597      84.579839       0.621086       0.426299      -1.052416      -0.017402       0.022566      -0.020146       0.034899      -0.010577      -0.014171      -0.023759       0.003133      -0.055989      -0.038853       0.016478       0.022376             11.503989       8.789177       0.050831       6.253044      10.971114       2.074325      14.751675          -0.000000
          347              C      12.349294       3.538606      17.515885      -0.095097      32.568036 0.39907166E+03  0.92024621E+04                                 8.908049                            6.686935       0.063062       1.994140                    0.999572      28.749022      82.408673       0.632147       0.420179      -1.059618      -0.001586      -0.026186      -0.031885       0.041290       0.011689      -0.008162       0.025662      -0.023138      -0.034412      -0.032841      -0.000473       0.033314             10.622317       9.303674      -0.436583       6.271309       9.059158       0.567833      13.504119          -0.000001
          348              C       8.246910       2.394833      10.790947       0.633192      23.407145 0.21781484E+03  0.43558069E+04                                 7.517097                            5.213689       0.099842       2.103061                    0.999504      21.313919      58.575320       0.654472       0.467987      -1.022305      -0.040262      -0.008314      -0.053738       0.067660      -0.024375      -0.081938       0.019542       0.080241      -0.043535      -0.071303      -0.039477       0.110780              9.451139       6.947211       0.717096       4.359474       9.652437      -0.937498      11.753768           0.000000
          349              N       7.632206       1.040125      16.228733      -0.214940      35.158512 0.48308287E+03  0.11438672E+05                                 8.975423                            7.104220       0.076303       2.068509                    0.997605      26.963384      73.061125       0.660252       0.391780      -1.101512      -0.017909       0.151876       0.000941       0.152932       0.011752       0.019438      -0.001423       0.099598       0.168603      -0.079369       0.014342       0.065027             10.554263       5.449436      -0.137922       1.506624      15.540771       0.253396      10.672583           0.000000
          350              N       6.899794       8.051875      16.228733      -0.214940      35.158512 0.48308287E+03  0.11438672E+05                                 8.975422                            7.104220       0.076303       2.068509                    0.997605      26.963384      73.061124       0.660252       0.391780      -1.101512       0.017909      -0.151876       0.000941       0.152932       0.011752      -0.019438       0.001423       0.099598       0.168603      -0.079369       0.014342       0.065027             10.554263       5.449436      -0.137922      -1.506624      15.540770      -0.253396      10.672583           0.000000
          351              N       0.366206       8.051875       3.710233      -0.214940      35.158514 0.48308290E+03  0.11438673E+05                                 8.975423                            7.104220       0.076303       2.068509                    0.997605      26.963385      73.061127       0.660252       0.391780      -1.101512      -0.017909      -0.151876       0.000941       0.152932      -0.011752       0.019438       0.001423       0.099598       0.168603      -0.079369       0.014342       0.065027             10.554263       5.449436       0.137922       1.506624      15.540771      -0.253396      10.672583           0.000000
          352              N      14.165794       1.040125       3.710233      -0.214940      35.158514 0.48308290E+03  0.11438673E+05                                 8.975423                            7.104220       0.076303       2.068509                    0.997605      26.963385      73.061126       0.660252       0.391780      -1.101512       0.017909       0.151876       0.000941       0.152932      -0.011752      -0.019438      -0.001423       0.099598       0.168603      -0.079369       0.014342       0.065027             10.554263       5.449436       0.137922      -1.506624      15.540770       0.253396      10.672583           0.000000
          353              N      14.165794      10.132125      21.326767      -0.214940      35.158512 0.48308287E+03  0.11438672E+05                                 8.975423                            7.104220       0.076303       2.068509                    0.997605      26.963384      73.061124       0.660252       0.391780      -1.101512       0.017909       0.151876      -0.000941       0.152932      -0.011752       0.019438       0.001423       0.099598       0.168603      -0.079369       0.014342       0.065027             10.554263       5.449436       0.137922       1.506624      15.540770      -0.253396      10.672583           0.000000
          354              N       0.366206      17.143875      21.326767      -0.214940      35.158514 0.48308290E+03  0.11438673E+05                                 8.975423                            7.104220       0.076303       2.068509                    0.997605      26.963385      73.061127       0.660252       0.391780      -1.101512      -0.017909      -0.151876      -0.000941       0.152932      -0.011752      -0.019438      -0.001423       0.099598       0.168603      -0.079369       0.014342       0.065027             10.554263       5.449436       0.137922      -1.506624      15.540771       0.253396      10.672583           0.000000
          355              N       6.899794      17.143875       8.808267      -0.214940      35.158514 0.48308290E+03  0.11438673E+05                                 8.975423                            7.104220       0.076303       2.068509                    0.997605      26.963385      73.061127       0.660252       0.391780      -1.101512       0.017909      -0.151876      -0.000941       0.152932       0.011752       0.019438      -0.001423       0.099598       0.168603      -0.079369       0.014342       0.065027             10.554263       5.449436      -0.137922       1.506624      15.540771       0.253396      10.672583           0.000000
          356              N       7.632206      10.132125       8.808267      -0.214940      35.158512 0.48308287E+03  0.11438672E+05                                 8.975423                            7.104220       0.076303       2.068509                    0.997605      26.963384      73.061125       0.660252       0.391780      -1.101512      -0.017909       0.151876      -0.000941       0.152932       0.011752      -0.019438       0.001423       0.099598       0.168603      -0.079369       0.014342       0.065027             10.554263       5.449436      -0.137922      -1.506624      15.540771      -0.253396      10.672583           0.000000
          357              O       9.684125      16.740190      16.346657      -0.590514      34.605493 0.48620845E+03  0.11380936E+05                                 8.312560                            6.703807       0.641733       2.253644                    0.998448      27.312906      70.496232       0.754916       0.346619      -1.150762      -0.013710      -0.045262      -0.001745       0.047325      -0.041964      -0.011057      -0.007007      -0.054521       0.025716      -0.056932       0.011154       0.045777              9.717773       9.637776      -2.896296       0.408951      14.663585      -0.523223       4.851958           0.000000
          358              O      14.096040      10.437616       5.367182      -0.590686      35.359042 0.48178335E+03  0.11254926E+05                                 8.430423                            6.673490       0.471637       2.198484                    0.998471      27.274550      70.394977       0.756362       0.346645      -1.150400      -0.003664       0.053269      -0.008515       0.054070      -0.017993       0.004731       0.046610       0.047010      -0.038421      -0.064447       0.023337       0.041110              9.869533       7.848594      -3.363002      -4.018344      11.617339       3.598586      10.142665           0.000001
          359              O       7.741196      10.404885      14.586807      -0.581969      37.321480 0.50592752E+03  0.11955845E+05                                 8.763081                            6.860397       0.474729       2.204570                    0.998156      27.255448      70.588148       0.742972       0.348852      -1.149392       0.005946       0.044057       0.005856       0.044840       0.024113       0.009969      -0.043142       0.010989      -0.051362      -0.058650       0.014756       0.043893             10.376546       7.817981       3.816319      -3.548268      13.130278      -3.593120      10.181378           0.000001
          360              O       8.079792      12.525139      14.826911      -0.571045      46.226682 0.57390537E+03  0.14032561E+05                                10.271924                            7.436370       0.101951       2.083084                    0.997451      27.672562      73.515319       0.693261       0.361337      -1.136406       0.001064      -0.023672      -0.016433       0.028836      -0.028256       0.076220       0.007605       0.030531      -0.066811      -0.084578      -0.001364       0.085942             12.962417       8.347952      -2.555224      -3.471901      15.476821       7.344538      15.062478           0.000000
          361              O       8.940086      14.812686      16.156376      -0.579292      44.921921 0.56619799E+03  0.13841130E+05                                10.153603                            7.455072       0.030411       2.058713                    0.996313      27.921470      74.939360       0.680669       0.368101      -1.127575       0.034857       0.013216      -0.004211       0.037516       0.025123      -0.008834      -0.000278      -0.016873       0.309361      -0.078334      -0.025282       0.103616             12.479926      18.778201       5.487839       1.420434      12.182407       0.722918       6.479169           0.000001
          362              O      13.726927      12.503318       5.112555      -0.587516      44.643377 0.56497045E+03  0.13758443E+05                                10.021823                            7.362353       0.234386       2.124288                    0.997782      27.678863      73.356499       0.699075       0.359782      -1.137762       0.000295      -0.031125       0.015823       0.034918       0.029250       0.074316      -0.010253       0.043073      -0.074719      -0.083923      -0.004194       0.088117             12.522151       8.475160       2.963987      -3.862769      14.756048      -7.041863      14.335246           0.000000
          363              O       4.847875      10.535810      16.346657      -0.590514      34.605491 0.48620841E+03  0.11380934E+05                                 8.312560                            6.703807       0.641733       2.253644                    0.998448      27.312905      70.496229       0.754916       0.346619      -1.150762       0.013710       0.045262      -0.001745       0.047325      -0.041964       0.011058       0.007007      -0.054521       0.025716      -0.056932       0.011154       0.045777              9.717773       9.637776      -2.896296      -0.408951      14.663584       0.523223       4.851958           0.000000
          364              O       0.435960      16.838384       5.367182      -0.590686      35.359039 0.48178332E+03  0.11254925E+05                                 8.430422                            6.673489       0.471637       2.198483                    0.998471      27.274550      70.394975       0.756362       0.346645      -1.150400       0.003664      -0.053269      -0.008515       0.054070      -0.017992      -0.004731      -0.046610       0.047010      -0.038421      -0.064447       0.023337       0.041110              9.869532       7.848593      -3.363002       4.018344      11.617338      -3.598586      10.142664           0.000001
          365              O       6.790804      16.871115      14.586807      -0.581969      37.321481 0.50592754E+03  0.11955846E+05                                 8.763082                            6.860397       0.474729       2.204570                    0.998156      27.255448      70.588150       0.742972       0.348852      -1.149392      -0.005946      -0.044057       0.005856       0.044840       0.024113      -0.009969       0.043142       0.010989      -0.051362      -0.058650       0.014756       0.043893             10.376546       7.817981       3.816320       3.548269      13.130279       3.593121      10.181378           0.000001
          366              O       6.452208      14.750861      14.826911      -0.571045      46.226683 0.57390538E+03  0.14032562E+05                                10.271924                            7.436370       0.101951       2.083084                    0.997451      27.672562      73.515320       0.693261       0.361337      -1.136406      -0.001064       0.023672      -0.016433       0.028836      -0.028256      -0.076220      -0.007605       0.030531      -0.066811      -0.084578      -0.001364       0.085942             12.962417       8.347952      -2.555223       3.471901      15.476821      -7.344539      15.062478           0.000000
          367              O       5.591914      12.463314      16.156376      -0.579292      44.921921 0.56619799E+03  0.13841130E+05                                10.153603                            7.455073       0.030411       2.058713                    0.996313      27.921470      74.939360       0.680669       0.368101      -1.127575      -0.034857      -0.013216      -0.004211       0.037516       0.025123       0.008834       0.000278      -0.016873       0.309361      -0.078334      -0.025282       0.103616             12.479925      18.778201       5.487839      -1.420434      12.182407      -0.722918       6.479169           0.000001
          368              O       0.805073      14.772682       5.112555      -0.587516      44.643374 0.56497041E+03  0.13758442E+05                                10.021823                            7.362353       0.234386       2.124288                    0.997782      27.678862      73.356496       0.699075       0.359782      -1.137762      -0.000295       0.031126       0.015823       0.034918       0.029250      -0.074316       0.010253       0.043073      -0.074719      -0.083923      -0.004194       0.088117             12.522151       8.475160       2.963987       3.862769      14.756047       7.041863      14.335246           0.000000
          369              O       2.418125      10.535810       3.828157      -0.590514      34.605496 0.48620849E+03  0.11380937E+05                                 8.312561                            6.703808       0.641733       2.253644                    0.998448      27.312906      70.496234       0.754916       0.346619      -1.150762      -0.013710       0.045262      -0.001745       0.047325       0.041964      -0.011058       0.007007      -0.054521       0.025716      -0.056932       0.011154       0.045777              9.717774       9.637777       2.896297       0.408951      14.663586       0.523223       4.851958           0.000000
          370              O       6.830040      16.838384      17.885682      -0.590686      35.359041 0.48178335E+03  0.11254926E+05                                 8.430422                            6.673489       0.471637       2.198484                    0.998471      27.274551      70.394977       0.756362       0.346645      -1.150400      -0.003664      -0.053269      -0.008515       0.054070       0.017992       0.004731      -0.046610       0.047010      -0.038421      -0.064447       0.023337       0.041110              9.869532       7.848593       3.363002      -4.018344      11.617338      -3.598586      10.142664           0.000001
          371              O       0.475196      16.871115       2.068307      -0.581969      37.321481 0.50592753E+03  0.11955845E+05                                 8.763081                            6.860397       0.474729       2.204570                    0.998156      27.255448      70.588149       0.742972       0.348852      -1.149392       0.005946      -0.044057       0.005856       0.044840      -0.024113       0.009969       0.043142       0.010989      -0.051362      -0.058650       0.014756       0.043893             10.376546       7.817981      -3.816319      -3.548268      13.130279       3.593121      10.181378           0.000001
          372              O       0.813792      14.750861       2.308411      -0.571045      46.226682 0.57390537E+03  0.14032561E+05                                10.271924                            7.436370       0.101951       2.083084                    0.997451      27.672562      73.515319       0.693261       0.361337      -1.136406       0.001064       0.023672      -0.016433       0.028836       0.028256       0.076220      -0.007605       0.030531      -0.066811      -0.084578      -0.001364       0.085942             12.962417       8.347952       2.555223      -3.471901      15.476821      -7.344539      15.062478           0.000000
          373              O       1.674086      12.463314       3.637876      -0.579292      44.921920 0.56619797E+03  0.13841129E+05                                10.153604                            7.455073       0.030411       2.058713                    0.996313      27.921469      74.939359       0.680669       0.368101      -1.127575       0.034857      -0.013216      -0.004211       0.037516      -0.025123      -0.008834       0.000278      -0.016873       0.309361      -0.078334      -0.025282       0.103616             12.479926      18.778202      -5.487840       1.420435      12.182407      -0.722918       6.479169           0.000001
          374              O       6.460927      14.772682      17.631055      -0.587516      44.643377 0.56497045E+03  0.13758443E+05                                10.021823                            7.362353       0.234386       2.124288                    0.997782      27.678863      73.356499       0.699075       0.359782      -1.137762       0.000295       0.031126       0.015823       0.034918      -0.029250       0.074316       0.010253       0.043073      -0.074719      -0.083923      -0.004194       0.088117             12.522151       8.475160      -2.963987      -3.862770      14.756048       7.041863      14.335246           0.000000
          375              O      12.113875      16.740190       3.828157      -0.590514      34.605494 0.48620846E+03  0.11380936E+05                                 8.312561                            6.703807       0.641733       2.253644                    0.998448      27.312906      70.496233       0.754916       0.346619      -1.150762       0.013710      -0.045262      -0.001745       0.047325       0.041964       0.011057      -0.007007      -0.054521       0.025716      -0.056932       0.011154       0.045777              9.717773       9.637777       2.896296      -0.408951      14.663585      -0.523223       4.851958           0.000000
          376              O       7.701960      10.437616      17.885682      -0.590686      35.359039 0.48178332E+03  0.11254925E+05                                 8.430422                            6.673489       0.471637       2.198484                    0.998471      27.274550      70.394975       0.756362       0.346645      -1.150400       0.003664       0.053269      -0.008515       0.054070       0.017992      -0.004731       0.046610       0.047010      -0.038421      -0.064447       0.023337       0.041110              9.869532       7.848593       3.363002       4.018344      11.617338       3.598586      10.142664           0.000001
          377              O      14.056804      10.404885       2.068307      -0.581969      37.321482 0.50592756E+03  0.11955846E+05                                 8.763082                            6.860397       0.474729       2.204570                    0.998156      27.255448      70.588151       0.742972       0.348852      -1.149392      -0.005946       0.044057       0.005856       0.044840      -0.024113      -0.009969      -0.043142       0.010989      -0.051362      -0.058650       0.014756       0.043893             10.376547       7.817982      -3.816320       3.548269      13.130280      -3.593121      10.181379           0.000001
          378              O      13.718208      12.525139       2.308411      -0.571045      46.226684 0.57390540E+03  0.14032562E+05                                10.271924                            7.436369       0.101951       2.083084                    0.997451      27.672563      73.515320       0.693261       0.361337      -1.136406      -0.001064      -0.023672      -0.016433       0.028836       0.028256      -0.076220       0.007605       0.030531      -0.066811      -0.084578      -0.001364       0.085942             12.962417       8.347952       2.555223       3.471901      15.476821       7.344538      15.062477           0.000000
          379              O      12.857914      14.812686       3.637876      -0.579292      44.921921 0.56619797E+03  0.13841130E+05                                10.153604                            7.455073       0.030411       2.058713                    0.996313      27.921469      74.939360       0.680669       0.368101      -1.127575      -0.034857       0.013216      -0.004211       0.037516      -0.025123       0.008834      -0.000278      -0.016873       0.309361      -0.078334      -0.025282       0.103616             12.479926      18.778202      -5.487840      -1.420435      12.182408       0.722918       6.479169           0.000001
          380              O       8.071073      12.503318      17.631055      -0.587516      44.643374 0.56497041E+03  0.13758442E+05                                10.021823                            7.362353       0.234386       2.124288                    0.997782      27.678862      73.356496       0.699075       0.359782      -1.137762      -0.000295      -0.031126       0.015823       0.034918      -0.029250      -0.074316      -0.010253       0.043073      -0.074719      -0.083923      -0.004194       0.088117             12.522151       8.475160      -2.963987       3.862769      14.756047      -7.041863      14.335246           0.000000
          381              O      12.113875       7.648190      21.208843      -0.590514      34.605493 0.48620845E+03  0.11380936E+05                                 8.312560                            6.703807       0.641733       2.253644                    0.998448      27.312906      70.496232       0.754916       0.346619      -1.150762       0.013710      -0.045262       0.001745       0.047325       0.041964      -0.011058       0.007007      -0.054521       0.025716      -0.056932       0.011154       0.045777              9.717773       9.637776       2.896296       0.408951      14.663585       0.523223       4.851958           0.000000
          382              O       7.701960       1.345616       7.151318      -0.590686      35.359041 0.48178334E+03  0.11254926E+05                                 8.430422                            6.673489       0.471637       2.198483                    0.998471      27.274551      70.394977       0.756362       0.346645      -1.150400       0.003664       0.053269       0.008515       0.054070       0.017992       0.004731      -0.046610       0.047010      -0.038421      -0.064447       0.023337       0.041110              9.869532       7.848593       3.363002      -4.018344      11.617338      -3.598586      10.142664           0.000001
          383              O      14.056804       1.312885      22.968693      -0.581969      37.321481 0.50592754E+03  0.11955846E+05                                 8.763082                            6.860397       0.474729       2.204570                    0.998156      27.255448      70.588150       0.742972       0.348852      -1.149392      -0.005946       0.044057      -0.005856       0.044840      -0.024113       0.009969       0.043142       0.010989      -0.051362      -0.058650       0.014756       0.043893             10.376546       7.817982      -3.816320      -3.548269      13.130279       3.593121      10.181378           0.000001
          384              O      13.718208       3.433139      22.728589      -0.571045      46.226682 0.57390537E+03  0.14032561E+05                                10.271924                            7.436370       0.101951       2.083084                    0.997451      27.672562      73.515319       0.693261       0.361337      -1.136406      -0.001064      -0.023672       0.016433       0.028836       0.028256       0.076220      -0.007605       0.030531      -0.066811      -0.084578      -0.001364       0.085942             12.962417       8.347952       2.555223      -3.471901      15.476821      -7.344538      15.062478           0.000000
          385              O      12.857914       5.720686      21.399124      -0.579292      44.921921 0.56619797E+03  0.13841130E+05                                10.153604                            7.455073       0.030411       2.058713                    0.996313      27.921469      74.939360       0.680669       0.368101      -1.127575      -0.034857       0.013216       0.004211       0.037516      -0.025123      -0.008834       0.000278      -0.016873       0.309361      -0.078334      -0.025282       0.103616             12.479926      18.778202      -5.487840       1.420435      12.182408      -0.722918       6.479169           0.000001
          386              O       8.071073       3.411318       7.405945      -0.587516      44.643376 0.56497045E+03  0.13758443E+05                                10.021823                            7.362353       0.234386       2.124288                    0.997782      27.678863      73.356499       0.699075       0.359781      -1.137762      -0.000295      -0.031126      -0.015823       0.034918      -0.029250       0.074316       0.010253       0.043073      -0.074719      -0.083923      -0.004194       0.088117             12.522151       8.475160      -2.963987      -3.862769      14.756048       7.041863      14.335246           0.000000
          387              O       2.418125       1.443810      21.208843      -0.590514      34.605495 0.48620847E+03  0.11380936E+05                                 8.312560                            6.703807       0.641733       2.253644                    0.998448      27.312907      70.496234       0.754916       0.346619      -1.150762      -0.013710       0.045262       0.001745       0.047325       0.041964       0.011057      -0.007007      -0.054521       0.025716      -0.056932       0.011154       0.045777              9.717773       9.637776       2.896296      -0.408951      14.663584      -0.523223       4.851958           0.000000
          388              O       6.830040       7.746384       7.151318      -0.590686      35.359040 0.48178332E+03  0.11254925E+05                                 8.430422                            6.673489       0.471637       2.198484                    0.998471      27.274550      70.394975       0.756362       0.346645      -1.150400      -0.003664      -0.053269       0.008515       0.054070       0.017992      -0.004731       0.046610       0.047010      -0.038421      -0.064447       0.023337       0.041110              9.869532       7.848593       3.363002       4.018344      11.617338       3.598586      10.142664           0.000001
          389              O       0.475196       7.779115      22.968693      -0.581969      37.321481 0.50592754E+03  0.11955846E+05                                 8.763082                            6.860397       0.474729       2.204570                    0.998156      27.255448      70.588150       0.742972       0.348852      -1.149392       0.005946      -0.044057      -0.005856       0.044840      -0.024113      -0.009969      -0.043142       0.010989      -0.051361      -0.058650       0.014756       0.043893             10.376546       7.817982      -3.816320       3.548269      13.130279      -3.593121      10.181378           0.000001
          390              O       0.813792       5.658861      22.728589      -0.571045      46.226682 0.57390537E+03  0.14032561E+05                                10.271924                            7.436369       0.101951       2.083084                    0.997451      27.672562      73.515319       0.693261       0.361337      -1.136406       0.001064       0.023672       0.016433       0.028836       0.028256      -0.076220       0.007605       0.030531      -0.066811      -0.084578      -0.001364       0.085942             12.962417       8.347952       2.555223       3.471901      15.476821       7.344538      15.062478           0.000000
          391              O       1.674086       3.371314      21.399124      -0.579292      44.921921 0.56619799E+03  0.13841130E+05                                10.153603                            7.455072       0.030411       2.058713                    0.996313      27.921470      74.939360       0.680669       0.368101      -1.127575       0.034857      -0.013216       0.004211       0.037516      -0.025123       0.008834      -0.000278      -0.016873       0.309361      -0.078334      -0.025282       0.103616             12.479926      18.778201      -5.487839      -1.420434      12.182407       0.722918       6.479169           0.000001
          392              O       6.460927       5.680682       7.405945      -0.587516      44.643377 0.56497045E+03  0.13758443E+05                                10.021823                            7.362353       0.234386       2.124288                    0.997782      27.678863      73.356499       0.699075       0.359782      -1.137762       0.000295       0.031126      -0.015823       0.034918      -0.029250      -0.074316      -0.010253       0.043073      -0.074719      -0.083923      -0.004194       0.088117             12.522151       8.475160      -2.963987       3.862770      14.756048      -7.041863      14.335246           0.000000
          393              O       4.847875       1.443810       8.690343      -0.590514      34.605494 0.48620845E+03  0.11380936E+05                                 8.312560                            6.703807       0.641733       2.253644                    0.998448      27.312906      70.496232       0.754916       0.346619      -1.150762       0.013710       0.045262       0.001745       0.047325      -0.041964      -0.011057      -0.007007      -0.054521       0.025716      -0.056932       0.011154       0.045777              9.717773       9.637776      -2.896296       0.408951      14.663584      -0.523223       4.851958           0.000000
          394              O       0.435960       7.746384      19.669818      -0.590686      35.359041 0.48178334E+03  0.11254926E+05                                 8.430422                            6.673489       0.471637       2.198483                    0.998471      27.274551      70.394977       0.756362       0.346645      -1.150400       0.003664      -0.053269       0.008515       0.054070      -0.017992       0.004731       0.046610       0.047010      -0.038421      -0.064447       0.023337       0.041110              9.869532       7.848593      -3.363002      -4.018344      11.617338       3.598586      10.142664           0.000001
          395              O       6.790804       7.779115      10.450193      -0.581969      37.321482 0.50592755E+03  0.11955846E+05                                 8.763082                            6.860397       0.474729       2.204570                    0.998156      27.255448      70.588150       0.742972       0.348852      -1.149392      -0.005946      -0.044057      -0.005856       0.044840       0.024113       0.009969      -0.043142       0.010989      -0.051362      -0.058650       0.014756       0.043893             10.376546       7.817982       3.816320      -3.548269      13.130279      -3.593121      10.181378           0.000001
          396              O       6.452208       5.658861      10.210089      -0.571045      46.226684 0.57390540E+03  0.14032562E+05                                10.271924                            7.436369       0.101951       2.083084                    0.997451      27.672563      73.515320       0.693261       0.361337      -1.136406      -0.001064       0.023672       0.016433       0.028836      -0.028256       0.076220       0.007605       0.030531      -0.066811      -0.084578      -0.001364       0.085942             12.962417       8.347952      -2.555223      -3.471901      15.476821       7.344538      15.062478           0.000000
          397              O       5.591914       3.371314       8.880624      -0.579292      44.921920 0.56619797E+03  0.13841129E+05                                10.153603                            7.455073       0.030411       2.058713                    0.996313      27.921469      74.939359       0.680669       0.368101      -1.127575      -0.034857      -0.013216       0.004211       0.037516       0.025123      -0.008834      -0.000278      -0.016873       0.309361      -0.078334      -0.025282       0.103616             12.479926      18.778201       5.487839       1.420435      12.182407       0.722918       6.479169           0.000001
          398              O       0.805073       5.680682      19.924445      -0.587516      44.643374 0.56497042E+03  0.13758442E+05                                10.021823                            7.362353       0.234386       2.124288                    0.997782      27.678862      73.356497       0.699075       0.359782      -1.137762      -0.000295       0.031126      -0.015823       0.034918       0.029250       0.074316      -0.010253       0.043073      -0.074719      -0.083923      -0.004194       0.088117             12.522151       8.475160       2.963987      -3.862769      14.756048      -7.041863      14.335246           0.000000
          399              O       9.684125       7.648190       8.690343      -0.590514      34.605495 0.48620848E+03  0.11380936E+05                                 8.312561                            6.703807       0.641733       2.253644                    0.998448      27.312907      70.496235       0.754916       0.346619      -1.150762      -0.013710      -0.045262       0.001745       0.047325      -0.041964       0.011057       0.007007      -0.054521       0.025716      -0.056932       0.011154       0.045777              9.717773       9.637776      -2.896296      -0.408951      14.663585       0.523223       4.851958           0.000000
          400              O      14.096040       1.345616      19.669818      -0.590686      35.359042 0.48178336E+03  0.11254926E+05                                 8.430422                            6.673489       0.471637       2.198483                    0.998471      27.274551      70.394978       0.756362       0.346645      -1.150400      -0.003664       0.053269       0.008515       0.054070      -0.017992      -0.004731      -0.046610       0.047010      -0.038421      -0.064447       0.023337       0.041110              9.869532       7.848594      -3.363002       4.018344      11.617339      -3.598586      10.142665           0.000001
          401              O       7.741196       1.312885      10.450193      -0.581969      37.321481 0.50592754E+03  0.11955846E+05                                 8.763082                            6.860397       0.474729       2.204570                    0.998156      27.255448      70.588150       0.742972       0.348852      -1.149392       0.005946       0.044057      -0.005856       0.044840       0.024113      -0.009969       0.043142       0.010989      -0.051361      -0.058650       0.014756       0.043893             10.376546       7.817982       3.816320       3.548269      13.130279       3.593121      10.181378           0.000001
          402              O       8.079792       3.433139      10.210089      -0.571045      46.226684 0.57390540E+03  0.14032562E+05                                10.271924                            7.436369       0.101951       2.083084                    0.997451      27.672563      73.515320       0.693261       0.361337      -1.136406       0.001064      -0.023672       0.016433       0.028836      -0.028256      -0.076220      -0.007605       0.030531      -0.066811      -0.084578      -0.001364       0.085942             12.962417       8.347952      -2.555223       3.471901      15.476821      -7.344538      15.062478           0.000000
          403              O       8.940086       5.720686       8.880624      -0.579292      44.921922 0.56619800E+03  0.13841130E+05                                10.153603                            7.455073       0.030411       2.058713                    0.996313      27.921470      74.939361       0.680669       0.368101      -1.127575       0.034857       0.013216       0.004211       0.037516       0.025123       0.008834       0.000278      -0.016873       0.309361      -0.078334      -0.025282       0.103616             12.479926      18.778201       5.487839      -1.420435      12.182407      -0.722918       6.479169           0.000001
          404              O      13.726927       3.411318      19.924445      -0.587516      44.643374 0.56497041E+03  0.13758442E+05                                10.021823                            7.362353       0.234386       2.124288                    0.997782      27.678862      73.356496       0.699075       0.359782      -1.137762       0.000295      -0.031126      -0.015823       0.034918       0.029250      -0.074316       0.010253       0.043073      -0.074719      -0.083923      -0.004194       0.088117             12.522151       8.475160       2.963987       3.862769      14.756047       7.041863      14.335246           0.000000

******************************************************
Auxiliary information for the entire system
The total spin magnetic moment of the unit cell is   -0.000062
The total net atomic charge of the unit cell is   0.000003
Accuracy of reproducing the electrostatic potential in the unit cell:
  The inner radius (bohr) =    5.0000
  The outer radius (bohr) =   12.0000
  Valid grid points have density less than (e/(bohr^3)) =    0.0001
  The number of valid grid points were=       299960
  The rms potential error without charges in kcal/mol is=      2.86852
  The rms potential error with partial charges in kcal/mol is=      0.52194
  The RRMSE value at monopole order=      0.18196
  The rms potential error with partial charges and cloud penetration in kcal/mol is=      0.52677
  The RRMSE value at monopole order with cloud penetration is=      0.18364
  The rms potential error with partial charges and atomic dipoles in kcal/mol is=      0.49632
  The RRMSE value at dipole order=      0.17302
  The rms potential error with partial charges, atomic dipoles and cloud penetration in kcal/mol is=      0.49298
  The RRMSE value at dipole order with cloud penetration=      0.17186

******************************************************
The electron densities and ab initio electrostatic potential were computed in VASP using the PBE functional and
projector augmented wave method. See the main text of the journal article for a description of computational details.
The atomic charges, dipoles, and quadrupoles were computed with the DDEC6 method as described in
(a) T. A. Manz and N. Gabaldon Limas, RSC Adv. 6 (2016) 47771-47801 DOI: 10.1039/c6ra04656h
(b) N. Gabaldon Limas and T. A. Manz, RSC Adv. 8 (2018) 2678-2707 DOI: 10.1039/c7ra11829e.
For each atom in the material, the electron cloud parameters were fit to the spherically averaged atom-in-material
electron density using radial positions for which this density was between 10^-4 and 10^-2 electrons per cubic bohr.
The polarizabilities, dispersion coefficients, and quantum Drude oscillator (QDO) parameters were fit using the MCLF method.
The magnetic structure of the system was optimized in VASP from the default ferromagnetic initial guess using spin polarization.
The atomic spin moments (ASMs) were computed on this optimized magnetic structure using the DDEC6 partition as inputs
to the method of T. A. Manz and D. S. Sholl, J. Chem. Theory Comput. 7 (2011) 4146-4164 DOI: 10.1021/ct200539n.
The RMSE and RRMSE were computed using a uniform grid with Ewald summation.
