# Supplementary material for: A collection of forcefield precursors for metal–organic frameworks
Source: RSC Adv. 2019 Nov 13;9(63):36492–507. doi: 10.1039/c9ra07327b (PMC9075174; doi:10.1039/c9ra07327b)
Supplement: RA-009-C9RA07327B-s6245 [file RA-009-C9RA07327B-s6245.xyz]

  208
jmolscript: load "" {1 1 1} spacegroup "x,y,z" unitcell [{      8.208700     0.000000     0.000000 }, {      0.000000    14.991200     0.000000 }, {     -1.801683     0.000000    21.904931 }]
Zn     2.429746     1.212938     2.958480     0.961035
Zn     3.942824     3.489352     5.319174     0.831100
Zn     0.773763     8.708538     7.993986     0.961035
Zn     7.469385    10.984952     5.633291     0.831100
Zn     3.977271    13.778262    18.946451     0.961035
Zn     2.464193    11.501848    16.585757     0.831100
Zn     5.633254     6.282662    13.910945     0.961035
Zn    -1.062368     4.006248    16.271640     0.831100
H      2.450895    13.141286     5.561662     0.127627
H      5.392589    13.211745     9.088356     0.110097
H      5.144893     0.089947     7.778441     0.103458
H      6.345791     8.754861    10.233984     0.122316
H      2.835068     9.739783    11.879044     0.104208
H      2.481476    11.277880    10.209888     0.112660
H      3.056073     5.738631     3.263835     0.092295
H      2.917265     8.045777     3.184977     0.122450
H      3.663374     9.288548     4.992134     0.115710
H      4.587152     8.213678     6.794910     0.131953
H      5.763674     7.069850     8.249397     0.125507
H      6.689812     5.759619     9.863790     0.115632
H      6.538770     3.485454     9.684170     0.118351
H      5.416102     2.554500     7.914252     0.089342
H      0.752613     5.645686     5.390804     0.127627
H      6.019619     5.716145     1.864110     0.110097
H      6.267315     7.585547     3.174025     0.103458
H      5.066417     1.259261     0.718482     0.122316
H     -1.433242     2.244183    20.978352     0.104208
H      0.722033     3.782280     0.742577     0.112660
H      0.147436    13.234231     7.688631     0.092294
H      0.286244     0.550177     7.767489     0.122451
H     -0.459866     1.792948     5.960332     0.115710
H      6.825057     0.718078     4.157556     0.131953
H      5.648535    14.565450     2.703068     0.125507
H      4.722396    13.255219     1.088675     0.115632
H      4.873438    10.981054     1.268296     0.118351
H      5.996106    10.050100     3.038214     0.089342
H      3.956122     1.849914    16.343269     0.127627
H      1.014428     1.779455    12.816575     0.110097
H      1.262124    14.901253    14.126490     0.103458
H      0.061226     6.236339    11.670947     0.122316
H      3.571949     5.251417    10.025887     0.104208
H      3.925541     3.713320    11.695043     0.112660
H      3.350944     9.252569    18.641096     0.092295
H      3.489752     6.945423    18.719954     0.122450
H      2.743643     5.702652    16.912797     0.115710
H      1.819865     6.777522    15.110021     0.131953
H      0.643343     7.921350    13.655534     0.125507
H     -0.282795     9.231581    12.041141     0.115632
H     -0.131753    11.505746    12.220761     0.118350
H      0.990915    12.436700    13.990679     0.089342
H      5.654404     9.345514    16.514127     0.127627
H      0.387398     9.275055    20.040821     0.110097
H      0.139702     7.405653    18.730906     0.103458
H      1.340600    13.731939    21.186449     0.122316
H      7.840259    12.747017     0.926579     0.104208
H      5.684984    11.208920    21.162354     0.112660
H      6.259581     1.756969    14.216300     0.092294
H      6.120773    14.441023    14.137442     0.122451
H     -1.341817    13.198252    15.944599     0.115710
H     -0.418040    14.273122    17.747375     0.131953
H      0.758482     0.425750    19.201863     0.125507
H      1.684621     1.735981    20.816256     0.115632
H      1.533579     4.010146    20.636635     0.118351
H      0.410911     4.941100    18.866717     0.089342
C      3.616421     0.512699     5.632853     0.614079
C      3.781505    14.300106     6.520003    -0.033709
C      3.022645    13.165272     6.295039    -0.121294
C      3.089264    12.058921     7.131807    -0.086023
C      3.999430    12.063419     8.201863     0.085747
C      4.771520    13.202750     8.395722    -0.155092
C      4.646199    14.318095     7.594001    -0.099324
C      2.129803    10.925587     6.890634     0.613695
C      4.194130    10.957068     9.188023     0.080017
C      5.363476    10.197014     9.212776    -0.087840
C      6.423616    10.319942     8.160025     0.605028
C      5.566523     9.263062    10.227193    -0.134664
C      4.625899     9.080170    11.224087    -0.018072
C      3.471411     9.847719    11.208315    -0.088009
C      3.260751    10.769678    10.206603    -0.142297
C      4.862405     8.089252    12.330724     0.570817
C      3.380043     6.240837     3.975745     0.099539
C      3.282219     7.623025     3.927554    -0.138028
C      3.734249     8.360592     4.998705    -0.010481
C      4.283683     7.726464     6.063285    -0.123123
C      4.389835     6.333782     6.050142     0.179073
C      5.015349     5.566233     7.127865     0.182605
C      5.692838     6.143394     8.192444    -0.131064
C      6.245894     5.372846     9.143118     0.008620
C      6.150933     4.032633     9.040165    -0.127888
C      5.475085     3.480957     7.975585     0.090716
C     -0.412913     8.008299     5.319612     0.614079
C      7.630703     6.804506     4.432463    -0.033709
C      0.180864     5.669672     4.657426    -0.121295
C      0.114245     4.563321     3.820658    -0.086023
C      7.412779     4.567819     2.750602     0.085747
C      6.640689     5.707150     2.556744    -0.155092
C      6.766010     6.822495     3.358464    -0.099324
C      1.073706     3.429987     4.061831     0.613695
C      7.218078     3.461468     1.764442     0.080018
C      6.048733     2.701414     1.739690    -0.087840
C      4.988592     2.824342     2.792441     0.605028
C      5.845685     1.767462     0.725272    -0.134664
C      4.984627     1.584570    21.633310    -0.018072
C      6.139114     2.352119    21.649081    -0.088009
C     -0.057243     3.274078     0.745863    -0.142297
C      4.748121     0.593652    20.526673     0.570817
C     -0.176535    13.736437     6.976721     0.099539
C     -0.078711     0.127425     7.024911    -0.138028
C      7.677959     0.864992     5.953760    -0.010481
C      7.128526     0.230864     4.889181    -0.123123
C      7.022373    13.829382     4.902324     0.179073
C      6.396859    13.061833     3.824601     0.182605
C      5.719370    13.638994     2.760021    -0.131064
C      5.166314    12.868446     1.809347     0.008620
C      5.261276    11.528233     1.912300    -0.127888
C      5.937123    10.976557     2.976880     0.090716
C      2.790596    14.478501    16.272078     0.614079
C      2.625512     0.691094    15.384928    -0.033709
C      3.384372     1.825928    15.609892    -0.121295
C      3.317753     2.932279    14.773124    -0.086023
C      2.407587     2.927781    13.703068     0.085747
C      1.635497     1.788450    13.509209    -0.155092
C      1.760818     0.673105    14.310930    -0.099324
C      4.277214     4.065613    15.014297     0.613695
C      2.212887     4.034132    12.716908     0.080018
C      1.043541     4.794186    12.692155    -0.087840
C     -0.016599     4.671258    13.744906     0.605028
C      0.840494     5.728138    11.677738    -0.134664
C      1.781118     5.911030    10.680844    -0.018072
C      2.935606     5.143481    10.696616    -0.088009
C      3.146266     4.221522    11.698328    -0.142297
C      1.544612     6.901948     9.574207     0.570817
C      3.026974     8.750363    17.929186     0.099539
C      3.124798     7.368175    17.977377    -0.138028
C      2.672768     6.630608    16.906226    -0.010481
C      2.123334     7.264736    15.841646    -0.123123
C      2.017182     8.657418    15.854789     0.179073
C      1.391668     9.424967    14.777066     0.182605
C      0.714179     8.847806    13.712487    -0.131064
C      0.161123     9.618354    12.761813     0.008620
C      0.256084    10.958567    12.864766    -0.127887
C      0.931932    11.510243    13.929346     0.090716
C     -1.388770     6.982901    16.585319     0.614079
C     -1.223686     8.186694    17.472468    -0.033709
C      6.226153     9.321528    17.247505    -0.121295
C      6.292772    10.427879    18.084273    -0.086023
C     -1.005762    10.423381    19.154329     0.085747
C     -0.233672     9.284050    19.348187    -0.155092
C     -0.358993     8.168705    18.546467    -0.099324
C      5.333311    11.561213    17.843100     0.613695
C     -0.811061    11.529732    20.140489     0.080017
C      0.358284    12.289786    20.165241    -0.087840
C      1.418425    12.166858    19.112490     0.605028
C      0.561332    13.223738    21.179659    -0.134664
C      1.422390    13.406630     0.271621    -0.018072
C      0.267903    12.639081     0.255850    -0.088009
C     -1.744440    11.717122    21.159068    -0.142297
C      1.658896    14.397548     1.378258     0.570817
C      6.583552     1.254763    14.928210     0.099539
C      6.485728    14.863775    14.880020    -0.138028
C     -1.270942    14.126208    15.951171    -0.010481
C     -0.721509    14.760336    17.015750    -0.123123
C     -0.615356     1.161818    17.002607     0.179073
C      0.010158     1.929367    18.080330     0.182605
C      0.687647     1.352206    19.144910    -0.131064
C      1.240703     2.122754    20.095584     0.008620
C      1.145741     3.462967    19.992631    -0.127888
C      0.469894     4.014643    18.928051     0.090716
N      3.923304     5.614204     5.015572    -0.259131
N      4.904178     4.227518     7.032359    -0.252498
N      7.488905    13.109804     5.936893    -0.259131
N      6.508030    11.723118     3.920106    -0.252498
N      2.483713     9.376996    16.889359    -0.259131
N      1.502839    10.763682    14.872572    -0.252498
N     -1.081888     1.881396    15.968038    -0.259131
N     -0.101013     3.268082    17.984825    -0.252498
O      3.908235     1.620099     6.116952    -0.552758
O      3.195727     0.276738     4.470139    -0.572851
O      2.248412     9.907084     7.604297    -0.538695
O      1.270098    11.075199     5.985522    -0.579118
O      6.058425    10.611221     6.991178    -0.536777
O     -0.587343    10.129704     8.498237    -0.598665
O      5.823793     7.274030    12.209151    -0.566614
O      4.153718     8.101244    13.342074    -0.559662
O      7.503973     9.115699     4.835514    -0.552758
O      0.007781     7.772338     6.482326    -0.572851
O      0.955097     2.411484     3.348169    -0.538695
O      1.933410     3.579599     4.966943    -0.579118
O      5.353783     3.115621     3.961288    -0.536777
O      3.790851     2.634104     2.454228    -0.598665
O      3.786733    14.769630    20.648245    -0.566614
O      5.456807     0.605644    19.515322    -0.559662
O      2.498782    13.371101    15.787979    -0.552758
O      3.211290    14.714462    17.434792    -0.572851
O      4.158605     5.084116    14.300634    -0.538695
O      5.136919     3.916001    15.919409    -0.579118
O      0.348592     4.379979    14.913753    -0.536777
O      6.994360     4.861496    13.406694    -0.598665
O      0.583224     7.717170     9.695780    -0.566614
O      2.253299     6.889956     8.562857    -0.559662
O     -1.096956     5.875501    17.069417    -0.552758
O      6.399236     7.218862    15.422605    -0.572851
O      5.451920    12.579716    18.556762    -0.538695
O      4.473607    11.411601    16.937988    -0.579118
O      1.053234    11.875579    17.943643    -0.536777
O      2.616166    12.357096    19.450703    -0.598665
O      2.620284     0.221570     1.256686    -0.566614
O      0.950210    14.385556     2.389609    -0.559662

The following XYZ coordinates are in angstroms. Other properties are in atomic units.
The sperically averaged electron density of each atom fit to a function of the form exp(a - br)
eigen_1, eigen_2 and eigen_3 are the three eigenvalues of traceless quadrupole moment tensor
  atom number  atomic symbol              X              Y              Z     net charge C6 coefficient C8 coefficient C10 coefficient fluctuating dipole atomic polarizability isotropic forcefield polarizability              a              b squared Pearson coefficient          <r^3>          <r^4>         wp_QDO          m_QDO          q_QDO       dipole_x       dipole_y       dipole_z         dipole            Qxy            Qxz            Qyz     Q(x^2-y^2)  Q(3z^2 - R^2)        eigen_1        eigen_2        eigen_3 static polarizability      alpha(xx)      alpha(xy)      alpha(xz)      alpha(yy)      alpha(yz)      alpha(zz) atomic spin moment
            1             Zn       2.429746       1.212938       2.958480       0.961035      84.832856 0.18167579E+04  0.57545955E+05                                16.044381                           14.162881       0.163733       1.924913                    0.999108      45.220247     124.282575       0.467037       0.414035      -1.130955      -0.004112      -0.007167      -0.027080       0.028313      -0.021628      -0.000542      -0.058070      -0.002852      -0.057206      -0.066614       0.005255       0.061359             17.726501      17.623610      -0.692320       1.769698      18.297113       2.814609      17.258781          -0.000004
            2             Zn       3.942824       3.489352       5.319174       0.831100      95.858515 0.19742929E+04  0.63671287E+05                                17.136956                           14.553607       0.441661       1.986177                    0.997449      47.380286     130.201377       0.472077       0.402310      -1.142297      -0.048618      -0.068149      -0.001873       0.083734      -0.041034      -0.059688      -0.025449       0.158053       0.036114      -0.109169      -0.002944       0.112113             19.670209      17.474227       0.832177       0.770056      25.680507       3.827961      15.855893           0.000001
            3             Zn       0.773763       8.708538       7.993986       0.961035      84.832877 0.18167586E+04  0.57545981E+05                                16.044383                           14.162883       0.163733       1.924913                    0.999108      45.220249     124.282578       0.467037       0.414035      -1.130955       0.004112      -0.007167       0.027080       0.028313       0.021628      -0.000542       0.058070      -0.002852      -0.057206      -0.066614       0.005255       0.061359             17.726503      17.623618       0.692320       1.769697      18.297112      -2.814616      17.258780          -0.000004
            4             Zn       7.469385      10.984952       5.633291       0.831100      95.858541 0.19742931E+04  0.63671294E+05                                17.136959                           14.553608       0.441661       1.986177                    0.997449      47.380286     130.201376       0.472077       0.402310      -1.142297       0.048618      -0.068149       0.001873       0.083734       0.041034      -0.059688       0.025449       0.158053       0.036114      -0.109169      -0.002944       0.112113             19.670214      17.474235      -0.832177       0.770063      25.680520      -3.827956      15.855885           0.000001
            5             Zn       3.977271      13.778262      18.946451       0.961035      84.832861 0.18167581E+04  0.57545960E+05                                16.044381                           14.162881       0.163733       1.924913                    0.999108      45.220249     124.282580       0.467037       0.414035      -1.130955       0.004112       0.007167       0.027080       0.028313      -0.021628      -0.000542      -0.058070      -0.002852      -0.057206      -0.066614       0.005255       0.061359             17.726502      17.623611      -0.692320       1.769698      18.297113       2.814609      17.258781          -0.000004
            6             Zn       2.464193      11.501848      16.585757       0.831100      95.858514 0.19742929E+04  0.63671286E+05                                17.136956                           14.553607       0.441661       1.986177                    0.997449      47.380286     130.201377       0.472077       0.402310      -1.142297       0.048618       0.068149       0.001873       0.083734      -0.041034      -0.059688      -0.025449       0.158053       0.036114      -0.109169      -0.002944       0.112113             19.670209      17.474227       0.832177       0.770056      25.680507       3.827961      15.855893           0.000001
            7             Zn       5.633254       6.282662      13.910945       0.961035      84.832875 0.18167586E+04  0.57545980E+05                                16.044383                           14.162883       0.163733       1.924913                    0.999108      45.220248     124.282578       0.467037       0.414035      -1.130955      -0.004112       0.007167      -0.027080       0.028313       0.021628      -0.000542       0.058070      -0.002852      -0.057206      -0.066614       0.005255       0.061359             17.726503      17.623618       0.692320       1.769697      18.297112      -2.814616      17.258780          -0.000004
            8             Zn      -1.062368       4.006248      16.271640       0.831100      95.858540 0.19742931E+04  0.63671293E+05                                17.136959                           14.553608       0.441661       1.986177                    0.997449      47.380285     130.201376       0.472077       0.402310      -1.142297      -0.048618       0.068149      -0.001873       0.083734       0.041034      -0.059688       0.025449       0.158053       0.036114      -0.109169      -0.002944       0.112113             19.670214      17.474236      -0.832177       0.770063      25.680521      -3.827956      15.855886           0.000001
            9              H       2.450895      13.141286       5.561662       0.127627       1.024991 0.78847129E+01  0.78021908E+02                                 1.749332                            1.698103      -1.312838       2.267951                    0.994532       3.682426      10.748078       0.451338       1.371430      -0.688764      -0.022605      -0.001703      -0.035975       0.042522      -0.003347       0.013315       0.001486       0.004577       0.021600      -0.012874      -0.004076       0.016950              1.756389       1.826648       0.050780       0.343088       1.596729      -0.133542       1.845791          -0.000000
           10              H       5.392589      13.211745       9.088356       0.110097       1.135203 0.86485420E+01  0.85545670E+02                                 1.722687                            1.664410      -0.924413       2.436931                    0.998621       3.363165       9.088471       0.515516       1.201183      -0.728915       0.026677       0.002271       0.026420       0.037614       0.006412       0.014282      -0.000441      -0.004532       0.002856      -0.016742       0.001979       0.014763              1.722805       1.750714       0.008648       0.394246       1.531443      -0.070495       1.886256           0.000007
           11              H       5.144893       0.089947       7.778441       0.103458       1.137247 0.83354718E+01  0.82682978E+02                                 1.789536                            1.678338      -1.192034       2.305232                    0.995451       3.659999      10.302334       0.487260       1.267242      -0.710608       0.016614       0.029447       0.010821       0.035500       0.008697       0.011615       0.004154      -0.014974       0.010589      -0.017498       0.000776       0.016722              1.835013       1.709423       0.422447       0.060574       2.333934       0.064550       1.461681           0.000003
           12              H       6.345791       8.754861      10.233984       0.122316       0.930201 0.66179640E+01  0.63390297E+02                                 1.702677                            1.601206      -1.382978       2.228570                    0.993165       3.865334      11.515110       0.440156       1.452785      -0.671322       0.032356      -0.021151       0.000242       0.038657      -0.006860      -0.001710       0.000506       0.005694      -0.007376      -0.006275      -0.002637       0.008912              1.755554       2.051742      -0.347922       0.003593       1.644060      -0.038147       1.570859          -0.000002
           13              H       2.835068       9.739783      11.879044       0.104208       1.063025 0.75903467E+01  0.74494407E+02                                 1.787209                            1.657394      -1.321517       2.241192                    0.993716       3.890449      11.356627       0.459857       1.357129      -0.689678      -0.022045      -0.005815       0.024630       0.033562      -0.003841      -0.005741      -0.001515       0.005109       0.010326      -0.008017      -0.000140       0.008158              1.862254       2.003995       0.022773      -0.619827       1.430418      -0.134793       2.152350          -0.000001
           14              H       2.481476      11.277880      10.209888       0.112660       1.155064 0.88232641E+01  0.88553371E+02                                 1.809109                            1.732738      -0.961851       2.424433                    0.998040       3.498243       9.824396       0.478258       1.276050      -0.711153      -0.033171       0.014770      -0.002531       0.036399      -0.009628      -0.003058      -0.007752       0.008191      -0.013103      -0.014749       0.001891       0.012858              1.824251       2.151978      -0.398780      -0.053237       1.695806      -0.067012       1.624968           0.000003
           15              H       3.056073       5.738631       3.263835       0.092295       1.213843 0.90320003E+01  0.90944870E+02                                 1.853329                            1.739358      -0.935820       2.433766                    0.997884       3.505081       9.776963       0.484269       1.256103      -0.715803      -0.017870      -0.024108      -0.036845       0.047519      -0.000982       0.013555       0.002375      -0.018552       0.035345      -0.020942       0.003289       0.017653              1.889236       1.720628       0.256548       0.302697       1.907553       0.480491       2.039528           0.000004
           16              H       2.917265       8.045777       3.184977       0.122450       0.977790 0.69117707E+01  0.63906188E+02                                 1.489951                            1.433435      -0.748547       2.526020                    0.999840       3.005096       7.563769       0.594230       1.114802      -0.751177      -0.017544       0.018739      -0.026798       0.037109      -0.003373       0.011805      -0.000474      -0.021991       0.015747      -0.019585       0.007597       0.011988              1.491127       1.361780      -0.121917       0.230618       1.441851      -0.290833       1.669750           0.000006
           17              H       3.663374       9.288548       4.992134       0.115710       0.990637 0.69768513E+01  0.66229284E+02                                 1.649131                            1.551021      -0.779441       2.517915                    0.999523       3.335924       9.201305       0.499009       1.293026      -0.706677      -0.005285       0.040622       0.003396       0.041105      -0.001909       0.009278       0.000652      -0.024635      -0.006315      -0.017159       0.003642       0.013517              1.694709       1.367904      -0.084205      -0.026938       2.368093       0.011826       1.348128           0.000001
           18              H       4.587152       8.213678       6.794910       0.131953       0.846185 0.60143310E+01  0.56048107E+02                                 1.583106                            1.517558      -1.140381       2.356210                    0.995733       3.583128      10.407562       0.457718       1.435934      -0.675675       0.006122       0.022219       0.028690       0.036800       0.000310       0.007041       0.003856      -0.009639       0.018572      -0.010945       0.000309       0.010636              1.605808       1.410467       0.107659       0.203636       1.632153       0.309052       1.774804          -0.000001
           19              H       5.763674       7.069850       8.249397       0.125507       0.848526 0.59939400E+01  0.55651863E+02                                 1.568847                            1.501426      -1.046684       2.394594                    0.996628       3.547332      10.189265       0.467748       1.410349      -0.680656       0.005335       0.035180       0.006561       0.036182       0.003262       0.007273      -0.000760      -0.019306      -0.009824      -0.013678       0.001837       0.011841              1.591607       1.325142       0.073754       0.053360       2.053797       0.068025       1.395883          -0.000001
           20              H       6.689812       5.759619       9.863790       0.115632       0.940575 0.62831045E+01  0.58848321E+02                                 1.663861                            1.521014      -1.029776       2.395883                    0.997308       3.563788      10.179527       0.473612       1.380777      -0.686359       0.018039       0.016243       0.031949       0.040125       0.001372       0.010790      -0.000029      -0.011627       0.012403      -0.014302       0.003759       0.010543              1.756567       1.686473       0.239413       0.493347       1.525601       0.369167       2.057628          -0.000002
           21              H       6.538770       3.485454       9.684170       0.118351       1.042313 0.73720868E+01  0.69516103E+02                                 1.577978                            1.498257      -0.761801       2.518374                    0.999847       3.098995       7.969030       0.568850       1.141862      -0.744042       0.015824      -0.016612       0.027834       0.036071      -0.000943       0.013432      -0.002545      -0.019433       0.008071      -0.019285       0.006697       0.012589              1.586918       1.444578      -0.192951       0.287127       1.556726      -0.262402       1.759449           0.000004
           22              H       5.416102       2.554500       7.914252       0.089342       1.151195 0.78852819E+01  0.76871352E+02                                 1.781633                            1.612480      -1.046885       2.368893                    0.997315       3.581066       9.880161       0.508108       1.236524      -0.717471      -0.003325      -0.043909       0.000168       0.044035      -0.003415       0.007148      -0.008657      -0.025619      -0.000218      -0.015992      -0.002491       0.018483              1.872327       1.387282       0.096784       0.050080       2.751998       0.276022       1.477701           0.000002
           23              H       0.752613       5.645686       5.390804       0.127627       1.024991 0.78847146E+01  0.78021927E+02                                 1.749332                            1.698103      -1.312838       2.267951                    0.994532       3.682426      10.748077       0.451338       1.371430      -0.688764       0.022605      -0.001703       0.035975       0.042522       0.003347       0.013315      -0.001486       0.004577       0.021600      -0.012874      -0.004076       0.016950              1.756389       1.826646      -0.050780       0.343088       1.596728       0.133542       1.845792           0.000000
           24              H       6.019619       5.716145       1.864110       0.110097       1.135203 0.86485459E+01  0.85545717E+02                                 1.722687                            1.664411      -0.924413       2.436932                    0.998621       3.363165       9.088471       0.515516       1.201183      -0.728915      -0.026677       0.002271      -0.026420       0.037614      -0.006412       0.014282       0.000441      -0.004532       0.002856      -0.016742       0.001979       0.014763              1.722805       1.750715      -0.008648       0.394246       1.531444       0.070495       1.886256           0.000007
           25              H       6.267315       7.585547       3.174025       0.103458       1.137247 0.83354743E+01  0.82683009E+02                                 1.789536                            1.678338      -1.192034       2.305232                    0.995451       3.659999      10.302334       0.487260       1.267242      -0.710608      -0.016614       0.029447      -0.010821       0.035500      -0.008697       0.011615      -0.004154      -0.014974       0.010589      -0.017498       0.000776       0.016722              1.835013       1.709424      -0.422448       0.060574       2.333935      -0.064550       1.461681           0.000003
           26              H       5.066417       1.259261       0.718482       0.122316       0.930201 0.66179637E+01  0.63390295E+02                                 1.702677                            1.601206      -1.382978       2.228570                    0.993165       3.865334      11.515110       0.440156       1.452786      -0.671322      -0.032356      -0.021151      -0.000242       0.038657       0.006860      -0.001710      -0.000506       0.005694      -0.007376      -0.006275      -0.002637       0.008912              1.755554       2.051742       0.347922       0.003593       1.644060       0.038146       1.570859          -0.000002
           27              H      -1.433242       2.244183      20.978352       0.104208       1.063026 0.75903512E+01  0.74494460E+02                                 1.787210                            1.657395      -1.321517       2.241192                    0.993716       3.890449      11.356627       0.459857       1.357129      -0.689678       0.022045      -0.005815      -0.024630       0.033562       0.003841      -0.005741       0.001515       0.005109       0.010326      -0.008017      -0.000140       0.008157              1.862255       2.003997      -0.022773      -0.619828       1.430418       0.134793       2.152350          -0.000001
           28              H       0.722033       3.782280       0.742577       0.112660       1.155066 0.88232804E+01  0.88553569E+02                                 1.809110                            1.732739      -0.961852       2.424433                    0.998040       3.498245       9.824401       0.478258       1.276050      -0.711153       0.033171       0.014770       0.002531       0.036399       0.009628      -0.003058       0.007752       0.008191      -0.013103      -0.014749       0.001891       0.012858              1.824252       2.151980       0.398780      -0.053238       1.695807       0.067012       1.624969           0.000003
           29              H       0.147436      13.234231       7.688631       0.092294       1.213844 0.90320114E+01  0.90945014E+02                                 1.853331                            1.739360      -0.935821       2.433766                    0.997884       3.505082       9.776969       0.484268       1.256104      -0.715803       0.017870      -0.024108       0.036845       0.047519       0.000982       0.013555      -0.002375      -0.018552       0.035345      -0.020942       0.003289       0.017653              1.889238       1.720630      -0.256549       0.302698       1.907555      -0.480491       2.039530           0.000004
           30              H       0.286244       0.550177       7.767489       0.122451       0.977790 0.69117747E+01  0.63906228E+02                                 1.489951                            1.433435      -0.748547       2.526020                    0.999840       3.005096       7.563767       0.594231       1.114801      -0.751178       0.017544       0.018739       0.026798       0.037109       0.003373       0.011805       0.000474      -0.021991       0.015747      -0.019585       0.007597       0.011988              1.491126       1.361780       0.121917       0.230618       1.441850       0.290832       1.669750           0.000006
           31              H      -0.459866       1.792948       5.960332       0.115710       0.990637 0.69768517E+01  0.66229289E+02                                 1.649131                            1.551021      -0.779441       2.517915                    0.999523       3.335924       9.201305       0.499009       1.293026      -0.706677       0.005285       0.040622      -0.003396       0.041105       0.001909       0.009278      -0.000652      -0.024635      -0.006315      -0.017159       0.003642       0.013517              1.694709       1.367904       0.084205      -0.026938       2.368094      -0.011825       1.348128           0.000001
           32              H       6.825057       0.718078       4.157556       0.131953       0.846185 0.60143321E+01  0.56048119E+02                                 1.583106                            1.517558      -1.140381       2.356210                    0.995733       3.583128      10.407561       0.457718       1.435933      -0.675675      -0.006122       0.022219      -0.028690       0.036800      -0.000310       0.007041      -0.003856      -0.009639       0.018572      -0.010945       0.000309       0.010636              1.605808       1.410467      -0.107659       0.203636       1.632152      -0.309052       1.774804          -0.000001
           33              H       5.648535      14.565450       2.703068       0.125507       0.848526 0.59939404E+01  0.55651865E+02                                 1.568847                            1.501426      -1.046684       2.394594                    0.996628       3.547332      10.189264       0.467748       1.410349      -0.680656      -0.005335       0.035180      -0.006561       0.036182      -0.003262       0.007273       0.000760      -0.019306      -0.009824      -0.013678       0.001837       0.011841              1.591607       1.325142      -0.073754       0.053360       2.053797      -0.068025       1.395883          -0.000001
           34              H       4.722396      13.255219       1.088675       0.115632       0.940575 0.62831054E+01  0.58848329E+02                                 1.663861                            1.521014      -1.029776       2.395883                    0.997308       3.563788      10.179526       0.473612       1.380776      -0.686359      -0.018039       0.016243      -0.031949       0.040125      -0.001372       0.010790       0.000029      -0.011627       0.012403      -0.014302       0.003759       0.010543              1.756567       1.686473      -0.239413       0.493348       1.525601      -0.369167       2.057628          -0.000002
           35              H       4.873438      10.981054       1.268296       0.118351       1.042313 0.73720820E+01  0.69516043E+02                                 1.577977                            1.498256      -0.761801       2.518374                    0.999847       3.098995       7.969028       0.568850       1.141861      -0.744042      -0.015824      -0.016612      -0.027834       0.036071       0.000943       0.013432       0.002545      -0.019433       0.008071      -0.019285       0.006697       0.012589              1.586917       1.444578       0.192951       0.287127       1.556725       0.262402       1.759447           0.000003
           36              H       5.996106      10.050100       3.038214       0.089342       1.151196 0.78852825E+01  0.76871359E+02                                 1.781633                            1.612480      -1.046885       2.368893                    0.997315       3.581066       9.880161       0.508108       1.236524      -0.717471       0.003325      -0.043909      -0.000168       0.044035       0.003415       0.007148       0.008657      -0.025619      -0.000218      -0.015992      -0.002491       0.018483              1.872327       1.387282      -0.096784       0.050080       2.751998      -0.276023       1.477701           0.000002
           37              H       3.956122       1.849914      16.343269       0.127627       1.024991 0.78847135E+01  0.78021914E+02                                 1.749332                            1.698103      -1.312838       2.267951                    0.994532       3.682426      10.748077       0.451338       1.371430      -0.688764       0.022605       0.001703       0.035975       0.042522      -0.003347       0.013315       0.001486       0.004577       0.021600      -0.012874      -0.004076       0.016950              1.756389       1.826647       0.050780       0.343088       1.596728      -0.133542       1.845791           0.000000
           38              H       1.014428       1.779455      12.816575       0.110097       1.135202 0.86485370E+01  0.85545611E+02                                 1.722687                            1.664410      -0.924413       2.436932                    0.998621       3.363164       9.088469       0.515516       1.201183      -0.728914      -0.026677      -0.002271      -0.026420       0.037614       0.006412       0.014282      -0.000441      -0.004532       0.002857      -0.016742       0.001979       0.014763              1.722805       1.750714       0.008648       0.394246       1.531443      -0.070495       1.886256           0.000007
           39              H       1.262124      14.901253      14.126490       0.103458       1.137247 0.83354761E+01  0.82683031E+02                                 1.789536                            1.678338      -1.192034       2.305232                    0.995451       3.660000      10.302337       0.487260       1.267242      -0.710608      -0.016614      -0.029447      -0.010821       0.035500       0.008697       0.011615       0.004154      -0.014974       0.010589      -0.017498       0.000776       0.016722              1.835013       1.709424       0.422447       0.060575       2.333935       0.064550       1.461681           0.000003
           40              H       0.061226       6.236339      11.670947       0.122316       0.930201 0.66179640E+01  0.63390297E+02                                 1.702677                            1.601206      -1.382978       2.228570                    0.993165       3.865334      11.515110       0.440156       1.452785      -0.671322      -0.032356       0.021151      -0.000242       0.038657      -0.006860      -0.001710       0.000506       0.005694      -0.007376      -0.006275      -0.002637       0.008912              1.755554       2.051742      -0.347922       0.003593       1.644060      -0.038147       1.570859          -0.000001
           41              H       3.571949       5.251417      10.025887       0.104208       1.063025 0.75903459E+01  0.74494398E+02                                 1.787209                            1.657394      -1.321517       2.241192                    0.993716       3.890449      11.356628       0.459857       1.357130      -0.689678       0.022045       0.005815      -0.024630       0.033562      -0.003841      -0.005741      -0.001515       0.005109       0.010326      -0.008017      -0.000140       0.008157              1.862254       2.003995       0.022773      -0.619827       1.430418      -0.134793       2.152350          -0.000001
           42              H       3.925541       3.713320      11.695043       0.112660       1.155065 0.88232697E+01  0.88553438E+02                                 1.809109                            1.732738      -0.961851       2.424433                    0.998040       3.498244       9.824398       0.478258       1.276050      -0.711153       0.033171      -0.014770       0.002531       0.036399      -0.009628      -0.003058      -0.007752       0.008191      -0.013103      -0.014749       0.001891       0.012858              1.824251       2.151978      -0.398780      -0.053237       1.695807      -0.067012       1.624968           0.000003
           43              H       3.350944       9.252569      18.641096       0.092295       1.213843 0.90320017E+01  0.90944889E+02                                 1.853330                            1.739358      -0.935821       2.433766                    0.997884       3.505081       9.776964       0.484269       1.256103      -0.715803       0.017870       0.024108       0.036845       0.047519      -0.000982       0.013555       0.002375      -0.018552       0.035345      -0.020942       0.003289       0.017653              1.889237       1.720628       0.256549       0.302697       1.907554       0.480491       2.039528           0.000004
           44              H       3.489752       6.945423      18.719954       0.122450       0.977790 0.69117715E+01  0.63906191E+02                                 1.489950                            1.433434      -0.748547       2.526020                    0.999840       3.005097       7.563769       0.594231       1.114801      -0.751178       0.017544      -0.018739       0.026798       0.037109      -0.003373       0.011805      -0.000474      -0.021991       0.015747      -0.019585       0.007597       0.011988              1.491126       1.361779      -0.121917       0.230618       1.441850      -0.290832       1.669749           0.000006
           45              H       2.743643       5.702652      16.912797       0.115710       0.990637 0.69768509E+01  0.66229281E+02                                 1.649131                            1.551021      -0.779441       2.517915                    0.999523       3.335924       9.201306       0.499009       1.293026      -0.706677       0.005285      -0.040622      -0.003396       0.041105      -0.001909       0.009278       0.000652      -0.024635      -0.006315      -0.017159       0.003642       0.013517              1.694709       1.367904      -0.084205      -0.026938       2.368094       0.011826       1.348128           0.000001
           46              H       1.819865       6.777522      15.110021       0.131953       0.846185 0.60143310E+01  0.56048107E+02                                 1.583106                            1.517558      -1.140381       2.356210                    0.995733       3.583128      10.407562       0.457718       1.435934      -0.675675      -0.006122      -0.022219      -0.028690       0.036800       0.000310       0.007041       0.003856      -0.009639       0.018572      -0.010945       0.000309       0.010636              1.605808       1.410467       0.107659       0.203636       1.632153       0.309052       1.774804          -0.000001
           47              H       0.643343       7.921350      13.655534       0.125507       0.848527 0.59939409E+01  0.55651871E+02                                 1.568847                            1.501426      -1.046684       2.394594                    0.996628       3.547332      10.189264       0.467748       1.410349      -0.680656      -0.005335      -0.035180      -0.006561       0.036182       0.003262       0.007273      -0.000760      -0.019306      -0.009824      -0.013678       0.001837       0.011841              1.591607       1.325142       0.073754       0.053360       2.053797       0.068025       1.395883          -0.000001
           48              H      -0.282795       9.231581      12.041141       0.115632       0.940575 0.62831054E+01  0.58848329E+02                                 1.663861                            1.521014      -1.029776       2.395883                    0.997308       3.563788      10.179526       0.473612       1.380776      -0.686359      -0.018039      -0.016243      -0.031949       0.040125       0.001372       0.010790      -0.000029      -0.011627       0.012403      -0.014302       0.003759       0.010543              1.756567       1.686472       0.239413       0.493347       1.525601       0.369167       2.057628          -0.000002
           49              H      -0.131753      11.505746      12.220761       0.118350       1.042314 0.73720920E+01  0.69516164E+02                                 1.577979                            1.498258      -0.761801       2.518374                    0.999847       3.098996       7.969033       0.568850       1.141862      -0.744042      -0.015824       0.016612      -0.027834       0.036071      -0.000943       0.013432      -0.002545      -0.019433       0.008071      -0.019285       0.006697       0.012589              1.586918       1.444579      -0.192951       0.287127       1.556727      -0.262402       1.759449           0.000004
           50              H       0.990915      12.436700      13.990679       0.089342       1.151195 0.78852809E+01  0.76871345E+02                                 1.781634                            1.612480      -1.046886       2.368893                    0.997315       3.581066       9.880163       0.508108       1.236525      -0.717471       0.003325       0.043909      -0.000168       0.044035      -0.003415       0.007148      -0.008657      -0.025619      -0.000218      -0.015992      -0.002491       0.018483              1.872327       1.387283       0.096784       0.050080       2.751998       0.276023       1.477701           0.000002
           51              H       5.654404       9.345514      16.514127       0.127627       1.024991 0.78847145E+01  0.78021922E+02                                 1.749331                            1.698103      -1.312837       2.267951                    0.994532       3.682426      10.748075       0.451338       1.371429      -0.688765      -0.022605       0.001703      -0.035975       0.042522       0.003347       0.013315      -0.001486       0.004577       0.021600      -0.012874      -0.004076       0.016950              1.756389       1.826646      -0.050780       0.343087       1.596728       0.133542       1.845792           0.000000
           52              H       0.387398       9.275055      20.040821       0.110097       1.135204 0.86485493E+01  0.85545766E+02                                 1.722688                            1.664411      -0.924414       2.436931                    0.998621       3.363165       9.088474       0.515515       1.201184      -0.728914       0.026677      -0.002271       0.026420       0.037614      -0.006412       0.014282       0.000441      -0.004532       0.002856      -0.016742       0.001979       0.014763              1.722806       1.750716      -0.008648       0.394247       1.531444       0.070495       1.886257           0.000007
           53              H       0.139702       7.405653      18.730906       0.103458       1.137247 0.83354782E+01  0.82683059E+02                                 1.789536                            1.678338      -1.192034       2.305232                    0.995451       3.660000      10.302338       0.487260       1.267242      -0.710608       0.016614      -0.029447       0.010821       0.035500      -0.008697       0.011615      -0.004154      -0.014974       0.010589      -0.017498       0.000776       0.016722              1.835014       1.709425      -0.422448       0.060574       2.333935      -0.064550       1.461681           0.000003
           54              H       1.340600      13.731939      21.186449       0.122316       0.930201 0.66179647E+01  0.63390304E+02                                 1.702677                            1.601206      -1.382978       2.228570                    0.993165       3.865334      11.515109       0.440156       1.452785      -0.671322       0.032356       0.021151       0.000242       0.038657       0.006860      -0.001710      -0.000506       0.005694      -0.007376      -0.006275      -0.002637       0.008912              1.755554       2.051742       0.347922       0.003593       1.644060       0.038146       1.570858          -0.000002
           55              H       7.840259      12.747017       0.926579       0.104208       1.063026 0.75903503E+01  0.74494451E+02                                 1.787210                            1.657395      -1.321517       2.241192                    0.993716       3.890449      11.356628       0.459857       1.357130      -0.689678      -0.022045       0.005815       0.024630       0.033562       0.003841      -0.005741       0.001515       0.005109       0.010326      -0.008017      -0.000140       0.008158              1.862255       2.003997      -0.022773      -0.619828       1.430418       0.134793       2.152350          -0.000001
           56              H       5.684984      11.208920      21.162354       0.112660       1.155066 0.88232817E+01  0.88553588E+02                                 1.809110                            1.732739      -0.961852       2.424432                    0.998040       3.498245       9.824402       0.478258       1.276050      -0.711153      -0.033171      -0.014770      -0.002531       0.036399       0.009628      -0.003058       0.007752       0.008191      -0.013103      -0.014749       0.001891       0.012858              1.824252       2.151980       0.398780      -0.053238       1.695807       0.067012       1.624969           0.000003
           57              H       6.259581       1.756969      14.216300       0.092294       1.213844 0.90320114E+01  0.90945013E+02                                 1.853331                            1.739360      -0.935821       2.433766                    0.997884       3.505082       9.776969       0.484268       1.256104      -0.715803      -0.017870       0.024108      -0.036845       0.047519       0.000982       0.013555      -0.002375      -0.018552       0.035345      -0.020942       0.003289       0.017653              1.889238       1.720630      -0.256549       0.302698       1.907555      -0.480491       2.039530           0.000004
           58              H       6.120773      14.441023      14.137442       0.122451       0.977790 0.69117731E+01  0.63906208E+02                                 1.489950                            1.433434      -0.748547       2.526020                    0.999840       3.005096       7.563766       0.594231       1.114801      -0.751178      -0.017544      -0.018739      -0.026798       0.037109       0.003373       0.011805       0.000474      -0.021991       0.015747      -0.019585       0.007597       0.011988              1.491126       1.361779       0.121917       0.230618       1.441849       0.290832       1.669749           0.000006
           59              H      -1.341817      13.198252      15.944599       0.115710       0.990637 0.69768517E+01  0.66229289E+02                                 1.649131                            1.551021      -0.779441       2.517915                    0.999523       3.335924       9.201305       0.499009       1.293026      -0.706677      -0.005285      -0.040622       0.003396       0.041105       0.001909       0.009278      -0.000652      -0.024635      -0.006315      -0.017159       0.003642       0.013517              1.694709       1.367904       0.084205      -0.026938       2.368094      -0.011825       1.348128           0.000001
           60              H      -0.418040      14.273122      17.747375       0.131953       0.846185 0.60143304E+01  0.56048102E+02                                 1.583106                            1.517558      -1.140381       2.356210                    0.995733       3.583128      10.407563       0.457718       1.435934      -0.675675       0.006122      -0.022219       0.028690       0.036800      -0.000310       0.007041      -0.003856      -0.009639       0.018572      -0.010945       0.000309       0.010636              1.605808       1.410467      -0.107659       0.203636       1.632153      -0.309052       1.774804          -0.000001
           61              H       0.758482       0.425750      19.201863       0.125507       0.848526 0.59939404E+01  0.55651865E+02                                 1.568847                            1.501426      -1.046684       2.394594                    0.996628       3.547332      10.189264       0.467748       1.410349      -0.680656       0.005335      -0.035180       0.006561       0.036182      -0.003262       0.007273       0.000760      -0.019306      -0.009824      -0.013678       0.001837       0.011841              1.591607       1.325142      -0.073754       0.053360       2.053797      -0.068025       1.395883          -0.000001
           62              H       1.684621       1.735981      20.816256       0.115632       0.940576 0.62831062E+01  0.58848337E+02                                 1.663861                            1.521014      -1.029776       2.395883                    0.997308       3.563788      10.179525       0.473612       1.380776      -0.686359       0.018039      -0.016243       0.031949       0.040125      -0.001372       0.010790       0.000029      -0.011627       0.012403      -0.014302       0.003759       0.010543              1.756567       1.686473      -0.239413       0.493347       1.525601      -0.369167       2.057628          -0.000002
           63              H       1.533579       4.010146      20.636635       0.118351       1.042313 0.73720857E+01  0.69516093E+02                                 1.577978                            1.498257      -0.761801       2.518374                    0.999847       3.098995       7.969031       0.568850       1.141862      -0.744042       0.015824       0.016612       0.027834       0.036071       0.000943       0.013432       0.002545      -0.019433       0.008071      -0.019285       0.006697       0.012589              1.586918       1.444579       0.192951       0.287127       1.556726       0.262402       1.759448           0.000004
           64              H       0.410911       4.941100      18.866717       0.089342       1.151195 0.78852810E+01  0.76871348E+02                                 1.781634                            1.612480      -1.046886       2.368893                    0.997315       3.581066       9.880164       0.508108       1.236525      -0.717471      -0.003325       0.043909       0.000168       0.044035       0.003415       0.007148       0.008657      -0.025619      -0.000218      -0.015992      -0.002491       0.018483              1.872328       1.387283      -0.096784       0.050080       2.751999      -0.276024       1.477701           0.000002
           65              C       3.616421       0.512699       5.632853       0.614079      22.998098 0.24968678E+03  0.51880724E+04                                 7.557546                            5.672961      -0.113944       2.021453                    0.999453      22.493140      63.870943       0.609874       0.483343      -1.009887      -0.014612       0.049304      -0.043711       0.067492      -0.002240      -0.036235       0.020565       0.132385      -0.102212      -0.066292      -0.027656       0.093948              8.888407       4.994132       0.454508       1.395432      12.855927      -2.018623       8.815163           0.000001
           66              C       3.781505      14.300106       6.520003      -0.033709      37.030977 0.45057088E+03  0.10640509E+05                                 9.700584                            7.085043      -0.027497       1.996645                    0.999322      27.589360      78.345504       0.620803       0.417785      -1.068074       0.004388      -0.044010       0.022695       0.049711      -0.006930       0.001766       0.018637      -0.012981       0.032968      -0.019331      -0.006176       0.025506             11.839548       8.225747       1.524298       2.136444      16.873997      -5.588408      10.418899           0.000001
           67              C       3.022645      13.165272       6.295039      -0.121294      35.310597 0.46239539E+03  0.11121454E+05                                 9.557591                            7.320356      -0.169183       1.910553                    0.999425      30.517362      90.901513       0.585971       0.434592      -1.045161       0.028422      -0.015568       0.010444       0.034048      -0.027820      -0.003915       0.025748       0.047464       0.067373      -0.054179       0.013225       0.040954             11.271946       8.652737       3.151697       1.070237      16.355619      -4.541748       8.807483           0.000000
           68              C       3.089264      12.058921       7.131807      -0.086023      40.460077 0.47983115E+03  0.11493133E+05                                10.188598                            7.281268       0.097939       2.028704                    0.999390      28.238651      80.346797       0.617162       0.414340      -1.071966       0.032787       0.029269      -0.017635       0.047356      -0.009215      -0.012306      -0.004025      -0.007996       0.005435      -0.018715       0.006473       0.012242             12.423086      11.573487       3.809740       3.032055      15.689224      -3.712554      10.006547           0.000001
           69              C       3.999430      12.063419       8.201863       0.085747      37.345604 0.44182646E+03  0.10424311E+05                                 9.914276                            7.146067      -0.368339       1.888602                    0.998317      27.260456      78.385530       0.598958       0.433425      -1.054113       0.009466      -0.014829      -0.010452       0.020463      -0.011658      -0.036003      -0.012571       0.004175      -0.003489      -0.042475       0.005667       0.036808             12.039169       9.266354       0.793858       3.158041      14.861703      -5.664435      11.989451           0.000002
           70              C       4.771520      13.202750       8.395722      -0.155092      33.425463 0.44563671E+03  0.10594107E+05                                 9.132654                            7.121357      -0.060434       1.948357                    0.999002      30.285428      88.976304       0.603736       0.426752      -1.052486       0.004642       0.010674      -0.029353       0.031577      -0.006324       0.019032       0.018044       0.022904       0.051244      -0.032702      -0.000253       0.032955             10.315932       7.365958       1.593246       1.441289      14.591352      -4.247956       8.990488           0.000008
           71              C       4.646199      14.318095       7.594001      -0.099324      32.368961 0.43924756E+03  0.10427478E+05                                 9.020578                            7.134875      -0.189676       1.909482                    0.999347      30.018359      88.764326       0.593665       0.434605      -1.045399      -0.010050      -0.027940       0.002546       0.029802       0.000147      -0.007400       0.032706      -0.008879      -0.020815      -0.034104      -0.000498       0.034602             10.067318       7.557845       0.893347       2.117738      13.279413      -3.822902       9.364695           0.000007
           72              C       2.129803      10.925587       6.890634       0.613695      22.561360 0.24859611E+03  0.51557588E+04                                 7.408105                            5.642022      -0.012851       2.054967                    0.999616      22.410266      63.415232       0.615037       0.480183      -1.012330      -0.028670      -0.048007      -0.015309       0.057974      -0.051961      -0.056421       0.026095       0.026736       0.102832      -0.073410      -0.023148       0.096558              8.490202       9.030856       2.243093       2.027074      10.135794      -1.752475       6.303956           0.000001
           73              C       4.194130      10.957068       9.188023       0.080017      38.619212 0.44204982E+03  0.10430731E+05                                10.125341                            7.142052      -0.322807       1.903473                    0.998647      27.265544      78.400344       0.599869       0.432719      -1.054559      -0.013354      -0.009587      -0.017770       0.024208       0.023510       0.022922      -0.004207      -0.033480       0.010978      -0.041795       0.012180       0.029615             12.481591      11.404604      -2.493874      -1.414427      12.178197      -6.267989      13.861973           0.000001
           74              C       5.363476      10.197014       9.212776      -0.087840      41.088652 0.47754498E+03  0.11441758E+05                                10.319338                            7.284970       0.061156       2.016662                    0.999346      28.380433      81.156150       0.613416       0.416747      -1.068822      -0.022899      -0.025837       0.031653       0.046839       0.015911       0.016237      -0.000942       0.017280       0.018603      -0.024399      -0.001017       0.025416             12.578778      13.708754      -2.710921      -3.548701       9.813686      -4.162223      14.213894          -0.000001
           75              C       6.423616      10.319942       8.160025       0.605028      22.727892 0.25507944E+03  0.53292895E+04                                 7.484834                            5.734573      -0.052652       2.038433                    0.999683      22.685413      64.624715       0.606393       0.483457      -1.009680       0.043188       0.007239      -0.036988       0.057321       0.013603       0.021682       0.017833      -0.154699      -0.142353      -0.072450      -0.032390       0.104840              8.606812      11.188556      -0.783156      -1.865472       4.873226      -1.401049       9.758655           0.000001
           76              C       5.566523       9.263062      10.227193      -0.134664      37.821599 0.47983721E+03  0.11648397E+05                                10.016803                            7.487877      -0.148544       1.919439                    0.999253      30.716346      91.921898       0.575810       0.438182      -1.043004      -0.021569       0.013802      -0.011516       0.028077       0.000096       0.025309       0.026256       0.007543      -0.062988      -0.045062       0.010209       0.034853             11.769057      10.613087      -1.150961      -2.777699       9.143752      -4.762605      15.550332          -0.000003
           77              C       4.625899       9.080170      11.224087      -0.018072      36.610455 0.43590841E+03  0.10196224E+05                                 9.565795                            6.951968       0.097823       2.040462                    0.999389      27.128483      76.345023       0.629811       0.415768      -1.070755      -0.010448       0.022286      -0.035593       0.043275      -0.002782      -0.001578       0.010681       0.008038       0.007896      -0.012878       0.001824       0.011053             11.447028      10.186484      -2.184966      -1.215478       9.599184      -5.424909      14.555416          -0.000003
           78              C       3.471411       9.847719      11.208315      -0.088009      33.174606 0.43899034E+03  0.10422082E+05                                 9.205267                            7.155143      -0.135395       1.935445                    0.999014      29.684202      87.840757       0.589921       0.437334      -1.043540       0.009254      -0.005582      -0.030384       0.032249       0.020527       0.004650       0.021103       0.007420       0.042318      -0.032273      -0.000298       0.032572             10.384104      10.080354      -2.278068      -1.359820       8.678376      -3.967152      12.393581          -0.000001
           79              C       3.260751      10.769678      10.206603      -0.142297      33.855222 0.44254053E+03  0.10510059E+05                                 9.218512                            7.099178      -0.000043       1.971476                    0.999161      30.113184      88.643215       0.603893       0.427065      -1.051504      -0.003617      -0.039574      -0.008021       0.040541      -0.007019       0.011039       0.010921       0.015359      -0.064523      -0.029125       0.006808       0.022317             10.522236       9.359502      -1.068319      -2.043862       8.514518      -4.605331      13.692688           0.000003
           80              C       4.862405       8.089252      12.330724       0.570817      23.172860 0.25551346E+03  0.53136262E+04                                 7.451417                            5.636851       0.006840       2.051304                    0.999656      22.619938      63.233156       0.631594       0.466327      -1.024004       0.017298      -0.041740       0.031149       0.054879       0.055188       0.032683       0.053796       0.022029      -0.090630      -0.070155      -0.029129       0.099284              8.631521       7.163070      -2.016143      -0.587195       7.776880      -3.395730      10.954612          -0.000002
           81              C       3.380043       6.240837       3.975745       0.099539      23.787471 0.33165397E+03  0.73177601E+04                                 7.258842                            6.160265       0.131937       2.061803                    0.999556      26.000429      73.416244       0.646946       0.429086      -1.051817       0.012720      -0.016943       0.050863       0.055099       0.004505      -0.013962       0.012477       0.048316       0.053914      -0.037170       0.005915       0.031255              7.590293       5.738319       0.009249       1.928166       9.654569       0.413174       7.377991           0.000003
           82              C       3.282219       7.623025       3.927554      -0.138028      27.190546 0.40521094E+03  0.93150506E+04                                 7.718536                            6.661525       0.496735       2.144442                    0.999765      28.082749      78.576695       0.648791       0.410674      -1.073100      -0.009837       0.008689       0.027951       0.030879      -0.012930       0.004980      -0.007614       0.007027       0.022200      -0.017510       0.000187       0.017323              7.964927       5.584803      -0.022336       1.686928      10.567879       0.364320       7.742098           0.000005
           83              C       3.734249       8.360592       4.998705      -0.010481      25.617238 0.37508273E+03  0.85299318E+04                                 7.679022                            6.585522       0.189615       2.073303                    0.998977      27.099196      77.546706       0.621159       0.433595      -1.049640      -0.014677      -0.021096       0.013189       0.028886       0.002540      -0.011532      -0.000063       0.029159      -0.040771      -0.017100      -0.007919       0.025019              8.017867       5.587154      -0.405507       1.661092      10.520021       0.254560       7.946426           0.000001
           84              C       4.283683       7.726464       6.063285      -0.123123      29.661013 0.44115817E+03  0.10464377E+05                                 8.510134                            7.183085      -0.155950       1.950601                    0.996802      28.954317      85.055816       0.588746       0.438590      -1.044992      -0.030630       0.013731      -0.004744       0.033900       0.018339      -0.021494       0.008650       0.056666      -0.016471      -0.038293      -0.005323       0.043616              9.055787       6.151522      -0.951237       1.758583      12.262659      -0.334610       8.753180          -0.000001
           85              C       4.389835       6.333782       6.050142       0.179073      30.832661 0.38171158E+03  0.87206376E+04                                 8.820350                            6.743356      -0.177815       1.973270                    0.999265      25.814812      74.092587       0.600130       0.446733      -1.041615      -0.037009      -0.012905      -0.030884       0.049900       0.002978      -0.014199       0.004298       0.049100      -0.003093      -0.025497      -0.005822       0.031319              9.908298       6.551029      -1.155956       3.076600      12.322240      -0.827776      10.851625          -0.000001
           86              C       5.015349       5.566233       7.127865       0.182605      31.457642 0.37942684E+03  0.86421184E+04                                 8.901963                            6.694444      -0.187958       1.967310                    0.999336      25.688226      73.247797       0.607130       0.442927      -1.045454      -0.003927      -0.048279       0.012168       0.049944      -0.011694      -0.022352      -0.000911       0.020605      -0.031082      -0.025604      -0.005423       0.031027             10.103516       7.098412      -0.343596       4.067880      11.006953      -0.497454      12.205183          -0.000001
           87              C       5.692838       6.143394       8.192444      -0.131064      30.911527 0.43194037E+03  0.10187398E+05                                 8.726517                            7.089654      -0.082589       1.972299                    0.997690      28.862003      84.424163       0.595126       0.436373      -1.046768       0.008282      -0.007486       0.023309       0.025845      -0.001259      -0.030591       0.008458       0.014574      -0.052208      -0.036723       0.001696       0.035026              9.504269       7.292544       0.447148       3.669976       9.631892       0.245648      11.588371          -0.000003
           88              C       6.245894       5.372846       9.143118       0.008620      26.479610 0.35530160E+03  0.79828566E+04                                 7.912944                            6.436741       0.161217       2.075699                    0.998865      26.544402      75.856582       0.623417       0.437287      -1.045911      -0.012697      -0.003719      -0.014468       0.019605      -0.000922      -0.029123      -0.003982       0.042001      -0.002393      -0.024554      -0.016949       0.041503              8.588374       6.618926       0.562687       3.110737       9.430188       0.640463       9.716008          -0.000003
           89              C       6.150933       4.032633       9.040165      -0.127888      27.595589 0.37704186E+03  0.85152486E+04                                 7.783714                            6.394433       0.491034       2.148110                    0.999773      27.563914      76.517432       0.666887       0.406673      -1.075416      -0.003989       0.024934       0.003710       0.025522      -0.004134       0.004244      -0.009553       0.007096       0.038260      -0.013991      -0.003688       0.017679              8.332205       5.968475       0.605133       2.691349       9.777240       1.477062       9.250902           0.000001
           90              C       5.475085       3.480957       7.975585       0.090716      26.299842 0.32714549E+03  0.71691513E+04                                 7.712465                            6.070974       0.303989       2.112837                    0.999749      25.743314      71.640455       0.661565       0.422481      -1.059510      -0.028309       0.043622      -0.033990       0.062125      -0.001706      -0.031266      -0.008917       0.006875      -0.040272      -0.036782       0.004523       0.032259              8.475159       5.598859       0.388094       2.591097      10.742136       1.407388       9.084484           0.000002
           91              C      -0.412913       8.008299       5.319612       0.614079      22.998095 0.24968661E+03  0.51880684E+04                                 7.557545                            5.672959      -0.113945       2.021453                    0.999453      22.493140      63.870943       0.609874       0.483343      -1.009887       0.014612       0.049304       0.043711       0.067492       0.002240      -0.036235      -0.020565       0.132385      -0.102212      -0.066292      -0.027656       0.093948              8.888408       4.994131      -0.454509       1.395430      12.855936       2.018626       8.815158           0.000001
           92              C       7.630703       6.804506       4.432463      -0.033709      37.030989 0.45057092E+03  0.10640510E+05                                 9.700587                            7.085044      -0.027497       1.996645                    0.999322      27.589360      78.345506       0.620803       0.417785      -1.068074      -0.004388      -0.044010      -0.022695       0.049711       0.006930       0.001766      -0.018637      -0.012981       0.032968      -0.019331      -0.006176       0.025506             11.839552       8.225745      -1.524297       2.136441      16.874007       5.588417      10.418905           0.000001
           93              C       0.180864       5.669672       4.657426      -0.121295      35.310608 0.46239560E+03  0.11121460E+05                                 9.557593                            7.320358      -0.169184       1.910552                    0.999425      30.517363      90.901519       0.585970       0.434593      -1.045161      -0.028422      -0.015568      -0.010444       0.034048       0.027820      -0.003915      -0.025748       0.047465       0.067374      -0.054179       0.013225       0.040954             11.271949       8.652737      -3.151699       1.070235      16.355623       4.541752       8.807487           0.000000
           94              C       0.114245       4.563321       3.820658      -0.086023      40.460080 0.47983118E+03  0.11493134E+05                                10.188598                            7.281268       0.097939       2.028704                    0.999390      28.238652      80.346800       0.617162       0.414340      -1.071966      -0.032787       0.029269       0.017635       0.047356       0.009215      -0.012306       0.004025      -0.007996       0.005435      -0.018715       0.006473       0.012242             12.423086      11.573490      -3.809743       3.032055      15.689223       3.712551      10.006546           0.000000
           95              C       7.412779       4.567819       2.750602       0.085747      37.345616 0.44182650E+03  0.10424312E+05                                 9.914278                            7.146067      -0.368339       1.888602                    0.998317      27.260457      78.385533       0.598958       0.433425      -1.054113      -0.009466      -0.014829       0.010452       0.020463       0.011658      -0.036003       0.012571       0.004175      -0.003489      -0.042475       0.005667       0.036808             12.039174       9.266355      -0.793857       3.158042      14.861709       5.664441      11.989456           0.000002
           96              C       6.640689       5.707150       2.556744      -0.155092      33.425483 0.44563675E+03  0.10594108E+05                                 9.132658                            7.121357      -0.060434       1.948357                    0.999002      30.285428      88.976306       0.603736       0.426752      -1.052486      -0.004642       0.010674       0.029353       0.031577       0.006324       0.019032      -0.018044       0.022904       0.051244      -0.032702      -0.000253       0.032955             10.315938       7.365961      -1.593248       1.441288      14.591365       4.247963       8.990489           0.000008
           97              C       6.766010       6.822495       3.358464      -0.099324      32.368968 0.43924750E+03  0.10427476E+05                                 9.020579                            7.134875      -0.189676       1.909482                    0.999347      30.018357      88.764321       0.593665       0.434605      -1.045399       0.010050      -0.027940      -0.002546       0.029802      -0.000147      -0.007400      -0.032706      -0.008879      -0.020815      -0.034104      -0.000498       0.034602             10.067321       7.557843      -0.893348       2.117735      13.279421       3.822909       9.364698           0.000007
           98              C       1.073706       3.429987       4.061831       0.613695      22.561341 0.24859582E+03  0.51557516E+04                                 7.408101                            5.642019      -0.012851       2.054967                    0.999616      22.410266      63.415233       0.615037       0.480183      -1.012330       0.028670      -0.048007       0.015309       0.057974       0.051961      -0.056421      -0.026095       0.026736       0.102832      -0.073410      -0.023148       0.096558              8.490197       9.030848      -2.243092       2.027072      10.135792       1.752474       6.303952           0.000001
           99              C       7.218078       3.461468       1.764442       0.080018      38.619195 0.44204936E+03  0.10430717E+05                                10.125338                            7.142048      -0.322807       1.903473                    0.998647      27.265544      78.400344       0.599869       0.432719      -1.054559       0.013354      -0.009587       0.017770       0.024208      -0.023510       0.022922       0.004207      -0.033480       0.010978      -0.041795       0.012180       0.029615             12.481587      11.404604       2.493877      -1.414429      12.178194       6.267984      13.861965           0.000001
          100              C       6.048733       2.701414       1.739690      -0.087840      41.088650 0.47754511E+03  0.11441762E+05                                10.319337                            7.284971       0.061156       2.016662                    0.999346      28.380432      81.156142       0.613416       0.416747      -1.068822       0.022899      -0.025837      -0.031653       0.046839      -0.015911       0.016237       0.000942       0.017280       0.018602      -0.024399      -0.001017       0.025416             12.578776      13.708761       2.710928      -3.548700       9.813685       4.162215      14.213882          -0.000001
          101              C       4.988592       2.824342       2.792441       0.605028      22.727898 0.25507962E+03  0.53292938E+04                                 7.484835                            5.734575      -0.052652       2.038433                    0.999683      22.685414      64.624716       0.606393       0.483457      -1.009680      -0.043188       0.007239       0.036988       0.057321      -0.013603       0.021682      -0.017833      -0.154699      -0.142353      -0.072450      -0.032390       0.104840              8.606813      11.188556       0.783157      -1.865468       4.873227       1.401050       9.758655           0.000001
          102              C       5.845685       1.767462       0.725272      -0.134664      37.821602 0.47983752E+03  0.11648406E+05                                10.016804                            7.487880      -0.148544       1.919439                    0.999253      30.716346      91.921900       0.575810       0.438182      -1.043004       0.021569       0.013802       0.011516       0.028077      -0.000096       0.025309      -0.026256       0.007543      -0.062988      -0.045062       0.010209       0.034853             11.769057      10.613098       1.150964      -2.777700       9.143750       4.762598      15.550324          -0.000003
          103              C       4.984627       1.584570      21.633310      -0.018072      36.610433 0.43590812E+03  0.10196216E+05                                 9.565792                            6.951965       0.097823       2.040462                    0.999389      27.128483      76.345025       0.629811       0.415768      -1.070755       0.010448       0.022286       0.035593       0.043275       0.002782      -0.001578      -0.010681       0.008038       0.007896      -0.012878       0.001824       0.011053             11.447023      10.186486       2.184968      -1.215478       9.599182       5.424902      14.555401          -0.000003
          104              C       6.139114       2.352119      21.649081      -0.088009      33.174619 0.43899054E+03  0.10422087E+05                                 9.205269                            7.155145      -0.135395       1.935445                    0.999014      29.684201      87.840753       0.589921       0.437334      -1.043540      -0.009254      -0.005582       0.030384       0.032249      -0.020527       0.004650      -0.021103       0.007421       0.042318      -0.032273      -0.000298       0.032572             10.384107      10.080362       2.278071      -1.359824       8.678377       3.967149      12.393582          -0.000001
          105              C      -0.057243       3.274078       0.745863      -0.142297      33.855246 0.44254083E+03  0.10510068E+05                                 9.218516                            7.099180      -0.000043       1.971476                    0.999161      30.113184      88.643214       0.603892       0.427065      -1.051504       0.003617      -0.039574       0.008022       0.040541       0.007019       0.011039      -0.010921       0.015359      -0.064523      -0.029125       0.006808       0.022317             10.522242       9.359513       1.068318      -2.043870       8.514518       4.605331      13.692696           0.000002
          106              C       4.748121       0.593652      20.526673       0.570817      23.172863 0.25551351E+03  0.53136275E+04                                 7.451418                            5.636852       0.006840       2.051304                    0.999656      22.619938      63.233156       0.631594       0.466327      -1.024004      -0.017298      -0.041740      -0.031149       0.054879      -0.055188       0.032683      -0.053796       0.022029      -0.090630      -0.070155      -0.029129       0.099284              8.631522       7.163067       2.016144      -0.587190       7.776883       3.395735      10.954618          -0.000002
          107              C      -0.176535      13.736437       6.976721       0.099539      23.787469 0.33165400E+03  0.73177610E+04                                 7.258841                            6.160265       0.131937       2.061803                    0.999556      26.000424      73.416227       0.646946       0.429086      -1.051818      -0.012720      -0.016943      -0.050862       0.055099      -0.004505      -0.013962      -0.012477       0.048316       0.053914      -0.037170       0.005915       0.031255              7.590293       5.738318      -0.009252       1.928166       9.654566      -0.413178       7.377993           0.000003
          108              C      -0.078711       0.127425       7.024911      -0.138028      27.190572 0.40521149E+03  0.93150662E+04                                 7.718541                            6.661529       0.496734       2.144441                    0.999765      28.082754      78.576711       0.648791       0.410674      -1.073100       0.009837       0.008689      -0.027951       0.030879       0.012930       0.004980       0.007614       0.007027       0.022200      -0.017510       0.000188       0.017323              7.964931       5.584807       0.022334       1.686930      10.567883      -0.364326       7.742104           0.000005
          109              C       7.677959       0.864992       5.953760      -0.010481      25.617227 0.37508236E+03  0.85299218E+04                                 7.679020                            6.585519       0.189615       2.073303                    0.998977      27.099195      77.546707       0.621159       0.433595      -1.049640       0.014677      -0.021096      -0.013189       0.028886      -0.002540      -0.011532       0.000063       0.029159      -0.040771      -0.017100      -0.007919       0.025019              8.017866       5.587151       0.405508       1.661092      10.520022      -0.254553       7.946424           0.000001
          110              C       7.128526       0.230864       4.889181      -0.123123      29.661007 0.44115781E+03  0.10464367E+05                                 8.510133                            7.183082      -0.155950       1.950601                    0.996802      28.954317      85.055816       0.588746       0.438590      -1.044992       0.030630       0.013731       0.004744       0.033900      -0.018339      -0.021494      -0.008650       0.056666      -0.016471      -0.038293      -0.005323       0.043616              9.055786       6.151520       0.951239       1.758583      12.262659       0.334613       8.753180          -0.000001
          111              C       7.022373      13.829382       4.902324       0.179073      30.832661 0.38171148E+03  0.87206349E+04                                 8.820350                            6.743355      -0.177815       1.973270                    0.999265      25.814812      74.092587       0.600130       0.446733      -1.041615       0.037009      -0.012905       0.030883       0.049900      -0.002978      -0.014199      -0.004298       0.049100      -0.003093      -0.025497      -0.005822       0.031319              9.908299       6.551031       1.155958       3.076601      12.322243       0.827778      10.851622          -0.000001
          112              C       6.396859      13.061833       3.824601       0.182605      31.457652 0.37942704E+03  0.86421241E+04                                 8.901965                            6.694445      -0.187958       1.967310                    0.999336      25.688227      73.247798       0.607130       0.442927      -1.045454       0.003927      -0.048279      -0.012168       0.049944       0.011694      -0.022352       0.000911       0.020605      -0.031082      -0.025604      -0.005423       0.031027             10.103518       7.098413       0.343599       4.067880      11.006954       0.497461      12.205186          -0.000001
          113              C       5.719370      13.638994       2.760021      -0.131064      30.911529 0.43194055E+03  0.10187404E+05                                 8.726518                            7.089656      -0.082589       1.972299                    0.997690      28.862003      84.424166       0.595126       0.436373      -1.046768      -0.008282      -0.007486      -0.023309       0.025845       0.001259      -0.030591      -0.008458       0.014574      -0.052208      -0.036723       0.001696       0.035026              9.504269       7.292543      -0.447145       3.669974       9.631894      -0.245646      11.588372          -0.000003
          114              C       5.166314      12.868446       1.809347       0.008620      26.479613 0.35530161E+03  0.79828570E+04                                 7.912944                            6.436741       0.161217       2.075699                    0.998865      26.544402      75.856582       0.623417       0.437287      -1.045911       0.012697      -0.003719       0.014468       0.019605       0.000922      -0.029123       0.003982       0.042001      -0.002393      -0.024554      -0.016949       0.041503              8.588375       6.618928      -0.562690       3.110738       9.430189      -0.640465       9.716008          -0.000003
          115              C       5.261276      11.528233       1.912300      -0.127888      27.595589 0.37704173E+03  0.85152450E+04                                 7.783715                            6.394432       0.491034       2.148110                    0.999773      27.563915      76.517440       0.666887       0.406673      -1.075416       0.003989       0.024934      -0.003710       0.025522       0.004134       0.004244       0.009553       0.007096       0.038260      -0.013991      -0.003688       0.017679              8.332207       5.968476      -0.605135       2.691350       9.777241      -1.477066       9.250904           0.000001
          116              C       5.937123      10.976557       2.976880       0.090716      26.299847 0.32714543E+03  0.71691500E+04                                 7.712466                            6.070974       0.303989       2.112837                    0.999749      25.743315      71.640460       0.661565       0.422481      -1.059510       0.028309       0.043622       0.033990       0.062125       0.001706      -0.031266       0.008917       0.006875      -0.040272      -0.036782       0.004523       0.032259              8.475162       5.598859      -0.388095       2.591098      10.742137      -1.407394       9.084488           0.000002
          117              C       2.790596      14.478501      16.272078       0.614079      22.998097 0.24968677E+03  0.51880724E+04                                 7.557546                            5.672961      -0.113945       2.021453                    0.999453      22.493140      63.870943       0.609874       0.483343      -1.009887       0.014612      -0.049304       0.043711       0.067492      -0.002240      -0.036235       0.020565       0.132385      -0.102212      -0.066292      -0.027656       0.093948              8.888407       4.994132       0.454508       1.395432      12.855927      -2.018623       8.815163           0.000001
          118              C       2.625512       0.691094      15.384928      -0.033709      37.030975 0.45057085E+03  0.10640508E+05                                 9.700584                            7.085043      -0.027497       1.996645                    0.999322      27.589359      78.345501       0.620803       0.417785      -1.068074      -0.004388       0.044010      -0.022695       0.049711      -0.006930       0.001766       0.018637      -0.012981       0.032968      -0.019331      -0.006176       0.025506             11.839547       8.225747       1.524298       2.136444      16.873996      -5.588408      10.418899           0.000001
          119              C       3.384372       1.825928      15.609892      -0.121295      35.310595 0.46239535E+03  0.11121453E+05                                 9.557591                            7.320356      -0.169183       1.910553                    0.999425      30.517361      90.901511       0.585971       0.434593      -1.045161      -0.028422       0.015568      -0.010444       0.034048      -0.027820      -0.003915       0.025748       0.047464       0.067374      -0.054179       0.013225       0.040954             11.271946       8.652737       3.151697       1.070237      16.355619      -4.541748       8.807483           0.000000
          120              C       3.317753       2.932279      14.773124      -0.086023      40.460079 0.47983118E+03  0.11493134E+05                                10.188598                            7.281268       0.097939       2.028704                    0.999390      28.238652      80.346799       0.617162       0.414340      -1.071966      -0.032787      -0.029269       0.017635       0.047356      -0.009215      -0.012306      -0.004025      -0.007996       0.005435      -0.018715       0.006473       0.012242             12.423086      11.573488       3.809740       3.032055      15.689224      -3.712553      10.006547           0.000001
          121              C       2.407587       2.927781      13.703068       0.085747      37.345605 0.44182648E+03  0.10424312E+05                                 9.914276                            7.146067      -0.368339       1.888602                    0.998317      27.260457      78.385533       0.598958       0.433425      -1.054113      -0.009466       0.014829       0.010452       0.020463      -0.011658      -0.036003      -0.012571       0.004175      -0.003489      -0.042475       0.005667       0.036808             12.039170       9.266354       0.793858       3.158041      14.861703      -5.664435      11.989451           0.000002
          122              C       1.635497       1.788450      13.509209      -0.155092      33.425471 0.44563684E+03  0.10594111E+05                                 9.132656                            7.121358      -0.060435       1.948356                    0.999002      30.285432      88.976322       0.603736       0.426752      -1.052486      -0.004642      -0.010674       0.029353       0.031577      -0.006324       0.019032       0.018044       0.022904       0.051244      -0.032702      -0.000253       0.032955             10.315935       7.365959       1.593247       1.441289      14.591355      -4.247958       8.990489           0.000008
          123              C       1.760818       0.673105      14.310930      -0.099324      32.368961 0.43924754E+03  0.10427478E+05                                 9.020579                            7.134876      -0.189676       1.909482                    0.999347      30.018359      88.764332       0.593665       0.434605      -1.045399       0.010050       0.027941      -0.002546       0.029802       0.000147      -0.007400       0.032706      -0.008879      -0.020815      -0.034104      -0.000498       0.034602             10.067319       7.557845       0.893348       2.117738      13.279414      -3.822903       9.364696           0.000007
          124              C       4.277214       4.065613      15.014297       0.613695      22.561360 0.24859611E+03  0.51557588E+04                                 7.408105                            5.642022      -0.012851       2.054967                    0.999616      22.410266      63.415232       0.615037       0.480183      -1.012330       0.028670       0.048007       0.015309       0.057974      -0.051961      -0.056421       0.026095       0.026736       0.102832      -0.073410      -0.023148       0.096558              8.490202       9.030856       2.243093       2.027074      10.135794      -1.752475       6.303956           0.000001
          125              C       2.212887       4.034132      12.716908       0.080018      38.619212 0.44204983E+03  0.10430731E+05                                10.125342                            7.142052      -0.322807       1.903473                    0.998647      27.265544      78.400345       0.599869       0.432719      -1.054559       0.013354       0.009587       0.017770       0.024208       0.023510       0.022922      -0.004207      -0.033480       0.010978      -0.041795       0.012180       0.029615             12.481591      11.404604      -2.493874      -1.414427      12.178197      -6.267989      13.861973           0.000001
          126              C       1.043541       4.794186      12.692155      -0.087840      41.088652 0.47754498E+03  0.11441758E+05                                10.319338                            7.284970       0.061156       2.016662                    0.999346      28.380433      81.156147       0.613416       0.416747      -1.068822       0.022899       0.025837      -0.031653       0.046839       0.015911       0.016237      -0.000942       0.017280       0.018602      -0.024399      -0.001017       0.025416             12.578777      13.708753      -2.710921      -3.548701       9.813686      -4.162223      14.213893          -0.000001
          127              C      -0.016599       4.671258      13.744906       0.605028      22.727894 0.25507947E+03  0.53292900E+04                                 7.484834                            5.734573      -0.052652       2.038433                    0.999683      22.685414      64.624716       0.606393       0.483457      -1.009680      -0.043188      -0.007239       0.036988       0.057321       0.013603       0.021682       0.017832      -0.154699      -0.142353      -0.072450      -0.032390       0.104840              8.606812      11.188556      -0.783156      -1.865472       4.873226      -1.401049       9.758655           0.000001
          128              C       0.840494       5.728138      11.677738      -0.134664      37.821601 0.47983724E+03  0.11648398E+05                                10.016803                            7.487877      -0.148544       1.919439                    0.999253      30.716347      91.921902       0.575810       0.438182      -1.043004       0.021569      -0.013802       0.011516       0.028077       0.000096       0.025309       0.026256       0.007543      -0.062988      -0.045062       0.010209       0.034853             11.769058      10.613087      -1.150961      -2.777699       9.143753      -4.762606      15.550333          -0.000003
          129              C       1.781118       5.911030      10.680844      -0.018072      36.610455 0.43590841E+03  0.10196224E+05                                 9.565796                            6.951968       0.097823       2.040462                    0.999389      27.128483      76.345026       0.629811       0.415768      -1.070755       0.010448      -0.022286       0.035594       0.043275      -0.002782      -0.001578       0.010681       0.008038       0.007896      -0.012878       0.001824       0.011053             11.447029      10.186485      -2.184966      -1.215478       9.599185      -5.424909      14.555417          -0.000003
          130              C       2.935606       5.143481      10.696616      -0.088009      33.174605 0.43899032E+03  0.10422081E+05                                 9.205267                            7.155143      -0.135395       1.935445                    0.999014      29.684201      87.840754       0.589921       0.437334      -1.043540      -0.009254       0.005582       0.030384       0.032249       0.020527       0.004650       0.021103       0.007420       0.042318      -0.032273      -0.000298       0.032572             10.384103      10.080354      -2.278068      -1.359820       8.678376      -3.967152      12.393581          -0.000001
          131              C       3.146266       4.221522      11.698328      -0.142297      33.855220 0.44254050E+03  0.10510058E+05                                 9.218511                            7.099177      -0.000043       1.971476                    0.999161      30.113184      88.643212       0.603893       0.427065      -1.051504       0.003617       0.039574       0.008022       0.040541      -0.007019       0.011039       0.010921       0.015359      -0.064523      -0.029125       0.006808       0.022317             10.522236       9.359502      -1.068319      -2.043862       8.514517      -4.605331      13.692687           0.000003
          132              C       1.544612       6.901948       9.574207       0.570817      23.172858 0.25551344E+03  0.53136257E+04                                 7.451418                            5.636851       0.006840       2.051304                    0.999656      22.619937      63.233155       0.631594       0.466327      -1.024004      -0.017298       0.041740      -0.031149       0.054879       0.055188       0.032683       0.053796       0.022029      -0.090630      -0.070155      -0.029129       0.099284              8.631521       7.163070      -2.016143      -0.587195       7.776880      -3.395730      10.954613          -0.000002
          133              C       3.026974       8.750363      17.929186       0.099539      23.787470 0.33165396E+03  0.73177599E+04                                 7.258842                            6.160265       0.131937       2.061803                    0.999556      26.000429      73.416244       0.646946       0.429086      -1.051818      -0.012720       0.016943      -0.050863       0.055099       0.004505      -0.013962       0.012477       0.048316       0.053914      -0.037170       0.005915       0.031255              7.590293       5.738319       0.009249       1.928166       9.654569       0.413174       7.377991           0.000003
          134              C       3.124798       7.368175      17.977377      -0.138028      27.190550 0.40521100E+03  0.93150526E+04                                 7.718537                            6.661526       0.496734       2.144441                    0.999765      28.082751      78.576704       0.648791       0.410674      -1.073100       0.009837      -0.008689      -0.027951       0.030879      -0.012930       0.004980      -0.007614       0.007027       0.022200      -0.017510       0.000187       0.017323              7.964928       5.584804      -0.022336       1.686928      10.567881       0.364321       7.742099           0.000005
          135              C       2.672768       6.630608      16.906226      -0.010481      25.617236 0.37508270E+03  0.85299310E+04                                 7.679022                            6.585522       0.189615       2.073303                    0.998977      27.099195      77.546706       0.621159       0.433595      -1.049640       0.014677       0.021096      -0.013189       0.028886       0.002540      -0.011532      -0.000063       0.029159      -0.040772      -0.017100      -0.007919       0.025019              8.017867       5.587154      -0.405507       1.661092      10.520022       0.254560       7.946426           0.000001
          136              C       2.123334       7.264736      15.841646      -0.123123      29.661014 0.44115820E+03  0.10464378E+05                                 8.510135                            7.183085      -0.155950       1.950601                    0.996802      28.954318      85.055819       0.588746       0.438590      -1.044992       0.030630      -0.013731       0.004744       0.033900       0.018339      -0.021494       0.008650       0.056666      -0.016471      -0.038293      -0.005323       0.043616              9.055787       6.151522      -0.951237       1.758583      12.262659      -0.334610       8.753180          -0.000001
          137              C       2.017182       8.657418      15.854789       0.179073      30.832663 0.38171161E+03  0.87206383E+04                                 8.820350                            6.743356      -0.177815       1.973270                    0.999265      25.814813      74.092589       0.600130       0.446733      -1.041615       0.037009       0.012905       0.030884       0.049900       0.002978      -0.014199       0.004298       0.049100      -0.003093      -0.025497      -0.005822       0.031319              9.908298       6.551029      -1.155956       3.076600      12.322240      -0.827776      10.851625          -0.000001
          138              C       1.391668       9.424967      14.777066       0.182605      31.457642 0.37942683E+03  0.86421183E+04                                 8.901963                            6.694443      -0.187958       1.967310                    0.999336      25.688226      73.247797       0.607130       0.442927      -1.045454       0.003927       0.048279      -0.012168       0.049944      -0.011694      -0.022352      -0.000911       0.020605      -0.031082      -0.025604      -0.005423       0.031027             10.103516       7.098412      -0.343596       4.067880      11.006953      -0.497455      12.205183          -0.000001
          139              C       0.714179       8.847806      13.712487      -0.131064      30.911529 0.43194039E+03  0.10187399E+05                                 8.726518                            7.089654      -0.082589       1.972299                    0.997690      28.862004      84.424169       0.595126       0.436373      -1.046768      -0.008282       0.007486      -0.023309       0.025845      -0.001259      -0.030591       0.008458       0.014574      -0.052208      -0.036723       0.001696       0.035026              9.504270       7.292544       0.447148       3.669976       9.631893       0.245648      11.588372          -0.000003
          140              C       0.161123       9.618354      12.761813       0.008620      26.479611 0.35530160E+03  0.79828566E+04                                 7.912943                            6.436741       0.161217       2.075699                    0.998865      26.544402      75.856581       0.623417       0.437287      -1.045911       0.012697       0.003719       0.014468       0.019605      -0.000922      -0.029123      -0.003982       0.042001      -0.002393      -0.024554      -0.016949       0.041503              8.588374       6.618926       0.562687       3.110737       9.430188       0.640463       9.716008          -0.000003
          141              C       0.256084      10.958567      12.864766      -0.127887      27.595584 0.37704177E+03  0.85152459E+04                                 7.783713                            6.394432       0.491034       2.148110                    0.999773      27.563911      76.517421       0.666888       0.406673      -1.075416       0.003989      -0.024934      -0.003710       0.025522      -0.004134       0.004244      -0.009553       0.007096       0.038260      -0.013991      -0.003688       0.017679              8.332204       5.968474       0.605133       2.691348       9.777238       1.477061       9.250900           0.000001
          142              C       0.931932      11.510243      13.929346       0.090716      26.299842 0.32714550E+03  0.71691516E+04                                 7.712465                            6.070974       0.303989       2.112837                    0.999749      25.743314      71.640456       0.661565       0.422481      -1.059510       0.028309      -0.043622       0.033990       0.062125      -0.001706      -0.031266      -0.008917       0.006875      -0.040272      -0.036782       0.004523       0.032259              8.475160       5.598859       0.388094       2.591097      10.742136       1.407388       9.084484           0.000003
          143              C      -1.388770       6.982901      16.585319       0.614079      22.998097 0.24968664E+03  0.51880689E+04                                 7.557545                            5.672959      -0.113944       2.021453                    0.999453      22.493141      63.870945       0.609874       0.483343      -1.009887      -0.014612      -0.049304      -0.043711       0.067492       0.002240      -0.036235      -0.020565       0.132385      -0.102212      -0.066292      -0.027656       0.093948              8.888408       4.994131      -0.454509       1.395430      12.855936       2.018626       8.815158           0.000001
          144              C      -1.223686       8.186694      17.472468      -0.033709      37.030987 0.45057089E+03  0.10640509E+05                                 9.700586                            7.085044      -0.027496       1.996645                    0.999322      27.589359      78.345502       0.620803       0.417785      -1.068074       0.004388       0.044010       0.022695       0.049711       0.006930       0.001766      -0.018637      -0.012981       0.032968      -0.019331      -0.006176       0.025506             11.839552       8.225745      -1.524297       2.136441      16.874006       5.588417      10.418905           0.000001
          145              C       6.226153       9.321528      17.247505      -0.121295      35.310605 0.46239556E+03  0.11121459E+05                                 9.557593                            7.320358      -0.169183       1.910553                    0.999425      30.517361      90.901511       0.585970       0.434593      -1.045161       0.028422       0.015568       0.010444       0.034048       0.027820      -0.003915      -0.025748       0.047464       0.067374      -0.054179       0.013225       0.040954             11.271949       8.652737      -3.151699       1.070235      16.355623       4.541752       8.807487           0.000000
          146              C       6.292772      10.427879      18.084273      -0.086023      40.460078 0.47983115E+03  0.11493133E+05                                10.188598                            7.281268       0.097939       2.028704                    0.999390      28.238651      80.346793       0.617162       0.414340      -1.071966       0.032787      -0.029269      -0.017635       0.047356       0.009215      -0.012306       0.004025      -0.007996       0.005435      -0.018715       0.006473       0.012242             12.423085      11.573489      -3.809743       3.032055      15.689221       3.712550      10.006545           0.000000
          147              C      -1.005762      10.423381      19.154329       0.085747      37.345616 0.44182649E+03  0.10424312E+05                                 9.914278                            7.146067      -0.368339       1.888602                    0.998317      27.260457      78.385533       0.598958       0.433425      -1.054113       0.009466       0.014829      -0.010452       0.020463       0.011658      -0.036003       0.012571       0.004175      -0.003489      -0.042475       0.005667       0.036808             12.039173       9.266355      -0.793858       3.158042      14.861710       5.664441      11.989456           0.000002
          148              C      -0.233672       9.284050      19.348187      -0.155092      33.425489 0.44563683E+03  0.10594111E+05                                 9.132659                            7.121358      -0.060435       1.948356                    0.999002      30.285432      88.976326       0.603736       0.426752      -1.052486       0.004642      -0.010674      -0.029353       0.031577       0.006324       0.019032      -0.018044       0.022904       0.051244      -0.032702      -0.000253       0.032955             10.315940       7.365962      -1.593248       1.441289      14.591367       4.247964       8.990491           0.000008
          149              C      -0.358993       8.168705      18.546467      -0.099324      32.368972 0.43924756E+03  0.10427478E+05                                 9.020580                            7.134875      -0.189676       1.909482                    0.999347      30.018360      88.764334       0.593665       0.434605      -1.045399      -0.010050       0.027940       0.002546       0.029802      -0.000147      -0.007400      -0.032706      -0.008879      -0.020815      -0.034104      -0.000498       0.034602             10.067322       7.557843      -0.893348       2.117736      13.279423       3.822910       9.364699           0.000007
          150              C       5.333311      11.561213      17.843100       0.613695      22.561341 0.24859583E+03  0.51557517E+04                                 7.408101                            5.642019      -0.012851       2.054967                    0.999616      22.410266      63.415231       0.615037       0.480183      -1.012330      -0.028670       0.048007      -0.015309       0.057974       0.051961      -0.056421      -0.026095       0.026736       0.102833      -0.073410      -0.023148       0.096558              8.490197       9.030848      -2.243092       2.027072      10.135791       1.752474       6.303952           0.000001
          151              C      -0.811061      11.529732      20.140489       0.080017      38.619197 0.44204938E+03  0.10430718E+05                                10.125339                            7.142048      -0.322807       1.903473                    0.998647      27.265545      78.400350       0.599869       0.432719      -1.054559      -0.013354       0.009587      -0.017770       0.024208      -0.023510       0.022922       0.004207      -0.033480       0.010978      -0.041795       0.012180       0.029615             12.481588      11.404605       2.493877      -1.414429      12.178195       6.267984      13.861966           0.000001
          152              C       0.358284      12.289786      20.165241      -0.087840      41.088650 0.47754511E+03  0.11441762E+05                                10.319338                            7.284971       0.061156       2.016662                    0.999346      28.380432      81.156145       0.613416       0.416747      -1.068822      -0.022899       0.025837       0.031653       0.046839      -0.015911       0.016237       0.000942       0.017280       0.018602      -0.024399      -0.001017       0.025416             12.578777      13.708761       2.710928      -3.548700       9.813686       4.162215      14.213883          -0.000000
          153              C       1.418425      12.166858      19.112490       0.605028      22.727898 0.25507962E+03  0.53292938E+04                                 7.484835                            5.734575      -0.052652       2.038433                    0.999683      22.685414      64.624716       0.606393       0.483457      -1.009680       0.043188      -0.007239      -0.036988       0.057321      -0.013603       0.021682      -0.017833      -0.154699      -0.142353      -0.072450      -0.032390       0.104840              8.606813      11.188556       0.783157      -1.865468       4.873227       1.401050       9.758655           0.000001
          154              C       0.561332      13.223738      21.179659      -0.134664      37.821604 0.47983754E+03  0.11648406E+05                                10.016804                            7.487880      -0.148544       1.919439                    0.999253      30.716347      91.921904       0.575810       0.438182      -1.043004      -0.021569      -0.013802      -0.011516       0.028077      -0.000096       0.025309      -0.026256       0.007543      -0.062988      -0.045062       0.010209       0.034853             11.769058      10.613098       1.150964      -2.777701       9.143750       4.762598      15.550325          -0.000003
          155              C       1.422390      13.406630       0.271621      -0.018072      36.610433 0.43590812E+03  0.10196215E+05                                 9.565791                            6.951965       0.097823       2.040462                    0.999389      27.128483      76.345024       0.629811       0.415768      -1.070755      -0.010448      -0.022286      -0.035593       0.043275       0.002782      -0.001578      -0.010681       0.008038       0.007896      -0.012878       0.001824       0.011053             11.447023      10.186486       2.184968      -1.215478       9.599182       5.424903      14.555401          -0.000003
          156              C       0.267903      12.639081       0.255850      -0.088009      33.174621 0.43899057E+03  0.10422088E+05                                 9.205270                            7.155145      -0.135395       1.935445                    0.999014      29.684202      87.840757       0.589921       0.437334      -1.043540       0.009254       0.005582      -0.030384       0.032249      -0.020527       0.004650      -0.021103       0.007421       0.042318      -0.032273      -0.000298       0.032572             10.384107      10.080362       2.278071      -1.359824       8.678378       3.967150      12.393582          -0.000001
          157              C      -1.744440      11.717122      21.159068      -0.142297      33.855242 0.44254076E+03  0.10510066E+05                                 9.218515                            7.099179      -0.000043       1.971476                    0.999161      30.113182      88.643206       0.603893       0.427065      -1.051504      -0.003617       0.039574      -0.008022       0.040541       0.007019       0.011039      -0.010921       0.015359      -0.064523      -0.029125       0.006808       0.022317             10.522241       9.359512       1.068318      -2.043870       8.514518       4.605330      13.692694           0.000002
          158              C       1.658896      14.397548       1.378258       0.570817      23.172864 0.25551353E+03  0.53136279E+04                                 7.451419                            5.636852       0.006840       2.051304                    0.999656      22.619939      63.233160       0.631594       0.466327      -1.024004       0.017298       0.041740       0.031149       0.054879      -0.055188       0.032683      -0.053796       0.022029      -0.090630      -0.070155      -0.029129       0.099284              8.631523       7.163067       2.016144      -0.587190       7.776883       3.395735      10.954618          -0.000002
          159              C       6.583552       1.254763      14.928210       0.099539      23.787470 0.33165403E+03  0.73177616E+04                                 7.258841                            6.160265       0.131937       2.061803                    0.999556      26.000425      73.416227       0.646946       0.429086      -1.051818       0.012720       0.016943       0.050863       0.055099      -0.004505      -0.013962      -0.012477       0.048316       0.053914      -0.037170       0.005915       0.031255              7.590292       5.738318      -0.009252       1.928166       9.654566      -0.413178       7.377993           0.000003
          160              C       6.485728      14.863775      14.880020      -0.138028      27.190572 0.40521148E+03  0.93150659E+04                                 7.718541                            6.661529       0.496735       2.144441                    0.999765      28.082753      78.576708       0.648791       0.410674      -1.073100      -0.009837      -0.008689       0.027951       0.030879       0.012930       0.004980       0.007614       0.007027       0.022200      -0.017510       0.000187       0.017323              7.964931       5.584807       0.022334       1.686930      10.567883      -0.364326       7.742104           0.000005
          161              C      -1.270942      14.126208      15.951171      -0.010481      25.617227 0.37508236E+03  0.85299216E+04                                 7.679020                            6.585518       0.189615       2.073303                    0.998977      27.099195      77.546705       0.621159       0.433595      -1.049640      -0.014677       0.021096       0.013189       0.028886      -0.002540      -0.011532       0.000063       0.029159      -0.040771      -0.017100      -0.007919       0.025019              8.017866       5.587151       0.405508       1.661092      10.520021      -0.254553       7.946424           0.000001
          162              C      -0.721509      14.760336      17.015750      -0.123123      29.661010 0.44115788E+03  0.10464369E+05                                 8.510133                            7.183082      -0.155950       1.950601                    0.996802      28.954319      85.055821       0.588746       0.438590      -1.044992      -0.030630      -0.013731      -0.004744       0.033900      -0.018339      -0.021494      -0.008650       0.056666      -0.016471      -0.038293      -0.005323       0.043616              9.055786       6.151520       0.951239       1.758583      12.262659       0.334613       8.753180          -0.000001
          163              C      -0.615356       1.161818      17.002607       0.179073      30.832661 0.38171148E+03  0.87206349E+04                                 8.820350                            6.743355      -0.177815       1.973270                    0.999265      25.814812      74.092586       0.600130       0.446733      -1.041615      -0.037009       0.012905      -0.030883       0.049900      -0.002978      -0.014199      -0.004298       0.049100      -0.003093      -0.025497      -0.005822       0.031319              9.908299       6.551031       1.155958       3.076601      12.322244       0.827778      10.851621          -0.000001
          164              C       0.010158       1.929367      18.080330       0.182605      31.457652 0.37942704E+03  0.86421241E+04                                 8.901965                            6.694445      -0.187958       1.967310                    0.999336      25.688227      73.247797       0.607130       0.442927      -1.045454      -0.003926       0.048279       0.012168       0.049944       0.011694      -0.022352       0.000911       0.020605      -0.031082      -0.025604      -0.005423       0.031027             10.103518       7.098413       0.343599       4.067880      11.006954       0.497461      12.205186          -0.000001
          165              C       0.687647       1.352206      19.144910      -0.131064      30.911529 0.43194055E+03  0.10187404E+05                                 8.726518                            7.089656      -0.082589       1.972299                    0.997690      28.862003      84.424165       0.595126       0.436373      -1.046768       0.008282       0.007486       0.023309       0.025845       0.001259      -0.030591      -0.008458       0.014574      -0.052208      -0.036723       0.001696       0.035026              9.504269       7.292543      -0.447145       3.669974       9.631894      -0.245646      11.588372          -0.000003
          166              C       1.240703       2.122754      20.095584       0.008620      26.479614 0.35530164E+03  0.79828577E+04                                 7.912944                            6.436741       0.161217       2.075699                    0.998865      26.544403      75.856585       0.623417       0.437287      -1.045911      -0.012697       0.003719      -0.014468       0.019605       0.000922      -0.029123       0.003982       0.042001      -0.002393      -0.024554      -0.016949       0.041503              8.588375       6.618928      -0.562690       3.110738       9.430190      -0.640465       9.716008          -0.000003
          167              C       1.145741       3.462967      19.992631      -0.127888      27.595585 0.37704165E+03  0.85152426E+04                                 7.783713                            6.394431       0.491034       2.148110                    0.999773      27.563913      76.517429       0.666888       0.406673      -1.075416      -0.003989      -0.024934       0.003710       0.025522       0.004134       0.004244       0.009553       0.007096       0.038260      -0.013991      -0.003688       0.017679              8.332206       5.968475      -0.605134       2.691349       9.777239      -1.477065       9.250902           0.000001
          168              C       0.469894       4.014643      18.928051       0.090716      26.299846 0.32714542E+03  0.71691495E+04                                 7.712465                            6.070973       0.303989       2.112837                    0.999749      25.743314      71.640456       0.661565       0.422481      -1.059510      -0.028309      -0.043622      -0.033990       0.062125       0.001706      -0.031266       0.008917       0.006875      -0.040272      -0.036782       0.004523       0.032259              8.475161       5.598859      -0.388095       2.591098      10.742137      -1.407394       9.084488           0.000002
          169              N       3.923304       5.614204       5.015572      -0.259131      36.020186 0.54180872E+03  0.13241685E+05                                 9.111803                            7.572775      -0.061527       2.005581                    0.998177      28.266071      78.569442       0.631413       0.396913      -1.094684      -0.025656       0.141817      -0.007829       0.144332       0.002317       0.001664       0.001251       0.131685       0.140715      -0.089347       0.041868       0.047479              9.866915       7.409181       0.016740       3.384773      10.797903       0.649017      11.393662          -0.000000
          170              N       4.904178       4.227518       7.032359      -0.252498      35.928704 0.49943077E+03  0.11927376E+05                                 9.008061                            7.200362       0.211985       2.102022                    0.998886      27.476100      74.827074       0.658828       0.389282      -1.103015       0.068975       0.043068       0.109197       0.136148      -0.026114      -0.043408      -0.038579      -0.019715      -0.087695      -0.079688       0.034378       0.045311              9.912670       6.324140      -0.379889       2.741616      13.268486      -0.201594      10.145385           0.000000
          171              N       7.488905      13.109804       5.936893      -0.259131      36.020182 0.54180869E+03  0.13241684E+05                                 9.111803                            7.572775      -0.061527       2.005581                    0.998177      28.266071      78.569443       0.631413       0.396913      -1.094684       0.025656       0.141817       0.007828       0.144332      -0.002317       0.001664      -0.001251       0.131685       0.140715      -0.089347       0.041868       0.047479              9.866915       7.409180      -0.016745       3.384773      10.797905      -0.649018      11.393660          -0.000000
          172              N       6.508030      11.723118       3.920106      -0.252498      35.928699 0.49943075E+03  0.11927375E+05                                 9.008060                            7.200361       0.211985       2.102022                    0.998886      27.476100      74.827072       0.658828       0.389282      -1.103015      -0.068975       0.043068      -0.109197       0.136148       0.026114      -0.043408       0.038579      -0.019715      -0.087695      -0.079689       0.034378       0.045311              9.912668       6.324140       0.379891       2.741616      13.268482       0.201600      10.145383           0.000000
          173              N       2.483713       9.376996      16.889359      -0.259131      36.020188 0.54180875E+03  0.13241686E+05                                 9.111803                            7.572775      -0.061527       2.005581                    0.998177      28.266072      78.569445       0.631413       0.396913      -1.094684       0.025656      -0.141817       0.007829       0.144332       0.002317       0.001664       0.001251       0.131685       0.140715      -0.089347       0.041868       0.047479              9.866915       7.409181       0.016740       3.384774      10.797904       0.649017      11.393662          -0.000000
          174              N       1.502839      10.763682      14.872572      -0.252498      35.928705 0.49943078E+03  0.11927376E+05                                 9.008062                            7.200362       0.211985       2.102022                    0.998886      27.476100      74.827076       0.658828       0.389282      -1.103015      -0.068975      -0.043068      -0.109197       0.136148      -0.026114      -0.043408      -0.038579      -0.019715      -0.087695      -0.079689       0.034378       0.045311              9.912671       6.324140      -0.379889       2.741616      13.268486      -0.201594      10.145386           0.000000
          175              N      -1.081888       1.881396      15.968038      -0.259131      36.020182 0.54180870E+03  0.13241684E+05                                 9.111802                            7.572774      -0.061527       2.005581                    0.998177      28.266071      78.569441       0.631413       0.396913      -1.094684      -0.025656      -0.141817      -0.007828       0.144332      -0.002317       0.001664      -0.001251       0.131685       0.140715      -0.089347       0.041868       0.047479              9.866915       7.409180      -0.016746       3.384773      10.797905      -0.649018      11.393660          -0.000000
          176              N      -0.101013       3.268082      17.984825      -0.252498      35.928699 0.49943075E+03  0.11927375E+05                                 9.008060                            7.200361       0.211985       2.102022                    0.998886      27.476100      74.827073       0.658828       0.389282      -1.103015       0.068975      -0.043068       0.109197       0.136148       0.026114      -0.043408       0.038579      -0.019715      -0.087695      -0.079688       0.034378       0.045311              9.912669       6.324140       0.379891       2.741616      13.268482       0.201600      10.145383           0.000000
          177              O       3.908235       1.620099       6.116952      -0.552758      39.092938 0.55064018E+03  0.13357782E+05                                 9.271326                            7.333160       0.088237       2.082876                    0.995639      27.766164      74.062971       0.689436       0.366223      -1.129828      -0.010156      -0.001536      -0.022381       0.024625       0.012086      -0.021447       0.034249      -0.011391      -0.174681      -0.075388       0.028114       0.047274             10.873270       6.249893       1.930046       0.625331      19.725418       0.950158       6.644498           0.000001
          178              O       3.195727       0.276738       4.470139      -0.572851      36.608629 0.58854509E+03  0.14464149E+05                                 8.673970                            7.489027       0.267796       2.139137                    0.995478      27.794369      73.739515       0.697414       0.357357      -1.140918       0.003733      -0.001955       0.027901       0.028217       0.007731      -0.001572       0.015399       0.096853       0.114056      -0.070261       0.030019       0.040242              9.318054       7.042023      -0.696979       3.138397       7.129042      -1.898676      13.783095          -0.000003
          179              O       2.248412       9.907084       7.604297      -0.538695      37.312704 0.59068147E+03  0.14540375E+05                                 8.854965                            7.553844       0.069865       2.088105                    0.993895      27.363246      72.827750       0.686863       0.362255      -1.136216       0.013249       0.011967      -0.010995       0.020967      -0.027315      -0.044759      -0.020788      -0.039187       0.031740      -0.069345       0.028123       0.041222              9.814046       8.753858       2.152741      -0.062988      12.999204      -3.491919       7.689075          -0.000002
          180              O       1.270098      11.075199       5.985522      -0.579118      36.500636 0.55790434E+03  0.13557593E+05                                 8.709108                            7.324472       0.243716       2.119649                    0.997642      28.105396      74.657932       0.698971       0.360599      -1.135950       0.020218      -0.007946      -0.002475       0.021864      -0.034614       0.017297       0.024987       0.097707       0.111857      -0.085431       0.033934       0.051498              9.512413      13.806369      -0.014264       4.223123       7.015835      -0.655795       7.715035          -0.000000
          181              O       6.058425      10.611221       6.991178      -0.536777      34.261004 0.58432072E+03  0.14339034E+05                                 8.342226                            7.505590       0.211958       2.128108                    0.995327      27.440246      72.821331       0.690379       0.361534      -1.137248       0.009223      -0.003162       0.006594       0.011771       0.007750       0.013981      -0.003839      -0.075607       0.122656      -0.061039       0.017920       0.043119              8.907697       7.873620      -0.015964      -1.229423       6.722561      -2.088609      12.126909          -0.000002
          182              O      -0.587343      10.129704       8.498237      -0.598665      37.391998 0.56573928E+03  0.13778964E+05                                 8.819881                            7.334780       0.404674       2.169068                    0.997823      28.231928      74.775982       0.705207       0.356606      -1.140525      -0.021579       0.011760       0.008837       0.026116       0.001025       0.039510       0.000290       0.009370      -0.243818      -0.092592       0.035897       0.056695              9.893044      16.385810      -2.691218       0.134159       6.694725      -0.452710       6.598598          -0.000000
          183              O       5.823793       7.274030      12.209151      -0.566614      35.538102 0.55607827E+03  0.13416182E+05                                 8.413051                            7.189836       0.691366       2.285600                    0.996079      27.104753      70.259645       0.728249       0.348605      -1.152938      -0.016354       0.022627      -0.006310       0.028622      -0.032229       0.022491       0.004309      -0.006861      -0.143327      -0.056950      -0.000754       0.057704              9.166462       9.931457      -3.351380       0.384790       9.092258      -1.634014       8.475669          -0.000005
          184              O       4.153718       8.101244      13.342074      -0.559662      32.911933 0.51545528E+03  0.12228808E+05                                 8.034081                            6.981525       0.789367       2.306058                    0.997377      27.305972      70.684919       0.728068       0.354602      -1.145559       0.004560       0.002032      -0.012302       0.013276       0.064918      -0.017244       0.034287       0.031683       0.086956      -0.092958       0.037120       0.055837              8.754895       8.422269      -0.767654      -3.386611       6.027783      -0.747294      11.814633          -0.000005
          185              O       7.503973       9.115699       4.835514      -0.552758      39.092947 0.55063999E+03  0.13357776E+05                                 9.271327                            7.333159       0.088237       2.082876                    0.995639      27.766164      74.062972       0.689436       0.366223      -1.129828       0.010156      -0.001536       0.022381       0.024625      -0.012086      -0.021447      -0.034249      -0.011391      -0.174681      -0.075388       0.028114       0.047274             10.873273       6.249893      -1.930045       0.625330      19.725431      -0.950154       6.644496           0.000001
          186              O       0.007781       7.772338       6.482326      -0.572851      36.608629 0.58854523E+03  0.14464153E+05                                 8.673970                            7.489028       0.267797       2.139137                    0.995478      27.794369      73.739516       0.697414       0.357357      -1.140918      -0.003733      -0.001955      -0.027901       0.028217      -0.007731      -0.001572      -0.015399       0.096853       0.114056      -0.070261       0.030019       0.040242              9.318054       7.042024       0.696978       3.138396       7.129043       1.898675      13.783094          -0.000003
          187              O       0.955097       2.411484       3.348169      -0.538695      37.312697 0.59068116E+03  0.14540365E+05                                 8.854963                            7.553842       0.069865       2.088105                    0.993895      27.363245      72.827746       0.686863       0.362255      -1.136216      -0.013248       0.011967       0.010995       0.020967       0.027315      -0.044759       0.020788      -0.039187       0.031740      -0.069345       0.028123       0.041222              9.814045       8.753855      -2.152740      -0.062989      12.999208       3.491920       7.689071          -0.000002
          188              O       1.933410       3.579599       4.966943      -0.579118      36.500621 0.55790416E+03  0.13557589E+05                                 8.709106                            7.324471       0.243716       2.119649                    0.997642      28.105397      74.657937       0.698971       0.360599      -1.135950      -0.020218      -0.007946       0.002474       0.021864       0.034614       0.017297      -0.024987       0.097707       0.111857      -0.085431       0.033934       0.051498              9.512409      13.806359       0.014265       4.223121       7.015834       0.655796       7.715035          -0.000000
          189              O       5.353783       3.115621       3.961288      -0.536777      34.260998 0.58432057E+03  0.14339030E+05                                 8.342225                            7.505589       0.211958       2.128108                    0.995327      27.440245      72.821331       0.690379       0.361534      -1.137248      -0.009223      -0.003162      -0.006594       0.011771      -0.007750       0.013981       0.003840      -0.075607       0.122656      -0.061039       0.017920       0.043119              8.907696       7.873619       0.015962      -1.229425       6.722560       2.088610      12.126908          -0.000002
          190              O       3.790851       2.634104       2.454228      -0.598665      37.391997 0.56573940E+03  0.13778968E+05                                 8.819881                            7.334780       0.404674       2.169068                    0.997823      28.231929      74.775985       0.705207       0.356606      -1.140525       0.021579       0.011760      -0.008837       0.026116      -0.001025       0.039510      -0.000290       0.009370      -0.243818      -0.092592       0.035897       0.056695              9.893043      16.385803       2.691218       0.134163       6.694726       0.452711       6.598600          -0.000001
          191              O       3.786733      14.769630      20.648245      -0.566614      35.538100 0.55607819E+03  0.13416180E+05                                 8.413050                            7.189836       0.691366       2.285600                    0.996079      27.104753      70.259644       0.728249       0.348605      -1.152938       0.016354       0.022627       0.006310       0.028622       0.032229       0.022491      -0.004309      -0.006861      -0.143327      -0.056950      -0.000754       0.057704              9.166462       9.931456       3.351381       0.384794       9.092259       1.634017       8.475669          -0.000005
          192              O       5.456807       0.605644      19.515322      -0.559662      32.911927 0.51545531E+03  0.12228809E+05                                 8.034080                            6.981525       0.789367       2.306058                    0.997377      27.305971      70.684914       0.728068       0.354602      -1.145560      -0.004560       0.002032       0.012302       0.013276      -0.064918      -0.017244      -0.034287       0.031683       0.086956      -0.092957       0.037120       0.055837              8.754893       8.422262       0.767654      -3.386606       6.027783       0.747294      11.814635          -0.000005
          193              O       2.498782      13.371101      15.787979      -0.552758      39.092939 0.55064020E+03  0.13357782E+05                                 9.271326                            7.333160       0.088237       2.082876                    0.995639      27.766164      74.062972       0.689436       0.366223      -1.129828       0.010156       0.001536       0.022381       0.024625       0.012086      -0.021447       0.034249      -0.011391      -0.174681      -0.075388       0.028114       0.047274             10.873270       6.249893       1.930046       0.625331      19.725419       0.950158       6.644498           0.000001
          194              O       3.211290      14.714462      17.434792      -0.572851      36.608630 0.58854511E+03  0.14464150E+05                                 8.673970                            7.489027       0.267797       2.139137                    0.995478      27.794369      73.739517       0.697414       0.357357      -1.140918      -0.003733       0.001955      -0.027901       0.028217       0.007731      -0.001572       0.015399       0.096853       0.114056      -0.070261       0.030019       0.040242              9.318054       7.042024      -0.696979       3.138397       7.129043      -1.898677      13.783096          -0.000003
          195              O       4.158605       5.084116      14.300634      -0.538695      37.312704 0.59068146E+03  0.14540375E+05                                 8.854964                            7.553844       0.069865       2.088105                    0.993895      27.363246      72.827748       0.686863       0.362255      -1.136216      -0.013249      -0.011967       0.010995       0.020967      -0.027315      -0.044759      -0.020788      -0.039187       0.031740      -0.069345       0.028123       0.041222              9.814045       8.753858       2.152741      -0.062988      12.999203      -3.491919       7.689075          -0.000002
          196              O       5.136919       3.916001      15.919409      -0.579118      36.500637 0.55790436E+03  0.13557594E+05                                 8.709109                            7.324473       0.243716       2.119649                    0.997642      28.105396      74.657934       0.698971       0.360599      -1.135950      -0.020218       0.007946       0.002475       0.021864      -0.034614       0.017297       0.024987       0.097707       0.111857      -0.085431       0.033934       0.051498              9.512413      13.806370      -0.014264       4.223123       7.015835      -0.655795       7.715035          -0.000000
          197              O       0.348592       4.379979      14.913753      -0.536777      34.261003 0.58432070E+03  0.14339034E+05                                 8.342226                            7.505590       0.211958       2.128108                    0.995327      27.440245      72.821330       0.690379       0.361534      -1.137248      -0.009223       0.003162      -0.006594       0.011771       0.007750       0.013981      -0.003840      -0.075607       0.122656      -0.061039       0.017920       0.043119              8.907697       7.873620      -0.015964      -1.229423       6.722561      -2.088609      12.126909          -0.000002
          198              O       6.994360       4.861496      13.406694      -0.598665      37.392000 0.56573931E+03  0.13778965E+05                                 8.819882                            7.334780       0.404674       2.169068                    0.997823      28.231929      74.775985       0.705207       0.356606      -1.140525       0.021579      -0.011760      -0.008837       0.026116       0.001025       0.039510       0.000290       0.009370      -0.243818      -0.092592       0.035897       0.056695              9.893044      16.385810      -2.691218       0.134159       6.694725      -0.452710       6.598598          -0.000000
          199              O       0.583224       7.717170       9.695780      -0.566614      35.538102 0.55607826E+03  0.13416182E+05                                 8.413051                            7.189836       0.691366       2.285600                    0.996079      27.104753      70.259644       0.728249       0.348605      -1.152938       0.016354      -0.022627       0.006310       0.028622      -0.032229       0.022491       0.004309      -0.006861      -0.143327      -0.056950      -0.000754       0.057704              9.166461       9.931457      -3.351380       0.384790       9.092258      -1.634014       8.475669          -0.000005
          200              O       2.253299       6.889956       8.562857      -0.559662      32.911932 0.51545525E+03  0.12228808E+05                                 8.034081                            6.981525       0.789367       2.306058                    0.997377      27.305971      70.684917       0.728068       0.354602      -1.145559      -0.004560      -0.002032       0.012302       0.013276       0.064918      -0.017244       0.034287       0.031683       0.086956      -0.092958       0.037120       0.055837              8.754895       8.422269      -0.767654      -3.386611       6.027783      -0.747294      11.814633          -0.000005
          201              O      -1.096956       5.875501      17.069417      -0.552758      39.092948 0.55064002E+03  0.13357777E+05                                 9.271328                            7.333159       0.088237       2.082876                    0.995639      27.766164      74.062974       0.689436       0.366223      -1.129828      -0.010156       0.001536      -0.022381       0.024625      -0.012086      -0.021447      -0.034249      -0.011391      -0.174681      -0.075388       0.028114       0.047274             10.873274       6.249893      -1.930045       0.625330      19.725433      -0.950154       6.644497           0.000001
          202              O       6.399236       7.218862      15.422605      -0.572851      36.608627 0.58854520E+03  0.14464152E+05                                 8.673969                            7.489027       0.267797       2.139138                    0.995478      27.794369      73.739513       0.697414       0.357357      -1.140918       0.003733       0.001955       0.027901       0.028217      -0.007731      -0.001572      -0.015399       0.096853       0.114056      -0.070261       0.030019       0.040242              9.318053       7.042023       0.696977       3.138396       7.129042       1.898674      13.783093          -0.000003
          203              O       5.451920      12.579716      18.556762      -0.538695      37.312700 0.59068120E+03  0.14540367E+05                                 8.854964                            7.553842       0.069865       2.088105                    0.993895      27.363246      72.827750       0.686863       0.362255      -1.136216       0.013248      -0.011967      -0.010995       0.020967       0.027315      -0.044759       0.020788      -0.039187       0.031740      -0.069345       0.028123       0.041222              9.814045       8.753856      -2.152740      -0.062989      12.999208       3.491920       7.689071          -0.000002
          204              O       4.473607      11.411601      16.937988      -0.579118      36.500618 0.55790411E+03  0.13557587E+05                                 8.709106                            7.324471       0.243716       2.119649                    0.997642      28.105395      74.657932       0.698971       0.360599      -1.135950       0.020218       0.007946      -0.002475       0.021864       0.034614       0.017297      -0.024987       0.097707       0.111857      -0.085431       0.033934       0.051498              9.512409      13.806359       0.014265       4.223121       7.015834       0.655796       7.715035          -0.000000
          205              O       1.053234      11.875579      17.943643      -0.536777      34.260998 0.58432057E+03  0.14339030E+05                                 8.342225                            7.505589       0.211958       2.128108                    0.995327      27.440245      72.821330       0.690379       0.361534      -1.137248       0.009223       0.003162       0.006594       0.011771      -0.007750       0.013981       0.003839      -0.075607       0.122656      -0.061039       0.017920       0.043119              8.907696       7.873618       0.015962      -1.229425       6.722560       2.088609      12.126908          -0.000002
          206              O       2.616166      12.357096      19.450703      -0.598665      37.391997 0.56573940E+03  0.13778968E+05                                 8.819881                            7.334780       0.404674       2.169068                    0.997823      28.231929      74.775985       0.705207       0.356606      -1.140525      -0.021579      -0.011760       0.008837       0.026116      -0.001025       0.039510      -0.000290       0.009370      -0.243818      -0.092592       0.035897       0.056695              9.893043      16.385803       2.691219       0.134163       6.694726       0.452711       6.598600          -0.000001
          207              O       2.620284       0.221570       1.256686      -0.566614      35.538099 0.55607817E+03  0.13416179E+05                                 8.413050                            7.189835       0.691366       2.285600                    0.996079      27.104753      70.259642       0.728249       0.348605      -1.152938      -0.016354      -0.022627      -0.006310       0.028622       0.032229       0.022491      -0.004309      -0.006861      -0.143327      -0.056950      -0.000754       0.057704              9.166461       9.931455       3.351381       0.384794       9.092259       1.634017       8.475669          -0.000005
          208              O       0.950210      14.385556       2.389609      -0.559662      32.911930 0.51545537E+03  0.12228811E+05                                 8.034081                            6.981526       0.789366       2.306058                    0.997377      27.305972      70.684919       0.728068       0.354602      -1.145560       0.004560      -0.002032      -0.012302       0.013276      -0.064918      -0.017244      -0.034287       0.031683       0.086956      -0.092958       0.037120       0.055837              8.754894       8.422263       0.767654      -3.386606       6.027783       0.747294      11.814636          -0.000005

******************************************************
Auxiliary information for the entire system
The total spin magnetic moment of the unit cell is   0.000083
The total net atomic charge of the unit cell is   -0.000001
Accuracy of reproducing the electrostatic potential in the unit cell:
  The inner radius (bohr) =    5.0000
  The outer radius (bohr) =   12.0000
  Valid grid points have density less than (e/(bohr^3)) =    0.0001
  The number of valid grid points were=        24964
  The rms potential error without charges in kcal/mol is=      7.36221
  The rms potential error with partial charges in kcal/mol is=      1.19399
  The RRMSE value at monopole order=      0.16218
  The rms potential error with partial charges and cloud penetration in kcal/mol is=      1.19384
  The RRMSE value at monopole order with cloud penetration is=      0.16216
  The rms potential error with partial charges and atomic dipoles in kcal/mol is=      0.50462
  The RRMSE value at dipole order=      0.06854
  The rms potential error with partial charges, atomic dipoles and cloud penetration in kcal/mol is=      0.49941
  The RRMSE value at dipole order with cloud penetration=      0.06783

******************************************************
The electron densities and ab initio electrostatic potential were computed in VASP using the PBE functional and
projector augmented wave method. See the main text of the journal article for a description of computational details.
The atomic charges, dipoles, and quadrupoles were computed with the DDEC6 method as described in
(a) T. A. Manz and N. Gabaldon Limas, RSC Adv. 6 (2016) 47771-47801 DOI: 10.1039/c6ra04656h
(b) N. Gabaldon Limas and T. A. Manz, RSC Adv. 8 (2018) 2678-2707 DOI: 10.1039/c7ra11829e.
For each atom in the material, the electron cloud parameters were fit to the spherically averaged atom-in-material
electron density using radial positions for which this density was between 10^-4 and 10^-2 electrons per cubic bohr.
The polarizabilities, dispersion coefficients, and quantum Drude oscillator (QDO) parameters were fit using the MCLF method.
The magnetic structure of the system was optimized in VASP from the default ferromagnetic initial guess using spin polarization.
The atomic spin moments (ASMs) were computed on this optimized magnetic structure using the DDEC6 partition as inputs
to the method of T. A. Manz and D. S. Sholl, J. Chem. Theory Comput. 7 (2011) 4146-4164 DOI: 10.1021/ct200539n.
The RMSE and RRMSE were computed using a uniform grid with Ewald summation.
