# Supplementary material for: A collection of forcefield precursors for metal–organic frameworks
Source: RSC Adv. 2019 Nov 13;9(63):36492–507. doi: 10.1039/c9ra07327b (PMC9075174; doi:10.1039/c9ra07327b)
Supplement: RA-009-C9RA07327B-s6246 [file RA-009-C9RA07327B-s6246.xyz]

  168
jmolscript: load "" {1 1 1} spacegroup "x,y,z" unitcell [{      9.805000     0.000000     0.000000 }, {      0.000000    17.747000     0.000000 }, {      0.000000    -4.851937    20.800615 }]
Mg     0.964714     0.497021    14.745140     1.374116
Mg     7.541124     9.372707    19.519089     1.406886
Mg     1.101003     1.101719    18.269804     1.521767
Mg     5.867214     9.972074    16.455783     1.374116
Mg     2.638624     1.096388    11.681833     1.406886
Mg     6.003503     9.367375    12.931118     1.521767
Mg     8.840286    12.398042     6.055475     1.374116
Mg     2.263876     3.522356     1.281526     1.406886
Mg     8.703997    11.793344     2.530811     1.521767
Mg     3.937786     2.922989     4.344832     1.374116
Mg     7.166376    11.798675     9.118782     1.406886
Mg     3.801497     3.527688     7.869497     1.521767
H      0.084323    13.105797    19.334172     0.130362
H      0.868723    -2.397491    18.753834     0.118459
H      7.516513     6.564309    14.418986     0.114642
H      8.242083     4.249657    14.063296     0.133480
H      5.471190     1.076025    12.619733     0.134235
H      7.732223     0.778836    13.482959     0.148281
H      4.986823    -2.636702    11.866751     0.130362
H      5.771223    12.866585    12.447088     0.118459
H      2.614013     3.904785    16.781936     0.114642
H      3.339583     6.219437    17.137627     0.133480
H      0.568690     9.393069    18.581189     0.134235
H      2.829723     9.690258    17.717964     0.148281
H      9.720677    -0.210734     1.466443     0.130362
H      8.936277    15.292554     2.046781     0.118459
H      2.288487     6.330754     6.381629     0.114642
H      1.562917     8.645406     6.737319     0.133480
H      4.333810    11.819038     8.180882     0.134235
H      2.072777    12.116227     7.317656     0.148281
H      4.818177    15.531765     8.933864     0.130362
H      4.033777     0.028478     8.353527     0.118459
H      7.190987     8.990278     4.018679     0.114642
H      6.465417     6.675626     3.662988     0.133480
H      9.236310     3.501994     2.219426     0.134235
H      6.975277     3.204805     3.082651     0.148281
C      0.152958     1.531626    11.906688     0.635441
C      5.074087     2.201082    10.024232     0.660419
C      9.611842    -4.180204    18.575157    -0.123225
C      8.036178    11.733320    17.698827     0.662402
C      0.011766    -1.187073    16.331811     0.647827
C      7.880278     7.818417    16.925460     0.662631
C      8.490149     1.603177    11.796237    -0.107728
C      8.260712     6.514961    16.308930    -0.108022
C      9.557914     2.822028    16.124637     0.689602
C      8.722528    13.061084    17.673243    -0.115006
C      8.995107     4.185259    15.949288    -0.122580
C      9.512811    -2.429932    17.076057    -0.119642
C      6.220292     1.878181    10.906386    -0.131869
C      0.262774    -2.884047    18.241515    -0.117932
C      7.953816     6.055652    15.062765    -0.129127
C      8.375431     4.715596    14.857255    -0.108900
C      6.237941     1.320006    12.152759    -0.092796
C      7.542006     1.154448    12.654054    -0.090192
C      5.055458     8.937469    19.294234     0.635441
C      0.171587    13.119949     0.376075     0.660419
C      4.709341    14.649299    12.625765    -0.123225
C      3.133678    -1.264226    13.502095     0.662402
C      4.914266    11.656167    14.869112     0.647827
C      2.977778     2.650677    14.275462     0.662631
C      3.587649     8.865918    19.404686    -0.107728
C      3.358212     3.954134    14.891992    -0.108022
C      4.655414     7.647066    15.076286     0.689602
C      3.820028    -2.591990    13.527680    -0.115007
C      4.092607     6.283836    15.251635    -0.122580
C      4.610311    12.899026    14.124866    -0.119642
C      1.317792     8.590913    20.294536    -0.131869
C      5.165274    13.353142    12.959407    -0.117932
C      3.051316     4.413442    16.138157    -0.129127
C      3.472931     5.753498    16.343667    -0.108900
C      1.335441     9.149089    19.048163    -0.092796
C      2.639506     9.314647    18.546868    -0.090192
C      9.652042    11.363437     8.893927     0.635441
C      4.730912    10.693981    10.776383     0.660419
C      0.193158    17.075267     2.225458    -0.123225
C      1.768822     1.161743     3.101788     0.662402
C     -0.011766    14.082136     4.468804     0.647827
C      1.924721     5.076646     3.875155     0.662631
C      1.314850    11.291886     9.004378    -0.107728
C      1.544287     6.380102     4.491685    -0.108022
C      0.247086    10.073035     4.675978     0.689602
C      1.082472    -0.166021     3.127372    -0.115007
C      0.809893     8.709804     4.851327    -0.122580
C      0.292189    15.324995     3.724558    -0.119642
C      3.584708    11.016882     9.894229    -0.131869
C      9.542226    15.779110     2.559100    -0.117932
C      1.851184     6.839411     5.737850    -0.129127
C      1.429569     8.179467     5.943360    -0.108900
C      3.567059    11.575057     8.647856    -0.092796
C      2.262994    11.740615     8.146561    -0.090192
C      4.749542     3.957594     1.506381     0.635441
C      9.633412    -0.224886    20.424540     0.660419
C      5.095659    -1.754236     8.174850    -0.123225
C      6.671322    14.159289     7.298520     0.662402
C      4.890734     1.238896     5.931503     0.647827
C      6.827221    10.244386     6.525153     0.662631
C      6.217350     4.029145     1.395929    -0.107728
C      6.446787     8.940929     5.908623    -0.108022
C      5.149586     5.247997     5.724329     0.689602
C      5.984972    15.487053     7.272935    -0.115007
C      5.712393     6.611227     5.548980    -0.122580
C      5.194689    -0.003963     6.675749    -0.119642
C      8.487208     4.304150     0.506079    -0.131869
C      4.639726    -0.458079     7.841208    -0.117932
C      6.753684     8.481621     4.662458    -0.129127
C      6.332069     7.141565     4.456948    -0.108900
C      8.469559     3.745974     1.752452    -0.092796
C      7.165494     3.580416     2.253747    -0.090192
S      8.429358    -3.579709    16.391093     0.164983
S      9.079430     5.324799    17.242670     0.134028
S      7.800564     2.228610    10.356626     0.151300
S      3.526858    14.048803    14.809830     0.164983
S      4.176930     5.144295    13.958253     0.134028
S      2.898064    13.092421     0.043681     0.151300
S      1.375641    16.474772     4.409522     0.164983
S      0.725570     7.570264     3.557945     0.134028
S      2.004436    10.666453    10.443989     0.151301
S      6.278141    -1.153740     5.990785     0.164983
S      5.628070     7.750768     6.842362     0.134028
S      6.906936    -0.197358    20.756934     0.151301
O      0.855094    -0.356996    16.811681    -0.778597
O      8.400728    10.931905    18.592630    -0.689237
O      9.492221     2.041411    15.145136    -0.622654
O      7.389146     8.683959    16.153134    -0.681477
O      0.253949     2.561685    17.249118    -0.753619
O      9.309553    -1.010314    15.200465    -0.580688
O      7.155101    11.544230    16.827282    -0.628649
O      8.049905     7.939310    18.166217    -0.672008
O      3.913274     1.852343    10.353714    -0.698767
O      5.332743     2.816559     8.956745    -0.674868
O      0.680859     0.747836    12.759929    -0.708289
O      0.857545     2.155092    11.087976    -0.634991
O      5.757594    10.826091    14.389241    -0.778597
O      3.498228    -0.462811    12.608293    -0.689237
O      4.589720     8.427683    16.055787    -0.622654
O      2.486646     1.785136    15.047789    -0.681477
O      5.156449     7.907410    13.951805    -0.753619
O      4.407053    11.479408    16.000457    -0.580687
O      2.252601    -1.075136    14.373641    -0.628649
O      3.147405     2.529785    13.034705    -0.672008
O      8.815774    13.468688     0.046593    -0.698767
O      0.430243    12.504472     1.443563    -0.674868
O      5.583359     9.721259    18.440993    -0.708289
O      5.760045     8.314002    20.112947    -0.634991
O      8.949906    13.252059     3.988934    -0.778597
O      1.404272     1.963158     2.207985    -0.689237
O      0.312779    10.853652     5.655479    -0.622654
O      2.415854     4.211104     4.647481    -0.681477
O      9.551050    10.333378     3.551497    -0.753619
O      0.495447    13.905377     5.600150    -0.580688
O      2.649899     1.350833     3.973333    -0.628649
O      1.755095     4.955753     2.634398    -0.672008
O      5.891726    11.042720    10.446901    -0.698767
O      4.472257    10.078504    11.843870    -0.674868
O      9.124141    12.147227     8.040686    -0.708289
O      8.947455    10.739971     9.712639    -0.634991
O      4.047406     2.068972     6.411374    -0.778597
O      6.306772    13.357874     8.192322    -0.689237
O      5.215279     4.467380     4.744828    -0.622654
O      7.318354    11.109927     5.752826    -0.681477
O      4.648550     4.987653     6.848810    -0.753619
O      5.397947     1.415655     4.800158    -0.580688
O      7.552399    13.970199     6.426974    -0.628648
O      6.657595    10.365278     7.765910    -0.672008
O      0.989226    -0.573625    20.754022    -0.698767
O      9.374757     0.390591    19.357052    -0.674868
O      4.221641     3.173804     2.359622    -0.708289
O      4.044955     4.581061     0.687668    -0.634991

The following XYZ coordinates are in angstroms. Other properties are in atomic units.
The sperically averaged electron density of each atom fit to a function of the form exp(a - br)
eigen_1, eigen_2 and eigen_3 are the three eigenvalues of traceless quadrupole moment tensor
  atom number  atomic symbol              X              Y              Z     net charge C6 coefficient C8 coefficient C10 coefficient fluctuating dipole atomic polarizability isotropic forcefield polarizability              a              b squared Pearson coefficient          <r^3>          <r^4>         wp_QDO          m_QDO          q_QDO       dipole_x       dipole_y       dipole_z         dipole            Qxy            Qxz            Qyz     Q(x^2-y^2)  Q(3z^2 - R^2)        eigen_1        eigen_2        eigen_3 static polarizability      alpha(xx)      alpha(xy)      alpha(xz)      alpha(yy)      alpha(yz)      alpha(zz) atomic spin moment
            1             Mg       0.964714       0.497021      14.745140       1.374116      25.709560 0.36653773E+03  0.84288244E+04                                10.232964                            8.514764      -0.994993       1.777091                    0.999303      20.403325      62.040079       0.359087       0.741750      -0.902433      -0.001744      -0.007833      -0.004366       0.009135      -0.004761       0.035452      -0.013791      -0.025896       0.035788      -0.042426       0.001361       0.041066             12.420108      10.743979      -0.619277      -2.582510      15.014155      -1.377944      11.502191           0.000002
            2             Mg       7.541124       9.372707      19.519089       1.406886      29.861389 0.44667335E+03  0.10662885E+05                                10.969745                            9.215304      -0.999535       1.795936                    0.998883      19.265613      57.383088       0.359883       0.712952      -0.922457       0.000132       0.037579       0.075100       0.083978      -0.033971      -0.028708       0.083731      -0.039522       0.000861      -0.074367      -0.035148       0.109515             12.981845      16.876527       0.633544       2.879111      10.349947      -0.319078      11.719059           0.000001
            3             Mg       1.101003       1.101719      18.269804       1.521767      25.354281 0.37386136E+03  0.84982258E+04                                10.006897                            8.589613      -1.315613       1.762910                    0.999748      16.338647      46.797583       0.364100       0.740062      -0.917997       0.146626       0.055255       0.045063       0.163043       0.033799       0.045333       0.081813       0.196804      -0.225940      -0.150587      -0.007292       0.157879             11.604100       7.806764       0.738628      -0.841686      12.281237      -3.797729      14.724300          -0.000004
            4             Mg       5.867214       9.972074      16.455783       1.374116      25.709560 0.36653770E+03  0.84288234E+04                                10.232964                            8.514763      -0.994992       1.777091                    0.999303      20.403324      62.040073       0.359087       0.741750      -0.902433      -0.001744       0.007833       0.004366       0.009135       0.004761      -0.035452      -0.013791      -0.025896       0.035788      -0.042426       0.001361       0.041066             12.420108      10.743981       0.619276       2.582510      15.014149      -1.377946      11.502193           0.000002
            5             Mg       2.638624       1.096388      11.681833       1.406886      29.861392 0.44667332E+03  0.10662884E+05                                10.969746                            9.215304      -0.999535       1.795936                    0.998883      19.265612      57.383084       0.359883       0.712952      -0.922457       0.000132      -0.037579      -0.075100       0.083978       0.033971       0.028708       0.083731      -0.039522       0.000861      -0.074367      -0.035148       0.109515             12.981847      16.876538      -0.633543      -2.879117      10.349943      -0.319075      11.719062           0.000001
            6             Mg       6.003503       9.367375      12.931118       1.521767      25.354285 0.37386134E+03  0.84982253E+04                                10.006899                            8.589614      -1.315613       1.762910                    0.999748      16.338645      46.797578       0.364100       0.740062      -0.917997       0.146626      -0.055255      -0.045063       0.163043      -0.033799      -0.045333       0.081813       0.196804      -0.225940      -0.150587      -0.007292       0.157879             11.604103       7.806765      -0.738628       0.841684      12.281240      -3.797736      14.724304          -0.000004
            7             Mg       8.840286      12.398042       6.055475       1.374116      25.709560 0.36653773E+03  0.84288245E+04                                10.232964                            8.514763      -0.994993       1.777091                    0.999303      20.403325      62.040077       0.359087       0.741750      -0.902433       0.001744       0.007833       0.004366       0.009135      -0.004761       0.035452      -0.013791      -0.025896       0.035788      -0.042426       0.001361       0.041066             12.420108      10.743978      -0.619278      -2.582509      15.014154      -1.377943      11.502191           0.000002
            8             Mg       2.263876       3.522356       1.281526       1.406886      29.861388 0.44667334E+03  0.10662885E+05                                10.969745                            9.215304      -0.999535       1.795936                    0.998883      19.265613      57.383087       0.359883       0.712952      -0.922457      -0.000132      -0.037579      -0.075100       0.083978      -0.033971      -0.028708       0.083731      -0.039522       0.000861      -0.074367      -0.035148       0.109515             12.981844      16.876528       0.633545       2.879109      10.349947      -0.319077      11.719058           0.000001
            9             Mg       8.703997      11.793344       2.530811       1.521767      25.354288 0.37386146E+03  0.84982288E+04                                10.006900                            8.589615      -1.315613       1.762910                    0.999748      16.338648      46.797590       0.364100       0.740062      -0.917997      -0.146626      -0.055255      -0.045063       0.163043       0.033799       0.045333       0.081813       0.196804      -0.225940      -0.150587      -0.007292       0.157879             11.604104       7.806764       0.738627      -0.841685      12.281242      -3.797733      14.724305          -0.000004
           10             Mg       3.937786       2.922989       4.344832       1.374116      25.709559 0.36653762E+03  0.84288214E+04                                10.232964                            8.514763      -0.994992       1.777091                    0.999303      20.403323      62.040072       0.359087       0.741750      -0.902433       0.001744      -0.007833      -0.004366       0.009135       0.004761      -0.035452      -0.013791      -0.025896       0.035788      -0.042426       0.001361       0.041066             12.420109      10.743981       0.619279       2.582510      15.014152      -1.377944      11.502193           0.000002
           11             Mg       7.166376      11.798675       9.118782       1.406886      29.861393 0.44667333E+03  0.10662884E+05                                10.969747                            9.215305      -0.999535       1.795936                    0.998883      19.265612      57.383086       0.359883       0.712953      -0.922457      -0.000132       0.037579       0.075100       0.083978       0.033971       0.028708       0.083731      -0.039522       0.000861      -0.074367      -0.035148       0.109515             12.981849      16.876541      -0.633543      -2.879116      10.349943      -0.319074      11.719062           0.000001
           12             Mg       3.801497       3.527688       7.869497       1.521767      25.354293 0.37386147E+03  0.84982291E+04                                10.006901                            8.589615      -1.315613       1.762910                    0.999748      16.338648      46.797590       0.364100       0.740062      -0.917997      -0.146626       0.055255       0.045063       0.163043      -0.033799      -0.045333       0.081813       0.196804      -0.225940      -0.150587      -0.007292       0.157879             11.604106       7.806765      -0.738627       0.841683      12.281245      -3.797739      14.724308          -0.000004
           13              H       0.084323      13.105797      19.334172       0.130362       1.019282 0.71868403E+01  0.68314165E+02                                 1.643423                            1.546954      -0.849731       2.487862                    0.999410       3.241651       8.771532       0.516042       1.248671      -0.717213       0.013544      -0.018716       0.029892       0.037779       0.004228       0.011149      -0.005577      -0.004225       0.013711      -0.014942       0.002374       0.012567              1.682998       1.395109      -0.086446       0.234127       1.664630      -0.351914       1.989256           0.000001
           14              H       0.868723      -2.397491      18.753834       0.118459       1.178238 0.86370563E+01  0.86640886E+02                                 1.862187                            1.735201      -1.073793       2.371134                    0.996936       3.581120      10.214470       0.467072       1.307270      -0.703463       0.023575       0.015383       0.020890       0.035054       0.001981       0.009901      -0.005854       0.002300       0.008335      -0.011908      -0.000128       0.012035              1.926374       1.829917       0.369399       0.364852       1.956251       0.368872       1.992954           0.000000
           15              H       7.516513       6.564309      14.418986       0.114642       1.220553 0.91263372E+01  0.92480074E+02                                 1.871207                            1.756273      -1.227621       2.293326                    0.995564       3.651605      10.344043       0.476909       1.267414      -0.711527      -0.017428       0.015491      -0.025153       0.034298      -0.005072       0.004160       0.002451      -0.008852       0.041218      -0.014420      -0.000155       0.014575              1.913524       1.859275      -0.403058       0.362477       1.968799      -0.336512       1.912500          -0.000000
           16              H       8.242083       4.249657      14.063296       0.133480       1.024810 0.73652186E+01  0.70956914E+02                                 1.697855                            1.604259      -0.875450       2.478935                    0.999069       3.341958       9.323896       0.485180       1.310371      -0.703456      -0.005046      -0.018515      -0.034125       0.039150      -0.004584       0.006272       0.001935      -0.011650       0.030990      -0.014323       0.002243       0.012080              1.728037       1.406191       0.006817       0.127096       1.773172       0.476881       2.004748           0.000000
           17              H       5.471190       1.076025      12.619733       0.134235       0.982522 0.67140511E+01  0.63430857E+02                                 1.665058                            1.538968      -1.037214       2.398890                    0.997912       3.400305       9.505041       0.490100       1.322835      -0.699282      -0.028854      -0.011796       0.026486       0.040905      -0.000060      -0.003479      -0.010636       0.011902       0.041064      -0.016632      -0.001363       0.017995              1.739419       2.241535       0.226996      -0.382358       1.423814      -0.111768       1.552908           0.000000
           18              H       7.732223       0.778836      13.482959       0.148281       0.950827 0.65647152E+01  0.61198663E+02                                 1.589170                            1.493980      -0.901078       2.480029                    0.999175       3.156508       8.546984       0.515318       1.274985      -0.711213       0.005529      -0.018034       0.037296       0.041795       0.000630      -0.005532      -0.010348       0.014006       0.021074      -0.015481       0.001079       0.014402              1.628403       1.495137      -0.074782       0.278865       1.410500      -0.271259       1.979572           0.000000
           19              H       4.986823      -2.636702      11.866751       0.130362       1.019282 0.71868374E+01  0.68314130E+02                                 1.643422                            1.546953      -0.849731       2.487862                    0.999410       3.241651       8.771531       0.516042       1.248671      -0.717213       0.013544       0.018716      -0.029892       0.037779      -0.004228      -0.011149      -0.005577      -0.004225       0.013711      -0.014942       0.002374       0.012567              1.682998       1.395109       0.086446      -0.234128       1.664629      -0.351914       1.989254           0.000001
           20              H       5.771223      12.866585      12.447088       0.118459       1.178238 0.86370593E+01  0.86640925E+02                                 1.862187                            1.735202      -1.073793       2.371134                    0.996936       3.581120      10.214471       0.467072       1.307270      -0.703463       0.023575      -0.015383      -0.020890       0.035054      -0.001981      -0.009901      -0.005854       0.002300       0.008335      -0.011908      -0.000128       0.012035              1.926374       1.829917      -0.369399      -0.364852       1.956252       0.368872       1.992954           0.000000
           21              H       2.614013       3.904785      16.781936       0.114642       1.220554 0.91263417E+01  0.92480130E+02                                 1.871208                            1.756273      -1.227622       2.293325                    0.995564       3.651606      10.344046       0.476909       1.267414      -0.711527      -0.017428      -0.015491       0.025153       0.034298       0.005072      -0.004160       0.002451      -0.008852       0.041218      -0.014420      -0.000155       0.014575              1.913525       1.859275       0.403059      -0.362478       1.968800      -0.336513       1.912500          -0.000000
           22              H       3.339583       6.219437      17.137627       0.133480       1.024811 0.73652307E+01  0.70957057E+02                                 1.697856                            1.604260      -0.875451       2.478935                    0.999069       3.341960       9.323902       0.485180       1.310371      -0.703456      -0.005046       0.018515       0.034125       0.039150       0.004584      -0.006272       0.001935      -0.011650       0.030990      -0.014323       0.002243       0.012080              1.728038       1.406192      -0.006817      -0.127096       1.773173       0.476881       2.004749           0.000000
           23              H       0.568690       9.393069      18.581189       0.134235       0.982522 0.67140489E+01  0.63430834E+02                                 1.665058                            1.538968      -1.037215       2.398890                    0.997912       3.400305       9.505042       0.490100       1.322835      -0.699281      -0.028854       0.011796      -0.026486       0.040905       0.000060       0.003479      -0.010636       0.011902       0.041064      -0.016632      -0.001363       0.017995              1.739419       2.241536      -0.226996       0.382358       1.423813      -0.111768       1.552907           0.000000
           24              H       2.829723       9.690258      17.717964       0.148281       0.950826 0.65647088E+01  0.61198594E+02                                 1.589170                            1.493980      -0.901079       2.480029                    0.999175       3.156508       8.546986       0.515317       1.274986      -0.711213       0.005529       0.018034      -0.037296       0.041795      -0.000630       0.005532      -0.010348       0.014006       0.021074      -0.015481       0.001079       0.014402              1.628403       1.495138       0.074782      -0.278866       1.410500      -0.271258       1.979572           0.000000
           25              H       9.720677      -0.210734       1.466443       0.130362       1.019282 0.71868403E+01  0.68314165E+02                                 1.643423                            1.546954      -0.849731       2.487862                    0.999410       3.241651       8.771532       0.516042       1.248671      -0.717213      -0.013544       0.018716      -0.029892       0.037779       0.004228       0.011149      -0.005577      -0.004225       0.013711      -0.014942       0.002374       0.012567              1.682998       1.395109      -0.086446       0.234127       1.664630      -0.351914       1.989256           0.000001
           26              H       8.936277      15.292554       2.046781       0.118459       1.178238 0.86370560E+01  0.86640884E+02                                 1.862187                            1.735202      -1.073793       2.371134                    0.996936       3.581120      10.214471       0.467072       1.307270      -0.703463      -0.023575      -0.015383      -0.020890       0.035054       0.001981       0.009901      -0.005854       0.002300       0.008335      -0.011908      -0.000128       0.012035              1.926374       1.829917       0.369399       0.364852       1.956251       0.368872       1.992954           0.000000
           27              H       2.288487       6.330754       6.381629       0.114642       1.220553 0.91263355E+01  0.92480055E+02                                 1.871207                            1.756273      -1.227621       2.293326                    0.995564       3.651605      10.344044       0.476909       1.267415      -0.711526       0.017428      -0.015491       0.025153       0.034298      -0.005072       0.004160       0.002451      -0.008852       0.041218      -0.014420      -0.000155       0.014575              1.913525       1.859275      -0.403058       0.362477       1.968799      -0.336513       1.912500          -0.000000
           28              H       1.562917       8.645406       6.737319       0.133480       1.024811 0.73652213E+01  0.70956947E+02                                 1.697855                            1.604259      -0.875450       2.478935                    0.999069       3.341959       9.323899       0.485180       1.310371      -0.703456       0.005046       0.018515       0.034125       0.039150      -0.004584       0.006272       0.001935      -0.011650       0.030990      -0.014323       0.002243       0.012080              1.728037       1.406192       0.006817       0.127096       1.773172       0.476881       2.004748           0.000000
           29              H       4.333810      11.819038       8.180882       0.134235       0.982522 0.67140510E+01  0.63430857E+02                                 1.665058                            1.538968      -1.037215       2.398890                    0.997912       3.400305       9.505041       0.490100       1.322835      -0.699282       0.028854       0.011796      -0.026486       0.040905      -0.000060      -0.003479      -0.010636       0.011902       0.041064      -0.016632      -0.001363       0.017995              1.739419       2.241535       0.226996      -0.382358       1.423814      -0.111768       1.552908           0.000000
           30              H       2.072777      12.116227       7.317656       0.148281       0.950827 0.65647147E+01  0.61198660E+02                                 1.589170                            1.493980      -0.901078       2.480029                    0.999175       3.156508       8.546985       0.515317       1.274985      -0.711213      -0.005529       0.018034      -0.037296       0.041795       0.000630      -0.005532      -0.010348       0.014006       0.021074      -0.015481       0.001079       0.014402              1.628403       1.495138      -0.074782       0.278865       1.410500      -0.271259       1.979572           0.000000
           31              H       4.818177      15.531765       8.933864       0.130362       1.019282 0.71868373E+01  0.68314130E+02                                 1.643422                            1.546954      -0.849731       2.487862                    0.999410       3.241651       8.771532       0.516042       1.248671      -0.717213      -0.013544      -0.018716       0.029892       0.037779      -0.004228      -0.011149      -0.005577      -0.004225       0.013711      -0.014942       0.002374       0.012567              1.682998       1.395109       0.086446      -0.234128       1.664630      -0.351914       1.989255           0.000001
           32              H       4.033777       0.028478       8.353527       0.118459       1.178239 0.86370597E+01  0.86640927E+02                                 1.862187                            1.735202      -1.073793       2.371134                    0.996936       3.581120      10.214470       0.467072       1.307270      -0.703463      -0.023575       0.015383       0.020890       0.035054      -0.001981      -0.009901      -0.005854       0.002300       0.008335      -0.011908      -0.000128       0.012035              1.926374       1.829917      -0.369399      -0.364852       1.956252       0.368872       1.992954           0.000000
           33              H       7.190987       8.990278       4.018679       0.114642       1.220554 0.91263375E+01  0.92480076E+02                                 1.871207                            1.756272      -1.227621       2.293326                    0.995564       3.651605      10.344042       0.476909       1.267414      -0.711527       0.017428       0.015491      -0.025153       0.034298       0.005072      -0.004160       0.002451      -0.008852       0.041218      -0.014420      -0.000155       0.014575              1.913525       1.859275       0.403058      -0.362478       1.968799      -0.336513       1.912500          -0.000000
           34              H       6.465417       6.675626       3.662988       0.133480       1.024811 0.73652280E+01  0.70957025E+02                                 1.697856                            1.604259      -0.875451       2.478935                    0.999069       3.341959       9.323899       0.485180       1.310371      -0.703456       0.005046      -0.018515      -0.034125       0.039150       0.004584      -0.006272       0.001935      -0.011650       0.030990      -0.014323       0.002243       0.012080              1.728038       1.406192      -0.006817      -0.127096       1.773172       0.476881       2.004749           0.000000
           35              H       9.236310       3.501994       2.219426       0.134235       0.982521 0.67140448E+01  0.63430791E+02                                 1.665058                            1.538968      -1.037215       2.398890                    0.997912       3.400304       9.505041       0.490099       1.322836      -0.699281       0.028854      -0.011796       0.026486       0.040905       0.000060       0.003479      -0.010636       0.011902       0.041064      -0.016632      -0.001363       0.017995              1.739419       2.241536      -0.226996       0.382358       1.423813      -0.111768       1.552908           0.000000
           36              H       6.975277       3.204805       3.082651       0.148281       0.950826 0.65647079E+01  0.61198581E+02                                 1.589169                            1.493979      -0.901078       2.480029                    0.999175       3.156508       8.546984       0.515318       1.274985      -0.711213      -0.005529      -0.018034       0.037296       0.041795      -0.000630       0.005532      -0.010348       0.014006       0.021074      -0.015481       0.001079       0.014402              1.628402       1.495137       0.074782      -0.278865       1.410499      -0.271258       1.979571           0.000000
           37              C       0.152958       1.531626      11.906688       0.635441      24.426209 0.24421865E+03  0.50430176E+04                                 7.879921                            5.577534      -0.039472       2.044223                    0.999626      22.294350      62.970357       0.620951       0.477680      -1.013555       0.041724       0.000108       0.024677       0.048475       0.020084       0.002612       0.069153      -0.173562       0.085330      -0.103558      -0.020931       0.124490              9.819933      16.341227      -0.623317       1.070084       5.579644      -1.888277       7.538927           0.000001
           38              C       5.074087       2.201082      10.024232       0.660419      25.316611 0.24793299E+03  0.51616184E+04                                 8.129761                            5.689389      -0.247925       1.969298                    0.999198      22.758619      65.473709       0.600933       0.489585      -1.002936      -0.035962       0.006015      -0.033535       0.049539       0.001969      -0.058038       0.074585      -0.126562      -0.003430      -0.108743      -0.009439       0.118182             10.011341      11.464704       0.106488       1.633220       5.988059      -3.114392      12.581259           0.000000
           39              C       9.611842      -4.180204      18.575157      -0.123225      33.973803 0.43147910E+03  0.10151136E+05                                 9.168734                            6.941152       0.075700       1.989322                    0.999653      29.742226      86.259635       0.621751       0.418730      -1.059985       0.011150       0.016260      -0.015378       0.025003      -0.004379       0.002300      -0.001664      -0.001795      -0.009505      -0.004279      -0.002532       0.006812             10.734217       7.849506       3.597173       2.108716      14.791559      -1.471842       9.561584           0.000000
           40              C       8.036178      11.733320      17.698827       0.662402      24.740136 0.23710012E+03  0.48541830E+04                                 7.886234                            5.481736      -0.138003       2.015148                    0.999173      21.944898      61.479073       0.629486       0.475265      -1.016045      -0.007918      -0.060365       0.003668       0.060993      -0.067136      -0.056494       0.043261       0.085319       0.032183      -0.086631      -0.033156       0.119787              9.800154       8.765562       3.710866       2.811598      13.080111      -0.775840       7.554788           0.000001
           41              C       0.011766      -1.187073      16.331811       0.647827      24.410010 0.25173530E+03  0.52644489E+04                                 8.037264                            5.764317      -0.304357       1.959750                    0.998735      22.751932      65.752676       0.591717       0.494975      -0.999493       0.033029       0.050588      -0.008412       0.060998      -0.069798      -0.030596       0.056216       0.097425      -0.080566      -0.095323      -0.023522       0.118845              9.940241       6.231162       2.960640      -0.100694      13.235151      -4.301095      10.354410           0.000001
           42              C       7.880278       7.818417      16.925460       0.662631      22.995256 0.23835629E+03  0.49044621E+04                                 7.617220                            5.556896      -0.083803       2.037513                    0.999459      22.136429      62.927384       0.612734       0.485813      -1.006753      -0.009424       0.054231       0.021980       0.059270       0.076115      -0.017942      -0.025964       0.126743      -0.121289      -0.085001      -0.038816       0.123818              9.191178       6.015243      -2.811650       0.854157      11.975909       2.530772       9.582381           0.000000
           43              C       8.490149       1.603177      11.796237      -0.107728      46.627467 0.52754825E+03  0.12941740E+05                                11.362120                            7.688764      -0.092640       1.955551                    0.998896      29.298587      84.420111       0.594146       0.420225      -1.067979      -0.029977      -0.005585       0.007401       0.031378      -0.002171       0.012429      -0.019322      -0.020046       0.019257      -0.021520      -0.007033       0.028552             15.084710      29.148348      -0.351343       2.631492       6.344654      -1.146345       9.761128           0.000000
           44              C       8.260712       6.514961      16.308930      -0.108022      45.164794 0.54120581E+03  0.13367924E+05                                11.132703                            7.777025      -0.062307       1.958782                    0.999210      29.668723      85.906061       0.591710       0.419079      -1.068227       0.003002      -0.034398      -0.017766       0.038831      -0.002474       0.005411      -0.019156       0.003452      -0.003646      -0.020520       0.000739       0.019780             14.322247       8.280274      -5.073685      -0.432228      22.635629       7.468803      12.050839          -0.000001
           45              C       9.557914       2.822028      16.124637       0.689602      22.880304 0.23506913E+03  0.48226552E+04                                 7.628049                            5.543454      -0.265476       1.979301                    0.999011      21.961961      62.449535       0.609002       0.490226      -1.003939       0.014321      -0.058562       0.027285       0.066175       0.072722      -0.040961      -0.018170       0.125545      -0.026565      -0.091643      -0.024866       0.116509              9.219712       6.092937      -3.330301       1.123562      12.827432       0.228030       8.738766           0.000000
           46              C       8.722528      13.061084      17.673243      -0.115006      48.053224 0.54046299E+03  0.13323039E+05                                11.550925                            7.738903      -0.092217       1.946839                    0.999141      29.639742      85.276930       0.597922       0.415551      -1.072251       0.022227       0.028870       0.003939       0.036647      -0.015955       0.010030      -0.016612       0.001499       0.004958      -0.019229      -0.009265       0.028493             15.382385      12.449665       9.783378       2.357473      24.716363       0.499557       8.981127           0.000000
           47              C       8.995107       4.185259      15.949288      -0.122580      45.819212 0.54478249E+03  0.13470469E+05                                11.238898                            7.797000      -0.043249       1.964353                    0.999176      29.715156      85.919558       0.591948       0.418469      -1.069249      -0.018880       0.036787      -0.009725       0.042477       0.007254       0.005300       0.016453      -0.012038       0.044430      -0.017122      -0.009667       0.026790             14.562823      10.563561      -8.445620       2.069538      24.133502      -1.226697       8.991405          -0.000001
           48              C       9.512811      -2.429932      17.076057      -0.119642      48.714120 0.56245498E+03  0.14079239E+05                                11.818907                            8.032685      -0.102271       1.948080                    0.998707      30.205587      89.117178       0.568787       0.430195      -1.057335       0.003008      -0.033717       0.019567       0.039100       0.015356       0.011849       0.009804      -0.000363      -0.013713      -0.014143      -0.011314       0.025457             15.483027       8.548083       4.822452      -0.591512      23.321689      -8.801046      14.579309           0.000000
           49              C       6.220292       1.878181      10.906386      -0.131869      46.356664 0.55775442E+03  0.13912291E+05                                11.379525                            7.964997      -0.077094       1.955019                    0.998921      30.100197      88.233882       0.575693       0.426540      -1.061118       0.024199      -0.012148       0.024018       0.036194       0.007042      -0.017838      -0.013009       0.029248       0.002437      -0.022609      -0.007879       0.030488             14.546781      19.472864      -2.184738       8.184562       7.094585      -3.489770      17.072894           0.000000
           50              C       0.262774      -2.884047      18.241515      -0.117932      34.432310 0.44506203E+03  0.10607941E+05                                 9.405297                            7.159417      -0.045306       1.954551                    0.999257      30.338878      90.103828       0.595017       0.431883      -1.046288      -0.005864      -0.022511      -0.000459       0.023267      -0.004509      -0.002301       0.001064       0.008105       0.009678      -0.007675       0.001230       0.006445             10.971844       7.486121       3.408076       1.821382      14.761507      -1.559098      10.667905           0.000001
           51              C       7.953816       6.055652      15.062765      -0.129127      34.790209 0.45720773E+03  0.10979851E+05                                 9.498732                            7.275907      -0.191790       1.900427                    0.999107      30.925971      92.436491       0.587396       0.434202      -1.044049       0.003042      -0.024961       0.001554       0.025194      -0.004966      -0.009160       0.001546       0.009174       0.026519      -0.011531      -0.003768       0.015298             11.020262       7.969268      -4.220524       1.504269      15.548099       1.832939       9.543419          -0.000001
           52              C       8.375431       4.715596      14.857255      -0.108900      33.161417 0.43312776E+03  0.10223161E+05                                 9.105662                            7.004061      -0.008579       1.967370                    0.999552      29.771981      87.139731       0.610973       0.424732      -1.053791      -0.003292       0.018209       0.008997       0.020575       0.003853      -0.011740      -0.000252       0.002248       0.011993      -0.011426      -0.002537       0.013963             10.527123       7.444749      -3.945202       1.402218      14.953638       1.850892       9.182981          -0.000000
           53              C       6.237941       1.320006      12.152759      -0.092796      34.412784 0.42669226E+03  0.10023725E+05                                 9.335717                            6.966681      -0.028888       1.969714                    0.999290      29.192167      84.965860       0.611256       0.426548      -1.053709       0.023298      -0.003439       0.009431       0.025368      -0.004110      -0.003026      -0.003143      -0.025408       0.046510      -0.021434       0.004970       0.016464             11.126098      16.997474       0.170236       1.622243       5.854615      -1.926725      10.526206           0.000000
           54              C       7.542006       1.154448      12.654054      -0.090192      32.268901 0.40138531E+03  0.92683305E+04                                 8.891788                            6.717160       0.115786       2.023929                    0.999537      28.465147      81.625077       0.629252       0.421542      -1.058859      -0.018054      -0.000915      -0.007694       0.019647      -0.004722      -0.011283       0.005049      -0.015390      -0.021244      -0.017013       0.001101       0.015912             10.507693      16.016282      -0.092528       2.655194       5.505057      -1.654057      10.001740           0.000000
           55              C       5.055458       8.937469      19.294234       0.635441      24.426228 0.24421895E+03  0.50430251E+04                                 7.879925                            5.577537      -0.039472       2.044223                    0.999626      22.294351      62.970359       0.620951       0.477680      -1.013555       0.041724      -0.000108      -0.024677       0.048475      -0.020084      -0.002612       0.069153      -0.173562       0.085330      -0.103558      -0.020931       0.124490              9.819937      16.341230       0.623321      -1.070092       5.579648      -1.888280       7.538934           0.000001
           56              C       0.171587      13.119949       0.376075       0.660419      25.316626 0.24793320E+03  0.51616239E+04                                 8.129765                            5.689391      -0.247926       1.969298                    0.999198      22.758621      65.473717       0.600933       0.489585      -1.002936      -0.035962      -0.006015       0.033535       0.049539      -0.001969       0.058038       0.074585      -0.126562      -0.003430      -0.108743      -0.009439       0.118182             10.011345      11.464709      -0.106487      -1.633222       5.988060      -3.114393      12.581266           0.000000
           57              C       4.709341      14.649299      12.625765      -0.123225      33.973771 0.43147879E+03  0.10151127E+05                                 9.168728                            6.941149       0.075700       1.989323                    0.999653      29.742223      86.259620       0.621751       0.418730      -1.059985       0.011150      -0.016260       0.015378       0.025003       0.004379      -0.002300      -0.001664      -0.001795      -0.009505      -0.004279      -0.002532       0.006812             10.734207       7.849502      -3.597168      -2.108719      14.791540      -1.471835       9.561580           0.000000
           58              C       3.133678      -1.264226      13.502095       0.662402      24.740130 0.23710010E+03  0.48541825E+04                                 7.886233                            5.481736      -0.138003       2.015148                    0.999173      21.944897      61.479071       0.629486       0.475265      -1.016045      -0.007918       0.060365      -0.003669       0.060993       0.067136       0.056494       0.043261       0.085319       0.032183      -0.086631      -0.033156       0.119787              9.800152       8.765556      -3.710861      -2.811596      13.080110      -0.775844       7.554788           0.000001
           59              C       4.914266      11.656167      14.869112       0.647827      24.409985 0.25173503E+03  0.52644419E+04                                 8.037258                            5.764314      -0.304358       1.959750                    0.998735      22.751932      65.752675       0.591718       0.494975      -0.999493       0.033029      -0.050588       0.008412       0.060998       0.069798       0.030596       0.056216       0.097425      -0.080566      -0.095323      -0.023522       0.118845              9.940231       6.231159      -2.960635       0.100690      13.235129      -4.301088      10.354405           0.000001
           60              C       2.977778       2.650677      14.275462       0.662631      22.995251 0.23835637E+03  0.49044638E+04                                 7.617219                            5.556897      -0.083803       2.037513                    0.999459      22.136429      62.927382       0.612734       0.485813      -1.006753      -0.009424      -0.054231      -0.021980       0.059270      -0.076115       0.017942      -0.025964       0.126743      -0.121289      -0.085001      -0.038816       0.123818              9.191174       6.015243       2.811647      -0.854161      11.975895       2.530763       9.582385           0.000000
           61              C       3.587649       8.865918      19.404686      -0.107728      46.627465 0.52754845E+03  0.12941746E+05                                11.362120                            7.688766      -0.092640       1.955550                    0.998896      29.298588      84.420116       0.594146       0.420225      -1.067979      -0.029977       0.005585      -0.007401       0.031378       0.002171      -0.012429      -0.019322      -0.020046       0.019257      -0.021520      -0.007033       0.028553             15.084709      29.148338       0.351349      -2.631498       6.344655      -1.146348       9.761133           0.000000
           62              C       3.358212       3.954134      14.891992      -0.108022      45.164753 0.54120560E+03  0.13367918E+05                                11.132697                            7.777023      -0.062307       1.958782                    0.999210      29.668723      85.906061       0.591710       0.419079      -1.068227       0.003002       0.034398       0.017766       0.038831       0.002474      -0.005411      -0.019156       0.003452      -0.003646      -0.020520       0.000740       0.019780             14.322237       8.280271       5.073683       0.432225      22.635607       7.468790      12.050832          -0.000001
           63              C       4.655414       7.647066      15.076286       0.689602      22.880311 0.23506908E+03  0.48226538E+04                                 7.628051                            5.543453      -0.265476       1.979301                    0.999011      21.961961      62.449538       0.609002       0.490226      -1.003939       0.014321       0.058562      -0.027285       0.066175      -0.072722       0.040961      -0.018170       0.125545      -0.026565      -0.091643      -0.024866       0.116509              9.219715       6.092940       3.330305      -1.123566      12.827439       0.228023       8.738765           0.000000
           64              C       3.820028      -2.591990      13.527680      -0.115007      48.053200 0.54046286E+03  0.13323035E+05                                11.550921                            7.738902      -0.092217       1.946839                    0.999141      29.639742      85.276928       0.597922       0.415551      -1.072251       0.022227      -0.028870      -0.003939       0.036647       0.015955      -0.010030      -0.016612       0.001499       0.004958      -0.019229      -0.009264       0.028493             15.382377      12.449655      -9.783366      -2.357473      24.716345       0.499553       8.981131           0.000000
           65              C       4.092607       6.283836      15.251635      -0.122580      45.819238 0.54478228E+03  0.13470462E+05                                11.238902                            7.796999      -0.043249       1.964353                    0.999176      29.715158      85.919569       0.591948       0.418469      -1.069249      -0.018880      -0.036787       0.009725       0.042477      -0.007254      -0.005300       0.016453      -0.012038       0.044430      -0.017122      -0.009667       0.026790             14.562832      10.563567       8.445631      -2.069539      24.133528      -1.226702       8.991402          -0.000001
           66              C       4.610311      12.899026      14.124866      -0.119642      48.714142 0.56245550E+03  0.14079254E+05                                11.818910                            8.032689      -0.102271       1.948080                    0.998707      30.205588      89.117178       0.568787       0.430195      -1.057335       0.003008       0.033717      -0.019567       0.039100      -0.015356      -0.011849       0.009804      -0.000363      -0.013713      -0.014143      -0.011314       0.025456             15.483030       8.548085      -4.822456       0.591516      23.321695      -8.801047      14.579309           0.000000
           67              C       1.317792       8.590913      20.294536      -0.131869      46.356676 0.55775469E+03  0.13912299E+05                                11.379527                            7.964999      -0.077094       1.955019                    0.998921      30.100200      88.233895       0.575693       0.426540      -1.061118       0.024199       0.012148      -0.024018       0.036194      -0.007042       0.017838      -0.013009       0.029249       0.002437      -0.022609      -0.007879       0.030488             14.546783      19.472870       2.184739      -8.184561       7.094587      -3.489771      17.072892          -0.000000
           68              C       5.165274      13.353142      12.959407      -0.117932      34.432342 0.44506272E+03  0.10607961E+05                                 9.405303                            7.159422      -0.045306       1.954551                    0.999257      30.338877      90.103823       0.595017       0.431883      -1.046288      -0.005864       0.022511       0.000459       0.023267       0.004509       0.002301       0.001064       0.008105       0.009678      -0.007675       0.001230       0.006445             10.971851       7.486126      -3.408082      -1.821381      14.761519      -1.559094      10.667907           0.000001
           69              C       3.051316       4.413442      16.138157      -0.129127      34.790204 0.45720763E+03  0.10979848E+05                                 9.498732                            7.275907      -0.191791       1.900426                    0.999107      30.925973      92.436502       0.587396       0.434202      -1.044049       0.003042       0.024961      -0.001554       0.025194       0.004966       0.009160       0.001546       0.009174       0.026519      -0.011531      -0.003768       0.015298             11.020262       7.969269       4.220526      -1.504270      15.548097       1.832934       9.543418          -0.000000
           70              C       3.472931       5.753498      16.343667      -0.108900      33.161447 0.43312809E+03  0.10223171E+05                                 9.105668                            7.004064      -0.008580       1.967369                    0.999552      29.771988      87.139761       0.610973       0.424732      -1.053791      -0.003292      -0.018209      -0.008997       0.020576      -0.003853       0.011740      -0.000252       0.002248       0.011993      -0.011426      -0.002537       0.013963             10.527131       7.444755       3.945210      -1.402219      14.953655       1.850889       9.182984          -0.000000
           71              C       1.335441       9.149089      19.048163      -0.092796      34.412785 0.42669239E+03  0.10023729E+05                                 9.335718                            6.966682      -0.028888       1.969714                    0.999290      29.192170      84.965873       0.611256       0.426548      -1.053709       0.023298       0.003439      -0.009431       0.025368       0.004110       0.003026      -0.003143      -0.025408       0.046510      -0.021434       0.004970       0.016464             11.126098      16.997475      -0.170234      -1.622242       5.854615      -1.926725      10.526203           0.000000
           72              C       2.639506       9.314647      18.546868      -0.090192      32.268882 0.40138516E+03  0.92683266E+04                                 8.891786                            6.717159       0.115785       2.023929                    0.999537      28.465151      81.625096       0.629252       0.421542      -1.058859      -0.018054       0.000915       0.007694       0.019647       0.004722       0.011283       0.005049      -0.015390      -0.021245      -0.017013       0.001101       0.015912             10.507688      16.016271       0.092530      -2.655194       5.505055      -1.654056      10.001739           0.000000
           73              C       9.652042      11.363437       8.893927       0.635441      24.426210 0.24421855E+03  0.50430150E+04                                 7.879921                            5.577533      -0.039472       2.044223                    0.999626      22.294351      62.970361       0.620951       0.477680      -1.013555      -0.041724      -0.000108      -0.024677       0.048475       0.020084       0.002612       0.069153      -0.173562       0.085330      -0.103558      -0.020931       0.124490              9.819934      16.341232      -0.623318       1.070085       5.579643      -1.888277       7.538926           0.000001
           74              C       4.730912      10.693981      10.776383       0.660419      25.316625 0.24793307E+03  0.51616205E+04                                 8.129764                            5.689389      -0.247926       1.969298                    0.999198      22.758620      65.473712       0.600933       0.489585      -1.002936       0.035962      -0.006015       0.033535       0.049539       0.001969      -0.058038       0.074585      -0.126562      -0.003430      -0.108743      -0.009439       0.118182             10.011346      11.464708       0.106482       1.633233       5.988061      -3.114395      12.581269           0.000000
           75              C       0.193158      17.075267       2.225458      -0.123225      33.973798 0.43147904E+03  0.10151135E+05                                 9.168733                            6.941151       0.075700       1.989323                    0.999653      29.742224      86.259625       0.621751       0.418730      -1.059985      -0.011150      -0.016260       0.015378       0.025003      -0.004379       0.002300      -0.001664      -0.001795      -0.009505      -0.004279      -0.002532       0.006812             10.734215       7.849505       3.597172       2.108716      14.791557      -1.471842       9.561584           0.000001
           76              C       1.768822       1.161743       3.101788       0.662402      24.740137 0.23710012E+03  0.48541830E+04                                 7.886234                            5.481736      -0.138003       2.015148                    0.999173      21.944898      61.479073       0.629486       0.475265      -1.016045       0.007918       0.060365      -0.003669       0.060993      -0.067136      -0.056494       0.043261       0.085319       0.032183      -0.086631      -0.033156       0.119787              9.800155       8.765563       3.710867       2.811598      13.080113      -0.775840       7.554788           0.000001
           77              C      -0.011766      14.082136       4.468804       0.647827      24.410011 0.25173530E+03  0.52644490E+04                                 8.037264                            5.764317      -0.304357       1.959750                    0.998735      22.751932      65.752673       0.591717       0.494975      -0.999493      -0.033029      -0.050588       0.008412       0.060998      -0.069798      -0.030596       0.056216       0.097425      -0.080566      -0.095323      -0.023522       0.118845              9.940241       6.231162       2.960640      -0.100694      13.235152      -4.301095      10.354409           0.000001
           78              C       1.924721       5.076646       3.875155       0.662631      22.995259 0.23835634E+03  0.49044631E+04                                 7.617221                            5.556897      -0.083803       2.037513                    0.999459      22.136428      62.927380       0.612734       0.485813      -1.006753       0.009424      -0.054231      -0.021980       0.059270       0.076115      -0.017942      -0.025964       0.126743      -0.121289      -0.085001      -0.038816       0.123818              9.191179       6.015245      -2.811652       0.854155      11.975910       2.530774       9.582382           0.000000
           79              C       1.314850      11.291886       9.004378      -0.107728      46.627509 0.52754841E+03  0.12941745E+05                                11.362127                            7.688766      -0.092640       1.955550                    0.998896      29.298589      84.420123       0.594146       0.420225      -1.067979       0.029977       0.005585      -0.007401       0.031378      -0.002171       0.012429      -0.019322      -0.020046       0.019257      -0.021520      -0.007033       0.028552             15.084723      29.148383      -0.351346       2.631499       6.344657      -1.146344       9.761129           0.000000
           80              C       1.544287       6.380102       4.491685      -0.108022      45.164780 0.54120569E+03  0.13367921E+05                                11.132701                            7.777024      -0.062306       1.958783                    0.999210      29.668720      85.906047       0.591710       0.419079      -1.068227      -0.003002       0.034398       0.017766       0.038831      -0.002474       0.005411      -0.019156       0.003452      -0.003646      -0.020520       0.000739       0.019780             14.322243       8.280272      -5.073682      -0.432226      22.635622       7.468799      12.050836          -0.000001
           81              C       0.247086      10.073035       4.675978       0.689602      22.880312 0.23506923E+03  0.48226577E+04                                 7.628051                            5.543455      -0.265476       1.979301                    0.999011      21.961962      62.449540       0.609002       0.490226      -1.003939      -0.014321       0.058562      -0.027285       0.066175       0.072722      -0.040961      -0.018170       0.125545      -0.026565      -0.091643      -0.024866       0.116509              9.219714       6.092941      -3.330304       1.123564      12.827437       0.228030       8.738766           0.000000
           82              C       1.082472      -0.166021       3.127372      -0.115007      48.053227 0.54046297E+03  0.13323039E+05                                11.550925                            7.738903      -0.092217       1.946839                    0.999141      29.639742      85.276930       0.597922       0.415551      -1.072251      -0.022227      -0.028870      -0.003939       0.036647      -0.015955       0.010030      -0.016612       0.001499       0.004958      -0.019229      -0.009264       0.028493             15.382387      12.449666       9.783381       2.357471      24.716368       0.499556       8.981128           0.000000
           83              C       0.809893       8.709804       4.851327      -0.122580      45.819216 0.54478252E+03  0.13470470E+05                                11.238899                            7.797001      -0.043249       1.964353                    0.999176      29.715157      85.919564       0.591948       0.418469      -1.069249       0.018880      -0.036787       0.009725       0.042477       0.007254       0.005300       0.016453      -0.012038       0.044430      -0.017122      -0.009667       0.026790             14.562825      10.563562      -8.445621       2.069538      24.133505      -1.226695       8.991406          -0.000001
           84              C       0.292189      15.324995       3.724558      -0.119642      48.714115 0.56245487E+03  0.14079235E+05                                11.818906                            8.032684      -0.102271       1.948080                    0.998707      30.205588      89.117180       0.568787       0.430195      -1.057335      -0.003008       0.033717      -0.019567       0.039100       0.015356       0.011849       0.009804      -0.000363      -0.013713      -0.014143      -0.011314       0.025456             15.483026       8.548081       4.822452      -0.591512      23.321689      -8.801044      14.579307           0.000000
           85              C       3.584708      11.016882       9.894229      -0.131869      46.356679 0.55775426E+03  0.13912286E+05                                11.379527                            7.964995      -0.077094       1.955019                    0.998921      30.100199      88.233893       0.575693       0.426540      -1.061118      -0.024199       0.012148      -0.024018       0.036194       0.007042      -0.017838      -0.013009       0.029249       0.002437      -0.022609      -0.007879       0.030488             14.546787      19.472868      -2.184741       8.184568       7.094587      -3.489774      17.072905          -0.000000
           86              C       9.542226      15.779110       2.559100      -0.117932      34.432310 0.44506204E+03  0.10607941E+05                                 9.405297                            7.159416      -0.045306       1.954551                    0.999257      30.338878      90.103826       0.595017       0.431883      -1.046288       0.005864       0.022511       0.000459       0.023267      -0.004509      -0.002301       0.001064       0.008105       0.009678      -0.007675       0.001230       0.006445             10.971844       7.486121       3.408076       1.821382      14.761505      -1.559097      10.667905           0.000001
           87              C       1.851184       6.839411       5.737850      -0.129127      34.790208 0.45720777E+03  0.10979852E+05                                 9.498732                            7.275908      -0.191790       1.900427                    0.999107      30.925969      92.436483       0.587396       0.434202      -1.044049      -0.003042       0.024961      -0.001554       0.025194      -0.004966      -0.009160       0.001546       0.009174       0.026519      -0.011531      -0.003768       0.015298             11.020261       7.969269      -4.220523       1.504271      15.548097       1.832936       9.543418          -0.000001
           88              C       1.429569       8.179467       5.943360      -0.108900      33.161417 0.43312780E+03  0.10223162E+05                                 9.105663                            7.004062      -0.008580       1.967370                    0.999552      29.771983      87.139742       0.610973       0.424732      -1.053791       0.003292      -0.018209      -0.008997       0.020575       0.003853      -0.011740      -0.000252       0.002248       0.011992      -0.011426      -0.002537       0.013963             10.527123       7.444749      -3.945201       1.402219      14.953639       1.850892       9.182982          -0.000000
           89              C       3.567059      11.575057       8.647856      -0.092796      34.412792 0.42669229E+03  0.10023726E+05                                 9.335719                            6.966681      -0.028888       1.969714                    0.999290      29.192168      84.965864       0.611256       0.426548      -1.053709      -0.023298       0.003439      -0.009431       0.025368      -0.004110      -0.003026      -0.003143      -0.025408       0.046510      -0.021434       0.004970       0.016464             11.126101      16.997477       0.170235       1.622246       5.854616      -1.926726      10.526211           0.000000
           90              C       2.262994      11.740615       8.146561      -0.090192      32.268919 0.40138552E+03  0.92683366E+04                                 8.891792                            6.717162       0.115786       2.023929                    0.999537      28.465147      81.625080       0.629252       0.421542      -1.058859       0.018054       0.000915       0.007694       0.019647      -0.004722      -0.011283       0.005049      -0.015390      -0.021244      -0.017013       0.001101       0.015912             10.507700      16.016297      -0.092529       2.655198       5.505059      -1.654057      10.001743           0.000000
           91              C       4.749542       3.957594       1.506381       0.635441      24.426228 0.24421882E+03  0.50430219E+04                                 7.879925                            5.577536      -0.039472       2.044223                    0.999626      22.294351      62.970361       0.620951       0.477680      -1.013555      -0.041724       0.000108       0.024677       0.048475      -0.020084      -0.002612       0.069153      -0.173562       0.085330      -0.103558      -0.020931       0.124490              9.819938      16.341235       0.623322      -1.070094       5.579647      -1.888280       7.538933           0.000001
           92              C       9.633412      -0.224886      20.424540       0.660419      25.316638 0.24793326E+03  0.51616252E+04                                 8.129767                            5.689392      -0.247926       1.969298                    0.999198      22.758620      65.473713       0.600933       0.489585      -1.002936       0.035962       0.006015      -0.033535       0.049539      -0.001969       0.058038       0.074585      -0.126562      -0.003430      -0.108743      -0.009439       0.118182             10.011350      11.464713      -0.106481      -1.633234       5.988062      -3.114395      12.581274           0.000000
           93              C       5.095659      -1.754236       8.174850      -0.123225      33.973770 0.43147879E+03  0.10151127E+05                                 9.168728                            6.941149       0.075700       1.989323                    0.999653      29.742223      86.259621       0.621751       0.418730      -1.059985      -0.011150       0.016260      -0.015378       0.025003       0.004379      -0.002300      -0.001664      -0.001795      -0.009505      -0.004279      -0.002532       0.006812             10.734207       7.849502      -3.597167      -2.108719      14.791539      -1.471836       9.561580           0.000000
           94              C       6.671322      14.159289       7.298520       0.662402      24.740132 0.23710012E+03  0.48541829E+04                                 7.886233                            5.481736      -0.138003       2.015148                    0.999173      21.944898      61.479073       0.629486       0.475265      -1.016045       0.007918      -0.060365       0.003669       0.060993       0.067136       0.056494       0.043261       0.085319       0.032183      -0.086631      -0.033156       0.119787              9.800152       8.765557      -3.710862      -2.811596      13.080111      -0.775844       7.554788           0.000001
           95              C       4.890734       1.238896       5.931503       0.647827      24.409985 0.25173502E+03  0.52644419E+04                                 8.037258                            5.764314      -0.304357       1.959750                    0.998735      22.751932      65.752675       0.591718       0.494975      -0.999493      -0.033029       0.050588      -0.008412       0.060998       0.069798       0.030596       0.056216       0.097425      -0.080566      -0.095323      -0.023522       0.118845              9.940232       6.231159      -2.960635       0.100690      13.235131      -4.301088      10.354405           0.000001
           96              C       6.827221      10.244386       6.525153       0.662631      22.995255 0.23835642E+03  0.49044652E+04                                 7.617220                            5.556898      -0.083803       2.037513                    0.999459      22.136429      62.927382       0.612734       0.485813      -1.006753       0.009424       0.054231       0.021980       0.059270      -0.076115       0.017942      -0.025964       0.126743      -0.121289      -0.085001      -0.038816       0.123818              9.191176       6.015245       2.811649      -0.854160      11.975897       2.530765       9.582385           0.000000
           97              C       6.217350       4.029145       1.395929      -0.107728      46.627503 0.52754859E+03  0.12941750E+05                                11.362125                            7.688766      -0.092640       1.955550                    0.998896      29.298589      84.420119       0.594146       0.420225      -1.067979       0.029977      -0.005585       0.007401       0.031378       0.002171      -0.012429      -0.019322      -0.020046       0.019257      -0.021520      -0.007033       0.028552             15.084720      29.148369       0.351352      -2.631505       6.344658      -1.146347       9.761132           0.000000
           98              C       6.446787       8.940929       5.908623      -0.108022      45.164746 0.54120557E+03  0.13367917E+05                                11.132696                            7.777023      -0.062306       1.958782                    0.999210      29.668722      85.906058       0.591710       0.419079      -1.068227      -0.003002      -0.034398      -0.017766       0.038831       0.002474      -0.005411      -0.019156       0.003452      -0.003646      -0.020520       0.000739       0.019780             14.322235       8.280271       5.073681       0.432222      22.635604       7.468786      12.050829          -0.000001
           99              C       5.149586       5.247997       5.724329       0.689602      22.880319 0.23506916E+03  0.48226558E+04                                 7.628053                            5.543454      -0.265476       1.979301                    0.999011      21.961961      62.449535       0.609002       0.490226      -1.003939      -0.014321      -0.058562       0.027285       0.066175      -0.072722       0.040961      -0.018170       0.125545      -0.026565      -0.091643      -0.024866       0.116509              9.219717       6.092944       3.330310      -1.123565      12.827445       0.228025       8.738764           0.000000
          100              C       5.984972      15.487053       7.272935      -0.115007      48.053205 0.54046286E+03  0.13323035E+05                                11.550922                            7.738902      -0.092217       1.946839                    0.999141      29.639743      85.276932       0.597922       0.415551      -1.072251      -0.022227       0.028870       0.003939       0.036647       0.015955      -0.010030      -0.016612       0.001499       0.004958      -0.019229      -0.009265       0.028493             15.382379      12.449656      -9.783369      -2.357471      24.716350       0.499551       8.981131           0.000000
          101              C       5.712393       6.611227       5.548980      -0.122580      45.819238 0.54478223E+03  0.13470461E+05                                11.238902                            7.796999      -0.043249       1.964353                    0.999176      29.715156      85.919560       0.591948       0.418469      -1.069249       0.018880       0.036787      -0.009725       0.042477      -0.007254      -0.005300       0.016453      -0.012038       0.044430      -0.017122      -0.009667       0.026790             14.562833      10.563568       8.445633      -2.069538      24.133528      -1.226700       8.991402          -0.000001
          102              C       5.194689      -0.003963       6.675749      -0.119642      48.714135 0.56245536E+03  0.14079250E+05                                11.818910                            8.032688      -0.102271       1.948080                    0.998707      30.205588      89.117181       0.568787       0.430195      -1.057335      -0.003008      -0.033717       0.019567       0.039100      -0.015356      -0.011849       0.009804      -0.000363      -0.013713      -0.014143      -0.011314       0.025456             15.483030       8.548084      -4.822457       0.591516      23.321697      -8.801046      14.579308           0.000000
          103              C       8.487208       4.304150       0.506079      -0.131869      46.356685 0.55775448E+03  0.13912293E+05                                11.379528                            7.964997      -0.077094       1.955019                    0.998921      30.100200      88.233895       0.575693       0.426540      -1.061118      -0.024199      -0.012148       0.024018       0.036194      -0.007042       0.017838      -0.013009       0.029249       0.002437      -0.022609      -0.007879       0.030488             14.546786      19.472870       2.184741      -8.184565       7.094589      -3.489775      17.072900           0.000000
          104              C       4.639726      -0.458079       7.841208      -0.117932      34.432340 0.44506269E+03  0.10607960E+05                                 9.405302                            7.159422      -0.045306       1.954552                    0.999257      30.338876      90.103817       0.595017       0.431883      -1.046288       0.005864      -0.022511      -0.000459       0.023267       0.004509       0.002301       0.001064       0.008105       0.009678      -0.007675       0.001230       0.006445             10.971850       7.486126      -3.408082      -1.821381      14.761518      -1.559093      10.667907           0.000001
          105              C       6.753684       8.481621       4.662458      -0.129127      34.790198 0.45720761E+03  0.10979847E+05                                 9.498730                            7.275906      -0.191790       1.900427                    0.999107      30.925968      92.436478       0.587396       0.434202      -1.044049      -0.003042      -0.024961       0.001554       0.025194       0.004966       0.009160       0.001546       0.009174       0.026519      -0.011531      -0.003768       0.015299             11.020259       7.969269       4.220524      -1.504273      15.548092       1.832931       9.543417          -0.000001
          106              C       6.332069       7.141565       4.456948      -0.108900      33.161435 0.43312794E+03  0.10223166E+05                                 9.105665                            7.004062      -0.008580       1.967370                    0.999552      29.771982      87.139735       0.610973       0.424732      -1.053791       0.003292       0.018209       0.008997       0.020575      -0.003853       0.011740      -0.000252       0.002248       0.011992      -0.011426      -0.002537       0.013964             10.527128       7.444753       3.945208      -1.402219      14.953649       1.850888       9.182982          -0.000000
          107              C       8.469559       3.745974       1.752452      -0.092796      34.412787 0.42669234E+03  0.10023727E+05                                 9.335718                            6.966681      -0.028888       1.969714                    0.999290      29.192167      84.965861       0.611256       0.426548      -1.053709      -0.023298      -0.003439       0.009431       0.025368       0.004110       0.003026      -0.003143      -0.025408       0.046510      -0.021434       0.004970       0.016464             11.126099      16.997475      -0.170233      -1.622244       5.854616      -1.926726      10.526206           0.000000
          108              C       7.165494       3.580416       2.253747      -0.090192      32.268893 0.40138528E+03  0.92683299E+04                                 8.891788                            6.717161       0.115786       2.023929                    0.999537      28.465147      81.625080       0.629252       0.421542      -1.058859       0.018054      -0.000915      -0.007694       0.019647       0.004722       0.011283       0.005049      -0.015390      -0.021245      -0.017013       0.001101       0.015912             10.507693      16.016283       0.092531      -2.655196       5.505056      -1.654056      10.001738          -0.000000
          109              S       8.429358      -3.579709      16.391093       0.164983     113.222406 0.27385260E+04  0.97009135E+05                                16.525045                           14.574433       0.969484       1.988048                    0.999372      65.867824     197.324468       0.594446       0.290869      -1.223932       0.044232      -0.001516       0.060581       0.075026       0.217656       0.119106      -0.153521      -0.358372      -0.223073      -0.355882       0.015478       0.340405             18.092727      15.181861       6.752246       2.402126      24.331464      -2.753313      14.764856           0.000004
          110              S       9.079430       5.324799      17.242670       0.134028     108.048227 0.26704789E+04  0.93886993E+05                                15.876666                           14.275538       1.053904       2.006556                    0.999122      66.082884     196.412108       0.608783       0.286172      -1.230474      -0.038224       0.011660      -0.102042       0.109588      -0.196923       0.081534       0.109938      -0.483065      -0.197600      -0.329400      -0.029532       0.358933             17.188338      13.089094      -5.529786       1.218086      24.336557       3.297343      14.139364          -0.000000
          111              S       7.800564       2.228610      10.356626       0.151300     109.912025 0.26154496E+04  0.91609261E+05                                16.142526                           14.172007       0.960394       1.984165                    0.999533      65.833502     196.244184       0.607247       0.287970      -1.226747      -0.047901      -0.040448       0.064079       0.089647      -0.020202       0.152222      -0.148802       0.584812      -0.013678      -0.356394      -0.011476       0.367870             17.756600      25.322991      -0.693250       4.962400      10.129681      -2.494093      17.817126           0.000002
          112              S       3.526858      14.048803      14.809830       0.164983     113.222395 0.27385254E+04  0.97009111E+05                                16.525044                           14.574431       0.969484       1.988048                    0.999372      65.867821     197.324450       0.594446       0.290869      -1.223932       0.044232       0.001516      -0.060582       0.075026      -0.217656      -0.119106      -0.153522      -0.358372      -0.223073      -0.355882       0.015478       0.340405             18.092725      15.181858      -6.752244      -2.402125      24.331460      -2.753315      14.764857           0.000004
          113              S       4.176930       5.144295      13.958253       0.134028     108.048238 0.26704789E+04  0.93886992E+05                                15.876668                           14.275539       1.053904       2.006556                    0.999122      66.082886     196.412124       0.608783       0.286172      -1.230474      -0.038224      -0.011660       0.102042       0.109588       0.196923      -0.081534       0.109938      -0.483065      -0.197600      -0.329401      -0.029532       0.358933             17.188341      13.089099       5.529790      -1.218088      24.336562       3.297341      14.139362          -0.000000
          114              S       2.898064      13.092421       0.043681       0.151300     109.911996 0.26154480E+04  0.91609188E+05                                16.142523                           14.172001       0.960395       1.984166                    0.999533      65.833494     196.244143       0.607247       0.287970      -1.226747      -0.047901       0.040448      -0.064079       0.089647       0.020202      -0.152222      -0.148803       0.584811      -0.013678      -0.356394      -0.011475       0.367870             17.756597      25.322987       0.693253      -4.962401      10.129681      -2.494096      17.817121           0.000002
          115              S       1.375641      16.474772       4.409522       0.164983     113.222396 0.27385249E+04  0.97009088E+05                                16.525044                           14.574430       0.969484       1.988048                    0.999372      65.867822     197.324460       0.594446       0.290869      -1.223932      -0.044232       0.001516      -0.060581       0.075026       0.217656       0.119106      -0.153521      -0.358372      -0.223073      -0.355882       0.015478       0.340405             18.092728      15.181857       6.752251       2.402123      24.331471      -2.753314      14.764857           0.000004
          116              S       0.725570       7.570264       3.557945       0.134028     108.048236 0.26704789E+04  0.93886991E+05                                15.876667                           14.275538       1.053904       2.006556                    0.999122      66.082888     196.412125       0.608783       0.286172      -1.230474       0.038224      -0.011660       0.102042       0.109588      -0.196923       0.081534       0.109938      -0.483065      -0.197600      -0.329401      -0.029532       0.358933             17.188341      13.089094      -5.529787       1.218086      24.336563       3.297343      14.139365          -0.000000
          117              S       2.004436      10.666453      10.443989       0.151301     109.912059 0.26154504E+04  0.91609295E+05                                16.142531                           14.172009       0.960394       1.984165                    0.999533      65.833502     196.244193       0.607247       0.287970      -1.226747       0.047901       0.040448      -0.064078       0.089647      -0.020202       0.152222      -0.148802       0.584812      -0.013677      -0.356395      -0.011476       0.367870             17.756607      25.323011      -0.693252       4.962409      10.129683      -2.494092      17.817127           0.000002
          118              S       6.278141      -1.153740       5.990785       0.164983     113.222394 0.27385246E+04  0.97009075E+05                                16.525043                           14.574429       0.969484       1.988048                    0.999372      65.867821     197.324452       0.594446       0.290869      -1.223932      -0.044232      -0.001516       0.060581       0.075026      -0.217656      -0.119106      -0.153522      -0.358372      -0.223073      -0.355882       0.015478       0.340405             18.092727      15.181855      -6.752249      -2.402122      24.331469      -2.753316      14.764858           0.000004
          119              S       5.628070       7.750768       6.842362       0.134028     108.048212 0.26704777E+04  0.93886938E+05                                15.876665                           14.275535       1.053904       2.006556                    0.999122      66.082882     196.412100       0.608783       0.286172      -1.230474       0.038224       0.011660      -0.102042       0.109588       0.196923      -0.081534       0.109938      -0.483065      -0.197600      -0.329401      -0.029532       0.358933             17.188339      13.089096       5.529791      -1.218087      24.336561       3.297339      14.139360          -0.000000
          120              S       6.906936      -0.197358      20.756934       0.151301     109.912026 0.26154486E+04  0.91609218E+05                                16.142526                           14.172003       0.960394       1.984165                    0.999533      65.833499     196.244160       0.607247       0.287970      -1.226747       0.047901      -0.040448       0.064079       0.089647       0.020202      -0.152222      -0.148803       0.584812      -0.013678      -0.356395      -0.011475       0.367870             17.756603      25.323005       0.693255      -4.962409      10.129683      -2.494095      17.817120           0.000002
          121              O       0.855094      -0.356996      16.811681      -0.778597      44.275893 0.71919494E+03  0.18630841E+05                                 9.974082                            8.283113       0.039587       2.013778                    0.996616      31.480325      86.463263       0.660919       0.357744      -1.137709      -0.025281      -0.117573      -0.046030       0.128769       0.001468      -0.035705       0.030791       0.088552      -0.259933      -0.102815       0.007961       0.094855             11.422826       8.297016       3.857712      -0.195554      14.690481       1.063717      11.280981           0.000000
          122              O       8.400728      10.931905      18.592630      -0.689237      38.692926 0.56699214E+03  0.13756341E+05                                 8.925541                            7.221121       0.480857       2.184808                    0.997404      28.617848      74.570605       0.732009       0.344876      -1.155183       0.054425       0.058393      -0.077806       0.111470      -0.070724      -0.031499      -0.014550       0.015448       0.060732      -0.090534       0.024642       0.065892             10.163244       7.208513      -0.145131       1.401619      14.116988      -4.731760       9.164231           0.000000
          123              O       9.492221       2.041411      15.145136      -0.622654      38.557985 0.57983225E+03  0.14193534E+05                                 9.123581                            7.456554       0.220252       2.120522                    0.995029      28.139148      74.446946       0.695845       0.359588      -1.139421      -0.052028       0.043419       0.007081       0.068134       0.067029      -0.041201       0.031624       0.056109       0.070100      -0.103631       0.033580       0.070051             10.584075       7.162720      -2.257153      -0.628232      13.674679       5.248591      10.914826           0.000001
          124              O       7.389146       8.683959      16.153134      -0.681477      39.268351 0.61326189E+03  0.15275148E+05                                 9.263107                            7.685037       0.064993       2.038185                    0.996684      29.746803      80.267272       0.680910       0.361141      -1.134360       0.071072      -0.044056       0.017984       0.085531       0.046597       0.014915      -0.057842       0.036214      -0.197773      -0.104283       0.017927       0.086356             10.725391      10.028434      -5.008163       2.389915      14.201329      -2.171259       7.946412          -0.000001
          125              O       0.253949       2.561685      17.249118      -0.753619      44.254317 0.65500900E+03  0.16544756E+05                                 9.952963                            7.850606       0.351678       2.121062                    0.997671      30.477167      82.147188       0.687231       0.352850      -1.143798      -0.088615       0.071544      -0.068093       0.132695       0.063848      -0.005160      -0.031006       0.109128       0.039798      -0.096860       0.014705       0.082156             11.677323       7.595123      -2.553189       2.937234      12.789589      -5.805233      14.647256          -0.000001
          126              O       9.309553      -1.010314      15.200465      -0.580688      33.205062 0.50293166E+03  0.11901089E+05                                 8.224414                            6.931105       0.450641       2.197775                    0.996609      27.599121      72.191548       0.722605       0.358201      -1.138586      -0.035002      -0.040234       0.002744       0.053399      -0.082087       0.002200       0.017512       0.082135       0.169683      -0.121517       0.052955       0.068562              9.181222       7.043619       0.512609       1.359359       8.640304      -3.398001      11.859742           0.000001
          127              O       7.155101      11.544230      16.827282      -0.628649      45.742199 0.61801255E+03  0.15410064E+05                                10.378968                            7.789334       0.150649       2.089822                    0.995352      28.772378      77.463799       0.667213       0.368158      -1.129879       0.033538       0.044660       0.006890       0.056274      -0.049975      -0.006527       0.037896       0.129820       0.124818      -0.110328       0.036227       0.074101             12.773281      15.192794       5.675516       6.755816      11.834765       2.759818      11.292284           0.000000
          128              O       8.049905       7.939310      18.166217      -0.672008      43.607897 0.66470301E+03  0.16884460E+05                                 9.956920                            8.049903       0.111351       2.059417                    0.995798      29.731223      80.878846       0.659571       0.365582      -1.131487       0.020469      -0.048778      -0.050532       0.073156       0.065450       0.004083      -0.017351       0.138711       0.105714      -0.115050       0.037141       0.077909             11.420933       7.719921      -0.306913       1.644341       9.918960       5.310216      16.623918           0.000000
          129              O       3.913274       1.852343      10.353714      -0.698767      47.222769 0.64498841E+03  0.16214888E+05                                10.409809                            7.798903       0.327821       2.121366                    0.997206      29.702612      79.644364       0.688966       0.353628      -1.144162       0.085705       0.011970       0.013620       0.087602       0.030050      -0.057185       0.077609      -0.032904      -0.150854      -0.125580       0.039648       0.085932             12.616505      18.095858       2.892379      -6.149903       7.193811      -1.770004      12.559846           0.000001
          130              O       5.332743       2.816559       8.956745      -0.674868      44.505100 0.60250397E+03  0.14927161E+05                                10.105439                            7.591263       0.329894       2.129759                    0.996414      29.411066      78.911302       0.689270       0.358674      -1.137355       0.124123      -0.056385       0.020468       0.137857       0.012943      -0.067679       0.007364      -0.132847       0.164724      -0.121410       0.040205       0.081205             12.552297       7.709343      -0.648270       2.028339       9.485982      -6.357121      20.461566           0.000000
          131              O       0.680859       0.747836      12.759929      -0.708289      42.101993 0.64123372E+03  0.16133893E+05                                 9.679151                            7.833451      -0.020767       2.011759                    0.995551      29.931796      80.895170       0.678363       0.358857      -1.137363      -0.082989      -0.000763      -0.035979       0.090456      -0.023970       0.036111       0.020465      -0.148867      -0.028871      -0.091986       0.006481       0.085504             11.272778      12.614160      -3.019742       3.654447       8.369990      -3.426449      12.834184           0.000001
          132              O       0.857545       2.155092      11.087976      -0.634991      34.394221 0.52572424E+03  0.12600718E+05                                 8.410805                            7.086583       0.439629       2.170111                    0.997176      28.745831      76.100374       0.713381       0.358218      -1.136616      -0.058914       0.053158       0.018124       0.081395       0.060716      -0.040205       0.044636      -0.085510       0.030345      -0.106939       0.028510       0.078429              9.371330      13.081933       1.360466      -2.431742       6.422801      -1.906747       8.609255          -0.000000
          133              O       5.757594      10.826091      14.389241      -0.778597      44.275885 0.71919483E+03  0.18630837E+05                                 9.974080                            8.283113       0.039587       2.013778                    0.996616      31.480325      86.463261       0.660919       0.357744      -1.137709      -0.025281       0.117573       0.046030       0.128769      -0.001468       0.035705       0.030791       0.088552      -0.259933      -0.102815       0.007961       0.094855             11.422823       8.297016      -3.857711       0.195549      14.690470       1.063721      11.280982           0.000000
          134              O       3.498228      -0.462811      12.608293      -0.689237      38.692914 0.56699180E+03  0.13756331E+05                                 8.925539                            7.221119       0.480858       2.184809                    0.997404      28.617847      74.570601       0.732010       0.344876      -1.155183       0.054425      -0.058393       0.077806       0.111470       0.070724       0.031499      -0.014550       0.015448       0.060732      -0.090535       0.024642       0.065892             10.163242       7.208511       0.145133      -1.401620      14.116987      -4.731760       9.164228           0.000000
          135              O       4.589720       8.427683      16.055787      -0.622654      38.557988 0.57983242E+03  0.14193539E+05                                 9.123582                            7.456556       0.220252       2.120522                    0.995029      28.139149      74.446953       0.695845       0.359588      -1.139421      -0.052028      -0.043419      -0.007081       0.068134      -0.067029       0.041201       0.031625       0.056109       0.070100      -0.103631       0.033580       0.070051             10.584076       7.162719       2.257150       0.628228      13.674680       5.248592      10.914828           0.000001
          136              O       2.486646       1.785136      15.047789      -0.681477      39.268350 0.61326184E+03  0.15275147E+05                                 9.263106                            7.685036       0.064993       2.038185                    0.996684      29.746804      80.267272       0.680910       0.361141      -1.134360       0.071072       0.044056      -0.017984       0.085531      -0.046597      -0.014915      -0.057842       0.036214      -0.197774      -0.104283       0.017927       0.086356             10.725390      10.028433       5.008161      -2.389918      14.201320      -2.171262       7.946417          -0.000000
          137              O       5.156449       7.907410      13.951805      -0.753619      44.254340 0.65500908E+03  0.16544759E+05                                 9.952967                            7.850606       0.351678       2.121062                    0.997671      30.477166      82.147185       0.687231       0.352850      -1.143798      -0.088615      -0.071544       0.068093       0.132695      -0.063848       0.005160      -0.031006       0.109128       0.039798      -0.096860       0.014705       0.082156             11.677330       7.595127       2.553194      -2.937239      12.789597      -5.805244      14.647265          -0.000001
          138              O       4.407053      11.479408      16.000457      -0.580687      33.205052 0.50293124E+03  0.11901077E+05                                 8.224412                            6.931102       0.450642       2.197775                    0.996609      27.599120      72.191544       0.722605       0.358201      -1.138586      -0.035002       0.040234      -0.002744       0.053399       0.082087      -0.002200       0.017512       0.082135       0.169683      -0.121517       0.052955       0.068562              9.181220       7.043618      -0.512609      -1.359358       8.640302      -3.398003      11.859741           0.000001
          139              O       2.252601      -1.075136      14.373641      -0.628649      45.742210 0.61801296E+03  0.15410077E+05                                10.378970                            7.789337       0.150648       2.089822                    0.995352      28.772378      77.463800       0.667213       0.368158      -1.129879       0.033538      -0.044660      -0.006890       0.056274       0.049975       0.006527       0.037896       0.129820       0.124818      -0.110328       0.036227       0.074101             12.773282      15.192793      -5.675513      -6.755819      11.834763       2.759819      11.292291           0.000000
          140              O       3.147405       2.529785      13.034705      -0.672008      43.607896 0.66470301E+03  0.16884460E+05                                 9.956919                            8.049903       0.111351       2.059417                    0.995798      29.731224      80.878849       0.659571       0.365582      -1.131487       0.020469       0.048778       0.050532       0.073156      -0.065450      -0.004083      -0.017351       0.138711       0.105714      -0.115050       0.037141       0.077909             11.420932       7.719921       0.306914      -1.644340       9.918956       5.310211      16.623919           0.000000
          141              O       8.815774      13.468688       0.046593      -0.698767      47.222763 0.64498847E+03  0.16214890E+05                                10.409808                            7.798903       0.327820       2.121366                    0.997206      29.702614      79.644369       0.688966       0.353628      -1.144162       0.085705      -0.011970      -0.013620       0.087602      -0.030050       0.057185       0.077609      -0.032904      -0.150853      -0.125580       0.039648       0.085932             12.616502      18.095852      -2.892379       6.149898       7.193810      -1.770004      12.559844           0.000001
          142              O       0.430243      12.504472       1.443563      -0.674868      44.505115 0.60250439E+03  0.14927173E+05                                10.105442                            7.591265       0.329894       2.129759                    0.996414      29.411067      78.911304       0.689270       0.358674      -1.137355       0.124123       0.056385      -0.020468       0.137857      -0.012943       0.067679       0.007364      -0.132847       0.164724      -0.121410       0.040205       0.081205             12.552300       7.709344       0.648271      -2.028342       9.485983      -6.357121      20.461575           0.000000
          143              O       5.583359       9.721259      18.440993      -0.708289      42.101998 0.64123365E+03  0.16133891E+05                                 9.679151                            7.833450      -0.020767       2.011758                    0.995551      29.931797      80.895170       0.678363       0.358857      -1.137363      -0.082989       0.000763       0.035979       0.090456       0.023970      -0.036111       0.020465      -0.148867      -0.028872      -0.091986       0.006481       0.085504             11.272779      12.614162       3.019745      -3.654450       8.369991      -3.426450      12.834185           0.000001
          144              O       5.760045       8.314002      20.112947      -0.634991      34.394210 0.52572437E+03  0.12600722E+05                                 8.410802                            7.086583       0.439630       2.170111                    0.997176      28.745827      76.100350       0.713381       0.358218      -1.136616      -0.058914      -0.053158      -0.018124       0.081395      -0.060716       0.040205       0.044636      -0.085510       0.030345      -0.106939       0.028510       0.078429              9.371325      13.081919      -1.360465       2.431738       6.422801      -1.906747       8.609254          -0.000000
          145              O       8.949906      13.252059       3.988934      -0.778597      44.275893 0.71919493E+03  0.18630840E+05                                 9.974081                            8.283113       0.039587       2.013778                    0.996616      31.480325      86.463262       0.660919       0.357744      -1.137709       0.025281       0.117573       0.046030       0.128769       0.001468      -0.035705       0.030791       0.088552      -0.259933      -0.102815       0.007961       0.094855             11.422826       8.297016       3.857713      -0.195553      14.690482       1.063718      11.280981           0.000000
          146              O       1.404272       1.963158       2.207985      -0.689237      38.692922 0.56699207E+03  0.13756339E+05                                 8.925540                            7.221121       0.480858       2.184809                    0.997404      28.617847      74.570600       0.732010       0.344876      -1.155183      -0.054425      -0.058393       0.077806       0.111470      -0.070724      -0.031499      -0.014550       0.015448       0.060732      -0.090535       0.024642       0.065892             10.163243       7.208513      -0.145130       1.401619      14.116987      -4.731760       9.164230           0.000000
          147              O       0.312779      10.853652       5.655479      -0.622654      38.557984 0.57983225E+03  0.14193534E+05                                 9.123581                            7.456554       0.220252       2.120522                    0.995029      28.139148      74.446947       0.695845       0.359588      -1.139421       0.052028      -0.043419      -0.007081       0.068134       0.067029      -0.041201       0.031625       0.056109       0.070100      -0.103631       0.033580       0.070051             10.584075       7.162719      -2.257153      -0.628231      13.674680       5.248591      10.914826           0.000001
          148              O       2.415854       4.211104       4.647481      -0.681477      39.268356 0.61326203E+03  0.15275152E+05                                 9.263107                            7.685038       0.064993       2.038185                    0.996684      29.746803      80.267269       0.680910       0.361141      -1.134360      -0.071072       0.044056      -0.017984       0.085531       0.046597       0.014915      -0.057842       0.036214      -0.197773      -0.104283       0.017927       0.086356             10.725392      10.028438      -5.008165       2.389916      14.201326      -2.171258       7.946412          -0.000001
          149              O       9.551050      10.333378       3.551497      -0.753619      44.254327 0.65500925E+03  0.16544764E+05                                 9.952964                            7.850607       0.351678       2.121062                    0.997671      30.477168      82.147192       0.687231       0.352850      -1.143798       0.088615      -0.071544       0.068093       0.132695       0.063848      -0.005160      -0.031006       0.109128       0.039798      -0.096860       0.014705       0.082156             11.677325       7.595127      -2.553190       2.937236      12.789592      -5.805234      14.647255          -0.000001
          150              O       0.495447      13.905377       5.600150      -0.580688      33.205061 0.50293165E+03  0.11901089E+05                                 8.224415                            6.931105       0.450642       2.197775                    0.996609      27.599120      72.191546       0.722605       0.358201      -1.138586       0.035002       0.040234      -0.002744       0.053399      -0.082087       0.002200       0.017512       0.082135       0.169683      -0.121517       0.052955       0.068562              9.181222       7.043619       0.512609       1.359359       8.640304      -3.398001      11.859742           0.000001
          151              O       2.649899       1.350833       3.973333      -0.628649      45.742205 0.61801261E+03  0.15410066E+05                                10.378969                            7.789334       0.150648       2.089822                    0.995352      28.772379      77.463804       0.667213       0.368158      -1.129879      -0.033538      -0.044660      -0.006890       0.056274      -0.049975      -0.006527       0.037896       0.129820       0.124818      -0.110328       0.036227       0.074101             12.773283      15.192797       5.675518       6.755817      11.834767       2.759819      11.292285           0.000000
          152              O       1.755095       4.955753       2.634398      -0.672008      43.607890 0.66470293E+03  0.16884458E+05                                 9.956919                            8.049902       0.111351       2.059417                    0.995798      29.731223      80.878846       0.659571       0.365582      -1.131487      -0.020469       0.048778       0.050532       0.073156       0.065450       0.004083      -0.017351       0.138711       0.105714      -0.115050       0.037141       0.077909             11.420932       7.719919      -0.306915       1.644336       9.918960       5.310216      16.623916           0.000000
          153              O       5.891726      11.042720      10.446901      -0.698767      47.222785 0.64498894E+03  0.16214904E+05                                10.409812                            7.798906       0.327820       2.121366                    0.997206      29.702613      79.644367       0.688966       0.353628      -1.144162      -0.085705      -0.011970      -0.013620       0.087602       0.030050      -0.057185       0.077609      -0.032904      -0.150854      -0.125580       0.039648       0.085932             12.616508      18.095866       2.892379      -6.149902       7.193812      -1.770002      12.559847           0.000001
          154              O       4.472257      10.078504      11.843870      -0.674868      44.505108 0.60250390E+03  0.14927159E+05                                10.105441                            7.591262       0.329894       2.129759                    0.996414      29.411067      78.911305       0.689270       0.358674      -1.137355      -0.124123       0.056385      -0.020468       0.137857       0.012943      -0.067679       0.007364      -0.132847       0.164724      -0.121410       0.040205       0.081205             12.552301       7.709344      -0.648273       2.028346       9.485984      -6.357124      20.461574           0.000000
          155              O       9.124141      12.147227       8.040686      -0.708289      42.102001 0.64123374E+03  0.16133894E+05                                 9.679152                            7.833451      -0.020767       2.011758                    0.995551      29.931796      80.895170       0.678363       0.358857      -1.137363       0.082989       0.000763       0.035979       0.090456      -0.023970       0.036111       0.020465      -0.148867      -0.028871      -0.091986       0.006481       0.085504             11.272781      12.614166      -3.019745       3.654450       8.369991      -3.426450      12.834186           0.000001
          156              O       8.947455      10.739971       9.712639      -0.634991      34.394220 0.52572415E+03  0.12600716E+05                                 8.410804                            7.086582       0.439630       2.170111                    0.997176      28.745830      76.100368       0.713381       0.358218      -1.136616       0.058914      -0.053158      -0.018124       0.081394       0.060716      -0.040205       0.044636      -0.085510       0.030345      -0.106939       0.028510       0.078429              9.371330      13.081937       1.360467      -2.431743       6.422801      -1.906746       8.609253          -0.000000
          157              O       4.047406       2.068972       6.411374      -0.778597      44.275886 0.71919482E+03  0.18630837E+05                                 9.974080                            8.283113       0.039587       2.013778                    0.996616      31.480324      86.463260       0.660919       0.357744      -1.137709       0.025281      -0.117573      -0.046030       0.128769      -0.001468       0.035705       0.030791       0.088552      -0.259933      -0.102815       0.007961       0.094855             11.422823       8.297017      -3.857712       0.195548      14.690472       1.063721      11.280981           0.000000
          158              O       6.306772      13.357874       8.192322      -0.689237      38.692917 0.56699185E+03  0.13756333E+05                                 8.925539                            7.221119       0.480858       2.184808                    0.997404      28.617848      74.570605       0.732010       0.344876      -1.155183      -0.054425       0.058393      -0.077806       0.111470       0.070724       0.031499      -0.014550       0.015448       0.060732      -0.090535       0.024642       0.065892             10.163243       7.208511       0.145132      -1.401620      14.116988      -4.731760       9.164229           0.000000
          159              O       5.215279       4.467380       4.744828      -0.622654      38.557985 0.57983227E+03  0.14193535E+05                                 9.123582                            7.456554       0.220252       2.120522                    0.995029      28.139148      74.446947       0.695845       0.359588      -1.139421       0.052028       0.043419       0.007081       0.068134      -0.067029       0.041201       0.031625       0.056109       0.070100      -0.103631       0.033580       0.070051             10.584076       7.162720       2.257153       0.628231      13.674682       5.248593      10.914826           0.000001
          160              O       7.318354      11.109927       5.752826      -0.681477      39.268359 0.61326205E+03  0.15275153E+05                                 9.263107                            7.685038       0.064993       2.038185                    0.996684      29.746804      80.267273       0.680910       0.361141      -1.134360      -0.071072      -0.044056       0.017984       0.085531      -0.046597      -0.014915      -0.057842       0.036214      -0.197773      -0.104283       0.017927       0.086356             10.725392      10.028439       5.008164      -2.389920      14.201319      -2.171262       7.946418          -0.000000
          161              O       4.648550       4.987653       6.848810      -0.753619      44.254345 0.65500931E+03  0.16544766E+05                                 9.952967                            7.850607       0.351678       2.121062                    0.997671      30.477167      82.147188       0.687231       0.352850      -1.143798       0.088615       0.071544      -0.068093       0.132695      -0.063848       0.005160      -0.031006       0.109128       0.039798      -0.096860       0.014705       0.082156             11.677331       7.595130       2.553194      -2.937240      12.789600      -5.805244      14.647263          -0.000001
          162              O       5.397947       1.415655       4.800158      -0.580688      33.205056 0.50293132E+03  0.11901080E+05                                 8.224413                            6.931102       0.450641       2.197775                    0.996609      27.599121      72.191549       0.722605       0.358201      -1.138586       0.035002      -0.040234       0.002744       0.053399       0.082087      -0.002200       0.017512       0.082135       0.169683      -0.121517       0.052955       0.068562              9.181221       7.043618      -0.512609      -1.359359       8.640303      -3.398004      11.859742           0.000001
          163              O       7.552399      13.970199       6.426974      -0.628648      45.742210 0.61801296E+03  0.15410077E+05                                10.378970                            7.789337       0.150648       2.089822                    0.995352      28.772378      77.463800       0.667213       0.368158      -1.129879      -0.033538       0.044660       0.006890       0.056274       0.049975       0.006527       0.037896       0.129820       0.124818      -0.110328       0.036227       0.074101             12.773282      15.192794      -5.675513      -6.755819      11.834763       2.759819      11.292291           0.000000
          164              O       6.657595      10.365278       7.765910      -0.672008      43.607887 0.66470289E+03  0.16884456E+05                                 9.956918                            8.049902       0.111351       2.059417                    0.995798      29.731224      80.878847       0.659571       0.365582      -1.131487      -0.020469      -0.048778      -0.050532       0.073156      -0.065450      -0.004083      -0.017351       0.138711       0.105714      -0.115050       0.037141       0.077909             11.420930       7.719919       0.306916      -1.644335       9.918955       5.310211      16.623915           0.000000
          165              O       0.989226      -0.573625      20.754022      -0.698767      47.222771 0.64498889E+03  0.16214903E+05                                10.409810                            7.798906       0.327821       2.121366                    0.997206      29.702612      79.644363       0.688966       0.353628      -1.144162      -0.085705       0.011970       0.013620       0.087602      -0.030050       0.057185       0.077609      -0.032904      -0.150853      -0.125580       0.039648       0.085932             12.616504      18.095858      -2.892377       6.149897       7.193811      -1.770002      12.559844           0.000001
          166              O       9.374757       0.390591      19.357052      -0.674868      44.505118 0.60250425E+03  0.14927169E+05                                10.105443                            7.591264       0.329894       2.129759                    0.996414      29.411066      78.911302       0.689270       0.358674      -1.137355      -0.124123      -0.056385       0.020468       0.137857      -0.012943       0.067679       0.007364      -0.132847       0.164724      -0.121410       0.040205       0.081205             12.552303       7.709345       0.648274      -2.028349       9.485984      -6.357123      20.461581           0.000000
          167              O       4.221641       3.173804       2.359622      -0.708289      42.102003 0.64123362E+03  0.16133890E+05                                 9.679152                            7.833450      -0.020767       2.011758                    0.995551      29.931796      80.895167       0.678363       0.358857      -1.137363       0.082989      -0.000763      -0.035979       0.090456       0.023970      -0.036111       0.020465      -0.148867      -0.028871      -0.091986       0.006481       0.085504             11.272782      12.614167       3.019747      -3.654453       8.369991      -3.426450      12.834187           0.000001
          168              O       4.044955       4.581061       0.687668      -0.634991      34.394212 0.52572435E+03  0.12600721E+05                                 8.410803                            7.086583       0.439630       2.170111                    0.997176      28.745826      76.100347       0.713381       0.358218      -1.136616       0.058914       0.053158       0.018124       0.081394      -0.060716       0.040205       0.044636      -0.085510       0.030345      -0.106939       0.028510       0.078429              9.371326      13.081924      -1.360466       2.431739       6.422801      -1.906746       8.609253          -0.000000

******************************************************
Auxiliary information for the entire system
The total spin magnetic moment of the unit cell is   0.000054
The total net atomic charge of the unit cell is   -0.000007
Accuracy of reproducing the electrostatic potential in the unit cell:
  The inner radius (bohr) =    5.0000
  The outer radius (bohr) =   12.0000
  Valid grid points have density less than (e/(bohr^3)) =    0.0001
  The number of valid grid points were=       184022
  The rms potential error without charges in kcal/mol is=      9.07995
  The rms potential error with partial charges in kcal/mol is=      2.10486
  The RRMSE value at monopole order=      0.23181
  The rms potential error with partial charges and cloud penetration in kcal/mol is=      2.10045
  The RRMSE value at monopole order with cloud penetration is=      0.23133
  The rms potential error with partial charges and atomic dipoles in kcal/mol is=      1.17858
  The RRMSE value at dipole order=      0.12980
  The rms potential error with partial charges, atomic dipoles and cloud penetration in kcal/mol is=      1.17428
  The RRMSE value at dipole order with cloud penetration=      0.12933

******************************************************
The electron densities and ab initio electrostatic potential were computed in VASP using the PBE functional and
projector augmented wave method. See the main text of the journal article for a description of computational details.
The atomic charges, dipoles, and quadrupoles were computed with the DDEC6 method as described in
(a) T. A. Manz and N. Gabaldon Limas, RSC Adv. 6 (2016) 47771-47801 DOI: 10.1039/c6ra04656h
(b) N. Gabaldon Limas and T. A. Manz, RSC Adv. 8 (2018) 2678-2707 DOI: 10.1039/c7ra11829e.
For each atom in the material, the electron cloud parameters were fit to the spherically averaged atom-in-material
electron density using radial positions for which this density was between 10^-4 and 10^-2 electrons per cubic bohr.
The polarizabilities, dispersion coefficients, and quantum Drude oscillator (QDO) parameters were fit using the MCLF method.
The magnetic structure of the system was optimized in VASP from the default ferromagnetic initial guess using spin polarization.
The atomic spin moments (ASMs) were computed on this optimized magnetic structure using the DDEC6 partition as inputs
to the method of T. A. Manz and D. S. Sholl, J. Chem. Theory Comput. 7 (2011) 4146-4164 DOI: 10.1021/ct200539n.
The RMSE and RRMSE were computed using a uniform grid with Ewald summation.
