# Supplementary material for: A collection of forcefield precursors for metal–organic frameworks
Source: RSC Adv. 2019 Nov 13;9(63):36492–507. doi: 10.1039/c9ra07327b (PMC9075174; doi:10.1039/c9ra07327b)
Supplement: RA-009-C9RA07327B-s6247 [file RA-009-C9RA07327B-s6247.xyz]

  119
jmolscript: load "" {1 1 1} spacegroup "x,y,z" unitcell [{     10.116000     0.000000     0.000000 }, {      0.698864    10.795402     0.000000 }, {      2.668677     2.419001    13.250168 }]
Tb     4.663869    10.677103     3.933577     1.986943
Tb     8.819672     2.537300     9.316591     1.986943
Co     1.683770     6.607202     6.625084     0.852313
H      4.188245     7.598708     2.027276     0.141165
H      3.939401     3.734824     1.014963     0.135995
H      4.081865     4.781097     4.877387     0.124638
H      6.308590    10.410730    11.274568     0.124076
H      6.031954    11.181777     9.141291     0.089600
H      5.656428     7.588168     7.752673     0.093515
H      5.909991     6.702023     9.840900     0.128554
H      9.718090    10.545545     3.728597     0.127885
H      1.600471     9.153878     0.540607     0.136634
H      7.726194     9.300848     0.482306     0.147119
H      2.662987    10.683310     9.485795     0.135095
H      2.379939     9.468811     7.569821     0.096053
H      2.355655     6.144825     9.579871     0.091220
H      2.742426     7.259111    11.538246     0.140890
H      6.910511     9.347613    13.014315     0.308198
H     11.854537    11.228779    11.669423     0.305842
H      9.295296     5.615695    11.222892     0.141165
H      9.544140     9.479579    12.235205     0.135995
H      9.401676     8.433306     8.372781     0.124638
H      7.174951     2.803673     1.975600     0.124076
H      7.451587     2.032626     4.108877     0.089600
H      7.827113     5.626235     5.497495     0.093515
H      7.573550     6.512380     3.409268     0.128554
H      3.765451     2.668858     9.521571     0.127885
H     11.883070     4.060525    12.709561     0.136635
H      5.757347     3.913555    12.767862     0.147119
H     10.820554     2.531093     3.764373     0.135095
H     11.103602     3.745592     5.680347     0.096053
H     11.127886     7.069578     3.670297     0.091220
H     10.741115     5.955292     1.711922     0.140890
H      6.573030     3.866790     0.235853     0.308198
H      1.629004     1.985624     1.580745     0.305842
C      4.116487     6.357605     3.619946    -0.027283
C      4.118887     6.704018     2.271079    -0.200923
C      4.019360     5.737189     1.291891     0.284571
C      3.987299     4.397685     1.665546    -0.220591
C      4.026627     4.054846     2.998513     0.001128
C      4.076248     5.024317     3.980350    -0.149117
C      3.967135     2.607593     3.349642     0.585377
C      4.071696     7.397856     4.687909     0.672319
C      6.189717     7.810744    12.164979     0.497539
C      6.116372     8.448149    10.813462     0.004207
C      6.166816     9.812570    10.576284    -0.181000
C      6.004205    10.263788     9.287043     0.086546
C      5.782585     8.164291     8.472157     0.076758
C      5.932947     7.624737     9.726948    -0.160422
C      8.528208     9.969201     2.227353     0.000446
C      9.715356    10.197232     2.867336    -0.140912
C     10.918134     9.907072     2.230003    -0.015649
C      0.796420     9.356271     0.963287    -0.193888
C      9.712003     9.102928     0.320654     0.268790
C      8.529823     9.433348     0.930162    -0.161258
C      7.201847    10.256458     2.848786     0.588560
C      2.124680    10.140760     2.883237     0.574743
C      2.975009     9.806728    12.028503     0.489465
C      2.719368     9.101983    10.728661     0.045483
C      2.609460     9.755685     9.525546    -0.159789
C      2.422058     9.018193     8.383381     0.105583
C      2.421743     7.071519     9.558671     0.086313
C      2.644466     7.730389    10.743236    -0.122863
C      9.367054     6.856798     9.630222    -0.027283
C      9.364654     6.510385    10.979089    -0.200923
C      9.464181     7.477214    11.958277     0.284571
C      9.496242     8.816718    11.584622    -0.220591
C      9.456914     9.159557    10.251655     0.001128
C      9.407293     8.190086     9.269818    -0.149117
C      9.516406    10.606810     9.900526     0.585377
C      9.411845     5.816547     8.562259     0.672319
C      7.293824     5.403659     1.085189     0.497539
C      7.367169     4.766254     2.436706     0.004206
C      7.316725     3.401833     2.673884    -0.181000
C      7.479336     2.950615     3.963125     0.086546
C      7.700956     5.050112     4.778011     0.076758
C      7.550594     5.589666     3.523220    -0.160422
C      4.955333     3.245202    11.022815     0.000447
C      3.768185     3.017171    10.382832    -0.140913
C      2.565407     3.307331    11.020165    -0.015649
C      2.571121     3.858132    12.286881    -0.193889
C      3.771538     4.111475    12.929514     0.268790
C      4.953718     3.781055    12.320006    -0.161258
C      6.281694     2.957945    10.401382     0.588560
C     11.358861     3.073643    10.366931     0.574743
C     10.508532     3.407675     1.221665     0.489465
C     10.764173     4.112420     2.521507     0.045483
C     10.874081     3.458718     3.724622    -0.159788
C     11.061483     4.196210     4.866787     0.105583
C     11.061798     6.142884     3.691497     0.086313
C     10.839075     5.484014     2.506932    -0.122863
N      6.633825     8.554068    13.197167    -0.416910
N      5.810103     9.475460     8.238954    -0.273265
N     12.353128    10.899135    12.288206    -0.418965
N      2.294904     7.686748     8.375431    -0.260588
N      6.849716     4.660335     0.053001    -0.416910
N      7.673438     3.738943     5.011214    -0.273264
N      1.130413     2.315268     0.961962    -0.418966
N     11.188637     5.527655     4.874737    -0.260588
O      3.506957     7.145432     5.765148    -0.561302
O      4.631750     8.504620     4.446756    -0.682056
O      4.325500     2.212164     4.489157    -0.653549
O      3.564627     1.784076     2.510907    -0.621504
O      5.871257     6.647758    12.269656    -0.459261
O      7.110012    10.475934     4.098277    -0.659128
O      6.169179    10.280596     2.153152    -0.607512
O      2.198258    10.519953     4.096952    -0.685046
O      3.171662     9.963190     2.218078    -0.602256
O      3.796443     9.341909    12.811587    -0.472370
O      9.976584     6.068971     7.485020    -0.561302
O      8.851791     4.709783     8.803412    -0.682056
O      9.158041    11.002239     8.761011    -0.653549
O      9.918914    11.430327    10.739261    -0.621504
O      7.612284     6.566645     0.980512    -0.459261
O      6.373529     2.738469     9.151891    -0.659128
O      7.314362     2.933807    11.097016    -0.607512
O     11.285283     2.694450     9.153216    -0.685046
O     10.311879     3.251213    11.032090    -0.602256
O      9.687098     3.872494     0.438581    -0.472369

The following XYZ coordinates are in angstroms. Other properties are in atomic units.
The sperically averaged electron density of each atom fit to a function of the form exp(a - br)
eigen_1, eigen_2 and eigen_3 are the three eigenvalues of traceless quadrupole moment tensor
  atom number  atomic symbol              X              Y              Z     net charge C6 coefficient C8 coefficient C10 coefficient fluctuating dipole atomic polarizability isotropic forcefield polarizability              a              b squared Pearson coefficient          <r^3>          <r^4>         wp_QDO          m_QDO          q_QDO       dipole_x       dipole_y       dipole_z         dipole            Qxy            Qxz            Qyz     Q(x^2-y^2)  Q(3z^2 - R^2)        eigen_1        eigen_2        eigen_3 static polarizability      alpha(xx)      alpha(xy)      alpha(xz)      alpha(yy)      alpha(yz)      alpha(zz) atomic spin moment
            1             Tb       4.663869      10.677103       3.933577       1.986943     127.744002 0.28937267E+04  0.97434675E+05                                17.053900                           14.647731       2.220036       2.429250                    0.999477      76.205321     180.272952       0.654238       0.278045      -1.320316       0.018452      -0.026168       0.012014       0.034199      -0.023208      -0.005282       0.009665      -0.028496       0.365134      -0.088088      -0.034400       0.122488             19.736695      20.669613       2.024025      -0.338517      27.303572      -3.624140      11.236900           0.000528
            2             Tb       8.819672       2.537300       9.316591       1.986943     127.743981 0.28937260E+04  0.97434646E+05                                17.053898                           14.647729       2.220035       2.429250                    0.999477      76.205315     180.272931       0.654238       0.278045      -1.320316      -0.018452       0.026167      -0.012013       0.034199      -0.023208      -0.005282       0.009665      -0.028496       0.365134      -0.088088      -0.034400       0.122488             19.736693      20.669610       2.024025      -0.338517      27.303571      -3.624140      11.236899           0.000528
            3             Co       1.683770       6.607202       6.625084       0.852313     126.777574 0.22808373E+04  0.74955777E+05                                18.916868                           14.349884       1.203007       2.214442                    0.998745      47.175394     123.694586       0.550505       0.338559      -1.213396      -0.000000       0.000000       0.000000       0.000000      -0.051959       0.031505      -0.148069       0.175069      -0.537514      -0.262164       0.054870       0.207295             23.928831      19.172572       3.895825      -4.016830      14.751326       8.739049      37.862596           2.792307
            4              H       4.188245       7.598708       2.027276       0.141165       0.896835 0.65561371E+01  0.62138257E+02                                 1.620082                            1.564383      -1.168677       2.344182                    0.996358       3.522948      10.163376       0.461664       1.399811      -0.683175       0.005763       0.034408      -0.011898       0.036860       0.003435      -0.002122      -0.008923      -0.009667       0.025399      -0.010204      -0.004642       0.014846              1.630562       1.359062       0.006280      -0.010234       2.086736      -0.090787       1.445888           0.000003
            5              H       3.939401       3.734824       1.014963       0.135995       0.935540 0.71400926E+01  0.69134488E+02                                 1.659263                            1.626236      -1.264678       2.282922                    0.995983       3.688784      10.757390       0.455429       1.388976      -0.684478      -0.001254      -0.030576      -0.023639       0.038669      -0.004150      -0.005638       0.008904      -0.018880      -0.007748      -0.011745      -0.005033       0.016779              1.655585       1.427729       0.071613       0.056727       1.720306       0.218941       1.818721          -0.000008
            6              H       4.081865       4.781097       4.877387       0.124638       1.128342 0.89600229E+01  0.91182660E+02                                 1.843921                            1.796211      -1.256177       2.293727                    0.994356       3.689316      10.780740       0.445724       1.350321      -0.694166       0.006803      -0.014476       0.038738       0.041910       0.004001       0.005901      -0.005880      -0.009764       0.049634      -0.016357      -0.002492       0.018849              1.846905       1.545753      -0.025301      -0.004827       1.655007      -0.103071       2.339954          -0.000281
            7              H       6.308590      10.410730      11.274568       0.124076       0.907191 0.67286700E+01  0.63409426E+02                                 1.562123                            1.532328      -0.767441       2.524548                    0.999583       3.322496       9.183721       0.496679       1.308596      -0.703323       0.006799       0.025984       0.027019       0.038097       0.003199       0.005341       0.006458      -0.019643       0.027394      -0.015706       0.000473       0.015233              1.553215       1.344984       0.030510       0.058913       1.632632       0.230320       1.682028          -0.000001
            8              H       6.031954      11.181777       9.141291       0.089600       1.103623 0.77921092E+01  0.76574183E+02                                 1.811121                            1.665771      -1.005404       2.394953                    0.997083       3.690621      10.596786       0.466737       1.335386      -0.696118       0.004312       0.043216      -0.011424       0.044908      -0.003024       0.003076      -0.005334      -0.021118       0.023354      -0.015124       0.001864       0.013260              1.871092       1.447305       0.056582      -0.004140       2.703823      -0.160898       1.462148           0.000000
            9              H       5.656428       7.588168       7.752673       0.093515       1.047409 0.72736769E+01  0.69316711E+02                                 1.670135                            1.550517      -0.736278       2.524924                    0.999713       3.331039       9.011864       0.518551       1.239454      -0.718862      -0.005732      -0.027589      -0.035539       0.045355       0.001917       0.001054       0.004187      -0.027566       0.025731      -0.018226       0.004834       0.013392              1.729883       1.381767       0.073747       0.168810       1.612007       0.515496       2.195875          -0.000033
           10              H       5.909991       6.702023       9.840900       0.128554       0.932901 0.70431075E+01  0.67305309E+02                                 1.604073                            1.576701      -0.934356       2.444425                    0.998875       3.422301       9.605083       0.484234       1.323628      -0.699541       0.001021      -0.038430       0.000240       0.038445      -0.000348       0.003688       0.007447      -0.027528      -0.011133      -0.013679      -0.004502       0.018181              1.585383       1.359999      -0.004664       0.005086       1.983655      -0.087778       1.412496          -0.000005
           11              H       9.718090      10.545545       3.728597       0.127885       1.095680 0.82739905E+01  0.81874453E+02                                 1.750466                            1.679840      -1.191107       2.326074                    0.995721       3.496001       9.810416       0.483972       1.278946      -0.709383      -0.000970       0.013375       0.038691       0.040949       0.000032      -0.000321       0.009313       0.002171       0.031782      -0.010499      -0.004212       0.014711              1.756122       1.597640      -0.021694      -0.005800       1.627916       0.301665       2.042809          -0.000006
           12              H       1.600471       9.153878       0.540607       0.136634       0.947468 0.71983115E+01  0.69820987E+02                                 1.677088                            1.636411      -1.290239       2.283403                    0.995274       3.632492      10.593209       0.452653       1.395036      -0.683918       0.034013      -0.007776      -0.017074       0.038844      -0.005368      -0.008660       0.001537       0.021229       0.018087      -0.014924      -0.001429       0.016353              1.681026       1.957759      -0.107115      -0.207132       1.530543       0.136753       1.554776          -0.000003
           13              H       7.726194       9.300848       0.482306       0.147119       0.917533 0.66387500E+01  0.63064350E+02                                 1.644522                            1.574934      -1.135064       2.371134                    0.996461       3.449139       9.933845       0.460191       1.401102      -0.683604      -0.034643      -0.004622      -0.019607       0.040074       0.002900       0.008648       0.003188       0.014033       0.009984      -0.009534      -0.004329       0.013863              1.664426       1.997424       0.093277       0.219396       1.450160       0.118626       1.545693          -0.000002
           14              H       2.662987      10.683310       9.485795       0.135095       0.918324 0.66627294E+01  0.63191051E+02                                 1.627852                            1.564027      -1.011612       2.416885                    0.997359       3.458116       9.870810       0.469067       1.376790      -0.688321       0.003641       0.037019      -0.003702       0.037382       0.004960       0.000649      -0.002049      -0.022819       0.019015      -0.015661       0.005468       0.010193              1.642231       1.341141       0.038164      -0.007453       2.191476       0.040736       1.394076           0.000169
           15              H       2.379939       9.468811       7.569821       0.096053       1.120969 0.81551540E+01  0.80507181E+02                                 1.793062                            1.679008      -0.889564       2.458048                    0.998281       3.510361       9.879054       0.478629       1.296297      -0.706119      -0.000505       0.030016      -0.039068       0.049269       0.000379       0.004250      -0.008693      -0.033471       0.018217      -0.020549       0.001066       0.019483              1.842527       1.413981      -0.012928       0.030841       1.618566      -0.355528       2.495034           0.000066
           16              H       2.355655       6.144825       9.579871       0.091220       1.026202 0.76022107E+01  0.74184924E+02                                 1.719108                            1.642718      -0.976173       2.412023                    0.997082       3.631485      10.361328       0.471534       1.331120      -0.697274      -0.000107      -0.046483       0.007455       0.047077       0.003416       0.000897      -0.001238      -0.023422       0.009183      -0.013797       0.002972       0.010825              1.729060       1.398041       0.084646       0.029294       2.353664      -0.020184       1.435475           0.000056
           17              H       2.742426       7.259111      11.538246       0.140890       0.850021 0.61872242E+01  0.58215814E+02                                 1.599128                            1.547626      -1.293585       2.281267                    0.994794       3.677301      10.821222       0.448429       1.451669      -0.672141       0.004548      -0.017821       0.029620       0.034866      -0.003306       0.000565       0.000207      -0.013842       0.010116      -0.009384       0.003398       0.005986              1.606013       1.318301      -0.034476       0.096484       1.549250      -0.354930       1.950487           0.000139
           18              H       6.910511       9.347613      13.014315       0.308198       0.520371 0.33590652E+01  0.27044749E+02                                 1.161394                            1.149773      -1.061118       2.499315                    0.999897       2.487298       6.701750       0.515471       1.475832      -0.671474       0.013215       0.035515      -0.002633       0.037985       0.014048       0.003488       0.000085      -0.026862       0.003520      -0.020489       0.001520       0.018968              1.160538       1.079291       0.084222      -0.018638       1.246883      -0.107315       1.155439           0.000001
           19              H      11.854537      11.228779      11.669423       0.305842       0.499973 0.31511514E+01  0.25472129E+02                                 1.206659                            1.171956      -1.206195       2.405985                    0.999190       2.872323       8.277050       0.463581       1.634500      -0.641613      -0.016881       0.015224      -0.017042       0.028410      -0.012409      -0.000548       0.003649      -0.014558       0.026026      -0.018790       0.005898       0.012892              1.216475       1.213219      -0.102691       0.199912       1.150904      -0.075919       1.285301           0.000010
           20              H       9.295296       5.615695      11.222892       0.141165       0.896835 0.65561364E+01  0.62138250E+02                                 1.620083                            1.564383      -1.168677       2.344182                    0.996358       3.522948      10.163377       0.461664       1.399811      -0.683175      -0.005763      -0.034408       0.011898       0.036860       0.003435      -0.002122      -0.008922      -0.009667       0.025399      -0.010204      -0.004642       0.014846              1.630562       1.359062       0.006280      -0.010234       2.086736      -0.090787       1.445888           0.000003
           21              H       9.544140       9.479579      12.235205       0.135995       0.935540 0.71400930E+01  0.69134494E+02                                 1.659263                            1.626236      -1.264678       2.282922                    0.995983       3.688784      10.757391       0.455429       1.388976      -0.684478       0.001254       0.030576       0.023639       0.038668      -0.004150      -0.005638       0.008904      -0.018880      -0.007748      -0.011745      -0.005033       0.016779              1.655585       1.427729       0.071613       0.056727       1.720306       0.218941       1.818721          -0.000007
           22              H       9.401676       8.433306       8.372781       0.124638       1.128341 0.89600116E+01  0.91182518E+02                                 1.843920                            1.796210      -1.256176       2.293728                    0.994356       3.689314      10.780733       0.445724       1.350321      -0.694166      -0.006803       0.014476      -0.038738       0.041910       0.004001       0.005901      -0.005880      -0.009764       0.049634      -0.016357      -0.002492       0.018849              1.846904       1.545752      -0.025301      -0.004827       1.655007      -0.103071       2.339953          -0.000281
           23              H       7.174951       2.803673       1.975600       0.124076       0.907191 0.67286745E+01  0.63409476E+02                                 1.562123                            1.532329      -0.767441       2.524548                    0.999583       3.322497       9.183723       0.496679       1.308596      -0.703323      -0.006799      -0.025984      -0.027019       0.038097       0.003199       0.005341       0.006458      -0.019643       0.027394      -0.015706       0.000473       0.015233              1.553215       1.344984       0.030510       0.058913       1.632632       0.230320       1.682029          -0.000001
           24              H       7.451587       2.032626       4.108877       0.089600       1.103624 0.77921167E+01  0.76574276E+02                                 1.811122                            1.665772      -1.005405       2.394952                    0.997083       3.690623      10.596794       0.466737       1.335386      -0.696118      -0.004312      -0.043216       0.011424       0.044908      -0.003024       0.003076      -0.005334      -0.021118       0.023354      -0.015124       0.001864       0.013260              1.871093       1.447306       0.056582      -0.004140       2.703825      -0.160898       1.462148           0.000001
           25              H       7.827113       5.626235       5.497495       0.093515       1.047409 0.72736804E+01  0.69316756E+02                                 1.670136                            1.550518      -0.736277       2.524924                    0.999713       3.331040       9.011869       0.518551       1.239454      -0.718861       0.005732       0.027589       0.035539       0.045355       0.001917       0.001054       0.004187      -0.027566       0.025731      -0.018226       0.004834       0.013392              1.729884       1.381768       0.073747       0.168810       1.612007       0.515496       2.195876          -0.000033
           26              H       7.573550       6.512380       3.409268       0.128554       0.932901 0.70431062E+01  0.67305295E+02                                 1.604073                            1.576701      -0.934356       2.444425                    0.998875       3.422301       9.605083       0.484234       1.323628      -0.699541      -0.001021       0.038430      -0.000240       0.038445      -0.000348       0.003688       0.007447      -0.027528      -0.011133      -0.013679      -0.004502       0.018181              1.585383       1.359999      -0.004664       0.005086       1.983655      -0.087778       1.412496          -0.000005
           27              H       3.765451       2.668858       9.521571       0.127885       1.095679 0.82739798E+01  0.81874320E+02                                 1.750464                            1.679839      -1.191106       2.326075                    0.995721       3.495999       9.810409       0.483972       1.278947      -0.709383       0.000970      -0.013375      -0.038691       0.040949       0.000032      -0.000321       0.009313       0.002171       0.031782      -0.010499      -0.004212       0.014711              1.756120       1.597639      -0.021694      -0.005800       1.627915       0.301665       2.042807          -0.000006
           28              H      11.883070       4.060525      12.709561       0.136635       0.947467 0.71983076E+01  0.69820941E+02                                 1.677088                            1.636411      -1.290239       2.283403                    0.995274       3.632491      10.593207       0.452653       1.395036      -0.683918      -0.034013       0.007776       0.017074       0.038844      -0.005368      -0.008660       0.001537       0.021229       0.018087      -0.014924      -0.001429       0.016353              1.681026       1.957759      -0.107115      -0.207132       1.530543       0.136753       1.554775          -0.000003
           29              H       5.757347       3.913555      12.767862       0.147119       0.917533 0.66387527E+01  0.63064386E+02                                 1.644522                            1.574935      -1.135065       2.371134                    0.996461       3.449140       9.933850       0.460191       1.401103      -0.683604       0.034643       0.004622       0.019607       0.040074       0.002900       0.008648       0.003188       0.014033       0.009984      -0.009534      -0.004329       0.013863              1.664426       1.997425       0.093277       0.219396       1.450160       0.118626       1.545694          -0.000002
           30              H      10.820554       2.531093       3.764373       0.135095       0.918323 0.66627258E+01  0.63191011E+02                                 1.627852                            1.564027      -1.011612       2.416885                    0.997359       3.458115       9.870808       0.469067       1.376790      -0.688321      -0.003641      -0.037019       0.003702       0.037382       0.004960       0.000649      -0.002049      -0.022819       0.019015      -0.015661       0.005468       0.010193              1.642231       1.341141       0.038164      -0.007453       2.191476       0.040736       1.394076           0.000169
           31              H      11.103602       3.745592       5.680347       0.096053       1.120969 0.81551588E+01  0.80507244E+02                                 1.793063                            1.679008      -0.889565       2.458048                    0.998281       3.510362       9.879059       0.478629       1.296297      -0.706119       0.000505      -0.030016       0.039067       0.049269       0.000379       0.004250      -0.008693      -0.033471       0.018217      -0.020549       0.001066       0.019483              1.842528       1.413982      -0.012928       0.030841       1.618567      -0.355529       2.495035           0.000066
           32              H      11.127886       7.069578       3.670297       0.091220       1.026202 0.76022071E+01  0.74184882E+02                                 1.719108                            1.642718      -0.976173       2.412023                    0.997082       3.631484      10.361326       0.471534       1.331121      -0.697273       0.000107       0.046483      -0.007455       0.047077       0.003416       0.000897      -0.001238      -0.023422       0.009183      -0.013797       0.002972       0.010825              1.729060       1.398041       0.084646       0.029294       2.353664      -0.020184       1.435475           0.000056
           33              H      10.741115       5.955292       1.711922       0.140890       0.850021 0.61872244E+01  0.58215818E+02                                 1.599128                            1.547626      -1.293585       2.281267                    0.994794       3.677301      10.821223       0.448429       1.451669      -0.672141      -0.004548       0.017821      -0.029620       0.034866      -0.003306       0.000565       0.000207      -0.013842       0.010116      -0.009384       0.003398       0.005986              1.606013       1.318301      -0.034476       0.096484       1.549250      -0.354930       1.950488           0.000139
           34              H       6.573030       3.866790       0.235853       0.308198       0.520371 0.33590651E+01  0.27044749E+02                                 1.161394                            1.149773      -1.061118       2.499315                    0.999897       2.487298       6.701750       0.515471       1.475832      -0.671474      -0.013215      -0.035515       0.002633       0.037985       0.014048       0.003488       0.000085      -0.026862       0.003520      -0.020489       0.001520       0.018968              1.160538       1.079291       0.084222      -0.018638       1.246883      -0.107315       1.155438           0.000001
           35              H       1.629004       1.985624       1.580745       0.305842       0.499973 0.31511492E+01  0.25472108E+02                                 1.206659                            1.171956      -1.206195       2.405985                    0.999190       2.872322       8.277047       0.463580       1.634501      -0.641613       0.016881      -0.015224       0.017042       0.028410      -0.012409      -0.000548       0.003649      -0.014558       0.026026      -0.018790       0.005898       0.012892              1.216475       1.213219      -0.102691       0.199911       1.150904      -0.075919       1.285301           0.000010
           36              C       4.116487       6.357605       3.619946      -0.027283      34.792081 0.46548549E+03  0.11096486E+05                                 9.303782                            7.217941      -0.118473       1.965242                    0.999096      27.854031      79.795503       0.612174       0.419712      -1.065510       0.015877      -0.027855      -0.052662       0.061654       0.017163       0.001234      -0.018435       0.000954      -0.017160      -0.025913       0.000423       0.025491             10.742501       5.325466      -0.131986      -0.583852      13.115553       3.275852      13.786485           0.002050
           37              C       4.118887       6.704018       2.271079      -0.200923      32.377758 0.47674628E+03  0.11517007E+05                                 8.939291                            7.388917      -0.064273       1.957210                    0.997762      30.377740      89.724749       0.590403       0.429443      -1.051699       0.010748       0.006603       0.031347       0.033790      -0.005184       0.002337      -0.042477       0.042644      -0.071975      -0.059790       0.023429       0.036361              9.716738       5.268520       0.109362      -0.044379       9.868515       1.857173      14.013178           0.000600
           38              C       4.019360       5.737189       1.291891       0.284571      28.083202 0.34650035E+03  0.77363671E+04                                 8.355257                            6.440729      -0.137486       1.992588                    0.999228      24.688860      70.330400       0.611048       0.448950      -1.039062      -0.018114       0.020151      -0.077594       0.082189       0.014641       0.014779      -0.019422      -0.050844       0.142137      -0.056729       0.001416       0.055313              9.507513       4.890715      -0.036742       0.465719       8.702369      -0.612601      14.929454           0.000309
           39              C       3.987299       4.397685       1.665546      -0.220591      32.343339 0.51456417E+03  0.12720095E+05                                 9.034834                            7.752966      -0.370253       1.843136                    0.998173      31.870887      96.457780       0.565624       0.438054      -1.042379      -0.009574      -0.019352       0.017173       0.027587      -0.014719       0.005406       0.021627       0.048925      -0.021620      -0.040063       0.007899       0.032164              9.625118       5.655791       0.317466       0.067643      10.862034      -2.690957      12.357530           0.001531
           40              C       4.026627       4.054846       2.998513       0.001128      33.236606 0.44367574E+03  0.10495384E+05                                 9.184542                            7.190645      -0.286678       1.919217                    0.998346      27.712394      80.200677       0.592478       0.437020      -1.050284       0.010067       0.042134      -0.013197       0.045285      -0.002430       0.018464       0.007968       0.011588       0.065825      -0.021933      -0.010108       0.032041             10.441758       5.427931       0.267067       0.052542      15.239819      -0.672083      10.657524          -0.000579
           41              C       4.076248       5.024317       3.980350      -0.149117      30.793199 0.47648349E+03  0.11596495E+05                                 8.823240                            7.518691      -0.446782       1.824130                    0.998044      31.402061      95.425250       0.565665       0.444906      -1.034581       0.018273      -0.004446      -0.018324       0.026258      -0.004802       0.018063      -0.025856       0.061440       0.023076      -0.046996       0.004804       0.042193              9.437555       5.506558      -0.101012      -0.158326      12.911400       1.929057       9.894707           0.000746
           42              C       3.967135       2.607593       3.349642       0.585377      21.641765 0.25706679E+03  0.53855133E+04                                 7.249284                            5.736058      -0.141419       2.001553                    0.999511      23.076150      65.998599       0.609134       0.479968      -1.010708       0.012578      -0.041757       0.008355       0.044403      -0.020308      -0.037176       0.032395       0.159885       0.039464      -0.096633      -0.000275       0.096908              8.162475       5.121427       0.580144       1.331328      12.495201      -1.252409       6.870798          -0.000010
           43              C       4.071696       7.397856       4.687909       0.672319      22.728953 0.22896227E+03  0.46703788E+04                                 7.560159                            5.493097      -0.265873       1.990652                    0.998798      21.698433      61.687399       0.607598       0.494199      -1.001096       0.028479       0.056432       0.065759       0.091213      -0.049666       0.067909      -0.041951       0.111263      -0.052314      -0.076665      -0.049718       0.126383              8.883825       5.904065       1.654828      -2.252848       9.896150       1.587539      10.851259           0.003478
           44              C       6.189717       7.810744      12.164979       0.497539      22.959356 0.28164217E+03  0.60064280E+04                                 7.466065                            5.955982      -0.249623       1.969226                    0.998999      23.220984      65.919612       0.608061       0.472324      -1.019868      -0.009558      -0.021521       0.065321       0.069436      -0.021339      -0.008575       0.019773       0.052238       0.008452      -0.041176       0.002246       0.038930              8.242702       5.314252       0.883437       1.463063       7.277531      -0.993741      12.136325           0.000021
           45              C       6.116372       8.448149      10.813462       0.004207      31.633353 0.45958078E+03  0.10956169E+05                                 8.879944                            7.310176      -0.423079       1.867717                    0.998196      28.041162      81.185808       0.589229       0.436039      -1.051988      -0.007773       0.011712      -0.046944       0.049004       0.006227      -0.008060       0.003820       0.009334      -0.044869      -0.018553       0.002225       0.016327              9.745394       5.558229      -0.090692       0.920835       9.502633      -2.152239      14.175319           0.000019
           46              C       6.166816       9.812570      10.576284      -0.181000      28.730463 0.47262687E+03  0.11397872E+05                                 8.244137                            7.380952      -0.007396       1.970224                    0.998620      30.373025      89.765448       0.587575       0.432253      -1.049514       0.003538      -0.004667      -0.010501       0.012024       0.015897      -0.005356       0.035211       0.005630      -0.021753      -0.043038       0.008126       0.034912              8.455011       5.432528       0.014973       0.544007       9.915557      -1.758501      10.016947           0.000142
           47              C       6.004205      10.263788       9.287043       0.086546      24.498325 0.34819359E+03  0.78187329E+04                                 7.563590                            6.427181      -0.091053       1.989446                    0.998089      26.805547      77.711815       0.613111       0.444889      -1.036752       0.020197      -0.035451      -0.015952       0.043808      -0.004398      -0.022972      -0.015914       0.031445      -0.174779      -0.066543       0.016776       0.049767              7.918460       4.768831       0.449046       0.760230      10.005732      -0.205098       8.980816           0.000064
           48              C       5.782585       8.164291       8.472157       0.076758      23.674937 0.34132158E+03  0.75894517E+04                                 7.286212                            6.283929       0.144019       2.063163                    0.999194      26.341784      74.799408       0.634935       0.433840      -1.048359       0.009815       0.028106       0.006616       0.030496       0.009761      -0.014121       0.043172       0.069957      -0.056743      -0.068017       0.020569       0.047448              7.635309       4.683573       0.155944       1.142542       7.739086       0.476252      10.483270           0.000087
           49              C       5.932947       7.624737       9.726948      -0.160422      28.195640 0.45937628E+03  0.11006229E+05                                 8.159382                            7.275757      -0.065910       1.951305                    0.999346      30.145490      88.971153       0.591585       0.432135      -1.048976       0.003771       0.015718       0.002261       0.016322      -0.000884      -0.007970       0.014759      -0.006973      -0.105532      -0.039867       0.014423       0.025443              8.428554       5.386198      -0.106081       1.166841       7.915737      -0.139344      11.983726           0.000058
           50              C       8.528208       9.969201       2.227353       0.000446      35.969647 0.42263252E+03  0.97912766E+04                                 9.405606                            6.818837       0.107409       2.049181                    0.999292      26.575796      73.979790       0.640827       0.412562      -1.074831       0.030749      -0.020299      -0.020001       0.041923       0.000607       0.012774       0.003372      -0.007038       0.064357      -0.018364      -0.007536       0.025900             11.215095      17.330565      -1.343357      -2.289637       6.703016       2.767700       9.611705           0.000025
           51              C       9.715356      10.197232       2.867336      -0.140912      32.726180 0.44461539E+03  0.10557590E+05                                 8.963425                            7.116780      -0.008307       1.963724                    0.999545      30.055068      88.079961       0.603826       0.427183      -1.052836       0.003341      -0.010835      -0.011602       0.016222       0.004090      -0.004359      -0.006540      -0.062424       0.058655      -0.041510       0.013892       0.027617              9.936838      15.568139      -0.312706      -0.197041       6.211961       1.761900       8.030415           0.000073
           52              C      10.918134       9.907072       2.230003      -0.015649      35.573704 0.44479109E+03  0.10460130E+05                                 9.371043                            7.029858       0.071091       2.031967                    0.999381      27.209021      76.862712       0.625110       0.416647      -1.069829      -0.039856      -0.008954      -0.023108       0.046932      -0.002844      -0.014375       0.009533       0.004339       0.046033      -0.014439      -0.010961       0.025400             10.839304      16.126566       0.797439       1.850294       6.639216       2.465045       9.752129          -0.000006
           53              C       0.796420       9.356271       0.963287      -0.193888      32.982887 0.49079463E+03  0.11955027E+05                                 9.047738                            7.499692      -0.105715       1.930155                    0.999358      30.980503      92.193251       0.585109       0.429752      -1.050432       0.017705       0.004494       0.030117       0.035224      -0.006702      -0.030025      -0.026559      -0.041144      -0.036335      -0.050644       0.009152       0.041492              9.721885      10.973090       1.302001       2.033647       7.427757       3.336015      10.764808           0.000089
           54              C       9.712003       9.102928       0.320654       0.268790      29.315339 0.35090942E+03  0.78574455E+04                                 8.586861                            6.484473      -0.138003       1.991901                    0.999164      24.805018      70.699529       0.608743       0.449351      -1.039117      -0.003905      -0.052166      -0.074618       0.091129      -0.008825       0.012178       0.040673       0.005434       0.137564      -0.049889      -0.015032       0.064921              9.797639      10.499099      -0.183629      -0.427564       7.703342       4.358910      11.190475           0.000073
           55              C       8.529823       9.433348       0.930162      -0.161258      33.301540 0.46094701E+03  0.11041595E+05                                 9.137038                            7.292419      -0.136605       1.941118                    0.998077      29.746360      87.481123       0.591019       0.432637      -1.049782      -0.026825       0.008407       0.028827       0.040265       0.011886       0.030806      -0.029036      -0.060911      -0.009193      -0.057324       0.008577       0.048747             10.045921      12.074508      -1.330965      -2.381778       7.345076       3.438129      10.718180           0.000049
           56              C       7.201847      10.256458       2.848786       0.588560      22.689431 0.25583877E+03  0.53235960E+04                                 7.407653                            5.667155       0.067185       2.076429                    0.999741      22.444624      62.820235       0.625277       0.470755      -1.021298      -0.036673       0.001281       0.017425       0.040623       0.029797       0.033052      -0.017199      -0.190492      -0.069696      -0.103760      -0.008767       0.112527              8.597163      13.287473      -1.533305      -2.134064       5.030210       1.057622       7.473808           0.000013
           57              C       2.124680      10.140760       2.883237       0.574743      22.047778 0.26708299E+03  0.56362280E+04                                 7.311837                            5.830498      -0.034900       2.034198                    0.999688      23.142952      65.938739       0.608089       0.477305      -1.014421       0.036864       0.004151       0.023460       0.043892      -0.016174      -0.038490      -0.036471      -0.170343      -0.030600      -0.101826      -0.000361       0.102187              8.172676      11.779837       0.911744       2.032172       5.197770       1.140702       7.540421          -0.000026
           58              C       2.975009       9.806728      12.028503       0.489465      23.317294 0.27283766E+03  0.57652781E+04                                 7.523266                            5.853254       0.027420       2.073935                    0.999312      22.717580      63.926976       0.615557       0.470892      -1.021946       0.001246       0.017149       0.061054       0.063429       0.043669      -0.040652      -0.020194      -0.022609      -0.034543      -0.054051      -0.017734       0.071785              8.486670       6.891860      -2.471345       0.983201       9.094953       2.985437       9.473197          -0.000006
           59              C       2.719368       9.101983      10.728661       0.045483      29.764365 0.43315203E+03  0.10183727E+05                                 8.587029                            7.134778      -0.263599       1.934383                    0.998447      27.076571      78.085203       0.591137       0.440709      -1.048224       0.002750      -0.023073      -0.029932       0.037893      -0.016503      -0.006481      -0.011957       0.049406      -0.060701      -0.033293      -0.006663       0.039956              9.443140       5.190855       0.517540       1.190136      10.146607       2.454275      12.991957           0.000071
           60              C       2.609460       9.755685       9.525546      -0.159789      29.142172 0.44877301E+03  0.10697306E+05                                 8.401509                            7.222765      -0.118433       1.951899                    0.997095      29.635164      87.447234       0.589450       0.435925      -1.045934       0.005109      -0.009179      -0.005045       0.011654      -0.005926      -0.005829      -0.014838       0.006591      -0.066953      -0.029719       0.011504       0.018215              8.963658       5.235955       0.337791       0.859015       9.537796       1.517478      12.117224           0.002058
           61              C       2.422058       9.018193       8.383381       0.105583      24.382205 0.34234889E+03  0.76585382E+04                                 7.580830                            6.387470      -0.073463       1.997299                    0.998817      26.569169      76.996698       0.612645       0.446910      -1.035103       0.008393      -0.040550       0.026174       0.048988      -0.017713      -0.004140      -0.033906       0.022139      -0.071154      -0.050106       0.013136       0.036970              8.154855       4.623379       0.667156       0.598330       8.640833       1.414364      11.200353          -0.000476
           62              C       2.421743       7.071519       9.558671       0.086313      23.808894 0.34642013E+03  0.77546115E+04                                 7.369498                            6.358325       0.076920       2.039721                    0.999581      26.615714      76.576237       0.625224       0.437637      -1.042951       0.006781       0.038181      -0.026484       0.046959      -0.015133      -0.015891      -0.022277       0.009739      -0.100743      -0.048684       0.015994       0.032690              7.827249       4.701065       0.628827       1.079568       8.366388       0.683214      10.414293           0.000492
           63              C       2.644466       7.730389      10.743236      -0.122863      27.787583 0.44600585E+03  0.10638608E+05                                 8.233893                            7.276914      -0.325099       1.893815                    0.996407      29.396192      87.405831       0.576735       0.445231      -1.038109       0.000037       0.007022      -0.006708       0.009712      -0.008506      -0.015491      -0.007040       0.046583      -0.053076      -0.028347      -0.008988       0.037335              8.635900       5.243948       0.591490       1.231988       9.910389       1.275404      10.753362           0.001332
           64              C       9.367054       6.856798       9.630222      -0.027283      34.792080 0.46548547E+03  0.11096485E+05                                 9.303781                            7.217940      -0.118473       1.965242                    0.999096      27.854030      79.795496       0.612174       0.419712      -1.065510      -0.015877       0.027855       0.052662       0.061655       0.017163       0.001234      -0.018435       0.000954      -0.017160      -0.025913       0.000423       0.025490             10.742501       5.325466      -0.131986      -0.583852      13.115552       3.275852      13.786485           0.002051
           65              C       9.364654       6.510385      10.979089      -0.200923      32.377757 0.47674626E+03  0.11517007E+05                                 8.939292                            7.388918      -0.064274       1.957209                    0.997762      30.377739      89.724749       0.590402       0.429443      -1.051699      -0.010748      -0.006603      -0.031347       0.033790      -0.005184       0.002337      -0.042477       0.042644      -0.071975      -0.059790       0.023429       0.036361              9.716738       5.268521       0.109362      -0.044380       9.868516       1.857173      14.013179           0.000600
           66              C       9.464181       7.477214      11.958277       0.284571      28.083200 0.34650033E+03  0.77363666E+04                                 8.355257                            6.440729      -0.137486       1.992588                    0.999228      24.688859      70.330397       0.611048       0.448950      -1.039062       0.018113      -0.020151       0.077594       0.082189       0.014641       0.014779      -0.019422      -0.050844       0.142138      -0.056729       0.001416       0.055313              9.507512       4.890715      -0.036742       0.465719       8.702369      -0.612600      14.929453           0.000309
           67              C       9.496242       8.816718      11.584622      -0.220591      32.343339 0.51456417E+03  0.12720095E+05                                 9.034833                            7.752965      -0.370253       1.843136                    0.998173      31.870887      96.457776       0.565624       0.438054      -1.042379       0.009574       0.019352      -0.017173       0.027587      -0.014719       0.005406       0.021627       0.048925      -0.021620      -0.040063       0.007900       0.032163              9.625117       5.655791       0.317467       0.067642      10.862033      -2.690957      12.357529           0.001531
           68              C       9.456914       9.159557      10.251655       0.001128      33.236609 0.44367577E+03  0.10495385E+05                                 9.184542                            7.190645      -0.286679       1.919217                    0.998346      27.712395      80.200678       0.592478       0.437020      -1.050284      -0.010067      -0.042134       0.013197       0.045285      -0.002430       0.018464       0.007968       0.011588       0.065825      -0.021933      -0.010108       0.032041             10.441758       5.427931       0.267067       0.052542      15.239820      -0.672083      10.657524          -0.000579
           69              C       9.407293       8.190086       9.269818      -0.149117      30.793201 0.47648352E+03  0.11596496E+05                                 8.823241                            7.518692      -0.446782       1.824131                    0.998044      31.402060      95.425248       0.565665       0.444906      -1.034581      -0.018273       0.004446       0.018324       0.026258      -0.004802       0.018063      -0.025856       0.061440       0.023076      -0.046996       0.004804       0.042193              9.437556       5.506558      -0.101012      -0.158327      12.911402       1.929058       9.894707           0.000746
           70              C       9.516406      10.606810       9.900526       0.585377      21.641767 0.25706682E+03  0.53855141E+04                                 7.249285                            5.736058      -0.141420       2.001553                    0.999511      23.076153      65.998614       0.609134       0.479968      -1.010708      -0.012578       0.041757      -0.008355       0.044403      -0.020308      -0.037176       0.032395       0.159885       0.039464      -0.096633      -0.000275       0.096908              8.162477       5.121427       0.580144       1.331328      12.495204      -1.252410       6.870799          -0.000011
           71              C       9.411845       5.816547       8.562259       0.672319      22.728949 0.22896222E+03  0.46703774E+04                                 7.560158                            5.493096      -0.265873       1.990652                    0.998798      21.698431      61.687394       0.607598       0.494199      -1.001096      -0.028479      -0.056432      -0.065759       0.091213      -0.049666       0.067908      -0.041951       0.111263      -0.052314      -0.076665      -0.049718       0.126383              8.883824       5.904065       1.654828      -2.252848       9.896149       1.587538      10.851259           0.003478
           72              C       7.293824       5.403659       1.085189       0.497539      22.959352 0.28164212E+03  0.60064266E+04                                 7.466064                            5.955981      -0.249623       1.969226                    0.998999      23.220981      65.919598       0.608061       0.472324      -1.019868       0.009558       0.021521      -0.065321       0.069436      -0.021339      -0.008575       0.019773       0.052238       0.008452      -0.041176       0.002246       0.038930              8.242701       5.314251       0.883437       1.463062       7.277530      -0.993740      12.136322           0.000021
           73              C       7.367169       4.766254       2.436706       0.004206      31.633357 0.45958084E+03  0.10956171E+05                                 8.879944                            7.310176      -0.423078       1.867717                    0.998196      28.041164      81.185811       0.589229       0.436039      -1.051988       0.007773      -0.011713       0.046945       0.049004       0.006226      -0.008060       0.003820       0.009334      -0.044868      -0.018553       0.002225       0.016327              9.745394       5.558230      -0.090692       0.920835       9.502634      -2.152239      14.175319           0.000019
           74              C       7.316725       3.401833       2.673884      -0.181000      28.730463 0.47262687E+03  0.11397872E+05                                 8.244137                            7.380952      -0.007395       1.970224                    0.998620      30.373026      89.765450       0.587575       0.432253      -1.049514      -0.003538       0.004667       0.010501       0.012024       0.015897      -0.005356       0.035211       0.005630      -0.021753      -0.043038       0.008126       0.034912              8.455011       5.432528       0.014973       0.544007       9.915557      -1.758501      10.016947           0.000142
           75              C       7.479336       2.950615       3.963125       0.086546      24.498328 0.34819363E+03  0.78187343E+04                                 7.563591                            6.427182      -0.091054       1.989446                    0.998089      26.805550      77.711830       0.613111       0.444889      -1.036752      -0.020197       0.035451       0.015952       0.043808      -0.004398      -0.022972      -0.015914       0.031445      -0.174779      -0.066543       0.016776       0.049767              7.918461       4.768832       0.449046       0.760230      10.005734      -0.205098       8.980817           0.000063
           76              C       7.700956       5.050112       4.778011       0.076758      23.674946 0.34132176E+03  0.75894568E+04                                 7.286215                            6.283931       0.144018       2.063163                    0.999194      26.341792      74.799442       0.634935       0.433841      -1.048359      -0.009815      -0.028106      -0.006616       0.030496       0.009761      -0.014121       0.043173       0.069958      -0.056743      -0.068017       0.020569       0.047448              7.635312       4.683574       0.155944       1.142543       7.739088       0.476252      10.483274           0.000087
           77              C       7.550594       5.589666       3.523220      -0.160422      28.195644 0.45937634E+03  0.11006231E+05                                 8.159383                            7.275758      -0.065909       1.951305                    0.999346      30.145493      88.971164       0.591585       0.432135      -1.048976      -0.003771      -0.015719      -0.002261       0.016322      -0.000884      -0.007970       0.014759      -0.006973      -0.105533      -0.039867       0.014423       0.025443              8.428554       5.386198      -0.106081       1.166841       7.915738      -0.139344      11.983727           0.000058
           78              C       4.955333       3.245202      11.022815       0.000447      35.969638 0.42263239E+03  0.97912728E+04                                 9.405605                            6.818835       0.107410       2.049181                    0.999292      26.575791      73.979772       0.640827       0.412562      -1.074831      -0.030749       0.020299       0.020001       0.041923       0.000607       0.012774       0.003372      -0.007039       0.064356      -0.018364      -0.007536       0.025900             11.215093      17.330562      -1.343357      -2.289637       6.703015       2.767699       9.611703           0.000025
           79              C       3.768185       3.017171      10.382832      -0.140913      32.726179 0.44461538E+03  0.10557589E+05                                 8.963425                            7.116780      -0.008306       1.963724                    0.999545      30.055066      88.079953       0.603826       0.427183      -1.052836      -0.003341       0.010835       0.011602       0.016222       0.004090      -0.004359      -0.006540      -0.062424       0.058655      -0.041510       0.013892       0.027617              9.936839      15.568140      -0.312706      -0.197041       6.211961       1.761900       8.030415           0.000073
           80              C       2.565407       3.307331      11.020165      -0.015649      35.573718 0.44479128E+03  0.10460136E+05                                 9.371045                            7.029860       0.071090       2.031967                    0.999381      27.209028      76.862738       0.625110       0.416647      -1.069829       0.039856       0.008954       0.023107       0.046932      -0.002844      -0.014375       0.009533       0.004339       0.046033      -0.014439      -0.010961       0.025400             10.839306      16.126570       0.797439       1.850296       6.639217       2.465045       9.752131          -0.000006
           81              C       2.571121       3.858132      12.286881      -0.193889      32.982887 0.49079464E+03  0.11955027E+05                                 9.047738                            7.499692      -0.105716       1.930155                    0.999358      30.980503      92.193249       0.585109       0.429752      -1.050432      -0.017705      -0.004494      -0.030117       0.035224      -0.006702      -0.030025      -0.026559      -0.041144      -0.036335      -0.050644       0.009152       0.041492              9.721885      10.973090       1.302002       2.033648       7.427757       3.336015      10.764808           0.000089
           82              C       3.771538       4.111475      12.929514       0.268790      29.315339 0.35090941E+03  0.78574454E+04                                 8.586861                            6.484473      -0.138003       1.991901                    0.999164      24.805018      70.699529       0.608743       0.449351      -1.039117       0.003905       0.052166       0.074618       0.091129      -0.008825       0.012178       0.040673       0.005434       0.137564      -0.049889      -0.015032       0.064921              9.797639      10.499100      -0.183629      -0.427564       7.703342       4.358910      11.190475           0.000073
           83              C       4.953718       3.781055      12.320006      -0.161258      33.301541 0.46094702E+03  0.11041596E+05                                 9.137038                            7.292419      -0.136605       1.941118                    0.998077      29.746361      87.481127       0.591019       0.432637      -1.049782       0.026825      -0.008407      -0.028827       0.040265       0.011886       0.030806      -0.029036      -0.060911      -0.009193      -0.057324       0.008577       0.048747             10.045921      12.074509      -1.330965      -2.381778       7.345076       3.438129      10.718180           0.000049
           84              C       6.281694       2.957945      10.401382       0.588560      22.689430 0.25583875E+03  0.53235956E+04                                 7.407653                            5.667155       0.067185       2.076429                    0.999741      22.444623      62.820233       0.625277       0.470755      -1.021298       0.036673      -0.001281      -0.017425       0.040623       0.029797       0.033052      -0.017199      -0.190492      -0.069696      -0.103760      -0.008767       0.112527              8.597163      13.287473      -1.533305      -2.134064       5.030210       1.057622       7.473808           0.000013
           85              C      11.358861       3.073643      10.366931       0.574743      22.047781 0.26708303E+03  0.56362290E+04                                 7.311838                            5.830498      -0.034900       2.034197                    0.999688      23.142954      65.938745       0.608089       0.477305      -1.014421      -0.036864      -0.004151      -0.023460       0.043892      -0.016174      -0.038490      -0.036471      -0.170343      -0.030600      -0.101826      -0.000361       0.102187              8.172677      11.779838       0.911744       2.032172       5.197770       1.140702       7.540422          -0.000026
           86              C      10.508532       3.407675       1.221665       0.489465      23.317297 0.27283770E+03  0.57652793E+04                                 7.523267                            5.853255       0.027420       2.073935                    0.999312      22.717582      63.926985       0.615557       0.470893      -1.021946      -0.001246      -0.017149      -0.061053       0.063428       0.043669      -0.040652      -0.020194      -0.022609      -0.034543      -0.054051      -0.017734       0.071785              8.486671       6.891861      -2.471345       0.983201       9.094954       2.985438       9.473199          -0.000006
           87              C      10.764173       4.112420       2.521507       0.045483      29.764364 0.43315201E+03  0.10183726E+05                                 8.587029                            7.134777      -0.263599       1.934383                    0.998447      27.076570      78.085199       0.591137       0.440709      -1.048224      -0.002750       0.023073       0.029932       0.037893      -0.016503      -0.006481      -0.011957       0.049406      -0.060701      -0.033293      -0.006663       0.039956              9.443140       5.190855       0.517540       1.190136      10.146607       2.454275      12.991957           0.000072
           88              C      10.874081       3.458718       3.724622      -0.159788      29.142169 0.44877296E+03  0.10697305E+05                                 8.401508                            7.222764      -0.118432       1.951899                    0.997095      29.635161      87.447221       0.589450       0.435925      -1.045934      -0.005109       0.009179       0.005045       0.011654      -0.005926      -0.005829      -0.014838       0.006591      -0.066954      -0.029719       0.011504       0.018215              8.963657       5.235954       0.337791       0.859015       9.537794       1.517478      12.117223           0.002057
           89              C      11.061483       4.196210       4.866787       0.105583      24.382207 0.34234893E+03  0.76585394E+04                                 7.580830                            6.387470      -0.073463       1.997299                    0.998817      26.569172      76.996707       0.612645       0.446910      -1.035103      -0.008393       0.040550      -0.026174       0.048988      -0.017714      -0.004140      -0.033906       0.022139      -0.071154      -0.050106       0.013135       0.036971              8.154855       4.623379       0.667155       0.598330       8.640833       1.414363      11.200353          -0.000475
           90              C      11.061798       6.142884       3.691497       0.086313      23.808889 0.34642005E+03  0.77546091E+04                                 7.369497                            6.358325       0.076920       2.039721                    0.999581      26.615710      76.576225       0.625224       0.437637      -1.042951      -0.006781      -0.038181       0.026485       0.046959      -0.015133      -0.015891      -0.022277       0.009739      -0.100743      -0.048684       0.015994       0.032690              7.827248       4.701065       0.628827       1.079568       8.366387       0.683214      10.414293           0.000493
           91              C      10.839075       5.484014       2.506932      -0.122863      27.787585 0.44600589E+03  0.10638610E+05                                 8.233893                            7.276914      -0.325098       1.893815                    0.996407      29.396193      87.405831       0.576735       0.445231      -1.038109      -0.000037      -0.007022       0.006709       0.009712      -0.008506      -0.015491      -0.007040       0.046583      -0.053076      -0.028348      -0.008988       0.037335              8.635900       5.243947       0.591490       1.231988       9.910389       1.275404      10.753363           0.001331
           92              N       6.633825       8.554068      13.197167      -0.416910      35.825766 0.47367364E+03  0.11302698E+05                                 9.337244                            7.185116      -0.472672       1.884629                    0.996279      28.736216      81.457517       0.628035       0.408714      -1.076243      -0.029303      -0.047698       0.068258       0.088278       0.053765       0.016023      -0.006080      -0.137753       0.042195      -0.097050       0.016701       0.080349             10.669219       6.655788       0.564834       2.031746       6.730511      -0.592825      18.621359           0.000318
           93              N       5.810103       9.475460       8.238954      -0.273265      31.178292 0.51899459E+03  0.12501016E+05                                 8.079177                            7.280984       0.342205       2.093959                    0.999793      28.948051      78.900566       0.663858       0.383044      -1.108650       0.063479      -0.106478       0.259884       0.287936       0.036184      -0.050715       0.151847      -0.033259      -0.614813      -0.275115       0.093415       0.181700              8.184930       5.377963       0.680820       0.863680       9.997424       1.477283       9.179402           0.000072
           94              N      12.353128      10.899135      12.288206      -0.418965      37.337282 0.49237220E+03  0.11865320E+05                                 9.569979                            7.318031      -0.490589       1.875342                    0.996288      29.033519      82.756529       0.623152       0.407874      -1.076599       0.009722       0.010771       0.095833       0.096925      -0.056175       0.020512       0.028915       0.003806       0.071543      -0.079986       0.033338       0.046648             10.962690       7.556231      -2.935181      -0.168690      12.826557       5.125419      12.505282           0.000095
           95              N       2.294904       7.686748       8.375431      -0.260588      35.619502 0.56408466E+03  0.13922329E+05                                 9.070980                            7.705044      -0.083897       1.980531                    0.998921      28.915137      80.706448       0.628784       0.394673      -1.096497       0.040413       0.078389       0.128853       0.156145      -0.011560      -0.020379      -0.054102      -0.025928      -0.095277      -0.070902       0.010349       0.060554             10.056668       5.906826       1.048731       0.990826      10.100570       1.357865      14.162607           0.025058
           96              N       6.849716       4.660335       0.053001      -0.416910      35.825759 0.47367354E+03  0.11302695E+05                                 9.337242                            7.185115      -0.472671       1.884629                    0.996279      28.736212      81.457499       0.628035       0.408714      -1.076243       0.029303       0.047698      -0.068258       0.088278       0.053765       0.016023      -0.006080      -0.137753       0.042195      -0.097050       0.016701       0.080349             10.669217       6.655786       0.564834       2.031745       6.730510      -0.592824      18.621355           0.000317
           97              N       7.673438       3.738943       5.011214      -0.273264      31.178282 0.51899435E+03  0.12501008E+05                                 8.079175                            7.280981       0.342206       2.093959                    0.999793      28.948047      78.900545       0.663858       0.383044      -1.108650      -0.063479       0.106478      -0.259884       0.287936       0.036184      -0.050715       0.151847      -0.033259      -0.614813      -0.275115       0.093415       0.181701              8.184927       5.377961       0.680820       0.863680       9.997422       1.477283       9.179398           0.000072
           98              N       1.130413       2.315268       0.961962      -0.418966      37.337283 0.49237220E+03  0.11865320E+05                                 9.569980                            7.318032      -0.490589       1.875342                    0.996288      29.033519      82.756532       0.623152       0.407874      -1.076599      -0.009722      -0.010771      -0.095833       0.096925      -0.056175       0.020512       0.028915       0.003806       0.071543      -0.079986       0.033338       0.046648             10.962690       7.556231      -2.935181      -0.168690      12.826558       5.125419      12.505282           0.000095
           99              N      11.188637       5.527655       4.874737      -0.260588      35.619511 0.56408485E+03  0.13922335E+05                                 9.070982                            7.705046      -0.083897       1.980530                    0.998921      28.915142      80.706467       0.628784       0.394673      -1.096497      -0.040413      -0.078388      -0.128853       0.156145      -0.011560      -0.020379      -0.054102      -0.025928      -0.095278      -0.070902       0.010349       0.060554             10.056670       5.906827       1.048730       0.990825      10.100573       1.357866      14.162609           0.025057
          100              O       3.506957       7.145432       5.765148      -0.561302      42.867253 0.58647078E+03  0.14434383E+05                                 9.807255                            7.551367       0.195681       2.101605                    0.997285      28.242647      75.562561       0.682524       0.364616      -1.132528       0.051515       0.011303      -0.008039       0.053349      -0.017416      -0.013705      -0.045584       0.114454       0.003275      -0.085951       0.025533       0.060417             11.604108       9.903164       1.234632      -5.854272       6.487587      -0.062931      18.421573           0.048531
          101              O       4.631750       8.504620       4.446756      -0.682056      47.187101 0.68894603E+03  0.17643660E+05                                10.432709                            8.199674       0.156563       2.064421                    0.997158      30.029306      81.810884       0.653527       0.365965      -1.132091       0.018277      -0.107544       0.018274       0.110606       0.000169       0.036136      -0.067635       0.067876      -0.154452      -0.106124       0.029116       0.077008             11.867619       8.809255       4.662182      -1.095888      18.832608      -2.603080       7.960995           0.009026
          102              O       4.325500       2.212164       4.489157      -0.653549      32.620565 0.55456463E+03  0.13436589E+05                                 8.012771                            7.249703       0.539980       2.196483                    0.997801      28.948381      76.418109       0.711295       0.355402      -1.141746       0.033860       0.084490       0.003588       0.091093      -0.035291       0.013551      -0.022156       0.095151       0.127469      -0.082790       0.021475       0.061315              8.399810       6.370513      -0.685859       1.676473       9.225247      -2.495897       9.603671           0.000143
          103              O       3.564627       1.784076       2.510907      -0.621504      36.957082 0.61040994E+03  0.15145907E+05                                 8.844340                            7.711734       0.242957       2.125022                    0.994078      28.414144      75.859833       0.675645       0.365354      -1.134101       0.011510       0.045195      -0.048571       0.067337       0.020714      -0.000841       0.068108       0.072066      -0.016136      -0.091027       0.032320       0.058707              9.587592       7.896537       1.837260       2.095693      13.404851       1.485042       7.461387           0.000032
          104              O       5.871257       6.647758      12.269656      -0.459261      27.520160 0.45818807E+03  0.10536456E+05                                 7.071538                            6.600455       0.760389       2.345660                    0.994957      25.278474      64.059082       0.746999       0.356562      -1.145974       0.005622       0.026630       0.016294       0.031721      -0.016321      -0.028272      -0.003101       0.019317      -0.205847      -0.075783       0.018083       0.057700              7.119095       5.724582       1.846195      -0.014813       9.600290      -0.955406       6.032414           0.000114
          105              O       7.110012      10.475934       4.098277      -0.659128      33.053365 0.56420203E+03  0.13712144E+05                                 8.057085                            7.299995       0.577085       2.205715                    0.997530      29.051550      76.498842       0.711531       0.354194      -1.144131       0.073057      -0.008073      -0.009313       0.074089       0.023736      -0.008801       0.017353      -0.137863       0.142505      -0.097584       0.033175       0.064409              8.333791       8.108042      -0.153339      -1.602029       6.596929       0.824417      10.296402           0.000095
          106              O       6.169179      10.280596       2.153152      -0.607512      32.905643 0.51961358E+03  0.12349789E+05                                 8.046374                            6.982536       0.649587       2.251864                    0.998868      27.685966      71.686804       0.732403       0.351866      -1.148008       0.043651      -0.008752      -0.049747       0.066759       0.005227       0.062359      -0.019220      -0.015143      -0.130365      -0.086467       0.030928       0.055540              8.870239      14.251262      -1.016768       0.851595       6.265324       0.083447       6.094130           0.000025
          107              O       2.198258      10.519953       4.096952      -0.685046      33.069532 0.57908173E+03  0.14155531E+05                                 7.987782                            7.346278       0.650731       2.216272                    0.999240      29.579112      77.931575       0.716958       0.349483      -1.148789      -0.079429      -0.016460      -0.020363       0.083633      -0.008945       0.003801       0.015605      -0.126091       0.164009      -0.091178       0.027722       0.063456              8.179998       7.287228       0.419142       1.341394       6.856461       1.152567      10.396306          -0.000164
          108              O       3.171662       9.963190       2.218078      -0.602256      34.014666 0.57498778E+03  0.14050777E+05                                 8.329286                            7.458278       0.374544       2.167989                    0.995744      28.098423      74.367293       0.690899       0.362785      -1.136472      -0.038649      -0.005664      -0.047596       0.061572      -0.007515      -0.067396      -0.031567      -0.026231      -0.129782      -0.096596       0.035155       0.061441              8.923253      13.098119      -0.220211      -0.605414       7.421053       0.229986       6.250586           0.000122
          109              O       3.796443       9.341909      12.811587      -0.472370      30.098560 0.50355159E+03  0.11844233E+05                                 7.534310                            6.928342       0.727096       2.326137                    0.994629      25.738444      65.748835       0.728446       0.357475      -1.146396      -0.027322       0.012749      -0.000190       0.030151       0.019675       0.010573      -0.069207       0.070077      -0.077402      -0.096352       0.040922       0.055430              7.747787       8.777211      -2.382747       2.421550       6.600354      -1.104270       7.865794           0.000631
          110              O       9.976584       6.068971       7.485020      -0.561302      42.867280 0.58647115E+03  0.14434395E+05                                 9.807260                            7.551370       0.195679       2.101604                    0.997285      28.242654      75.562594       0.682524       0.364616      -1.132528      -0.051515      -0.011303       0.008039       0.053349      -0.017416      -0.013704      -0.045584       0.114455       0.003274      -0.085951       0.025533       0.060418             11.604115       9.903169       1.234634      -5.854277       6.487591      -0.062932      18.421584           0.048530
          111              O       8.851791       4.709783       8.803412      -0.682056      47.187108 0.68894612E+03  0.17643664E+05                                10.432711                            8.199676       0.156561       2.064420                    0.997158      30.029304      81.810888       0.653527       0.365965      -1.132091      -0.018277       0.107544      -0.018274       0.110606       0.000169       0.036136      -0.067635       0.067876      -0.154452      -0.106124       0.029116       0.077008             11.867623       8.809257       4.662184      -1.095889      18.832613      -2.603082       7.960997           0.009026
          112              O       9.158041      11.002239       8.761011      -0.653549      32.620572 0.55456476E+03  0.13436594E+05                                 8.012772                            7.249704       0.539980       2.196483                    0.997801      28.948385      76.418122       0.711295       0.355402      -1.141746      -0.033860      -0.084490      -0.003588       0.091093      -0.035291       0.013551      -0.022156       0.095151       0.127468      -0.082790       0.021475       0.061315              8.399811       6.370513      -0.685859       1.676474       9.225249      -2.495898       9.603673           0.000143
          113              O       9.918914      11.430327      10.739261      -0.621504      36.957096 0.61041021E+03  0.15145916E+05                                 8.844343                            7.711736       0.242956       2.125021                    0.994078      28.414149      75.859855       0.675645       0.365354      -1.134100      -0.011510      -0.045195       0.048571       0.067336       0.020714      -0.000841       0.068108       0.072066      -0.016136      -0.091027       0.032320       0.058707              9.587595       7.896540       1.837261       2.095694      13.404856       1.485042       7.461389           0.000032
          114              O       7.612284       6.566645       0.980512      -0.459261      27.520162 0.45818812E+03  0.10536457E+05                                 7.071539                            6.600456       0.760387       2.345659                    0.994957      25.278473      64.059085       0.746999       0.356562      -1.145974      -0.005622      -0.026630      -0.016294       0.031721      -0.016321      -0.028272      -0.003101       0.019317      -0.205847      -0.075783       0.018083       0.057700              7.119097       5.724583       1.846195      -0.014813       9.600292      -0.955406       6.032415           0.000114
          115              O       6.373529       2.738469       9.151891      -0.659128      33.053359 0.56420191E+03  0.13712140E+05                                 8.057085                            7.299995       0.577086       2.205715                    0.997530      29.051547      76.498832       0.711531       0.354194      -1.144131      -0.073057       0.008073       0.009313       0.074089       0.023736      -0.008801       0.017353      -0.137863       0.142505      -0.097584       0.033175       0.064409              8.333790       8.108040      -0.153339      -1.602029       6.596928       0.824417      10.296401           0.000095
          116              O       7.314362       2.933807      11.097016      -0.607512      32.905647 0.51961368E+03  0.12349792E+05                                 8.046375                            6.982536       0.649587       2.251864                    0.998868      27.685968      71.686811       0.732403       0.351866      -1.148008      -0.043651       0.008752       0.049747       0.066759       0.005227       0.062359      -0.019220      -0.015143      -0.130365      -0.086467       0.030928       0.055540              8.870240      14.251263      -1.016768       0.851595       6.265325       0.083447       6.094131           0.000025
          117              O      11.285283       2.694450       9.153216      -0.685046      33.069537 0.57908185E+03  0.14155534E+05                                 7.987783                            7.346279       0.650731       2.216272                    0.999240      29.579116      77.931587       0.716958       0.349483      -1.148789       0.079429       0.016460       0.020363       0.083633      -0.008945       0.003801       0.015605      -0.126091       0.164009      -0.091178       0.027722       0.063456              8.179999       7.287229       0.419142       1.341394       6.856461       1.152568      10.396308          -0.000164
          118              O      10.311879       3.251213      11.032090      -0.602256      34.014658 0.57498761E+03  0.14050772E+05                                 8.329284                            7.458277       0.374545       2.167989                    0.995744      28.098420      74.367280       0.690899       0.362785      -1.136472       0.038649       0.005664       0.047596       0.061572      -0.007515      -0.067396      -0.031567      -0.026231      -0.129782      -0.096596       0.035154       0.061441              8.923251      13.098116      -0.220211      -0.605414       7.421052       0.229986       6.250585           0.000122
          119              O       9.687098       3.872494       0.438581      -0.472369      30.098552 0.50355142E+03  0.11844228E+05                                 7.534308                            6.928341       0.727097       2.326138                    0.994629      25.738441      65.748823       0.728446       0.357475      -1.146396       0.027322      -0.012749       0.000190       0.030151       0.019675       0.010573      -0.069207       0.070077      -0.077403      -0.096352       0.040922       0.055431              7.747785       8.777209      -2.382746       2.421550       6.600353      -1.104270       7.865792           0.000631

******************************************************
Auxiliary information for the entire system
The total spin magnetic moment of the unit cell is   2.986320
The total net atomic charge of the unit cell is   -0.000000
Accuracy of reproducing the electrostatic potential in the unit cell:
  The inner radius (bohr) =    5.0000
  The outer radius (bohr) =   12.0000
  Valid grid points have density less than (e/(bohr^3)) =    0.0001
  The number of valid grid points were=         1692
  The rms potential error without charges in kcal/mol is=      9.88767
  The rms potential error with partial charges in kcal/mol is=      3.58342
  The RRMSE value at monopole order=      0.36241
  The rms potential error with partial charges and cloud penetration in kcal/mol is=      3.57943
  The RRMSE value at monopole order with cloud penetration is=      0.36201
  The rms potential error with partial charges and atomic dipoles in kcal/mol is=      0.75246
  The RRMSE value at dipole order=      0.07610
  The rms potential error with partial charges, atomic dipoles and cloud penetration in kcal/mol is=      0.74445
  The RRMSE value at dipole order with cloud penetration=      0.07529

******************************************************
The electron densities and ab initio electrostatic potential were computed in VASP using the PBE functional and
projector augmented wave method. See the main text of the journal article for a description of computational details.
The atomic charges, dipoles, and quadrupoles were computed with the DDEC6 method as described in
(a) T. A. Manz and N. Gabaldon Limas, RSC Adv. 6 (2016) 47771-47801 DOI: 10.1039/c6ra04656h
(b) N. Gabaldon Limas and T. A. Manz, RSC Adv. 8 (2018) 2678-2707 DOI: 10.1039/c7ra11829e.
For each atom in the material, the electron cloud parameters were fit to the spherically averaged atom-in-material
electron density using radial positions for which this density was between 10^-4 and 10^-2 electrons per cubic bohr.
The polarizabilities, dispersion coefficients, and quantum Drude oscillator (QDO) parameters were fit using the MCLF method.
The magnetic structure of the system was optimized in VASP from the default ferromagnetic initial guess using spin polarization.
The atomic spin moments (ASMs) were computed on this optimized magnetic structure using the DDEC6 partition as inputs
to the method of T. A. Manz and D. S. Sholl, J. Chem. Theory Comput. 7 (2011) 4146-4164 DOI: 10.1021/ct200539n.
The RMSE and RRMSE were computed using a uniform grid with Ewald summation.
