# Supplementary material for: A collection of forcefield precursors for metal–organic frameworks
Source: RSC Adv. 2019 Nov 13;9(63):36492–507. doi: 10.1039/c9ra07327b (PMC9075174; doi:10.1039/c9ra07327b)
Supplement: RA-009-C9RA07327B-s6248 [file RA-009-C9RA07327B-s6248.xyz]

  119
jmolscript: load "" {1 1 1} spacegroup "x,y,z" unitcell [{     10.110800     0.000000     0.000000 }, {      0.712910    10.787469     0.000000 }, {      2.681893     2.417567    13.258022 }]
Dy     2.439309     1.326812     2.694428     1.988834
Dy    11.066294    11.878224    10.563594     1.988835
Co     5.411855     5.393735     0.000000     0.849672
H      2.908704     4.394557     4.595230     0.143163
H      3.166981     8.270991     5.621401     0.138637
H      3.013307     7.229088     1.747407     0.127113
H      3.880756     7.717080    10.049581     0.129514
H      4.120624     6.827567    12.140371     0.093298
H      3.725955     3.237288    10.754907     0.089537
H      3.468393     4.000273     8.615063     0.122818
H      9.495418     2.702804     6.131835     0.146794
H      5.501460     2.837351     6.094713     0.136139
H      7.483449     1.459420     2.886271     0.129093
H      7.028387     7.161435     8.351228     0.140700
H      7.438893     8.275549    10.308112     0.092513
H      7.388852     4.953221    12.320680     0.095939
H      7.086127     3.726136    10.400918     0.134723
H      2.864774     5.067716     6.872959     0.309828
H      8.027044     3.189735     8.198761     0.307267
H     10.596899     8.810479     8.662792     0.143163
H     10.338622     4.934045     7.636621     0.138637
H     10.492296     5.975948    11.510615     0.127113
H      9.624847     5.487956     3.208441     0.129514
H      9.384979     6.377469     1.117651     0.093298
H      9.779648     9.967748     2.503115     0.089537
H     10.037210     9.204763     4.642959     0.122818
H      4.010185    10.502232     7.126187     0.146794
H      8.004143    10.367685     7.163309     0.136140
H      6.022154    11.745616    10.371751     0.129093
H      6.477216     6.043601     4.906794     0.140700
H      6.066710     4.929487     2.949910     0.092513
H      6.116751     8.251815     0.937342     0.095939
H      6.419476     9.478900     2.857104     0.134723
H     10.640829     8.137320     6.385063     0.309827
H      5.478559    10.015301     5.059261     0.307267
C      2.976031     5.648024     3.009571    -0.026513
C      2.977865     5.290388     4.355260    -0.201367
C      3.083316     6.261218     5.342983     0.281826
C      3.116655     7.608600     4.970432    -0.220014
C      3.074962     7.948400     3.639327     0.002527
C      3.020234     6.983912     2.644975    -0.152114
C      3.136442     9.385095     3.277383     0.581901
C      3.023018     4.592812     1.943626     0.670502
C      3.575019     6.613894     7.714843     0.498654
C      3.654246     5.966334     9.073790     0.000302
C      3.848857     6.795288    10.164925    -0.162433
C      3.993414     6.252091    11.421786     0.077462
C      3.761134     4.154952    10.605092     0.087320
C      3.604359     4.601007     9.312435    -0.178278
C      8.688887     2.027122     4.396360    -0.003686
C      8.688985     2.564642     5.687691    -0.156204
C      7.504233     2.889572     6.304189     0.264502
C      6.304285     2.640006     5.669130    -0.193497
C      6.297389     2.091475     4.388405    -0.016988
C      7.489390     1.803427     3.749369    -0.140415
C     10.017069     1.745788     3.758649     0.595177
C      4.968960     1.856044     3.748043     0.574104
C      6.808690     4.606417     7.839468     0.490071
C      7.048999     5.317410     9.153338     0.044683
C      7.128901     6.687047     9.145384    -0.123230
C      7.360499     7.349537    10.329325     0.083535
C      7.345433     5.400251    11.506637     0.101911
C      7.148651     4.652836    10.359818    -0.156368
C     10.529572     7.557012    10.248451    -0.026513
C     10.527738     7.914648     8.902762    -0.201366
C     10.422287     6.943818     7.915039     0.281827
C     10.388948     5.596436     8.287590    -0.220015
C     10.430641     5.256636     9.618695     0.002525
C     10.485369     6.221124    10.613047    -0.152115
C     10.369161     3.819941     9.980639     0.581900
C     10.482585     8.612224    11.314396     0.670503
C      9.930584     6.591142     5.543179     0.498654
C      9.851357     7.238702     4.184232     0.000302
C      9.656746     6.409748     3.093097    -0.162434
C      9.512189     6.952945     1.836236     0.077461
C      9.744469     9.050084     2.652930     0.087320
C      9.901244     8.604029     3.945587    -0.178277
C      4.816716    11.177914     8.861662    -0.003687
C      4.816618    10.640394     7.570331    -0.156203
C      6.001370    10.315464     6.953833     0.264504
C      7.201318    10.565030     7.588892    -0.193496
C      7.208214    11.113561     8.869617    -0.016989
C      6.016213    11.401609     9.508653    -0.140417
C      3.488534    11.459248     9.499373     0.595177
C      8.536643    11.348992     9.509979     0.574104
C      6.696913     8.598619     5.418554     0.490072
C      6.456604     7.887626     4.104684     0.044684
C      6.376702     6.517989     4.112638    -0.123231
C      6.145104     5.855499     2.928697     0.083534
C      6.160170     7.804785     1.751385     0.101910
C      6.356952     8.552200     2.898204    -0.156367
N      3.137039     5.862589     6.688672    -0.416136
N      3.959733     4.948364    11.655127    -0.274806
N      7.530444     3.519958     7.578285    -0.413305
N      7.476598     6.727109    11.506637    -0.257439
N     10.368564     7.342447     6.569350    -0.416135
N      9.545870     8.256672     1.602895    -0.274806
N      5.975159     9.685078     5.679737    -0.413304
N      6.029005     6.477927     1.751385    -0.257438
O      3.587783     4.851011     0.863097    -0.562475
O      2.468789     3.490475     2.192877    -0.678199
O      2.782299     9.794599     2.145148    -0.648327
O      3.554299    10.224693     4.119267    -0.630481
O      3.904664     7.772675     7.615408    -0.457109
O     10.113055     1.526590     2.526979    -0.653890
O      0.937950     1.721574     4.459999    -0.615651
O      4.890476     1.467743     2.529631    -0.691304
O      3.922301     2.044753     4.404315    -0.597309
O      5.966999     5.076285     7.067852    -0.477683
O      9.917820     8.354025    12.394925    -0.562475
O     11.036814     9.714561    11.065145    -0.678199
O     10.723304     3.410437    11.112874    -0.648327
O      9.951304     2.980343     9.138755    -0.630481
O      9.600939     5.432361     5.642614    -0.457110
O      3.392548    11.678446    10.731043    -0.653890
O      2.456853    11.483462     8.798023    -0.615652
O      8.615127    11.737293    10.728391    -0.691303
O      9.583302    11.160283     8.853707    -0.597310
O      7.538604     8.128751     6.190170    -0.477683

The following XYZ coordinates are in angstroms. Other properties are in atomic units.
The sperically averaged electron density of each atom fit to a function of the form exp(a - br)
eigen_1, eigen_2 and eigen_3 are the three eigenvalues of traceless quadrupole moment tensor
  atom number  atomic symbol              X              Y              Z     net charge C6 coefficient C8 coefficient C10 coefficient fluctuating dipole atomic polarizability isotropic forcefield polarizability              a              b squared Pearson coefficient          <r^3>          <r^4>         wp_QDO          m_QDO          q_QDO       dipole_x       dipole_y       dipole_z         dipole            Qxy            Qxz            Qyz     Q(x^2-y^2)  Q(3z^2 - R^2)        eigen_1        eigen_2        eigen_3 static polarizability      alpha(xx)      alpha(xy)      alpha(xz)      alpha(yy)      alpha(yz)      alpha(zz) atomic spin moment
            1             Dy       2.439309       1.326812       2.694428       1.988834     120.438309 0.26749029E+04  0.88249268E+05                                16.417481                           14.093271       2.230419       2.447015                    0.999717      73.912523     172.665677       0.666739       0.278450      -1.320795      -0.017455       0.023242      -0.015148       0.032777      -0.021024      -0.003098       0.012639      -0.028581       0.365366      -0.086364      -0.036478       0.122843             19.012283      19.922649       1.939177      -0.337900      26.273650      -3.504498      10.840551           0.000508
            2             Dy      11.066294      11.878224      10.563594       1.988835     120.438145 0.26748986E+04  0.88249087E+05                                16.417464                           14.093258       2.230422       2.447016                    0.999717      73.912498     172.665565       0.666740       0.278450      -1.320795       0.017456      -0.023241       0.015148       0.032777      -0.021024      -0.003098       0.012639      -0.028581       0.365366      -0.086364      -0.036478       0.122843             19.012262      19.922626       1.939174      -0.337899      26.273619      -3.504494      10.840541           0.000508
            3             Co       5.411855       5.393735       0.000000       0.849672     126.866824 0.22993236E+04  0.75721773E+05                                18.937051                           14.416886       1.199065       2.211784                    0.998701      47.285460     124.144330       0.548670       0.338980      -1.212925      -0.000000      -0.000000       0.000000       0.000000      -0.054269       0.031582      -0.149973       0.179199      -0.533092      -0.263350       0.053380       0.209970             23.874408      19.179446       3.947914      -3.961836      14.779137       8.683952      37.664640           2.792322
            4              H       2.908704       4.394557       4.595230       0.143163       0.892526 0.65149232E+01  0.61657637E+02                                 1.615532                            1.560026      -1.162009       2.347705                    0.996447       3.514665      10.135992       0.462001       1.400831      -0.682970      -0.006037      -0.034649       0.011840       0.037111       0.003426      -0.002155      -0.008892      -0.009629       0.026154      -0.010304      -0.004646       0.014950              1.626380       1.356309       0.005275      -0.009868       2.081844      -0.087541       1.440987           0.000004
            5              H       3.166981       8.270991       5.621401       0.138637       0.931385 0.71082602E+01  0.68814593E+02                                 1.661062                            1.628063      -1.291684       2.273089                    0.995785       3.687703      10.786655       0.452458       1.398332      -0.682683       0.001286       0.030461       0.023031       0.038209      -0.004263      -0.005472       0.008785      -0.018703      -0.006962      -0.011516      -0.005073       0.016590              1.657277       1.430266       0.073602       0.058869       1.718343       0.218737       1.823222          -0.000006
            6              H       3.013307       7.229088       1.747407       0.127113       1.128948 0.89713061E+01  0.91361615E+02                                 1.847759                            1.799997      -1.276418       2.286422                    0.994140       3.687612      10.793200       0.444098       1.354314      -0.693385      -0.006468       0.014088      -0.038779       0.041763       0.003681       0.006062      -0.005716      -0.009759       0.050489      -0.016300      -0.002801       0.019101              1.850574       1.550263      -0.025496      -0.003213       1.659248      -0.105575       2.342211          -0.000283
            7              H       3.880756       7.717080      10.049581       0.129514       0.928762 0.70036686E+01  0.66836164E+02                                 1.599561                            1.572565      -0.975109       2.425923                    0.998553       3.413766       9.575286       0.484727       1.324107      -0.699460      -0.000901       0.038370      -0.000785       0.038389      -0.000025       0.003538       0.007520      -0.027309      -0.010540      -0.013469      -0.004611       0.018080              1.580991       1.357713       0.001912       0.004603       1.975387      -0.089763       1.409874          -0.000004
            8              H       4.120624       6.827567      12.140371       0.093298       1.046533 0.72656451E+01  0.69219284E+02                                 1.668587                            1.549130      -0.734482       2.525241                    0.999737       3.333352       9.016011       0.519064       1.238604      -0.719003       0.005274       0.027300       0.035236       0.044886       0.002026       0.001057       0.003865      -0.027091       0.026255      -0.018095       0.005106       0.012988              1.728071       1.380243       0.074378       0.169061       1.613251       0.515644       2.190721          -0.000029
            9              H       3.725955       3.237288      10.754907       0.089537       1.108599 0.78457344E+01  0.77252571E+02                                 1.818072                            1.672686      -1.010233       2.392638                    0.996879       3.702623      10.650277       0.465158       1.337293      -0.695698      -0.004905      -0.043463       0.011418       0.045204      -0.002630       0.002806      -0.005538      -0.021021       0.023231      -0.014917       0.001626       0.013291              1.877758       1.455002       0.066334      -0.005140       2.708285      -0.163731       1.469986           0.000002
           10              H       3.468393       4.000273       8.615063       0.122818       0.911742 0.67727309E+01  0.63950428E+02                                 1.569349                            1.538944      -0.776230       2.520625                    0.999472       3.335960       9.240187       0.494667       1.311333      -0.702718      -0.006026      -0.027058      -0.027489       0.039040       0.003361       0.005058       0.006226      -0.018988       0.029093      -0.015594       0.000453       0.015141              1.560670       1.349324       0.028540       0.055637       1.642999       0.234825       1.689686           0.000000
           11              H       9.495418       2.702804       6.131835       0.146794       0.922127 0.66785383E+01  0.63532026E+02                                 1.649522                            1.579241      -1.137771       2.369523                    0.996392       3.454110       9.952565       0.459778       1.400383      -0.683747       0.034878       0.004919       0.019698       0.040356       0.002884       0.008744       0.003277       0.014657       0.008935      -0.009706      -0.004379       0.014085              1.669852       2.006637       0.097995       0.218269       1.455432       0.120681       1.547488          -0.000001
           12              H       5.501460       2.837351       6.094713       0.136139       0.949319 0.72238195E+01  0.70136991E+02                                 1.679452                            1.639471      -1.305524       2.276634                    0.995181       3.641336      10.627460       0.452120       1.395314      -0.683820      -0.034603       0.008258       0.017510       0.039651      -0.004678      -0.008891       0.001728       0.021911       0.020203      -0.015280      -0.001462       0.016741              1.682957       1.960527      -0.101944      -0.207484       1.530804       0.133011       1.557539          -0.000002
           13              H       7.483449       1.459420       2.886271       0.129093       1.089498 0.82153706E+01  0.81132590E+02                                 1.742636                            1.672980      -1.177073       2.332920                    0.995858       3.481359       9.752759       0.485459       1.277573      -0.709726      -0.000151      -0.013373      -0.038414       0.040676      -0.000264      -0.000534       0.009199       0.002685       0.033154      -0.010750      -0.004201       0.014951              1.748114       1.589884      -0.021714      -0.007070       1.617841       0.295974       2.036618          -0.000007
           14              H       7.028387       7.161435       8.351228       0.140700       0.853325 0.62279359E+01  0.58732452E+02                                 1.607413                            1.555892      -1.321946       2.268896                    0.994463       3.695170      10.908881       0.445580       1.457626      -0.671025      -0.004894       0.017869      -0.029690       0.034997      -0.003095       0.000668       0.000311      -0.013659       0.009038      -0.009047       0.003046       0.006001              1.614051       1.325677      -0.036022       0.099173       1.559665      -0.357475       1.956811           0.000146
           15              H       7.438893       8.275549      10.308112       0.092513       1.023279 0.75662933E+01  0.73756435E+02                                 1.716500                            1.639430      -0.976082       2.411935                    0.997137       3.627627      10.349146       0.471689       1.332091      -0.697058       0.001325       0.046261      -0.007219       0.046840       0.003824       0.000835      -0.001691      -0.023593       0.008116      -0.013826       0.002501       0.011325              1.727119       1.399693       0.097410       0.029176       2.348417      -0.020487       1.433247           0.000061
           16              H       7.388852       4.953221      12.320680       0.095939       1.117672 0.81335347E+01  0.80253726E+02                                 1.790164                            1.677322      -0.893908       2.455833                    0.998313       3.513000       9.889343       0.478559       1.297134      -0.705888       0.000697      -0.029816       0.039587       0.049564       0.000206       0.004484      -0.008695      -0.033358       0.016933      -0.020367       0.000871       0.019496              1.838607       1.412866      -0.012927       0.031448       1.617017      -0.353175       2.485936           0.000073
           17              H       7.086127       3.726136      10.400918       0.134723       0.920659 0.66871646E+01  0.63517930E+02                                 1.634027                            1.569618      -1.030406       2.408390                    0.997150       3.472218       9.937419       0.466740       1.381584      -0.687322      -0.004477      -0.037511       0.004323       0.038024       0.005143       0.000976      -0.001736      -0.023274       0.019756      -0.016092       0.006009       0.010083              1.648517       1.348000       0.045918      -0.007752       2.201891       0.039160       1.395660           0.000170
           18              H       2.864774       5.067716       6.872959       0.309828       0.518777 0.33416800E+01  0.26863017E+02                                 1.157777                            1.145830      -1.064579       2.498270                    0.999888       2.478216       6.666517       0.517141       1.473354      -0.671928      -0.012568      -0.035946       0.002334       0.038152       0.013972       0.003346       0.000275      -0.027053       0.003060      -0.020372       0.001298       0.019074              1.157029       1.075027       0.082671      -0.018302       1.245844      -0.107621       1.150217           0.000002
           19              H       8.027044       3.189735       8.198761       0.307267       0.496512 0.31234839E+01  0.25219532E+02                                 1.206690                            1.171269      -1.224388       2.399779                    0.999020       2.871439       8.298374       0.460577       1.647046      -0.639711       0.016330      -0.014941       0.016697       0.027725      -0.012275      -0.000407       0.003429      -0.014616       0.024829      -0.018492       0.005942       0.012550              1.216863       1.213260      -0.104573       0.201968       1.150895      -0.078377       1.286434           0.000010
           20              H      10.596899       8.810479       8.662792       0.143163       0.892525 0.65149203E+01  0.61657602E+02                                 1.615531                            1.560026      -1.162008       2.347705                    0.996447       3.514664      10.135989       0.462001       1.400832      -0.682970       0.006037       0.034649      -0.011840       0.037111       0.003426      -0.002155      -0.008892      -0.009629       0.026154      -0.010304      -0.004646       0.014950              1.626380       1.356309       0.005275      -0.009868       2.081844      -0.087541       1.440987           0.000004
           21              H      10.338622       4.934045       7.636621       0.138637       0.931385 0.71082552E+01  0.68814535E+02                                 1.661062                            1.628063      -1.291684       2.273089                    0.995785       3.687702      10.786653       0.452458       1.398332      -0.682683      -0.001286      -0.030461      -0.023031       0.038209      -0.004263      -0.005472       0.008785      -0.018703      -0.006962      -0.011516      -0.005073       0.016590              1.657276       1.430266       0.073602       0.058869       1.718343       0.218737       1.823221          -0.000006
           22              H      10.492296       5.975948      11.510615       0.127113       1.128947 0.89712992E+01  0.91361528E+02                                 1.847759                            1.799997      -1.276418       2.286422                    0.994140       3.687611      10.793196       0.444098       1.354314      -0.693385       0.006468      -0.014088       0.038780       0.041763       0.003681       0.006062      -0.005716      -0.009759       0.050489      -0.016300      -0.002801       0.019101              1.850573       1.550262      -0.025496      -0.003213       1.659247      -0.105575       2.342210          -0.000283
           23              H       9.624847       5.487956       3.208441       0.129514       0.928761 0.70036630E+01  0.66836104E+02                                 1.599561                            1.572565      -0.975109       2.425923                    0.998553       3.413765       9.575286       0.484727       1.324108      -0.699460       0.000901      -0.038370       0.000785       0.038389      -0.000025       0.003538       0.007520      -0.027309      -0.010540      -0.013469      -0.004611       0.018080              1.580991       1.357713       0.001912       0.004603       1.975387      -0.089763       1.409874          -0.000004
           24              H       9.384979       6.377469       1.117651       0.093298       1.046532 0.72656387E+01  0.69219208E+02                                 1.668587                            1.549129      -0.734482       2.525241                    0.999737       3.333351       9.016008       0.519064       1.238604      -0.719003      -0.005274      -0.027300      -0.035236       0.044886       0.002026       0.001057       0.003865      -0.027091       0.026254      -0.018095       0.005106       0.012988              1.728071       1.380242       0.074378       0.169061       1.613250       0.515644       2.190720          -0.000029
           25              H       9.779648       9.967748       2.503115       0.089537       1.108599 0.78457324E+01  0.77252550E+02                                 1.818072                            1.672686      -1.010233       2.392638                    0.996879       3.702623      10.650278       0.465157       1.337294      -0.695698       0.004905       0.043463      -0.011418       0.045204      -0.002630       0.002806      -0.005538      -0.021021       0.023231      -0.014917       0.001626       0.013291              1.877757       1.455002       0.066334      -0.005140       2.708285      -0.163731       1.469986           0.000002
           26              H      10.037210       9.204763       4.642959       0.122818       0.911743 0.67727385E+01  0.63950517E+02                                 1.569350                            1.538945      -0.776230       2.520625                    0.999472       3.335962       9.240194       0.494667       1.311333      -0.702718       0.006026       0.027058       0.027489       0.039040       0.003361       0.005058       0.006226      -0.018988       0.029093      -0.015594       0.000453       0.015141              1.560670       1.349324       0.028540       0.055637       1.643000       0.234825       1.689687           0.000000
           27              H       4.010185      10.502232       7.126187       0.146794       0.922128 0.66785423E+01  0.63532073E+02                                 1.649523                            1.579242      -1.137772       2.369522                    0.996392       3.454111       9.952568       0.459778       1.400383      -0.683747      -0.034878      -0.004919      -0.019698       0.040356       0.002884       0.008744       0.003277       0.014657       0.008935      -0.009706      -0.004379       0.014085              1.669853       2.006638       0.097995       0.218269       1.455432       0.120682       1.547488          -0.000001
           28              H       8.004143      10.367685       7.163309       0.136140       0.949319 0.72238192E+01  0.70136988E+02                                 1.679451                            1.639471      -1.305524       2.276634                    0.995181       3.641336      10.627460       0.452120       1.395313      -0.683820       0.034603      -0.008258      -0.017510       0.039651      -0.004678      -0.008891       0.001728       0.021911       0.020203      -0.015280      -0.001462       0.016741              1.682957       1.960527      -0.101944      -0.207484       1.530804       0.133011       1.557539          -0.000002
           29              H       6.022154      11.745616      10.371751       0.129093       1.089495 0.82153445E+01  0.81132274E+02                                 1.742634                            1.672978      -1.177072       2.332921                    0.995858       3.481354       9.752744       0.485459       1.277574      -0.709725       0.000151       0.013373       0.038414       0.040676      -0.000264      -0.000534       0.009199       0.002685       0.033154      -0.010750      -0.004201       0.014951              1.748112       1.589882      -0.021714      -0.007070       1.617839       0.295974       2.036616          -0.000007
           30              H       6.477216       6.043601       4.906794       0.140700       0.853326 0.62279390E+01  0.58732489E+02                                 1.607413                            1.555893      -1.321946       2.268896                    0.994463       3.695171      10.908884       0.445580       1.457626      -0.671025       0.004894      -0.017869       0.029690       0.034997      -0.003095       0.000668       0.000311      -0.013659       0.009038      -0.009047       0.003046       0.006001              1.614051       1.325677      -0.036022       0.099173       1.559665      -0.357475       1.956811           0.000146
           31              H       6.066710       4.929487       2.949910       0.092513       1.023279 0.75662999E+01  0.73756520E+02                                 1.716501                            1.639431      -0.976083       2.411934                    0.997137       3.627629      10.349155       0.471688       1.332092      -0.697058      -0.001325      -0.046261       0.007219       0.046840       0.003824       0.000835      -0.001691      -0.023593       0.008116      -0.013826       0.002501       0.011325              1.727120       1.399693       0.097410       0.029176       2.348418      -0.020487       1.433248           0.000061
           32              H       6.116751       8.251815       0.937342       0.095939       1.117673 0.81335423E+01  0.80253823E+02                                 1.790165                            1.677323      -0.893909       2.455833                    0.998313       3.513002       9.889351       0.478559       1.297134      -0.705888      -0.000697       0.029816      -0.039587       0.049564       0.000206       0.004484      -0.008695      -0.033358       0.016933      -0.020367       0.000871       0.019496              1.838608       1.412867      -0.012927       0.031448       1.617018      -0.353175       2.485938           0.000073
           33              H       6.419476       9.478900       2.857104       0.134723       0.920660 0.66871792E+01  0.63518101E+02                                 1.634028                            1.569619      -1.030407       2.408389                    0.997150       3.472222       9.937432       0.466740       1.381583      -0.687322       0.004477       0.037511      -0.004323       0.038024       0.005143       0.000976      -0.001736      -0.023274       0.019756      -0.016092       0.006009       0.010083              1.648519       1.348001       0.045918      -0.007752       2.201894       0.039160       1.395661           0.000170
           34              H      10.640829       8.137320       6.385063       0.309827       0.518778 0.33416818E+01  0.26863036E+02                                 1.157778                            1.145831      -1.064579       2.498270                    0.999888       2.478217       6.666521       0.517141       1.473354      -0.671928       0.012568       0.035946      -0.002334       0.038152       0.013972       0.003346       0.000275      -0.027053       0.003060      -0.020372       0.001298       0.019074              1.157030       1.075027       0.082671      -0.018302       1.245844      -0.107622       1.150217           0.000002
           35              H       5.478559      10.015301       5.059261       0.307267       0.496512 0.31234862E+01  0.25219555E+02                                 1.206691                            1.171270      -1.224388       2.399778                    0.999020       2.871440       8.298378       0.460577       1.647046      -0.639711      -0.016330       0.014941      -0.016697       0.027725      -0.012275      -0.000407       0.003429      -0.014616       0.024829      -0.018492       0.005942       0.012550              1.216864       1.213261      -0.104573       0.201968       1.150896      -0.078377       1.286435           0.000010
           36              C       2.976031       5.648024       3.009571      -0.026513      34.757704 0.46943543E+03  0.11212344E+05                                 9.296079                            7.247379      -0.118145       1.964648                    0.999059      27.911070      79.990528       0.611179       0.419582      -1.065780      -0.016558       0.030151       0.051684       0.062085       0.016978       0.001153      -0.018653       0.002465      -0.017333      -0.026168       0.000815       0.025353             10.698285       5.332315      -0.125731      -0.561146      13.163614       3.151939      13.598925           0.002073
           37              C       2.977865       5.290388       4.355260      -0.201367      32.500525 0.48197790E+03  0.11674765E+05                                 8.968188                            7.435174      -0.078126       1.952296                    0.997651      30.465095      90.092898       0.587894       0.430117      -1.051326      -0.010211      -0.007076      -0.029482       0.031993      -0.005517       0.002370      -0.040628       0.043512      -0.068346      -0.057709       0.021674       0.036034              9.730164       5.296603       0.113230      -0.022998       9.921191       1.834602      13.972698           0.000611
           38              C       3.083316       6.261218       5.342983       0.281826      28.362849 0.35248343E+03  0.79001596E+04                                 8.405814                            6.492972      -0.126938       1.994764                    0.999204      24.773641      70.603599       0.609297       0.448518      -1.039779       0.018738      -0.020556       0.077843       0.082663       0.014178       0.015344      -0.019349      -0.052399       0.149362      -0.058365       0.000872       0.057493              9.557276       4.931756      -0.030082       0.483064       8.730263      -0.631410      15.009810           0.000304
           39              C       3.116655       7.608600       4.970432      -0.220014      32.474673 0.51676171E+03  0.12786105E+05                                 9.054199                            7.765808      -0.370077       1.843158                    0.998138      31.891795      96.517582       0.565645       0.437637      -1.042784       0.009909       0.018038      -0.018902       0.027944      -0.014830       0.005100       0.019660       0.048282      -0.022244      -0.038075       0.006029       0.032046              9.649419       5.675490       0.331827       0.081805      10.855318      -2.719129      12.417450           0.001479
           40              C       3.074962       7.948400       3.639327       0.002527      33.228790 0.44256333E+03  0.10465677E+05                                 9.188275                            7.186939      -0.298447       1.915043                    0.998374      27.739896      80.346868       0.591794       0.437667      -1.049577      -0.009092      -0.043065       0.013159       0.045939      -0.001670       0.017986       0.011323       0.007892       0.060149      -0.022089      -0.009096       0.031185             10.447917       5.430121       0.300785       0.069226      15.175711      -0.772308      10.737918          -0.000579
           41              C       3.020234       6.983912       2.644975      -0.152114      31.000324 0.48230234E+03  0.11770089E+05                                 8.858560                            7.561245      -0.443035       1.824791                    0.998014      31.479004      95.691037       0.564608       0.444527      -1.035126      -0.017340       0.003961       0.017285       0.024802      -0.005118       0.019063      -0.025721       0.058241       0.022221      -0.045577       0.003235       0.042342              9.467446       5.539306      -0.080250      -0.139778      12.938852       1.889060       9.924178           0.000745
           42              C       3.136442       9.385095       3.277383       0.581901      21.925826 0.26053091E+03  0.54754567E+04                                 7.312047                            5.772562      -0.155457       1.995831                    0.999503      23.150279      66.279315       0.607625       0.479633      -1.011055      -0.012164       0.041403      -0.009189       0.044121      -0.021257      -0.037196       0.034872       0.157038       0.039072      -0.096685       0.000043       0.096642              8.251155       5.161578       0.603123       1.316762      12.699524      -1.376379       6.892363          -0.000012
           43              C       3.023018       4.592812       1.943626       0.670502      22.761669 0.23039297E+03  0.47062754E+04                                 7.564868                            5.509781      -0.257356       1.992642                    0.998666      21.738664      61.819677       0.606830       0.494118      -1.001267      -0.027074      -0.057089      -0.064859       0.090548      -0.049476       0.068055      -0.042086       0.115918      -0.048120      -0.078488      -0.048974       0.127463              8.873539       5.904387       1.679126      -2.257510       9.929583       1.472337      10.786646           0.003596
           44              C       3.575019       6.613894       7.714843       0.498654      22.912142 0.28252832E+03  0.60304087E+04                                 7.458571                            5.969645      -0.258918       1.966119                    0.998934      23.242328      66.020482       0.606673       0.473006      -1.019442       0.010545       0.020587      -0.065278       0.069255      -0.022094      -0.008798       0.019265       0.050749       0.009543      -0.040718       0.001793       0.038925              8.215878       5.337133       0.914268       1.458295       7.303512      -0.930681      12.006988           0.000017
           45              C       3.654246       5.966334       9.073790       0.000302      31.905837 0.46891836E+03  0.11228029E+05                                 8.917406                            7.373405      -0.413725       1.869178                    0.998124      28.156463      81.530571       0.588342       0.434781      -1.053413       0.009456      -0.012585       0.047272       0.049824       0.007391      -0.008796       0.004665       0.008931      -0.045845      -0.019816       0.002536       0.017280              9.767293       5.611806      -0.088195       0.950639       9.552248      -2.164166      14.137825           0.000016
           46              C       3.848857       6.795288      10.164925      -0.162433      28.349640 0.46508076E+03  0.11173616E+05                                 8.184609                            7.318424      -0.068442       1.949450                    0.999369      30.229266      89.244200       0.590341       0.431855      -1.049495      -0.003075      -0.016707      -0.002018       0.017107       0.000373      -0.007853       0.015528      -0.009894      -0.103916      -0.039739       0.013321       0.026418              8.443302       5.421167      -0.072589       1.170924       7.944201      -0.166143      11.964538           0.000066
           47              C       3.993414       6.252091      11.421786       0.077462      23.570695 0.33962667E+03  0.75449719E+04                                 7.269085                            6.272337       0.118700       2.055345                    0.999188      26.345559      74.860702       0.634690       0.434398      -1.047661      -0.008819      -0.027145      -0.008181       0.029691       0.009119      -0.013604       0.042216       0.072600      -0.056341      -0.067492       0.019043       0.048450              7.611785       4.672139       0.176098       1.124922       7.747477       0.474840      10.415740           0.000069
           48              C       3.761134       4.154952      10.605092       0.087320      24.603770 0.35044676E+03  0.78815951E+04                                 7.587445                            6.449452      -0.085609       1.990740                    0.998078      26.833632      77.839881       0.611870       0.445097      -1.036688      -0.019688       0.037034       0.016420       0.045042      -0.003281      -0.022120      -0.014935       0.029870      -0.170673      -0.064549       0.016505       0.048044              7.942713       4.793203       0.494390       0.759640      10.014665      -0.183273       9.020270           0.000050
           49              C       3.604359       4.601007       9.312435      -0.178278      28.658766 0.47212601E+03  0.11382963E+05                                 8.227652                            7.375008      -0.011069       1.969092                    0.998662      30.363165      89.729992       0.588045       0.432014      -1.049641      -0.003672       0.006230       0.006762       0.009901       0.016566      -0.004974       0.035449       0.003671      -0.017871      -0.042745       0.006696       0.036049              8.431624       5.423911       0.019383       0.518945       9.873317      -1.708412       9.997645           0.000141
           50              C       8.688887       2.027122       4.396360      -0.003686      36.300107 0.42917470E+03  0.99748389E+04                                 9.451807                            6.863512       0.118808       2.051487                    0.999237      26.668432      74.204814       0.640242       0.411614      -1.076125      -0.033104       0.020407       0.020323       0.043879       0.001428       0.015182       0.003009      -0.003550       0.061751      -0.018041      -0.008823       0.026864             11.269058      17.350357      -1.357776      -2.358355       6.747791       2.798680       9.709027           0.000028
           51              C       8.688985       2.564642       5.687691      -0.156204      33.266616 0.45911119E+03  0.10986124E+05                                 9.127546                            7.276302      -0.138746       1.941101                    0.998117      29.685712      87.243372       0.591895       0.432449      -1.049947       0.024394      -0.006678      -0.025963       0.036245       0.010299       0.030267      -0.030571      -0.057069      -0.018361      -0.055962       0.006762       0.049200             10.043103      12.087048      -1.306920      -2.405232       7.330788       3.435595      10.711475           0.000036
           52              C       7.504233       2.889572       6.304189       0.264502      29.374004 0.35062481E+03  0.78504582E+04                                 8.598003                            6.482008      -0.141118       1.991208                    0.999101      24.827730      70.790296       0.608760       0.449374      -1.038974       0.004514       0.052128       0.073458       0.090187      -0.007257       0.013261       0.039095       0.004134       0.136887      -0.047771      -0.016254       0.064025              9.819132      10.524681      -0.176984      -0.459402       7.730203       4.377447      11.202512           0.000063
           53              C       6.304285       2.640006       5.669130      -0.193497      33.041720 0.49367738E+03  0.12040618E+05                                 9.057707                            7.520079      -0.105804       1.929714                    0.999361      31.005412      92.270047       0.584612       0.429569      -1.050740      -0.021117      -0.003941      -0.032957       0.039340      -0.006217      -0.030165      -0.024046      -0.042256      -0.027977      -0.049170       0.009579       0.039591              9.728489      10.993532       1.331331       2.032228       7.418919       3.309007      10.773015           0.000087
           54              C       6.297389       2.091475       4.388405      -0.016988      35.609571 0.44589375E+03  0.10491353E+05                                 9.373639                            7.036545       0.072822       2.032470                    0.999373      27.224502      76.897106       0.625154       0.416408      -1.070105       0.038154       0.008870       0.023136       0.045494      -0.001691      -0.011067       0.010294       0.000688       0.049974      -0.014065      -0.010031       0.024096             10.839215      16.174117       0.791605       1.794170       6.616905       2.433549       9.726623          -0.000007
           55              C       7.489390       1.803427       3.749369      -0.140415      32.728797 0.44615839E+03  0.10600913E+05                                 8.959664                            7.126876      -0.003223       1.965069                    0.999594      30.062368      88.061402       0.603825       0.426914      -1.053249      -0.000816       0.010700       0.012482       0.016461       0.003337      -0.003817      -0.006216      -0.060827       0.058794      -0.040597       0.013875       0.026722              9.923532      15.519985      -0.314554      -0.213132       6.201417       1.747263       8.049193           0.000060
           56              C      10.017069       1.745788       3.758649       0.595177      22.270075 0.25095910E+03  0.51996908E+04                                 7.326047                            5.619540       0.058714       2.076043                    0.999738      22.334531      62.484516       0.626472       0.471878      -1.020157       0.036164      -0.002107      -0.016631       0.039861       0.029582       0.033830      -0.017999      -0.190852      -0.076235      -0.103986      -0.009847       0.113833              8.485473      13.005877      -1.483497      -2.134725       4.980623       1.056478       7.469918           0.000011
           57              C       4.968960       1.856044       3.748043       0.574104      22.118549 0.26804467E+03  0.56615556E+04                                 7.330231                            5.842241      -0.042759       2.031643                    0.999691      23.157829      66.008504       0.607288       0.477511      -1.014322      -0.037814      -0.004744      -0.024341       0.045221      -0.015742      -0.038201      -0.036432      -0.169471      -0.025760      -0.101502       0.000325       0.101177              8.201626      11.907232       0.892253       2.025967       5.227786       1.146617       7.469860          -0.000027
           58              C       6.808690       4.606417       7.839468       0.490071      23.431111 0.27398259E+03  0.57947746E+04                                 7.547136                            5.865841       0.042363       2.079080                    0.999296      22.724269      63.947644       0.614927       0.470944      -1.022053       0.000124      -0.019196      -0.061149       0.064091       0.042411      -0.040127      -0.020529      -0.023924      -0.034886      -0.053242      -0.017525       0.070766              8.519647       6.940686      -2.566576       0.890747       9.236031       3.031196       9.382225          -0.000009
           59              C       7.048999       5.317410       9.153338       0.044683      29.915937 0.43991014E+03  0.10378101E+05                                 8.608058                            7.183720      -0.262516       1.933492                    0.998469      27.158465      78.341605       0.590182       0.439912      -1.049165      -0.005787       0.024243       0.029602       0.038698      -0.014957      -0.002967      -0.012372       0.050947      -0.061558      -0.032633      -0.007169       0.039802              9.444810       5.198358       0.520410       1.110251      10.227468       2.456879      12.908603           0.000170
           60              C       7.128901       6.687047       9.145384      -0.123230      27.882450 0.44763461E+03  0.10687803E+05                                 8.248904                            7.286054      -0.326472       1.892403                    0.996483      29.464093      87.666446       0.576831       0.444726      -1.038344      -0.001983      -0.007345       0.008125       0.011131      -0.008244      -0.015555      -0.007113       0.045871      -0.053587      -0.028346      -0.008701       0.037047              8.652376       5.265681       0.612980       1.256202       9.942617       1.293229      10.748831           0.001321
           61              C       7.360499       7.349537      10.329325       0.083535      23.931250 0.34839860E+03  0.78113709E+04                                 7.399885                            6.381234       0.056339       2.031897                    0.999541      26.698058      76.918278       0.623291       0.438293      -1.042379      -0.006621      -0.038335       0.025196       0.046349      -0.015862      -0.017273      -0.022249       0.008138      -0.101872      -0.049722       0.016368       0.033354              7.857145       4.731095       0.688873       1.073539       8.419799       0.661279      10.420542           0.000546
           62              C       7.345433       5.400251      11.506637       0.101911      24.463200 0.34547327E+03  0.77451539E+04                                 7.595546                            6.415826      -0.074318       1.995573                    0.998822      26.664286      77.328124       0.611461       0.446809      -1.035275      -0.007849       0.038486      -0.026191       0.047210      -0.019233      -0.004378      -0.035083       0.025292      -0.066337      -0.051499       0.013203       0.038297              8.154300       4.643883       0.692387       0.602531       8.683017       1.374677      11.136001          -0.000491
           63              C       7.148651       4.652836      10.359818      -0.156368      29.165435 0.45410462E+03  0.10850549E+05                                 8.399466                            7.260000      -0.108354       1.954959                    0.996952      29.646626      87.432512       0.588927       0.435260      -1.046898      -0.006202       0.006651       0.005762       0.010766      -0.007138      -0.005154      -0.014884       0.002650      -0.063863      -0.028717       0.009650       0.019067              8.933219       5.254256       0.383760       0.824911       9.603354       1.480677      11.942046           0.002165
           64              C      10.529572       7.557012      10.248451      -0.026513      34.757701 0.46943537E+03  0.11212342E+05                                 9.296079                            7.247379      -0.118145       1.964648                    0.999059      27.911068      79.990524       0.611179       0.419583      -1.065779       0.016558      -0.030152      -0.051684       0.062085       0.016978       0.001153      -0.018653       0.002465      -0.017333      -0.026168       0.000815       0.025353             10.698285       5.332315      -0.125731      -0.561146      13.163614       3.151940      13.598926           0.002073
           65              C      10.527738       7.914648       8.902762      -0.201366      32.500508 0.48197760E+03  0.11674755E+05                                 8.968184                            7.435171      -0.078125       1.952297                    0.997651      30.465083      90.092848       0.587894       0.430117      -1.051326       0.010211       0.007076       0.029482       0.031992      -0.005517       0.002370      -0.040628       0.043512      -0.068346      -0.057709       0.021674       0.036034              9.730160       5.296601       0.113230      -0.022998       9.921187       1.834601      13.972691           0.000611
           66              C      10.422287       6.943818       7.915039       0.281827      28.362846 0.35248338E+03  0.79001584E+04                                 8.405814                            6.492972      -0.126939       1.994763                    0.999204      24.773639      70.603597       0.609297       0.448518      -1.039779      -0.018738       0.020556      -0.077843       0.082663       0.014178       0.015344      -0.019349      -0.052399       0.149361      -0.058365       0.000873       0.057492              9.557277       4.931757      -0.030082       0.483064       8.730263      -0.631411      15.009811           0.000303
           67              C      10.388948       5.596436       8.287590      -0.220015      32.474682 0.51676189E+03  0.12786110E+05                                 9.054200                            7.765809      -0.370077       1.843158                    0.998138      31.891801      96.517605       0.565645       0.437637      -1.042784      -0.009909      -0.018038       0.018902       0.027944      -0.014830       0.005100       0.019660       0.048282      -0.022244      -0.038075       0.006029       0.032046              9.649421       5.675491       0.331827       0.081805      10.855319      -2.719131      12.417454           0.001479
           68              C      10.430641       5.256636       9.618695       0.002525      33.228805 0.44256355E+03  0.10465683E+05                                 9.188278                            7.186941      -0.298448       1.915042                    0.998374      27.739907      80.346905       0.591794       0.437667      -1.049577       0.009092       0.043065      -0.013159       0.045939      -0.001670       0.017986       0.011323       0.007892       0.060149      -0.022089      -0.009096       0.031185             10.447920       5.430122       0.300785       0.069226      15.175716      -0.772308      10.737921          -0.000579
           69              C      10.485369       6.221124      10.613047      -0.152115      31.000343 0.48230273E+03  0.11770100E+05                                 8.858563                            7.561248      -0.443036       1.824790                    0.998014      31.479018      95.691091       0.564608       0.444527      -1.035126       0.017340      -0.003961      -0.017285       0.024802      -0.005118       0.019063      -0.025721       0.058241       0.022222      -0.045577       0.003235       0.042342              9.467450       5.539309      -0.080250      -0.139778      12.938858       1.889062       9.924182           0.000745
           70              C      10.369161       3.819941       9.980639       0.581900      21.925830 0.26053096E+03  0.54754581E+04                                 7.312048                            5.772563      -0.155458       1.995831                    0.999503      23.150282      66.279322       0.607625       0.479633      -1.011055       0.012164      -0.041403       0.009189       0.044121      -0.021257      -0.037196       0.034872       0.157038       0.039072      -0.096685       0.000043       0.096642              8.251156       5.161578       0.603123       1.316762      12.699525      -1.376379       6.892364          -0.000012
           71              C      10.482585       8.612224      11.314396       0.670503      22.761655 0.23039280E+03  0.47062711E+04                                 7.564865                            5.509779      -0.257353       1.992643                    0.998666      21.738654      61.819640       0.606830       0.494118      -1.001267       0.027074       0.057089       0.064859       0.090548      -0.049476       0.068055      -0.042086       0.115918      -0.048119      -0.078488      -0.048974       0.127463              8.873535       5.904385       1.679125      -2.257509       9.929578       1.472336      10.786642           0.003595
           72              C       9.930584       6.591142       5.543179       0.498654      22.912138 0.28252826E+03  0.60304071E+04                                 7.458571                            5.969645      -0.258919       1.966119                    0.998934      23.242326      66.020479       0.606673       0.473006      -1.019442      -0.010545      -0.020587       0.065278       0.069255      -0.022094      -0.008798       0.019265       0.050749       0.009543      -0.040718       0.001793       0.038925              8.215878       5.337133       0.914268       1.458295       7.303512      -0.930681      12.006988           0.000017
           73              C       9.851357       7.238702       4.184232       0.000302      31.905832 0.46891826E+03  0.11228026E+05                                 8.917406                            7.373405      -0.413726       1.869178                    0.998124      28.156461      81.530570       0.588341       0.434781      -1.053413      -0.009456       0.012585      -0.047271       0.049824       0.007391      -0.008796       0.004665       0.008931      -0.045845      -0.019816       0.002536       0.017280              9.767293       5.611806      -0.088195       0.950639       9.552248      -2.164166      14.137826           0.000016
           74              C       9.656746       6.409748       3.093097      -0.162434      28.349645 0.46508088E+03  0.11173620E+05                                 8.184611                            7.318425      -0.068443       1.949449                    0.999369      30.229272      89.244230       0.590341       0.431855      -1.049495       0.003075       0.016707       0.002018       0.017107       0.000373      -0.007853       0.015528      -0.009894      -0.103916      -0.039739       0.013321       0.026418              8.443304       5.421168      -0.072589       1.170925       7.944203      -0.166144      11.964540           0.000066
           75              C       9.512189       6.952945       1.836236       0.077461      23.570723 0.33962723E+03  0.75449879E+04                                 7.269093                            6.272344       0.118697       2.055344                    0.999188      26.345584      74.860808       0.634690       0.434399      -1.047661       0.008820       0.027145       0.008181       0.029691       0.009119      -0.013604       0.042216       0.072600      -0.056341      -0.067492       0.019043       0.048449              7.611793       4.672144       0.176098       1.124924       7.747484       0.474839      10.415751           0.000069
           76              C       9.744469       9.050084       2.652930       0.087320      24.603778 0.35044692E+03  0.78816001E+04                                 7.587448                            6.449455      -0.085611       1.990740                    0.998078      26.833640      77.839922       0.611870       0.445097      -1.036688       0.019688      -0.037034      -0.016420       0.045042      -0.003281      -0.022120      -0.014935       0.029870      -0.170673      -0.064549       0.016505       0.048044              7.942716       4.793205       0.494390       0.759640      10.014668      -0.183273       9.020274           0.000050
           77              C       9.901244       8.604029       3.945587      -0.178277      28.658756 0.47212581E+03  0.11382957E+05                                 8.227650                            7.375006      -0.011069       1.969092                    0.998662      30.363160      89.729978       0.588045       0.432014      -1.049641       0.003672      -0.006230      -0.006762       0.009901       0.016566      -0.004974       0.035448       0.003671      -0.017872      -0.042745       0.006696       0.036049              8.431623       5.423910       0.019383       0.518945       9.873315      -1.708411       9.997644           0.000141
           78              C       4.816716      11.177914       8.861662      -0.003687      36.300102 0.42917462E+03  0.99748365E+04                                 9.451806                            6.863511       0.118808       2.051487                    0.999237      26.668430      74.204802       0.640242       0.411614      -1.076125       0.033104      -0.020407      -0.020323       0.043879       0.001428       0.015182       0.003008      -0.003550       0.061751      -0.018041      -0.008823       0.026864             11.269057      17.350354      -1.357776      -2.358355       6.747790       2.798679       9.709025           0.000028
           79              C       4.816618      10.640394       7.570331      -0.156203      33.266600 0.45911094E+03  0.10986116E+05                                 9.127542                            7.276299      -0.138744       1.941101                    0.998117      29.685703      87.243328       0.591895       0.432449      -1.049947      -0.024394       0.006678       0.025963       0.036245       0.010299       0.030267      -0.030571      -0.057070      -0.018360      -0.055962       0.006762       0.049200             10.043098      12.087042      -1.306919      -2.405229       7.330784       3.435593      10.711470           0.000036
           80              C       6.001370      10.315464       6.953833       0.264504      29.373998 0.35062474E+03  0.78504562E+04                                 8.598002                            6.482007      -0.141118       1.991208                    0.999101      24.827725      70.790279       0.608760       0.449374      -1.038974      -0.004514      -0.052128      -0.073458       0.090187      -0.007257       0.013261       0.039095       0.004135       0.136887      -0.047771      -0.016254       0.064025              9.819130      10.524679      -0.176983      -0.459402       7.730202       4.377447      11.202510           0.000063
           81              C       7.201318      10.565030       7.588892      -0.193496      33.041703 0.49367707E+03  0.12040609E+05                                 9.057703                            7.520076      -0.105803       1.929715                    0.999361      31.005401      92.270002       0.584612       0.429569      -1.050740       0.021117       0.003940       0.032957       0.039340      -0.006217      -0.030166      -0.024046      -0.042256      -0.027976      -0.049170       0.009579       0.039591              9.728485      10.993527       1.331330       2.032227       7.418916       3.309005      10.773012           0.000087
           82              C       7.208214      11.113561       8.869617      -0.016989      35.609593 0.44589406E+03  0.10491363E+05                                 9.373643                            7.036548       0.072821       2.032469                    0.999373      27.224514      76.897156       0.625154       0.416408      -1.070105      -0.038154      -0.008871      -0.023136       0.045494      -0.001691      -0.011067       0.010294       0.000688       0.049974      -0.014065      -0.010031       0.024096             10.839220      16.174126       0.791605       1.794172       6.616908       2.433550       9.726628          -0.000008
           83              C       6.016213      11.401609       9.508653      -0.140417      32.728824 0.44615886E+03  0.10600927E+05                                 8.959670                            7.126881      -0.003227       1.965068                    0.999594      30.062381      88.061461       0.603825       0.426914      -1.053249       0.000816      -0.010700      -0.012482       0.016461       0.003337      -0.003817      -0.006216      -0.060827       0.058794      -0.040598       0.013875       0.026723              9.923540      15.520000      -0.314555      -0.213132       6.201421       1.747263       8.049197           0.000060
           84              C       3.488534      11.459248       9.499373       0.595177      22.270076 0.25095912E+03  0.51996912E+04                                 7.326047                            5.619540       0.058714       2.076043                    0.999738      22.334531      62.484517       0.626472       0.471878      -1.020157      -0.036164       0.002107       0.016631       0.039861       0.029582       0.033830      -0.017999      -0.190852      -0.076235      -0.103986      -0.009847       0.113833              8.485474      13.005878      -1.483497      -2.134725       4.980624       1.056478       7.469919           0.000011
           85              C       8.536643      11.348992       9.509979       0.574104      22.118552 0.26804470E+03  0.56615562E+04                                 7.330231                            5.842240      -0.042758       2.031643                    0.999691      23.157829      66.008499       0.607288       0.477510      -1.014322       0.037814       0.004744       0.024341       0.045220      -0.015742      -0.038201      -0.036432      -0.169471      -0.025760      -0.101502       0.000325       0.101177              8.201626      11.907232       0.892253       2.025967       5.227786       1.146617       7.469861          -0.000027
           86              C       6.696913       8.598619       5.418554       0.490072      23.431121 0.27398273E+03  0.57947785E+04                                 7.547138                            5.865842       0.042362       2.079079                    0.999296      22.724277      63.947677       0.614927       0.470944      -1.022053      -0.000123       0.019196       0.061149       0.064091       0.042411      -0.040127      -0.020529      -0.023924      -0.034886      -0.053241      -0.017525       0.070766              8.519650       6.940689      -2.566576       0.890747       9.236034       3.031197       9.382228          -0.000009
           87              C       6.456604       7.887626       4.104684       0.044684      29.915935 0.43991009E+03  0.10378100E+05                                 8.608059                            7.183721      -0.262517       1.933491                    0.998469      27.158466      78.341617       0.590182       0.439912      -1.049165       0.005786      -0.024243      -0.029602       0.038698      -0.014957      -0.002966      -0.012372       0.050947      -0.061558      -0.032633      -0.007169       0.039802              9.444811       5.198359       0.520411       1.110252      10.227470       2.456879      12.908604           0.000170
           88              C       6.376702       6.517989       4.112638      -0.123231      27.882458 0.44763475E+03  0.10687807E+05                                 8.248905                            7.286056      -0.326473       1.892403                    0.996483      29.464101      87.666479       0.576831       0.444726      -1.038344       0.001983       0.007345      -0.008125       0.011131      -0.008244      -0.015555      -0.007113       0.045871      -0.053587      -0.028346      -0.008701       0.037047              8.652378       5.265682       0.612981       1.256202       9.942620       1.293229      10.748832           0.001321
           89              C       6.145104       5.855499       2.928697       0.083534      23.931274 0.34839904E+03  0.78113833E+04                                 7.399890                            6.381238       0.056337       2.031896                    0.999541      26.698078      76.918353       0.623291       0.438293      -1.042379       0.006621       0.038335      -0.025196       0.046349      -0.015862      -0.017273      -0.022248       0.008137      -0.101872      -0.049722       0.016368       0.033354              7.857151       4.731098       0.688873       1.073540       8.419805       0.661279      10.420549           0.000546
           90              C       6.160170       7.804785       1.751385       0.101910      24.463223 0.34547366E+03  0.77451650E+04                                 7.595551                            6.415830      -0.074319       1.995573                    0.998822      26.664304      77.328195       0.611460       0.446809      -1.035275       0.007849      -0.038486       0.026191       0.047210      -0.019233      -0.004378      -0.035083       0.025292      -0.066336      -0.051499       0.013203       0.038297              8.154306       4.643886       0.692388       0.602531       8.683024       1.374679      11.136009          -0.000492
           91              C       6.356952       8.552200       2.898204      -0.156367      29.165435 0.45410458E+03  0.10850548E+05                                 8.399466                            7.260000      -0.108354       1.954959                    0.996952      29.646629      87.432530       0.588927       0.435260      -1.046898       0.006202      -0.006651      -0.005762       0.010765      -0.007138      -0.005154      -0.014883       0.002650      -0.063863      -0.028717       0.009650       0.019067              8.933219       5.254256       0.383760       0.824912       9.603355       1.480677      11.942047           0.002165
           92              N       3.137039       5.862589       6.688672      -0.416136      35.631831 0.47270220E+03  0.11273590E+05                                 9.299590                            7.176551      -0.479977       1.882678                    0.996165      28.721911      81.392266       0.628574       0.408578      -1.076346       0.029523       0.045586      -0.067975       0.087008       0.052535       0.015223      -0.005273      -0.136237       0.039762      -0.095047       0.015650       0.079397             10.603424       6.638886       0.561989       2.005933       6.747035      -0.586480      18.424351           0.000308
           93              N       3.959733       4.948364      11.655127      -0.274806      31.246247 0.51944286E+03  0.12515906E+05                                 8.092108                            7.284881       0.336489       2.091968                    0.999781      28.976037      79.018463       0.663503       0.383123      -1.108469      -0.061891       0.107911      -0.259168       0.287478       0.035652      -0.048911       0.153174      -0.031737      -0.610491      -0.274406       0.092914       0.181492              8.201489       5.390095       0.711666       0.871431      10.038591       1.486536       9.175781           0.000086
           94              N       7.530444       3.519958       7.578285      -0.413305      37.096032 0.48389179E+03  0.11620813E+05                                 9.543057                            7.266795      -0.518828       1.867884                    0.996302      28.951747      82.622424       0.623231       0.409231      -1.074744      -0.011684      -0.013670      -0.100351       0.101950      -0.051005       0.019117       0.026359       0.005004       0.069963      -0.073502       0.031850       0.041652             10.946519       7.529960      -2.942181      -0.172567      12.846740       5.147593      12.462858           0.000058
           95              N       7.476598       6.727109      11.506637      -0.257439      35.384319 0.55995033E+03  0.13799263E+05                                 9.031716                            7.678736      -0.090013       1.978885                    0.998903      28.893021      80.666713       0.629417       0.394876      -1.096009      -0.041892      -0.079104      -0.129297       0.157258      -0.012231      -0.021663      -0.053975      -0.024617      -0.098758      -0.072333       0.012240       0.060093              9.983597       5.871140       1.068789       0.938858      10.096778       1.228090      13.982874           0.025144
           96              N      10.368564       7.342447       6.569350      -0.416135      35.631825 0.47270213E+03  0.11273588E+05                                 9.299589                            7.176550      -0.479977       1.882678                    0.996165      28.721909      81.392258       0.628574       0.408578      -1.076346      -0.029523      -0.045586       0.067975       0.087008       0.052536       0.015223      -0.005273      -0.136237       0.039763      -0.095047       0.015651       0.079397             10.603422       6.638885       0.561989       2.005933       6.747035      -0.586481      18.424347           0.000308
           97              N       9.545870       8.256672       1.602895      -0.274806      31.246264 0.51944323E+03  0.12515918E+05                                 8.092111                            7.284884       0.336488       2.091967                    0.999781      28.976049      79.018510       0.663503       0.383123      -1.108469       0.061891      -0.107911       0.259169       0.287478       0.035652      -0.048911       0.153174      -0.031737      -0.610493      -0.274407       0.092914       0.181493              8.201492       5.390097       0.711667       0.871431      10.038595       1.486536       9.175785           0.000086
           98              N       5.975159       9.685078       5.679737      -0.413304      37.096023 0.48389166E+03  0.11620809E+05                                 9.543055                            7.266794      -0.518826       1.867884                    0.996302      28.951744      82.622413       0.623231       0.409231      -1.074744       0.011684       0.013670       0.100351       0.101950      -0.051006       0.019117       0.026359       0.005004       0.069963      -0.073503       0.031850       0.041652             10.946517       7.529959      -2.942181      -0.172566      12.846737       5.147591      12.462855           0.000058
           99              N       6.029005       6.477927       1.751385      -0.257438      35.384295 0.55994976E+03  0.13799245E+05                                 9.031709                            7.678730      -0.090009       1.978886                    0.998903      28.893008      80.666649       0.629417       0.394876      -1.096009       0.041891       0.079104       0.129297       0.157258      -0.012231      -0.021663      -0.053975      -0.024616      -0.098758      -0.072333       0.012240       0.060092              9.983590       5.871136       1.068788       0.938858      10.096771       1.228087      13.982863           0.025145
          100              O       3.587783       4.851011       0.863097      -0.562475      42.935318 0.59015199E+03  0.14545609E+05                                 9.815106                            7.573879       0.201251       2.102855                    0.997207      28.280806      75.682370       0.681764       0.364506      -1.132779      -0.051894      -0.010875       0.008248       0.053659      -0.015407      -0.014791      -0.046197       0.115955       0.008072      -0.086903       0.026335       0.060568             11.592235       9.888489       1.261618      -5.819267       6.505593      -0.116703      18.382622           0.048453
          101              O       2.468789       3.490475       2.192877      -0.678199      47.114324 0.68448913E+03  0.17504318E+05                                10.426232                            8.178427       0.144659       2.062024                    0.997153      29.960493      81.613698       0.653617       0.366441      -1.131515      -0.018982       0.108055      -0.016290       0.110912      -0.000881       0.036853      -0.066909       0.073429      -0.149342      -0.105451       0.026224       0.079227             11.876402       8.774363       4.636723      -1.123002      18.879329      -2.694295       7.975515           0.008707
          102              O       2.782299       9.794599       2.145148      -0.648327      32.591553 0.55282857E+03  0.13388375E+05                                 8.020145                            7.247458       0.519654       2.191249                    0.997728      28.901593      76.357959       0.709834       0.356297      -1.140658      -0.031956      -0.084010      -0.001088       0.089889      -0.037421       0.010975      -0.023756       0.095310       0.120250      -0.083575       0.023827       0.059748              8.418520       6.371922      -0.689136       1.658608       9.321330      -2.540917       9.562308           0.000127
          103              O       3.554299      10.224693       4.119267      -0.630481      37.707392 0.62949498E+03  0.15729861E+05                                 8.955906                            7.820711       0.263812       2.127294                    0.994296      28.655560      76.610593       0.672732       0.364361      -1.135614      -0.012237      -0.045392       0.049257       0.068091       0.024396       0.002555       0.074746       0.064833      -0.016376      -0.095521       0.027300       0.068220              9.716287       8.048887       1.901812       2.129979      13.602185       1.441524       7.497788           0.000035
          104              O       3.904664       7.772675       7.615408      -0.457109      27.492380 0.45655500E+03  0.10489991E+05                                 7.066489                            6.589561       0.752061       2.343886                    0.994986      25.241206      63.946590       0.747434       0.356657      -1.145847      -0.004105      -0.026858      -0.015222       0.031144      -0.015490      -0.027221      -0.001972       0.021059      -0.207750      -0.075687       0.017944       0.057742              7.115668       5.744194       1.873012      -0.006551       9.587982      -0.921635       6.014828           0.000104
          105              O      10.113055       1.526590       2.526979      -0.653890      32.808843 0.55555266E+03  0.13459550E+05                                 8.030469                            7.257654       0.552278       2.200513                    0.997419      28.930827      76.239942       0.711054       0.355548      -1.142220      -0.071337       0.007709       0.011460       0.072662       0.023394      -0.008339       0.014943      -0.144233       0.117726      -0.096269       0.032480       0.063790              8.312996       8.076316      -0.150845      -1.585484       6.571650       0.836368      10.291023           0.000086
          106              O       0.937950       1.721574       4.459999      -0.615651      33.213835 0.52740328E+03  0.12581687E+05                                 8.098549                            7.035907       0.647455       2.248944                    0.998903      27.829323      72.193041       0.729426       0.351989      -1.147905      -0.044609       0.008420       0.051006       0.068283       0.005019       0.064566      -0.019103      -0.011766      -0.126009      -0.087133       0.028647       0.058486              8.924468      14.313861      -1.015941       0.843348       6.307874       0.085988       6.151669           0.000029
          107              O       4.890476       1.467743       2.529631      -0.691304      33.371729 0.58873812E+03  0.14448621E+05                                 8.036273                            7.405839       0.649008       2.213348                    0.999226      29.728436      78.434269       0.714404       0.349348      -1.149106       0.082529       0.015476       0.019566       0.086217      -0.006757       0.004632       0.017551      -0.125543       0.171425      -0.091916       0.025274       0.066643              8.226210       7.363029       0.428250       1.345129       6.941206       1.178622      10.374395          -0.000165
          108              O       3.922301       2.044753       4.404315      -0.597309      33.914621 0.57129383E+03  0.13940810E+05                                 8.320142                            7.440110       0.357606       2.164076                    0.995684      28.027633      74.175829       0.690792       0.363354      -1.135801       0.037837       0.004677       0.047247       0.060711      -0.008733      -0.067166      -0.032931      -0.029172      -0.136294      -0.098615       0.037514       0.061101              8.919665      13.089103      -0.295195      -0.588051       7.443736       0.247197       6.226155           0.000121
          109              O       5.966999       5.076285       7.067852      -0.477683      30.307082 0.50959624E+03  0.12016572E+05                                 7.558405                            6.959439       0.757148       2.333181                    0.995007      25.838758      65.986682       0.728783       0.356413      -1.147789       0.026073      -0.012163       0.000770       0.028781       0.015692       0.012350      -0.069610       0.073212      -0.083075      -0.097526       0.043662       0.053864              7.771454       8.888953      -2.450792       2.387831       6.655978      -1.099331       7.769432           0.000829
          110              O       9.917820       8.354025      12.394925      -0.562475      42.935328 0.59015214E+03  0.14545613E+05                                 9.815107                            7.573879       0.201251       2.102855                    0.997207      28.280810      75.682381       0.681764       0.364505      -1.132779       0.051894       0.010875      -0.008248       0.053659      -0.015407      -0.014791      -0.046196       0.115955       0.008071      -0.086903       0.026335       0.060568             11.592236       9.888491       1.261617      -5.819268       6.505593      -0.116701      18.382625           0.048454
          111              O      11.036814       9.714561      11.065145      -0.678199      47.114305 0.68448882E+03  0.17504309E+05                                10.426232                            8.178427       0.144656       2.062023                    0.997153      29.960480      81.613667       0.653616       0.366441      -1.131515       0.018983      -0.108055       0.016290       0.110912      -0.000881       0.036853      -0.066909       0.073429      -0.149341      -0.105451       0.026224       0.079227             11.876401       8.774363       4.636722      -1.123002      18.879326      -2.694295       7.975515           0.008707
          112              O      10.723304       3.410437      11.112874      -0.648327      32.591556 0.55282861E+03  0.13388376E+05                                 8.020147                            7.247460       0.519653       2.191249                    0.997728      28.901588      76.357954       0.709833       0.356297      -1.140658       0.031956       0.084010       0.001088       0.089889      -0.037421       0.010975      -0.023756       0.095310       0.120251      -0.083575       0.023827       0.059748              8.418522       6.371923      -0.689136       1.658608       9.321332      -2.540918       9.562311           0.000127
          113              O       9.951304       2.980343       9.138755      -0.630481      37.707388 0.62949488E+03  0.15729858E+05                                 8.955904                            7.820710       0.263815       2.127295                    0.994296      28.655561      76.610587       0.672732       0.364361      -1.135614       0.012237       0.045392      -0.049256       0.068091       0.024396       0.002555       0.074746       0.064833      -0.016376      -0.095521       0.027300       0.068220              9.716285       8.048886       1.901812       2.129979      13.602181       1.441525       7.497787           0.000035
          114              O       9.600939       5.432361       5.642614      -0.457110      27.492390 0.45655522E+03  0.10489997E+05                                 7.066491                            6.589562       0.752060       2.343886                    0.994986      25.241211      63.946606       0.747434       0.356657      -1.145847       0.004105       0.026859       0.015222       0.031144      -0.015490      -0.027221      -0.001972       0.021059      -0.207749      -0.075686       0.017944       0.057742              7.115670       5.744195       1.873013      -0.006551       9.587985      -0.921635       6.014829           0.000105
          115              O       3.392548      11.678446      10.731043      -0.653890      32.808840 0.55555258E+03  0.13459547E+05                                 8.030467                            7.257652       0.552281       2.200514                    0.997419      28.930832      76.239945       0.711054       0.355548      -1.142220       0.071337      -0.007709      -0.011460       0.072661       0.023394      -0.008339       0.014943      -0.144233       0.117726      -0.096269       0.032480       0.063790              8.312994       8.076314      -0.150845      -1.585483       6.571648       0.836367      10.291021           0.000086
          116              O       2.456853      11.483462       8.798023      -0.615652      33.213829 0.52740318E+03  0.12581683E+05                                 8.098548                            7.035906       0.647455       2.248944                    0.998903      27.829321      72.193032       0.729426       0.351989      -1.147905       0.044609      -0.008420      -0.051007       0.068283       0.005019       0.064567      -0.019103      -0.011766      -0.126009      -0.087133       0.028647       0.058486              8.924467      14.313859      -1.015941       0.843349       6.307873       0.085988       6.151668           0.000029
          117              O       8.615127      11.737293      10.728391      -0.691303      33.371708 0.58873761E+03  0.14448605E+05                                 8.036268                            7.405835       0.649012       2.213350                    0.999226      29.728432      78.434240       0.714405       0.349347      -1.149106      -0.082529      -0.015476      -0.019566       0.086217      -0.006757       0.004632       0.017551      -0.125543       0.171425      -0.091916       0.025274       0.066643              8.226205       7.363024       0.428249       1.345128       6.941201       1.178621      10.374389          -0.000165
          118              O       9.583302      11.160283       8.853707      -0.597310      33.914620 0.57129378E+03  0.13940809E+05                                 8.320143                            7.440111       0.357603       2.164076                    0.995684      28.027628      74.175821       0.690792       0.363355      -1.135800      -0.037837      -0.004677      -0.047247       0.060711      -0.008733      -0.067166      -0.032931      -0.029172      -0.136294      -0.098615       0.037514       0.061101              8.919666      13.089105      -0.295195      -0.588051       7.443737       0.247197       6.226155           0.000121
          119              O       7.538604       8.128751       6.190170      -0.477683      30.307105 0.50959672E+03  0.12016587E+05                                 7.558407                            6.959441       0.757152       2.333182                    0.995007      25.838773      65.986726       0.728783       0.356413      -1.147789      -0.026073       0.012163      -0.000770       0.028781       0.015692       0.012350      -0.069610       0.073212      -0.083075      -0.097525       0.043662       0.053864              7.771457       8.888957      -2.450793       2.387832       6.655981      -1.099331       7.769435           0.000829

******************************************************
Auxiliary information for the entire system
The total spin magnetic moment of the unit cell is   2.986506
The total net atomic charge of the unit cell is   0.000003
Accuracy of reproducing the electrostatic potential in the unit cell:
  The inner radius (bohr) =    5.0000
  The outer radius (bohr) =   12.0000
  Valid grid points have density less than (e/(bohr^3)) =    0.0001
  The number of valid grid points were=         1644
  The rms potential error without charges in kcal/mol is=      9.68940
  The rms potential error with partial charges in kcal/mol is=      3.52192
  The RRMSE value at monopole order=      0.36348
  The rms potential error with partial charges and cloud penetration in kcal/mol is=      3.51820
  The RRMSE value at monopole order with cloud penetration is=      0.36310
  The rms potential error with partial charges and atomic dipoles in kcal/mol is=      0.76707
  The RRMSE value at dipole order=      0.07917
  The rms potential error with partial charges, atomic dipoles and cloud penetration in kcal/mol is=      0.75896
  The RRMSE value at dipole order with cloud penetration=      0.07833

******************************************************
The electron densities and ab initio electrostatic potential were computed in VASP using the PBE functional and
projector augmented wave method. See the main text of the journal article for a description of computational details.
The atomic charges, dipoles, and quadrupoles were computed with the DDEC6 method as described in
(a) T. A. Manz and N. Gabaldon Limas, RSC Adv. 6 (2016) 47771-47801 DOI: 10.1039/c6ra04656h
(b) N. Gabaldon Limas and T. A. Manz, RSC Adv. 8 (2018) 2678-2707 DOI: 10.1039/c7ra11829e.
For each atom in the material, the electron cloud parameters were fit to the spherically averaged atom-in-material
electron density using radial positions for which this density was between 10^-4 and 10^-2 electrons per cubic bohr.
The polarizabilities, dispersion coefficients, and quantum Drude oscillator (QDO) parameters were fit using the MCLF method.
The magnetic structure of the system was optimized in VASP from the default ferromagnetic initial guess using spin polarization.
The atomic spin moments (ASMs) were computed on this optimized magnetic structure using the DDEC6 partition as inputs
to the method of T. A. Manz and D. S. Sholl, J. Chem. Theory Comput. 7 (2011) 4146-4164 DOI: 10.1021/ct200539n.
The RMSE and RRMSE were computed using a uniform grid with Ewald summation.
