# Supplementary material for: A collection of forcefield precursors for metal–organic frameworks
Source: RSC Adv. 2019 Nov 13;9(63):36492–507. doi: 10.1039/c9ra07327b (PMC9075174; doi:10.1039/c9ra07327b)
Supplement: RA-009-C9RA07327B-s6249 [file RA-009-C9RA07327B-s6249.xyz]

  119
jmolscript: load "" {1 1 1} spacegroup "x,y,z" unitcell [{     10.068100     0.000000     0.000000 }, {      0.643261    10.726129     0.000000 }, {      2.659612     2.422787    13.226740 }]
Yb     5.925423    11.819053    10.524120     1.279486
Yb     7.445550     1.329863     2.702620     1.279485
Co     0.321630     5.363064     0.000000     0.858023
H      5.369851     5.961791    11.490069     0.124165
H      5.237210     4.899371     7.610666     0.135046
H      5.474435     8.770315     8.617221     0.146634
H      4.514346     5.413486     3.179708     0.129620
H      4.262119     6.295781     1.092529     0.095221
H      4.625951     9.890912     2.449592     0.091913
H      4.913050     9.137057     4.605551     0.126700
H     10.953678    11.704704    10.372410     0.127003
H      8.961505    10.494056     7.106727     0.147158
H      2.900415    10.333272     7.183442     0.134925
H      1.364794     6.006982     4.903153     0.139116
H      1.003600     4.904812     2.932368     0.091663
H      1.010667     8.234953     0.933808     0.105044
H      1.283862     9.447668     2.846394     0.133323
H      5.526891     8.092744     6.352803     0.312645
H     10.426743    10.001470     5.049969     0.307934
H      8.001122     7.187125     1.736671     0.124165
H      8.133763     8.249545     5.616074     0.135045
H      7.896538     4.378601     4.609519     0.146634
H      8.856627     7.735430    10.047032     0.129620
H      9.108854     6.853135    12.134211     0.095220
H      8.745022     3.258004    10.777148     0.091912
H      8.457923     4.011859     8.621189     0.126700
H      2.417295     1.444212     2.854330     0.127004
H      4.409468     2.654860     6.120013     0.147158
H     10.470558     2.815644     6.043298     0.134925
H     12.006179     7.141934     8.323587     0.139116
H     12.367373     8.244104    10.294372     0.091663
H     12.360306     4.913963    12.292932     0.105044
H     12.087111     3.701248    10.380346     0.133323
H      7.844082     5.056172     6.873937     0.312645
H      2.944230     3.147446     8.176771     0.307935
C      5.416386     7.530812    10.212366    -0.015410
C      5.369505     6.200586    10.591973    -0.144020
C      5.322401     5.222860     9.593355    -0.003245
C      5.278513     5.565120     8.258776    -0.227412
C      5.295978     6.900121     7.881814     0.284259
C      5.406139     7.875770     8.863238    -0.199392
C      5.260282     3.776963     9.950477     0.547421
C      5.366119     8.597500    11.269182     0.630269
C      4.781045     6.544500     5.512905     0.496168
C      4.730366     7.184773     4.159810    -0.000007
C      4.540975     6.335581     3.060668    -0.157519
C      4.393627     6.875206     1.808095     0.076296
C      4.609458     8.974286     2.604345     0.088501
C      4.775467     8.531960     3.913792    -0.179781
C      3.429375    11.304570     9.511349     0.543681
C     12.153493    11.073368     8.869852    -0.020254
C     10.951915    11.361764     9.507381    -0.141127
C      9.772549    11.143191     8.864561    -0.006787
C      9.765998    10.613972     7.556437    -0.167016
C     10.947047    10.277172     6.953297     0.269140
C      2.093855    10.530207     7.602730    -0.195027
C      8.435306    11.423179     9.479605     0.545983
C      1.599560     8.571906     5.408414     0.489025
C      1.339044     7.879061     4.102935     0.037312
C      1.269976     6.483973     4.110871    -0.128546
C      1.058789     5.833417     2.919142     0.089676
C      1.050876     7.787581     1.747252     0.106529
C      1.232519     8.520345     2.890043    -0.150515
C      7.954587     5.618104     3.014374    -0.015410
C      8.001468     6.948330     2.634767    -0.144020
C      8.048572     7.926056     3.633385    -0.003246
C      8.092460     7.583796     4.967964    -0.227412
C      8.074995     6.248795     5.344926     0.284258
C      7.964834     5.273146     4.363502    -0.199392
C      8.110691     9.371953     3.276263     0.547419
C      8.004854     4.551416     1.957558     0.630269
C      8.589928     6.604416     7.713835     0.496168
C      8.640607     5.964143     9.066930    -0.000007
C      8.829998     6.813335    10.166072    -0.157520
C      8.977346     6.273710    11.418645     0.076296
C      8.761515     4.174630    10.622395     0.088501
C      8.595506     4.616956     9.312948    -0.179781
C      9.941598     1.844346     3.715391     0.543678
C      1.217480     2.075548     4.356888    -0.020254
C      2.419058     1.787152     3.719359    -0.141127
C      3.598424     2.005725     4.362179    -0.006787
C      3.604975     2.534944     5.670303    -0.167016
C      2.423926     2.871744     6.273443     0.269140
C      1.209018     2.618709     5.624010    -0.195026
C      4.935667     1.725737     3.747135     0.545978
C     11.771413     4.577010     7.818326     0.489025
C     12.031929     5.269855     9.123805     0.037312
C     12.100997     6.664943     9.115869    -0.128546
C     12.312184     7.315499    10.307598     0.089676
C     12.320097     5.361335    11.479488     0.106529
C     12.138454     4.628571    10.336697    -0.150514
N      5.243352     7.302308     6.540623    -0.406133
N      4.429382     8.175684     1.564723    -0.217965
N     10.923086     9.667577     5.668981    -0.409228
N      0.928514     6.443978     1.755188    -0.258395
N      8.127621     5.846608     6.686117    -0.406133
N      8.941591     4.973232    11.662017    -0.217966
N      2.447887     3.481339     7.557759    -0.409228
N     12.442459     6.704938    11.471552    -0.258395
O      4.796764     8.357677    12.343194    -0.558701
O      5.936601     9.698226    10.983485    -0.588526
O      4.864364     2.934880     9.118515    -0.543572
O      5.624902     3.376321    11.089299    -0.544504
O      4.469656     5.381760     5.624010    -0.440134
O      4.459068    11.100494     8.853980    -0.519180
O      3.509431    11.703479    10.722918    -0.584547
O      8.337880    11.653793    10.726886    -0.504877
O      7.402646    11.443069     8.791814    -0.487919
O      2.439919     8.119999     6.179533    -0.461127
O      8.574209     4.791239     0.883546    -0.558701
O      7.434372     3.450690     2.243255    -0.588526
O      8.506609    10.214036     4.108225    -0.543570
O      7.746071     9.772595     2.137441    -0.544502
O      8.901317     7.767156     7.602730    -0.440134
O      8.911905     2.048422     4.372760    -0.519177
O      9.861542     1.445437     2.503822    -0.584545
O      5.033093     1.495123     2.499854    -0.504878
O      5.968327     1.705847     4.434926    -0.487916
O     10.931054     5.028917     7.047207    -0.461128

The following XYZ coordinates are in angstroms. Other properties are in atomic units.
The sperically averaged electron density of each atom fit to a function of the form exp(a - br)
eigen_1, eigen_2 and eigen_3 are the three eigenvalues of traceless quadrupole moment tensor
  atom number  atomic symbol              X              Y              Z     net charge C6 coefficient C8 coefficient C10 coefficient fluctuating dipole atomic polarizability isotropic forcefield polarizability              a              b squared Pearson coefficient          <r^3>          <r^4>         wp_QDO          m_QDO          q_QDO       dipole_x       dipole_y       dipole_z         dipole            Qxy            Qxz            Qyz     Q(x^2-y^2)  Q(3z^2 - R^2)        eigen_1        eigen_2        eigen_3 static polarizability      alpha(xx)      alpha(xy)      alpha(xz)      alpha(yy)      alpha(yz)      alpha(zz) atomic spin moment
            1             Yb       5.925423      11.819053      10.524120       1.279486     184.617946 0.44536406E+04  0.16955265E+06                                23.633019                           19.841533       0.121281       1.791487                    0.999526      80.957634     213.876826       0.485345       0.331487      -1.244718       0.004516      -0.018580       0.037126       0.041760      -0.016934      -0.014745       0.030709       0.004048       0.454317      -0.093575      -0.063141       0.156717             27.749804      29.144900       2.753054      -0.371169      38.826405      -5.433102      15.278106           0.008787
            2             Yb       7.445550       1.329863       2.702620       1.279485     184.617537 0.44536294E+04  0.16955211E+06                                23.632987                           19.841510       0.121264       1.791483                    0.999526      80.957542     213.876516       0.485345       0.331487      -1.244718      -0.004517       0.018581      -0.037124       0.041760      -0.016934      -0.014745       0.030709       0.004050       0.454316      -0.093575      -0.063141       0.156717             27.749761      29.144845       2.753050      -0.371166      38.826350      -5.433096      15.278087           0.008783
            3             Co       0.321630       5.363064       0.000000       0.858023     126.731724 0.22921107E+04  0.75420136E+05                                18.933393                           14.402258       1.223517       2.220410                    0.998689      47.169565     123.761566       0.548526       0.339357      -1.212666       0.000000       0.000000      -0.000000       0.000000      -0.057028       0.030872      -0.157937       0.163999      -0.540054      -0.269809       0.060203       0.209607             23.912151      18.928128       3.919470      -3.926074      14.746514       8.629159      38.061812           3.384022
            4              H       5.369851       5.961791      11.490069       0.124165       1.174690 0.94504014E+01  0.97622983E+02                                 1.905256                            1.853584      -1.332480       2.258311                    0.993354       3.777145      11.180108       0.434909       1.363344      -0.691365       0.005844      -0.011821       0.039670       0.041804       0.004641       0.005429      -0.004907      -0.006088       0.053179      -0.015926      -0.003430       0.019356              1.908458       1.595822      -0.024003      -0.008468       1.703885      -0.108584       2.425667          -0.000108
            5              H       5.237210       4.899371       7.610666       0.135046       0.952078 0.73156071E+01  0.71308116E+02                                 1.681643                            1.648156      -1.315108       2.258516                    0.995639       3.736967      10.955810       0.451274       1.392444      -0.683641      -0.000501      -0.029572      -0.024362       0.038318      -0.005048      -0.005677       0.009593      -0.016485      -0.004450      -0.010953      -0.005897       0.016850              1.677690       1.446274       0.071483       0.056509       1.748221       0.224160       1.838576           0.000171
            6              H       5.474435       8.770315       8.617221       0.146634       0.887442 0.64637561E+01  0.60997678E+02                                 1.604063                            1.549665      -1.146377       2.354899                    0.997046       3.482514       9.999226       0.465860       1.393228      -0.684519       0.006223       0.034567      -0.010936       0.036786       0.004673      -0.002362      -0.008150      -0.010963       0.023884      -0.011209      -0.003181       0.014390              1.614976       1.347675       0.004266      -0.009100       2.064141      -0.085371       1.433113           0.000013
            7              H       4.514346       5.413486       3.179708       0.129620       0.931806 0.70427114E+01  0.67381303E+02                                 1.610298                            1.582854      -0.978983       2.425000                    0.998355       3.434994       9.684266       0.479881       1.334053      -0.697333       0.000074      -0.040183       0.000627       0.040188       0.000079       0.004453       0.006258      -0.028344      -0.009908      -0.014507      -0.003244       0.017751              1.591861       1.365712      -0.003609       0.003840       1.991656      -0.096199       1.418216           0.000154
            8              H       4.262119       6.295781       1.092529       0.095221       1.050280 0.73086918E+01  0.69842847E+02                                 1.684025                            1.562353      -0.757535       2.517166                    0.999642       3.348892       9.118983       0.511769       1.252420      -0.715877      -0.005955      -0.028139      -0.035449       0.045650       0.002042       0.001398       0.003899      -0.028530       0.023900      -0.018442       0.005057       0.013385              1.744736       1.389809       0.076507       0.173671       1.631322       0.524555       2.213076           0.000283
            9              H       4.625951       9.890912       2.449592       0.091913       1.125849 0.79949738E+01  0.78995913E+02                                 1.827600                            1.681391      -1.048223       2.374713                    0.996932       3.697850      10.612035       0.467484       1.326025      -0.698035       0.003035       0.042079      -0.013085       0.044171      -0.004708       0.003849      -0.005502      -0.017993       0.029221      -0.015278       0.000985       0.014293              1.886508       1.459515       0.048372      -0.001682       2.720581      -0.166035       1.479427           0.000403
           10              H       4.913050       9.137057       4.605551       0.126700       0.896621 0.66488378E+01  0.62576307E+02                                 1.561300                            1.532548      -0.778963       2.523194                    0.999431       3.319712       9.220975       0.491279       1.324688      -0.699990       0.007464       0.026074       0.027258       0.038452       0.003000       0.005182       0.006552      -0.018589       0.027827      -0.015174       0.000037       0.015137              1.552491       1.345889       0.030989       0.056174       1.642337       0.230660       1.669247           0.000087
           11              H      10.953678      11.704704      10.372410       0.127003       1.147040 0.87558831E+01  0.87882850E+02                                 1.803546                            1.726985      -1.305744       2.270213                    0.994558       3.568653      10.087552       0.477742       1.277345      -0.709565      -0.000505       0.012829       0.037483       0.039621      -0.000410      -0.001211       0.009432      -0.002941       0.035380      -0.008768      -0.007423       0.016191              1.809922       1.641776      -0.021031      -0.006264       1.669747       0.312536       2.118243           0.000493
           12              H       8.961505      10.494056       7.106727       0.147158       0.939971 0.68596856E+01  0.65735725E+02                                 1.673232                            1.602402      -1.181619       2.347737                    0.995870       3.502148      10.149433       0.455343       1.403686      -0.682904      -0.033164      -0.004717      -0.020686       0.039370       0.003668       0.009393       0.002466       0.013284       0.007929      -0.008909      -0.005424       0.014334              1.693131       2.036265       0.084311       0.222285       1.470092       0.114530       1.573037           0.000397
           13              H       2.900415      10.333272       7.183442       0.134925       0.972743 0.74476156E+01  0.72825378E+02                                 1.700781                            1.659407      -1.355064       2.249883                    0.994870       3.690459      10.790688       0.451773       1.386500      -0.685263       0.033553      -0.008243      -0.017716       0.038828      -0.005908      -0.010595       0.001353       0.018749       0.020232      -0.014617      -0.003215       0.017832              1.704830       1.986886      -0.104681      -0.205730       1.551066       0.136206       1.576537           0.000217
           14              H       1.364794       6.006982       4.903153       0.139116       0.851302 0.62195787E+01  0.58642828E+02                                 1.605044                            1.555146      -1.317334       2.269770                    0.994296       3.706454      10.946595       0.445492       1.458185      -0.670859       0.003964      -0.018980       0.029314       0.035146      -0.003025       0.000641       0.000545      -0.014618       0.009232      -0.009492       0.003070       0.006422              1.611076       1.325948      -0.034825       0.093442       1.554122      -0.354580       1.953157           0.000183
           15              H       1.003600       4.904812       2.932368       0.091663       1.024177 0.75895911E+01  0.74075824E+02                                 1.721584                            1.645059      -0.986584       2.409160                    0.996912       3.633979      10.389939       0.469323       1.337137      -0.696067      -0.000147      -0.046536       0.006292       0.046959       0.002316       0.000533      -0.001335      -0.021714       0.007974      -0.012460       0.002467       0.009993              1.731583       1.397508       0.075064       0.029693       2.360447      -0.017597       1.436792           0.000200
           16              H       1.010667       8.234953       0.933808       0.105044       1.061919 0.76068856E+01  0.73730736E+02                                 1.725919                            1.619311      -0.814295       2.501406                    0.999273       3.389545       9.423310       0.488854       1.292662      -0.707273       0.001578       0.031991      -0.040345       0.051513       0.001938       0.001436      -0.009989      -0.032734       0.017040      -0.019505      -0.000846       0.020351              1.771941       1.368016      -0.012341       0.026810       1.558080      -0.334145       2.389729           0.000126
           17              H       1.283862       9.447668       2.846394       0.133323       0.927532 0.67486909E+01  0.64217432E+02                                 1.638183                            1.573348      -1.032765       2.404978                    0.997211       3.485597       9.968505       0.467963       1.375502      -0.688422       0.002656       0.037758      -0.004991       0.038179       0.004933       0.000954      -0.001362      -0.019605       0.023552      -0.014967       0.006298       0.008670              1.652814       1.347294       0.033707      -0.007915       2.212971       0.039664       1.398177           0.000200
           18              H       5.526891       8.092744       6.352803       0.312645       0.515258 0.33162652E+01  0.26622285E+02                                 1.155072                            1.143564      -1.070541       2.497567                    0.999872       2.471500       6.655663       0.515950       1.478777      -0.670948       0.013399       0.035722      -0.002590       0.038240       0.014218       0.003839      -0.000011      -0.026745       0.002644      -0.020542       0.001337       0.019206              1.154247       1.077858       0.086082      -0.021021       1.237200      -0.108097       1.147683           0.000031
           19              H      10.426743      10.001470       5.049969       0.307934       0.501833 0.31742693E+01  0.25753479E+02                                 1.217466                            1.182344      -1.268069       2.377369                    0.998772       2.909510       8.450487       0.457129       1.651486      -0.638776      -0.014801       0.015847      -0.016221       0.027080      -0.012098      -0.001665       0.003516      -0.016021       0.028359      -0.019238       0.005730       0.013507              1.227422       1.221365      -0.104672       0.202438       1.162659      -0.082043       1.298243           0.000082
           20              H       8.001122       7.187125       1.736671       0.124165       1.174689 0.94503866E+01  0.97622788E+02                                 1.905254                            1.853582      -1.332477       2.258312                    0.993354       3.777142      11.180095       0.434910       1.363344      -0.691365      -0.005844       0.011821      -0.039670       0.041804       0.004641       0.005429      -0.004907      -0.006088       0.053179      -0.015926      -0.003430       0.019356              1.908456       1.595820      -0.024003      -0.008468       1.703884      -0.108584       2.425664          -0.000108
           21              H       8.133763       8.249545       5.616074       0.135045       0.952076 0.73155964E+01  0.71307990E+02                                 1.681642                            1.648156      -1.315107       2.258517                    0.995639       3.736965      10.955805       0.451273       1.392445      -0.683640       0.000501       0.029572       0.024362       0.038318      -0.005048      -0.005677       0.009593      -0.016485      -0.004451      -0.010953      -0.005897       0.016850              1.677690       1.446273       0.071483       0.056509       1.748221       0.224160       1.838575           0.000170
           22              H       7.896538       4.378601       4.609519       0.146634       0.887441 0.64637450E+01  0.60997542E+02                                 1.604062                            1.549664      -1.146376       2.354900                    0.997046       3.482510       9.999210       0.465860       1.393228      -0.684519      -0.006223      -0.034567       0.010936       0.036786       0.004673      -0.002362      -0.008150      -0.010963       0.023884      -0.011209      -0.003181       0.014390              1.614975       1.347674       0.004266      -0.009100       2.064138      -0.085371       1.433112           0.000013
           23              H       8.856627       7.735430      10.047032       0.129620       0.931806 0.70427184E+01  0.67381385E+02                                 1.610299                            1.582855      -0.978983       2.424999                    0.998355       3.434996       9.684272       0.479881       1.334053      -0.697333      -0.000074       0.040183      -0.000627       0.040188       0.000079       0.004453       0.006258      -0.028344      -0.009908      -0.014507      -0.003244       0.017751              1.591862       1.365713      -0.003609       0.003840       1.991657      -0.096199       1.418216           0.000153
           24              H       9.108854       6.853135      12.134211       0.095220       1.050280 0.73086914E+01  0.69842843E+02                                 1.684025                            1.562353      -0.757535       2.517166                    0.999642       3.348892       9.118983       0.511769       1.252421      -0.715877       0.005955       0.028139       0.035449       0.045650       0.002042       0.001398       0.003899      -0.028530       0.023900      -0.018442       0.005057       0.013385              1.744736       1.389809       0.076507       0.173671       1.631323       0.524555       2.213077           0.000282
           25              H       8.745022       3.258004      10.777148       0.091912       1.125850 0.79949856E+01  0.78996071E+02                                 1.827603                            1.681394      -1.048225       2.374712                    0.996932       3.697854      10.612055       0.467483       1.326027      -0.698034      -0.003035      -0.042079       0.013085       0.044171      -0.004708       0.003849      -0.005502      -0.017992       0.029221      -0.015278       0.000986       0.014293              1.886511       1.459517       0.048372      -0.001682       2.720586      -0.166035       1.479429           0.000402
           26              H       8.457923       4.011859       8.621189       0.126700       0.896621 0.66488417E+01  0.62576353E+02                                 1.561300                            1.532548      -0.778963       2.523193                    0.999431       3.319713       9.220978       0.491279       1.324688      -0.699990      -0.007464      -0.026073      -0.027258       0.038452       0.003000       0.005182       0.006552      -0.018589       0.027827      -0.015174       0.000037       0.015137              1.552491       1.345889       0.030989       0.056174       1.642337       0.230660       1.669247           0.000087
           27              H       2.417295       1.444212       2.854330       0.127004       1.147027 0.87557585E+01  0.87881284E+02                                 1.803534                            1.726973      -1.305722       2.270225                    0.994558       3.568629      10.087465       0.477744       1.277346      -0.709565       0.000505      -0.012829      -0.037483       0.039621      -0.000410      -0.001211       0.009432      -0.002940       0.035380      -0.008769      -0.007422       0.016191              1.809909       1.641765      -0.021030      -0.006264       1.669736       0.312532       2.118227           0.000493
           28              H       4.409468       2.654860       6.120013       0.147158       0.939968 0.68596539E+01  0.65735335E+02                                 1.673228                            1.602398      -1.181614       2.347740                    0.995870       3.502138      10.149392       0.455344       1.403685      -0.682904       0.033164       0.004717       0.020686       0.039370       0.003668       0.009393       0.002466       0.013285       0.007928      -0.008909      -0.005424       0.014333              1.693127       2.036259       0.084311       0.222284       1.470088       0.114529       1.573033           0.000397
           29              H      10.470558       2.815644       6.043298       0.134925       0.972738 0.74475730E+01  0.72824864E+02                                 1.700778                            1.659403      -1.355057       2.249887                    0.994870       3.690449      10.790655       0.451773       1.386502      -0.685262      -0.033553       0.008242       0.017716       0.038828      -0.005908      -0.010595       0.001353       0.018749       0.020232      -0.014617      -0.003215       0.017832              1.704826       1.986881      -0.104680      -0.205729       1.551063       0.136205       1.576534           0.000216
           30              H      12.006179       7.141934       8.323587       0.139116       0.851302 0.62195787E+01  0.58642828E+02                                 1.605044                            1.555146      -1.317333       2.269770                    0.994296       3.706454      10.946595       0.445492       1.458185      -0.670859      -0.003964       0.018980      -0.029314       0.035146      -0.003025       0.000641       0.000545      -0.014618       0.009232      -0.009492       0.003070       0.006422              1.611076       1.325948      -0.034825       0.093442       1.554122      -0.354580       1.953157           0.000183
           31              H      12.367373       8.244104      10.294372       0.091663       1.024176 0.75895849E+01  0.74075748E+02                                 1.721583                            1.645059      -0.986583       2.409160                    0.996912       3.633978      10.389935       0.469323       1.337137      -0.696067       0.000147       0.046536      -0.006292       0.046959       0.002316       0.000533      -0.001335      -0.021714       0.007974      -0.012460       0.002467       0.009993              1.731582       1.397508       0.075064       0.029693       2.360446      -0.017597       1.436792           0.000200
           32              H      12.360306       4.913963      12.292932       0.105044       1.061919 0.76068858E+01  0.73730737E+02                                 1.725919                            1.619311      -0.814295       2.501406                    0.999273       3.389545       9.423309       0.488855       1.292661      -0.707273      -0.001578      -0.031991       0.040345       0.051513       0.001938       0.001436      -0.009989      -0.032734       0.017039      -0.019505      -0.000846       0.020351              1.771941       1.368016      -0.012341       0.026810       1.558079      -0.334145       2.389728           0.000126
           33              H      12.087111       3.701248      10.380346       0.133323       0.927532 0.67486897E+01  0.64217418E+02                                 1.638183                            1.573348      -1.032765       2.404978                    0.997211       3.485597       9.968505       0.467963       1.375502      -0.688422      -0.002656      -0.037758       0.004991       0.038179       0.004933       0.000954      -0.001362      -0.019605       0.023552      -0.014967       0.006298       0.008669              1.652814       1.347294       0.033707      -0.007915       2.212971       0.039664       1.398177           0.000200
           34              H       7.844082       5.056172       6.873937       0.312645       0.515259 0.33162661E+01  0.26622292E+02                                 1.155072                            1.143563      -1.070541       2.497567                    0.999872       2.471500       6.655661       0.515950       1.478776      -0.670948      -0.013399      -0.035722       0.002590       0.038240       0.014218       0.003839      -0.000011      -0.026745       0.002644      -0.020542       0.001337       0.019206              1.154247       1.077858       0.086082      -0.021021       1.237200      -0.108097       1.147683           0.000031
           35              H       2.944230       3.147446       8.176771       0.307935       0.501833 0.31742739E+01  0.25753523E+02                                 1.217466                            1.182344      -1.268068       2.377369                    0.998772       2.909511       8.450488       0.457130       1.651484      -0.638776       0.014801      -0.015847       0.016221       0.027080      -0.012098      -0.001664       0.003516      -0.016022       0.028359      -0.019238       0.005730       0.013507              1.227422       1.221365      -0.104672       0.202439       1.162659      -0.082043       1.298243           0.000082
           36              C       5.416386       7.530812      10.212366      -0.015410      34.471307 0.46819227E+03  0.11182700E+05                                 9.266563                            7.256890      -0.155333       1.952598                    0.999069      27.899412      80.131775       0.607961       0.421801      -1.063665       0.016126      -0.028294      -0.048442       0.058371       0.014371      -0.001035      -0.020160       0.012716      -0.015280      -0.027198       0.002686       0.024512             10.635735       5.326014      -0.125576      -0.531388      13.149402       3.061296      13.431788           0.002614
           37              C       5.369505       6.200586      10.591973      -0.144020      30.919916 0.48424613E+03  0.11840817E+05                                 8.868775                            7.592561      -0.474885       1.814637                    0.997922      31.596587      96.446138       0.561111       0.446418      -1.033032       0.015552      -0.004500      -0.014844       0.021965      -0.003880       0.018284      -0.015320       0.075935       0.016436      -0.045359       0.000207       0.045152              9.467414       5.569848      -0.072414      -0.161753      12.867751       1.820391       9.964643           0.004932
           38              C       5.322401       5.222860       9.593355      -0.003245      34.087283 0.45944722E+03  0.10962604E+05                                 9.334940                            7.315990      -0.308160       1.904618                    0.998666      28.115008      81.688566       0.587606       0.436860      -1.050494       0.009598       0.043864      -0.013680       0.046939      -0.003715       0.014197       0.010370       0.013158       0.051500      -0.021774      -0.004332       0.026107             10.625072       5.538045       0.280911       0.066006      15.534456      -0.763764      10.802714           0.001085
           39              C       5.278513       5.565120       8.258776      -0.227412      32.587120 0.51916355E+03  0.12868405E+05                                 9.072994                            7.782037      -0.372894       1.838464                    0.998252      32.154537      97.596696       0.564901       0.437435      -1.042258      -0.009063      -0.015963       0.018304       0.025922      -0.014913       0.003264       0.023278       0.052012      -0.023808      -0.042030       0.007840       0.034190              9.665952       5.684758       0.286486       0.092901      10.971415      -2.718555      12.341683           0.001902
           40              C       5.295978       6.900121       7.881814       0.284259      28.040095 0.34783478E+03  0.77758011E+04                                 8.351719                            6.459076      -0.137412       1.991614                    0.999243      24.751864      70.618084       0.609165       0.449779      -1.038292      -0.018408       0.019109      -0.074395       0.078985       0.015863       0.015717      -0.018736      -0.041644       0.136801      -0.053507       0.000380       0.053127              9.475278       4.898315      -0.047776       0.510733       8.766704      -0.656301      14.760814           0.002182
           41              C       5.406139       7.875770       8.863238      -0.199392      32.444281 0.48114060E+03  0.11651023E+05                                 8.967660                            7.437280      -0.089423       1.949253                    0.997803      30.417563      89.979450       0.586714       0.431109      -1.050576       0.007518       0.005661       0.030759       0.032166      -0.003566      -0.000159      -0.036242       0.051928      -0.078940      -0.056486       0.016991       0.039495              9.726373       5.295931       0.120361       0.021173       9.970862       1.899258      13.912325           0.004058
           42              C       5.260282       3.776963       9.950477       0.547421      22.550735 0.26840334E+03  0.56664452E+04                                 7.402535                            5.825423      -0.077792       2.021217                    0.999520      23.184325      65.894178       0.611907       0.474131      -1.016946       0.008609      -0.050670       0.008854       0.052153      -0.016787      -0.043784       0.018322       0.129213      -0.017652      -0.067267      -0.024167       0.091434              8.393864       5.177920       0.596245       1.310140      13.108175      -1.358920       6.895496          -0.004470
           43              C       5.366119       8.597500      11.269182       0.630269      23.713866 0.24163397E+03  0.49780369E+04                                 7.680532                            5.585025      -0.151980       2.018982                    0.999045      22.027816      62.212316       0.614161       0.484087      -1.009850       0.011312       0.048251       0.065697       0.082293      -0.052834       0.068296      -0.037873       0.090225      -0.043289      -0.065977      -0.055423       0.121400              9.017748       6.015897       1.732325      -2.372704      10.121241       1.338338      10.916105           0.002692
           44              C       4.781045       6.544500       5.512905       0.496168      22.955755 0.28426215E+03  0.60754175E+04                                 7.466303                            5.988034      -0.235429       1.973673                    0.999016      23.243283      66.021054       0.605854       0.473021      -1.019649      -0.008507      -0.020022       0.065002       0.068546      -0.024128      -0.007984       0.019813       0.052504       0.008111      -0.042690       0.002207       0.040483              8.211605       5.323615       0.928304       1.405679       7.379915      -1.019612      11.931284           0.000259
           45              C       4.730366       7.184773       4.159810      -0.000007      31.744026 0.46555213E+03  0.11132998E+05                                 8.895058                            7.356514      -0.428991       1.864203                    0.998144      28.170398      81.652966       0.587564       0.435920      -1.052191      -0.005064       0.010225      -0.048494       0.049819       0.007097      -0.004291       0.007034       0.010887      -0.036436      -0.016947       0.001907       0.015040              9.727046       5.575659      -0.066067       0.853126       9.596265      -2.174455      14.009212          -0.000028
           46              C       4.540975       6.335581       3.060668      -0.157519      28.437158 0.46909393E+03  0.11293220E+05                                 8.214519                            7.360230      -0.067758       1.950890                    0.999227      30.198028      89.216608       0.587481       0.433066      -1.048858       0.007936       0.010899       0.004822       0.014319       0.000113      -0.004088       0.016468      -0.010939      -0.096789      -0.037227       0.010926       0.026302              8.466184       5.436615      -0.098517       1.153164       8.005971      -0.135731      11.955968           0.002037
           47              C       4.393627       6.875206       1.808095       0.076296      23.490014 0.33763917E+03  0.74835531E+04                                 7.239124                            6.242479       0.152640       2.067526                    0.999260      26.190534      74.131501       0.638497       0.432805      -1.049502       0.008485       0.028989       0.005313       0.030669       0.008819      -0.011339       0.037434       0.065350      -0.055518      -0.060447       0.016372       0.044075              7.581169       4.636453       0.170064       1.127047       7.746773       0.461307      10.360280           0.000573
           48              C       4.609458       8.974286       2.604345       0.088501      24.543588 0.34947168E+03  0.78364536E+04                                 7.525090                            6.402733      -0.087573       1.990763                    0.998244      26.594154      76.464358       0.620938       0.439896      -1.042092       0.018348      -0.033245      -0.009343       0.039104      -0.005220      -0.016963      -0.018730       0.028817      -0.143593      -0.056748       0.015095       0.041654              7.874949       4.734502       0.414021       0.749845       9.949105      -0.155769       8.941239           0.000880
           49              C       4.775467       8.531960       3.913792      -0.179781      28.839313 0.47656197E+03  0.11526016E+05                                 8.294049                            7.437650      -0.062897       1.952166                    0.998449      30.521044      90.574289       0.581785       0.435295      -1.046821       0.006245       0.000673      -0.010604       0.012325       0.013563      -0.005289       0.033102       0.006537      -0.015747      -0.039931       0.008003       0.031928              8.500532       5.489487       0.018848       0.541339       9.987064      -1.749107      10.025045           0.001908
           50              C       3.429375      11.304570       9.511349       0.543681      22.476846 0.27431529E+03  0.58149969E+04                                 7.371376                            5.882534      -0.029092       2.035428                    0.999547      23.238592      65.891187       0.610797       0.473053      -1.018905       0.044900       0.004845       0.024602       0.051427      -0.007263      -0.014930      -0.036581      -0.142109      -0.061685      -0.068317      -0.024827       0.093144              8.258340      12.022154       0.886011       2.063461       5.274731       1.184989       7.478133          -0.004037
           51              C      12.153493      11.073368       8.869852      -0.020254      36.057181 0.45482270E+03  0.10760669E+05                                 9.460874                            7.112728       0.045027       2.017766                    0.999473      27.543621      78.156964       0.620651       0.417120      -1.069046      -0.042530      -0.007527      -0.021477       0.048236      -0.003028      -0.012390       0.003311      -0.010022       0.030616      -0.016090      -0.001049       0.017139             10.944160      16.445016       0.726121       1.661076       6.667027       2.405290       9.720437           0.001570
           52              C      10.951915      11.361764       9.507381      -0.141127      32.951958 0.44545832E+03  0.10598526E+05                                 9.028314                            7.142053      -0.049966       1.948569                    0.999613      30.296995      89.313936       0.599511       0.429408      -1.049891       0.006349      -0.013721      -0.016129       0.022107       0.004231      -0.004972      -0.010532      -0.083022       0.042917      -0.049195       0.009932       0.039263             10.021213      15.684651      -0.314966      -0.213526       6.229775       1.768611       8.149214           0.005442
           53              C       9.772549      11.143191       8.864561      -0.006787      36.583738 0.43192426E+03  0.10064440E+05                                 9.507146                            6.891862       0.091087       2.037482                    0.999319      26.900503      75.181636       0.637422       0.412379      -1.074593       0.035112      -0.021590      -0.023097       0.047249       0.001355       0.009039       0.001760      -0.016576       0.050618      -0.019044      -0.000320       0.019363             11.344492      17.664315      -1.288866      -2.200711       6.717312       2.722352       9.651850           0.002385
           54              C       9.765998      10.613972       7.556437      -0.167016      33.561003 0.46846838E+03  0.11275472E+05                                 9.194728                            7.359501      -0.175699       1.925478                    0.998034      30.057036      88.817100       0.586954       0.433559      -1.048460      -0.022943       0.008123       0.029856       0.038519       0.013255       0.032193      -0.029374      -0.069928      -0.010926      -0.061538       0.009156       0.052382             10.090554      12.148812      -1.338474      -2.368246       7.350266       3.394582      10.772586           0.004385
           55              C      10.947047      10.277172       6.953297       0.269140      29.353521 0.35438615E+03  0.79583202E+04                                 8.606907                            6.525736      -0.155712       1.985868                    0.999020      24.901413      71.177682       0.605268       0.450623      -1.037933      -0.000891      -0.047578      -0.072284       0.086542      -0.007466       0.012939       0.037700       0.000627       0.135498      -0.045993      -0.016853       0.062846              9.795431      10.516207      -0.210051      -0.476831       7.656939       4.302382      11.213147           0.003810
           56              C       2.093855      10.530207       7.602730      -0.195027      33.093837 0.49848880E+03  0.12192751E+05                                 9.073520                            7.561578      -0.123526       1.921966                    0.999433      31.204482      93.126584       0.582182       0.430131      -1.049943       0.015137       0.003275       0.025576       0.029900      -0.009277      -0.031256      -0.030749      -0.049127      -0.036892      -0.055911       0.008444       0.047467              9.724282      11.025459       1.267877       1.982831       7.403995       3.258931      10.743393           0.003395
           57              C       8.435306      11.423179       9.479605       0.545983      23.473528 0.26521286E+03  0.55546835E+04                                 7.538983                            5.743068       0.106475       2.088811                    0.999697      22.583148      62.900406       0.627071       0.466364      -1.026245      -0.044321       0.000853       0.019279       0.048340       0.021994       0.013487      -0.013857      -0.162682      -0.105081      -0.072968      -0.029856       0.102823              8.799331      13.817924      -1.553110      -2.239459       5.085135       1.071071       7.494934          -0.008083
           58              C       1.599560       8.571906       5.408414       0.489025      23.370293 0.27446460E+03  0.58084541E+04                                 7.538080                            5.875164       0.023722       2.073258                    0.999248      22.736785      64.035679       0.613687       0.471612      -1.021526      -0.000057       0.017900       0.057656       0.060371       0.046127      -0.041208      -0.022757      -0.025539      -0.039008      -0.055487      -0.020470       0.075957              8.486652       6.990983      -2.485890       1.003824       9.019118       2.950557       9.449856          -0.000394
           59              C       1.339044       7.879061       4.102935       0.037312      30.350739 0.44696447E+03  0.10582776E+05                                 8.678895                            7.234324      -0.264131       1.931248                    0.998449      27.289282      78.769974       0.589149       0.439091      -1.050029      -0.000030      -0.020914      -0.030974       0.037374      -0.016673      -0.004575      -0.010666       0.038828      -0.064266      -0.030198      -0.006110       0.036308              9.528210       5.257577       0.491780       1.199060      10.125663       2.512328      13.201390           0.000184
           60              C       1.269976       6.483973       4.110871      -0.128546      28.260018 0.46064694E+03  0.11071005E+05                                 8.318999                            7.389016      -0.315182       1.892946                    0.996357      29.666904      88.389370       0.573391       0.444464      -1.039112      -0.001628       0.007384      -0.007180       0.010427      -0.010682      -0.014206      -0.008345       0.039735      -0.055678      -0.029207      -0.005367       0.034574              8.708910       5.306744       0.541532       1.198965       9.914213       1.272592      10.905774           0.001946
           61              C       1.058789       5.833417       2.919142       0.089676      23.552292 0.34116360E+03  0.76156597E+04                                 7.328757                            6.320643       0.033247       2.026429                    0.999581      26.607644      76.704314       0.624842       0.439128      -1.040989       0.004540       0.037765      -0.024110       0.045034      -0.015037      -0.016103      -0.020417       0.014475      -0.108618      -0.049441       0.014501       0.034941              7.778776       4.663591       0.561586       1.053917       8.285355       0.638209      10.387380           0.000858
           62              C       1.050876       7.787581       1.747252       0.106529      24.324524 0.34247684E+03  0.76522756E+04                                 7.553601                            6.381556      -0.049660       2.007778                    0.998696      26.364891      76.039308       0.614743       0.445916      -1.037011       0.006897      -0.039504       0.023450       0.046455      -0.013184      -0.008728      -0.035251       0.019875      -0.076292      -0.052168       0.020144       0.032024              8.109670       4.599400       0.628473       0.544680       8.620933       1.372077      11.108676           0.000145
           63              C       1.232519       8.520345       2.890043      -0.150515      28.901293 0.44509255E+03  0.10591486E+05                                 8.364061                            7.201411      -0.144897       1.945019                    0.997018      29.550387      87.223011       0.589092       0.436934      -1.044961       0.000808      -0.007253      -0.004643       0.008650      -0.006802      -0.005082      -0.018042       0.004723      -0.058883      -0.030020       0.010981       0.019039              8.908974       5.197836       0.301761       0.812252       9.509343       1.514308      12.019745           0.002422
           64              C       7.954587       5.618104       3.014374      -0.015410      34.471303 0.46819219E+03  0.11182698E+05                                 9.266563                            7.256889      -0.155333       1.952598                    0.999069      27.899409      80.131767       0.607961       0.421802      -1.063665      -0.016126       0.028294       0.048442       0.058371       0.014371      -0.001035      -0.020160       0.012716      -0.015280      -0.027198       0.002686       0.024513             10.635735       5.326014      -0.125576      -0.531388      13.149400       3.061298      13.431790           0.002614
           65              C       8.001468       6.948330       2.634767      -0.144020      30.919905 0.48424595E+03  0.11840811E+05                                 8.868774                            7.592560      -0.474884       1.814638                    0.997922      31.596576      96.446093       0.561111       0.446418      -1.033032      -0.015552       0.004500       0.014844       0.021965      -0.003880       0.018284      -0.015320       0.075935       0.016436      -0.045359       0.000207       0.045152              9.467412       5.569848      -0.072414      -0.161752      12.867747       1.820391       9.964641           0.004932
           66              C       8.048572       7.926056       3.633385      -0.003246      34.087271 0.45944710E+03  0.10962600E+05                                 9.334937                            7.315989      -0.308157       1.904619                    0.998666      28.114999      81.688526       0.587606       0.436860      -1.050494      -0.009598      -0.043863       0.013680       0.046939      -0.003715       0.014198       0.010370       0.013158       0.051501      -0.021774      -0.004333       0.026107             10.625068       5.538044       0.280911       0.066005      15.534449      -0.763763      10.802711           0.001085
           67              C       8.092460       7.583796       4.967964      -0.227412      32.587103 0.51916323E+03  0.12868395E+05                                 9.072989                            7.782033      -0.372893       1.838465                    0.998252      32.154522      97.596630       0.564901       0.437435      -1.042258       0.009063       0.015963      -0.018304       0.025923      -0.014913       0.003264       0.023278       0.052011      -0.023808      -0.042030       0.007840       0.034190              9.665947       5.684755       0.286486       0.092901      10.971409      -2.718552      12.341678           0.001901
           68              C       8.074995       6.248795       5.344926       0.284258      28.040093 0.34783476E+03  0.77758003E+04                                 8.351719                            6.459075      -0.137412       1.991614                    0.999243      24.751862      70.618075       0.609165       0.449779      -1.038292       0.018408      -0.019109       0.074395       0.078985       0.015863       0.015717      -0.018736      -0.041643       0.136801      -0.053507       0.000380       0.053127              9.475277       4.898315      -0.047776       0.510733       8.766702      -0.656300      14.760814           0.002181
           69              C       7.964834       5.273146       4.363502      -0.199392      32.444278 0.48114055E+03  0.11651021E+05                                 8.967660                            7.437280      -0.089423       1.949253                    0.997803      30.417558      89.979433       0.586714       0.431109      -1.050576      -0.007518      -0.005661      -0.030759       0.032166      -0.003566      -0.000159      -0.036242       0.051929      -0.078940      -0.056486       0.016991       0.039495              9.726373       5.295931       0.120361       0.021173       9.970860       1.899260      13.912328           0.004057
           70              C       8.110691       9.371953       3.276263       0.547419      22.550723 0.26840319E+03  0.56664411E+04                                 7.402533                            5.825422      -0.077793       2.021217                    0.999520      23.184314      65.894140       0.611906       0.474131      -1.016946      -0.008609       0.050670      -0.008854       0.052153      -0.016787      -0.043784       0.018322       0.129213      -0.017651      -0.067267      -0.024166       0.091434              8.393861       5.177919       0.596245       1.310139      13.108170      -1.358919       6.895495          -0.004470
           71              C       8.004854       4.551416       1.957558       0.630269      23.713867 0.24163395E+03  0.49780366E+04                                 7.680533                            5.585026      -0.151981       2.018982                    0.999045      22.027816      62.212319       0.614161       0.484087      -1.009850      -0.011312      -0.048251      -0.065697       0.082293      -0.052834       0.068296      -0.037872       0.090225      -0.043289      -0.065977      -0.055423       0.121400              9.017749       6.015898       1.732325      -2.372705      10.121241       1.338338      10.916108           0.002691
           72              C       8.589928       6.604416       7.713835       0.496168      22.955749 0.28426207E+03  0.60754155E+04                                 7.466302                            5.988033      -0.235429       1.973674                    0.999016      23.243279      66.021042       0.605854       0.473021      -1.019649       0.008507       0.020022      -0.065002       0.068546      -0.024128      -0.007984       0.019813       0.052504       0.008111      -0.042690       0.002207       0.040483              8.211604       5.323615       0.928304       1.405679       7.379915      -1.019612      11.931281           0.000259
           73              C       8.640607       5.964143       9.066930      -0.000007      31.744023 0.46555211E+03  0.11132998E+05                                 8.895058                            7.356515      -0.428990       1.864203                    0.998144      28.170398      81.652968       0.587564       0.435920      -1.052191       0.005064      -0.010225       0.048494       0.049819       0.007097      -0.004291       0.007034       0.010887      -0.036435      -0.016947       0.001907       0.015040              9.727045       5.575659      -0.066067       0.853126       9.596267      -2.174455      14.009210          -0.000028
           74              C       8.829998       6.813335      10.166072      -0.157520      28.437164 0.46909409E+03  0.11293225E+05                                 8.214521                            7.360232      -0.067758       1.950890                    0.999227      30.198035      89.216635       0.587481       0.433066      -1.048858      -0.007936      -0.010899      -0.004822       0.014319       0.000113      -0.004088       0.016468      -0.010939      -0.096789      -0.037227       0.010926       0.026302              8.466186       5.436616      -0.098517       1.153164       8.005973      -0.135731      11.955969           0.002036
           75              C       8.977346       6.273710      11.418645       0.076296      23.490003 0.33763898E+03  0.74835476E+04                                 7.239122                            6.242476       0.152641       2.067526                    0.999260      26.190526      74.131468       0.638497       0.432805      -1.049502      -0.008485      -0.028989      -0.005313       0.030669       0.008819      -0.011339       0.037434       0.065350      -0.055517      -0.060446       0.016372       0.044075              7.581166       4.636452       0.170064       1.127047       7.746771       0.461307      10.360275           0.000570
           76              C       8.761515       4.174630      10.622395       0.088501      24.543572 0.34947137E+03  0.78364449E+04                                 7.525087                            6.402729      -0.087570       1.990764                    0.998244      26.594143      76.464319       0.620939       0.439896      -1.042092      -0.018348       0.033244       0.009343       0.039104      -0.005220      -0.016963      -0.018730       0.028817      -0.143592      -0.056748       0.015095       0.041654              7.874946       4.734500       0.414020       0.749845       9.949104      -0.155769       8.941233           0.000877
           77              C       8.595506       4.616956       9.312948      -0.179781      28.839316 0.47656204E+03  0.11526018E+05                                 8.294049                            7.437650      -0.062896       1.952166                    0.998449      30.521046      90.574288       0.581786       0.435295      -1.046821      -0.006245      -0.000673       0.010604       0.012325       0.013562      -0.005289       0.033101       0.006537      -0.015746      -0.039931       0.008002       0.031928              8.500531       5.489486       0.018847       0.541339       9.987065      -1.749108      10.025043           0.001906
           78              C       9.941598       1.844346       3.715391       0.543678      22.476819 0.27431494E+03  0.58149870E+04                                 7.371368                            5.882529      -0.029093       2.035429                    0.999547      23.238568      65.891091       0.610797       0.473053      -1.018905      -0.044900      -0.004845      -0.024601       0.051427      -0.007263      -0.014931      -0.036580      -0.142106      -0.061682      -0.068316      -0.024826       0.093142              8.258330      12.022135       0.886009       2.063458       5.274727       1.184988       7.478128          -0.004037
           79              C       1.217480       2.075548       4.356888      -0.020254      36.057173 0.45482279E+03  0.10760671E+05                                 9.460872                            7.112728       0.045030       2.017766                    0.999473      27.543620      78.156948       0.620651       0.417120      -1.069046       0.042530       0.007527       0.021477       0.048236      -0.003028      -0.012391       0.003312      -0.010020       0.030617      -0.016090      -0.001050       0.017140             10.944155      16.445003       0.726123       1.661081       6.667026       2.405289       9.720435           0.001569
           80              C       2.419058       1.787152       3.719359      -0.141127      32.951894 0.44545758E+03  0.10598501E+05                                 9.028298                            7.142045      -0.049956       1.948573                    0.999613      30.296942      89.313686       0.599512       0.429408      -1.049891      -0.006349       0.013722       0.016128       0.022107       0.004231      -0.004972      -0.010531      -0.083019       0.042919      -0.049194       0.009933       0.039262             10.021194      15.684619      -0.314965      -0.213526       6.229765       1.768605       8.149197           0.005442
           81              C       3.598424       2.005725       4.362179      -0.006787      36.583639 0.43192321E+03  0.10064408E+05                                 9.507127                            6.891853       0.091095       2.037485                    0.999319      26.900460      75.181455       0.637423       0.412379      -1.074593      -0.035112       0.021590       0.023097       0.047248       0.001354       0.009040       0.001760      -0.016574       0.050621      -0.019043      -0.000321       0.019365             11.344467      17.664269      -1.288863      -2.200708       6.717300       2.722345       9.651832           0.002385
           82              C       3.604975       2.534944       5.670303      -0.167016      33.560962 0.46846783E+03  0.11275454E+05                                 9.194721                            7.359497      -0.175695       1.925480                    0.998034      30.057006      88.816976       0.586954       0.433559      -1.048460       0.022943      -0.008123      -0.029856       0.038520       0.013254       0.032192      -0.029374      -0.069926      -0.010930      -0.061537       0.009156       0.052381             10.090545      12.148800      -1.338473      -2.368245       7.350260       3.394577      10.772575           0.004385
           83              C       2.423926       2.871744       6.273443       0.269140      29.353536 0.35438646E+03  0.79583288E+04                                 8.606909                            6.525738      -0.155713       1.985867                    0.999020      24.901424      71.177720       0.605268       0.450623      -1.037933       0.000891       0.047578       0.072284       0.086542      -0.007466       0.012939       0.037700       0.000627       0.135498      -0.045993      -0.016853       0.062846              9.795433      10.516207      -0.210050      -0.476830       7.656942       4.302383      11.213150           0.003810
           84              C       1.209018       2.618709       5.624010      -0.195026      33.093810 0.49848841E+03  0.12192738E+05                                 9.073513                            7.561574      -0.123523       1.921967                    0.999433      31.204458      93.126480       0.582183       0.430131      -1.049943      -0.015137      -0.003276      -0.025576       0.029900      -0.009277      -0.031255      -0.030748      -0.049126      -0.036893      -0.055911       0.008444       0.047466              9.724275      11.025447       1.267878       1.982832       7.403991       3.258928      10.743386           0.003395
           85              C       4.935667       1.725737       3.747135       0.545978      23.473389 0.26521114E+03  0.55546372E+04                                 7.538949                            5.743046       0.106476       2.088814                    0.999697      22.583056      62.900048       0.627073       0.466363      -1.026245       0.044320      -0.000853      -0.019278       0.048339       0.021993       0.013488      -0.013856      -0.162675      -0.105074      -0.072966      -0.029853       0.102819              8.799287      13.817844      -1.553100      -2.239442       5.085113       1.071065       7.494905          -0.008083
           86              C      11.771413       4.577010       7.818326       0.489025      23.370287 0.27446452E+03  0.58084521E+04                                 7.538079                            5.875163       0.023721       2.073258                    0.999248      22.736782      64.035673       0.613687       0.471612      -1.021526       0.000057      -0.017900      -0.057656       0.060371       0.046127      -0.041209      -0.022757      -0.025539      -0.039008      -0.055487      -0.020470       0.075957              8.486651       6.990982      -2.485890       1.003825       9.019117       2.950556       9.449854          -0.000393
           87              C      12.031929       5.269855       9.123805       0.037312      30.350736 0.44696445E+03  0.10582775E+05                                 8.678894                            7.234324      -0.264131       1.931248                    0.998449      27.289280      78.769966       0.589149       0.439091      -1.050029       0.000030       0.020914       0.030974       0.037374      -0.016673      -0.004575      -0.010666       0.038828      -0.064266      -0.030198      -0.006110       0.036308              9.528209       5.257577       0.491780       1.199060      10.125662       2.512328      13.201387           0.000185
           88              C      12.100997       6.664943       9.115869      -0.128546      28.260016 0.46064689E+03  0.11071004E+05                                 8.318998                            7.389015      -0.315182       1.892946                    0.996357      29.666902      88.389362       0.573391       0.444464      -1.039112       0.001628      -0.007384       0.007180       0.010427      -0.010682      -0.014206      -0.008345       0.039734      -0.055678      -0.029207      -0.005367       0.034574              8.708910       5.306743       0.541532       1.198964       9.914212       1.272591      10.905773           0.001946
           89              C      12.312184       7.315499      10.307598       0.089676      23.552291 0.34116357E+03  0.76156588E+04                                 7.328756                            6.320642       0.033248       2.026429                    0.999581      26.607641      76.704298       0.624842       0.439128      -1.040989      -0.004540      -0.037765       0.024110       0.045034      -0.015037      -0.016103      -0.020417       0.014474      -0.108618      -0.049442       0.014501       0.034941              7.778775       4.663591       0.561586       1.053917       8.285354       0.638208      10.387379           0.000858
           90              C      12.320097       5.361335      11.479488       0.106529      24.324525 0.34247688E+03  0.76522766E+04                                 7.553602                            6.381556      -0.049659       2.007778                    0.998696      26.364892      76.039309       0.614743       0.445916      -1.037011      -0.006898       0.039504      -0.023450       0.046455      -0.013184      -0.008728      -0.035251       0.019875      -0.076292      -0.052168       0.020145       0.032024              8.109670       4.599400       0.628473       0.544680       8.620933       1.372078      11.108676           0.000144
           91              C      12.138454       4.628571      10.336697      -0.150514      28.901282 0.44509233E+03  0.10591480E+05                                 8.364059                            7.201409      -0.144896       1.945020                    0.997018      29.550378      87.222972       0.589092       0.436934      -1.044961      -0.000809       0.007253       0.004644       0.008650      -0.006802      -0.005082      -0.018042       0.004723      -0.058883      -0.030020       0.010981       0.019039              8.908971       5.197834       0.301762       0.812252       9.509340       1.514308      12.019739           0.002422
           92              N       5.243352       7.302308       6.540623      -0.406133      35.434545 0.47358792E+03  0.11296173E+05                                 9.267271                            7.183632      -0.450341       1.892989                    0.996046      28.616343      81.008626       0.628429       0.408619      -1.076683      -0.029572      -0.045846       0.065692       0.085391       0.049628       0.015286      -0.003425      -0.126456       0.037585      -0.089029       0.014863       0.074166             10.540166       6.672985       0.588617       2.011538       6.718778      -0.617486      18.228735           0.003144
           93              N       4.429382       8.175684       1.564723      -0.217965      28.367739 0.45626781E+03  0.10615438E+05                                 7.536362                            6.784292       0.532590       2.178304                    0.999626      27.324500      72.603477       0.695933       0.378286      -1.114885       0.050342      -0.093003       0.224153       0.247848       0.025747      -0.031488       0.121341      -0.047558      -0.503948      -0.219103       0.063696       0.155407              7.639527       4.987392       0.625646       0.746966       9.442371       1.405350       8.488819           0.017495
           94              N      10.923086       9.667577       5.668981      -0.409228      37.115665 0.49303667E+03  0.11891109E+05                                 9.545803                            7.331809      -0.521352       1.865615                    0.996289      29.037250      82.932591       0.621139       0.408860      -1.075428       0.014130       0.010893       0.094639       0.096306      -0.052279       0.013977       0.027532       0.003551       0.065090      -0.072476       0.026086       0.046390             10.897523       7.552601      -2.935527      -0.194609      12.666641       4.990532      12.473328           0.007290
           95              N       0.928514       6.443978       1.755188      -0.258395      35.431312 0.56057870E+03  0.13816593E+05                                 9.037075                            7.682697      -0.069728       1.985228                    0.998951      28.876542      80.587408       0.629390       0.394841      -1.096194       0.038877       0.080323       0.127828       0.155895      -0.010069      -0.021866      -0.053867      -0.027235      -0.106303      -0.072907       0.011519       0.061388              9.991312       5.878685       0.998238       0.982213      10.047535       1.181318      14.047715           0.030221
           96              N       8.127621       5.846608       6.686117      -0.406133      35.434539 0.47358784E+03  0.11296170E+05                                 9.267270                            7.183632      -0.450341       1.892989                    0.996046      28.616340      81.008613       0.628429       0.408619      -1.076683       0.029572       0.045845      -0.065692       0.085391       0.049628       0.015286      -0.003425      -0.126456       0.037585      -0.089029       0.014863       0.074166             10.540165       6.672985       0.588618       2.011538       6.718778      -0.617485      18.228733           0.003143
           97              N       8.941591       4.973232      11.662017      -0.217966      28.367736 0.45626776E+03  0.10615437E+05                                 7.536367                            6.784295       0.532586       2.178303                    0.999626      27.324486      72.603463       0.695932       0.378287      -1.114885      -0.050341       0.093003      -0.224151       0.247845       0.025747      -0.031487       0.121341      -0.047559      -0.503942      -0.219100       0.063695       0.155406              7.639532       4.987394       0.625646       0.746967       9.442377       1.405352       8.488823           0.017484
           98              N       2.447887       3.481339       7.557759      -0.409228      37.115677 0.49303690E+03  0.11891117E+05                                 9.545806                            7.331812      -0.521353       1.865615                    0.996289      29.037260      82.932631       0.621138       0.408860      -1.075428      -0.014131      -0.010894      -0.094639       0.096306      -0.052279       0.013977       0.027532       0.003551       0.065090      -0.072476       0.026086       0.046390             10.897525       7.552603      -2.935527      -0.194608      12.666644       4.990532      12.473329           0.007290
           99              N      12.442459       6.704938      11.471552      -0.258395      35.431313 0.56057865E+03  0.13816591E+05                                 9.037075                            7.682696      -0.069728       1.985228                    0.998951      28.876542      80.587406       0.629390       0.394841      -1.096194      -0.038877      -0.080323      -0.127828       0.155895      -0.010069      -0.021866      -0.053867      -0.027235      -0.106303      -0.072907       0.011519       0.061388              9.991312       5.878685       0.998237       0.982213      10.047534       1.181319      14.047718           0.030221
          100              O       4.796764       8.357677      12.343194      -0.558701      42.697236 0.58540173E+03  0.14393430E+05                                 9.750614                            7.532349       0.222017       2.107159                    0.997575      28.247416      75.398726       0.685421       0.363445      -1.134075       0.053417       0.016657      -0.018841       0.059041      -0.015282      -0.014048      -0.038874       0.103871       0.007732      -0.076334       0.021610       0.054724             11.504502       9.766724       1.222764      -5.741787       6.468953      -0.079640      18.277828           0.065799
          101              O       5.936601       9.698226      10.983485      -0.588526      41.580604 0.58126695E+03  0.14228413E+05                                 9.507914                            7.449594       0.328651       2.155838                    0.996644      27.865840      73.570544       0.698883       0.358031      -1.141382       0.002584      -0.051619       0.010675       0.052774       0.012814       0.028528      -0.056154       0.028404      -0.135008      -0.088193       0.039801       0.048392             10.852534       8.043710       4.157370      -1.083043      17.249173      -2.647569       7.264720           0.016259
          102              O       4.864364       2.934880       9.118515      -0.543572      34.526206 0.55954692E+03  0.13580371E+05                                 8.458894                            7.378713       0.224370       2.139544                    0.993648      27.223465      71.799927       0.691632       0.364885      -1.134863       0.018925       0.014925      -0.011717       0.026799       0.021046       0.005993       0.054260       0.042256      -0.010873      -0.067930       0.013511       0.054419              9.197914       7.516286       1.692516       1.918713      13.040749       1.280589       7.036708           0.044358
          103              O       5.624902       3.376321      11.089299      -0.544504      27.886350 0.45452445E+03  0.10448984E+05                                 7.140994                            6.494206       0.851078       2.332653                    0.998549      26.723867      68.088192       0.765708       0.347957      -1.151037       0.013415       0.027209      -0.014102       0.033453      -0.019637       0.015270      -0.037035       0.054691       0.076576      -0.058751       0.004115       0.054635              7.470894       5.705610      -0.587271       1.460620       8.209442      -2.132852       8.497631           0.056836
          104              O       4.469656       5.381760       5.624010      -0.440134      27.232310 0.44987829E+03  0.10298703E+05                                 7.030691                            6.548839       0.725058       2.341349                    0.994585      25.007048      63.239563       0.748434       0.357491      -1.145166       0.007179       0.022906       0.013079       0.027337      -0.019786      -0.027031      -0.003686       0.023650      -0.202578      -0.074332       0.013684       0.060648              7.086872       5.675286       1.859708      -0.028031       9.613055      -0.965604       5.972274           0.003007
          105              O       4.459068      11.100494       8.853980      -0.519180      31.248229 0.51502188E+03  0.12250212E+05                                 7.884588                            7.066763       0.406117       2.201473                    0.995838      26.788732      70.073855       0.708177       0.363619      -1.135207      -0.015495       0.009419      -0.009110       0.020293      -0.008241      -0.046733      -0.026708      -0.013712      -0.105355      -0.071875       0.028020       0.043855              8.450227      12.358583      -0.324386      -0.474261       7.078956       0.283827       5.913141           0.044564
          106              O       3.509431      11.703479      10.722918      -0.584547      28.957482 0.48988793E+03  0.11461567E+05                                 7.263823                            6.713139       0.912889       2.331269                    0.999461      27.560367      70.570802       0.758880       0.344974      -1.154858      -0.019021      -0.008413      -0.027415       0.034411      -0.001756       0.022285       0.026290      -0.062342       0.138315      -0.059779      -0.002921       0.062701              7.429411       6.667014       0.385022       1.146669       6.293252       1.087712       9.327967           0.056304
          107              O       8.337880      11.653793      10.726886      -0.504877      27.876306 0.45510785E+03  0.10467616E+05                                 7.180477                            6.542472       0.773496       2.314547                    0.997932      26.426330      67.386116       0.755044       0.352696      -1.146947       0.025411      -0.005139      -0.018696       0.031963       0.005267      -0.006511       0.018870      -0.035451       0.113670      -0.038665      -0.007049       0.045713              7.414100       7.222788      -0.115166      -1.355520       5.915454       0.760222       9.104057           0.107883
          108              O       7.402646      11.443069       8.791814      -0.487919      29.575285 0.45322847E+03  0.10413195E+05                                 7.522687                            6.539755       0.634340       2.280512                    0.998706      25.936168      66.092076       0.753359       0.353865      -1.146044       0.019489      -0.007322      -0.014226       0.025215       0.001127       0.043954      -0.005954       0.007986      -0.065650      -0.051660       0.007331       0.044329              8.299750      13.352378      -0.913460       0.716898       5.860758       0.068011       5.686113           0.080326
          109              O       2.439919       8.119999       6.179533      -0.461127      29.919412 0.49821338E+03  0.11687599E+05                                 7.508135                            6.894670       0.725254       2.328344                    0.994485      25.595229      65.298250       0.729715       0.357802      -1.146124      -0.027836       0.015691      -0.001137       0.031974       0.022149       0.011730      -0.068289       0.067460      -0.080353      -0.095891       0.039520       0.056372              7.725510       8.857286      -2.404590       2.412935       6.551807      -1.047639       7.767436           0.005257
          110              O       8.574209       4.791239       0.883546      -0.558701      42.697241 0.58540167E+03  0.14393428E+05                                 9.750615                            7.532348       0.222017       2.107159                    0.997575      28.247417      75.398728       0.685421       0.363444      -1.134075      -0.053418      -0.016657       0.018841       0.059041      -0.015282      -0.014048      -0.038873       0.103871       0.007732      -0.076334       0.021610       0.054724             11.504503       9.766726       1.222764      -5.741790       6.468952      -0.079641      18.277831           0.065797
          111              O       7.434372       3.450690       2.243255      -0.588526      41.580625 0.58126731E+03  0.14228424E+05                                 9.507917                            7.449597       0.328649       2.155838                    0.996644      27.865847      73.570571       0.698883       0.358031      -1.141382      -0.002584       0.051619      -0.010675       0.052775       0.012813       0.028528      -0.056153       0.028405      -0.135006      -0.088192       0.039800       0.048392             10.852538       8.043712       4.157372      -1.083043      17.249180      -2.647570       7.264723           0.016256
          112              O       8.506609      10.214036       4.108225      -0.543570      34.526160 0.55954603E+03  0.13580346E+05                                 8.458891                            7.378711       0.224368       2.139544                    0.993648      27.223434      71.799854       0.691631       0.364885      -1.134862      -0.018925      -0.014927       0.011718       0.026800       0.021046       0.005994       0.054258       0.042256      -0.010866      -0.067928       0.013510       0.054419              9.197911       7.516283       1.692515       1.918713      13.040743       1.280589       7.036707           0.044362
          113              O       7.746071       9.772595       2.137441      -0.544502      27.886292 0.45452324E+03  0.10448950E+05                                 7.140991                            6.494203       0.851077       2.332653                    0.998549      26.723811      68.088053       0.765707       0.347958      -1.151036      -0.013415      -0.027210       0.014101       0.033455      -0.019635       0.015272      -0.037032       0.054687       0.076575      -0.058746       0.004113       0.054633              7.470890       5.705607      -0.587271       1.460619       8.209436      -2.132850       8.497627           0.056843
          114              O       8.901317       7.767156       7.602730      -0.440134      27.232304 0.44987814E+03  0.10298699E+05                                 7.030690                            6.548838       0.725057       2.341349                    0.994585      25.007042      63.239545       0.748434       0.357491      -1.145166      -0.007179      -0.022906      -0.013079       0.027337      -0.019786      -0.027031      -0.003686       0.023650      -0.202577      -0.074332       0.013684       0.060648              7.086871       5.675285       1.859709      -0.028031       9.613055      -0.965604       5.972273           0.003005
          115              O       8.911905       2.048422       4.372760      -0.519177      31.248091 0.51501915E+03  0.12250134E+05                                 7.884581                            7.066758       0.406111       2.201472                    0.995838      26.788625      70.073605       0.708175       0.363620      -1.135206       0.015497      -0.009419       0.009113       0.020296      -0.008240      -0.046729      -0.026703      -0.013709      -0.105325      -0.071864       0.028014       0.043850              8.450218      12.358566      -0.324386      -0.474261       7.078950       0.283827       5.913138           0.044567
          116              O       9.861542       1.445437       2.503822      -0.584545      28.957408 0.48988638E+03  0.11461525E+05                                 7.263827                            6.713142       0.912884       2.331268                    0.999461      27.560269      70.570600       0.758877       0.344975      -1.154857       0.019025       0.008412       0.027415       0.034414      -0.001759       0.022278       0.026292      -0.062321       0.138303      -0.059766      -0.002929       0.062695              7.429414       6.667016       0.385022       1.146669       6.293255       1.087713       9.327973           0.056308
          117              O       5.033093       1.495123       2.499854      -0.504878      27.876212 0.45510602E+03  0.10467570E+05                                 7.180496                            6.542489       0.773478       2.314543                    0.997932      26.426145      67.385775       0.755037       0.352699      -1.146943      -0.025419       0.005141       0.018694       0.031970       0.005262      -0.006496       0.018868      -0.035419       0.113658      -0.038642      -0.007063       0.045705              7.414120       7.222809      -0.115166      -1.355522       5.915469       0.760224       9.104081           0.107870
          118              O       5.968327       1.705847       4.434926      -0.487916      29.575111 0.45322523E+03  0.10413109E+05                                 7.522692                            6.539760       0.634321       2.280507                    0.998706      25.935977      66.091687       0.753354       0.353868      -1.146041      -0.019494       0.007324       0.014233       0.025223       0.001125       0.043946      -0.005946       0.007990      -0.065588      -0.051640       0.007317       0.044323              8.299754      13.352380      -0.913460       0.716899       5.860762       0.068011       5.686119           0.080326
          119              O      10.931054       5.028917       7.047207      -0.461128      29.919412 0.49821339E+03  0.11687599E+05                                 7.508135                            6.894671       0.725253       2.328344                    0.994485      25.595229      65.298251       0.729715       0.357802      -1.146124       0.027835      -0.015691       0.001137       0.031974       0.022149       0.011730      -0.068289       0.067461      -0.080353      -0.095892       0.039520       0.056372              7.725510       8.857286      -2.404590       2.412935       6.551807      -1.047640       7.767436           0.005256

******************************************************
Auxiliary information for the entire system
The total spin magnetic moment of the unit cell is   4.554213
The total net atomic charge of the unit cell is   -0.000001
Accuracy of reproducing the electrostatic potential in the unit cell:
  The inner radius (bohr) =    5.0000
  The outer radius (bohr) =   12.0000
  Valid grid points have density less than (e/(bohr^3)) =    0.0001
  The number of valid grid points were=         1246
  The rms potential error without charges in kcal/mol is=      8.46170
  The rms potential error with partial charges in kcal/mol is=      1.74255
  The RRMSE value at monopole order=      0.20593
  The rms potential error with partial charges and cloud penetration in kcal/mol is=      1.75287
  The RRMSE value at monopole order with cloud penetration is=      0.20715
  The rms potential error with partial charges and atomic dipoles in kcal/mol is=      0.44889
  The RRMSE value at dipole order=      0.05305
  The rms potential error with partial charges, atomic dipoles and cloud penetration in kcal/mol is=      0.44670
  The RRMSE value at dipole order with cloud penetration=      0.05279

******************************************************
The electron densities and ab initio electrostatic potential were computed in VASP using the PBE functional and
projector augmented wave method. See the main text of the journal article for a description of computational details.
The atomic charges, dipoles, and quadrupoles were computed with the DDEC6 method as described in
(a) T. A. Manz and N. Gabaldon Limas, RSC Adv. 6 (2016) 47771-47801 DOI: 10.1039/c6ra04656h
(b) N. Gabaldon Limas and T. A. Manz, RSC Adv. 8 (2018) 2678-2707 DOI: 10.1039/c7ra11829e.
For each atom in the material, the electron cloud parameters were fit to the spherically averaged atom-in-material
electron density using radial positions for which this density was between 10^-4 and 10^-2 electrons per cubic bohr.
The polarizabilities, dispersion coefficients, and quantum Drude oscillator (QDO) parameters were fit using the MCLF method.
The magnetic structure of the system was optimized in VASP from the default ferromagnetic initial guess using spin polarization.
The atomic spin moments (ASMs) were computed on this optimized magnetic structure using the DDEC6 partition as inputs
to the method of T. A. Manz and D. S. Sholl, J. Chem. Theory Comput. 7 (2011) 4146-4164 DOI: 10.1021/ct200539n.
The RMSE and RRMSE were computed using a uniform grid with Ewald summation.
