# Supplementary material for: A collection of forcefield precursors for metal–organic frameworks
Source: RSC Adv. 2019 Nov 13;9(63):36492–507. doi: 10.1039/c9ra07327b (PMC9075174; doi:10.1039/c9ra07327b)
Supplement: RA-009-C9RA07327B-s6250 [file RA-009-C9RA07327B-s6250.xyz]

  119
jmolscript: load "" {1 1 1} spacegroup "x,y,z" unitcell [{     10.081600     0.000000     0.000000 }, {      0.685611    10.762584     0.000000 }, {      2.673966     2.414054    13.250626 }]
Er     2.430539     1.328738     2.699683     1.992096
Er    11.010638    11.847900    10.550943     1.992034
Co     5.383606     5.381292     0.000000     0.671438
H      2.880143     4.382278     4.600617     0.144973
H      3.150508     8.270600     5.615615     0.137200
H      3.006559     7.212684     1.746433     0.126922
H      3.833468     7.724671    10.062525     0.128318
H      4.092419     6.840613    12.133598     0.092593
H      3.704064     3.232571    10.748908     0.092104
H      3.451709     4.014414     8.624832     0.124648
H      9.457420     2.701829     6.128415     0.147333
H      5.472363     2.807815     6.078062     0.135290
H      7.455582     1.440691     2.868761     0.131964
H      7.003047     7.133521     8.335969     0.139680
H      7.375289     8.261292    10.302362     0.096352
H      7.341506     4.938221    12.319107     0.100476
H      7.085730     3.692143    10.400416     0.136455
H      2.836666     5.057447     6.865149     0.309736
H      7.981178     3.152703     8.207438     0.309513
H     10.561034     8.794360     8.650009     0.144972
H     10.290669     4.906038     7.635011     0.137196
H     10.434618     5.963954    11.504193     0.126925
H      9.607709     5.451967     3.188101     0.128288
H      9.348758     6.336025     1.117028     0.092549
H      9.737113     9.944067     2.501718     0.092073
H      9.989468     9.162224     4.625794     0.124618
H      3.983757    10.474809     7.122211     0.147321
H      7.968814    10.368823     7.172564     0.135280
H      5.985595    11.735947    10.381865     0.131949
H      6.438130     6.043117     4.914657     0.139674
H      6.065888     4.915346     2.948264     0.096347
H      6.099671     8.238417     0.931519     0.100465
H      6.355447     9.484495     2.850210     0.136445
H     10.604511     8.119191     6.385477     0.309726
H      5.459999    10.023935     5.043188     0.309505
C      2.959283     5.636077     3.017168    -0.027989
C      2.957060     5.277081     4.360781    -0.205880
C      3.070499     6.258872     5.354578     0.280861
C      3.098165     7.603068     4.970310    -0.222683
C      3.046565     7.936143     3.643922     0.000737
C      3.004664     6.969531     2.644825    -0.144727
C      3.107594     9.384666     3.288805     0.589118
C      3.000228     4.581222     1.953142     0.665111
C      3.554613     6.606798     7.725115     0.489717
C      3.626339     5.960592     9.087279     0.007340
C      3.813001     6.802036    10.179131    -0.159369
C      3.966749     6.260378    11.418064     0.077399
C      3.741362     4.150377    10.605801     0.088010
C      3.584477     4.611125     9.324466    -0.185181
C      8.664831     2.014148     4.385957    -0.001638
C      8.654794     2.557217     5.683193    -0.160929
C      7.484591     2.870228     6.284772     0.266960
C      6.275797     2.620656     5.647417    -0.190785
C      6.270429     2.092936     4.375357    -0.018094
C      7.463218     1.790255     3.730051    -0.142173
C      9.990182     1.738987     3.749927     0.592819
C      4.935417     1.848152     3.740652     0.580020
C      6.761728     4.583593     7.820519     0.498176
C      7.021709     5.286231     9.142932     0.037651
C      7.097315     6.662986     9.132331    -0.126939
C      7.314686     7.333708    10.320913     0.080853
C      7.310610     5.378822    11.500218     0.097425
C      7.131513     4.620521    10.356689    -0.155415
C     10.481894     7.540561    10.233458    -0.027990
C     10.484117     7.899557     8.889845    -0.205878
C     10.370678     6.917766     7.896048     0.280862
C     10.343012     5.573570     8.280316    -0.222690
C     10.394612     5.240495     9.606704     0.000732
C     10.436513     6.207107    10.605801    -0.144743
C     10.333583     3.791972     9.961821     0.589112
C     10.440949     8.595416    11.297484     0.665105
C      9.886564     6.569840     5.525511     0.489714
C      9.814838     7.216046     4.163347     0.007335
C      9.628176     6.374602     3.071495    -0.159390
C      9.474428     6.916260     1.832562     0.077398
C      9.699815     9.026261     2.644825     0.088006
C      9.856700     8.565513     3.926160    -0.185197
C      4.776346    11.162490     8.864669    -0.001654
C      4.786383    10.619421     7.567433    -0.160943
C      5.956586    10.306410     6.965854     0.266950
C      7.165380    10.555982     7.603209    -0.190791
C      7.170748    11.083702     8.875269    -0.018109
C      5.977959    11.386383     9.520575    -0.142185
C      3.450995    11.437651     9.500699     0.592809
C      8.505760    11.328486     9.509974     0.580011
C      6.679449     8.593045     5.430107     0.498170
C      6.419468     7.890407     4.107694     0.037651
C      6.343862     6.513652     4.118295    -0.126946
C      6.126491     5.842930     2.929713     0.080843
C      6.130567     7.797816     1.750408     0.097424
C      6.309664     8.556117     2.893937    -0.155415
N      3.113396     5.852500     6.686266    -0.410451
N      3.946825     4.950642    11.672476    -0.272433
N      7.497905     3.487077     7.579358    -0.428192
N      7.441397     6.711823    11.497568    -0.207634
N     10.327781     7.324138     6.564360    -0.410443
N      9.494352     8.225996     1.578150    -0.272459
N      5.943272     9.689561     5.671268    -0.428195
N      5.999780     6.464815     1.753058    -0.207630
O      3.556668     4.833146     0.866591    -0.528501
O      2.448451     3.472505     2.206229    -0.678621
O      2.748816     9.785978     2.147926    -0.659562
O      3.524734    10.219913     4.110344    -0.624179
O      3.885547     7.770052     7.617785    -0.453357
O     10.089469     1.516854     2.507018    -0.657708
O      0.938912     1.715290     4.446910    -0.614448
O      4.850487     1.452318     2.530870    -0.690497
O      3.894114     2.044172     4.391257    -0.600179
O      5.948592     5.057307     7.065234    -0.465725
O      9.884509     8.343492    12.384035    -0.528496
O     10.992726     9.704133    11.044397    -0.678610
O     10.692361     3.390660    11.102700    -0.659564
O      9.916443     2.956725     9.140282    -0.624175
O      9.555630     5.406586     5.632841    -0.453383
O      3.351708    11.659784    10.743608    -0.657724
O      2.420665    11.461348     8.803716    -0.614454
O      8.590690    11.724320    10.719756    -0.690507
O      9.547063    11.132466     8.859369    -0.600179
O      7.492585     8.119331     6.185392    -0.465739

The following XYZ coordinates are in angstroms. Other properties are in atomic units.
The sperically averaged electron density of each atom fit to a function of the form exp(a - br)
eigen_1, eigen_2 and eigen_3 are the three eigenvalues of traceless quadrupole moment tensor
  atom number  atomic symbol              X              Y              Z     net charge C6 coefficient C8 coefficient C10 coefficient fluctuating dipole atomic polarizability isotropic forcefield polarizability              a              b squared Pearson coefficient          <r^3>          <r^4>         wp_QDO          m_QDO          q_QDO       dipole_x       dipole_y       dipole_z         dipole            Qxy            Qxz            Qyz     Q(x^2-y^2)  Q(3z^2 - R^2)        eigen_1        eigen_2        eigen_3 static polarizability      alpha(xx)      alpha(xy)      alpha(xz)      alpha(yy)      alpha(yz)      alpha(zz) atomic spin moment
            1             Er       2.430539       1.328738       2.699683       1.992096     109.076987 0.23430023E+04  0.74698596E+05                                15.431837                           13.234339       2.248330       2.478086                    0.999901      69.825335     159.772835       0.685336       0.280326      -1.320037      -0.014986       0.023991      -0.025408       0.038022      -0.022377      -0.006076       0.009926      -0.028642       0.373687      -0.088850      -0.036553       0.125403             17.882868      18.821194       1.732163      -0.261247      24.645639      -3.265576      10.181771          -0.000162
            2             Er      11.010638      11.847900      10.550943       1.992034     109.089978 0.23433373E+04  0.74712150E+05                                15.433321                           13.235524       2.248154       2.478033                    0.999901      69.826700     159.780437       0.685285       0.280336      -1.320021       0.014963      -0.023983       0.025336       0.037960      -0.022377      -0.006078       0.009926      -0.028655       0.373680      -0.088852      -0.036548       0.125401             17.884687      18.823161       1.732376      -0.261295      24.648232      -3.265962      10.182667          -0.000164
            3             Co       5.383606       5.381292       0.000000       0.671438     146.125541 0.27485419E+04  0.94829747E+05                                20.807944                           15.826466       0.894217       2.092960                    0.998340      50.801487     137.388334       0.519478       0.341741      -1.208113      -0.000002       0.000006       0.000000       0.000007      -0.063928      -0.020090      -0.190967       0.063482      -0.407527      -0.266622       0.083405       0.183218             26.231158      20.837616       4.290703      -4.340390      16.173007       9.603180      41.682850           0.174572
            4              H       2.880143       4.382278       4.600617       0.144973       0.885264 0.64534839E+01  0.60909421E+02                                 1.604274                            1.550805      -1.149642       2.353140                    0.996649       3.497070      10.059469       0.464370       1.397498      -0.683626      -0.006298      -0.034493       0.011413       0.036874       0.003805      -0.001975      -0.008722      -0.010335       0.026358      -0.010863      -0.004084       0.014947              1.614623       1.350252       0.009376      -0.010990       2.060270      -0.084918       1.433347           0.000005
            5              H       3.150508       8.270600       5.615615       0.137200       0.934105 0.71290376E+01  0.69011244E+02                                 1.658494                            1.625671      -1.280038       2.276735                    0.995915       3.688218      10.759839       0.455147       1.390162      -0.684228       0.001347       0.030653       0.022921       0.038299      -0.004319      -0.005048       0.008969      -0.018759      -0.007796      -0.011141      -0.005589       0.016730              1.654877       1.427289       0.076622       0.060108       1.723283       0.220056       1.814058          -0.000012
            6              H       3.006559       7.212684       1.746433       0.126922       1.116182 0.88318665E+01  0.89574618E+02                                 1.833110                            1.785577      -1.260120       2.294993                    0.994505       3.663840      10.695701       0.446105       1.353743      -0.693577      -0.005695       0.013827      -0.040687       0.043348       0.003222       0.004497      -0.006170      -0.009734       0.050442      -0.015453      -0.003467       0.018920              1.836158       1.540414      -0.022296      -0.012371       1.645179      -0.103955       2.322882           0.000204
            7              H       3.833468       7.724671      10.062525       0.128318       0.932312 0.70204328E+01  0.67035328E+02                                 1.603180                            1.574031      -0.905907       2.456596                    0.999008       3.422010       9.600808       0.484699       1.323409      -0.699561      -0.000648       0.039094      -0.000605       0.039105      -0.000600       0.003739       0.007503      -0.028765      -0.010875      -0.014294      -0.004434       0.018727              1.585500       1.358653      -0.008633       0.005247       1.986779      -0.095148       1.411070           0.000020
            8              H       4.092419       6.840613      12.133598       0.092593       1.041892 0.72538981E+01  0.69122065E+02                                 1.668491                            1.551565      -0.745019       2.521914                    0.999656       3.335876       9.042006       0.516489       1.244514      -0.717705       0.005474       0.028263       0.034569       0.044986       0.001504       0.001106       0.003475      -0.027823       0.024869      -0.018170       0.005476       0.012694              1.726529       1.379109       0.071946       0.167769       1.611023       0.511633       2.189454           0.000020
            9              H       3.704064       3.232571      10.748908       0.092104       1.092788 0.77144095E+01  0.75645513E+02                                 1.800990                            1.658909      -1.002421       2.396682                    0.997005       3.682488      10.573139       0.466930       1.337746      -0.695585      -0.005660      -0.043301       0.011428       0.045140      -0.002593       0.002962      -0.005206      -0.021752       0.023954      -0.015420       0.002199       0.013221              1.859259       1.445450       0.066333      -0.005282       2.675761      -0.161532       1.456567          -0.000009
           10              H       3.451709       4.014414       8.624832       0.124648       0.901428 0.66806621E+01  0.62881222E+02                                 1.559592                            1.530074      -0.769507       2.524755                    0.999492       3.320302       9.189691       0.495185       1.314125      -0.702170      -0.006461      -0.025120      -0.026477       0.037065       0.003386       0.004845       0.006210      -0.018923       0.027768      -0.015297       0.000453       0.014844              1.550901       1.340828       0.026968       0.054837       1.628764       0.232122       1.683111          -0.000030
           11              H       9.457420       2.701829       6.128415       0.147333       0.918037 0.66380218E+01  0.63066964E+02                                 1.646648                            1.576019      -1.141120       2.368961                    0.996324       3.448734       9.939225       0.459438       1.403187      -0.683228       0.034600       0.005543       0.019756       0.040226       0.002913       0.008478       0.003129       0.014714       0.009661      -0.009796      -0.004052       0.013848              1.667251       2.005866       0.104357       0.218247       1.453718       0.121086       1.542169          -0.000027
           12              H       5.472363       2.807815       6.078062       0.135290       0.959945 0.73166103E+01  0.71238373E+02                                 1.688858                            1.647355      -1.314993       2.271055                    0.994975       3.655848      10.671852       0.452279       1.390899      -0.684617      -0.034549       0.007124       0.017376       0.039323      -0.005137      -0.009427       0.001814       0.021833       0.018901      -0.015220      -0.002073       0.017292              1.692999       1.973526      -0.096147      -0.213259       1.533802       0.131802       1.571669          -0.000014
           13              H       7.455582       1.440691       2.868761       0.131964       1.079803 0.81248455E+01  0.80040742E+02                                 1.735010                            1.666125      -1.181386       2.334077                    0.995845       3.461936       9.695919       0.485265       1.281242      -0.709003      -0.000221      -0.012984      -0.038719       0.040839      -0.000548      -0.000268       0.009488       0.002700       0.033238      -0.010995      -0.004178       0.015173              1.740247       1.581811      -0.020469      -0.007131       1.616017       0.295492       2.022913           0.000050
           14              H       7.003047       7.133521       8.335969       0.139680       0.852439 0.62292552E+01  0.58729543E+02                                 1.603742                            1.554055      -1.306715       2.274446                    0.994571       3.697526      10.903210       0.446846       1.453878      -0.671668      -0.004292       0.017781      -0.030526       0.035587      -0.003284       0.000629       0.000523      -0.014225       0.009900      -0.009525       0.003293       0.006233              1.609564       1.323275      -0.032853       0.093603       1.553287      -0.351290       1.952131          -0.000095
           15              H       7.375289       8.261292      10.302362       0.096352       1.002859 0.73879932E+01  0.71605845E+02                                 1.696505                            1.622457      -0.975325       2.417427                    0.997266       3.586528      10.209798       0.472969       1.336138      -0.696378       0.000202       0.046959      -0.005502       0.047281       0.003190       0.001342      -0.000643      -0.022714       0.010358      -0.013640       0.003539       0.010102              1.706252       1.382878       0.077966       0.027903       2.317765      -0.020831       1.418113           0.000466
           16              H       7.341506       4.938221      12.319107       0.100476       1.102360 0.80060480E+01  0.78705365E+02                                 1.776495                            1.666201      -0.848074       2.480163                    0.998898       3.486012       9.803829       0.479128       1.300373      -0.705261      -0.000502      -0.028865       0.039500       0.048926       0.000639       0.004319      -0.008548      -0.033918       0.019356      -0.020988       0.001516       0.019472              1.824168       1.403562      -0.007923       0.018251       1.600253      -0.341546       2.468690           0.000189
           17              H       7.085730       3.692143      10.400416       0.136455       0.913544 0.66156233E+01  0.62694505E+02                                 1.628028                            1.563103      -1.032093       2.408458                    0.997119       3.465779       9.920468       0.466672       1.384956      -0.686631      -0.002865      -0.038249       0.003926       0.038556       0.004644       0.000763      -0.001667      -0.022610       0.021067      -0.015783       0.006195       0.009589              1.643386       1.341939       0.028804      -0.008602       2.197621       0.039092       1.390596           0.000026
           18              H       2.836666       5.057447       6.865149       0.309736       0.519611 0.33536143E+01  0.27010639E+02                                 1.164117                            1.152046      -1.063839       2.499781                    0.999861       2.487430       6.720157       0.512421       1.484081      -0.670024      -0.013142      -0.036355       0.002174       0.038718       0.013938       0.003352       0.000157      -0.027658       0.003376      -0.020621       0.001434       0.019187              1.163355       1.081903       0.085093      -0.019859       1.252293      -0.107524       1.155870          -0.000009
           19              H       7.981178       3.152703       8.207438       0.309513       0.493698 0.31033245E+01  0.25030067E+02                                 1.204296                            1.169288      -1.243202       2.392549                    0.998964       2.872300       8.311435       0.459647       1.652141      -0.638864       0.015663      -0.014806       0.017158       0.027549      -0.012635      -0.000406       0.003240      -0.015092       0.026472      -0.019185       0.006494       0.012692              1.214398       1.201331      -0.102000       0.196914       1.153267      -0.082492       1.288597           0.000002
           20              H      10.561034       8.794360       8.650009       0.144972       0.885249 0.64533520E+01  0.60907894E+02                                 1.604262                            1.550794      -1.149651       2.353140                    0.996649       3.497036      10.059363       0.464370       1.397507      -0.683625       0.006297       0.034494      -0.011414       0.036875       0.003806      -0.001976      -0.008722      -0.010335       0.026358      -0.010864      -0.004084       0.014948              1.614611       1.350243       0.009376      -0.010990       2.060255      -0.084918       1.433337           0.000005
           21              H      10.290669       4.906038       7.635011       0.137196       0.934119 0.71291840E+01  0.69013040E+02                                 1.658513                            1.625688      -1.280071       2.276717                    0.995915       3.688262      10.760010       0.455144       1.390164      -0.684227      -0.001348      -0.030652      -0.022921       0.038298      -0.004319      -0.005049       0.008969      -0.018759      -0.007795      -0.011141      -0.005588       0.016730              1.654896       1.427304       0.076624       0.060109       1.723303       0.220059       1.814081          -0.000009
           22              H      10.434618       5.963954      11.504193       0.126925       1.116198 0.88320366E+01  0.89576796E+02                                 1.833127                            1.785594      -1.260145       2.294979                    0.994505       3.663877      10.695844       0.446104       1.353741      -0.693577       0.005694      -0.013827       0.040686       0.043347       0.003222       0.004498      -0.006170      -0.009734       0.050441      -0.015453      -0.003466       0.018920              1.836175       1.540427      -0.022296      -0.012371       1.645195      -0.103955       2.322903           0.000205
           23              H       9.607709       5.451967       3.188101       0.128288       0.932323 0.70205459E+01  0.67036755E+02                                 1.603205                            1.574056      -0.905947       2.456576                    0.999007       3.422048       9.600975       0.484689       1.323429      -0.699558       0.000648      -0.039094       0.000605       0.039104      -0.000600       0.003739       0.007503      -0.028764      -0.010874      -0.014293      -0.004433       0.018727              1.585525       1.358672      -0.008634       0.005247       1.986813      -0.095151       1.411091           0.000023
           24              H       9.348758       6.336025       1.117028       0.092549       1.041928 0.72541960E+01  0.69125696E+02                                 1.668546                            1.551610      -0.745051       2.521896                    0.999656       3.335947       9.042285       0.516474       1.244535      -0.717701      -0.005475      -0.028263      -0.034570       0.044987       0.001504       0.001106       0.003475      -0.027824       0.024872      -0.018170       0.005477       0.012694              1.726588       1.379147       0.071950       0.167779       1.611075       0.511663       2.189541           0.000027
           25              H       9.737113       9.944067       2.501718       0.092073       1.092812 0.77146070E+01  0.75647950E+02                                 1.801024                            1.658936      -1.002442       2.396669                    0.997004       3.682534      10.573314       0.466924       1.337756      -0.695583       0.005660       0.043302      -0.011428       0.045141      -0.002593       0.002962      -0.005206      -0.021753       0.023955      -0.015421       0.002199       0.013222              1.859297       1.445472       0.066335      -0.005283       2.675828      -0.161538       1.456590          -0.000001
           26              H       9.989468       9.162224       4.625794       0.124618       0.901425 0.66806414E+01  0.62881009E+02                                 1.559600                            1.530082      -0.769517       2.524752                    0.999492       3.320301       9.189702       0.495179       1.314142      -0.702168       0.006460       0.025121       0.026478       0.037066       0.003386       0.004845       0.006210      -0.018923       0.027769      -0.015298       0.000453       0.014844              1.550909       1.340833       0.026968       0.054838       1.628773       0.232125       1.683119          -0.000029
           27              H       3.983757      10.474809       7.122211       0.147321       0.918044 0.66380936E+01  0.63067856E+02                                 1.646662                            1.576033      -1.141138       2.368952                    0.996324       3.448763       9.939345       0.459434       1.403196      -0.683227      -0.034600      -0.005543      -0.019756       0.040227       0.002914       0.008478       0.003129       0.014715       0.009662      -0.009796      -0.004051       0.013848              1.667266       2.005884       0.104358       0.218249       1.453730       0.121087       1.542183          -0.000028
           28              H       7.968814      10.368823       7.172564       0.135280       0.959941 0.73165775E+01  0.71237977E+02                                 1.688858                            1.647355      -1.314999       2.271053                    0.994975       3.655840      10.671825       0.452278       1.390905      -0.684616       0.034550      -0.007124      -0.017377       0.039324      -0.005137      -0.009427       0.001814       0.021833       0.018902      -0.015220      -0.002073       0.017293              1.692999       1.973526      -0.096147      -0.213259       1.533802       0.131802       1.571669          -0.000013
           29              H       5.985595      11.735947      10.381865       0.131949       1.079834 0.81251526E+01  0.80044596E+02                                 1.735051                            1.666163      -1.181433       2.334052                    0.995844       3.462004       9.696188       0.485256       1.281252      -0.709001       0.000221       0.012982       0.038720       0.040839      -0.000549      -0.000268       0.009488       0.002700       0.033238      -0.010996      -0.004177       0.015173              1.740288       1.581848      -0.020470      -0.007131       1.616053       0.295503       2.022964           0.000051
           30              H       6.438130       6.043117       4.914657       0.139674       0.852446 0.62293192E+01  0.58730277E+02                                 1.603749                            1.554061      -1.306707       2.274448                    0.994570       3.697544      10.903263       0.446846       1.453875      -0.671669       0.004293      -0.017781       0.030525       0.035586      -0.003284       0.000629       0.000523      -0.014225       0.009901      -0.009525       0.003293       0.006232              1.609571       1.323280      -0.032853       0.093604       1.553293      -0.351292       1.952140          -0.000095
           31              H       6.065888       4.915346       2.948264       0.096347       1.002879 0.73881736E+01  0.71608018E+02                                 1.696524                            1.622475      -0.975325       2.417423                    0.997266       3.586572      10.209947       0.472968       1.336134      -0.696379      -0.000201      -0.046958       0.005503       0.047279       0.003190       0.001342      -0.000643      -0.022713       0.010358      -0.013640       0.003539       0.010101              1.706271       1.382892       0.077968       0.027904       2.317793      -0.020831       1.418128           0.000466
           32              H       6.099671       8.238417       0.931519       0.100465       1.102357 0.80060074E+01  0.78704836E+02                                 1.776491                            1.666198      -0.848070       2.480165                    0.998898       3.486002       9.803781       0.479129       1.300374      -0.705261       0.000503       0.028865      -0.039501       0.048926       0.000639       0.004318      -0.008548      -0.033918       0.019356      -0.020987       0.001516       0.019471              1.824165       1.403559      -0.007923       0.018251       1.600250      -0.341546       2.468685           0.000189
           33              H       6.355447       9.484495       2.850210       0.136445       0.913550 0.66156738E+01  0.62695074E+02                                 1.628033                            1.563108      -1.032082       2.408461                    0.997119       3.465788       9.920486       0.466672       1.384954      -0.686631       0.002867       0.038248      -0.003926       0.038556       0.004643       0.000763      -0.001668      -0.022611       0.021066      -0.015783       0.006194       0.009589              1.643391       1.341943       0.028804      -0.008602       2.197632       0.039092       1.390600           0.000025
           34              H      10.604511       8.119191       6.385477       0.309726       0.519604 0.33535501E+01  0.27010009E+02                                 1.164112                            1.152041      -1.063850       2.499780                    0.999861       2.487407       6.720094       0.512418       1.484097      -0.670022       0.013142       0.036356      -0.002175       0.038719       0.013938       0.003352       0.000157      -0.027658       0.003375      -0.020621       0.001434       0.019187              1.163350       1.081898       0.085093      -0.019859       1.252289      -0.107524       1.155863          -0.000007
           35              H       5.459999      10.023935       5.043188       0.309505       0.493701 0.31033497E+01  0.25030327E+02                                 1.204303                            1.169295      -1.243206       2.392545                    0.998964       2.872317       8.311499       0.459644       1.652146      -0.638863      -0.015664       0.014805      -0.017158       0.027549      -0.012636      -0.000406       0.003240      -0.015091       0.026472      -0.019185       0.006494       0.012692              1.214405       1.201338      -0.102001       0.196916       1.153273      -0.082493       1.288605           0.000002
           36              C       2.959283       5.636077       3.017168      -0.027989      34.651860 0.46948041E+03  0.11213310E+05                                 9.266123                            7.240901      -0.114480       1.964850                    0.999102      27.949684      80.092019       0.612337       0.418793      -1.066317      -0.016804       0.029334       0.051368       0.061494       0.018272       0.000397      -0.017197       0.000869      -0.019901      -0.025135      -0.001184       0.026319             10.645130       5.321856      -0.099359      -0.549208      13.115505       3.088616      13.498030          -0.000701
           37              C       2.957060       5.277081       4.360781      -0.205880      32.799742 0.49068857E+03  0.11938073E+05                                 9.030396                            7.508775      -0.089982       1.946477                    0.997620      30.641691      90.788754       0.584271       0.430887      -1.050947      -0.008850      -0.007036      -0.030457       0.032487      -0.004262       0.002739      -0.039906       0.040947      -0.067706      -0.056347       0.022000       0.034347              9.788737       5.347659       0.135795      -0.021333       9.968696       1.843357      14.049856          -0.000528
           38              C       3.070499       6.258872       5.354578       0.280861      28.486772 0.35424927E+03  0.79504467E+04                                 8.428405                            6.509266      -0.133823       1.991175                    0.999190      24.853869      70.902849       0.608467       0.448525      -1.039672       0.016849      -0.019754       0.075632       0.079964       0.015364       0.015941      -0.016335      -0.050401       0.141950      -0.056994       0.003298       0.053696              9.582548       4.943834      -0.023162       0.468856       8.751582      -0.776758      15.052229           0.000244
           39              C       3.098165       7.603068       4.970310      -0.222683      32.469329 0.51531932E+03  0.12743795E+05                                 9.050231                            7.754491      -0.367502       1.843150                    0.998099      31.941962      96.700937       0.566008       0.437584      -1.042629       0.010452       0.017511      -0.017350       0.026775      -0.014557       0.004273       0.021897       0.043803      -0.022561      -0.038487       0.008252       0.030235              9.649111       5.672233       0.331325       0.105005      10.874412      -2.738865      12.400689           0.000554
           40              C       3.046565       7.936143       3.643922       0.000737      33.299192 0.44545625E+03  0.10548482E+05                                 9.198487                            7.209286      -0.296856       1.914954                    0.998401      27.778514      80.444425       0.591167       0.437533      -1.049934      -0.009552      -0.043945       0.013423       0.046932      -0.001773       0.018095       0.010055       0.010052       0.059956      -0.021693      -0.009243       0.030936             10.455175       5.451262       0.265007       0.074595      15.149614      -0.719804      10.764650          -0.000053
           41              C       3.004664       6.969531       2.644825      -0.144727      30.910538 0.48142855E+03  0.11740887E+05                                 8.844336                            7.558635      -0.441301       1.826814                    0.997908      31.357748      95.222849       0.564353       0.445027      -1.035060      -0.016576       0.005672       0.015598       0.023456      -0.005135       0.017001      -0.025751       0.056615       0.026687      -0.045160       0.004986       0.040175              9.449311       5.546714      -0.079409      -0.188329      12.866361       1.875956       9.934858           0.000667
           42              C       3.107594       9.384666       3.288805       0.589118      21.694671 0.25771940E+03  0.54036507E+04                                 7.271158                            5.748558      -0.159433       1.995911                    0.999526      23.081623      66.083151       0.607525       0.480842      -1.010054      -0.011760       0.041280      -0.010284       0.044137      -0.019999      -0.037216       0.032883       0.160075       0.046931      -0.097920       0.001371       0.096549              8.203611       5.162720       0.629430       1.321998      12.634987      -1.297493       6.813126           0.000001
           43              C       3.000228       4.581222       1.953142       0.665111      22.865594 0.23212369E+03  0.47465837E+04                                 7.571514                            5.519415      -0.216779       2.006578                    0.998823      21.730560      61.662183       0.608620       0.492150      -1.003095      -0.029838      -0.060785      -0.062583       0.092205      -0.048219       0.068115      -0.042941       0.120692      -0.055059      -0.080746      -0.048018       0.128764              8.879696       5.864731       1.654405      -2.241655       9.947267       1.472006      10.827091          -0.003489
           44              C       3.554613       6.606798       7.725115       0.489717      23.362152 0.29016187E+03  0.62289472E+04                                 7.542003                            6.038864      -0.233069       1.972073                    0.998881      23.372587      66.378523       0.605383       0.471304      -1.021313       0.010954       0.023047      -0.066306       0.071047      -0.022957      -0.008329       0.019598       0.052106       0.001998      -0.041141       0.000818       0.040322              8.315087       5.386507       0.920569       1.441322       7.373079      -1.000340      12.185675           0.000009
           45              C       3.626339       5.960592       9.087279       0.007340      31.652019 0.46304783E+03  0.11058699E+05                                 8.887826                            7.342844      -0.422396       1.867621                    0.998155      28.067621      81.314305       0.587346       0.436651      -1.051703       0.008662      -0.012604       0.047771       0.050159       0.008819      -0.007253       0.005417       0.008971      -0.039200      -0.018168       0.001315       0.016852              9.732484       5.574752      -0.097715       0.903759       9.622770      -2.142020      13.999930          -0.000019
           46              C       3.813001       6.802036      10.179131      -0.159369      28.165318 0.45907741E+03  0.10996467E+05                                 8.152673                            7.274434      -0.076832       1.948796                    0.999325      30.097542      88.797722       0.591555       0.432259      -1.048978      -0.005138      -0.011511      -0.002985       0.012954       0.000320      -0.006172       0.019311      -0.013218      -0.103263      -0.040941       0.011184       0.029757              8.414666       5.387944      -0.126949       1.185393       7.967905      -0.158845      11.888149           0.000038
           47              C       3.966749       6.260378      11.418064       0.077399      23.526944 0.33966573E+03  0.75497026E+04                                 7.267687                            6.278663       0.079497       2.042101                    0.999128      26.395760      75.141015       0.633161       0.435225      -1.046658      -0.009690      -0.029557      -0.006544       0.031785       0.009698      -0.014458       0.042631       0.069033      -0.058694      -0.067440       0.020015       0.047425              7.604868       4.668768       0.118975       1.156450       7.704929       0.374173      10.440906           0.000093
           48              C       3.741362       4.150377      10.605801       0.088010      24.688679 0.35378610E+03  0.79722390E+04                                 7.608630                            6.482712      -0.093493       1.989321                    0.997978      26.809797      77.740042       0.610186       0.445455      -1.036914      -0.021647       0.034268       0.016501       0.043763      -0.003645      -0.023171      -0.013200       0.030086      -0.162336      -0.061933       0.014533       0.047400              7.963192       4.819685       0.484701       0.767519      10.046649      -0.280219       9.023243          -0.000005
           49              C       3.584477       4.611125       9.324466      -0.185181      28.549096 0.46661125E+03  0.11227306E+05                                 8.216843                            7.339873      -0.041762       1.959064                    0.998620      30.438939      90.132982       0.587939       0.432965      -1.048102      -0.003222       0.004395       0.010991       0.012268       0.016161      -0.006452       0.036567       0.008641      -0.022012      -0.045374       0.010242       0.035132              8.433694       5.404286      -0.012458       0.526795       9.941894      -1.787688       9.954902          -0.000025
           50              C       8.664831       2.014148       4.385957      -0.001638      36.501975 0.43221609E+03  0.10061654E+05                                 9.491046                            6.890505       0.124268       2.052775                    0.999302      26.674284      74.241523       0.638712       0.411939      -1.076086      -0.032335       0.020315       0.022329       0.044236       0.002346       0.016039       0.005549      -0.000651       0.058555      -0.017109      -0.010415       0.027524             11.328661      17.473515      -1.395047      -2.483231       6.768524       2.799168       9.743943          -0.000035
           51              C       8.654794       2.557217       5.683193      -0.160929      33.042611 0.45363227E+03  0.10827951E+05                                 9.086723                            7.233492      -0.148360       1.938374                    0.998176      29.687501      87.283595       0.593254       0.432537      -1.049364       0.028431      -0.007559      -0.030156       0.042129       0.008644       0.031153      -0.029481      -0.061468      -0.004572      -0.056516       0.006691       0.049824             10.000346      12.127858      -1.264986      -2.447278       7.259783       3.376362      10.613396          -0.000068
           52              C       7.484591       2.870228       6.284772       0.266960      29.144641 0.34908722E+03  0.78087624E+04                                 8.557959                            6.471252      -0.146192       1.989873                    0.999126      24.799350      70.715335       0.608673       0.449856      -1.038520       0.003344       0.051182       0.074674       0.090593      -0.009505       0.014755       0.039199       0.000189       0.140264      -0.049490      -0.015841       0.065331              9.751956      10.652569      -0.191600      -0.544829       7.543512       4.210215      11.059787           0.000003
           53              C       6.275797       2.620656       5.647417      -0.190785      32.760643 0.48770159E+03  0.11860500E+05                                 9.005115                            7.473159      -0.103821       1.931568                    0.999396      30.894001      91.850824       0.586505       0.429423      -1.050671      -0.017455      -0.003818      -0.028449       0.033594      -0.006987      -0.029936      -0.025387      -0.038438      -0.042727      -0.050320       0.010605       0.039716              9.671042      11.017763       1.333986       2.007316       7.290606       3.216264      10.704759          -0.000067
           54              C       6.270429       2.092936       4.375357      -0.018094      35.476728 0.44570989E+03  0.10488637E+05                                 9.354800                            7.038191       0.069552       2.030701                    0.999406      27.273338      77.105554       0.624508       0.416774      -1.069595       0.039109       0.009781       0.020893       0.045406      -0.004537      -0.010698       0.008438       0.001880       0.049857      -0.012947      -0.010512       0.023460             10.805218      16.081067       0.773216       1.766341       6.593609       2.419941       9.740980          -0.000007
           55              C       7.463218       1.790255       3.730051      -0.142173      32.810483 0.45113691E+03  0.10743472E+05                                 8.969437                            7.162705      -0.001004       1.965688                    0.999549      30.083956      88.076665       0.603105       0.426459      -1.054071      -0.004821       0.012634       0.011836       0.017970       0.004125      -0.004311      -0.004493      -0.057552       0.062028      -0.039672       0.014933       0.024739              9.918429      15.444352      -0.334874      -0.253661       6.241989       1.765283       8.068947           0.000054
           56              C       9.990182       1.738987       3.749927       0.592819      22.512673 0.25360973E+03  0.52675970E+04                                 7.374393                            5.645260       0.063268       2.075721                    0.999737      22.415652      62.756487       0.625786       0.471230      -1.020669       0.037269      -0.002557      -0.017011       0.041048       0.027672       0.034938      -0.018094      -0.192056      -0.071765      -0.105115      -0.008085       0.113200              8.558978      13.198594      -1.486044      -2.177306       5.005437       1.048910       7.472904          -0.000015
           57              C       4.935417       1.848152       3.740652       0.580020      21.784866 0.26339398E+03  0.55402810E+04                                 7.262856                            5.794228      -0.040214       2.035090                    0.999651      23.027097      65.547937       0.609205       0.477988      -1.013840      -0.038746      -0.005029      -0.023220       0.045450      -0.016930      -0.038765      -0.040203      -0.171245      -0.021257      -0.103810       0.000019       0.103791              8.129251      11.805571       0.883648       2.025295       5.214804       1.157159       7.367378           0.000022
           58              C       6.761728       4.583593       7.820519       0.498176      22.781312 0.26700708E+03  0.56139324E+04                                 7.411251                            5.798644       0.031331       2.077633                    0.999212      22.587174      63.484256       0.616879       0.472238      -1.020808      -0.000883      -0.018404      -0.060914       0.063639       0.045727      -0.043011      -0.019592      -0.019621      -0.042829      -0.056664      -0.018206       0.074870              8.320078       6.888338      -2.559183       0.977443       8.993669       2.731944       9.078228           0.000040
           59              C       7.021709       5.286231       9.142932       0.037651      30.155131 0.44971251E+03  0.10660267E+05                                 8.634726                            7.250636      -0.245448       1.936998                    0.998410      27.296235      78.741787       0.589419       0.438378      -1.050840      -0.003150       0.026568       0.031106       0.041029      -0.018253      -0.005702      -0.013554       0.044145      -0.062681      -0.034295      -0.004804       0.039099              9.435699       5.246078       0.503766       1.164496      10.175044       2.372783      12.885975          -0.000181
           60              C       7.097315       6.662986       9.132331      -0.126939      28.064093 0.45558394E+03  0.10923824E+05                                 8.284716                            7.353056      -0.323371       1.890445                    0.996464      29.636882      88.321416       0.573986       0.445040      -1.038328       0.000407      -0.004269       0.008141       0.009201      -0.008655      -0.012894      -0.005628       0.044441      -0.045764      -0.024882      -0.009394       0.034276              8.667775       5.287697       0.587885       1.193701       9.949094       1.302601      10.766534          -0.000141
           61              C       7.314686       7.333708      10.320913       0.080853      23.977233 0.35117852E+03  0.78845519E+04                                 7.407769                            6.407211       0.087008       2.043167                    0.999504      26.665212      76.723688       0.622323       0.438371      -1.042968      -0.006876      -0.036613       0.024291       0.044473      -0.013479      -0.013351      -0.018607       0.006869      -0.089247      -0.041960       0.013156       0.028804              7.853779       4.726578       0.606610       1.053198       8.414256       0.659817      10.420503          -0.000002
           62              C       7.310610       5.378822      11.500218       0.097425      24.582210 0.34823752E+03  0.78156414E+04                                 7.608529                            6.433960      -0.053022       2.003083                    0.998814      26.611915      76.991099       0.612216       0.445772      -1.036812      -0.007382       0.040114      -0.025209       0.047949      -0.016125       0.000788      -0.032881       0.021840      -0.066295      -0.046852       0.009974       0.036878              8.163094       4.638838       0.673787       0.517315       8.730921       1.421272      11.119523           0.000940
           63              C       7.131513       4.620521      10.356689      -0.155415      29.398120 0.45984160E+03  0.11020360E+05                                 8.443058                            7.308567      -0.111497       1.952638                    0.997072      29.745483      87.807503       0.586720       0.435600      -1.046866      -0.002734       0.006272       0.005864       0.009011      -0.005360      -0.004030      -0.015245       0.003314      -0.052877      -0.025859       0.009521       0.016338              8.967696       5.274738       0.279037       0.776698       9.713893       1.496196      11.914458           0.000874
           64              C      10.481894       7.540561      10.233458      -0.027990      34.651976 0.46948258E+03  0.11213374E+05                                 9.266133                            7.240911      -0.114470       1.964851                    0.999103      27.949768      80.092274       0.612338       0.418792      -1.066318       0.016800      -0.029334      -0.051368       0.061493       0.018270       0.000397      -0.017197       0.000865      -0.019901      -0.025134      -0.001185       0.026319             10.645140       5.321862      -0.099357      -0.549207      13.115557       3.088615      13.498002          -0.000697
           65              C      10.484117       7.899557       8.889845      -0.205878      32.799568 0.49068610E+03  0.11937994E+05                                 9.030357                            7.508752      -0.089980       1.946479                    0.997620      30.641574      90.788253       0.584273       0.430887      -1.050947       0.008846       0.007038       0.030455       0.032485      -0.004263       0.002739      -0.039907       0.040945      -0.067699      -0.056347       0.022001       0.034346              9.788685       5.347639       0.135796      -0.021334       9.968675       1.843335      14.049741          -0.000524
           66              C      10.370678       6.917766       7.896048       0.280862      28.486722 0.35424921E+03  0.79504417E+04                                 8.428381                            6.509257      -0.133798       1.991183                    0.999190      24.853835      70.902632       0.608469       0.448524      -1.039673      -0.016850       0.019755      -0.075632       0.079965       0.015364       0.015940      -0.016334      -0.050403       0.141943      -0.056993       0.003299       0.053694              9.582513       4.943823      -0.023163       0.468852       8.751569      -0.776758      15.052147           0.000248
           67              C      10.343012       5.573570       8.280316      -0.222690      32.469578 0.51532440E+03  0.12743953E+05                                 9.050270                            7.754522      -0.367503       1.843147                    0.998099      31.942187      96.701789       0.566007       0.437583      -1.042629      -0.010455      -0.017510       0.017349       0.026774      -0.014556       0.004273       0.021897       0.043800      -0.022551      -0.038485       0.008254       0.030231              9.649154       5.672258       0.331327       0.105004      10.874456      -2.738867      12.400747           0.000561
           68              C      10.394612       5.240495       9.606704       0.000732      33.299405 0.44545899E+03  0.10548564E+05                                 9.198524                            7.209307      -0.296844       1.914954                    0.998402      27.778679      80.445005       0.591167       0.437533      -1.049934       0.009550       0.043946      -0.013423       0.046932      -0.001772       0.018094       0.010054       0.010049       0.059956      -0.021691      -0.009244       0.030934             10.455227       5.451282       0.265009       0.074593      15.149705      -0.719799      10.764693          -0.000050
           69              C      10.436513       6.207107      10.605801      -0.144743      30.911062 0.48143853E+03  0.11741194E+05                                 8.844425                            7.558704      -0.441295       1.826811                    0.997908      31.358175      95.224455       0.564351       0.445026      -1.035061       0.016572      -0.005672      -0.015598       0.023455      -0.005134       0.017000      -0.025751       0.056608       0.026696      -0.045158       0.004986       0.040172              9.449415       5.546770      -0.079410      -0.188334      12.866523       1.875992       9.934952           0.000669
           70              C      10.333583       3.791972       9.961821       0.589112      21.694789 0.25772085E+03  0.54036876E+04                                 7.271178                            5.748569      -0.159419       1.995914                    0.999526      23.081690      66.083345       0.607525       0.480841      -1.010054       0.011759      -0.041281       0.010287       0.044138      -0.020000      -0.037218       0.032882       0.160069       0.046925      -0.097915       0.001367       0.096548              8.203644       5.162727       0.629431       1.321994      12.635075      -1.297506       6.813130           0.000004
           71              C      10.440949       8.595416      11.297484       0.665105      22.865622 0.23212379E+03  0.47465826E+04                                 7.571508                            5.519408      -0.216756       2.006586                    0.998823      21.730497      61.661834       0.608623       0.492149      -1.003096       0.029835       0.060786       0.062583       0.092205      -0.048220       0.068117      -0.042938       0.120688      -0.055053      -0.080742      -0.048021       0.128763              8.879693       5.864724       1.654417      -2.241649       9.947301       1.471993      10.827053          -0.003486
           72              C       9.886564       6.569840       5.525511       0.489714      23.361949 0.29015915E+03  0.62288731E+04                                 7.541961                            6.038838      -0.233059       1.972078                    0.998881      23.372448      66.378004       0.605384       0.471305      -1.021313      -0.010956      -0.023046       0.066304       0.071045      -0.022957      -0.008328       0.019601       0.052106       0.001991      -0.041142       0.000818       0.040324              8.315034       5.386481       0.920564       1.441311       7.373038      -1.000329      12.185584           0.000017
           73              C       9.814838       7.216046       4.163347       0.007335      31.651872 0.46304565E+03  0.11058619E+05                                 8.887752                            7.342790      -0.422350       1.867639                    0.998155      28.067430      81.313305       0.587353       0.436646      -1.051707      -0.008665       0.012603      -0.047768       0.050157       0.008819      -0.007253       0.005417       0.008965      -0.039195      -0.018166       0.001317       0.016850              9.732394       5.574707      -0.097711       0.903744       9.622711      -2.141978      13.999765          -0.000016
           74              C       9.628176       6.374602       3.071495      -0.159390      28.165290 0.45907666E+03  0.10996446E+05                                 8.152679                            7.274435      -0.076835       1.948795                    0.999325      30.097499      88.797606       0.591554       0.432260      -1.048978       0.005135       0.011508       0.002988       0.012951       0.000320      -0.006173       0.019310      -0.013214      -0.103270      -0.040943       0.011187       0.029756              8.414674       5.387943      -0.126949       1.185394       7.967913      -0.158845      11.888165           0.000044
           75              C       9.474428       6.916260       1.832562       0.077398      23.526401 0.33965458E+03  0.75493895E+04                                 7.267567                            6.278546       0.079500       2.042109                    0.999128      26.395315      75.139318       0.633169       0.435223      -1.046659       0.009686       0.029559       0.006542       0.031786       0.009699      -0.014457       0.042628       0.069031      -0.058694      -0.067437       0.020014       0.047423              7.604749       4.668682       0.118980       1.156430       7.704819       0.374195      10.440746           0.000121
           76              C       9.699815       9.026261       2.644825       0.088006      24.688236 0.35377710E+03  0.79719771E+04                                 7.608510                            6.482602      -0.093461       1.989336                    0.997978      26.809417      77.738383       0.610196       0.445451      -1.036918       0.021644      -0.034268      -0.016503       0.043762      -0.003644      -0.023171      -0.013199       0.030084      -0.162333      -0.061931       0.014533       0.047398              7.963071       4.819603       0.484693       0.767503      10.046524      -0.280219       9.023086           0.000024
           77              C       9.856700       8.565513       3.926160      -0.185197      28.548952 0.46660786E+03  0.11227199E+05                                 8.216811                            7.339843      -0.041743       1.959071                    0.998620      30.438767      90.132234       0.587941       0.432965      -1.048102       0.003219      -0.004395      -0.010987       0.012263       0.016161      -0.006453       0.036568       0.008644      -0.022011      -0.045377       0.010244       0.035132              8.433661       5.404262      -0.012458       0.526792       9.941866      -1.787673       9.954855          -0.000020
           78              C       4.776346      11.162490       8.864669      -0.001654      36.502500 0.43222206E+03  0.10061833E+05                                 9.491145                            6.890557       0.124236       2.052761                    0.999302      26.674522      74.242467       0.638709       0.411939      -1.076085       0.032334      -0.020319      -0.022327       0.044236       0.002346       0.016038       0.005550      -0.000644       0.058565      -0.017106      -0.010420       0.027526             11.328801      17.473774      -1.395070      -2.483267       6.768587       2.799202       9.744042          -0.000034
           79              C       4.786383      10.619421       7.567433      -0.160943      33.043038 0.45363902E+03  0.10828160E+05                                 9.086813                            7.233553      -0.148385       1.938362                    0.998176      29.687796      87.284840       0.593250       0.432538      -1.049363      -0.028432       0.007557       0.030157       0.042130       0.008644       0.031154      -0.029479      -0.061458      -0.004565      -0.056514       0.006694       0.049819             10.000452      12.127987      -1.265004      -2.447312       7.259858       3.376409      10.613512          -0.000070
           80              C       5.956586      10.306410       6.965854       0.266950      29.144788 0.34908899E+03  0.78088110E+04                                 8.557980                            6.471262      -0.146180       1.989875                    0.999126      24.799435      70.715599       0.608673       0.449856      -1.038521      -0.003343      -0.051184      -0.074674       0.090594      -0.009506       0.014756       0.039200       0.000192       0.140267      -0.049492      -0.015840       0.065332              9.751986      10.652596      -0.191605      -0.544835       7.543534       4.210236      11.059827           0.000007
           81              C       7.165380      10.555982       7.603209      -0.190791      32.760617 0.48770091E+03  0.11860481E+05                                 9.005113                            7.473155      -0.103828       1.931565                    0.999396      30.894002      91.850862       0.586505       0.429423      -1.050670       0.017456       0.003814       0.028449       0.033595      -0.006988      -0.029936      -0.025387      -0.038435      -0.042724      -0.050320       0.010606       0.039714              9.671043      11.017772       1.333981       2.007308       7.290605       3.216264      10.704752          -0.000065
           82              C       7.170748      11.083702       8.875269      -0.018109      35.477141 0.44571516E+03  0.10488802E+05                                 9.354903                            7.038253       0.069518       2.030687                    0.999406      27.273550      77.106542       0.624502       0.416777      -1.069592      -0.039107      -0.009785      -0.020891       0.045404      -0.004536      -0.010698       0.008436       0.001878       0.049861      -0.012947      -0.010512       0.023460             10.805355      16.081314       0.773231       1.766368       6.593675       2.419969       9.741074          -0.000007
           83              C       5.977959      11.386383       9.520575      -0.142185      32.810795 0.45114131E+03  0.10743610E+05                                 8.969499                            7.162741      -0.001035       1.965675                    0.999549      30.084213      88.077762       0.603103       0.426459      -1.054070       0.004822      -0.012640      -0.011831       0.017972       0.004125      -0.004311      -0.004493      -0.057543       0.062040      -0.039670       0.014931       0.024739              9.918512      15.444498      -0.334873      -0.253658       6.242028       1.765303       8.069011           0.000058
           84              C       3.450995      11.437651       9.500699       0.592809      22.512834 0.25361142E+03  0.52676427E+04                                 7.374432                            5.645281       0.063257       2.075715                    0.999737      22.415773      62.756961       0.625785       0.471231      -1.020668      -0.037268       0.002553       0.017013       0.041047       0.027671       0.034940      -0.018093      -0.192051      -0.071763      -0.105114      -0.008082       0.113197              8.559040      13.198728      -1.486066      -2.177343       5.005458       1.048917       7.472934          -0.000014
           85              C       8.505760      11.328486       9.509974       0.580011      21.784869 0.26339356E+03  0.55402697E+04                                 7.262862                            5.794226      -0.040213       2.035091                    0.999651      23.027060      65.547805       0.609205       0.477988      -1.013840       0.038745       0.005027       0.023222       0.045450      -0.016928      -0.038765      -0.040203      -0.171242      -0.021259      -0.103808       0.000018       0.103790              8.129270      11.805640       0.883658       2.025308       5.214801       1.157158       7.367369           0.000023
           86              C       6.679449       8.593045       5.430107       0.498170      22.781205 0.26700552E+03  0.56138906E+04                                 7.411232                            5.798630       0.031326       2.077632                    0.999212      22.587088      63.483944       0.616880       0.472239      -1.020808       0.000886       0.018406       0.060912       0.063638       0.045728      -0.043012      -0.019591      -0.019617      -0.042834      -0.056665      -0.018205       0.074871              8.320057       6.888320      -2.559181       0.977434       8.993654       2.731938       9.078198           0.000041
           87              C       6.419468       7.890407       4.107694       0.037651      30.154991 0.44970994E+03  0.10660189E+05                                 8.634700                            7.250615      -0.245449       1.937000                    0.998410      27.296114      78.741349       0.589420       0.438378      -1.050841       0.003155      -0.026568      -0.031107       0.041030      -0.018252      -0.005703      -0.013553       0.044149      -0.062686      -0.034296      -0.004806       0.039102              9.435669       5.246059       0.503764       1.164486      10.175027       2.372769      12.885920          -0.000182
           88              C       6.343862       6.513652       4.118295      -0.126946      28.064142 0.45558449E+03  0.10923843E+05                                 8.284732                            7.353065      -0.323370       1.890444                    0.996464      29.636929      88.321641       0.573985       0.445040      -1.038327      -0.000401       0.004269      -0.008142       0.009202      -0.008656      -0.012894      -0.005629       0.044445      -0.045762      -0.024884      -0.009394       0.034278              8.667793       5.287704       0.587888       1.193703       9.949115       1.302610      10.766561          -0.000143
           89              C       6.126491       5.842930       2.929713       0.080843      23.977426 0.35118178E+03  0.78846466E+04                                 7.407817                            6.407247       0.087001       2.043161                    0.999504      26.665382      76.724386       0.622320       0.438371      -1.042967       0.006882       0.036614      -0.024292       0.044476      -0.013479      -0.013350      -0.018608       0.006870      -0.089252      -0.041962       0.013157       0.028804              7.853832       4.726605       0.606617       1.053207       8.414310       0.659825      10.420580          -0.000002
           90              C       6.130567       7.797816       1.750408       0.097424      24.581990 0.34823351E+03  0.78155265E+04                                 7.608484                            6.433924      -0.053014       2.003089                    0.998814      26.611706      76.990289       0.612218       0.445772      -1.036812       0.007389      -0.040115       0.025209       0.047951      -0.016123       0.000787      -0.032882       0.021844      -0.066297      -0.046854       0.009977       0.036877              8.163043       4.638809       0.673783       0.517308       8.730873       1.421246      11.119445           0.000943
           91              C       6.309664       8.556117       2.893937      -0.155415      29.397894 0.45983697E+03  0.11020220E+05                                 8.443014                            7.308530      -0.111489       1.952642                    0.997072      29.745303      87.806799       0.586722       0.435600      -1.046866       0.002742      -0.006272      -0.005864       0.009014      -0.005360      -0.004032      -0.015245       0.003316      -0.052879      -0.025860       0.009523       0.016337              8.967647       5.274706       0.279036       0.776687       9.713853       1.496174      11.914381           0.000875
           92              N       3.113396       5.852500       6.686266      -0.410451      35.510640 0.47182034E+03  0.11245423E+05                                 9.266365                            7.159726      -0.442240       1.894060                    0.996128      28.693491      81.241490       0.630753       0.407425      -1.077287       0.029226       0.046025      -0.064946       0.084796       0.054159       0.014645      -0.003603      -0.137961       0.040064      -0.096433       0.015381       0.081052             10.558600       6.606841       0.564656       1.935825       6.734363      -0.630956      18.334595           0.000351
           93              N       3.946825       4.950642      11.672476      -0.272433      31.362840 0.52803755E+03  0.12762645E+05                                 8.104648                            7.337493       0.359020       2.099828                    0.999801      28.964716      78.854889       0.662778       0.382351      -1.110128      -0.063625       0.106986      -0.259173       0.287515       0.037376      -0.050614       0.150848      -0.041073      -0.594060      -0.268932       0.086494       0.182437              8.205084       5.423335       0.655608       0.893620       9.933725       1.358241       9.258191          -0.000147
           94              N       7.497905       3.487077       7.579358      -0.428192      37.491654 0.49877491E+03  0.12054237E+05                                 9.583675                            7.359912      -0.482849       1.876429                    0.996296      29.125259      83.041520       0.622299       0.407260      -1.077386      -0.008720      -0.011520      -0.098988       0.100037      -0.060407       0.019130       0.030067       0.000638       0.076646      -0.084260       0.032977       0.051283             10.943090       7.561855      -2.987020      -0.173805      12.802027       4.939927      12.465388           0.000016
           95              N       7.441397       6.711823      11.497568      -0.207634      33.852687 0.53095460E+03  0.12892345E+05                                 8.734168                            7.450032       0.016429       2.023202                    0.999298      28.006999      77.232483       0.643489       0.392004      -1.099678      -0.034550      -0.068503      -0.109620       0.133802      -0.007122      -0.014338      -0.050189      -0.028795      -0.077113      -0.060306       0.002759       0.057548              9.617531       5.697765       0.996381       0.913778       9.775230       1.094909      13.379599          -0.002591
           96              N      10.327781       7.324138       6.564360      -0.410443      35.510084 0.47181231E+03  0.11245175E+05                                 9.266242                            7.159646      -0.442231       1.894068                    0.996128      28.693172      81.240156       0.630760       0.407423      -1.077289      -0.029228      -0.046022       0.064944       0.084794       0.054157       0.014646      -0.003604      -0.137964       0.040070      -0.096435       0.015383       0.081051             10.558443       6.606757       0.564655       1.935791       6.734298      -0.630948      18.334275           0.000349
           97              N       9.494352       8.225996       1.578150      -0.272459      31.362717 0.52803478E+03  0.12762560E+05                                 8.104649                            7.337493       0.359016       2.099829                    0.999801      28.964554      78.854372       0.662776       0.382353      -1.110127       0.063624      -0.106988       0.259174       0.287516       0.037375      -0.050615       0.150846      -0.041052      -0.594060      -0.268932       0.086505       0.182427              8.205086       5.423332       0.655611       0.893617       9.933750       1.358251       9.258175          -0.000129
           98              N       5.943272       9.689561       5.671268      -0.428195      37.491619 0.49877385E+03  0.12054203E+05                                 9.583662                            7.359897      -0.482840       1.876432                    0.996296      29.125235      83.041384       0.622301       0.407259      -1.077387       0.008720       0.011520       0.098988       0.100037      -0.060409       0.019131       0.030068       0.000644       0.076649      -0.084263       0.032979       0.051284             10.943079       7.561843      -2.987021      -0.173809      12.802011       4.939926      12.465384           0.000015
           99              N       5.999780       6.464815       1.753058      -0.207630      33.852363 0.53094803E+03  0.12892141E+05                                 8.734106                            7.449981       0.016444       2.023211                    0.999298      28.006804      77.231721       0.643492       0.392003      -1.099679       0.034554       0.068503       0.109618       0.133801      -0.007121      -0.014336      -0.050188      -0.028791      -0.077103      -0.060303       0.002758       0.057545              9.617456       5.697722       0.996370       0.913769       9.775162       1.094869      13.379485          -0.002590
          100              O       3.556668       4.833146       0.866591      -0.528501      41.316553 0.56541596E+03  0.13779048E+05                                 9.548338                            7.397448       0.276899       2.134326                    0.997930      27.727809      73.635111       0.692513       0.362934      -1.134703      -0.028749       0.002959       0.010349       0.030698      -0.010314      -0.017659      -0.050952       0.138265      -0.014666      -0.097233       0.021768       0.075465             11.245008       9.534456       1.204423      -5.566530       6.336243      -0.130459      17.864324          -0.020533
          101              O       2.448451       3.472505       2.206229      -0.678621      47.605585 0.69360575E+03  0.17794369E+05                                10.500743                            8.236285       0.132040       2.055784                    0.997352      30.058660      81.984442       0.650961       0.366759      -1.131387      -0.020095       0.109460      -0.015650       0.112384      -0.001024       0.038309      -0.067234       0.073080      -0.129848      -0.103203       0.024376       0.078826             11.971577       8.791332       4.603389      -1.124177      19.107308      -2.782469       8.016091          -0.006098
          102              O       2.748816       9.785978       2.147926      -0.659562      32.902630 0.56298543E+03  0.13692757E+05                                 8.062325                            7.306878       0.527890       2.189942                    0.997726      29.104407      76.988613       0.708132       0.355630      -1.141509      -0.034222      -0.086573      -0.007181       0.093368      -0.039101       0.012150      -0.022145       0.098530       0.135139      -0.087621       0.024895       0.062725              8.448613       6.438504      -0.677330       1.692072       9.317959      -2.466030       9.589377           0.000053
          103              O       3.524734      10.219913       4.110344      -0.624179      37.349027 0.61739610E+03  0.15364359E+05                                 8.915090                            7.759532       0.230462       2.119061                    0.994355      28.515523      76.266183       0.673003       0.365711      -1.133715      -0.010338      -0.043993       0.047930       0.065876       0.022625      -0.002269       0.070379       0.071509      -0.025700      -0.093958       0.033463       0.060495              9.692383       8.016433       1.923126       2.112371      13.646228       1.420590       7.414488          -0.000040
          104              O       3.885547       7.770052       7.617785      -0.453357      27.472758 0.45662902E+03  0.10488655E+05                                 7.058277                            6.585367       0.762131       2.348210                    0.995007      25.204422      63.775371       0.748725       0.356146      -1.146637      -0.004936      -0.023818      -0.016022       0.029126      -0.015390      -0.027623      -0.001599       0.021405      -0.209671      -0.076404       0.018144       0.058260              7.110112       5.738962       1.884422      -0.023555       9.587929      -0.934580       6.003445          -0.000012
          105              O      10.089469       1.516854       2.507018      -0.657708      33.140571 0.56493340E+03  0.13738111E+05                                 8.079673                            7.313042       0.559799       2.200383                    0.997621      29.057469      76.605442       0.709490       0.355001      -1.143169      -0.074762       0.006096       0.007393       0.075374       0.023196      -0.008702       0.016799      -0.147884       0.138946      -0.101502       0.035088       0.066414              8.363116       8.133524      -0.130906      -1.574883       6.633771       0.817461      10.322051          -0.000141
          106              O       0.938912       1.715290       4.446910      -0.614448      33.204221 0.52566151E+03  0.12532024E+05                                 8.103060                            7.027791       0.627477       2.242989                    0.998890      27.805778      72.151035       0.729169       0.352341      -1.147411      -0.043782       0.009810       0.052886       0.069354       0.005195       0.064194      -0.021063      -0.020935      -0.131831      -0.089584       0.033370       0.056214              8.945416      14.397599      -1.019211       0.804006       6.310992       0.081032       6.127657          -0.000100
          107              O       4.850487       1.452318       2.530870      -0.690497      33.144247 0.58365960E+03  0.14294078E+05                                 8.000376                            7.374968       0.646811       2.214484                    0.999200      29.636608      78.129653       0.715678       0.349456      -1.148930       0.084436       0.016615       0.018204       0.087960      -0.006233       0.004660       0.014935      -0.129409       0.165552      -0.092793       0.029183       0.063610              8.189169       7.367067       0.428750       1.323142       6.951508       1.193378      10.248933           0.000243
          108              O       3.894114       2.044172       4.391257      -0.600179      33.933582 0.57097392E+03  0.13935006E+05                                 8.330939                            7.443278       0.345837       2.159795                    0.995903      28.046799      74.300724       0.689718       0.363868      -1.135078       0.035934       0.005733       0.048687       0.060782      -0.009756      -0.064942      -0.036219      -0.034426      -0.136059      -0.098791       0.037414       0.061378              8.942700      13.125186      -0.349443      -0.540714       7.483465       0.273651       6.219450          -0.000046
          109              O       5.948592       5.057307       7.065234      -0.465725      29.624771 0.48849536E+03  0.11411274E+05                                 7.460148                            6.832075       0.710652       2.324265                    0.994545      25.549193      65.191318       0.731739       0.358324      -1.144908       0.027645      -0.010858       0.002996       0.029852       0.022179       0.002568      -0.065767       0.066097      -0.090605      -0.092170       0.030963       0.061206              7.679653       8.722630      -2.441187       2.392042       6.608748      -1.125790       7.707580          -0.000070
          110              O       9.884509       8.343492      12.384035      -0.528496      41.315945 0.56540650E+03  0.13778758E+05                                 9.548246                            7.397388       0.276905       2.134332                    0.997930      27.727582      73.634299       0.692516       0.362934      -1.134704       0.028749      -0.002951      -0.010345       0.030696      -0.010313      -0.017658      -0.050948       0.138263      -0.014661      -0.097229       0.021766       0.075463             11.244889       9.534364       1.204414      -5.566457       6.336194      -0.130462      17.864110          -0.020524
          111              O      10.992726       9.704133      11.044397      -0.678610      47.604398 0.69358211E+03  0.17793601E+05                                10.500555                            8.236126       0.132067       2.055799                    0.997352      30.058240      81.982772       0.650970       0.366758      -1.131389       0.020091      -0.109458       0.015653       0.112382      -0.001022       0.038311      -0.067234       0.073084      -0.129827      -0.103201       0.024374       0.078826             11.971377       8.791166       4.603310      -1.124154      19.107031      -2.782430       8.015934          -0.006092
          112              O      10.692361       3.390660      11.102700      -0.659564      32.902509 0.56298259E+03  0.13692667E+05                                 8.062290                            7.306847       0.527916       2.189950                    0.997726      29.104375      76.988394       0.708136       0.355628      -1.141510       0.034216       0.086566       0.007179       0.093360      -0.039102       0.012147      -0.022150       0.098531       0.135146      -0.087624       0.024897       0.062727              8.448581       6.438470      -0.677322       1.692055       9.317960      -2.466017       9.589314           0.000054
          113              O       9.916443       2.956725       9.140282      -0.624175      37.348851 0.61739219E+03  0.15364240E+05                                 8.915069                            7.759512       0.230448       2.119059                    0.994355      28.515430      76.265922       0.673003       0.365712      -1.133715       0.010339       0.043984      -0.047923       0.065865       0.022625      -0.002269       0.070378       0.071500      -0.025705      -0.093954       0.033460       0.060494              9.692366       8.016404       1.923105       2.112356      13.646234       1.420564       7.414460          -0.000039
          114              O       9.555630       5.406586       5.632841      -0.453383      27.473013 0.45663503E+03  0.10488832E+05                                 7.058338                            6.585426       0.762106       2.348200                    0.995007      25.204526      63.775838       0.748718       0.356147      -1.146635       0.004934       0.023818       0.016015       0.029123      -0.015390      -0.027622      -0.001598       0.021409      -0.209662      -0.076400       0.018140       0.058260              7.110172       5.739014       1.884435      -0.023554       9.587992      -0.934594       6.003510          -0.000019
          115              O       3.351708      11.659784      10.743608      -0.657724      33.140721 0.56493653E+03  0.13738206E+05                                 8.079692                            7.313056       0.559807       2.200383                    0.997621      29.057564      76.605746       0.709490       0.355001      -1.143169       0.074767      -0.006103      -0.007390       0.075379       0.023194      -0.008702       0.016797      -0.147883       0.138959      -0.101503       0.035092       0.066411              8.363139       8.133586      -0.130917      -1.574899       6.633767       0.817464      10.322064          -0.000127
          116              O       2.420665      11.461348       8.803716      -0.614454      33.204332 0.52566348E+03  0.12532088E+05                                 8.103093                            7.027815       0.627443       2.242978                    0.998890      27.805776      72.151171       0.729166       0.352342      -1.147410       0.043777      -0.009815      -0.052882       0.069349       0.005193       0.064193      -0.021059      -0.020927      -0.131834      -0.089581       0.033366       0.056214              8.945464      14.397708      -1.019230       0.803988       6.311007       0.081037       6.127675          -0.000108
          117              O       8.590690      11.724320      10.719756      -0.690507      33.144122 0.58365664E+03  0.14293985E+05                                 8.000345                            7.374939       0.646838       2.214492                    0.999200      29.636574      78.129444       0.715681       0.349455      -1.148931      -0.084435      -0.016622      -0.018206       0.087960      -0.006229       0.004661       0.014932      -0.129405       0.165554      -0.092791       0.029183       0.063608              8.189141       7.367084       0.428758       1.323149       6.951467       1.193371      10.248873           0.000244
          118              O       9.547063      11.132466       8.859369      -0.600179      33.933083 0.57096282E+03  0.13934664E+05                                 8.330850                            7.443197       0.345854       2.159804                    0.995903      28.046580      74.299888       0.689723       0.363867      -1.135079      -0.035931      -0.005733      -0.048682       0.060777      -0.009754      -0.064939      -0.036215      -0.034422      -0.136061      -0.098787       0.037412       0.061375              8.942611      13.125084      -0.349430      -0.540706       7.483370       0.273653       6.219380          -0.000050
          119              O       7.492585       8.119331       6.185392      -0.465739      29.624709 0.48849415E+03  0.11411239E+05                                 7.460143                            6.832071       0.710653       2.324266                    0.994545      25.549158      65.191220       0.731739       0.358325      -1.144908      -0.027639       0.010863      -0.003000       0.029848       0.022181       0.002566      -0.065766       0.066098      -0.090606      -0.092169       0.030961       0.061208              7.679646       8.722620      -2.441187       2.392035       6.608749      -1.125786       7.707570          -0.000069

******************************************************
Auxiliary information for the entire system
The total spin magnetic moment of the unit cell is   0.114165
The total net atomic charge of the unit cell is   -0.000001
Accuracy of reproducing the electrostatic potential in the unit cell:
  The inner radius (bohr) =    5.0000
  The outer radius (bohr) =   12.0000
  Valid grid points have density less than (e/(bohr^3)) =    0.0001
  The number of valid grid points were=         1476
  The rms potential error without charges in kcal/mol is=      9.48337
  The rms potential error with partial charges in kcal/mol is=      3.57144
  The RRMSE value at monopole order=      0.37660
  The rms potential error with partial charges and cloud penetration in kcal/mol is=      3.56581
  The RRMSE value at monopole order with cloud penetration is=      0.37601
  The rms potential error with partial charges and atomic dipoles in kcal/mol is=      0.72803
  The RRMSE value at dipole order=      0.07677
  The rms potential error with partial charges, atomic dipoles and cloud penetration in kcal/mol is=      0.71703
  The RRMSE value at dipole order with cloud penetration=      0.07561

******************************************************
The electron densities and ab initio electrostatic potential were computed in VASP using the PBE functional and
projector augmented wave method. See the main text of the journal article for a description of computational details.
The atomic charges, dipoles, and quadrupoles were computed with the DDEC6 method as described in
(a) T. A. Manz and N. Gabaldon Limas, RSC Adv. 6 (2016) 47771-47801 DOI: 10.1039/c6ra04656h
(b) N. Gabaldon Limas and T. A. Manz, RSC Adv. 8 (2018) 2678-2707 DOI: 10.1039/c7ra11829e.
For each atom in the material, the electron cloud parameters were fit to the spherically averaged atom-in-material
electron density using radial positions for which this density was between 10^-4 and 10^-2 electrons per cubic bohr.
The polarizabilities, dispersion coefficients, and quantum Drude oscillator (QDO) parameters were fit using the MCLF method.
The magnetic structure of the system was optimized in VASP from the default ferromagnetic initial guess using spin polarization.
The atomic spin moments (ASMs) were computed on this optimized magnetic structure using the DDEC6 partition as inputs
to the method of T. A. Manz and D. S. Sholl, J. Chem. Theory Comput. 7 (2011) 4146-4164 DOI: 10.1021/ct200539n.
The RMSE and RRMSE were computed using a uniform grid with Ewald summation.
