# Supplementary material for: A collection of forcefield precursors for metal–organic frameworks
Source: RSC Adv. 2019 Nov 13;9(63):36492–507. doi: 10.1039/c9ra07327b (PMC9075174; doi:10.1039/c9ra07327b)
Supplement: RA-009-C9RA07327B-s6251 [file RA-009-C9RA07327B-s6251.xyz]

  119
jmolscript: load "" {1 1 1} spacegroup "x,y,z" unitcell [{     10.059700     0.000000     0.000000 }, {      0.643598    10.763175     0.000000 }, {      2.665845     2.431109    13.243444 }]
Ho     5.927977    11.859706    10.537279     1.983559
Ho     7.441166     1.334578     2.706165     1.983551
Co     0.321799     5.381588     0.000000     0.850313
H      5.370289     5.978627    11.501931     0.125480
H      5.236106     4.918418     7.620278     0.137706
H      5.478913     8.799500     8.628104     0.144958
H      4.498990     5.433353     3.178427     0.129712
H      4.273759     6.324570     1.091260     0.091600
H      4.627401     9.915968     2.450037     0.089132
H      4.909206     9.175508     4.602097     0.126087
H     10.954336    11.734227    10.390806     0.131022
H      8.955717    10.520485     7.121000     0.148050
H      2.909517    10.384248     7.193839     0.137206
H      1.375565     6.037156     4.908020     0.138923
H      1.002710     4.921395     2.940045     0.092651
H      1.015648     8.259919     0.933663     0.100286
H      1.280303     9.480185     2.855287     0.134120
H      5.523082     8.119839     6.362150     0.310803
H     10.427207    10.047142     5.064293     0.307164
H      7.998854     7.215657     1.741513     0.125479
H      8.133037     8.275866     5.623166     0.137706
H      7.890230     4.394784     4.615340     0.144958
H      8.870153     7.760931    10.065017     0.129712
H      9.095384     6.869714    12.152184     0.091600
H      8.741742     3.278316    10.793407     0.089132
H      8.459937     4.018776     8.641347     0.126086
H      2.414807     1.460057     2.852638     0.131021
H      4.413426     2.673799     6.122444     0.148049
H     10.459626     2.810036     6.049605     0.137203
H     11.993578     7.157128     8.335424     0.138922
H     12.366433     8.272889    10.303399     0.092650
H     12.353495     4.934365    12.309781     0.100285
H     12.088840     3.714099    10.388157     0.134118
H      7.846061     5.074445     6.881294     0.310802
H      2.941936     3.147142     8.179151     0.307163
C      5.422129     7.561092    10.225263    -0.025292
C      5.372623     6.217417    10.604026    -0.149616
C      5.326587     5.240032     9.606794     0.001921
C      5.280658     5.583236     8.269206    -0.223100
C      5.300058     6.923925     7.891768     0.281682
C      5.411214     7.905337     8.875756    -0.199940
C      5.266766     3.791293     9.964367     0.577393
C      5.370863     8.622606    11.282090     0.661963
C      4.782306     6.567432     5.515894     0.494066
C      4.735369     7.209330     4.163739     0.000243
C      4.535667     6.354570     3.060560    -0.162498
C      4.397011     6.900265     1.811703     0.077421
C      4.609392     8.999648     2.606310     0.093790
C      4.774679     8.566657     3.912113    -0.182586
C      3.430013    11.346324     9.520712     0.571250
C     12.152340    11.112173     8.878405    -0.017497
C     10.951185    11.397397     9.523361    -0.141406
C      9.768290    11.181161     8.873107    -0.001533
C      9.760624    10.645709     7.568628    -0.162756
C     10.943830    10.312400     6.960754     0.264968
C      2.102718    10.574571     7.614980    -0.194728
C      8.435253    11.460690     9.492901     0.586647
C      1.607013     8.591945     5.421866     0.489665
C      1.340261     7.904350     4.109441     0.039355
C      1.275148     6.512568     4.114738    -0.124229
C      1.059743     5.850082     2.921504     0.089501
C      1.053405     7.813153     1.748135     0.099252
C      1.232574     8.551325     2.896341    -0.150603
C      7.947014     5.633192     3.018181    -0.025290
C      7.996520     6.976867     2.639418    -0.149605
C      8.042556     7.954252     3.636650     0.001920
C      8.088485     7.611048     4.974238    -0.223104
C      8.069085     6.270359     5.351676     0.281684
C      7.957929     5.288947     4.367688    -0.199944
C      8.102377     9.402991     3.279077     0.577392
C      7.998280     4.571678     1.961354     0.661963
C      8.586837     6.626852     7.727550     0.494061
C      8.633774     5.984954     9.079705     0.000244
C      8.833476     6.839714    10.182884    -0.162500
C      8.972132     6.294019    11.431741     0.077425
C      8.759751     4.194636    10.637134     0.093793
C      8.594464     4.627627     9.331331    -0.182587
C      9.939130     1.847960     3.722732     0.571258
C      1.216803     2.082111     4.365039    -0.017488
C      2.417958     1.796887     3.720083    -0.141411
C      3.600853     2.013123     4.370337    -0.001538
C      3.608519     2.548575     5.674816    -0.162760
C      2.425313     2.881884     6.282690     0.264968
C      1.206725     2.619713     5.628464    -0.194708
C      4.933890     1.733594     3.750543     0.586635
C     11.762130     4.602339     7.821578     0.489666
C     12.028882     5.289934     9.134003     0.039361
C     12.093995     6.681716     9.128706    -0.124225
C     12.309400     7.344202    10.321940     0.089505
C     12.315738     5.381131    11.495309     0.099249
C     12.136569     4.642959    10.347103    -0.150600
N      5.243654     7.327506     6.548883    -0.419178
N      4.428589     8.208117     1.571997    -0.269059
N     10.918336     9.709940     5.684086    -0.425564
N      0.929575     6.461437     1.754756    -0.261688
N      8.125489     5.866778     6.694561    -0.419175
N      8.940554     4.986167    11.671447    -0.269060
N      2.450807     3.484344     7.559358    -0.425564
N     12.439568     6.732847    11.488688    -0.261688
O      4.804375     8.381604    12.361431    -0.554316
O      5.940565     9.731927    10.998680    -0.683998
O      4.867380     2.943075     9.131355    -0.623546
O      5.623648     3.388187    11.104628    -0.650108
O      4.470679     5.401161     5.629788    -0.452756
O      4.462861    11.135920     8.861188    -0.591381
O      3.512072    11.742787    10.736460    -0.689700
O      8.340846    11.694248    10.741757    -0.657274
O      7.397946    11.475617     8.800269    -0.609012
O      2.443472     8.149099     6.187337    -0.459377
O      8.564768     4.812680     0.882013    -0.554315
O      7.428578     3.462357     2.244764    -0.683997
O      8.501763    10.251209     4.112089    -0.623546
O      7.745495     9.806097     2.138816    -0.650108
O      8.898464     7.793123     7.613656    -0.452752
O      8.906282     2.058364     4.382256    -0.591388
O      9.857071     1.451497     2.506984    -0.689709
O      5.028297     1.500036     2.501687    -0.657265
O      5.971197     1.718667     4.443175    -0.609000
O     10.925671     5.045185     7.056107    -0.459382

The following XYZ coordinates are in angstroms. Other properties are in atomic units.
The sperically averaged electron density of each atom fit to a function of the form exp(a - br)
eigen_1, eigen_2 and eigen_3 are the three eigenvalues of traceless quadrupole moment tensor
  atom number  atomic symbol              X              Y              Z     net charge C6 coefficient C8 coefficient C10 coefficient fluctuating dipole atomic polarizability isotropic forcefield polarizability              a              b squared Pearson coefficient          <r^3>          <r^4>         wp_QDO          m_QDO          q_QDO       dipole_x       dipole_y       dipole_z         dipole            Qxy            Qxz            Qyz     Q(x^2-y^2)  Q(3z^2 - R^2)        eigen_1        eigen_2        eigen_3 static polarizability      alpha(xx)      alpha(xy)      alpha(xz)      alpha(yy)      alpha(yz)      alpha(zz) atomic spin moment
            1             Ho       5.927977      11.859706      10.537279       1.983559     116.799984 0.25319390E+04  0.82356738E+05                                16.118801                           13.723629       2.165198       2.443980                    0.999581      71.878179     166.484740       0.675063       0.278943      -1.320799       0.017380      -0.026009       0.014144       0.034331      -0.020490      -0.004564       0.011740      -0.030669       0.346910      -0.083418      -0.033282       0.116700             18.779662      19.703064       1.710061      -0.268806      26.078078      -3.474714      10.557844          -0.000468
            2             Ho       7.441166       1.334578       2.706165       1.983551     116.802090 0.25319937E+04  0.82358992E+05                                16.119026                           13.723805       2.165151       2.443964                    0.999581      71.878497     166.486164       0.675056       0.278944      -1.320797      -0.017383       0.026010      -0.014143       0.034332      -0.020489      -0.004563       0.011740      -0.030670       0.346909      -0.083417      -0.033282       0.116699             18.779938      19.703368       1.710089      -0.268817      26.078465      -3.474775      10.557980          -0.000469
            3             Co       0.321799       5.381588       0.000000       0.850313     126.819946 0.22977517E+04  0.75652567E+05                                18.936960                           14.413169       1.201252       2.212570                    0.998809      47.246094     124.002583       0.548704       0.339037      -1.212947       0.000000       0.000001       0.000000       0.000001      -0.047769       0.024974      -0.150518       0.174450      -0.545104      -0.265797       0.062580       0.203218             23.880934      18.992089       3.934560      -3.953237      14.734798       8.594326      37.915915          -2.786182
            4              H       5.370289       5.978627      11.501931       0.125480       1.129363 0.89936625E+01  0.91661876E+02                                 1.848855                            1.802844      -1.280352       2.284329                    0.993990       3.698785      10.836207       0.443448       1.355224      -0.693150       0.006211      -0.014057       0.040356       0.043183       0.003644       0.005430      -0.006048      -0.010062       0.050420      -0.016170      -0.002887       0.019058              1.850699       1.556807      -0.022174      -0.011004       1.657268      -0.101423       2.338023           0.000296
            5              H       5.236106       4.918418       7.620278       0.137706       0.930939 0.71078232E+01  0.68787682E+02                                 1.658327                            1.626254      -1.283018       2.276918                    0.995687       3.686832      10.771266       0.453587       1.395313      -0.683267      -0.000985      -0.030478      -0.024226       0.038946      -0.004573      -0.005733       0.008545      -0.018959      -0.006382      -0.011822      -0.004824       0.016646              1.654388       1.428921       0.071069       0.056768       1.722174       0.219461       1.812070           0.000006
            6              H       5.478913       8.799500       8.628104       0.144958       0.884397 0.64476903E+01  0.60846205E+02                                 1.604510                            1.551110      -1.142581       2.357449                    0.996712       3.490818      10.043545       0.463836       1.399305      -0.683348       0.005900       0.034599      -0.012082       0.037119       0.003640      -0.001593      -0.008756      -0.010668       0.024769      -0.010673      -0.003970       0.014643              1.614807       1.348573       0.004130      -0.009010       2.061201      -0.086455       1.434646          -0.000002
            7              H       4.498990       5.433353       3.178427       0.129712       0.924549 0.69655067E+01  0.66405798E+02                                 1.596663                            1.569943      -0.909152       2.456102                    0.999007       3.415104       9.585839       0.484180       1.326925      -0.698830      -0.000164      -0.040100       0.000230       0.040101      -0.000346       0.004027       0.007065      -0.028004      -0.011021      -0.014097      -0.004060       0.018156              1.578229       1.356589       0.003952       0.002763       1.971606      -0.096502       1.406491           0.000005
            8              H       4.273759       6.324570       1.091260       0.091600       1.048771 0.72964776E+01  0.69642801E+02                                 1.676518                            1.556552      -0.748501       2.519128                    0.999652       3.350519       9.094830       0.515345       1.245217      -0.717468      -0.005267      -0.027144      -0.035212       0.044771       0.001989       0.000948       0.003845      -0.027972       0.025739      -0.018434       0.005267       0.013167              1.736321       1.382380       0.070427       0.165109       1.621075       0.518759       2.205508           0.000035
            9              H       4.627401       9.915968       2.450037       0.089132       1.109042 0.78517392E+01  0.77293680E+02                                 1.816135                            1.671512      -1.008625       2.393558                    0.996963       3.691648      10.602764       0.466277       1.334395      -0.696371       0.004140       0.043181      -0.013020       0.045291      -0.003718       0.002600      -0.006145      -0.020400       0.023146      -0.014822       0.000911       0.013911              1.874220       1.450340       0.050814      -0.001132       2.700334      -0.165904       1.471987          -0.000003
           10              H       4.909206       9.175508       4.602097       0.126087       0.895547 0.66280509E+01  0.62278079E+02                                 1.554585                            1.525729      -0.778205       2.522866                    0.999412       3.308460       9.156310       0.494944       1.317044      -0.701609       0.006844       0.026268       0.026734       0.038099       0.003303       0.004990       0.006518      -0.018563       0.027543      -0.015111       0.000045       0.015065              1.546016       1.340346       0.030254       0.054001       1.635021       0.232292       1.662682          -0.000000
           11              H      10.954336      11.734227      10.390806       0.131022       1.092611 0.82380458E+01  0.81420227E+02                                 1.746609                            1.675846      -1.196719       2.324686                    0.995732       3.481423       9.759741       0.484756       1.278424      -0.709541      -0.000912       0.012361       0.038237       0.040196      -0.000401       0.000001       0.009073       0.002462       0.034027      -0.010668      -0.004419       0.015087              1.752062       1.593126      -0.019539      -0.006237       1.612697       0.291212       2.050362           0.000007
           12              H       8.955717      10.520485       7.121000       0.148050       0.915798 0.66391534E+01  0.63082868E+02                                 1.643832                            1.576132      -1.148304       2.365863                    0.996243       3.449766       9.943874       0.459413       1.403149      -0.683206      -0.034297      -0.004778      -0.020229       0.040104       0.002797       0.008758       0.003091       0.014138       0.008653      -0.009332      -0.004552       0.013885              1.662796       1.996686       0.086115       0.214598       1.447052       0.112554       1.544650           0.000002
           13              H       2.909517      10.384248       7.193839       0.137206       0.949466 0.72270306E+01  0.70172437E+02                                 1.679160                            1.639489      -1.319312       2.270876                    0.995009       3.639072      10.619432       0.452284       1.394724      -0.683927       0.034474      -0.007589      -0.016866       0.039122      -0.005290      -0.009220       0.002281       0.020959       0.018394      -0.014805      -0.002179       0.016985              1.682836       1.959785      -0.097537      -0.202959       1.528884       0.130243       1.559839           0.000003
           14              H       1.375565       6.037156       4.908020       0.138923       0.853855 0.62484270E+01  0.58955225E+02                                 1.605148                            1.556204      -1.307154       2.273643                    0.994392       3.704361      10.927321       0.446643       1.453429      -0.671724       0.004475      -0.018725       0.030164       0.035784      -0.003074       0.000904       0.000439      -0.014240       0.010072      -0.009508       0.003408       0.006100              1.610698       1.328623      -0.036104       0.096212       1.553234      -0.351258       1.950237          -0.000138
           15              H       1.002710       4.921395       2.940045       0.092651       1.020105 0.75554967E+01  0.73649655E+02                                 1.715986                            1.640626      -0.987544       2.409395                    0.996989       3.625413      10.354085       0.470339       1.335941      -0.696321       0.000056      -0.046362       0.006819       0.046861       0.002839       0.000728      -0.001107      -0.022600       0.007875      -0.013011       0.002542       0.010469              1.725464       1.395952       0.076410       0.028849       2.348094      -0.022976       1.432346          -0.000081
           16              H       1.015648       8.259919       0.933663       0.100286       1.098271 0.79646225E+01  0.78242557E+02                                 1.776142                            1.665254      -0.846501       2.481846                    0.998798       3.487982       9.824709       0.477531       1.305651      -0.704133       0.000205       0.031424      -0.039455       0.050440       0.000423       0.004105      -0.009172      -0.034114       0.017581      -0.020727       0.000585       0.020143              1.824018       1.404719      -0.011966       0.025492       1.601314      -0.345064       2.466021          -0.000038
           17              H       1.280303       9.480185       2.855287       0.134120       0.916204 0.66495242E+01  0.63077311E+02                                 1.629240                            1.565328      -1.027045       2.409739                    0.997134       3.473704       9.938205       0.467274       1.381820      -0.687227       0.002894       0.038106      -0.004058       0.038431       0.004930       0.000568      -0.001857      -0.022402       0.020962      -0.015771       0.005981       0.009789              1.643863       1.342175       0.028589      -0.007989       2.198034       0.040474       1.391380          -0.000165
           18              H       5.523082       8.119839       6.362150       0.310803       0.518000 0.33395382E+01  0.26843092E+02                                 1.156619                            1.145461      -1.065329       2.497873                    0.999885       2.478893       6.669296       0.517195       1.473349      -0.671889       0.012835       0.035753      -0.002652       0.038079       0.014121       0.003887      -0.000033      -0.027022       0.003618      -0.020734       0.001666       0.019068              1.155626       1.078379       0.084168      -0.020175       1.239284      -0.106669       1.149216          -0.000002
           19              H      10.427207      10.047142       5.064293       0.307164       0.496196 0.31290518E+01  0.25291491E+02                                 1.208500                            1.174171      -1.247948       2.388798                    0.998884       2.888210       8.368313       0.458631       1.652272      -0.638807      -0.016492       0.016048      -0.016790       0.028486      -0.012603      -0.000564       0.003725      -0.015592       0.026675      -0.019328       0.006069       0.013259              1.218288       1.207117      -0.100323       0.198072       1.154894      -0.080935       1.292853          -0.000011
           20              H       7.998854       7.215657       1.741513       0.125479       1.129369 0.89937121E+01  0.91662458E+02                                 1.848857                            1.802845      -1.280351       2.284328                    0.993990       3.698790      10.836207       0.443450       1.355218      -0.693152      -0.006211       0.014057      -0.040356       0.043183       0.003644       0.005430      -0.006048      -0.010062       0.050420      -0.016170      -0.002887       0.019058              1.850701       1.556807      -0.022174      -0.011004       1.657268      -0.101424       2.338027           0.000296
           21              H       8.133037       8.275866       5.623166       0.137706       0.930940 0.71078315E+01  0.68787776E+02                                 1.658327                            1.626255      -1.283019       2.276917                    0.995687       3.686833      10.771267       0.453587       1.395312      -0.683267       0.000985       0.030478       0.024226       0.038946      -0.004573      -0.005733       0.008545      -0.018959      -0.006382      -0.011822      -0.004824       0.016646              1.654388       1.428921       0.071069       0.056768       1.722174       0.219461       1.812070           0.000006
           22              H       7.890230       4.394784       4.615340       0.144958       0.884397 0.64476868E+01  0.60846169E+02                                 1.604510                            1.551110      -1.142582       2.357449                    0.996712       3.490818      10.043548       0.463836       1.399306      -0.683348      -0.005900      -0.034599       0.012082       0.037119       0.003640      -0.001593      -0.008756      -0.010668       0.024768      -0.010673      -0.003970       0.014643              1.614807       1.348573       0.004130      -0.009010       2.061201      -0.086455       1.434647          -0.000002
           23              H       8.870153       7.760931      10.065017       0.129712       0.924552 0.69655332E+01  0.66406118E+02                                 1.596666                            1.569946      -0.909158       2.456099                    0.999007       3.415111       9.585866       0.484179       1.326925      -0.698830       0.000164       0.040100      -0.000230       0.040101      -0.000346       0.004027       0.007065      -0.028004      -0.011021      -0.014097      -0.004060       0.018156              1.578232       1.356592       0.003952       0.002763       1.971610      -0.096502       1.406493           0.000005
           24              H       9.095384       6.869714      12.152184       0.091600       1.048774 0.72965010E+01  0.69643089E+02                                 1.676522                            1.556555      -0.748503       2.519127                    0.999652       3.350524       9.094851       0.515344       1.245218      -0.717467       0.005268       0.027144       0.035212       0.044771       0.001989       0.000948       0.003845      -0.027972       0.025739      -0.018434       0.005267       0.013167              1.736325       1.382383       0.070427       0.165109       1.621078       0.518761       2.205514           0.000035
           25              H       8.741742       3.278316      10.793407       0.089132       1.109040 0.78517234E+01  0.77293475E+02                                 1.816132                            1.671510      -1.008621       2.393560                    0.996963       3.691643      10.602742       0.466277       1.334394      -0.696371      -0.004139      -0.043181       0.013020       0.045291      -0.003718       0.002600      -0.006145      -0.020400       0.023146      -0.014822       0.000911       0.013911              1.874217       1.450338       0.050814      -0.001132       2.700329      -0.165904       1.471985          -0.000003
           26              H       8.459937       4.018776       8.641347       0.126086       0.895548 0.66280588E+01  0.62278173E+02                                 1.554586                            1.525730      -0.778204       2.522865                    0.999412       3.308462       9.156317       0.494944       1.317044      -0.701609      -0.006844      -0.026268      -0.026733       0.038099       0.003303       0.004990       0.006518      -0.018563       0.027543      -0.015111       0.000045       0.015065              1.546018       1.340347       0.030254       0.054001       1.635022       0.232293       1.662683          -0.000000
           27              H       2.414807       1.460057       2.852638       0.131021       1.092617 0.82381018E+01  0.81420921E+02                                 1.746615                            1.675851      -1.196723       2.324683                    0.995731       3.481437       9.759789       0.484755       1.278424      -0.709541       0.000912      -0.012361      -0.038237       0.040196      -0.000401       0.000001       0.009073       0.002462       0.034027      -0.010668      -0.004419       0.015087              1.752067       1.593132      -0.019539      -0.006237       1.612702       0.291213       2.050368           0.000007
           28              H       4.413426       2.673799       6.122444       0.148049       0.915804 0.66392082E+01  0.63083524E+02                                 1.643839                            1.576138      -1.148314       2.365857                    0.996243       3.449782       9.943933       0.459413       1.403148      -0.683206       0.034297       0.004778       0.020229       0.040104       0.002797       0.008758       0.003091       0.014138       0.008654      -0.009332      -0.004552       0.013885              1.662803       1.996694       0.086115       0.214598       1.447058       0.112555       1.544657           0.000002
           29              H      10.459626       2.810036       6.049605       0.137203       0.949473 0.72270945E+01  0.70173189E+02                                 1.679166                            1.639494      -1.319308       2.270876                    0.995009       3.639084      10.619465       0.452284       1.394720      -0.683927      -0.034474       0.007589       0.016865       0.039121      -0.005290      -0.009220       0.002281       0.020959       0.018393      -0.014805      -0.002179       0.016984              1.682842       1.959795      -0.097539      -0.202961       1.528888       0.130244       1.559843           0.000003
           30              H      11.993578       7.157128       8.335424       0.138922       0.853862 0.62484838E+01  0.58955890E+02                                 1.605154                            1.556210      -1.307156       2.273640                    0.994392       3.704378      10.927380       0.446643       1.453427      -0.671724      -0.004475       0.018724      -0.030164       0.035784      -0.003074       0.000904       0.000439      -0.014240       0.010072      -0.009508       0.003408       0.006100              1.610705       1.328628      -0.036104       0.096213       1.553241      -0.351261       1.950245          -0.000137
           31              H      12.366433       8.272889      10.303399       0.092650       1.020110 0.75555421E+01  0.73650202E+02                                 1.715990                            1.640630      -0.987543       2.409394                    0.996989       3.625423      10.354118       0.470339       1.335940      -0.696321      -0.000056       0.046362      -0.006819       0.046860       0.002839       0.000728      -0.001107      -0.022601       0.007876      -0.013011       0.002542       0.010469              1.725469       1.395956       0.076410       0.028849       2.348102      -0.022976       1.432349          -0.000081
           32              H      12.353495       4.934365      12.309781       0.100285       1.098275 0.79646598E+01  0.78243005E+02                                 1.776145                            1.665257      -0.846502       2.481844                    0.998798       3.487992       9.824738       0.477531       1.305649      -0.704134      -0.000205      -0.031424       0.039455       0.050440       0.000423       0.004105      -0.009172      -0.034114       0.017581      -0.020728       0.000585       0.020143              1.824021       1.404721      -0.011966       0.025492       1.601316      -0.345064       2.466026          -0.000038
           33              H      12.088840       3.714099      10.388157       0.134118       0.916211 0.66495893E+01  0.63078091E+02                                 1.629249                            1.565336      -1.027052       2.409735                    0.997133       3.473722       9.938273       0.467273       1.381821      -0.687227      -0.002895      -0.038106       0.004058       0.038431       0.004930       0.000568      -0.001857      -0.022402       0.020962      -0.015771       0.005981       0.009789              1.643872       1.342181       0.028590      -0.007989       2.198048       0.040474       1.391387          -0.000165
           34              H       7.846061       5.074445       6.881294       0.310802       0.518003 0.33395559E+01  0.26843265E+02                                 1.156621                            1.145463      -1.065327       2.497872                    0.999885       2.478899       6.669313       0.517195       1.473347      -0.671889      -0.012835      -0.035753       0.002652       0.038079       0.014121       0.003887      -0.000033      -0.027022       0.003618      -0.020734       0.001666       0.019068              1.155629       1.078381       0.084168      -0.020175       1.239287      -0.106670       1.149218          -0.000002
           35              H       2.941936       3.147142       8.179151       0.307163       0.496198 0.31290669E+01  0.25291644E+02                                 1.208503                            1.174174      -1.247949       2.388797                    0.998884       2.888218       8.368341       0.458630       1.652271      -0.638807       0.016492      -0.016048       0.016790       0.028486      -0.012603      -0.000564       0.003725      -0.015592       0.026675      -0.019328       0.006069       0.013259              1.218291       1.207119      -0.100323       0.198072       1.154897      -0.080935       1.292856          -0.000011
           36              C       5.422129       7.561092      10.225263      -0.025292      34.866127 0.47444609E+03  0.11361755E+05                                 9.316343                            7.287185      -0.131463       1.959571                    0.999016      27.991764      80.318058       0.609374       0.419724      -1.065726       0.017916      -0.030444      -0.051068       0.062095       0.018615      -0.000258      -0.019261      -0.000406      -0.018211      -0.026469      -0.001592       0.028060             10.705315       5.359978      -0.115647      -0.536415      13.228724       3.164397      13.527244          -0.002148
           37              C       5.372623       6.217417      10.604026      -0.149616      31.185859 0.49134486E+03  0.12040751E+05                                 8.891810                            7.630389      -0.449787       1.821712                    0.997877      31.573750      96.027152       0.562472       0.444363      -1.035722       0.017866      -0.005678      -0.016450       0.024941      -0.004932       0.019188      -0.024831       0.054019       0.031329      -0.043841       0.002456       0.041385              9.488165       5.606564      -0.074099      -0.176199      12.953394       1.854896       9.904539          -0.000935
           38              C       5.326587       5.240032       9.606794       0.001921      33.703890 0.45396352E+03  0.10794101E+05                                 9.259840                            7.267277      -0.289349       1.915818                    0.998419      27.856534      80.669888       0.590455       0.436268      -1.051355       0.010265       0.041210      -0.013872       0.044677      -0.003402       0.017464       0.007967       0.003116       0.068302      -0.022092      -0.009083       0.031175             10.532055       5.504312       0.260124       0.072220      15.383408      -0.791819      10.708446           0.000647
           39              C       5.280658       5.583236       8.269206      -0.223100      32.604322 0.52058731E+03  0.12905337E+05                                 9.075640                            7.794384      -0.374450       1.840085                    0.998104      32.018424      97.012937       0.564585       0.437624      -1.042727      -0.008028      -0.018686       0.017684       0.026951      -0.014165       0.003291       0.021369       0.044128      -0.021058      -0.037726       0.007709       0.030017              9.664636       5.699086       0.291442       0.101611      10.951127      -2.728787      12.343697          -0.001682
           40              C       5.300058       6.923925       7.891768       0.281682      28.305488 0.35301407E+03  0.79178244E+04                                 8.398269                            6.502567      -0.149162       1.986656                    0.999188      24.845417      70.915731       0.607972       0.449168      -1.039035      -0.016570       0.020304      -0.076833       0.081180       0.016014       0.016752      -0.017358      -0.050916       0.142115      -0.058000       0.003573       0.054427              9.527602       4.935616      -0.046969       0.524009       8.806490      -0.642617      14.840699          -0.000393
           41              C       5.411214       7.905337       8.875756      -0.199940      32.487485 0.48324155E+03  0.11710499E+05                                 8.965281                            7.444589      -0.074037       1.953787                    0.997677      30.434244      89.957630       0.587688       0.430079      -1.051577       0.010288       0.007489       0.029890       0.032486      -0.003835       0.001729      -0.038695       0.044256      -0.071298      -0.056301       0.021016       0.035285              9.722410       5.301096       0.120615       0.026170       9.941205       1.930360      13.924929          -0.000532
           42              C       5.266766       3.791293       9.964367       0.577393      22.083235 0.26317680E+03  0.55433133E+04                                 7.345004                            5.798965      -0.150296       1.997031                    0.999435      23.215493      66.471370       0.606875       0.479165      -1.011619       0.011209      -0.042071       0.009544       0.044573      -0.017991      -0.036893       0.033424       0.161013       0.039864      -0.097528       0.000995       0.096533              8.306217       5.161123       0.589895       1.297533      12.897509      -1.324791       6.860021           0.000017
           43              C       5.370863       8.622606      11.282090       0.661963      23.230143 0.23621494E+03  0.48530726E+04                                 7.653892                            5.570732      -0.253878       1.991464                    0.998890      21.908860      62.385572       0.605129       0.492661      -1.002487       0.027131       0.058429       0.062406       0.089691      -0.046657       0.069385      -0.043146       0.116679      -0.050726      -0.079598      -0.048057       0.127656              8.984656       5.986510       1.679732      -2.356463      10.019058       1.387050      10.948400          -0.003305
           44              C       4.782306       6.567432       5.515894       0.494066      23.165690 0.28781511E+03  0.61691929E+04                                 7.503076                            6.018073      -0.237014       1.971002                    0.999022      23.358128      66.397947       0.605562       0.471881      -1.020478      -0.008208      -0.021593       0.065445       0.069402      -0.023535      -0.006865       0.018849       0.051803       0.008222      -0.041775       0.002888       0.038887              8.254031       5.348713       0.922942       1.402423       7.412501      -1.036489      12.000879          -0.000022
           45              C       4.735369       7.209330       4.163739       0.000243      32.088286 0.47352826E+03  0.11366081E+05                                 8.955975                            7.416429      -0.433110       1.862325                    0.998074      28.233016      81.849708       0.585823       0.435587      -1.052934      -0.005248       0.011175      -0.049240       0.050765       0.007499      -0.003408       0.007240       0.006219      -0.034164      -0.016036       0.002158       0.013878              9.798448       5.632914      -0.078935       0.882812       9.607480      -2.262514      14.154950          -0.000021
           46              C       4.535667       6.354570       3.060560      -0.162498      28.494166 0.47236402E+03  0.11385065E+05                                 8.204472                            7.370345      -0.054533       1.953407                    0.999282      30.261932      89.286547       0.589274       0.431251      -1.050573       0.007487       0.012185       0.007982       0.016378      -0.000395      -0.004072       0.018414      -0.014945      -0.104565      -0.040362       0.010133       0.030229              8.443948       5.440147      -0.069917       1.135900       7.997492      -0.203337      11.894205          -0.000079
           47              C       4.397011       6.900265       1.811703       0.077421      23.603614 0.34044823E+03  0.75683883E+04                                 7.274441                            6.278880       0.124256       2.056058                    0.999260      26.373851      74.985947       0.634467       0.434255      -1.047665       0.009321       0.030930       0.005493       0.032768       0.011125      -0.013701       0.041463       0.065852      -0.058294      -0.065659       0.019998       0.045661              7.611167       4.649353       0.152603       1.091399       7.794951       0.449644      10.389198          -0.000096
           48              C       4.609392       8.999648       2.606310       0.093790      24.259994 0.34337517E+03  0.76823832E+04                                 7.508587                            6.378309      -0.097062       1.990176                    0.998041      26.622194      76.995467       0.616177       0.444297      -1.037278       0.021229      -0.034999      -0.010099       0.042162      -0.003192      -0.023897      -0.018500       0.035400      -0.171996      -0.067081       0.015454       0.051627              7.859826       4.725984       0.428236       0.765410       9.875531      -0.116316       8.977963          -0.000059
           49              C       4.774679       8.566657       3.912113      -0.182586      28.889461 0.47766426E+03  0.11551859E+05                                 8.283171                            7.429906      -0.032417       1.961475                    0.998562      30.483481      90.268254       0.584389       0.433386      -1.048651       0.004761      -0.002630      -0.010684       0.011989       0.014564      -0.006537       0.033534       0.003646      -0.015213      -0.040671       0.007633       0.033038              8.490522       5.481620       0.007686       0.550212       9.895061      -1.726247      10.094886          -0.000166
           50              C       3.430013      11.346324       9.520712       0.571250      22.045999 0.26816425E+03  0.56643820E+04                                 7.313830                            5.841103      -0.039360       2.032906                    0.999648      23.179777      66.060218       0.607763       0.477112      -1.014593       0.037412       0.003331       0.024064       0.044608      -0.014439      -0.038157      -0.038280      -0.170648      -0.024244      -0.101923      -0.000689       0.102612              8.186876      11.855709       0.856755       2.044494       5.246964       1.178657       7.457956           0.000031
           51              C      12.152340      11.112173       8.878405      -0.017497      35.622403 0.44708575E+03  0.10531433E+05                                 9.386640                            7.052851       0.056846       2.025820                    0.999352      27.325230      77.345878       0.623217       0.417225      -1.069072      -0.039970      -0.006556      -0.021436       0.045827      -0.003053      -0.012129       0.007972       0.003089       0.046913      -0.012061      -0.011193       0.023255             10.859733      16.269713       0.747330       1.673634       6.592844       2.393030       9.716642           0.000017
           52              C      10.951185      11.397397       9.523361      -0.141406      32.813227 0.44487617E+03  0.10563235E+05                                 8.970669                            7.114328      -0.010213       1.963128                    0.999613      30.045137      87.991537       0.604628       0.426638      -1.053381       0.005924      -0.012673      -0.014890       0.020431       0.003226      -0.004957      -0.004256      -0.058271       0.053006      -0.038546       0.014606       0.023939              9.955155      15.618356      -0.309650      -0.233188       6.155215       1.714130       8.091893          -0.000123
           53              C       9.768290      11.181161       8.873107      -0.001533      36.258302 0.42742028E+03  0.99279288E+04                                 9.450576                            6.854207       0.104879       2.046668                    0.999271      26.672265      74.291115       0.639752       0.412184      -1.075315       0.032091      -0.021405      -0.022056       0.044435       0.001232       0.010922       0.004510      -0.007245       0.064483      -0.017434      -0.007800       0.025234             11.279827      17.513346      -1.314916      -2.251650       6.682403       2.722308       9.643731          -0.000025
           54              C       9.760624      10.645709       7.568628      -0.162756      33.340254 0.46428837E+03  0.11139538E+05                                 9.138357                            7.314680      -0.143058       1.938337                    0.998079      29.808597      87.678176       0.590735       0.432150      -1.050285      -0.027979       0.007185       0.029236       0.041099       0.011068       0.029955      -0.028638      -0.059158      -0.008060      -0.055641       0.007863       0.047778             10.034587      12.054030      -1.320292      -2.404769       7.310002       3.386901      10.739727          -0.000085
           55              C      10.943830      10.312400       6.960754       0.264968      29.515291 0.35594446E+03  0.79976825E+04                                 8.617491                            6.526237      -0.141028       1.988778                    0.999102      24.944644      71.192579       0.607504       0.448719      -1.039605      -0.000694      -0.050330      -0.075166       0.090463      -0.008467       0.014780       0.038398       0.005665       0.129973      -0.048444      -0.013464       0.061908              9.811568      10.482620      -0.168493      -0.456814       7.662335       4.319749      11.289747          -0.000099
           56              C       2.102718      10.574571       7.614980      -0.194728      33.119808 0.49725703E+03  0.12148137E+05                                 9.068593                            7.545071      -0.107583       1.928215                    0.999390      31.080045      92.526563       0.583983       0.429316      -1.051043       0.016285       0.003027       0.024687       0.029729      -0.007513      -0.029863      -0.027028      -0.038838      -0.043389      -0.051297       0.010183       0.041114              9.730598      11.016130       1.324255       2.029209       7.380891       3.258103      10.794773          -0.000126
           57              C       8.435253      11.460690       9.492901       0.586647      22.820391 0.25747242E+03  0.53649379E+04                                 7.435488                            5.682124       0.078673       2.080138                    0.999743      22.471938      62.894447       0.625101       0.470243      -1.021801      -0.038210       0.001007       0.015928       0.041410       0.028348       0.033438      -0.019254      -0.189831      -0.067462      -0.103821      -0.008061       0.111882              8.655147      13.489331      -1.499120      -2.173216       5.040605       1.063567       7.435506          -0.000010
           58              C       1.607013       8.591945       5.421866       0.489665      23.428788 0.27727891E+03  0.58801699E+04                                 7.544613                            5.901553       0.031751       2.074690                    0.999174      22.778979      64.120154       0.613177       0.471028      -1.022334       0.001443       0.015907       0.059456       0.061564       0.043743      -0.042631      -0.020138      -0.023507      -0.038665      -0.056127      -0.017063       0.073190              8.480855       7.004278      -2.443752       1.054473       8.972553       2.913865       9.465733           0.000023
           59              C       1.340261       7.904350       4.109441       0.039355      30.294477 0.44765816E+03  0.10602656E+05                                 8.665482                            7.238896      -0.262339       1.932217                    0.998390      27.280598      78.741863       0.589126       0.438964      -1.050169       0.001118      -0.019597      -0.032073       0.037603      -0.017028      -0.006323      -0.011572       0.040990      -0.065568      -0.032211      -0.005435       0.037646              9.496373       5.272031       0.487562       1.223514      10.082567       2.431235      13.134522          -0.000215
           60              C       1.275148       6.512568       4.114738      -0.124229      28.197598 0.46022389E+03  0.11057975E+05                                 8.310901                            7.389256      -0.324906       1.890934                    0.996325      29.611964      88.205872       0.572976       0.444901      -1.038887      -0.000254       0.007233      -0.007838       0.010669      -0.009793      -0.014598      -0.008154       0.041847      -0.054363      -0.028966      -0.006259       0.035226              8.695136       5.320152       0.541803       1.210685       9.914979       1.296784      10.850278          -0.001383
           61              C       1.059743       5.850082       2.921504       0.089501      23.685048 0.34505171E+03  0.77219025E+04                                 7.354688                            6.356234       0.032331       2.025309                    0.999563      26.664408      76.886778       0.623332       0.439083      -1.041340       0.006855       0.038228      -0.024596       0.045971      -0.015251      -0.015710      -0.020298       0.012083      -0.104691      -0.048243       0.014339       0.033904              7.797426       4.698443       0.578237       1.058320       8.316600       0.632468      10.377235          -0.000397
           62              C       1.053405       7.813153       1.748135       0.099252      24.796337 0.35273747E+03  0.79436671E+04                                 7.658454                            6.480063      -0.065667       1.997468                    0.998702      26.726791      77.505675       0.609254       0.446414      -1.036233       0.007166      -0.041199       0.024293       0.048362      -0.015267      -0.002686      -0.034106       0.016412      -0.073814      -0.048940       0.013133       0.035807              8.216182       4.670776       0.631480       0.538100       8.715186       1.378178      11.262585           0.000189
           63              C       1.232574       8.551325       2.896341      -0.150603      29.021699 0.44913423E+03  0.10706013E+05                                 8.375324                            7.224378      -0.119177       1.952707                    0.997094      29.561918      87.176756       0.589656       0.435769      -1.046229       0.003769      -0.007909      -0.001704       0.008925      -0.006626      -0.005977      -0.015763       0.005297      -0.066045      -0.030220       0.011413       0.018807              8.912899       5.222372       0.269532       0.805964       9.518762       1.486949      11.997561          -0.001894
           64              C       7.947014       5.633192       3.018181      -0.025290      34.866074 0.47444528E+03  0.11361729E+05                                 9.316330                            7.287176      -0.131455       1.959574                    0.999016      27.991724      80.317878       0.609374       0.419724      -1.065726      -0.017916       0.030444       0.051069       0.062095       0.018615      -0.000258      -0.019261      -0.000405      -0.018211      -0.026468      -0.001591       0.028060             10.705300       5.359971      -0.115645      -0.536413      13.228706       3.164390      13.527223          -0.002149
           65              C       7.996520       6.976867       2.639418      -0.149605      31.185625 0.49134003E+03  0.12040601E+05                                 8.891763                            7.630350      -0.449779       1.821716                    0.997877      31.573572      96.026430       0.562473       0.444363      -1.035722      -0.017867       0.005678       0.016451       0.024941      -0.004932       0.019187      -0.024831       0.054022       0.031325      -0.043841       0.002456       0.041385              9.488115       5.606534      -0.074098      -0.176197      12.953316       1.854878       9.904494          -0.000935
           66              C       8.042556       7.954252       3.636650       0.001920      33.703894 0.45396365E+03  0.10794103E+05                                 9.259836                            7.267275      -0.289343       1.915820                    0.998419      27.856520      80.669808       0.590456       0.436268      -1.051356      -0.010266      -0.041210       0.013872       0.044678      -0.003402       0.017464       0.007967       0.003117       0.068301      -0.022092      -0.009083       0.031175             10.532052       5.504310       0.260123       0.072220      15.383402      -0.791821      10.708443           0.000647
           67              C       8.088485       7.611048       4.974238      -0.223104      32.604399 0.52058875E+03  0.12905381E+05                                 9.075653                            7.794394      -0.374449       1.840085                    0.998104      32.018473      97.013113       0.564584       0.437624      -1.042727       0.008027       0.018685      -0.017684       0.026950      -0.014165       0.003291       0.021369       0.044127      -0.021057      -0.037726       0.007709       0.030017              9.664652       5.699094       0.291441       0.101611      10.951148      -2.728797      12.343713          -0.001682
           68              C       8.069085       6.270359       5.351676       0.281684      28.305453 0.35301348E+03  0.79178075E+04                                 8.398262                            6.502561      -0.149159       1.986657                    0.999188      24.845392      70.915638       0.607972       0.449168      -1.039035       0.016569      -0.020304       0.076833       0.081179       0.016014       0.016752      -0.017358      -0.050916       0.142115      -0.058000       0.003572       0.054427              9.527595       4.935613      -0.046969       0.524010       8.806487      -0.642616      14.840686          -0.000395
           69              C       7.957929       5.288947       4.367688      -0.199944      32.487539 0.48324251E+03  0.11710527E+05                                 8.965288                            7.444595      -0.074035       1.953787                    0.997676      30.434273      89.957719       0.587687       0.430079      -1.051577      -0.010289      -0.007489      -0.029890       0.032486      -0.003836       0.001729      -0.038695       0.044255      -0.071299      -0.056301       0.021016       0.035285              9.722419       5.301100       0.120616       0.026171       9.941216       1.930367      13.924941          -0.000531
           70              C       8.102377       9.402991       3.279077       0.577392      22.083228 0.26317669E+03  0.55433100E+04                                 7.345001                            5.798963      -0.150291       1.997032                    0.999435      23.215480      66.471304       0.606876       0.479164      -1.011620      -0.011209       0.042071      -0.009544       0.044573      -0.017991      -0.036893       0.033424       0.161014       0.039864      -0.097528       0.000995       0.096533              8.306214       5.161120       0.589893       1.297531      12.897505      -1.324794       6.860018           0.000017
           71              C       7.998280       4.571678       1.961354       0.661963      23.230151 0.23621502E+03  0.48530744E+04                                 7.653892                            5.570732      -0.253874       1.991465                    0.998890      21.908862      62.385568       0.605130       0.492661      -1.002487      -0.027132      -0.058429      -0.062406       0.089691      -0.046657       0.069385      -0.043147       0.116680      -0.050726      -0.079599      -0.048057       0.127656              8.984656       5.986510       1.679734      -2.356464      10.019058       1.387047      10.948401          -0.003305
           72              C       8.586837       6.626852       7.727550       0.494061      23.165787 0.28781657E+03  0.61692320E+04                                 7.503095                            6.018087      -0.237018       1.970999                    0.999022      23.358197      66.398188       0.605562       0.471881      -1.020478       0.008208       0.021593      -0.065445       0.069402      -0.023536      -0.006864       0.018849       0.051802       0.008224      -0.041775       0.002889       0.038886              8.254053       5.348726       0.922944       1.402428       7.412516      -1.036493      12.000916          -0.000023
           73              C       8.633774       5.984954       9.079705       0.000244      32.088277 0.47352801E+03  0.11366075E+05                                 8.955977                            7.416430      -0.433111       1.862325                    0.998074      28.233026      81.849769       0.585822       0.435588      -1.052934       0.005250      -0.011175       0.049240       0.050765       0.007499      -0.003408       0.007239       0.006219      -0.034164      -0.016035       0.002157       0.013878              9.798450       5.632916      -0.078935       0.882811       9.607479      -2.262513      14.154955          -0.000020
           74              C       8.833476       6.839714      10.182884      -0.162500      28.494247 0.47236577E+03  0.11385118E+05                                 8.204489                            7.370360      -0.054538       1.953404                    0.999282      30.262000      89.286821       0.589273       0.431251      -1.050573      -0.007484      -0.012185      -0.007983       0.016377      -0.000396      -0.004071       0.018414      -0.014946      -0.104566      -0.040362       0.010132       0.030230              8.443966       5.440158      -0.069917       1.135903       7.997505      -0.203337      11.894235          -0.000080
           75              C       8.972132       6.294019      11.431741       0.077425      23.603565 0.34044725E+03  0.75683610E+04                                 7.274429                            6.278869       0.124260       2.056060                    0.999260      26.373819      74.985829       0.634468       0.434254      -1.047666      -0.009318      -0.030931      -0.005493       0.032767       0.011125      -0.013701       0.041463       0.065853      -0.058294      -0.065659       0.019998       0.045661              7.611155       4.649345       0.152603       1.091397       7.794937       0.449644      10.389184          -0.000095
           76              C       8.759751       4.194636      10.637134       0.093793      24.259947 0.34337435E+03  0.76823596E+04                                 7.508575                            6.378299      -0.097056       1.990179                    0.998041      26.622159      76.995322       0.616178       0.444297      -1.037278      -0.021227       0.034999       0.010099       0.042160      -0.003191      -0.023897      -0.018500       0.035400      -0.171997      -0.067081       0.015454       0.051627              7.859813       4.725977       0.428235       0.765409       9.875511      -0.116317       8.977950          -0.000059
           77              C       8.594464       4.627627       9.331331      -0.182587      28.889493 0.47766495E+03  0.11551880E+05                                 8.283176                            7.429911      -0.032417       1.961475                    0.998562      30.483506      90.268346       0.584389       0.433386      -1.048651      -0.004759       0.002630       0.010684       0.011988       0.014565      -0.006536       0.033534       0.003646      -0.015213      -0.040671       0.007633       0.033038              8.490527       5.481624       0.007686       0.550212       9.895065      -1.726246      10.094893          -0.000167
           78              C       9.939130       1.847960       3.722732       0.571258      22.045845 0.26816213E+03  0.56643258E+04                                 7.313799                            5.841082      -0.039354       2.032910                    0.999648      23.179666      66.059825       0.607764       0.477112      -1.014593      -0.037413      -0.003331      -0.024065       0.044609      -0.014439      -0.038157      -0.038281      -0.170650      -0.024243      -0.101924      -0.000689       0.102613              8.186839      11.855657       0.856746       2.044476       5.246940       1.178649       7.457920           0.000030
           79              C       1.216803       2.082111       4.365039      -0.017488      35.622133 0.44708189E+03  0.10531313E+05                                 9.386578                            7.052809       0.056871       2.025829                    0.999352      27.325068      77.345156       0.623221       0.417223      -1.069073       0.039971       0.006557       0.021437       0.045828      -0.003052      -0.012129       0.007972       0.003090       0.046912      -0.012062      -0.011193       0.023254             10.859660      16.269604       0.747316       1.673607       6.592799       2.393011       9.716576           0.000014
           80              C       2.417958       1.796887       3.720083      -0.141411      32.813440 0.44487945E+03  0.10563333E+05                                 8.970710                            7.114355      -0.010221       1.963124                    0.999613      30.045269      87.992046       0.604627       0.426639      -1.053380      -0.005924       0.012674       0.014890       0.020431       0.003226      -0.004956      -0.004255      -0.058271       0.053009      -0.038546       0.014608       0.023938              9.955204      15.618447      -0.309648      -0.233183       6.155240       1.714137       8.091925          -0.000121
           81              C       3.600853       2.013123       4.370337      -0.001538      36.258514 0.42742258E+03  0.99279981E+04                                 9.450614                            6.854227       0.104866       2.046663                    0.999271      26.672367      74.291521       0.639751       0.412184      -1.075315      -0.032091       0.021406       0.022056       0.044436       0.001231       0.010921       0.004511      -0.007243       0.064482      -0.017433      -0.007801       0.025234             11.279879      17.513429      -1.314926      -2.251669       6.682430       2.722325       9.643778          -0.000027
           82              C       3.608519       2.548575       5.674816      -0.162760      33.340443 0.46429125E+03  0.11139627E+05                                 9.138394                            7.314704      -0.143067       1.938332                    0.998079      29.808724      87.678688       0.590734       0.432150      -1.050285       0.027978      -0.007184      -0.029236       0.041099       0.011068       0.029955      -0.028637      -0.059156      -0.008058      -0.055641       0.007865       0.047776             10.034630      12.054072      -1.320302      -2.404791       7.310035       3.386925      10.739784          -0.000084
           83              C       2.425313       2.881884       6.282690       0.264968      29.515338 0.35594518E+03  0.79977027E+04                                 8.617500                            6.526244      -0.141026       1.988779                    0.999102      24.944666      71.192659       0.607504       0.448719      -1.039605       0.000694       0.050331       0.075166       0.090463      -0.008467       0.014780       0.038398       0.005664       0.129975      -0.048444      -0.013464       0.061908              9.811578      10.482634      -0.168502      -0.456828       7.662342       4.319753      11.289758          -0.000099
           84              C       1.206725       2.619713       5.628464      -0.194708      33.119381 0.49724908E+03  0.12147890E+05                                 9.068509                            7.545005      -0.107557       1.928225                    0.999390      31.079757      92.525410       0.583987       0.429315      -1.051044      -0.016285      -0.003026      -0.024688       0.029729      -0.007512      -0.029862      -0.027028      -0.038841      -0.043394      -0.051297       0.010182       0.041115              9.730504      11.016039       1.324228       2.029166       7.380814       3.258061      10.794659          -0.000125
           85              C       4.933890       1.733594       3.750543       0.586635      22.820682 0.25747605E+03  0.53650334E+04                                 7.435550                            5.682163       0.078658       2.080130                    0.999743      22.472134      62.895153       0.625099       0.470242      -1.021801       0.038210      -0.001007      -0.015928       0.041409       0.028348       0.033438      -0.019253      -0.189828      -0.067461      -0.103819      -0.008061       0.111880              8.655228      13.489474      -1.499140      -2.173251       5.040644       1.063579       7.435565          -0.000010
           86              C      11.762130       4.602339       7.821578       0.489666      23.428764 0.27727859E+03  0.58801616E+04                                 7.544608                            5.901549       0.031751       2.074690                    0.999174      22.778968      64.120116       0.613177       0.471028      -1.022334      -0.001443      -0.015907      -0.059457       0.061564       0.043743      -0.042631      -0.020138      -0.023506      -0.038665      -0.056127      -0.017063       0.073190              8.480848       7.004276      -2.443754       1.054469       8.972547       2.913861       9.465722           0.000022
           87              C      12.028882       5.289934       9.134003       0.039361      30.294416 0.44765710E+03  0.10602625E+05                                 8.665473                            7.238889      -0.262338       1.932218                    0.998390      27.280556      78.741731       0.589126       0.438965      -1.050169      -0.001119       0.019598       0.032073       0.037603      -0.017028      -0.006323      -0.011571       0.040991      -0.065568      -0.032211      -0.005436       0.037647              9.496362       5.272025       0.487560       1.223511      10.082557       2.431225      13.134505          -0.000213
           88              C      12.093995       6.681716       9.128706      -0.124225      28.197573 0.46022330E+03  0.11057958E+05                                 8.310895                            7.389250      -0.324901       1.890935                    0.996326      29.611949      88.205814       0.572976       0.444901      -1.038887       0.000253      -0.007234       0.007839       0.010670      -0.009792      -0.014597      -0.008154       0.041848      -0.054361      -0.028966      -0.006259       0.035226              8.695130       5.320147       0.541802       1.210683       9.914971       1.296777      10.850271          -0.001386
           89              C      12.309400       7.344202      10.321940       0.089505      23.685013 0.34505098E+03  0.77218808E+04                                 7.354675                            6.356222       0.032343       2.025313                    0.999563      26.664380      76.886635       0.623333       0.439083      -1.041340      -0.006856      -0.038229       0.024597       0.045972      -0.015250      -0.015710      -0.020298       0.012082      -0.104693      -0.048243       0.014340       0.033903              7.797411       4.698434       0.578235       1.058316       8.316589       0.632464      10.377211          -0.000396
           90              C      12.315738       5.381131      11.495309       0.099249      24.796421 0.35273893E+03  0.79437087E+04                                 7.658471                            6.480076      -0.065669       1.997466                    0.998702      26.726861      77.505938       0.609254       0.446414      -1.036232      -0.007168       0.041200      -0.024293       0.048363      -0.015267      -0.002686      -0.034107       0.016412      -0.073812      -0.048941       0.013133       0.035807              8.216201       4.670786       0.631483       0.538101       8.715206       1.378184      11.262611           0.000193
           91              C      12.136569       4.642959      10.347103      -0.150600      29.021677 0.44913358E+03  0.10705994E+05                                 8.375319                            7.224372      -0.119176       1.952707                    0.997094      29.561911      87.176741       0.589656       0.435769      -1.046229      -0.003771       0.007910       0.001704       0.008927      -0.006627      -0.005978      -0.015762       0.005297      -0.066048      -0.030221       0.011413       0.018807              8.912894       5.222367       0.269532       0.805962       9.518764       1.486949      11.997551          -0.001896
           92              N       5.243654       7.327506       6.548883      -0.419178      35.865592 0.48180167E+03  0.11539459E+05                                 9.334699                            7.239822      -0.479032       1.880714                    0.996267      28.842218      81.766635       0.626859       0.407961      -1.077317      -0.028916      -0.046953       0.066036       0.086032       0.054373       0.018193      -0.004773      -0.136299       0.045626      -0.097895       0.018280       0.079614             10.620114       6.720045       0.575646       2.041932       6.762257      -0.600898      18.378040          -0.000449
           93              N       4.428589       8.208117       1.571997      -0.269059      30.971349 0.51033139E+03  0.12244065E+05                                 8.048212                            7.224980       0.352434       2.100693                    0.999781      28.778469      78.353955       0.665550       0.383577      -1.107962       0.061113      -0.105453       0.255195       0.282806       0.033224      -0.050263       0.144509      -0.036790      -0.610330      -0.268429       0.091167       0.177262              8.164994       5.315481       0.676095       0.833239      10.040832       1.529753       9.138670          -0.000130
           94              N      10.918336       9.709940       5.684086      -0.425564      37.655856 0.50361732E+03  0.12202255E+05                                 9.616972                            7.396179      -0.492077       1.871711                    0.996383      29.248409      83.533475       0.620614       0.407329      -1.077203       0.010150       0.009285       0.094784       0.095777      -0.062281       0.020778       0.030785       0.001000       0.073146      -0.086518       0.033747       0.052771             10.974165       7.566033      -2.901447      -0.181153      12.737124       5.021138      12.619336          -0.000198
           95              N       0.929575       6.461437       1.754756      -0.261688      35.686225 0.56795054E+03  0.14042472E+05                                 9.077257                            7.730706      -0.083672       1.979537                    0.998929      28.997357      81.021837       0.627789       0.394602      -1.096486       0.040014       0.081488       0.128954       0.157704      -0.009711      -0.020042      -0.052277      -0.029985      -0.107945      -0.070831       0.009688       0.061143             10.024235       5.918813       1.006546       0.984912      10.070778       1.187054      14.083116          -0.024620
           96              N       8.125489       5.866778       6.694561      -0.419175      35.865528 0.48180059E+03  0.11539426E+05                                 9.334685                            7.239812      -0.479026       1.880716                    0.996268      28.842192      81.766527       0.626860       0.407961      -1.077317       0.028916       0.046953      -0.066035       0.086032       0.054373       0.018193      -0.004773      -0.136299       0.045626      -0.097895       0.018280       0.079614             10.620099       6.720036       0.575646       2.041929       6.762251      -0.600897      18.378009          -0.000448
           97              N       8.940554       4.986167      11.671447      -0.269060      30.971449 0.51033368E+03  0.12244134E+05                                 8.048233                            7.224999       0.352427       2.100690                    0.999781      28.778522      78.354171       0.665548       0.383577      -1.107962      -0.061110       0.105453      -0.255195       0.282806       0.033224      -0.050263       0.144510      -0.036790      -0.610330      -0.268429       0.091166       0.177262              8.165014       5.315495       0.676096       0.833242      10.040851       1.529753       9.138697          -0.000130
           98              N       2.450807       3.484344       7.559358      -0.425564      37.655871 0.50361759E+03  0.12202263E+05                                 9.616973                            7.396180      -0.492074       1.871711                    0.996383      29.248425      83.533531       0.620614       0.407329      -1.077203      -0.010149      -0.009285      -0.094784       0.095777      -0.062281       0.020778       0.030784       0.001000       0.073147      -0.086518       0.033748       0.052770             10.974166       7.566036      -2.901456      -0.181162      12.737127       5.021138      12.619335          -0.000197
           99              N      12.439568       6.732847      11.488688      -0.261688      35.686240 0.56795087E+03  0.14042481E+05                                 9.077257                            7.730706      -0.083665       1.979538                    0.998929      28.997368      81.021857       0.627790       0.394602      -1.096486      -0.040015      -0.081488      -0.128955       0.157705      -0.009711      -0.020042      -0.052276      -0.029985      -0.107945      -0.070830       0.009688       0.061142             10.024234       5.918813       1.006546       0.984910      10.070780       1.187049      14.083108          -0.024621
          100              O       4.804375       8.381604      12.361431      -0.554316      42.914908 0.58858504E+03  0.14499930E+05                                 9.821894                            7.574687       0.188567       2.101276                    0.997022      28.189442      75.463398       0.680139       0.365554      -1.131764       0.051457       0.010113      -0.009334       0.053265      -0.017252      -0.012415      -0.046346       0.118199       0.007360      -0.087954       0.026802       0.061152             11.598337       9.849127       1.249474      -5.804212       6.509113      -0.112740      18.436771          -0.046590
          101              O       5.940565       9.731927      10.998680      -0.683998      48.336397 0.70275509E+03  0.18080943E+05                                10.604533                            8.281063       0.134286       2.056884                    0.997271      30.105758      82.122315       0.650563       0.365931      -1.132485       0.023420      -0.110421       0.009990       0.113319       0.004191       0.032846      -0.068583       0.065794      -0.144492      -0.105001       0.033709       0.071292             12.145506       8.941159       4.689933      -1.216297      19.417906      -2.984148       8.077453          -0.008637
          102              O       4.867380       2.943075       9.131355      -0.623546      37.445153 0.62118407E+03  0.15478264E+05                                 8.932367                            7.781252       0.222891       2.117321                    0.994296      28.503679      76.218265       0.672503       0.365519      -1.134159       0.011277       0.043732      -0.046637       0.064921       0.023307      -0.000002       0.072791       0.061808      -0.031790      -0.093615       0.029251       0.064364              9.720335       7.943485       1.817492       2.059120      13.790515       1.389595       7.427006          -0.000033
          103              O       5.623648       3.388187      11.104628      -0.650108      32.422953 0.55272759E+03  0.13379752E+05                                 7.979887                            7.235938       0.528655       2.193544                    0.997694      28.886569      76.197077       0.712294       0.355230      -1.141988       0.031358       0.081677       0.003768       0.087571      -0.037032       0.012494      -0.025167       0.098010       0.126563      -0.085688       0.023087       0.062601              8.362341       6.338501      -0.660357       1.648716       9.267070      -2.419645       9.481453          -0.000140
          104              O       4.470679       5.401161       5.629788      -0.452756      27.620782 0.45875774E+03  0.10552528E+05                                 7.092407                            6.608675       0.733805       2.339099                    0.994805      25.222982      63.921432       0.745858       0.357007      -1.145650       0.006972       0.022868       0.014766       0.028100      -0.018808      -0.028499      -0.004549       0.020669      -0.207800      -0.076756       0.016623       0.060132              7.147805       5.724064       1.863394      -0.032732       9.693988      -0.984852       6.025363          -0.000141
          105              O       4.462861      11.135920       8.861188      -0.591381      33.635269 0.56500489E+03  0.13754539E+05                                 8.289893                            7.409288       0.327234       2.157404                    0.995630      27.882108      73.795586       0.690526       0.364361      -1.134578      -0.036144      -0.005285      -0.048288       0.060548      -0.009285      -0.063246      -0.033106      -0.033771      -0.132153      -0.095270       0.036889       0.058381              8.902267      13.055504      -0.370938      -0.489027       7.446796       0.300422       6.204502          -0.000136
          106              O       3.512072      11.742787      10.736460      -0.689700      33.234595 0.58617809E+03  0.14368244E+05                                 8.011514                            7.388753       0.686253       2.226992                    0.999399      29.641003      78.122372       0.715464       0.349256      -1.149332      -0.082231      -0.013241      -0.017269       0.085062      -0.004890       0.004269       0.018301      -0.124806       0.172224      -0.091468       0.024097       0.067371              8.198646       7.368955       0.426962       1.291476       6.936745       1.190974      10.290238           0.000156
          107              O       8.340846      11.694248      10.741757      -0.657274      33.123625 0.56767754E+03  0.13818038E+05                                 8.076102                            7.328736       0.557909       2.200218                    0.997534      29.044320      76.543298       0.709208       0.354803      -1.143621       0.072344      -0.005927      -0.007611       0.072984       0.022411      -0.008857       0.018637      -0.142505       0.142425      -0.099357       0.032607       0.066751              8.353217       8.184883      -0.127866      -1.535340       6.658129       0.866360      10.216640          -0.000118
          108              O       7.397946      11.475617       8.800269      -0.609012      33.049892 0.52132366E+03  0.12401094E+05                                 8.078608                            6.996999       0.608485       2.239236                    0.998863      27.671094      71.688183       0.731149       0.352166      -1.147719       0.041405      -0.009538      -0.049923       0.065557       0.005598       0.061109      -0.020842      -0.013480      -0.134617      -0.086490       0.031190       0.055300              8.933970      14.420354      -0.984964       0.747630       6.282690       0.083174       6.098867          -0.000039
          109              O       2.443472       8.149099       6.187337      -0.459377      29.656750 0.49191269E+03  0.11508653E+05                                 7.468746                            6.856780       0.704641       2.322793                    0.994548      25.544305      65.182451       0.730442       0.358413      -1.145085      -0.025736       0.015198       0.000033       0.029889       0.023632       0.005615      -0.066868       0.069460      -0.081866      -0.094069       0.033278       0.060791              7.682718       8.824824      -2.373282       2.407394       6.493848      -1.032551       7.729483          -0.000495
          110              O       8.564768       4.812680       0.882013      -0.554315      42.914897 0.58858487E+03  0.14499925E+05                                 9.821891                            7.574685       0.188566       2.101275                    0.997022      28.189443      75.463393       0.680140       0.365554      -1.131764      -0.051457      -0.010112       0.009333       0.053265      -0.017252      -0.012415      -0.046345       0.118198       0.007360      -0.087954       0.026802       0.061152             11.598333       9.849125       1.249477      -5.804210       6.509112      -0.112745      18.436763          -0.046590
          111              O       7.428578       3.462357       2.244764      -0.683997      48.336455 0.70275580E+03  0.18080966E+05                                10.604540                            8.281067       0.134286       2.056884                    0.997271      30.105776      82.122382       0.650563       0.365931      -1.132485      -0.023421       0.110422      -0.009991       0.113320       0.004190       0.032846      -0.068583       0.065793      -0.144494      -0.105002       0.033709       0.071292             12.145517       8.941165       4.689940      -1.216301      19.417924      -2.984155       8.077460          -0.008637
          112              O       8.501763      10.251209       4.112089      -0.623546      37.445128 0.62118359E+03  0.15478250E+05                                 8.932363                            7.781249       0.222889       2.117321                    0.994296      28.503671      76.218242       0.672503       0.365519      -1.134159      -0.011277      -0.043732       0.046638       0.064921       0.023307      -0.000002       0.072791       0.061808      -0.031790      -0.093615       0.029251       0.064364              9.720332       7.943481       1.817487       2.059117      13.790514       1.389587       7.427001          -0.000033
          113              O       7.745495       9.806097       2.138816      -0.650108      32.422879 0.55272596E+03  0.13379702E+05                                 7.979874                            7.235927       0.528656       2.193545                    0.997694      28.886533      76.196943       0.712295       0.355230      -1.141988      -0.031358      -0.081678      -0.003769       0.087572      -0.037032       0.012495      -0.025167       0.098010       0.126563      -0.085688       0.023087       0.062601              8.362328       6.338491      -0.660356       1.648712       9.267056      -2.419640       9.481437          -0.000140
          114              O       8.898464       7.793123       7.613656      -0.452752      27.620775 0.45875754E+03  0.10552522E+05                                 7.092402                            6.608670       0.733819       2.339103                    0.994805      25.222994      63.921444       0.745859       0.357007      -1.145650      -0.006972      -0.022869      -0.014766       0.028101      -0.018808      -0.028499      -0.004549       0.020668      -0.207801      -0.076756       0.016623       0.060132              7.147799       5.724060       1.863391      -0.032732       9.693978      -0.984853       6.025360          -0.000141
          115              O       8.906282       2.058364       4.382256      -0.591388      33.635375 0.56500736E+03  0.13754617E+05                                 8.289919                            7.409312       0.327210       2.157397                    0.995630      27.882137      73.795754       0.690524       0.364362      -1.134578       0.036144       0.005286       0.048290       0.060549      -0.009285      -0.063246      -0.033106      -0.033772      -0.132149      -0.095269       0.036888       0.058381              8.902296      13.055547      -0.370939      -0.489026       7.446819       0.300424       6.204522          -0.000136
          116              O       9.857071       1.451497       2.506984      -0.689709      33.234610 0.58617869E+03  0.14368264E+05                                 8.011524                            7.388764       0.686237       2.226989                    0.999399      29.640974      78.122333       0.715463       0.349257      -1.149331       0.082233       0.013241       0.017268       0.085063      -0.004890       0.004267       0.018301      -0.124805       0.172226      -0.091468       0.024096       0.067372              8.198656       7.368974       0.426961       1.291474       6.936750       1.190972      10.290244           0.000156
          117              O       5.028297       1.500036       2.501687      -0.657265      33.123717 0.56767933E+03  0.13818092E+05                                 8.076110                            7.328741       0.557921       2.200220                    0.997534      29.044396      76.543526       0.709209       0.354803      -1.143621      -0.072342       0.005927       0.007614       0.072983       0.022411      -0.008858       0.018637      -0.142506       0.142420      -0.099357       0.032607       0.066751              8.353228       8.184898      -0.127868      -1.535349       6.658133       0.866363      10.216653          -0.000118
          118              O       5.971197       1.718667       4.443175      -0.609000      33.049808 0.52132182E+03  0.12401038E+05                                 8.078583                            6.996976       0.608506       2.239241                    0.998863      27.671102      71.688132       0.731152       0.352165      -1.147720      -0.041406       0.009537       0.049920       0.065555       0.005597       0.061108      -0.020843      -0.013479      -0.134623      -0.086489       0.031190       0.055300              8.933943      14.420314      -0.984961       0.747627       6.282668       0.083173       6.098847          -0.000039
          119              O      10.925671       5.045185       7.056107      -0.459382      29.656837 0.49191459E+03  0.11508710E+05                                 7.468766                            6.856798       0.704627       2.322787                    0.994548      25.544338      65.182600       0.730441       0.358413      -1.145085       0.025737      -0.015198      -0.000033       0.029889       0.023631       0.005615      -0.066868       0.069460      -0.081864      -0.094069       0.033278       0.060790              7.682739       8.824852      -2.373293       2.407400       6.493865      -1.032553       7.729500          -0.000495

******************************************************
Auxiliary information for the entire system
The total spin magnetic moment of the unit cell is   -2.976177
The total net atomic charge of the unit cell is   -0.000000
Accuracy of reproducing the electrostatic potential in the unit cell:
  The inner radius (bohr) =    5.0000
  The outer radius (bohr) =   12.0000
  Valid grid points have density less than (e/(bohr^3)) =    0.0001
  The number of valid grid points were=         1290
  The rms potential error without charges in kcal/mol is=      9.26339
  The rms potential error with partial charges in kcal/mol is=      3.50161
  The RRMSE value at monopole order=      0.37801
  The rms potential error with partial charges and cloud penetration in kcal/mol is=      3.49617
  The RRMSE value at monopole order with cloud penetration is=      0.37742
  The rms potential error with partial charges and atomic dipoles in kcal/mol is=      0.75801
  The RRMSE value at dipole order=      0.08183
  The rms potential error with partial charges, atomic dipoles and cloud penetration in kcal/mol is=      0.74887
  The RRMSE value at dipole order with cloud penetration=      0.08084

******************************************************
The electron densities and ab initio electrostatic potential were computed in VASP using the PBE functional and
projector augmented wave method. See the main text of the journal article for a description of computational details.
The atomic charges, dipoles, and quadrupoles were computed with the DDEC6 method as described in
(a) T. A. Manz and N. Gabaldon Limas, RSC Adv. 6 (2016) 47771-47801 DOI: 10.1039/c6ra04656h
(b) N. Gabaldon Limas and T. A. Manz, RSC Adv. 8 (2018) 2678-2707 DOI: 10.1039/c7ra11829e.
For each atom in the material, the electron cloud parameters were fit to the spherically averaged atom-in-material
electron density using radial positions for which this density was between 10^-4 and 10^-2 electrons per cubic bohr.
The polarizabilities, dispersion coefficients, and quantum Drude oscillator (QDO) parameters were fit using the MCLF method.
The magnetic structure of the system was optimized in VASP from the default ferromagnetic initial guess using spin polarization.
The atomic spin moments (ASMs) were computed on this optimized magnetic structure using the DDEC6 partition as inputs
to the method of T. A. Manz and D. S. Sholl, J. Chem. Theory Comput. 7 (2011) 4146-4164 DOI: 10.1021/ct200539n.
The RMSE and RRMSE were computed using a uniform grid with Ewald summation.
