# Supplementary material for: A collection of forcefield precursors for metal–organic frameworks
Source: RSC Adv. 2019 Nov 13;9(63):36492–507. doi: 10.1039/c9ra07327b (PMC9075174; doi:10.1039/c9ra07327b)
Supplement: RA-009-C9RA07327B-s6252 [file RA-009-C9RA07327B-s6252.xyz]

  160
jmolscript: load "" {1 1 1} spacegroup "x,y,z" unitcell [{     11.248000     0.000000     0.000000 }, {     -3.547655    14.517822     0.000000 }, {      0.000000     0.000000    16.801000 }]
Ni    -2.912140    12.588258     0.673720     0.770343
Ni     8.838658     9.188475     9.074220     0.770325
Ni    10.612485     1.929564    16.127280     0.770308
Ni    -1.138313     5.329347     7.726780     0.770334
H      9.693940     4.941867     0.692201     0.414679
H      6.030570    13.397046     2.451266     0.090017
H      6.065276    11.469079    15.831582     0.106245
H      3.728976    13.540773     2.421024     0.124185
H      3.740520    11.564897    15.710615     0.127506
H      1.715903    13.617717     2.382382     0.127662
H      1.694454    11.776857    15.614849     0.127020
H     -0.593598    13.651108     2.303417     0.100043
H     -0.630318    11.817507    15.683733     0.099113
H     -1.894618     8.172082     1.213032     0.123366
H     -2.457738    10.117470     4.724441     0.129688
H     -0.982362     6.339933     4.726121     0.130646
H     -0.219767     2.317044     9.092701     0.414678
H     -0.104052     8.379687    10.851766     0.090015
H     -0.138758    10.307654     7.431082     0.106245
H      2.197542     8.235960    10.821524     0.124181
H      2.185997    10.211836     7.310115     0.127503
H      4.210615     8.159016    10.782882     0.127658
H      4.232063     9.999876     7.214349     0.127016
H      6.520115     8.125625    10.703917     0.100042
H      6.556835     9.959226     7.283233     0.099113
H      7.821136    13.604651     9.613532     0.123368
H     -2.863744    11.659263    13.124941     0.129688
H     10.456534     0.918978    13.126621     0.130645
H     -1.993595     9.575955    16.108799     0.414681
H      1.669775     1.120776    14.349734     0.090026
H      1.635069     3.048743     0.969418     0.106253
H      3.971369     0.977049    14.379976     0.124207
H      3.959825     2.952925     1.090385     0.127550
H      5.984442     0.900105    14.418618     0.127679
H      6.005891     2.740965     1.186151     0.127052
H      8.293943     0.866714    14.497583     0.100050
H      8.330663     2.700315     1.117266     0.099118
H      9.594963     6.345740    15.587968     0.123365
H     -1.089917     4.400352    12.076559     0.129684
H      8.682707     8.177889    12.074879     0.130649
H      7.920112    12.200778     7.708299     0.414683
H      7.804397     6.138135     5.949234     0.090020
H      7.839103     4.210168     9.369918     0.106248
H      5.502803     6.281862     5.979476     0.124198
H      5.514348     4.305986     9.490885     0.127543
H      3.489730     6.358806     6.018118     0.127667
H      3.468282     4.517946     9.586651     0.127046
H      1.180230     6.392197     6.097083     0.100044
H      1.143510     4.558596     9.517767     0.099114
H     -0.120791     0.913171     7.187468     0.123366
H     -0.683911     2.858559     3.676059     0.129684
H     -2.756189    13.598844     3.674379     0.130648
C      5.559405    13.028293     1.713702     0.109015
C      5.583933    11.906066    16.525464     0.116652
C      4.187295    13.119756     1.703621    -0.182556
C      4.192572    11.961234    16.444819    -0.185383
C      3.481058    12.589855     0.635078     0.098107
C      1.983671    12.650830     0.624997     0.100382
C      1.265807    13.227188     1.641458    -0.196245
C      1.251572    12.148513    16.367534    -0.196428
C     -0.125035    13.238802     1.587695     0.106904
C     -0.149739    12.189163    16.412897     0.089901
C     -1.746681     8.160468     6.451584     0.583496
C     -2.193347     9.339315     2.841049    -0.018638
C     -1.839616     8.190955     2.162289    -0.122756
C     -2.177124     9.346574     4.245613    -0.112232
C     -1.402822     7.057113     2.849450    -0.043219
C     -1.747789     8.215635     4.924373    -0.037992
C     -1.323308     7.086149     4.248973    -0.131654
C     -0.999919     5.831809     2.127007     0.612848
C     -2.579145    10.554457     2.074924     0.556799
C      0.367113     8.748440    10.114202     0.109012
C      0.342585     9.870667     8.124964     0.116649
C      1.739223     8.656977    10.104121    -0.182557
C      1.733946     9.815499     8.044319    -0.185389
C      2.445460     9.186878     9.035578     0.098106
C      3.942846     9.125903     9.025497     0.100381
C      4.660711     8.549545    10.041958    -0.196247
C      4.674946     9.628220     7.967034    -0.196430
C      6.051552     8.537931     9.988195     0.106903
C      6.076257     9.587570     8.012397     0.089899
C      7.673198    13.616265    14.852084     0.583496
C      8.119865    12.437418    11.241549    -0.018630
C      7.766133    13.585778    10.562789    -0.122757
C      8.103642    12.430159    12.646113    -0.112233
C     10.876995     0.201798    11.249950    -0.043215
C      7.674307    13.561098    13.324873    -0.037994
C     10.797481     0.172762    12.649473    -0.131658
C     10.474091     1.427102    10.527507     0.612847
C     -2.742337    11.222276    10.475424     0.556797
C      2.140940     1.489529    15.087298     0.109026
C      2.116412     2.611756     0.275536     0.116665
C      3.513050     1.398066    15.097379    -0.182541
C      3.507773     2.556588     0.356181    -0.185376
C      4.219287     1.927967    16.165922     0.098118
C      5.716674     1.866992    16.176003     0.100389
C      6.434538     1.290634    15.159542    -0.196235
C      6.448773     2.369309     0.433466    -0.196432
C      7.825380     1.279020    15.213306     0.106909
C      7.850084     2.328659     0.388103     0.089904
C      9.447026     6.357354    10.349416     0.583492
C      9.893692     5.178507    13.959951    -0.018634
C      9.539961     6.326867    14.638711    -0.122756
C      9.877469     5.171248    12.555387    -0.112236
C      9.103167     7.460709    13.951550    -0.043214
C      9.448134     6.302187    11.876627    -0.037992
C      9.023653     7.431673    12.552027    -0.131652
C      8.700264     8.686013    14.673993     0.612848
C     -0.968510     3.963365    14.726076     0.556792
C      7.333232     5.769382     6.686798     0.109025
C      7.357760     4.647155     8.676036     0.116662
C      5.961122     5.860845     6.696879    -0.182543
C      5.966399     4.702323     8.756681    -0.185388
C      5.254885     5.330944     7.765422     0.098118
C      3.757499     5.391919     7.775503     0.100387
C      3.039634     5.968277     6.759042    -0.196234
C      3.025399     4.889602     8.833966    -0.196435
C      1.648793     5.979891     6.812805     0.106909
C      1.624088     4.930252     8.788603     0.089904
C      0.027147     0.901557     1.948916     0.583495
C     -0.419520     2.080404     5.559451    -0.018633
C     -0.065788     0.932044     6.238211    -0.122756
C     -0.403297     2.087663     4.154887    -0.112234
C     -3.176650    14.316024     5.551050    -0.043214
C      0.026038     0.956724     3.476127    -0.037996
C     -3.097136    14.345060     4.151527    -0.131653
C     -2.773746    13.090720     6.273493     0.612845
C     -0.805318     3.295546     6.325577     0.556790
N      6.265191    12.446129     0.739244    -0.199439
N     -0.839500    12.710353     0.601476    -0.182071
N     -0.338673     9.330604     9.139744    -0.199439
N      6.766017     9.066380     9.001976    -0.182070
N      1.435154     2.071693    16.061756    -0.199433
N      8.539845     1.807469    16.199524    -0.182061
N      8.039018     5.187218     7.661256    -0.199433
N      0.934328     5.451442     7.799024    -0.182062
O     -2.743217    11.644745     2.642797    -0.513736
O      8.540845    10.489126     0.794687    -0.564448
O      8.868857     9.054766     7.061460    -0.540294
O     -1.125129     7.209550     6.977455    -0.595073
O     -0.199179     5.040588     2.530231    -0.493265
O      9.591105     5.717118     0.997979    -0.529256
O      8.669735    10.131988    11.043297    -0.513741
O     -2.614327    11.287607     9.195187    -0.564455
O     -2.942340    12.721967    15.461960    -0.540290
O     10.599301     0.049361    15.377955    -0.595073
O      9.673352     2.218323    10.930731    -0.493265
O     -0.116932     1.541793     9.398479    -0.529255
O     10.443562     2.873077    14.158203    -0.513742
O     -0.840500     4.028696    16.006313    -0.564454
O     -1.168512     5.463056     9.739540    -0.540294
O      8.825474     7.308272     9.823545    -0.595073
O      7.899524     9.477234    14.270769    -0.493264
O     -1.890760     8.800704    15.803021    -0.529256
O     -0.969390     4.385834     5.757703    -0.513743
O     10.314672     3.230215     7.605813    -0.564451
O     10.642685     1.795855     1.339040    -0.540294
O     -2.898956    14.468461     1.423045    -0.595073
O     -1.973007    12.299499     5.870269    -0.493259
O      7.817277    12.976029     7.402521    -0.529253

The following XYZ coordinates are in angstroms. Other properties are in atomic units.
The sperically averaged electron density of each atom fit to a function of the form exp(a - br)
eigen_1, eigen_2 and eigen_3 are the three eigenvalues of traceless quadrupole moment tensor
  atom number  atomic symbol              X              Y              Z     net charge C6 coefficient C8 coefficient C10 coefficient fluctuating dipole atomic polarizability isotropic forcefield polarizability              a              b squared Pearson coefficient          <r^3>          <r^4>         wp_QDO          m_QDO          q_QDO       dipole_x       dipole_y       dipole_z         dipole            Qxy            Qxz            Qyz     Q(x^2-y^2)  Q(3z^2 - R^2)        eigen_1        eigen_2        eigen_3 static polarizability      alpha(xx)      alpha(xy)      alpha(xz)      alpha(yy)      alpha(yz)      alpha(zz) atomic spin moment
            1             Ni      -2.912140      12.588258       0.673720       0.770343      96.986639 0.17298011E+04  0.53562690E+05                                17.274641                           13.560163       0.715217       2.103022                    0.993672      46.255281     121.486457       0.496221       0.398625      -1.153692       0.012752       0.022149       0.008223       0.026848      -0.009856       0.009481       0.026199      -0.218748       0.191881      -0.142355       0.044615       0.097740             22.548256      27.205847      -2.780033       1.997830      22.784210      -5.364907      17.654709           1.772779
            2             Ni       8.838658       9.188475       9.074220       0.770325      96.986499 0.17297948E+04  0.53562536E+05                                17.274733                           13.560217       0.715218       2.103017                    0.993672      46.255596     121.487984       0.496215       0.398630      -1.153687      -0.012753      -0.022149       0.008225       0.026849      -0.009855      -0.009481      -0.026198      -0.218753       0.191886      -0.142358       0.044617       0.097741             22.548418      27.206125      -2.780048      -1.997844      22.784351       5.364949      17.654779           1.772816
            3             Ni      10.612485       1.929564      16.127280       0.770308      96.986124 0.17297933E+04  0.53562556E+05                                17.274766                           13.560282       0.715208       2.103009                    0.993672      46.255929     121.489529       0.496209       0.398634      -1.153682      -0.012753      -0.022150      -0.008225       0.026850      -0.009853       0.009481       0.026195      -0.218746       0.191875      -0.142353       0.044617       0.097735             22.548349      27.205664      -2.780047       1.997832      22.784483      -5.365011      17.654900           1.772822
            4             Ni      -1.138313       5.329347       7.726780       0.770334      96.986323 0.17298001E+04  0.53562687E+05                                17.274637                           13.560192       0.715205       2.103017                    0.993672      46.255357     121.486938       0.496218       0.398627      -1.153690       0.012752       0.022151      -0.008222       0.026849      -0.009856      -0.009480      -0.026197      -0.218746       0.191876      -0.142353       0.044616       0.097737             22.548185      27.205553      -2.780003      -1.997810      22.784282       5.364934      17.654720           1.772842
            5              H       9.693940       4.941867       0.692201       0.414679       0.420870 0.23259888E+01  0.17367529E+02                                 1.060398                            0.990889      -1.364236       2.396709                    0.999277       2.347482       6.428529       0.518206       1.582973      -0.649010       0.000351      -0.018211      -0.004668       0.018803       0.001765       0.006749      -0.003654      -0.011091      -0.011074      -0.011238       0.002743       0.008495              1.111201       0.867835      -0.000457      -0.003232       1.287458       0.282089       1.178311           0.000050
            6              H       6.030570      13.397046       2.451266       0.090017       1.238973 0.90280663E+01  0.91406170E+02                                 1.902656                            1.749391      -1.215638       2.290887                    0.994306       3.767461      10.732426       0.475899       1.271189      -0.709682       0.021781       0.018195       0.038752       0.048033      -0.003428      -0.000165       0.008716       0.014127       0.027115      -0.015334       0.002918       0.012416              1.999163       2.138594       0.322862       0.606768       1.677665       0.353444       2.181232           0.000319
            7              H       6.065276      11.469079      15.831582       0.106245       1.208275 0.88017456E+01  0.88447334E+02                                 1.872313                            1.731040      -1.091207       2.364810                    0.996147       3.599018      10.175136       0.477434       1.276664      -0.709750       0.024355      -0.023559      -0.038620       0.051378      -0.000856       0.001799       0.012344       0.008264       0.031538      -0.015461      -0.001046       0.016507              1.953199       2.079592      -0.303695      -0.520333       1.738547       0.360148       2.041458           0.000275
            8              H       3.728976      13.540773       2.421024       0.124185       1.107818 0.82676671E+01  0.80365334E+02                                 1.653600                            1.594165      -0.902525       2.451473                    0.998817       3.232057       8.485645       0.546645       1.152696      -0.741019      -0.015584       0.016347       0.029841       0.037424      -0.000595      -0.000693       0.014324       0.013934       0.027722      -0.018885       0.002293       0.016592              1.653036       1.855889      -0.140234      -0.235886       1.408305       0.197129       1.694915           0.000359
            9              H       3.740520      11.564897      15.710615       0.127506       1.067615 0.77580342E+01  0.74014552E+02                                 1.594769                            1.529390      -0.869591       2.468977                    0.999149       3.142381       8.099232       0.567838       1.130619      -0.746692      -0.015542      -0.016838      -0.028847       0.036840      -0.000465       0.000641       0.014232       0.011618       0.019437      -0.017523       0.002588       0.014935              1.599730       1.758444       0.134862       0.248857       1.396668       0.249402       1.644078           0.000350
           10              H       1.715903      13.617717       2.382382       0.127662       1.097133 0.81237305E+01  0.78534031E+02                                 1.636734                            1.575342      -0.897547       2.455582                    0.998920       3.193565       8.331695       0.553067       1.145581      -0.742982       0.015333       0.013969       0.029651       0.036186      -0.000717       0.000790       0.014176       0.012445       0.026007      -0.018122       0.001929       0.016193              1.638260       1.839331       0.144531       0.256514       1.384728       0.185470       1.690720           0.000344
           11              H       1.694454      11.776857      15.614849       0.127020       1.081124 0.79183218E+01  0.75993855E+02                                 1.612273                            1.548289      -0.917637       2.445807                    0.998752       3.179619       8.241845       0.562158       1.135278      -0.745308       0.015567      -0.014756      -0.028838       0.035940      -0.000383      -0.000521       0.012887       0.015579       0.028152      -0.018449       0.003065       0.015384              1.615300       1.772609      -0.118903      -0.249029       1.390442       0.233919       1.682850           0.000333
           12              H      -0.593598      13.651108       2.303417       0.100043       1.225892 0.89684920E+01  0.90436741E+02                                 1.885167                            1.742800      -1.040716       2.383327                    0.996958       3.596037      10.144019       0.478270       1.270010      -0.711543      -0.024308       0.021218       0.039848       0.051273      -0.000052      -0.001719       0.016111       0.009216       0.032882      -0.018841      -0.000953       0.019795              1.967909       2.180623      -0.292905      -0.574135       1.648345       0.307783       2.074758           0.000379
           13              H      -0.630318      11.817507      15.683733       0.099113       1.224941 0.88879731E+01  0.89119585E+02                                 1.859062                            1.716801      -1.006761       2.396409                    0.997470       3.538612       9.843973       0.491210       1.243565      -0.717731      -0.024391      -0.019344      -0.039019       0.049916       0.003711      -0.000754       0.015477       0.011073       0.037289      -0.019997      -0.000026       0.020023              1.939658       2.074811       0.272099       0.519245       1.687361       0.331016       2.056803           0.000399
           14              H      -1.894618       8.172082       1.213032       0.123366       1.115997 0.78260692E+01  0.76792479E+02                                 1.792078                            1.640993      -1.399817       2.211852                    0.993690       3.744011      10.651543       0.483760       1.290331      -0.703937      -0.004013      -0.001247      -0.036842       0.037081      -0.001997       0.000544       0.001885       0.001324       0.008588      -0.004036       0.000534       0.003503              1.889949       1.311803      -0.084359       0.073030       1.688755      -0.057425       2.669289           0.000295
           15              H      -2.457738      10.117470       4.724441       0.129688       1.173218 0.86509520E+01  0.87130739E+02                                 1.863795                            1.736763      -1.543595       2.153774                    0.991908       3.786317      10.950564       0.465104       1.307520      -0.700882      -0.009935       0.033658       0.019473       0.040134      -0.007675      -0.002260       0.004704       0.000750      -0.008178      -0.007385      -0.003445       0.010830              1.931377       1.475004      -0.269878      -0.120715       2.338138       0.297018       1.980989           0.000450
           16              H      -0.982362       6.339933       4.726121       0.130646       1.085515 0.76077056E+01  0.75394269E+02                                 1.875622                            1.704561      -1.602269       2.121214                    0.991728       4.049180      12.238010       0.431538       1.432197      -0.674258       0.015276      -0.030493       0.019039       0.039060      -0.002335       0.004530      -0.003655      -0.001038      -0.007570      -0.006136      -0.000949       0.007086              1.997847       1.595433      -0.334706       0.205254       2.313416      -0.454436       2.084690          -0.000167
           17              H      -0.219767       2.317044       9.092701       0.414678       0.420862 0.23259391E+01  0.17367083E+02                                 1.060392                            0.990884      -1.364231       2.396715                    0.999277       2.347462       6.428482       0.518202       1.582990      -0.649008      -0.000351       0.018211      -0.004668       0.018803       0.001765      -0.006749       0.003654      -0.011090      -0.011074      -0.011238       0.002743       0.008494              1.111194       0.867831      -0.000457       0.003232       1.287449      -0.282086       1.178303           0.000050
           18              H      -0.104052       8.379687      10.851766       0.090015       1.238983 0.90281611E+01  0.91407413E+02                                 1.902670                            1.749402      -1.215642       2.290884                    0.994306       3.767485      10.732528       0.475897       1.271193      -0.709681      -0.021781      -0.018195       0.038752       0.048033      -0.003428       0.000165      -0.008716       0.014127       0.027115      -0.015335       0.002919       0.012416              1.999179       2.138613       0.322866      -0.606776       1.677677      -0.353447       2.181248           0.000317
           19              H      -0.138758      10.307654       7.431082       0.106245       1.208283 0.88018236E+01  0.88448447E+02                                 1.872331                            1.731056      -1.091206       2.364809                    0.996147       3.599047      10.175287       0.477428       1.276677      -0.709747      -0.024355       0.023559      -0.038619       0.051377      -0.000856      -0.001800      -0.012344       0.008265       0.031538      -0.015462      -0.001046       0.016507              1.953220       2.079618      -0.303700       0.520341       1.738564      -0.360152       2.041477           0.000275
           20              H       2.197542       8.235960      10.821524       0.124181       1.107843 0.82679177E+01  0.80368444E+02                                 1.653631                            1.594193      -0.902545       2.451463                    0.998817       3.232100       8.485816       0.546638       1.152702      -0.741018       0.015584      -0.016347       0.029840       0.037424      -0.000595       0.000693      -0.014324       0.013934       0.027721      -0.018885       0.002294       0.016591              1.653068       1.855929      -0.140238       0.235893       1.408328      -0.197134       1.694946           0.000356
           21              H       2.185997      10.211836       7.310115       0.127503       1.067645 0.77583399E+01  0.74018439E+02                                 1.594823                            1.529440      -0.869603       2.468970                    0.999149       3.142434       8.099508       0.567816       1.130647      -0.746685       0.015542       0.016838      -0.028847       0.036840      -0.000465      -0.000641      -0.014232       0.011619       0.019437      -0.017523       0.002588       0.014935              1.599785       1.758510       0.134868      -0.248869       1.396711      -0.249415       1.644133           0.000350
           22              H       4.210615       8.159016      10.782882       0.127658       1.097158 0.81239733E+01  0.78537014E+02                                 1.636763                            1.575369      -0.897570       2.455570                    0.998920       3.193608       8.331858       0.553061       1.145585      -0.742981      -0.015333      -0.013969       0.029651       0.036186      -0.000717      -0.000789      -0.014176       0.012446       0.026005      -0.018122       0.001930       0.016193              1.638289       1.839368       0.144535      -0.256521       1.384750      -0.185475       1.690749           0.000341
           23              H       4.232063       9.999876       7.214349       0.127016       1.081151 0.79185906E+01  0.75997257E+02                                 1.612317                            1.548329      -0.917652       2.445799                    0.998752       3.179667       8.242077       0.562142       1.135298      -0.745303      -0.015567       0.014756      -0.028838       0.035940      -0.000383       0.000521      -0.012888       0.015579       0.028151      -0.018450       0.003066       0.015384              1.615345       1.772664      -0.118908       0.249039       1.390476      -0.233928       1.682895           0.000333
           24              H       6.520115       8.125625      10.703917       0.100042       1.225899 0.89685579E+01  0.90437567E+02                                 1.885173                            1.742806      -1.040720       2.383325                    0.996958       3.596054      10.144075       0.478270       1.270008      -0.711543       0.024308      -0.021218       0.039848       0.051273      -0.000052       0.001719      -0.016111       0.009216       0.032882      -0.018842      -0.000953       0.019795              1.967916       2.180634      -0.292907       0.574138       1.648350      -0.307784       2.074764           0.000377
           25              H       6.556835       9.959226       7.283233       0.099113       1.224948 0.88880397E+01  0.89120461E+02                                 1.859072                            1.716809      -1.006768       2.396404                    0.997470       3.538632       9.844055       0.491208       1.243568      -0.717730       0.024391       0.019343      -0.039019       0.049915       0.003711       0.000754      -0.015477       0.011074       0.037288      -0.019997      -0.000026       0.020023              1.939669       2.074825       0.272101      -0.519249       1.687370      -0.331018       2.056812           0.000399
           26              H       7.821136      13.604651       9.613532       0.123368       1.115996 0.78260625E+01  0.76792472E+02                                 1.792083                            1.640998      -1.399822       2.211850                    0.993690       3.744017      10.651598       0.483756       1.290340      -0.703935       0.004012       0.001247      -0.036842       0.037080      -0.001997      -0.000544      -0.001885       0.001324       0.008588      -0.004036       0.000533       0.003503              1.889956       1.311807      -0.084360      -0.073031       1.688761       0.057426       2.669299           0.000295
           27              H      -2.863744      11.659263      13.124941       0.129688       1.173220 0.86509784E+01  0.87131080E+02                                 1.863798                            1.736766      -1.543600       2.153772                    0.991908       3.786323      10.950590       0.465104       1.307521      -0.700881       0.009935      -0.033658       0.019473       0.040134      -0.007674       0.002260      -0.004704       0.000750      -0.008177      -0.007385      -0.003445       0.010830              1.931381       1.475006      -0.269878       0.120715       2.338143      -0.297018       1.980993           0.000450
           28              H      10.456534       0.918978      13.126621       0.130645       1.085530 0.76078284E+01  0.75395785E+02                                 1.875637                            1.704573      -1.602280       2.121207                    0.991728       4.049214      12.238134       0.431537       1.432194      -0.674259      -0.015276       0.030492       0.019039       0.039059      -0.002335      -0.004530       0.003656      -0.001038      -0.007568      -0.006136      -0.000950       0.007086              1.997863       1.595444      -0.334711      -0.205257       2.313437       0.454442       2.084708          -0.000167
           29              H      -1.993595       9.575955      16.108799       0.414681       0.420860 0.23259221E+01  0.17366920E+02                                 1.060386                            0.990879      -1.364219       2.396721                    0.999277       2.347450       6.428437       0.518205       1.582987      -0.649008      -0.000351       0.018211       0.004668       0.018803       0.001765       0.006749      -0.003654      -0.011090      -0.011074      -0.011238       0.002744       0.008494              1.111188       0.867827      -0.000457      -0.003232       1.287441       0.282083       1.178296           0.000050
           30              H       1.669775       1.120776      14.349734       0.090026       1.238985 0.90281568E+01  0.91407071E+02                                 1.902644                            1.749380      -1.215665       2.290874                    0.994305       3.767452      10.732306       0.475910       1.271160      -0.709688      -0.021781      -0.018196      -0.038751       0.048033      -0.003428      -0.000166       0.008716       0.014128       0.027114      -0.015334       0.002919       0.012416              1.999148       2.138572       0.322858       0.606762       1.677655       0.353442       2.181219           0.000318
           31              H       1.635069       3.048743       0.969418       0.106253       1.208285 0.88017842E+01  0.88447265E+02                                 1.872269                            1.731001      -1.091239       2.364793                    0.996147       3.598980      10.174794       0.477460       1.276602      -0.709763      -0.024356       0.023558       0.038619       0.051377      -0.000855       0.001800       0.012344       0.008264       0.031536      -0.015461      -0.001046       0.016507              1.953152       2.079530      -0.303685      -0.520316       1.738511       0.360140       2.041415           0.000274
           32              H       3.971369       0.977049      14.379976       0.124207       1.107738 0.82668427E+01  0.80354654E+02                                 1.653452                            1.594030      -0.902506       2.451482                    0.998818       3.231927       8.484934       0.546701       1.152616      -0.741038       0.015583      -0.016350      -0.029839       0.037424      -0.000595      -0.000694       0.014323       0.013933       0.027728      -0.018884       0.002292       0.016592              1.652887       1.855705      -0.140217      -0.235856       1.408193       0.197103       1.694762           0.000359
           33              H       3.959825       2.952925       1.090385       0.127550       1.067455 0.77564441E+01  0.73994332E+02                                 1.594474                            1.529123      -0.869533       2.469002                    0.999150       3.142137       8.097877       0.567959       1.130455      -0.746732       0.015541       0.016836       0.028846       0.036839      -0.000465       0.000641       0.014233       0.011613       0.019438      -0.017522       0.002585       0.014937              1.599429       1.758086       0.134823       0.248785       1.396432       0.249330       1.643770           0.000350
           34              H       5.984442       0.900105      14.418618       0.127679       1.097071 0.81231079E+01  0.78526074E+02                                 1.636627                            1.575246      -0.897517       2.455597                    0.998920       3.193466       8.331184       0.553107       1.145528      -0.742995      -0.015333      -0.013972      -0.029650       0.036186      -0.000717       0.000790       0.014175       0.012445       0.026012      -0.018122       0.001928       0.016194              1.638151       1.839195       0.144518       0.256491       1.384649       0.185452       1.690610           0.000344
           35              H       6.005891       2.740965       1.186151       0.127052       1.081010 0.79171681E+01  0.75979025E+02                                 1.612055                            1.548092      -0.917589       2.445827                    0.998753       3.179432       8.240806       0.562247       1.135154      -0.745338      -0.015566       0.014754       0.028837       0.035938      -0.000384      -0.000521       0.012888       0.015576       0.028157      -0.018449       0.003063       0.015386              1.615079       1.772342      -0.118877      -0.248976       1.390275       0.233869       1.682619           0.000333
           36              H       8.293943       0.866714      14.497583       0.100050       1.225877 0.89683643E+01  0.90435128E+02                                 1.885151                            1.742788      -1.040707       2.383334                    0.996958       3.596009      10.143921       0.478272       1.270010      -0.711543       0.024309      -0.021220      -0.039847       0.051274      -0.000052      -0.001719       0.016112       0.009216       0.032882      -0.018842      -0.000953       0.019795              1.967889       2.180594      -0.292899      -0.574125       1.648333       0.307779       2.074740           0.000378
           37              H       8.330663       2.700315       1.117266       0.099118       1.224941 0.88879539E+01  0.89119120E+02                                 1.859040                            1.716782      -1.006767       2.396406                    0.997470       3.538591       9.843819       0.491221       1.243540      -0.717736       0.024392       0.019342       0.039019       0.049916       0.003711      -0.000755       0.015477       0.011074       0.037289      -0.019998      -0.000026       0.020023              1.939634       2.074777       0.272094       0.519234       1.687345       0.331012       2.056780           0.000398
           38              H       9.594963       6.345740      15.587968       0.123365       1.116009 0.78261629E+01  0.76793537E+02                                 1.792080                            1.640995      -1.399837       2.211841                    0.993690       3.744025      10.651551       0.483764       1.290318      -0.703940       0.004013       0.001247       0.036842       0.037081      -0.001997       0.000544       0.001885       0.001324       0.008589      -0.004036       0.000534       0.003503              1.889952       1.311804      -0.084359       0.073030       1.688756      -0.057424       2.669295           0.000295
           39              H      -1.089917       4.400352      12.076559       0.129684       1.173247 0.86512202E+01  0.87134099E+02                                 1.863823                            1.736787      -1.543623       2.153759                    0.991907       3.786371      10.950755       0.465102       1.307516      -0.700882       0.009935      -0.033657      -0.019474       0.040134      -0.007674      -0.002260       0.004704       0.000749      -0.008177      -0.007385      -0.003445       0.010829              1.931407       1.475022      -0.269884      -0.120717       2.338180       0.297025       1.981020           0.000450
           40              H       8.682707       8.177889      12.074879       0.130649       1.085505 0.76076169E+01  0.75393179E+02                                 1.875612                            1.704552      -1.602267       2.121217                    0.991728       4.049157      12.237928       0.431538       1.432199      -0.674258      -0.015276       0.030493      -0.019039       0.039060      -0.002335       0.004530      -0.003655      -0.001037      -0.007569      -0.006136      -0.000950       0.007086              1.997836       1.595427      -0.334704       0.205253       2.313403      -0.454433       2.084678          -0.000167
           41              H       7.920112      12.200778       7.708299       0.414683       0.420859 0.23259219E+01  0.17366926E+02                                 1.060387                            0.990880      -1.364219       2.396720                    0.999277       2.347453       6.428455       0.518203       1.582990      -0.649008       0.000350      -0.018211       0.004668       0.018803       0.001765      -0.006749       0.003654      -0.011090      -0.011075      -0.011238       0.002744       0.008494              1.111189       0.867828      -0.000456       0.003232       1.287441      -0.282082       1.178297           0.000050
           42              H       7.804397       6.138135       5.949234       0.090020       1.238987 0.90281767E+01  0.91407371E+02                                 1.902652                            1.749386      -1.215662       2.290875                    0.994305       3.767460      10.732353       0.475907       1.271167      -0.709686       0.021781       0.018196      -0.038751       0.048033      -0.003428       0.000165      -0.008716       0.014127       0.027114      -0.015334       0.002919       0.012415              1.999157       2.138584       0.322860      -0.606767       1.677661      -0.353444       2.181227           0.000317
           43              H       7.839103       4.210168       9.369918       0.106248       1.208282 0.88017636E+01  0.88447186E+02                                 1.872284                            1.731014      -1.091224       2.364800                    0.996147       3.598992      10.174903       0.477451       1.276623      -0.709759       0.024356      -0.023559       0.038619       0.051377      -0.000856      -0.001800      -0.012344       0.008264       0.031536      -0.015461      -0.001046       0.016507              1.953168       2.079551      -0.303689       0.520322       1.738523      -0.360143       2.041429           0.000274
           44              H       5.502803       6.281862       5.979476       0.124198       1.107773 0.82672034E+01  0.80359295E+02                                 1.653514                            1.594086      -0.902519       2.451476                    0.998817       3.231984       8.485233       0.546679       1.152647      -0.741031      -0.015584       0.016350      -0.029839       0.037424      -0.000595       0.000693      -0.014323       0.013933       0.027725      -0.018884       0.002293       0.016591              1.652949       1.855783      -0.140225       0.235870       1.408239      -0.197114       1.694825           0.000356
           45              H       5.514348       4.305986       9.490885       0.127543       1.067483 0.77567386E+01  0.73998147E+02                                 1.594533                            1.529177      -0.869535       2.469001                    0.999150       3.142186       8.098167       0.567932       1.130493      -0.746723      -0.015542      -0.016836       0.028846       0.036838      -0.000465      -0.000641      -0.014233       0.011614       0.019439      -0.017523       0.002586       0.014937              1.599490       1.758158       0.134829      -0.248797       1.396480      -0.249343       1.643830           0.000348
           46              H       3.489730       6.358806       6.018118       0.127667       1.097121 0.81236142E+01  0.78532498E+02                                 1.636710                            1.575321      -0.897538       2.455586                    0.998920       3.193540       8.331564       0.553077       1.145566      -0.742986       0.015333       0.013972      -0.029650       0.036186      -0.000717      -0.000790      -0.014174       0.012446       0.026009      -0.018121       0.001929       0.016192              1.638234       1.839298       0.144529      -0.256511       1.384710      -0.185467       1.690695           0.000340
           47              H       3.468282       4.517946       9.586651       0.127046       1.081026 0.79173325E+01  0.75981134E+02                                 1.612085                            1.548119      -0.917594       2.445824                    0.998752       3.179462       8.240961       0.562235       1.135171      -0.745334       0.015566      -0.014754       0.028837       0.035938      -0.000384       0.000521      -0.012888       0.015577       0.028157      -0.018450       0.003064       0.015386              1.615109       1.772381      -0.118880       0.248982       1.390298      -0.233875       1.682648           0.000332
           48              H       1.180230       6.392197       6.097083       0.100044       1.225882 0.89684164E+01  0.90435914E+02                                 1.885169                            1.742803      -1.040705       2.383335                    0.996958       3.596029      10.144039       0.478265       1.270024      -0.711540      -0.024308       0.021220      -0.039848       0.051274      -0.000052       0.001720      -0.016111       0.009215       0.032881      -0.018841      -0.000954       0.019795              1.967909       2.180622      -0.292904       0.574135       1.648347      -0.307783       2.074759           0.000377
           49              H       1.143510       4.558596       9.517767       0.099114       1.224941 0.88879492E+01  0.89119086E+02                                 1.859043                            1.716785      -1.006759       2.396409                    0.997470       3.538592       9.843831       0.491220       1.243544      -0.717735      -0.024392      -0.019342       0.039019       0.049916       0.003711       0.000755      -0.015477       0.011074       0.037289      -0.019997      -0.000026       0.020023              1.939638       2.074782       0.272095      -0.519236       1.687348      -0.331013       2.056784           0.000399
           50              H      -0.120791       0.913171       7.187468       0.123366       1.115995 0.78260557E+01  0.76792348E+02                                 1.792080                            1.640995      -1.399822       2.211850                    0.993690       3.744011      10.651559       0.483758       1.290336      -0.703936      -0.004013      -0.001247       0.036842       0.037081      -0.001997      -0.000544      -0.001885       0.001324       0.008589      -0.004036       0.000534       0.003503              1.889951       1.311804      -0.084359      -0.073031       1.688757       0.057425       2.669293           0.000295
           51              H      -0.683911       2.858559       3.676059       0.129684       1.173246 0.86512041E+01  0.87133871E+02                                 1.863820                            1.736784      -1.543620       2.153760                    0.991907       3.786365      10.950723       0.465103       1.307513      -0.700883      -0.009935       0.033658      -0.019473       0.040134      -0.007674       0.002260      -0.004704       0.000749      -0.008178      -0.007384      -0.003445       0.010830              1.931403       1.475019      -0.269884       0.120717       2.338176      -0.297024       1.981016           0.000450
           52              H      -2.756189      13.598844       3.674379       0.130648       1.085510 0.76076588E+01  0.75393660E+02                                 1.875613                            1.704554      -1.602264       2.121217                    0.991728       4.049161      12.237925       0.431540       1.432193      -0.674259       0.015276      -0.030493      -0.019039       0.039059      -0.002335      -0.004530       0.003655      -0.001037      -0.007570      -0.006136      -0.000949       0.007086              1.997837       1.595428      -0.334704      -0.205253       2.313404       0.454432       2.084679          -0.000166
           53              C       5.559405      13.028293       1.713702       0.109015      26.530340 0.33033957E+03  0.72866906E+04                                 7.917794                            6.170218       0.141534       2.069156                    0.999480      25.897258      73.284071       0.642487       0.432187      -1.049182       0.012542      -0.016473      -0.044984       0.049520       0.007983       0.008802      -0.017968      -0.081191       0.045806      -0.050769       0.006576       0.044193              9.267823      14.772766       0.054491       0.926474       5.343354       1.704618       7.687350          -0.004084
           54              C       5.583933      11.906066      16.525464       0.116652      26.156408 0.32816490E+03  0.72120607E+04                                 7.795136                            6.119879       0.150124       2.073901                    0.999578      25.614347      71.869700       0.651199       0.427981      -1.053896       0.008641       0.029800       0.039653       0.050350      -0.001931      -0.009141      -0.016629      -0.078502       0.045077      -0.048331       0.006223       0.042107              9.043924      14.282043      -0.374029      -0.321928       5.424387       1.724922       7.425341          -0.005229
           55              C       4.187295      13.119756       1.703621      -0.182556      32.833645 0.43324201E+03  0.10163028E+05                                 8.913779                            6.927160       0.270316       2.059473                    0.999780      29.408726      84.083288       0.628641       0.415347      -1.066315       0.002303       0.000658      -0.007898       0.008254      -0.000601      -0.019415       0.009581      -0.014347       0.048712      -0.025103      -0.003123       0.028225             10.539707      18.461086       0.389840       1.638898       5.512670       1.344651       7.645365           0.002075
           56              C       4.192572      11.961234      16.444819      -0.185383      32.873871 0.43108992E+03  0.10085886E+05                                 8.878136                            6.891078       0.279933       2.061042                    0.999767      29.308109      83.304725       0.633756       0.413083      -1.069263       0.008658       0.001634       0.002173       0.009075       0.015126       0.012155       0.010198      -0.014966       0.044979      -0.025102      -0.002697       0.027800             10.420775      17.994174      -0.923164      -0.986655       5.843392       1.727575       7.424757           0.002096
           57              C       3.481058      12.589855       0.635078       0.098107      36.107796 0.40631386E+03  0.93559598E+04                                 9.692242                            6.793328      -0.105075       1.980240                    0.999396      26.331547      73.975574       0.624517       0.425927      -1.062315       0.005418      -0.000657      -0.000164       0.005460       0.004905       0.000125      -0.001475       0.016326      -0.025075      -0.008948      -0.004758       0.013706             12.896937      24.844223      -0.447456       0.230919       6.026766       1.528070       7.819821          -0.006668
           58              C       1.983671      12.650830       0.624997       0.100382      35.984942 0.40358003E+03  0.92821896E+04                                 9.676957                            6.771952      -0.118053       1.975054                    0.999448      26.365603      74.154646       0.624965       0.426118      -1.061641      -0.009201      -0.005997       0.005943       0.012487       0.001293       0.000412      -0.001608       0.003706      -0.012511      -0.004769       0.000423       0.004346             12.911362      25.121097      -0.094563       0.128203       5.888329       1.379257       7.724662          -0.006553
           59              C       1.265807      13.227188       1.641458      -0.196245      33.638401 0.44259273E+03  0.10435712E+05                                 9.049988                            6.999304       0.225443       2.040786                    0.999745      29.702607      85.081721       0.625823       0.415085      -1.066713      -0.006479      -0.008978      -0.000611       0.011088       0.009524       0.015545       0.008818      -0.013386       0.046094      -0.022540      -0.004570       0.027110             10.740206      19.074726      -0.410873      -1.207495       5.593085       1.286269       7.552808           0.002140
           60              C       1.251572      12.148513      16.367534      -0.196428      34.033506 0.44817295E+03  0.10587999E+05                                 9.087982                            7.027231       0.255218       2.047494                    0.999791      29.730503      84.918756       0.627457       0.413194      -1.069185      -0.007171      -0.002906       0.009184       0.012009      -0.011282      -0.017253       0.012889      -0.007584       0.052029      -0.022382      -0.010148       0.032530             10.737115      18.729035       0.834446       1.077806       5.761910       1.589727       7.720399           0.002284
           61              C      -0.125035      13.238802       1.587695       0.106904      26.758931 0.33128041E+03  0.73009565E+04                                 7.917209                            6.144249       0.184616       2.081062                    0.999722      25.792433      72.574926       0.650353       0.427340      -1.053828      -0.007502      -0.028784      -0.040423       0.050188      -0.008441      -0.010309      -0.013543      -0.068464       0.044476      -0.045103       0.009439       0.035663              9.316324      15.367421      -0.057992      -0.623653       5.319614       1.493857       7.261937          -0.004231
           62              C      -0.149739      12.189163      16.412897       0.089901      27.265130 0.33763493E+03  0.74718973E+04                                 7.973767                            6.182970       0.153560       2.062271                    0.999754      26.140542      73.561116       0.651845       0.424598      -1.056166      -0.004102       0.019406       0.043388       0.047707       0.005127       0.015239      -0.012124      -0.057395       0.050949      -0.042244       0.010780       0.031463              9.322991      14.941235       0.308867       0.224049       5.442302       1.698902       7.585435          -0.004654
           63              C      -1.746681       8.160468       6.451584       0.583496      24.978553 0.25644758E+03  0.53730891E+04                                 7.966050                            5.735726      -0.154060       2.000494                    0.999096      23.108496      66.246851       0.607675       0.481071      -1.009416       0.005534       0.002872       0.068448       0.068731       0.058246       0.000990       0.002235       0.034096      -0.176407      -0.058885      -0.031237       0.090122              9.907791       6.383097      -2.556684      -0.165306       9.201300       0.311923      14.138975           0.002139
           64              C      -2.193347       9.339315       2.841049      -0.018638      42.509350 0.42499444E+03  0.98509263E+04                                10.495807                            6.790935       0.060222       2.025172                    0.999279      26.936920      74.785453       0.649389       0.406918      -1.079502       0.015896      -0.030522       0.024972       0.042519       0.004160       0.005921       0.013233       0.005735       0.009581      -0.014415      -0.002147       0.016562             14.429244       6.164169      -3.862622       1.343274      19.894379      -5.617814      17.229185           0.003351
           65              C      -1.839616       8.190955       2.162289      -0.122756      39.518424 0.46135208E+03  0.11059807E+05                                10.263552                            7.305654      -0.192199       1.908061                    0.999239      30.187410      88.972073       0.588944       0.433827      -1.048485      -0.000994       0.000259       0.024256       0.024278       0.025437       0.002858      -0.002106       0.078453       0.009625      -0.048511       0.003254       0.045257             12.642617       6.007027      -3.779611       0.584037      18.503443      -1.107866      13.417381           0.000245
           66              C      -2.177124       9.346574       4.245613      -0.112232      40.092642 0.46013696E+03  0.11023736E+05                                10.356476                            7.275738      -0.230923       1.896135                    0.999092      30.136211      88.801888       0.592606       0.431418      -1.049914       0.016095      -0.011968      -0.010391       0.022588       0.022944      -0.004537       0.021127       0.046769      -0.114160      -0.050502      -0.001458       0.051961             13.144392       5.939764      -2.671737       1.128917      14.277688      -4.717823      19.215723           0.000628
           67              C      -1.402822       7.057113       2.849450      -0.043219      42.809229 0.43760763E+03  0.10213785E+05                                10.473513                            6.875167       0.010190       2.003710                    0.999172      27.306645      75.979202       0.647875       0.405054      -1.081159      -0.014642       0.043650       0.025629       0.052693      -0.000948       0.011216      -0.003545       0.013018       0.032030      -0.012463      -0.006042       0.018505             13.785882       6.128423      -3.654535      -0.275954      17.796750       2.708329      17.432475           0.000673
           68              C      -1.747789       8.215635       4.924373      -0.037992      42.451105 0.45230298E+03  0.10669641E+05                                10.519628                            7.032065       0.051099       2.012314                    0.999332      27.740746      78.203487       0.633313       0.409985      -1.075334       0.005762       0.004636      -0.047734       0.048304      -0.003124       0.002590       0.005109       0.009583      -0.049703      -0.018135       0.004093       0.014042             14.015844       6.183039      -2.633959       0.355054      13.682062      -2.296973      22.182430           0.006672
           69              C      -1.323308       7.086149       4.248973      -0.131654      40.956330 0.48963429E+03  0.11944268E+05                                10.592142                            7.561946      -0.299671       1.868936                    0.999011      30.969268      92.849611       0.573313       0.437952      -1.043330      -0.004898       0.021033      -0.012789       0.025099       0.032300       0.005528      -0.022210       0.050588      -0.114124      -0.053937      -0.006354       0.060291             13.113043       6.306916      -2.647860      -0.124100      13.073452       1.219739      19.958760          -0.000489
           70              C      -0.999919       5.831809       2.127007       0.612848      23.728132 0.23878943E+03  0.48607862E+04                                 7.588625                            5.465560       0.067552       2.095547                    0.999646      21.197564      57.779294       0.641400       0.469122      -1.027044      -0.008077      -0.035882      -0.064650       0.074380       0.057573      -0.037924      -0.050065       0.019172       0.093801      -0.076456      -0.022602       0.099058              9.253582       5.974431      -2.656946       1.088868      11.426161       3.211692      10.360154           0.000200
           71              C      -2.579145      10.554457       2.074924       0.556799      26.509747 0.26067642E+03  0.54470600E+04                                 8.197058                            5.667644      -0.054355       2.025215                    0.999392      22.850551      63.988456       0.634324       0.462099      -1.026549      -0.019245       0.036287      -0.034365       0.053554       0.032175      -0.017026       0.019838       0.152338      -0.092833      -0.078405      -0.021030       0.099435             10.810579       5.175229      -2.660616       1.371620      15.805298      -4.434850      11.451210          -0.005146
           72              C       0.367113       8.748440      10.114202       0.109012      26.530497 0.33034150E+03  0.72867463E+04                                 7.917830                            6.170238       0.141531       2.069153                    0.999480      25.897363      73.284511       0.642486       0.432187      -1.049181      -0.012543       0.016472      -0.044985       0.049520       0.007983      -0.008803       0.017966      -0.081191       0.045803      -0.050769       0.006577       0.044192              9.267878      14.772878       0.054490      -0.926486       5.343376      -1.704627       7.687381          -0.004087
           73              C       0.342585       9.870667       8.124964       0.116649      26.156672 0.32816824E+03  0.72121592E+04                                 7.795212                            6.119924       0.150118       2.073898                    0.999578      25.614503      71.870478       0.651194       0.427983      -1.053894      -0.008642      -0.029801       0.039653       0.050351      -0.001932       0.009142       0.016629      -0.078499       0.045080      -0.048330       0.006224       0.042106              9.044033      14.282267      -0.374034       0.321923       5.424432      -1.724935       7.425399          -0.005230
           74              C       1.739223       8.656977      10.104121      -0.182557      32.833818 0.43324401E+03  0.10163092E+05                                 8.913818                            6.927179       0.270303       2.059467                    0.999780      29.408839      84.083819       0.628639       0.415347      -1.066314      -0.002303      -0.000659      -0.007900       0.008255      -0.000601       0.019415      -0.009583      -0.014346       0.048707      -0.025103      -0.003123       0.028226             10.539767      18.461208       0.389834      -1.638902       5.512691      -1.344664       7.645401           0.002072
           75              C       1.733946       9.815499       8.044319      -0.185389      32.874339 0.43109604E+03  0.10086080E+05                                 8.878262                            6.891153       0.279914       2.061035                    0.999767      29.308346      83.306021       0.633748       0.413086      -1.069260      -0.008658      -0.001635       0.002174       0.009075       0.015126      -0.012156      -0.010199      -0.014961       0.044985      -0.025102      -0.002699       0.027801             10.420950      17.994525      -0.923176       0.986657       5.843467      -1.727605       7.424857           0.002096
           76              C       2.445460       9.186878       9.035578       0.098106      36.107937 0.40631479E+03  0.93559908E+04                                 9.692277                            6.793342      -0.105074       1.980240                    0.999396      26.331604      73.975885       0.624516       0.425927      -1.062314      -0.005419       0.000657      -0.000164       0.005461       0.004905      -0.000125       0.001474       0.016328      -0.025075      -0.008948      -0.004759       0.013707             12.897007      24.844378      -0.447468      -0.230916       6.026788      -1.528083       7.819855          -0.006673
           77              C       3.942846       9.125903       9.025497       0.100381      35.985118 0.40358151E+03  0.92822354E+04                                 9.676995                            6.771969      -0.118051       1.975054                    0.999448      26.365665      74.154952       0.624964       0.426118      -1.061640       0.009201       0.005996       0.005942       0.012487       0.001293      -0.000412       0.001607       0.003708      -0.012511      -0.004769       0.000422       0.004347             12.911440      25.121278      -0.094572      -0.128196       5.888351      -1.379264       7.724691          -0.006558
           78              C       4.660711       8.549545      10.041958      -0.196247      33.638603 0.44259509E+03  0.10435787E+05                                 9.050034                            6.999328       0.225428       2.040780                    0.999745      29.702732      85.082313       0.625821       0.415085      -1.066711       0.006478       0.008977      -0.000612       0.011087       0.009524      -0.015545      -0.008819      -0.013386       0.046090      -0.022540      -0.004571       0.027111             10.740276      19.074874      -0.410873       1.207497       5.593110      -1.286279       7.552843           0.002136
           79              C       4.674946       9.628220       7.967034      -0.196430      34.033805 0.44817686E+03  0.10588123E+05                                 9.088058                            7.027275       0.255207       2.047490                    0.999791      29.730648      84.919547       0.627452       0.413196      -1.069183       0.007171       0.002904       0.009184       0.012009      -0.011282       0.017254      -0.012890      -0.007581       0.052030      -0.022381      -0.010149       0.032531             10.737224      18.729267       0.834446      -1.077798       5.761952      -1.589740       7.720454           0.002283
           80              C       6.051552       8.537931       9.988195       0.106903      26.759041 0.33128153E+03  0.73009889E+04                                 7.917233                            6.144261       0.184613       2.081060                    0.999722      25.792504      72.575217       0.650352       0.427340      -1.053828       0.007503       0.028783      -0.040424       0.050188      -0.008441       0.010310       0.013542      -0.068462       0.044472      -0.045102       0.009440       0.035662              9.316364      15.367512      -0.057989       0.623656       5.319628      -1.493860       7.261952          -0.004235
           81              C       6.076257       9.587570       8.012397       0.089899      27.265287 0.33763687E+03  0.74719530E+04                                 7.973800                            6.182987       0.153558       2.062269                    0.999754      26.140657      73.561574       0.651844       0.424598      -1.056165       0.004103      -0.019408       0.043387       0.047707       0.005127      -0.015239       0.012123      -0.057392       0.050950      -0.042243       0.010780       0.031462              9.323043      14.941349       0.308870      -0.224046       5.442322      -1.698908       7.585459          -0.004656
           82              C       7.673198      13.616265      14.852084       0.583496      24.978618 0.25644827E+03  0.53731067E+04                                 7.966059                            5.735730      -0.154055       2.000495                    0.999096      23.108531      66.246951       0.607675       0.481071      -1.009416      -0.005530      -0.002874       0.068447       0.068731       0.058245      -0.000990      -0.002234       0.034091      -0.176411      -0.058886      -0.031235       0.090121              9.907805       6.383096      -2.556688       0.165302       9.201313      -0.311917      14.139006           0.002142
           83              C       8.119865      12.437418      11.241549      -0.018630      42.509059 0.42499112E+03  0.98508269E+04                                10.495751                            6.790901       0.060224       2.025174                    0.999279      26.936807      74.784976       0.649392       0.406917      -1.079503      -0.015897       0.030521       0.024972       0.042519       0.004162      -0.005921      -0.013234       0.005740       0.009578      -0.014418      -0.002145       0.016563             14.429171       6.164142      -3.862604      -1.343270      19.894275       5.617793      17.229096           0.003352
           84              C       7.766133      13.585778      10.562789      -0.122757      39.518540 0.46135340E+03  0.11059847E+05                                10.263576                            7.305666      -0.192200       1.908061                    0.999239      30.187440      88.972218       0.588943       0.433828      -1.048484       0.000993      -0.000259       0.024255       0.024277       0.025438      -0.002857       0.002107       0.078454       0.009620      -0.048511       0.003253       0.045259             12.642656       6.007042      -3.779626      -0.584046      18.503504       1.107896      13.417422           0.000245
           85              C       8.103642      12.430159      12.646113      -0.112233      40.092701 0.46013753E+03  0.11023752E+05                                10.356481                            7.275738      -0.230927       1.896133                    0.999092      30.136240      88.801951       0.592607       0.431417      -1.049915      -0.016097       0.011967      -0.010391       0.022589       0.022945       0.004537      -0.021127       0.046769      -0.114160      -0.050502      -0.001459       0.051961             13.144404       5.939767      -2.671744      -1.128923      14.277711       4.717846      19.215734           0.000631
           86              C      10.876995       0.201798      11.249950      -0.043215      42.809127 0.43760647E+03  0.10213749E+05                                10.473489                            6.875152       0.010191       2.003711                    0.999173      27.306616      75.979047       0.647877       0.405053      -1.081159       0.014642      -0.043650       0.025629       0.052693      -0.000947      -0.011216       0.003545       0.013019       0.032030      -0.012463      -0.006041       0.018504             13.785851       6.128410      -3.654526       0.275947      17.796704      -2.708294      17.432438           0.000676
           87              C       7.674307      13.561098      13.324873      -0.037994      42.451259 0.45230465E+03  0.10669690E+05                                10.519646                            7.032073       0.051097       2.012313                    0.999332      27.740818      78.203709       0.633313       0.409984      -1.075334      -0.005762      -0.004636      -0.047734       0.048304      -0.003125      -0.002589      -0.005109       0.009580      -0.049696      -0.018133       0.004093       0.014040             14.015874       6.183048      -2.633968      -0.355062      13.682098       2.296994      22.182476           0.006674
           88              C      10.797481       0.172762      12.649473      -0.131658      40.956599 0.48963783E+03  0.11944376E+05                                10.592179                            7.561966      -0.299678       1.868932                    0.999011      30.969421      92.850149       0.573313       0.437951      -1.043331       0.004898      -0.021034      -0.012790       0.025099       0.032300      -0.005529       0.022211       0.050586      -0.114123      -0.053937      -0.006353       0.060290             13.113092       6.306933      -2.647874       0.124094      13.073507      -1.219723      19.958838          -0.000485
           89              C      10.474091       1.427102      10.527507       0.612847      23.728136 0.23878956E+03  0.48607900E+04                                 7.588627                            5.465562       0.067557       2.095548                    0.999646      21.197576      57.779347       0.641400       0.469122      -1.027044       0.008077       0.035882      -0.064651       0.074381       0.057572       0.037925       0.050063       0.019170       0.093798      -0.076454      -0.022604       0.099058              9.253582       5.974437      -2.656954      -1.088869      11.426168      -3.211679      10.360142           0.000200
           90              C      -2.742337      11.222276      10.475424       0.556797      26.509911 0.26067819E+03  0.54471081E+04                                 8.197095                            5.667666      -0.054370       2.025208                    0.999392      22.850671      63.988934       0.634322       0.462099      -1.026548       0.019244      -0.036287      -0.034365       0.053554       0.032174       0.017025      -0.019835       0.152337      -0.092838      -0.078402      -0.021033       0.099435             10.810637       5.175256      -2.660635      -1.371631      15.805389       4.434886      11.451264          -0.005146
           91              C       2.140940       1.489529      15.087298       0.109026      26.530020 0.33033577E+03  0.72865674E+04                                 7.917639                            6.170124       0.141519       2.069150                    0.999480      25.897129      73.282901       0.642503       0.432179      -1.049189      -0.012543       0.016463       0.044990       0.049522       0.007982       0.008802      -0.017969      -0.081190       0.045797      -0.050767       0.006573       0.044194              9.267608      14.772347       0.054488       0.926463       5.343264       1.704586       7.687213          -0.004087
           92              C       2.116412       2.611756       0.275536       0.116665      26.156030 0.32816055E+03  0.72119197E+04                                 7.794957                            6.119778       0.150105       2.073893                    0.999578      25.614215      71.868404       0.651216       0.427973      -1.053905      -0.008642      -0.029807      -0.039650       0.050352      -0.001931      -0.009141      -0.016631      -0.078503       0.045063      -0.048329       0.006219       0.042109              9.043669      14.281515      -0.374050      -0.321970       5.424294       1.724891       7.425198          -0.005232
           93              C       3.513050       1.398066      15.097379      -0.182541      32.833000 0.43323417E+03  0.10162754E+05                                 8.913526                            6.927009       0.270344       2.059479                    0.999781      29.408477      84.081016       0.628662       0.415337      -1.066327      -0.002304      -0.000672       0.007907       0.008263      -0.000601      -0.019416       0.009579      -0.014356       0.048719      -0.025108      -0.003119       0.028227             10.539369      18.460470       0.389837       1.638889       5.512527       1.344578       7.645112           0.002075
           94              C       3.507773       2.556588       0.356181      -0.185376      32.873430 0.43108664E+03  0.10085729E+05                                 8.877886                            6.890951       0.279954       2.061042                    0.999767      29.307963      83.302340       0.633780       0.413071      -1.069277      -0.008658      -0.001643      -0.002170       0.009076       0.015129       0.012157       0.010197      -0.014984       0.044970      -0.025109      -0.002692       0.027801             10.420436      17.993579      -0.923223      -0.986758       5.843249       1.727467       7.424480           0.002095
           95              C       4.219287       1.927967      16.165922       0.098118      36.107593 0.40631252E+03  0.93558905E+04                                 9.692089                            6.793239      -0.105124       1.980221                    0.999396      26.331507      73.974516       0.624534       0.425917      -1.062324      -0.005423       0.000647       0.000171       0.005464       0.004905       0.000125      -0.001473       0.016324      -0.025081      -0.008949      -0.004757       0.013706             12.896698      24.843804      -0.447451       0.230930       6.026668       1.527991       7.819620          -0.006672
           96              C       5.716674       1.866992      16.176003       0.100389      35.984872 0.40358035E+03  0.92821782E+04                                 9.676856                            6.771898      -0.118091       1.975039                    0.999448      26.365643      74.154146       0.624977       0.426110      -1.061648       0.009204       0.005986      -0.005935       0.012481       0.001293       0.000412      -0.001606       0.003709      -0.012516      -0.004769       0.000422       0.004348             12.911185      25.120760      -0.094557       0.128214       5.888272       1.379207       7.724524          -0.006557
           97              C       6.434538       1.290634      15.159542      -0.196235      33.637916 0.44258794E+03  0.10435543E+05                                 9.049811                            6.999214       0.225456       2.040789                    0.999745      29.702448      85.080312       0.625836       0.415078      -1.066719       0.006479       0.008962       0.000620       0.011076       0.009523       0.015546       0.008820      -0.013392       0.046100      -0.022543      -0.004571       0.027114             10.739943      19.074198      -0.410867      -1.207477       5.592993       1.286223       7.552638           0.002139
           98              C       6.448773       2.369309       0.433466      -0.196432      34.033561 0.44817688E+03  0.10588080E+05                                 9.087900                            7.027217       0.255210       2.047485                    0.999791      29.730601      84.918082       0.627465       0.413189      -1.069192       0.007171       0.002893      -0.009180       0.012003      -0.011283      -0.017255       0.012891      -0.007589       0.052036      -0.022386      -0.010147       0.032533             10.736973      18.728768       0.834501       1.077900       5.761880       1.589673       7.720272           0.002283
           99              C       7.825380       1.279020      15.213306       0.106909      26.758850 0.33128072E+03  0.73009623E+04                                 7.917175                            6.144250       0.184595       2.081056                    0.999722      25.792406      72.574755       0.650353       0.427339      -1.053829       0.007502       0.028774       0.040428       0.050186      -0.008438      -0.010310      -0.013541      -0.068462       0.044463      -0.045099       0.009438       0.035661              9.316245      15.367221      -0.057977      -0.623644       5.319604       1.493852       7.261911          -0.004234
          100              C       7.850084       2.328659       0.388103       0.089904      27.265117 0.33763611E+03  0.74719277E+04                                 7.973744                            6.182980       0.153526       2.062260                    0.999754      26.140593      73.561208       0.651845       0.424598      -1.056166       0.004103      -0.019413      -0.043384       0.047706       0.005129       0.015238      -0.012125      -0.057390       0.050945      -0.042241       0.010778       0.031463              9.322922      14.941028       0.308892       0.224084       5.442308       1.698906       7.585429          -0.004656
          101              C       9.447026       6.357354      10.349416       0.583492      24.978580 0.25644791E+03  0.53730978E+04                                 7.966056                            5.735731      -0.154063       2.000493                    0.999096      23.108512      66.246916       0.607674       0.481072      -1.009416      -0.005526      -0.002872      -0.068447       0.068729       0.058246       0.000991       0.002235       0.034093      -0.176409      -0.058885      -0.031236       0.090121              9.907797       6.383099      -2.556688      -0.165306       9.201319       0.311902      14.138974           0.002141
          102              C       9.893692       5.178507      13.959951      -0.018634      42.509337 0.42499451E+03  0.98509166E+04                                10.495750                            6.790899       0.060204       2.025163                    0.999279      26.936968      74.785255       0.649397       0.406914      -1.079506      -0.015892       0.030523      -0.024972       0.042519       0.004162       0.005921       0.013232       0.005733       0.009579      -0.014413      -0.002148       0.016561             14.429168       6.164130      -3.862592       1.343256      19.894284      -5.617775      17.229089           0.003350
          103              C       9.539961       6.326867      14.638711      -0.122756      39.518355 0.46135122E+03  0.11059770E+05                                10.263494                            7.305615      -0.192203       1.908058                    0.999239      30.187435      88.971784       0.588950       0.433824      -1.048488       0.001001      -0.000255      -0.024256       0.024278       0.025437       0.002857      -0.002106       0.078456       0.009623      -0.048512       0.003253       0.045259             12.642546       6.006993      -3.779585       0.584030      18.503339      -1.107851      13.417306           0.000246
          104              C       9.877469       5.171248      12.555387      -0.112236      40.092848 0.46013929E+03  0.11023799E+05                                10.356469                            7.275726      -0.230938       1.896126                    0.999092      30.136383      88.802245       0.592611       0.431414      -1.049917      -0.016089       0.011970       0.010390       0.022586       0.022945      -0.004538       0.021128       0.046766      -0.114154      -0.050502      -0.001457       0.051959             13.144391       5.939755      -2.671738       1.128910      14.277723      -4.717840      19.215697           0.000628
          105              C       9.103167       7.460709      13.951550      -0.043214      42.808787 0.43760341E+03  0.10213653E+05                                10.473415                            6.875115       0.010199       2.003715                    0.999173      27.306504      75.978458       0.647881       0.405052      -1.081161       0.014649      -0.043647      -0.025630       0.052693      -0.000947       0.011215      -0.003547       0.013023       0.032026      -0.012465      -0.006039       0.018504             13.785742       6.128374      -3.654499      -0.275951      17.796562       2.708274      17.432289           0.000676
          106              C       9.448134       6.302187      11.876627      -0.037992      42.451088 0.45230285E+03  0.10669633E+05                                10.519609                            7.032054       0.051086       2.012310                    0.999332      27.740753      78.203382       0.633315       0.409983      -1.075335      -0.005754      -0.004633       0.047734       0.048302      -0.003125       0.002590       0.005109       0.009581      -0.049701      -0.018134       0.004093       0.014041             14.015817       6.183030      -2.633957       0.355050      13.682074      -2.297014      22.182346           0.006673
          107              C       9.023653       7.431673      12.552027      -0.131652      40.956106 0.48963160E+03  0.11944179E+05                                10.592088                            7.561913      -0.299685       1.868933                    0.999011      30.969150      92.848995       0.573316       0.437951      -1.043332       0.004905      -0.021030       0.012789       0.025097       0.032301       0.005529      -0.022210       0.050595      -0.114128      -0.053938      -0.006356       0.060294             13.112970       6.306894      -2.647850      -0.124109      13.073390       1.219721      19.958625          -0.000488
          108              C       8.700264       8.686013      14.673993       0.612848      23.728001 0.23878817E+03  0.48607526E+04                                 7.588588                            5.465540       0.067571       2.095554                    0.999646      21.197504      57.779022       0.641403       0.469121      -1.027045       0.008080       0.035882       0.064649       0.074380       0.057572      -0.037925      -0.050063       0.019175       0.093795      -0.076454      -0.022603       0.099057              9.253531       5.974417      -2.656939       1.088869      11.426086       3.211651      10.360091           0.000201
          109              C      -0.968510       3.963365      14.726076       0.556792      26.510242 0.26068179E+03  0.54471999E+04                                 8.197138                            5.667689      -0.054388       2.025198                    0.999392      22.850868      63.989496       0.634324       0.462096      -1.026550       0.019244      -0.036288       0.034366       0.053555       0.032176      -0.017026       0.019836       0.152332      -0.092833      -0.078402      -0.021031       0.099433             10.810699       5.175265      -2.660641       1.371631      15.805497      -4.434913      11.451334          -0.005146
          110              C       7.333232       5.769382       6.686798       0.109025      26.530006 0.33033532E+03  0.72865586E+04                                 7.917656                            6.170132       0.141528       2.069153                    0.999480      25.897097      73.282931       0.642500       0.432181      -1.049188       0.012543      -0.016464       0.044989       0.049522       0.007982      -0.008803       0.017969      -0.081193       0.045799      -0.050769       0.006574       0.044195              9.267638      14.772418       0.054486      -0.926466       5.343273      -1.704589       7.687222          -0.004089
          111              C       7.357760       4.647155       8.676036       0.116662      26.156134 0.32816148E+03  0.72119561E+04                                 7.795031                            6.119820       0.150106       2.073895                    0.999578      25.614230      71.868875       0.651208       0.427978      -1.053900       0.008641       0.029806      -0.039651       0.050352      -0.001933       0.009141       0.016631      -0.078504       0.045067      -0.048330       0.006220       0.042110              9.043774      14.281731      -0.374055       0.321970       5.424338      -1.724905       7.425253          -0.005232
          112              C       5.961122       5.860845       6.696879      -0.182543      32.833004 0.43323380E+03  0.10162756E+05                                 8.913563                            6.927030       0.270334       2.059478                    0.999780      29.408464      84.081380       0.628657       0.415339      -1.066323       0.002304       0.000672       0.007906       0.008263      -0.000601       0.019416      -0.009578      -0.014355       0.048712      -0.025106      -0.003118       0.028224             10.539420      18.460556       0.389824      -1.638872       5.512549      -1.344597       7.645156           0.002069
          113              C       5.966399       4.702323       8.756681      -0.185388      32.874023 0.43109478E+03  0.10085996E+05                                 8.878091                            6.891084       0.279920       2.061032                    0.999767      29.308184      83.304041       0.633763       0.413079      -1.069269       0.008657       0.001642      -0.002170       0.009075       0.015127      -0.012157      -0.010196      -0.014976       0.044974      -0.025106      -0.002694       0.027800             10.420706      17.994097      -0.923248       0.986784       5.843376      -1.727515       7.424645           0.002092
          114              C       5.254885       5.330944       7.765422       0.098118      36.107524 0.40631084E+03  0.93558577E+04                                 9.692140                            6.793267      -0.105125       1.980224                    0.999396      26.331445      73.974769       0.624526       0.425922      -1.062319       0.005421      -0.000648       0.000171       0.005462       0.004905      -0.000125       0.001475       0.016321      -0.025081      -0.008950      -0.004755       0.013705             12.896782      24.843966      -0.447467      -0.230913       6.026703      -1.528013       7.819676          -0.006674
          115              C       3.757499       5.391919       7.775503       0.100387      35.984837 0.40357923E+03  0.92821567E+04                                 9.676898                            6.771921      -0.118089       1.975042                    0.999448      26.365577      74.154253       0.624971       0.426114      -1.061644      -0.009202      -0.005987      -0.005935       0.012480       0.001293      -0.000412       0.001608       0.003705      -0.012517      -0.004771       0.000424       0.004346             12.911261      25.120918      -0.094572      -0.128194       5.888299      -1.379222       7.724567          -0.006558
          116              C       3.039634       5.968277       6.759042      -0.196234      33.637841 0.44258576E+03  0.10435492E+05                                 9.049831                            6.999214       0.225451       2.040789                    0.999745      29.702402      85.080531       0.625833       0.415081      -1.066717      -0.006479      -0.008962       0.000619       0.011076       0.009523      -0.015545      -0.008819      -0.013391       0.046092      -0.022542      -0.004569       0.027111             10.739980      19.074269      -0.410858       1.207458       5.593004      -1.286240       7.552668           0.002134
          117              C       3.025399       4.889602       8.833966      -0.196435      34.033749 0.44817928E+03  0.10588164E+05                                 9.087983                            7.027270       0.255196       2.047483                    0.999791      29.730621      84.918583       0.627458       0.413193      -1.069188      -0.007170      -0.002894      -0.009180       0.012002      -0.011282       0.017255      -0.012888      -0.007588       0.052032      -0.022385      -0.010145       0.032531             10.737090      18.729008       0.834508      -1.077910       5.761929      -1.589688       7.720334           0.002281
          118              C       1.648793       5.979891       6.812805       0.106909      26.758751 0.33127873E+03  0.73009088E+04                                 7.917166                            6.144234       0.184607       2.081061                    0.999722      25.792327      72.574536       0.650354       0.427340      -1.053829      -0.007502      -0.028774       0.040429       0.050187      -0.008438       0.010310       0.013542      -0.068466       0.044465      -0.045101       0.009438       0.035663              9.316248      15.367252      -0.057979       0.623644       5.319595      -1.493849       7.261897          -0.004235
          119              C       1.624088       4.930252       8.788603       0.089904      27.264989 0.33763390E+03  0.74718676E+04                                 7.973730                            6.182964       0.153535       2.062264                    0.999754      26.140496      73.560916       0.651845       0.424599      -1.056166      -0.004102       0.019414      -0.043385       0.047707       0.005129      -0.015238       0.012127      -0.057394       0.050945      -0.042243       0.010778       0.031465              9.322914      14.941026       0.308894      -0.224089       5.442300      -1.698904       7.585417          -0.004656
          120              C       0.027147       0.901557       1.948916       0.583495      24.978678 0.25644889E+03  0.53731240E+04                                 7.966075                            5.735739      -0.154069       2.000489                    0.999096      23.108586      66.247183       0.607674       0.481071      -1.009416       0.005529       0.002869      -0.068448       0.068731       0.058245      -0.000991      -0.002236       0.034093      -0.176407      -0.058885      -0.031236       0.090120              9.907826       6.383105      -2.556692       0.165311       9.201335      -0.311913      14.139037           0.002141
          121              C      -0.419520       2.080404       5.559451      -0.018633      42.509051 0.42499182E+03  0.98508394E+04                                10.495715                            6.790885       0.060219       2.025170                    0.999279      26.936849      74.784885       0.649397       0.406915      -1.079506       0.015893      -0.030522      -0.024972       0.042518       0.004161      -0.005921      -0.013233       0.005732       0.009582      -0.014414      -0.002148       0.016562             14.429110       6.164112      -3.862575      -1.343246      19.894192       5.617734      17.229024           0.003351
          122              C      -0.065788       0.932044       6.238211      -0.122756      39.518381 0.46135164E+03  0.11059789E+05                                10.263529                            7.305639      -0.192197       1.908061                    0.999239      30.187390      88.971859       0.588946       0.433826      -1.048486      -0.001000       0.000257      -0.024255       0.024277       0.025437      -0.002857       0.002107       0.078454       0.009622      -0.048511       0.003253       0.045258             12.642593       6.007013      -3.779600      -0.584031      18.503412       1.107855      13.417352           0.000244
          123              C      -0.403297       2.087663       4.154887      -0.112234      40.092751 0.46013828E+03  0.11023769E+05                                10.356454                            7.275719      -0.230933       1.896128                    0.999092      30.136344      88.802105       0.592611       0.431414      -1.049917       0.016091      -0.011969       0.010391       0.022587       0.022945       0.004537      -0.021127       0.046762      -0.114161      -0.050502      -0.001457       0.051959             13.144363       5.939744      -2.671731      -1.128901      14.277689       4.717809      19.215654           0.000628
          124              C      -3.176650      14.316024       5.551050      -0.043214      42.808897 0.43760402E+03  0.10213676E+05                                10.473454                            6.875133       0.010200       2.003715                    0.999172      27.306518      75.978662       0.647878       0.405053      -1.081160      -0.014648       0.043647      -0.025630       0.052693      -0.000946      -0.011215       0.003546       0.013022       0.032027      -0.012465      -0.006039       0.018504             13.785804       6.128395      -3.654515       0.275961      17.796642      -2.708316      17.432375           0.000675
          125              C       0.026038       0.956724       3.476127      -0.037996      42.451403 0.45230624E+03  0.10669736E+05                                10.519666                            7.032084       0.051079       2.012306                    0.999332      27.740878      78.203891       0.633313       0.409984      -1.075335       0.005756       0.004633       0.047735       0.048303      -0.003125      -0.002591      -0.005108       0.009581      -0.049698      -0.018133       0.004092       0.014041             14.015903       6.183057      -2.633968      -0.355044      13.682130       2.297001      22.182522           0.006673
          126              C      -3.097136      14.345060       4.151527      -0.131653      40.956173 0.48963217E+03  0.11944199E+05                                10.592106                            7.561922      -0.299678       1.868935                    0.999011      30.969184      92.849174       0.573315       0.437951      -1.043331      -0.004905       0.021030       0.012789       0.025097       0.032301      -0.005528       0.022210       0.050593      -0.114130      -0.053938      -0.006356       0.060294             13.112998       6.306902      -2.647853       0.124118      13.073403      -1.219753      19.958689          -0.000485
          127              C      -2.773746      13.090720       6.273493       0.612845      23.728063 0.23878866E+03  0.48607679E+04                                 7.588616                            5.465554       0.067575       2.095555                    0.999646      21.197547      57.779282       0.641400       0.469122      -1.027044      -0.008080      -0.035882       0.064650       0.074380       0.057572       0.037926       0.050063       0.019174       0.093794      -0.076453      -0.022604       0.099057              9.253571       5.974440      -2.656954      -1.088869      11.426143      -3.211672      10.360130           0.000201
          128              C      -0.805318       3.295546       6.325577       0.556790      26.509929 0.26067862E+03  0.54471166E+04                                 8.197084                            5.667661      -0.054374       2.025206                    0.999392      22.850674      63.988832       0.634324       0.462098      -1.026550      -0.019245       0.036286       0.034365       0.053553       0.032177       0.017027      -0.019838       0.152337      -0.092834      -0.078406      -0.021030       0.099436             10.810614       5.175236      -2.660617      -1.371618      15.805362       4.434858      11.451245          -0.005145
          129              N       6.265191      12.446129       0.739244      -0.199439      33.552436 0.50886583E+03  0.12240286E+05                                 8.781868                            7.361520      -0.038101       2.016598                    0.999124      27.580003      75.998823       0.637610       0.399359      -1.093252      -0.140385       0.012977      -0.006893       0.141152       0.002240      -0.005953       0.006333      -0.131094       0.138179      -0.088888       0.037940       0.050948             10.000135      14.389998      -0.239360       0.226038       6.368315       1.931565       9.242092           0.037324
          130              N      -0.839500      12.710353       0.601476      -0.182071      33.994057 0.49414897E+03  0.11813484E+05                                 8.898494                            7.279977      -0.070748       2.012727                    0.998839      27.266815      75.197862       0.637019       0.402192      -1.090020       0.136757       0.000268       0.002609       0.136782      -0.004476       0.003740       0.009499      -0.121849       0.134135      -0.083576       0.031951       0.051624             10.324152      15.512944       0.261165      -0.451734       6.492510       1.823211       8.967001           0.036408
          131              N      -0.338673       9.330604       9.139744      -0.199439      33.552543 0.50886711E+03  0.12240327E+05                                 8.781893                            7.361530      -0.038094       2.016600                    0.999124      27.580057      75.999071       0.637609       0.399359      -1.093251       0.140387      -0.012978      -0.006893       0.141154       0.002240       0.005952      -0.006332      -0.131096       0.138180      -0.088889       0.037942       0.050948             10.000181      14.390100      -0.239362      -0.226052       6.368330      -1.931572       9.242111           0.037323
          132              N       6.766017       9.066380       9.001976      -0.182070      33.994083 0.49414893E+03  0.11813483E+05                                 8.898500                            7.279976      -0.070740       2.012730                    0.998839      27.266832      75.197936       0.637019       0.402192      -1.090020      -0.136759      -0.000268       0.002610       0.136784      -0.004475      -0.003740      -0.009498      -0.121852       0.134137      -0.083577       0.031952       0.051625             10.324172      15.512999       0.261173       0.451738       6.492514      -1.823212       8.967003           0.036408
          133              N       1.435154       2.071693      16.061756      -0.199433      33.552324 0.50886598E+03  0.12240282E+05                                 8.781818                            7.361511      -0.038135       2.016586                    0.999124      27.579997      75.998621       0.637612       0.399357      -1.093253       0.140386      -0.012983       0.006896       0.141154       0.002239      -0.005952       0.006332      -0.131102       0.138180      -0.088892       0.037943       0.050948             10.000034      14.389782      -0.239373       0.226011       6.368289       1.931546       9.242032           0.037320
          134              N       8.539845       1.807469      16.199524      -0.182061      33.993689 0.49414439E+03  0.11813351E+05                                 8.898434                            7.279957      -0.070769       2.012724                    0.998839      27.266686      75.197529       0.637018       0.402193      -1.090018      -0.136758      -0.000272      -0.002608       0.136783      -0.004473       0.003738       0.009498      -0.121856       0.134137      -0.083579       0.031954       0.051625             10.324031      15.512669       0.261185      -0.451718       6.492480       1.823200       8.966945           0.036405
          135              N       8.039018       5.187218       7.661256      -0.199433      33.552208 0.50886326E+03  0.12240199E+05                                 8.781799                            7.361489      -0.038121       2.016593                    0.999124      27.579914      75.998312       0.637613       0.399357      -1.093253      -0.140384       0.012982       0.006895       0.141152       0.002239       0.005952      -0.006334      -0.131095       0.138177      -0.088888       0.037939       0.050948             10.000024      14.389790      -0.239366      -0.226023       6.368276      -1.931545       9.242007           0.037329
          136              N       0.934328       5.451442       7.799024      -0.182062      33.993595 0.49414249E+03  0.11813288E+05                                 8.898405                            7.279931      -0.070754       2.012730                    0.998839      27.266607      75.197116       0.637021       0.402192      -1.090020       0.136756       0.000273      -0.002606       0.136781      -0.004474      -0.003739      -0.009499      -0.121851       0.134135      -0.083576       0.031951       0.051625             10.324005      15.512636       0.261185       0.451711       6.492461      -1.823197       8.966917           0.036414
          137              O      -2.743217      11.644745       2.642797      -0.513736      37.162627 0.54078882E+03  0.13042852E+05                                 9.010596                            7.287541       0.155182       2.107070                    0.995749      27.374750      72.500391       0.689597       0.368269      -1.129715       0.002108      -0.014130      -0.002245       0.014462       0.009387      -0.016289       0.025308      -0.020057      -0.151711      -0.061779       0.018637       0.043142             10.681966       6.288634      -2.285760      -0.101165      16.780912       0.503237       8.976353           0.043276
          138              O       8.540845      10.489126       0.794687      -0.564448      38.302268 0.57899522E+03  0.14192814E+05                                 9.141259                            7.506505       0.208701       2.111518                    0.996833      28.133638      74.912484       0.684669       0.364949      -1.133223      -0.009496      -0.005937       0.021536       0.024274       0.003235       0.000715      -0.010792       0.023325       0.153471      -0.038973      -0.013484       0.052457             10.769646       6.202776      -1.262219       0.802724      11.197601      -1.351132      14.908562           0.053688
          139              O       8.868857       9.054766       7.061460      -0.540294      43.738101 0.62509713E+03  0.15644928E+05                                10.023229                            7.845041      -0.052767       2.027008                    0.995683      28.316527      76.598129       0.662836       0.369211      -1.128082       0.018590      -0.017155       0.006889       0.026217       0.009004      -0.025383       0.034692       0.018016      -0.052672      -0.053875       0.018912       0.034963             12.125396       9.805533      -3.343433      -3.449737      11.288449       4.932042      15.282205           0.047110
          140              O      -1.125129       7.209550       6.977455      -0.595073      47.198981 0.71597319E+03  0.18589312E+05                                10.557394                            8.470592      -0.220641       1.950684                    0.996195      29.880362      83.073865       0.627737       0.375805      -1.119993      -0.012120       0.015391      -0.000748       0.019604       0.006540       0.022937      -0.029255       0.001846      -0.180605      -0.074325       0.036372       0.037953             12.534039      10.535421      -4.391212       2.542097      16.193284      -3.788919      10.873411           0.019638
          141              O      -0.199179       5.040588       2.530231      -0.493265      26.269077 0.36837794E+03  0.80426690E+04                                 6.867704                            5.836790       1.004507       2.399056                    0.998833      25.581717      63.712141       0.808935       0.346805      -1.150916      -0.014772      -0.010255       0.009258       0.020226       0.006074      -0.039203      -0.078837       0.031823      -0.090064      -0.101071       0.018029       0.083042              7.532488       6.671938      -3.295004       0.937625       9.753768      -0.801113       6.171757           0.000220
          142              O       9.591105       5.717118       0.997979      -0.529256      28.108069 0.36644766E+03  0.80524292E+04                                 7.431949                            5.888511       0.188770       2.156841                    0.997110      25.246169      64.703674       0.785526       0.354838      -1.135478       0.050698       0.038103       0.022933       0.067440       0.029435       0.036285       0.025746      -0.059184       0.149848      -0.072021      -0.005251       0.077272              8.720073       4.825282       0.124138       1.772328       8.433884       3.616761      12.901053           0.000455
          143              O       8.669735      10.131988      11.043297      -0.513741      37.162970 0.54079491E+03  0.13043036E+05                                 9.010643                            7.287576       0.155196       2.107071                    0.995749      27.374917      72.500941       0.689597       0.368269      -1.129716      -0.002109       0.014128      -0.002251       0.014461       0.009387       0.016288      -0.025309      -0.020058      -0.151722      -0.061782       0.018638       0.043144             10.682026       6.288670      -2.285776       0.101164      16.781005      -0.503235       8.976403           0.043272
          144              O      -2.614327      11.287607       9.195187      -0.564455      38.302806 0.57900506E+03  0.14193116E+05                                 9.141337                            7.506563       0.208722       2.111521                    0.996834      28.133867      74.913279       0.684667       0.364948      -1.133224       0.009496       0.005931       0.021538       0.024274       0.003235      -0.000715       0.010792       0.023331       0.153477      -0.038977      -0.013482       0.052459             10.769745       6.202833      -1.262239      -0.802731      11.197721       1.351144      14.908682           0.053683
          145              O      -2.942340      12.721967      15.461960      -0.540290      43.737959 0.62509452E+03  0.15644848E+05                                10.023216                            7.845031      -0.052784       2.027004                    0.995683      28.316459      76.597924       0.662835       0.369211      -1.128081      -0.018592       0.017155       0.006884       0.026217       0.009001       0.025383      -0.034690       0.018011      -0.052655      -0.053868       0.018906       0.034963             12.125376       9.805496      -3.343427       3.449731      11.288433      -4.932033      15.282200           0.047112
          146              O      10.599301       0.049361      15.377955      -0.595073      47.199115 0.71597536E+03  0.18589383E+05                                10.557412                            8.470602      -0.220634       1.950685                    0.996195      29.880423      83.074084       0.627737       0.375804      -1.119993       0.012119      -0.015385      -0.000749       0.019599       0.006540      -0.022938       0.029254       0.001847      -0.180613      -0.074327       0.036374       0.037953             12.534062      10.535418      -4.391225      -2.542107      16.193321       3.788940      10.873447           0.019630
          147              O       9.673352       2.218323      10.930731      -0.493265      26.269139 0.36837878E+03  0.80426923E+04                                 6.867718                            5.836798       1.004504       2.399055                    0.998833      25.581724      63.712189       0.808934       0.346806      -1.150916       0.014772       0.010258       0.009253       0.020225       0.006074       0.039204       0.078836       0.031820      -0.090068      -0.101070       0.018028       0.083042              7.532505       6.671952      -3.295017      -0.937625       9.753796       0.801116       6.171768           0.000222
          148              O      -0.116932       1.541793       9.398479      -0.529255      28.108058 0.36644789E+03  0.80524363E+04                                 7.431957                            5.888521       0.188783       2.156848                    0.997110      25.246094      64.703507       0.785524       0.354839      -1.135477      -0.050699      -0.038102       0.022932       0.067439       0.029435      -0.036285      -0.025747      -0.059184       0.149852      -0.072021      -0.005252       0.077273              8.720078       4.825292       0.124139      -1.772335       8.433886      -3.616750      12.901056           0.000454
          149              O      10.443562       2.873077      14.158203      -0.513742      37.163346 0.54080098E+03  0.13043220E+05                                 9.010698                            7.287612       0.155164       2.107056                    0.995749      27.375114      72.501597       0.689596       0.368268      -1.129716      -0.002110       0.014128       0.002251       0.014461       0.009388      -0.016289       0.025309      -0.020065      -0.151718      -0.061780       0.018634       0.043147             10.682101       6.288675      -2.285788      -0.101170      16.781162       0.503243       8.976465           0.043268
          150              O      -0.840500       4.028696      16.006313      -0.564454      38.302584 0.57900069E+03  0.14192976E+05                                 9.141271                            7.506509       0.208703       2.111512                    0.996834      28.133922      74.913228       0.684673       0.364946      -1.133226       0.009494       0.005933      -0.021537       0.024273       0.003236       0.000714      -0.010793       0.023326       0.153479      -0.038975      -0.013484       0.052460             10.769661       6.202756      -1.262210       0.802712      11.197628      -1.351101      14.908598           0.053678
          151              O      -1.168512       5.463056       9.739540      -0.540294      43.737885 0.62509384E+03  0.15644826E+05                                10.023203                            7.845028      -0.052779       2.027006                    0.995683      28.316433      76.597844       0.662835       0.369211      -1.128081      -0.018589       0.017159      -0.006884       0.026218       0.009002      -0.025382       0.034691       0.018009      -0.052653      -0.053869       0.018908       0.034961             12.125348       9.805455      -3.343412      -3.449713      11.288431       4.932012      15.282158           0.047117
          152              O       8.825474       7.308272       9.823545      -0.595073      47.199098 0.71597447E+03  0.18589356E+05                                10.557418                            8.470602      -0.220646       1.950682                    0.996195      29.880391      83.074003       0.627736       0.375805      -1.119993       0.012121      -0.015381       0.000749       0.019597       0.006539       0.022938      -0.029252       0.001850      -0.180614      -0.074326       0.036375       0.037952             12.534079      10.535482      -4.391242       2.542104      16.193327      -3.788941      10.873428           0.019634
          153              O       7.899524       9.477234      14.270769      -0.493264      26.269169 0.36837937E+03  0.80427097E+04                                 6.867738                            5.836816       1.004511       2.399060                    0.998833      25.581634      63.712017       0.808930       0.346807      -1.150914       0.014767       0.010258      -0.009257       0.020224       0.006071      -0.039202      -0.078836       0.031824      -0.090066      -0.101071       0.018032       0.083039              7.532529       6.671985      -3.295030       0.937630       9.753810      -0.801116       6.171793           0.000222
          154              O      -1.890760       8.800704      15.803021      -0.529256      28.107996 0.36644701E+03  0.80524112E+04                                 7.431946                            5.888516       0.188798       2.156854                    0.997110      25.246053      64.703356       0.785524       0.354839      -1.135477      -0.050694      -0.038100      -0.022935       0.067435       0.029436       0.036285       0.025747      -0.059181       0.149853      -0.072020      -0.005253       0.077274              8.720063       4.825291       0.124138       1.772336       8.433858       3.616731      12.901039           0.000455
          155              O      -0.969390       4.385834       5.757703      -0.513743      37.162929 0.54079424E+03  0.13043018E+05                                 9.010647                            7.287580       0.155149       2.107056                    0.995749      27.374899      72.500933       0.689595       0.368270      -1.129715       0.002110      -0.014128       0.002244       0.014460       0.009388       0.016288      -0.025309      -0.020064      -0.151710      -0.061778       0.018633       0.043145             10.682031       6.288650      -2.285768       0.101169      16.781038      -0.503245       8.976406           0.043279
          156              O      10.314672       3.230215       7.605813      -0.564451      38.302162 0.57899303E+03  0.14192746E+05                                 9.141234                            7.506485       0.208688       2.111513                    0.996833      28.133649      74.912469       0.684671       0.364948      -1.133224      -0.009495      -0.005938      -0.021535       0.024272       0.003235      -0.000715       0.010793       0.023322       0.153476      -0.038973      -0.013486       0.052459             10.769609       6.202743      -1.262207      -0.802711      11.197576       1.351095      14.908509           0.053692
          157              O      10.642685       1.795855       1.339040      -0.540294      43.738254 0.62509963E+03  0.15645007E+05                                10.023249                            7.845054      -0.052764       2.027008                    0.995683      28.316587      76.598344       0.662835       0.369210      -1.128082       0.018589      -0.017157      -0.006888       0.026218       0.009005       0.025382      -0.034693       0.018014      -0.052669      -0.053875       0.018913       0.034962             12.125414       9.805478      -3.343431       3.449742      11.288485      -4.932057      15.282277           0.047106
          158              O      -2.898956      14.468461       1.423045      -0.595073      47.199283 0.71597769E+03  0.18589460E+05                                10.557442                            8.470619      -0.220650       1.950679                    0.996195      29.880464      83.074247       0.627736       0.375805      -1.119993      -0.012123       0.015386       0.000751       0.019602       0.006538      -0.022937       0.029253       0.001847      -0.180606      -0.074324       0.036371       0.037953             12.534105      10.535486      -4.391260      -2.542109      16.193360       3.788953      10.873470           0.019634
          159              O      -1.973007      12.299499       5.870269      -0.493259      26.269310 0.36838154E+03  0.80427708E+04                                 6.867774                            5.836843       1.004519       2.399064                    0.998833      25.581622      63.712089       0.808926       0.346808      -1.150913      -0.014767      -0.010259      -0.009255       0.020222       0.006070       0.039202       0.078836       0.031824      -0.090066      -0.101071       0.018033       0.083038              7.532573       6.672021      -3.295057      -0.937634       9.753874       0.801118       6.171823           0.000224
          160              O       7.817277      12.976029       7.402521      -0.529253      28.108240 0.36645066E+03  0.80525147E+04                                 7.432006                            5.888559       0.188795       2.156853                    0.997110      25.246081      64.703607       0.785518       0.354841      -1.135475       0.050693       0.038100      -0.022935       0.067435       0.029436      -0.036285      -0.025746      -0.059180       0.149851      -0.072020      -0.005253       0.077273              8.720140       4.825329       0.124141      -1.772354       8.433929      -3.616770      12.901162           0.000455

******************************************************
Auxiliary information for the entire system
The total spin magnetic moment of the unit cell is   7.998962
The total net atomic charge of the unit cell is   -0.000003
Accuracy of reproducing the electrostatic potential in the unit cell:
  The inner radius (bohr) =    5.0000
  The outer radius (bohr) =   12.0000
  Valid grid points have density less than (e/(bohr^3)) =    0.0001
  The number of valid grid points were=       169492
  The rms potential error without charges in kcal/mol is=      4.56973
  The rms potential error with partial charges in kcal/mol is=      0.39745
  The RRMSE value at monopole order=      0.08697
  The rms potential error with partial charges and cloud penetration in kcal/mol is=      0.39941
  The RRMSE value at monopole order with cloud penetration is=      0.08740
  The rms potential error with partial charges and atomic dipoles in kcal/mol is=      0.29723
  The RRMSE value at dipole order=      0.06504
  The rms potential error with partial charges, atomic dipoles and cloud penetration in kcal/mol is=      0.27874
  The RRMSE value at dipole order with cloud penetration=      0.06100

******************************************************
The electron densities and ab initio electrostatic potential were computed in VASP using the PBE functional and
projector augmented wave method. See the main text of the journal article for a description of computational details.
The atomic charges, dipoles, and quadrupoles were computed with the DDEC6 method as described in
(a) T. A. Manz and N. Gabaldon Limas, RSC Adv. 6 (2016) 47771-47801 DOI: 10.1039/c6ra04656h
(b) N. Gabaldon Limas and T. A. Manz, RSC Adv. 8 (2018) 2678-2707 DOI: 10.1039/c7ra11829e.
For each atom in the material, the electron cloud parameters were fit to the spherically averaged atom-in-material
electron density using radial positions for which this density was between 10^-4 and 10^-2 electrons per cubic bohr.
The polarizabilities, dispersion coefficients, and quantum Drude oscillator (QDO) parameters were fit using the MCLF method.
The magnetic structure of the system was optimized in VASP from the default ferromagnetic initial guess using spin polarization.
The atomic spin moments (ASMs) were computed on this optimized magnetic structure using the DDEC6 partition as inputs
to the method of T. A. Manz and D. S. Sholl, J. Chem. Theory Comput. 7 (2011) 4146-4164 DOI: 10.1021/ct200539n.
The RMSE and RRMSE were computed using a uniform grid with Ewald summation.
