# Supplementary material for: A collection of forcefield precursors for metal–organic frameworks
Source: RSC Adv. 2019 Nov 13;9(63):36492–507. doi: 10.1039/c9ra07327b (PMC9075174; doi:10.1039/c9ra07327b)
Supplement: RA-009-C9RA07327B-s6253 [file RA-009-C9RA07327B-s6253.xyz]

  108
jmolscript: load "" {1 1 1} spacegroup "x,y,z" unitcell [{     10.011700     0.000000     0.000000 }, {      0.000000    11.345700     0.000000 }, {      0.000000    -0.354845    14.815751 }]
Co     5.730397     8.339982     9.394371     0.978911
Co     3.778115     8.104062    11.921050     0.968860
Co     0.724547     8.146300    12.829255     0.975730
Co     8.783965     8.382220    10.302577     0.971255
Co     4.281303     2.650873     5.421380     0.978732
Co     6.233585     2.886793     2.894701     0.970739
Co     9.287153     2.844555     1.986496     0.974836
Co     1.227735     2.608635     4.513174     0.968962
Co     5.005850     5.495428     7.407875     1.006471
Co     0.000000     0.000000     0.000000     1.010747
Co     5.005850    -0.177422     7.407875     1.032538
Co     0.000000     5.672850     0.000000     1.030439
H      3.513106     7.750797     6.324844     0.033765
H      4.482238     5.145692    11.209597     0.037627
H      8.724195     6.146691     8.164960     0.033128
H      2.795267    10.684428    10.556223     0.033091
H      7.839161    -0.156903     7.877535     0.032713
H      7.260485     9.296519    12.891185     0.037158
H      8.518956     9.090331     1.083031     0.033877
H      9.488088    -0.005110    11.014029     0.037785
H      3.718345    10.339591    14.058666     0.032883
H      7.801117     5.801855    11.667404     0.032960
H      2.833311     5.297486    14.346092     0.032581
H      2.254635     7.189764     9.332442     0.037368
H      6.498594     3.240058     8.490907     0.033765
H      5.529462     5.845163     3.606154     0.037665
H      1.287505     4.844164     6.650791     0.033079
H      7.216433     0.306427     4.259528     0.033079
H      2.172539    -0.197942     6.938216     0.032669
H      2.751215     1.694336     1.924566     0.037215
H      1.492744     1.900524    13.732720     0.033845
H      0.523612    10.995965     3.801722     0.037752
H      6.293355     0.651264     0.757085     0.032885
H      2.210583     5.189000     3.148347     0.032957
H      7.178389     5.693369     0.469659     0.032602
H      7.757065     3.801091     5.483309     0.037336
C      4.054739     8.246522     6.896732     0.545430
C      4.726524     5.625630    10.451031     0.527593
C      7.818137     6.341198     8.239039     0.540837
C      3.492081    10.445009     9.988779     0.532646
C      7.673968    10.436531     8.400531     0.542095
C      6.581692     9.022071    12.317815     0.530366
C      9.060588     8.594606     0.511143     0.544917
C      9.732374    10.860652    11.772596     0.527518
C      2.812287    10.145085    13.984587     0.540622
C      8.497931     6.041273    12.234847     0.532688
C      2.668118     6.049751    13.823096     0.541422
C      1.575842     7.464212     9.905811     0.530437
C      5.956961     2.744333     7.919019     0.545398
C      5.285176     5.365225     4.364720     0.527597
C      2.193563     4.649657     6.576712     0.540603
C      6.519619     0.545846     4.826972     0.532680
C      2.337732     0.554324     6.415220     0.541890
C      3.430008     1.968784     2.497936     0.530510
C      0.951111     2.396249    14.304608     0.544858
C      0.279326     0.130203     3.043155     0.527529
C      7.199413     0.845770     0.831164     0.540812
C      1.513769     4.949582     2.580904     0.532775
C      7.343582     4.941104     0.992655     0.541584
C      8.435858     3.526643     4.909940     0.530209
O      4.740540     7.594198     7.747156    -0.570111
O      4.037719     9.461578     6.757464    -0.506583
O      4.906734     4.978520     9.425781    -0.503642
O      4.838655     6.876066    10.587336    -0.563187
O      7.059250     5.705215     7.507141    -0.506000
O      7.498763     7.234265     9.085019    -0.573132
O      3.727356    -0.141858     9.049461    -0.501480
O      4.104797     9.370921    10.258426    -0.567812
O      6.482576    10.027447     8.427199    -0.552264
O      8.648106     9.955037     8.987235    -0.498412
O      6.892054     8.868715    11.094034    -0.557056
O      5.466388     8.842125    12.820069    -0.494183
O      9.746390     8.892084    14.476470    -0.569203
O      9.043569     7.379550     0.650411    -0.503405
O      9.912584     0.162062    12.797846    -0.503944
O      9.844505     9.610217    11.636291    -0.562817
O      2.053400    10.781068    14.716485    -0.506319
O      2.492913     9.252018    13.138608    -0.573009
O      8.733206     5.282440    13.174166    -0.503313
O      9.110647     7.115362    11.965201    -0.568154
O      1.476726     6.458835    13.796427    -0.552032
O      3.642256     6.531246    13.236392    -0.498566
O      1.886204     7.617567    11.129592    -0.556011
O      0.460538     7.644157     9.403557    -0.495120
O      5.271160     3.396657     7.068595    -0.570115
O      5.973981     1.529277     8.058287    -0.506630
O      5.104966     6.012335     5.389970    -0.503603
O      5.173045     4.114789     4.228415    -0.563240
O      2.952450     5.285640     7.308610    -0.505968
O      2.512937     3.756590     5.730732    -0.572438
O      6.284344    11.132713     5.766290    -0.501540
O      5.906903     1.619934     4.557325    -0.568251
O      3.529124     0.963408     6.388552    -0.552339
O      1.363594     1.035818     5.828516    -0.498117
O      3.119646     2.122140     3.721717    -0.556557
O      4.545312     2.148730     1.995682    -0.494870
O      0.265310     2.098771     0.339281    -0.569063
O      0.968131     3.611305    14.165340    -0.503424
O      0.099116    10.828793     2.017905    -0.504040
O      0.167195     1.380638     3.179460    -0.562441
O      7.958300     0.209787     0.099266    -0.506372
O      7.518787     1.738837     1.677143    -0.573385
O      1.278494     5.708415     1.641585    -0.503318
O      0.901053     3.875493     2.850550    -0.567752
O      8.534974     4.532020     1.019324    -0.552194
O      6.369444     4.459609     1.579359    -0.498978
O      8.125496     3.373288     3.686159    -0.556187
O      9.551162     3.346698     5.412194    -0.494445

The following XYZ coordinates are in angstroms. Other properties are in atomic units.
The sperically averaged electron density of each atom fit to a function of the form exp(a - br)
eigen_1, eigen_2 and eigen_3 are the three eigenvalues of traceless quadrupole moment tensor
  atom number  atomic symbol              X              Y              Z     net charge C6 coefficient C8 coefficient C10 coefficient fluctuating dipole atomic polarizability isotropic forcefield polarizability              a              b squared Pearson coefficient          <r^3>          <r^4>         wp_QDO          m_QDO          q_QDO       dipole_x       dipole_y       dipole_z         dipole            Qxy            Qxz            Qyz     Q(x^2-y^2)  Q(3z^2 - R^2)        eigen_1        eigen_2        eigen_3 static polarizability      alpha(xx)      alpha(xy)      alpha(xz)      alpha(yy)      alpha(yz)      alpha(zz) atomic spin moment
            1             Co       5.730397       8.339982       9.394371       0.978911      81.163066 0.17066827E+04  0.52726728E+05                                15.410851                           13.610400       0.662025       2.088747                    0.995119      44.990715     118.451148       0.487088       0.407024      -1.146445       0.004722      -0.001893       0.011756       0.012810       0.030806      -0.044341       0.007610       0.069929       0.190316      -0.082305      -0.005035       0.087340             17.022280      18.543463       0.644037       0.345607      15.736201      -0.306528      16.787175           2.796176
            2             Co       3.778115       8.104062      11.921050       0.968860      98.791172 0.19536360E+04  0.61983902E+05                                16.866204                           14.067778       0.754247       2.120062                    0.994650      44.708717     116.522705       0.508197       0.379873      -1.174801       0.003711      -0.009750       0.003515       0.011009       0.004985       0.027919      -0.018321       0.047116      -0.026097      -0.040222      -0.003091       0.043313             19.743055      23.989523       0.378612      -5.352046      15.187607      -0.096329      20.052035           2.805788
            3             Co       0.724547       8.146300      12.829255       0.975730      81.199429 0.17078679E+04  0.52783017E+05                                15.426580                           13.623810       0.660535       2.087384                    0.995154      45.060325     118.733779       0.486286       0.407544      -1.145852       0.004731       0.001507      -0.013016       0.013931      -0.032804       0.032899       0.004883       0.072760       0.137156      -0.074243       0.006471       0.067772             17.039838      18.564103      -0.644212      -0.345967      15.752942      -0.306542      16.802471           2.792649
            4             Co       8.783965       8.382220      10.302577       0.971255      98.891036 0.19560867E+04  0.62060072E+05                                16.845728                           14.051578       0.758009       2.121608                    0.994608      44.727194     116.440404       0.510022       0.378524      -1.176245       0.003334       0.010377      -0.002790       0.011251       0.005457      -0.027156      -0.018532       0.060928      -0.039252      -0.040109      -0.010939       0.051048             19.717663      23.957112      -0.379571       5.340054      15.170151      -0.097188      20.025725           2.813458
            5             Co       4.281303       2.650873       5.421380       0.978732      81.178735 0.17071054E+04  0.52742448E+05                                15.411714                           13.611166       0.662642       2.088881                    0.995108      44.998436     118.470028       0.487130       0.406969      -1.146497      -0.004339       0.001790      -0.011985       0.012871       0.029995      -0.043023       0.007862       0.072976       0.181067      -0.081194      -0.003354       0.084547             17.023242      18.545518       0.644192       0.346054      15.737044      -0.306533      16.787163           2.796594
            6             Co       6.233585       2.886793       2.894701       0.970739      98.853424 0.19550793E+04  0.62024047E+05                                16.846997                           14.052191       0.759196       2.122001                    0.994607      44.712279     116.421793       0.509748       0.378752      -1.175994      -0.003691       0.010440      -0.003224       0.011533      -0.001289       0.029897      -0.018229       0.052292      -0.042415      -0.040725      -0.008227       0.048952             19.719848      23.959649       0.378753      -5.342374      15.171738      -0.096628      20.028157           2.812515
            7             Co       9.287153       2.844555       1.986496       0.974836      81.334877 0.17113265E+04  0.52909979E+05                                15.432687                           13.628695       0.663547       2.088043                    0.995153      45.113604     118.847658       0.486737       0.407012      -1.146371      -0.004841      -0.001475       0.013080       0.014025      -0.034171       0.029944       0.004000       0.076819       0.140121      -0.076540       0.010020       0.066519             17.046933      18.571461      -0.644674      -0.345546      15.758860      -0.306753      16.810476           2.793240
            8             Co       1.227735       2.608635       4.513174       0.968962      98.814909 0.19542503E+04  0.62008155E+05                                16.869581                           14.070621       0.752015       2.119250                    0.994666      44.725391     116.569968       0.508113       0.379907      -1.174777      -0.003292      -0.009772       0.002815       0.010689       0.004394      -0.023691      -0.018091       0.062026      -0.027886      -0.039118      -0.008490       0.047609             19.746904      23.995587      -0.379787       5.353045      15.189358      -0.097158      20.055768           2.806269
            9             Co       5.005850       5.495428       7.407875       1.006471      91.061043 0.18691243E+04  0.58664422E+05                                16.142026                           13.893487       0.725400       2.120326                    0.993711      43.999853     114.144713       0.503911       0.387272      -1.168873       0.000021      -0.000011       0.000014       0.000027       0.022602      -0.084487      -0.075937      -0.059905      -0.158157      -0.129656       0.003272       0.126384             18.313722      15.803459       0.880742       1.101029      21.587557       4.361751      17.550150           2.854819
           10             Co       0.000000       0.000000       0.000000       1.010747      91.179994 0.18720507E+04  0.58757405E+05                                16.125885                           13.880324       0.731965       2.122947                    0.993643      44.001742     114.012164       0.505648       0.385934      -1.170320      -0.000027       0.000005       0.000008       0.000028      -0.005916       0.093480      -0.062520      -0.069993      -0.182541      -0.141314       0.029345       0.111969             18.294041      15.791990      -0.882586      -1.101350      21.560432       4.355764      17.529701           2.865799
           11             Co       5.005850      -0.177422       7.407875       1.032538     100.721570 0.19979483E+04  0.63544124E+05                                16.723655                           13.963636       0.792082       2.143364                    0.995045      43.601093     112.599988       0.526224       0.365969      -1.189576      -0.000008       0.000013      -0.000020       0.000025      -0.085127       0.034913       0.086577       0.050590       0.012079      -0.146021       0.048077       0.097944             19.439128      16.884621       0.027718       0.588601      23.215644      -5.968737      18.217119           2.879945
           12             Co       0.000000       5.672850       0.000000       1.030439     100.821307 0.20005355E+04  0.63646947E+05                                16.734608                           13.972851       0.796190       2.144224                    0.995067      43.635783     112.707490       0.526041       0.365978      -1.189569      -0.000041      -0.000042       0.000024       0.000064       0.053816      -0.066533       0.080855       0.058763       0.096321      -0.140069       0.042066       0.098003             19.451893      16.897543      -0.022508      -0.587275      23.222845      -5.979131      18.235290           2.878670
           13              H       3.513106       7.750797       6.324844       0.033765       1.375868 0.10074335E+02  0.10277933E+03                                 1.898564                            1.745903      -0.986320       2.385710                    0.998002       3.599791       9.649384       0.529129       1.134632      -0.744731      -0.039222      -0.026336      -0.043259       0.064057       0.002794       0.014423       0.001012       0.009540       0.013486      -0.011389      -0.006854       0.018244              1.963285       1.807392       0.363930       0.372760       2.175441       0.469919       1.907021           0.002677
           14              H       4.482238       5.145692      11.209597       0.037627       1.268199 0.92056581E+01  0.91366084E+02                                 1.765485                            1.644950      -0.792562       2.475631                    0.999517       3.420976       8.898325       0.559879       1.102255      -0.753896      -0.015032      -0.036890       0.046490       0.061223       0.005109      -0.001357      -0.007644      -0.013023      -0.008085      -0.007788      -0.005526       0.013314              1.802211       1.473974       0.106569      -0.294711       1.678895      -0.381819       2.253765           0.002969
           15              H       8.724195       6.146691       8.164960       0.033128       1.268132 0.90649166E+01  0.90164728E+02                                 1.801335                            1.657148      -0.877679       2.435034                    0.999089       3.536182       9.390906       0.542055       1.136031      -0.743736       0.058779      -0.014251      -0.010137       0.061326      -0.008473      -0.003544       0.001468       0.003753      -0.003018      -0.008351      -0.002028       0.010379              1.857799       2.623306      -0.172653      -0.050140       1.477478       0.143568       1.472612           0.002929
           16              H       2.795267      10.684428      10.556223       0.033091       1.241783 0.88745935E+01  0.88234729E+02                                 1.813769                            1.668385      -0.722107       2.507442                    0.999740       3.556191       9.593978       0.523769       1.176184      -0.733712      -0.048434       0.020292       0.033671       0.062381      -0.005653      -0.006327       0.003003       0.005725      -0.011463      -0.007172      -0.004261       0.011433              1.880488       2.142951      -0.190698      -0.660680       1.497877       0.093715       2.000635           0.002718
           17              H       7.839161      -0.156903       7.877535       0.032713       1.370338 0.98280924E+01  0.10018262E+03                                 1.926528                            1.747017      -1.016248       2.369826                    0.997786       3.698395      10.083991       0.515973       1.164545      -0.735959       0.018845       0.050159      -0.034951       0.063974       0.010467      -0.004726      -0.008811      -0.004795      -0.013414      -0.010357      -0.007063       0.017419              2.019917       1.642894       0.052753      -0.022900       2.397960      -0.746996       2.018897           0.002980
           18              H       7.260485       9.296519      12.891185       0.037158       1.158731 0.80446837E+01  0.79453587E+02                                 1.844514                            1.669691      -1.112021       2.335034                    0.995799       3.842322      10.953564       0.477207       1.299554      -0.702947       0.044166       0.017846       0.040286       0.062387       0.004120       0.005288      -0.003910       0.006857       0.006403      -0.009493       0.001950       0.007542              1.949708       2.312147       0.303232       0.628461       1.533044       0.287680       2.003932           0.002483
           19              H       8.518956       9.090331       1.083031       0.033877       1.374251 0.10060062E+02  0.10259356E+03                                 1.896847                            1.744486      -0.985549       2.386114                    0.998013       3.597428       9.640001       0.529445       1.134399      -0.744796      -0.039259       0.026453       0.043395       0.064220      -0.002849      -0.014434       0.001060       0.009516       0.013666      -0.011405      -0.006877       0.018282              1.961421       1.805824      -0.363421      -0.372258       2.173139       0.469243       1.905301           0.002698
           20              H       9.488088      -0.005110      11.014029       0.037785       1.267486 0.91991956E+01  0.91284721E+02                                 1.764746                            1.644311      -0.792413       2.475798                    0.999517       3.419785       8.894008       0.560026       1.102172      -0.753920      -0.015084       0.036887      -0.046438       0.061193      -0.005091       0.001401      -0.007596      -0.013063      -0.007963      -0.007723      -0.005562       0.013284              1.801435       1.473411      -0.106513       0.294514       1.678215      -0.381616       2.252680           0.003013
           21              H       3.718345      10.339591      14.058666       0.032883       1.268830 0.90710312E+01  0.90241339E+02                                 1.801981                            1.657700      -0.878298       2.434532                    0.999085       3.537719       9.396007       0.541964       1.136021      -0.743733       0.058749       0.014200       0.010169       0.061290       0.008465       0.003533       0.001537       0.003795      -0.002975      -0.008334      -0.002057       0.010392              1.858486       2.624374       0.172734       0.050156       1.477976       0.143664       1.473108           0.002866
           22              H       7.801117       5.801855      11.667404       0.032960       1.242505 0.88811063E+01  0.88322798E+02                                 1.815118                            1.669490      -0.721385       2.507782                    0.999741       3.557742       9.601958       0.523321       1.176879      -0.733544      -0.048371      -0.020346      -0.033507       0.062261       0.005640       0.006263       0.002991       0.005763      -0.011417      -0.007105      -0.004276       0.011381              1.881962       2.144718       0.190904       0.661499       1.498886       0.093789       2.002282           0.002744
           23              H       2.833311       5.297486      14.346092       0.032581       1.370894 0.98330682E+01  0.10024639E+03                                 1.927066                            1.747466      -1.016635       2.369566                    0.997782       3.699382      10.087458       0.515902       1.164554      -0.735955       0.018887      -0.050001       0.035084       0.063935      -0.010508       0.004683      -0.008793      -0.004775      -0.013116      -0.010364      -0.007031       0.017395              2.020495       1.643341      -0.052790       0.022896       2.398652      -0.747303       2.019492           0.002966
           24              H       2.254635       7.189764       9.332442       0.037368       1.157553 0.80348196E+01  0.79331389E+02                                 1.843292                            1.668704      -1.111285       2.335560                    0.995812       3.839846      10.944599       0.477335       1.299612      -0.702943       0.044210      -0.017872      -0.040339       0.062460      -0.004137      -0.005315      -0.003913       0.006974       0.006388      -0.009538       0.001939       0.007599              1.948342       2.310413      -0.302895      -0.627779       1.532125       0.287339       2.002489           0.002496
           25              H       6.498594       3.240058       8.490907       0.033765       1.376018 0.10075711E+02  0.10279729E+03                                 1.898719                            1.746033      -0.986422       2.385644                    0.998001       3.600066       9.650429       0.529102       1.134647      -0.744725       0.039213       0.026337       0.043258       0.064051       0.002796       0.014425       0.001014       0.009527       0.013483      -0.011394      -0.006849       0.018243              1.963452       1.807531       0.363975       0.372804       2.175643       0.469979       1.907181           0.002672
           26              H       5.529462       5.845163       3.606154       0.037665       1.268019 0.92040292E+01  0.91345077E+02                                 1.765243                            1.644741      -0.792778       2.475535                    0.999516       3.420761       8.897276       0.559952       1.102169      -0.753917       0.015037       0.036900      -0.046490       0.061229       0.005111      -0.001357      -0.007648      -0.013007      -0.008062      -0.007790      -0.005521       0.013311              1.801958       1.473792       0.106546      -0.294648       1.678668      -0.381740       2.253415           0.002975
           27              H       1.287505       4.844164       6.650791       0.033079       1.268144 0.90649390E+01  0.90164123E+02                                 1.801279                            1.657102      -0.877862       2.434927                    0.999089       3.536134       9.390435       0.542091       1.135965      -0.743754      -0.058778       0.014265       0.010149       0.061330      -0.008477      -0.003545       0.001478       0.003748      -0.002980      -0.008358      -0.002023       0.010382              1.857737       2.623213      -0.172652      -0.050145       1.477432       0.143558       1.472566           0.002906
           28              H       7.216433       0.306427       4.259528       0.033079       1.241894 0.88756595E+01  0.88248760E+02                                 1.813941                            1.668531      -0.722030       2.507472                    0.999740       3.556461       9.595171       0.523720       1.176249      -0.733695       0.048431      -0.020292      -0.033663       0.062374      -0.005652      -0.006328       0.003002       0.005713      -0.011466      -0.007175      -0.004254       0.011430              1.880674       2.143171      -0.190723      -0.660774       1.498010       0.093721       2.000842           0.002689
           29              H       2.172539      -0.197942       6.938216       0.032669       1.370660 0.98309883E+01  0.10021940E+03                                 1.926805                            1.747252      -1.016657       2.369605                    0.997781       3.698918      10.085744       0.515948       1.164515      -0.735964      -0.018839      -0.050159       0.034935       0.063963       0.010477      -0.004729      -0.008809      -0.004805      -0.013416      -0.010356      -0.007073       0.017429              2.020215       1.643130       0.052764      -0.022903       2.398321      -0.747143       2.019192           0.002990
           30              H       2.751215       1.694336       1.924566       0.037215       1.158344 0.80413590E+01  0.79412457E+02                                 1.844120                            1.669368      -1.111711       2.335235                    0.995806       3.841475      10.950539       0.477245       1.299588      -0.702943      -0.044148      -0.017870      -0.040279       0.062376       0.004121       0.005264      -0.003902       0.006867       0.006385      -0.009478       0.001958       0.007520              1.949269       2.311620       0.303132       0.628246       1.532743       0.287570       2.003445           0.002463
           31              H       1.492744       1.900524      13.732720       0.033845       1.374433 0.10061662E+02  0.10261432E+03                                 1.897038                            1.744645      -0.985687       2.386038                    0.998011       3.597695       9.641037       0.529410       1.134425      -0.744789       0.039254      -0.026450      -0.043395       0.064215      -0.002850      -0.014433       0.001058       0.009515       0.013652      -0.011405      -0.006873       0.018278              1.961625       1.806007      -0.363475      -0.372319       2.173373       0.469311       1.905495           0.002677
           32              H       0.523612      10.995965       3.801722       0.037752       1.267450 0.91987833E+01  0.91279160E+02                                 1.764678                            1.644253      -0.792176       2.475908                    0.999518       3.419700       8.893573       0.560050       1.102143      -0.753928       0.015095      -0.036865       0.046439       0.061184      -0.005086       0.001401      -0.007588      -0.013066      -0.007985      -0.007716      -0.005563       0.013279              1.801362       1.473361      -0.106509       0.294496       1.678148      -0.381597       2.252577           0.002988
           33              H       6.293355       0.651264       0.757085       0.032885       1.268657 0.90696581E+01  0.90226276E+02                                 1.802015                            1.657729      -0.877799       2.434828                    0.999087       3.537526       9.396106       0.541872       1.136233      -0.743682      -0.058770      -0.014176      -0.010164       0.061304       0.008455       0.003527       0.001531       0.003804      -0.003017      -0.008319      -0.002065       0.010384              1.858522       2.624418       0.172733       0.050149       1.478008       0.143670       1.473140           0.002847
           34              H       2.210583       5.189000       3.148347       0.032957       1.242155 0.88779388E+01  0.88282998E+02                                 1.814769                            1.669196      -0.721207       2.507910                    0.999742       3.557062       9.599520       0.523368       1.176885      -0.733547       0.048367       0.020338       0.033528       0.062266       0.005656       0.006263       0.002975       0.005744      -0.011428      -0.007109      -0.004274       0.011383              1.881584       2.144271       0.190852       0.661300       1.498620       0.093774       2.001860           0.002708
           35              H       7.178389       5.693369       0.469659       0.032602       1.370855 0.98326031E+01  0.10024025E+03                                 1.926998                            1.747402      -1.016499       2.369602                    0.997784       3.699348      10.087225       0.515922       1.164524      -0.735961      -0.018879       0.049980      -0.035102       0.063926      -0.010500       0.004660      -0.008811      -0.004737      -0.013166      -0.010395      -0.006994       0.017389              2.020425       1.643279      -0.052785       0.022892       2.398572      -0.747275       2.019426           0.002984
           36              H       7.757065       3.801091       5.483309       0.037336       1.157963 0.80383228E+01  0.79374802E+02                                 1.843711                            1.669045      -1.111631       2.335339                    0.995806       3.840746      10.947852       0.477295       1.299577      -0.702946      -0.044232       0.017843       0.040341       0.062467      -0.004135      -0.005335      -0.003920       0.006990       0.006390      -0.009553       0.001930       0.007623              1.948810       2.310984      -0.303000      -0.628011       1.532440       0.287453       2.003005           0.002444
           37              C       4.054739       8.246522       6.896732       0.545430      19.498318 0.20507463E+03  0.40624986E+04                                 6.616160                            5.045223       0.189370       2.126019                    0.999715      22.057560      61.452870       0.664270       0.465458      -1.017946       0.050832       0.024694       0.036842       0.067461      -0.006384      -0.087408       0.008767       0.165072       0.081209      -0.096692      -0.041696       0.138388              7.483879       5.018744      -0.162613       1.576200      11.556922      -0.566540       5.875972          -0.005873
           38              C       4.726524       5.625630      10.451031       0.527593      18.993511 0.20300140E+03  0.40016119E+04                                 6.435270                            4.984097       0.303284       2.164729                    0.999804      21.921290      60.446909       0.677119       0.458886      -1.024026       0.014065       0.041302      -0.045681       0.063170      -0.011354       0.046739      -0.027761       0.179215      -0.183525      -0.091503      -0.041660       0.133163              7.162517       4.123803      -0.152838      -1.199962       8.673678       1.933525       8.690070          -0.005711
           39              C       7.818137       6.341198       8.239039       0.540837      19.658250 0.20066962E+03  0.39379337E+04                                 6.559894                            4.929094       0.378457       2.190778                    0.999798      21.672386      59.315827       0.687441       0.454029      -1.028397      -0.059111       0.032920       0.005664       0.067897      -0.005541      -0.026842      -0.110095      -0.087352       0.088071      -0.095426      -0.045005       0.140431              7.478101       7.913584       0.721908       1.186535       7.251025       3.720680       7.269695          -0.008307
           40              C       3.492081      10.445009       9.988779       0.532646      19.027133 0.20156643E+03  0.39585774E+04                                 6.408546                            4.934436       0.488037       2.227754                    0.999793      21.656289      59.227718       0.688489       0.452989      -1.029342       0.053437      -0.024396      -0.032966       0.067361       0.055889       0.069056       0.079207       0.061032      -0.053390      -0.099692      -0.038928       0.138620              7.179225       5.937051      -0.899813      -1.749209       7.754689      -2.823243       7.845937          -0.009915
           41              C       7.673968      10.436531       8.400531       0.542095      19.721885 0.20641115E+03  0.40909008E+04                                 6.647079                            5.046914       0.154721       2.114333                    0.999741      22.013934      61.115134       0.667837       0.462754      -1.020606      -0.019465      -0.054189       0.031660       0.065710      -0.005553      -0.049300       0.096815      -0.083316       0.185954      -0.099022      -0.045869       0.144892              7.506009       9.380502      -0.646739       2.026743       6.831304      -2.770068       6.306220          -0.007047
           42              C       6.581692       9.022071      12.317815       0.530366      19.427579 0.21260019E+03  0.42433686E+04                                 6.595583                            5.124155       0.301553       2.166280                    0.999704      22.040407      61.337137       0.662593       0.463140      -1.020737      -0.042774      -0.010458      -0.048756       0.065697      -0.040602       0.028311      -0.037941      -0.193598      -0.152904      -0.092007      -0.048118       0.140126              7.353849       9.870749       0.915988      -0.531717       4.002688       0.922522       8.188111          -0.007871
           43              C       9.060588       8.594606       0.511143       0.544917      19.497376 0.20509246E+03  0.40627007E+04                                 6.614947                            5.044845       0.191362       2.126765                    0.999716      22.052629      61.426167       0.664452       0.465347      -1.018067       0.051046      -0.024882      -0.037118       0.067842       0.006369       0.086950       0.009107       0.164966       0.081852      -0.096794      -0.041151       0.137945              7.482160       5.017740       0.162799      -1.575649      11.554101      -0.566779       5.874637          -0.006771
           44              C       9.732374      10.860652      11.772596       0.527518      18.991345 0.20297757E+03  0.40009554E+04                                 6.434438                            4.983660       0.304743       2.165240                    0.999807      21.918857      60.435361       0.677190       0.458860      -1.024058       0.013941      -0.041241       0.045655       0.063084       0.011292      -0.046798      -0.027624       0.179288      -0.183980      -0.091470      -0.041799       0.133270              7.161386       4.123287       0.152671       1.199589       8.672554       1.933062       8.688316          -0.005930
           45              C       2.812287      10.145085      13.984587       0.540622      19.663955 0.20072864E+03  0.39395411E+04                                 6.562155                            4.930496       0.376988       2.190288                    0.999801      21.677301      59.340505       0.687174       0.454154      -1.028285      -0.059471      -0.033027      -0.005390       0.068240       0.005659       0.026797      -0.109893      -0.086844       0.088034      -0.095336      -0.044750       0.140086              7.480847       7.916284      -0.722076      -1.186887       7.253896       3.722477       7.272362          -0.009018
           46              C       8.497931       6.041273      12.234847       0.532688      19.028592 0.20156314E+03  0.39586268E+04                                 6.409282                            4.934601       0.485482       2.226806                    0.999790      21.659654      59.244146       0.688412       0.453027      -1.029287       0.053301       0.024103       0.032788       0.067060      -0.056062      -0.069561       0.079363       0.061422      -0.053920      -0.100034      -0.039204       0.139238              7.180257       5.938219       0.900099       1.749928       7.755451      -2.823368       7.847100          -0.009446
           47              C       2.668118       6.049751      13.823096       0.541422      19.728129 0.20648708E+03  0.40927297E+04                                 6.647845                            5.047344       0.156838       2.114909                    0.999744      22.019549      61.130602       0.667916       0.462662      -1.020670      -0.019116       0.054477      -0.031239       0.065643       0.005361       0.049186       0.096581      -0.083236       0.186820      -0.098999      -0.045716       0.144715              7.506958       9.381856       0.646630      -2.027145       6.831933      -2.770465       6.307086          -0.007289
           48              C       1.575842       7.464212       9.905811       0.530437      19.427734 0.21260758E+03  0.42436260E+04                                 6.596362                            5.124861       0.301452       2.166348                    0.999702      22.039969      61.340156       0.662416       0.463251      -1.020659      -0.042916       0.010456       0.048683       0.065735       0.040685      -0.028300      -0.037853      -0.193453      -0.152707      -0.091967      -0.048063       0.140030              7.354622       9.871439      -0.915710       0.532638       4.002983       0.922444       8.189443          -0.007842
           49              C       5.956961       2.744333       7.919019       0.545398      19.498835 0.20508160E+03  0.40626936E+04                                 6.616380                            5.045375       0.189237       2.125973                    0.999715      22.058383      61.456706       0.664243       0.465470      -1.017934      -0.050844      -0.024722      -0.036861       0.067491      -0.006372      -0.087389       0.008794       0.165015       0.081326      -0.096687      -0.041669       0.138355              7.484129       5.018889      -0.162542       1.576261      11.557307      -0.566455       5.876192          -0.006056
           50              C       5.285176       5.365225       4.364720       0.527597      18.993700 0.20300303E+03  0.40016444E+04                                 6.435221                            4.984090       0.303567       2.164801                    0.999806      21.921332      60.446644       0.677126       0.458881      -1.024030      -0.014077      -0.041284       0.045703       0.063176      -0.011357       0.046788      -0.027810       0.179309      -0.183671      -0.091597      -0.041656       0.133252              7.162453       4.123798      -0.152858      -1.199939       8.673580       1.933566       8.689981          -0.005702
           51              C       2.193563       4.649657       6.576712       0.540603      19.658893 0.20068081E+03  0.39381357E+04                                 6.559619                            4.928904       0.379477       2.191078                    0.999797      21.672447      59.312289       0.687535       0.453969      -1.028450       0.059097      -0.032901      -0.005626       0.067871      -0.005562      -0.026823      -0.110029      -0.087364       0.088257      -0.095374      -0.045005       0.140379              7.477793       7.913143       0.721820       1.186431       7.250771       3.720611       7.269466          -0.008493
           52              C       6.519619       0.545846       4.826972       0.532680      19.028414 0.20158179E+03  0.39589998E+04                                 6.408982                            4.934748       0.487318       2.227493                    0.999794      21.658035      59.235614       0.688433       0.453012      -1.029318      -0.053420       0.024406       0.033041       0.067387       0.055905       0.069003       0.079288       0.061066      -0.053459      -0.099779      -0.038863       0.138642              7.179719       5.937505      -0.899794      -1.749466       7.755076      -2.823411       7.846577          -0.010006
           53              C       2.337732       0.554324       6.415220       0.541890      19.725849 0.20645949E+03  0.40920846E+04                                 6.647806                            5.047372       0.154764       2.114278                    0.999741      22.017029      61.124751       0.667835       0.462729      -1.020623       0.019513       0.054177      -0.031645       0.065706      -0.005556      -0.049282       0.096785      -0.083382       0.186000      -0.099016      -0.045860       0.144875              7.506904       9.381669      -0.646903       2.027111       6.832044      -2.770499       6.306999          -0.007284
           54              C       3.430008       1.968784       2.497936       0.530510      19.425999 0.21257805E+03  0.42428335E+04                                 6.595465                            5.124077       0.301897       2.166455                    0.999704      22.038919      61.333140       0.662559       0.463174      -1.020714       0.042797       0.010449       0.048557       0.065563      -0.040647       0.028171      -0.037892      -0.193637      -0.152943      -0.091904      -0.048228       0.140132              7.353692       9.870489       0.915832      -0.532095       4.002558       0.922422       8.188028          -0.007812
           55              C       0.951111       2.396249      14.304608       0.544858      19.497763 0.20509692E+03  0.40628346E+04                                 6.615092                            5.044935       0.191489       2.126803                    0.999717      22.053451      61.429969       0.664435       0.465354      -1.018057      -0.051060       0.024910       0.037077       0.067840       0.006336       0.086938       0.009103       0.165006       0.081783      -0.096802      -0.041139       0.137941              7.482313       5.017923       0.162751      -1.575758      11.554200      -0.566753       5.874814          -0.006900
           56              C       0.279326       0.130203       3.043155       0.527529      18.990186 0.20296535E+03  0.40006585E+04                                 6.434347                            4.983614       0.304380       2.165153                    0.999806      21.917689      60.431929       0.677171       0.458879      -1.024046      -0.013885       0.041249      -0.045620       0.063051       0.011324      -0.046788      -0.027544       0.179305      -0.183906      -0.091380      -0.041885       0.133265              7.161260       4.123226       0.152680       1.199573       8.672508       1.933016       8.688047          -0.006140
           57              C       7.199413       0.845770       0.831164       0.540812      19.662727 0.20071122E+03  0.39392296E+04                                 6.562672                            4.930862       0.375338       2.189828                    0.999802      21.676582      59.344466       0.687007       0.454261      -1.028194       0.059449       0.033094       0.005389       0.068253       0.005593       0.026788      -0.109940      -0.086866       0.087895      -0.095327      -0.044806       0.140132              7.481439       7.916972      -0.722174      -1.187044       7.254442       3.722738       7.272904          -0.009155
           58              C       1.513769       4.949582       2.580904       0.532775      19.025498 0.20152734E+03  0.39577351E+04                                 6.408805                            4.934312       0.485584       2.226930                    0.999791      21.656332      59.233011       0.688403       0.453055      -1.029275      -0.053318      -0.024123      -0.032675       0.067026      -0.056076      -0.069582       0.079221       0.061308      -0.053675      -0.099845      -0.039326       0.139170              7.179665       5.937720       0.900112       1.749622       7.754971      -2.823130       7.846304          -0.009628
           59              C       7.343582       4.941104       0.992655       0.541584      19.727702 0.20648093E+03  0.40925977E+04                                 6.647695                            5.047251       0.155834       2.114612                    0.999741      22.020230      61.133413       0.667922       0.462659      -1.020667       0.019071      -0.054601       0.031266       0.065746       0.005321       0.049153       0.096454      -0.083214       0.186610      -0.098936      -0.045609       0.144545              7.506748       9.381496       0.646543      -2.027000       6.831827      -2.770367       6.306921          -0.007377
           60              C       8.435858       3.526643       4.909940       0.530209      19.430451 0.21264333E+03  0.42444800E+04                                 6.596560                            5.124963       0.301495       2.166293                    0.999703      22.042230      61.345674       0.662479       0.463192      -1.020700       0.042901      -0.010464      -0.048885       0.065877       0.040593      -0.028440      -0.037907      -0.193311      -0.152590      -0.092030      -0.047922       0.139952              7.354906       9.871941      -0.915889       0.532291       4.003117       0.922545       8.189660          -0.008347
           61              O       4.740540       7.594198       7.747156      -0.570111      42.172505 0.67845239E+03  0.17334900E+05                                 9.717005                            8.159652      -0.091235       1.997408                    0.997993      29.162267      79.755076       0.651402       0.368006      -1.128788      -0.026344       0.046607      -0.048742       0.072401      -0.024559      -0.023800      -0.041203       0.061325       0.052714      -0.072540       0.026656       0.045884             10.797192       8.131570      -1.832491       3.048024      13.152436      -1.039030      11.107571           0.059763
           62              O       4.037719       9.461578       6.757464      -0.506583      35.589077 0.46645407E+03  0.10803596E+05                                 8.539288                            6.624895       0.569470       2.240542                    0.999105      26.515849      68.030396       0.749491       0.352842      -1.145898       0.014715      -0.055953       0.012044       0.059096      -0.013197      -0.077158      -0.007454      -0.029650      -0.105881      -0.097227       0.032890       0.064337              9.955463       5.615707       0.129723       0.364774      18.514101      -1.480096       5.736581           0.036073
           63              O       4.906734       4.978520       9.425781      -0.503642      34.512819 0.46830275E+03  0.10855177E+05                                 8.351127                            6.641690       0.512187       2.221455                    0.998910      26.536512      68.070616       0.748056       0.353233      -1.145788      -0.010768       0.037160       0.040467       0.055986      -0.023079       0.017220       0.057777       0.094380       0.041600      -0.093286       0.043219       0.050068              9.545740       5.436136      -1.028743      -1.437744       9.552406       5.193597      13.648679           0.035535
           64              O       4.838655       6.876066      10.587336      -0.563187      43.929349 0.68590477E+03  0.17582334E+05                                 9.978584                            8.223166      -0.129565       1.985538                    0.997820      29.157206      80.005903       0.646320       0.369697      -1.126912       0.001058      -0.066656      -0.015340       0.068407      -0.002146       0.034738       0.014769      -0.031871      -0.182770      -0.076207       0.027541       0.048665             11.155730       8.199836      -0.094917      -1.732260      16.327421       2.328659       8.939933           0.055559
           65              O       7.059250       5.705215       7.507141      -0.506000      35.026838 0.48006458E+03  0.11189238E+05                                 8.422520                            6.724283       0.597071       2.248440                    0.999159      26.564183      68.174070       0.744015       0.353202      -1.146612       0.021811       0.048353       0.031059       0.061469       0.051614       0.044595      -0.033495      -0.059411       0.047647      -0.095176       0.040356       0.054820              9.622434      10.250615       3.465086       3.366807       9.372235       4.322927       9.244452           0.032601
           66              O       7.498763       7.234265       9.085019      -0.573132      45.216396 0.66964901E+03  0.17006228E+05                                10.084106                            8.034105       0.070759       2.047525                    0.998235      28.920163      78.130697       0.667246       0.361459      -1.137063       0.002483      -0.045334      -0.052621       0.069501      -0.006123      -0.027694      -0.001473      -0.101528       0.137787      -0.080194       0.028166       0.052029             11.643293       9.771690      -0.756405       0.589471      12.578931       6.497499      12.579257           0.054073
           67              O       3.727356      -0.141858       9.049461      -0.501480      32.699724 0.43961715E+03  0.10023127E+05                                 8.013791                            6.394521       0.545152       2.230156                    0.999345      26.336306      66.840439       0.770202       0.348797      -1.150258       0.005897      -0.039747       0.042734       0.058658       0.067050       0.037687      -0.030047      -0.009919       0.116633      -0.102967       0.046447       0.056520              9.171565       5.979227       1.121921      -2.225457       9.200689      -5.328072      12.334779           0.034389
           68              O       4.104797       9.370921      10.258426      -0.567812      41.956265 0.66631495E+03  0.16916864E+05                                 9.591339                            8.042943      -0.008656       2.022432                    0.998610      28.902402      78.319769       0.662650       0.364067      -1.133920      -0.019670       0.062257      -0.029287       0.071558      -0.002713       0.059102       0.004315      -0.052666      -0.135469      -0.087268       0.038160       0.049109             10.589263       9.375550      -3.292652      -0.430872      13.585359      -3.422252       8.806879           0.052678
           69              O       6.482576      10.027447       8.427199      -0.552264      40.659146 0.63184089E+03  0.15843223E+05                                 9.433536                            7.837598      -0.080928       2.005849                    0.998307      28.586811      77.194812       0.670009       0.364577      -1.132575       0.073711       0.011992       0.004429       0.074811       0.010471      -0.014215       0.062403       0.038479       0.036152      -0.074981       0.015850       0.059131             10.478083      14.146604       1.407742       1.275146       9.705658      -2.681045       7.581986           0.059460
           70              O       8.648106       9.955037       8.987235      -0.498412      32.953506 0.44627625E+03  0.10212178E+05                                 8.063395                            6.447161       0.596698       2.252139                    0.999352      26.247881      66.714536       0.766350       0.349273      -1.149988      -0.048323       0.004798      -0.026215       0.055185      -0.060714       0.033934       0.035680       0.002508       0.103607      -0.096495       0.043412       0.053084              9.182172      10.986507      -2.844872       4.219222       7.476923      -3.197043       9.083086           0.042424
           71              O       6.892054       8.868715      11.094034      -0.557056      40.348075 0.63573744E+03  0.15969390E+05                                 9.389201                            7.872455       0.015647       2.034978                    0.998820      28.668019      77.545690       0.666994       0.365573      -1.131524      -0.034452       0.017541       0.056789       0.068699      -0.027588      -0.030746      -0.003031      -0.104466       0.093391      -0.082848       0.036639       0.046209             10.368939      10.342272      -0.391094      -1.453280       5.904613       1.485825      14.859931           0.057209
           72              O       5.466388       8.842125      12.820069      -0.494183      32.479262 0.45004798E+03  0.10329459E+05                                 8.014411                            6.495338       0.553823       2.237857                    0.999104      26.326715      67.212523       0.759122       0.351541      -1.147097       0.046543      -0.004981      -0.039477       0.061233      -0.004700      -0.040497      -0.034604      -0.002659      -0.229538      -0.098091       0.043082       0.055009              9.039061      15.284152       1.344224      -2.065224       5.156661       0.181934       6.676372           0.039515
           73              O       9.746390       8.892084      14.476470      -0.569203      42.155871 0.67821645E+03  0.17328303E+05                                 9.717201                            8.160585      -0.101478       1.994469                    0.997958      29.153953      79.745135       0.651048       0.368218      -1.128564      -0.025351      -0.046986       0.049111       0.072542       0.024953       0.024054      -0.041213       0.059742       0.051679      -0.072339       0.026688       0.045651             10.796700       8.131933       1.831091      -3.047745      13.150851      -1.037201      11.107318           0.060423
           74              O       9.043569       7.379550       0.650411      -0.503405      35.474281 0.46467107E+03  0.10752140E+05                                 8.523333                            6.614052       0.556809       2.237739                    0.999070      26.461767      67.862466       0.749784       0.353038      -1.145725       0.014954       0.055856      -0.011198       0.058898       0.012482       0.076177      -0.008341      -0.033197      -0.102334      -0.096514       0.034464       0.062050              9.935499       5.606219      -0.128916      -0.363659      18.473726      -1.476701       5.726551           0.038052
           75              O       9.912584       0.162062      12.797846      -0.503944      34.517005 0.46840940E+03  0.10857773E+05                                 8.349378                            6.640692       0.523865       2.224765                    0.998942      26.547635      68.089398       0.748443       0.353047      -1.145992      -0.010265      -0.036781      -0.040651       0.055774       0.023811      -0.017256       0.057579       0.094544       0.038300      -0.093294       0.043621       0.049674              9.543254       5.435159       1.028181       1.437034       9.549994       5.191819      13.644610           0.035683
           76              O       9.844505       9.610217      11.636291      -0.562817      43.926537 0.68585663E+03  0.17581171E+05                                 9.978991                            8.223710      -0.130780       1.985187                    0.997828      29.155826      80.007910       0.646187       0.369772      -1.126831       0.001102       0.066657       0.015436       0.068429       0.002482      -0.034899       0.014582      -0.031219      -0.183081      -0.076345       0.028064       0.048281             11.155863       8.199975       0.094456       1.732127      16.327789       2.328138       8.939826           0.055696
           77              O       2.053400      10.781068      14.716485      -0.506319      35.057729 0.48056159E+03  0.11203885E+05                                 8.427843                            6.728045       0.602331       2.249908                    0.999160      26.576339      68.217860       0.743749       0.353232      -1.146571       0.022357      -0.048609      -0.031053       0.061862      -0.051173      -0.044277      -0.032615      -0.059902       0.047158      -0.094340       0.040088       0.054252              9.628867      10.257879      -3.467859      -3.369445       9.378416       4.326534       9.250304           0.033226
           78              O       2.492913       9.252018      13.138608      -0.573009      45.201439 0.66935477E+03  0.16996797E+05                                10.081510                            8.031685       0.073673       2.048525                    0.998238      28.914858      78.110513       0.667432       0.361400      -1.137115       0.002188       0.044894       0.052953       0.069458       0.006067       0.027867      -0.001070      -0.102049       0.135684      -0.080196       0.028756       0.051440             11.640507       9.768663       0.756431      -0.588856      12.576651       6.496590      12.576207           0.053462
           79              O       8.733206       5.282440      13.174166      -0.503313      32.766840 0.44068274E+03  0.10053337E+05                                 8.022621                            6.400693       0.557858       2.233281                    0.999379      26.372142      66.947415       0.770128       0.348626      -1.150418       0.005979       0.040340      -0.042398       0.058828      -0.067991      -0.039192      -0.029299      -0.007009       0.116161      -0.104011       0.045663       0.058348              9.182317       5.985594      -1.123309       2.228842       9.211275      -5.335681      12.350082           0.032817
           80              O       9.110647       7.115362      11.965201      -0.568154      41.985597 0.66683157E+03  0.16932497E+05                                 9.592955                            8.043745      -0.000091       2.024549                    0.998661      28.917891      78.356001       0.662933       0.363858      -1.134134      -0.019167      -0.062355       0.029582       0.071628       0.002283      -0.059075       0.004838      -0.052149      -0.138049      -0.087602       0.038242       0.049360             10.591446       9.377131       3.294177       0.430646      13.589081      -3.423391       8.808124           0.053185
           81              O       1.476726       6.458835      13.796427      -0.552032      40.659650 0.63183080E+03  0.15842744E+05                                 9.432652                            7.836692      -0.077944       2.006553                    0.998351      28.589136      77.197950       0.670163       0.364499      -1.132648       0.073343      -0.011334      -0.003555       0.074299      -0.010209       0.014367       0.061949       0.039221       0.034174      -0.074748       0.016406       0.058342             10.477170      14.146192      -1.407689      -1.275086       9.704070      -2.680636       7.581248           0.059754
           82              O       3.642256       6.531246      13.236392      -0.498566      32.952060 0.44623504E+03  0.10211235E+05                                 8.064314                            6.447784       0.591979       2.250908                    0.999336      26.241529      66.703419       0.766131       0.349372      -1.149880      -0.048788      -0.004316       0.026380       0.055631       0.061007      -0.033848       0.035173       0.001787       0.104877      -0.096603       0.043504       0.053099              9.183319      10.988012       2.845099      -4.220050       7.477608      -3.197376       9.084337           0.041563
           83              O       1.886204       7.617567      11.129592      -0.556011      40.305975 0.63491816E+03  0.15943598E+05                                 9.382735                            7.867225       0.014836       2.035069                    0.998808      28.649688      77.482324       0.667238       0.365558      -1.131540      -0.034684      -0.017481      -0.056705       0.068732       0.027526       0.030525      -0.003140      -0.104051       0.094577      -0.082713       0.036842       0.045871             10.361515      10.334265       0.390833       1.453381       5.900782       1.484513      14.849499           0.057585
           84              O       0.460538       7.644157       9.403557      -0.495120      32.524410 0.45083002E+03  0.10351962E+05                                 8.021165                            6.500578       0.555092       2.237641                    0.999119      26.351082      67.290832       0.758881       0.351498      -1.147126       0.046682       0.004481       0.039537       0.061339       0.004888       0.040666      -0.034257      -0.003637      -0.229308      -0.098003       0.043275       0.054729              9.046813      15.297674      -1.345391       2.066670       5.160440       0.182261       6.682325           0.039712
           85              O       5.271160       3.396657       7.068595      -0.570115      42.174427 0.67849623E+03  0.17336306E+05                                 9.717254                            8.159856      -0.090717       1.997535                    0.997997      29.163449      79.759050       0.651401       0.368001      -1.128792       0.026349      -0.046664       0.048733       0.072434      -0.024674      -0.023908      -0.041094       0.061129       0.052977      -0.072514       0.026587       0.045927             10.797479       8.131707      -1.832449       3.048064      13.152816      -1.038890      11.107915           0.059718
           86              O       5.973981       1.529277       8.058287      -0.506630      35.591749 0.46649604E+03  0.10804829E+05                                 8.539753                            6.625223       0.569671       2.240598                    0.999105      26.516730      68.033859       0.749466       0.352845      -1.145893      -0.014747       0.055998      -0.012076       0.059153      -0.013197      -0.077150      -0.007454      -0.029668      -0.105762      -0.097207       0.032881       0.064326              9.956020       5.615967       0.129809       0.364811      18.515202      -1.480101       5.736890           0.036013
           87              O       5.104966       6.012335       5.389970      -0.503603      34.511604 0.46827529E+03  0.10854389E+05                                 8.350909                            6.641524       0.511856       2.221362                    0.998909      26.535840      68.068575       0.748060       0.353236      -1.145785       0.010783      -0.037177      -0.040456       0.055992      -0.023096       0.017238       0.057782       0.094438       0.041595      -0.093320       0.043228       0.050091              9.545484       5.435996      -1.028732      -1.437673       9.552283       5.193471      13.648173           0.035546
           88              O       5.173045       4.114789       4.228415      -0.563240      43.939001 0.68607612E+03  0.17587892E+05                                 9.980146                            8.224425      -0.128650       1.985744                    0.997830      29.160858      80.019583       0.646241       0.369718      -1.126892      -0.000831       0.066561       0.015410       0.068326      -0.002387       0.034822       0.014830      -0.031770      -0.182485      -0.076215       0.027668       0.048547             11.157495       8.201027      -0.094918      -1.732594      16.330033       2.329038       8.941426           0.055338
           89              O       2.952450       5.285640       7.308610      -0.505968      35.024330 0.48004018E+03  0.11188554E+05                                 8.422319                            6.724244       0.597205       2.248499                    0.999159      26.563402      68.172233       0.743993       0.353216      -1.146598      -0.021853      -0.048361      -0.030980       0.061450       0.051607       0.044585      -0.033576      -0.059437       0.047690      -0.095206       0.040321       0.054885              9.622107      10.250539       3.464874       3.366649       9.371767       4.322546       9.244015           0.032664
           90              O       2.512937       3.756590       5.730732      -0.572438      45.178521 0.66897101E+03  0.16984890E+05                                10.079625                            8.030730       0.066926       2.046690                    0.998209      28.904035      78.080401       0.667293       0.361521      -1.137002      -0.002502       0.045284       0.052451       0.069340      -0.006215      -0.027620      -0.001289      -0.101622       0.137629      -0.080191       0.028245       0.051946             11.637979       9.767097      -0.756042       0.589080      12.573237       6.494235      12.573602           0.054108
           91              O       6.284344      11.132713       5.766290      -0.501540      32.700882 0.43962343E+03  0.10023282E+05                                 8.013792                            6.394441       0.545201       2.230162                    0.999345      26.336921      66.841509       0.770232       0.348783      -1.150272      -0.005934       0.039835      -0.042764       0.058743       0.066993       0.037612      -0.030063      -0.010012       0.116525      -0.102881       0.046461       0.056420              9.171609       5.979183       1.121934      -2.225500       9.200788      -5.328197      12.334856           0.034331
           92              O       5.906903       1.619934       4.557325      -0.568251      41.984565 0.66687385E+03  0.16934474E+05                                 9.594828                            8.045754      -0.004652       2.023355                    0.998639      28.915816      78.362072       0.662609       0.364016      -1.133968       0.019504      -0.062175       0.029571       0.071558      -0.002795       0.059042       0.004486      -0.052456      -0.136253      -0.087321       0.038171       0.049150             10.593216       9.379099      -3.293880      -0.431417      13.590256      -3.423674       8.810294           0.052425
           93              O       3.529124       0.963408       6.388552      -0.552339      40.664512 0.63193664E+03  0.15846141E+05                                 9.433935                            7.837862      -0.079274       2.006274                    0.998317      28.589979      77.203311       0.670044       0.364547      -1.132605      -0.073713      -0.012066      -0.004410       0.074825       0.010414      -0.014215       0.062421       0.038725       0.036350      -0.075050       0.015903       0.059147             10.478565      14.147501       1.408005       1.275163       9.705950      -2.681113       7.582246           0.059507
           94              O       1.363594       1.035818       5.828516      -0.498117      32.939926 0.44604933E+03  0.10205674E+05                                 8.061200                            6.445446       0.596243       2.252135                    0.999349      26.241318      66.693280       0.766466       0.349264      -1.149997       0.048319      -0.004797       0.025996       0.055078      -0.060793       0.034087       0.035785       0.002430       0.103695      -0.096693       0.043478       0.053215              9.179637      10.983527      -2.844173       4.218070       7.474777      -3.195979       9.080606           0.042118
           95              O       3.119646       2.122140       3.721717      -0.556557      40.320539 0.63520844E+03  0.15952404E+05                                 9.384041                            7.868349       0.017525       2.035691                    0.998823      28.657684      77.502766       0.667289       0.365496      -1.131610       0.034346      -0.017464      -0.056623       0.068489      -0.027587      -0.030629      -0.003042      -0.104379       0.093996      -0.082836       0.036719       0.046117             10.362989      10.336193      -0.390955      -1.453286       5.901566       1.484619      14.851209           0.057098
           96              O       4.545312       2.148730       1.995682      -0.494870      32.510518 0.45057594E+03  0.10344690E+05                                 8.019523                            6.499203       0.553233       2.237359                    0.999109      26.341315      67.261631       0.758880       0.351547      -1.147083      -0.046711       0.004741       0.039524       0.061372      -0.004784      -0.040463      -0.034337      -0.003230      -0.230215      -0.098150       0.043303       0.054847              9.045084      15.295113       1.345260      -2.066358       5.159564       0.182180       6.680576           0.039191
           97              O       0.265310       2.098771       0.339281      -0.569063      42.162708 0.67833875E+03  0.17332420E+05                                 9.718622                            8.161652      -0.102613       1.994044                    0.997964      29.156468      79.757463       0.650958       0.368248      -1.128527       0.025278       0.047086      -0.048978       0.072491       0.024810       0.024018      -0.041134       0.059680       0.051891      -0.072183       0.026532       0.045651             10.798350       8.133181       1.831317      -3.048443      13.152779      -1.037312      11.109090           0.060230
           98              O       0.968131       3.611305      14.165340      -0.503424      35.476144 0.46470378E+03  0.10753119E+05                                 8.523765                            6.614369       0.556757       2.237721                    0.999069      26.462237      67.865054       0.749749       0.353047      -1.145714      -0.015011      -0.055893       0.011193       0.058946       0.012484       0.076137      -0.008327      -0.033136      -0.102405      -0.096472       0.034439       0.062032              9.936002       5.606544      -0.128940      -0.363727      18.474633      -1.476849       5.726828           0.038014
           99              O       0.099116      10.828793       2.017905      -0.504040      34.518905 0.46846186E+03  0.10859308E+05                                 8.349759                            6.641076       0.523650       2.224659                    0.998942      26.549060      68.094374       0.748418       0.353048      -1.145989       0.010240       0.036777       0.040673       0.055782       0.023867      -0.017249       0.057549       0.094649       0.038209      -0.093318       0.043646       0.049672              9.543617       5.435438       1.028199       1.437115       9.550366       5.191855      13.645047           0.035708
          100              O       0.167195       1.380638       3.179460      -0.562441      43.908676 0.68552326E+03  0.17570584E+05                                 9.976684                            8.221860      -0.132445       1.984804                    0.997818      29.148613      79.984882       0.646239       0.369785      -1.126815      -0.001236      -0.066694      -0.015359       0.068451       0.002349      -0.035002       0.014519      -0.031192      -0.183097      -0.076391       0.028112       0.048279             11.153242       8.198327       0.094453       1.731824      16.323580       2.327506       8.937819           0.055530
          101              O       7.958300       0.209787       0.099266      -0.506372      35.060594 0.48059908E+03  0.11204993E+05                                 8.428328                            6.728309       0.602214       2.249882                    0.999159      26.576726      68.219876       0.743733       0.353232      -1.146569      -0.022318       0.048616       0.031075       0.061865      -0.051180      -0.044278      -0.032578      -0.059873       0.047069      -0.094320       0.040093       0.054227              9.629528      10.258250      -3.468110      -3.369716       9.379206       4.327140       9.251127           0.033223
          102              O       7.518787       1.738837       1.677143      -0.573385      45.236844 0.66998299E+03  0.17016806E+05                                10.086317                            8.035251       0.073939       2.048274                    0.998265      28.929216      78.159606       0.667307       0.361382      -1.137125      -0.002390      -0.044850      -0.053024       0.069489       0.005909       0.027951      -0.000920      -0.102064       0.136285      -0.080304       0.028639       0.051665             11.646270       9.773810       0.756851      -0.589387      12.582705       6.500084      12.582296           0.053285
          103              O       1.278494       5.708415       1.641585      -0.503318      32.765583 0.44069073E+03  0.10053559E+05                                 8.022448                            6.400728       0.557720       2.233221                    0.999379      26.372566      66.948518       0.770130       0.348623      -1.150421      -0.005977      -0.040291       0.042403       0.058797      -0.068032      -0.039226      -0.029264      -0.006917       0.116206      -0.104051       0.045635       0.058415              9.181969       5.985599      -1.123199       2.228730       9.210882      -5.335184      12.349425           0.032917
          104              O       0.901053       3.875493       2.850550      -0.567752      41.961997 0.66637268E+03  0.16917855E+05                                 9.589371                            8.040885      -0.001016       2.024486                    0.998646      28.908045      78.321237       0.663065       0.363850      -1.134146       0.019360       0.062470      -0.029299       0.071664       0.002233      -0.059050       0.004850      -0.052261      -0.137509      -0.087504       0.038171       0.049334             10.587332       9.373635       3.292731       0.430350      13.583638      -3.421804       8.804722           0.053264
          105              O       8.534974       4.532020       1.019324      -0.552194      40.675817 0.63213409E+03  0.15852253E+05                                 9.434788                            7.838316      -0.076510       2.006831                    0.998364      28.596734      77.223148       0.670126       0.364475      -1.132666      -0.073359       0.011170       0.003524       0.074288      -0.010226       0.014160       0.061822       0.039321       0.034038      -0.074620       0.016478       0.058142             10.479660      14.149240      -1.407813      -1.275586       9.706598      -2.681664       7.583141           0.059443
          106              O       6.369444       4.459609       1.579359      -0.498978      32.972554 0.44656924E+03  0.10220756E+05                                 8.067213                            6.449934       0.594899       2.251612                    0.999344      26.252182      66.735765       0.766053       0.349344      -1.149908       0.048715       0.004467      -0.026609       0.055688       0.060747      -0.033918       0.035089       0.002392       0.104076      -0.096287       0.043401       0.052886              9.186744      10.992254       2.846168      -4.221791       7.480339      -3.198816       9.087639           0.041539
          107              O       8.125496       3.373288       3.686159      -0.556187      40.326606 0.63529806E+03  0.15956105E+05                                 9.387501                            7.870947       0.011563       2.034030                    0.998797      28.655909      77.515575       0.666882       0.365686      -1.131400       0.034961       0.017503       0.056729       0.068897       0.027502       0.030533      -0.002895      -0.104199       0.094407      -0.082717       0.036611       0.046106             10.367087      10.339997       0.390953       1.453334       5.903524       1.485609      14.857739           0.057252
          108              O       9.551162       3.346698       5.412194      -0.494445      32.495166 0.45033819E+03  0.10337736E+05                                 8.016199                            6.496791       0.556602       2.238385                    0.999116      26.338103      67.245776       0.759153       0.351472      -1.147159      -0.046508      -0.004621      -0.039418       0.061140       0.004873       0.040868      -0.034326      -0.003378      -0.228588      -0.097948       0.043141       0.054808              9.041020      15.287257      -1.344418       2.065659       5.157582       0.181991       6.678222           0.039669

******************************************************
Auxiliary information for the entire system
The total spin magnetic moment of the unit cell is   36.017455
The total net atomic charge of the unit cell is   -0.000001
Accuracy of reproducing the electrostatic potential in the unit cell:
  The inner radius (bohr) =    5.0000
  The outer radius (bohr) =   12.0000
  Valid grid points have density less than (e/(bohr^3)) =    0.0001
  The number of valid grid points were=        39800
  The rms potential error without charges in kcal/mol is=      2.94644
  The rms potential error with partial charges in kcal/mol is=      0.81479
  The RRMSE value at monopole order=      0.27653
  The rms potential error with partial charges and cloud penetration in kcal/mol is=      0.79885
  The RRMSE value at monopole order with cloud penetration is=      0.27112
  The rms potential error with partial charges and atomic dipoles in kcal/mol is=      0.75830
  The RRMSE value at dipole order=      0.25736
  The rms potential error with partial charges, atomic dipoles and cloud penetration in kcal/mol is=      0.73780
  The RRMSE value at dipole order with cloud penetration=      0.25040

******************************************************
The electron densities and ab initio electrostatic potential were computed in VASP using the PBE functional and
projector augmented wave method. See the main text of the journal article for a description of computational details.
The atomic charges, dipoles, and quadrupoles were computed with the DDEC6 method as described in
(a) T. A. Manz and N. Gabaldon Limas, RSC Adv. 6 (2016) 47771-47801 DOI: 10.1039/c6ra04656h
(b) N. Gabaldon Limas and T. A. Manz, RSC Adv. 8 (2018) 2678-2707 DOI: 10.1039/c7ra11829e.
For each atom in the material, the electron cloud parameters were fit to the spherically averaged atom-in-material
electron density using radial positions for which this density was between 10^-4 and 10^-2 electrons per cubic bohr.
The polarizabilities, dispersion coefficients, and quantum Drude oscillator (QDO) parameters were fit using the MCLF method.
The magnetic structure of the system was optimized in VASP from the default ferromagnetic initial guess using spin polarization.
The atomic spin moments (ASMs) were computed on this optimized magnetic structure using the DDEC6 partition as inputs
to the method of T. A. Manz and D. S. Sholl, J. Chem. Theory Comput. 7 (2011) 4146-4164 DOI: 10.1021/ct200539n.
The RMSE and RRMSE were computed using a uniform grid with Ewald summation.
