# Supplementary material for: A collection of forcefield precursors for metal–organic frameworks
Source: RSC Adv. 2019 Nov 13;9(63):36492–507. doi: 10.1039/c9ra07327b (PMC9075174; doi:10.1039/c9ra07327b)
Supplement: RA-009-C9RA07327B-s6254 [file RA-009-C9RA07327B-s6254.xyz]

 1008
jmolscript: load "" {1 1 1} spacegroup "x,y,z" unitcell [{     30.005300     0.000000     0.000000 }, {    -10.001658    28.289307     0.000000 }, {    -10.001658   -14.144422    24.499392 }]
Zn    20.542904    -7.433009    15.631347     0.583930
Zn    16.149776    -4.326509    21.117741     0.583939
Zn     9.419351     7.463793     8.815126     0.583898
Zn    13.898894     4.296188     3.434570     0.583898
Zn    10.541228     3.109213    23.121056     0.583898
Zn     6.148028     6.307268    17.687581     0.583898
Zn   -10.584110    18.047009    13.628032     0.583930
Zn    -6.104494    14.971164    19.061507     0.583938
Zn     0.539380     4.324259    10.246381     0.583939
Zn    -3.853821    -1.980297    10.193462     0.583930
Zn    -0.582424    16.923390     2.056234     0.583898
Zn     3.897191    23.166840     2.003315     0.583898
Zn    -1.146845     4.326908    21.117741     0.583930
Zn    -5.540046     7.433305    15.631347     0.583939
Zn    -8.897857    23.993184     3.434570     0.583898
Zn    -4.418242    20.825681     8.815126     0.583898
Zn    15.585283    10.242555    13.628032     0.583898
Zn    11.105740    13.318503    19.061507     0.583898
Zn     4.461730    -3.108776    23.121056     0.583930
Zn     8.854858    -6.306934    17.687581     0.583939
Zn     1.103828     5.122505     2.003315     0.583938
Zn     5.583444    11.365956     2.056234     0.583930
Zn    18.856606     1.980489    10.193462     0.583898
Zn    14.463406    -4.324065    10.246381     0.583898
Zn   -10.540920    21.577894     8.868045     0.583930
Zn    -6.147792    18.471394     3.381651     0.583939
Zn     0.582633     6.681092    15.684266     0.583898
Zn    -3.896910     9.848697    21.064822     0.583898
Zn    -0.539244    11.035672     1.378336     0.583898
Zn     3.853956     7.837617     6.811811     0.583898
Zn    20.586094    -3.902124    10.871360     0.583930
Zn    16.106478    -0.826279     5.437885     0.583938
Zn     9.462604     9.820626    14.253011     0.583939
Zn    13.855805    16.125182    14.305930     0.583930
Zn    10.584408    -2.778505    22.443158     0.583898
Zn     6.104793    -9.021955    22.496077     0.583898
Zn    11.148829     9.817977     3.381651     0.583930
Zn    15.542030     6.711580     8.868045     0.583939
Zn    18.899841    -9.848299    21.064822     0.583898
Zn    14.420226    -6.680796    15.684266     0.583898
Zn    -5.583299     3.902330    10.871360     0.583898
Zn    -1.103756     0.826382     5.437885     0.583898
Zn     5.540254    17.253661     1.378336     0.583930
Zn     1.147126    20.451819     6.811811     0.583939
Zn     8.898156     9.022380    22.496077     0.583938
Zn     4.418540     2.778929    22.443158     0.583930
Zn    -8.854622    12.164396    14.305930     0.583898
Zn    -4.461422    18.468950    14.253011     0.583898
H     19.441502    -5.455467    13.364418     0.081339
H     23.044141    -4.065051    12.984678     0.117569
H     18.685387    -8.722838    18.004603     0.078233
H     -8.147339    -8.903869    20.199749     0.111827
H     -5.760939    -5.062232    14.804983     0.099292
H     -6.595070    -7.073568    18.278996     0.099479
H    -11.623916    -4.705705    23.384670     0.081328
H    -11.513879    -0.845626    23.764410     0.117550
H     15.552847    -6.507778    18.744485     0.078232
H     14.324627    -3.577026    16.549339     0.111819
H    -12.854125    -0.046470    21.944105     0.099309
H     15.532861    -1.503402    18.470092     0.099483
H      7.003313     7.973405     6.774082     0.081336
H      4.836935     5.567420     8.912879     0.117565
H     12.584306     7.829142     8.043150     0.078232
H     13.404459     5.186946    10.738084     0.111825
H      6.393217     4.615499    10.468590     0.099289
H     10.455936     4.343927    10.948778     0.099488
H     15.184727     2.188230     5.475614     0.081341
H     13.638429    -0.656280     3.336817     0.117551
H     13.188386     7.401937     4.206546     0.078240
H     10.423879     7.294412     1.511612     0.111829
H     12.222173     0.493665     1.781106     0.099300
H     10.611899     4.233507     1.300918     0.099494
H      9.439818     0.157219    22.541891     0.081336
H     13.042444    -0.866864    21.527616     0.117565
H      8.683710     5.809427    23.051478     0.078232
H     11.856271     7.800985    22.110701     0.111825
H     14.242663     1.208156    21.481067     0.099289
H     13.408531     5.222409    21.485967     0.099488
H      8.379625     8.460077    16.882531     0.081341
H      8.489615     6.858869    13.349719     0.117551
H      5.551139     5.342632    20.763235     0.078240
H      4.322900     1.976191    19.322670     0.111829
H      7.149372     4.882863    13.567763     0.099300
H      5.531097     2.602773    16.566489     0.099494
H    -13.000140    16.024612    14.207197     0.081339
H    -15.166504    19.079867    15.221472     0.117569
H     -7.419153    17.195785    13.697610     0.078233
H      3.402670    -7.438535    14.638387     0.111827
H     -3.608564    -7.386194    15.268021     0.099292
H      0.454156    -6.834552    15.263121     0.099479
H      5.183007   -10.496560    19.866557     0.081328
H      3.636756   -10.926524    23.399369     0.117550
H     -6.815043    14.086811    15.985853     0.078232
H     -9.579531    11.806707    17.426418     0.111820
H      2.220497   -12.848784    23.181325     0.099309
H     -9.391474    13.154718    20.182599     0.099483
H     -0.561992     5.298711    13.092475     0.081328
H      3.040652     4.932378    14.486490     0.117550
H     -1.318169     2.913874     7.942703     0.078232
H      1.854376     1.103346     6.688334     0.111820
H      4.240848     3.854538    12.712735     0.099309
H      3.406670     1.851622     9.233821     0.099483
H     -1.622243    -3.753909     8.731583     0.081339
H     -1.512211    -6.012780    11.884655     0.117569
H     -4.450719     1.165609     9.491064     0.078233
H     -5.678910     1.601299    13.126774     0.111828
H     -2.852433    -4.835930    13.486915     0.099292
H     -4.470701    -1.098908    13.962204     0.099480
H     -2.998435    18.436175     3.518113     0.081341
H     -5.164842    17.786905     0.365041     0.117551
H      2.582541    17.409266     2.758632     0.078240
H     -6.599000     2.252052    23.622314     0.111829
H    -13.610239     2.771157    23.262173     0.099300
H     -9.547525     2.491089    22.786884     0.099494
H     -4.818662     8.308793    23.656613     0.081336
H     -6.364932    11.583267    22.262598     0.117565
H      3.186672    20.945444     4.306993     0.078232
H      0.422201    23.333073     5.561362     0.111825
H     -7.781167    12.355582    24.036353     0.099289
H      0.610224    25.045966     3.015875     0.099488
H     -3.378423     4.706147    23.384670     0.081339
H     -3.488455     0.846075    23.764410     0.117569
H     -0.549947     6.508132    18.744485     0.078233
H      0.678244     3.577339    16.549339     0.111827
H     -2.148233     0.046885    21.944105     0.099292
H     -0.529965     1.503751    18.470092     0.099480
H     -4.438674     5.455719    13.364418     0.081328
H     -8.041318     4.065296    12.984678     0.117550
H     -3.682497     8.723178    18.004603     0.078232
H     -6.855042     8.904250    20.199749     0.111819
H     -9.241514     5.062511    14.804983     0.099309
H     -8.407336     7.073914    18.278996     0.099483
H     -0.182004    -2.188126     5.475614     0.081336
H      1.364266     0.656343     3.336817     0.117565
H     -8.187338    20.887450     4.206546     0.078232
H     -5.422867    20.994923     1.511612     0.111825
H      2.780501    -0.493632     1.781106     0.099289
H     -5.610890    24.055825     1.300918     0.099488
H     -2.002231    20.316030     6.774082     0.081341
H      0.164176    22.722056     8.912879     0.117551
H     -7.583207    20.460317     8.043150     0.078240
H      1.598334    -5.186743    10.738084     0.111829
H      8.609573    -4.615302    10.468590     0.099300
H      4.546859    -4.343720    10.948778     0.099494
H    -12.003979    12.264963    14.207197     0.081336
H     -9.837601     9.209728    15.221472     0.117565
H     12.420328    11.093781    13.697610     0.078232
H     11.600175     7.438812    14.638387     0.111825
H    -11.393883     7.386482    15.268021     0.099289
H     14.548698     6.834841    15.263121     0.099488
H      9.819907    10.496935    19.866557     0.081341
H     11.366205    10.926966    23.399369     0.117551
H     11.816248    14.202798    15.985853     0.078240
H    -15.424545    16.482929    17.426418     0.111829
H    -17.222839    12.849222    23.181325     0.099300
H    -15.612565    15.134970    20.182599     0.099494
H      5.563132    -0.156793    22.541891     0.081339
H      1.960493     0.867271    21.527616     0.117569
H      6.319247    -5.808991    23.051478     0.078233
H      3.146673    -7.800567    22.110701     0.111827
H      0.760273    -1.207750    21.481067     0.099292
H      1.594404    -5.222003    21.485967     0.099480
H      6.623250    -8.459758    16.882531     0.081328
H      6.513213    -6.858616    13.349719     0.117550
H      9.451787    -5.342239    20.763235     0.078232
H     10.680007    -1.975826    19.322670     0.111819
H      7.853459    -4.882606    13.567763     0.099309
H      9.471773    -2.602460    16.566489     0.099483
H    -10.183673    -8.308346    23.656613     0.081328
H     -8.637422   -11.582846    22.262598     0.117550
H      1.814377     7.343945     4.306993     0.078232
H      4.578865     4.956339     5.561362     0.111819
H     -7.221163   -12.355128    24.036353     0.099309
H      4.390808     3.243398     3.015875     0.099483
H      7.999474     9.853199     3.518113     0.081339
H     10.165838    10.502409     0.365041     0.117569
H      2.418487    10.880094     2.758632     0.078233
H     -8.403336    -2.251606    23.622314     0.111827
H     -1.392102    -2.770718    23.262173     0.099292
H     -5.454822    -2.490658    22.786884     0.099479
H     16.625009     3.754074     8.731583     0.081341
H     16.515019     6.013005    11.884655     0.117551
H     19.453495    -1.165430     9.491064     0.078240
H     20.681734    -1.601051    13.126774     0.111829
H     17.855262     4.836184    13.486915     0.099300
H     19.473537     1.099172    13.962204     0.099494
H     15.564816    -5.298463    13.092475     0.081336
H     11.962190    -4.932104    14.486490     0.117565
H     16.320924    -2.913724     7.942703     0.078232
H     13.148363    -1.103220     6.688334     0.111825
H     10.761971    -3.854298    12.712735     0.099289
H     11.596103    -1.851448     9.233821     0.099488
H     -9.439518    19.600352    11.134974     0.081339
H    -13.042157    18.209936    11.514714     0.117569
H     -8.683403    22.867723     6.494789     0.078233
H     18.149323    23.048754     4.299643     0.111827
H     15.762923    19.207117     9.694409     0.099292
H     16.597054    21.218453     6.220396     0.099479
H     21.625900    18.850590     1.114722     0.081328
H     21.515863    14.990511     0.734982     0.117550
H     -5.550863    20.652663     5.754907     0.078232
H     -4.322643    17.721911     7.950053     0.111820
H     22.856109    14.191355     2.555287     0.099309
H     -5.530877    15.648287     6.029300     0.099483
H      2.998671     6.171480    17.725310     0.081336
H      5.165049     8.577465    15.586513     0.117565
H     -2.582322     6.315743    16.456242     0.078232
H     -3.402475     8.957939    13.761308     0.111825
H      3.608767     9.529386    14.030802     0.099289
H     -0.453952     9.800958    13.550614     0.099488
H     -5.182743    11.956655    19.023778     0.081341
H     -3.636445    14.801165    21.162575     0.117551
H     -3.186402     6.742948    20.292846     0.078240
H     -0.421895     6.850473    22.987780     0.111829
H     -2.220189    13.651220    22.718286     0.099300
H     -0.609915     9.911378    23.198474     0.099494
H      0.562166    13.987666     1.957501     0.081336
H     -3.040460    15.011749     2.971776     0.117565
H      1.318274     8.335458     1.447914     0.078232
H     -1.854287     6.343900     2.388691     0.111825
H     -4.240679    12.936729     3.018325     0.099289
H     -3.406547     8.922476     3.013425     0.099488
H      1.622359     5.684808     7.616861     0.081341
H      1.512369     7.286016    11.149673     0.117551
H      4.450845     8.802253     3.736157     0.078240
H      5.679084    12.168694     5.176722     0.111829
H      2.852612     9.262022    10.931629     0.099300
H      4.470887    11.542112     7.932903     0.099494
H     23.002124    -1.879727    10.292195     0.081339
H     25.168488    -4.934982     9.277920     0.117569
H     17.421137    -3.050900    10.801782     0.078233
H      6.599314    21.583420     9.861005     0.111827
H     13.610548    21.531079     9.231371     0.099292
H      9.547828    20.979437     9.236271     0.099479
H      4.818977    24.641445     4.632835     0.081328
H      6.365228    25.071409     1.100023     0.117550
H     16.817027     0.058074     8.513539     0.078232
H     19.581515     2.338178     7.072974     0.111820
H      7.781487    26.993669     1.318067     0.099309
H     19.393458     0.990167     4.316793     0.099483
H     10.563976     8.846174    11.406917     0.081328
H      6.961332     9.212507    10.012902     0.117550
H     11.320153    11.231011    16.556689     0.078232
H      8.147608    13.041539    17.811058     0.111820
H      5.761136    10.290347    11.786657     0.099309
H      6.595314    12.293263    15.265571     0.099483
H     11.624227    17.898794    15.767809     0.081339
H     11.514195    20.157665    12.614737     0.117569
H     14.452703    12.979276    15.008328     0.078233
H     15.680894    12.543586    11.372618     0.111828
H     12.854417    18.980815    11.012477     0.099292
H     14.472685    15.243793    10.537188     0.099480
H     13.000419    -4.291290    20.981279     0.081341
H     15.166826    -3.642020    24.134351     0.117551
H      7.419443    -3.264381    21.740760     0.078240
H     16.600984    11.892833     0.877078     0.111829
H     23.612223    11.373728     1.237219     0.099300
H     19.549509    11.653796     1.712508     0.099494
H     14.820646     5.836092     0.842779     0.081336
H     16.366916     2.561618     2.236794     0.117565
H      6.815312    -6.800559    20.192399     0.078232
H      9.579783    -9.188188    18.938030     0.111825
H     17.783151     1.789303     0.463039     0.099289
H      9.391760   -10.901081    21.483517     0.099488
H     13.380407     9.438738     1.114722     0.081339
H     13.490439    13.298810     0.734982     0.117569
H     10.551931     7.636753     5.754907     0.078233
H      9.323740    10.567546     7.950053     0.111827
H     12.150217    14.098000     2.555287     0.099292
H     10.531949    12.641134     6.029300     0.099480
H     14.440658     8.689166    11.134974     0.081328
H     18.043302    10.079589    11.514714     0.117550
H     13.684481     5.421707     6.494789     0.078232
H     16.857026     5.240635     4.299643     0.111819
H     19.243498     9.082374     9.694409     0.099309
H     18.409320     7.070971     6.220396     0.099483
H     10.183988    16.333011    19.023778     0.081336
H      8.637718    13.488542    21.162575     0.117565
H     18.189322    -6.742565    20.292846     0.078232
H     15.424851    -6.850038    22.987780     0.111825
H      7.221483    14.638517    22.718286     0.099289
H     15.612874    -9.910940    23.198474     0.099488
H     12.004215    -6.171145    17.725310     0.081341
H      9.837808    -8.577171    15.586513     0.117551
H     17.585191    -6.315432    16.456242     0.078240
H      8.403650    19.331628    13.761308     0.111828
H      1.392411    18.760187    14.030802     0.099300
H      5.455125    18.488605    13.550614     0.099494
H     22.005963     1.879922    10.292195     0.081336
H     19.839585     4.935157     9.277920     0.117565
H     -2.418344     3.051104    10.801782     0.078232
H     -1.598191     6.706073     9.861005     0.111825
H     21.395867     6.758403     9.231371     0.099289
H     -4.546714     7.310044     9.236271     0.099488
H      0.182077     3.647950     4.632835     0.081341
H     -1.364221     3.217919     1.100023     0.117551
H     -1.814264    -0.057913     8.513539     0.078240
H     25.426529    -2.338044     7.072974     0.111828
H     27.224823     1.295663     1.318067     0.099300
H     25.614549    -0.990085     4.316793     0.099494
H      4.438852    14.301678     1.957501     0.081339
H      8.041491    13.277614     2.971776     0.117569
H      3.682737    19.953876     1.447914     0.078233
H      6.855311    21.945452     2.388691     0.111827
H      9.241711    15.352635     3.018325     0.099292
H      8.407580    19.366888     3.013425     0.099480
H      3.378734    22.604643     7.616861     0.081328
H      3.488771    21.003501    11.149673     0.117550
H      0.550197    19.487124     3.736157     0.078232
H     -0.678023    16.120711     5.176722     0.111819
H      2.148525    19.027491    10.931629     0.099309
H      0.530211    16.747345     7.932903     0.099483
H     20.185657    22.453231     0.842779     0.081328
H     18.639406    25.727731     2.236794     0.117550
H      8.187607     6.800940    20.192399     0.078232
H      5.423119     9.188546    18.938030     0.111819
H     17.223147    26.500013     0.463039     0.099309
H      5.611176    10.901487    21.483517     0.099483
H      2.002510     4.291686    20.981279     0.081339
H     -0.163854     3.642476    24.134351     0.117569
H      7.583497     3.264791    21.740760     0.078233
H     18.405320    16.396491     0.877078     0.111827
H     11.394086    16.915603     1.237219     0.099292
H     15.456806    16.635543     1.712508     0.099479
H     -6.623025    10.390811    15.767809     0.081341
H     -6.513035     8.131880    12.614737     0.117551
H     -9.451511    15.310315    15.008328     0.078240
H    -10.679750    15.745936    11.372618     0.111829
H     -7.853278     9.308701    11.012477     0.099300
H     -9.471553    13.045713    10.537188     0.099494
H     -5.562832    19.443348    11.406917     0.081336
H     -1.960206    19.076989    10.012902     0.117565
H     -6.318940    17.058609    16.556689     0.078232
H     -3.146379    15.248105    17.811058     0.111825
H     -0.759987    17.999183    11.786657     0.099289
H     -1.594119    15.996333    15.265571     0.099488
C     22.281411    -5.301987    14.405887     0.115980
C     20.342263    -5.284032    13.524644     0.150439
C     22.298210    -4.520364    13.303415    -0.079459
C     19.565745    -8.631178    18.292716     0.135931
C     -8.726845    -8.741495    19.489756    -0.091199
C     -8.358986    -8.155493    18.310601     0.088587
C     -6.487067    -5.545976    15.128375    -0.007796
C     -7.315202    -7.323934    17.747360     0.018596
C    -12.425854    -1.977070    22.343201     0.115955
C    -11.762538    -3.799317    23.224444     0.150495
C    -11.694516    -1.700673    23.445673    -0.079450
C     15.345812    -5.647220    18.456372     0.135893
C     14.670891    -4.069254    17.259332    -0.091184
C     15.100776    -3.527078    18.438487     0.088568
C     16.937132    -0.892323    21.620713    -0.007808
C     15.536862    -2.265794    19.001728     0.018605
C      6.834690     5.931080     9.004262     0.115922
C      6.753070     7.341994     7.410576     0.150504
C      5.560462     6.038575     8.566702    -0.079432
C     12.482890     7.186698     8.709044     0.135955
C     12.941376     5.761779    10.171168    -0.091152
C     11.579735     5.878472    10.133194     0.088579
C      7.127346     5.093586    10.154998    -0.007779
C     10.379923     5.157240    10.505339     0.018629
C     13.315379     1.348440     3.245434     0.115962
C     14.672831     1.741818     4.839120     0.150465
C     13.841470     0.182925     3.682994    -0.079445
C     12.616479     7.092163     3.540652     0.135939
C     11.120205     7.049432     2.078528    -0.091171
C     11.684100     5.804561     2.116502     0.088572
C     12.428214     1.345176     2.094698    -0.007785
C     11.404043     4.432951     1.744357     0.018614
C     12.279718     0.982412    21.888247     0.115922
C     10.340576     0.210259    22.313311     0.150504
C     12.296515    -0.363171    21.762565    -0.079432
C      9.564064     6.013108    22.828043     0.135955
C     11.276768     7.104929    22.325071    -0.091153
C     11.644628     5.790750    22.407144     0.088579
C     13.516539     1.730097    21.738311    -0.007779
C     12.688406     4.887185    21.968605     0.018629
C      7.577662     6.193803    15.040177     0.115961
C      8.240993     7.868116    16.177684     0.150466
C      8.308989     7.010366    14.249581    -0.079442
C      5.344096     4.662834    20.162020     0.135939
C      4.669165     2.837176    19.393964    -0.091171
C      5.099036     3.587257    18.334855     0.088572
C      6.935341     5.025732    14.461991    -0.007785
C      5.535104     3.444383    16.960929     0.018614
C    -13.168754    18.977173    14.860841     0.115980
C    -13.250380    16.891540    14.435777     0.150439
C    -14.442980    18.544490    14.986523    -0.079459
C     -7.520566    18.093689    13.921045     0.135931
C      2.939584    -8.216917    14.424017    -0.091199
C      1.577942    -8.308151    14.341944     0.088587
C     -2.874438    -7.896818    15.010777    -0.007796
C      0.378136    -7.625243    14.780483     0.018596
C      3.313684   -12.008040    21.708911     0.115955
C      4.671120   -10.824567    20.571404     0.150495
C      3.839785   -11.046337    22.499507    -0.079450
C     -7.386942    13.665024    16.587068     0.135893
C     -8.883206    12.420160    17.355124    -0.091184
C     -8.319297    13.075492    18.414233     0.088568
C     -7.575131    15.286338    22.287097    -0.007808
C     -8.599336    13.439022    19.788159     0.018605
C      2.277903     4.320039    12.704650     0.115955
C      0.338767     5.074236    13.160828     0.150495
C      2.294717     4.883998    13.932804    -0.079450
C     -0.437815     2.618533     7.878024     0.135893
C      1.274879     1.637029     7.183957    -0.091184
C      1.642754     2.365206     8.281039     0.088568
C      3.514716     3.816342    12.132099    -0.007808
C      2.686546     2.437212     9.282820     0.018605
C     -2.424167    -4.216270    11.615407     0.115979
C     -1.760863    -4.068336     9.596657     0.150439
C     -1.692844    -5.309230    11.303529    -0.079459
C     -4.657750     0.984849    10.380392     0.135931
C     -5.332655     1.232540    12.345489    -0.091200
C     -4.902785    -0.059716    12.225442     0.088589
C     -3.066472    -4.132946    12.916079    -0.007797
C     -4.466707    -1.178126    13.036126     0.018560
C     -3.167088    17.525939     0.634289     0.115961
C     -3.248686    18.200658     2.653039     0.150466
C     -4.441310    17.851127     0.946167    -0.079442
C      2.481117    17.153805     1.869304     0.135939
C     -7.062076     2.455601    24.403599    -0.091171
C      1.577943    16.574564     0.024254     0.088572
C    -12.876105     2.803696    23.833009    -0.007785
C     -9.623533     2.468466    23.712962     0.018614
C     -6.687980    10.660062    24.044438     0.115922
C     -5.330550     9.083212    23.588260     0.150504
C     -6.161895    10.863875    22.816284    -0.079432
C      2.614774    21.677006     4.371672     0.135955
C      1.118519    22.964600     5.065739    -0.091152
C      1.682414    23.554139     3.968657     0.088579
C      2.426528    25.802678     0.117597    -0.007779
C      1.402362    24.562219     2.966876     0.018630
C     -2.576499     1.977492    22.343201     0.115979
C     -3.239803     3.799756    23.224444     0.150439
C     -3.307822     1.701116    23.445673    -0.079459
C     -0.342916     5.647569    18.456372     0.135931
C      0.331989     4.069580    17.259332    -0.091200
C     -0.097881     3.527426    18.438487     0.088589
C     -1.934194     0.892732    21.620713    -0.007797
C     -0.533959     2.266153    19.001728     0.018560
C     -7.278569     5.302259    14.405887     0.115955
C     -5.339433     5.284287    13.524644     0.150495
C     -7.295383     4.520616    13.303415    -0.079450
C     -4.562851     8.631523    18.292716     0.135893
C     -6.275545     8.741863    19.489756    -0.091184
C     -6.643420     8.155839    18.310601     0.088568
C     -8.515382     5.546262    15.128375    -0.007808
C     -7.687212     7.324269    17.747360     0.018605
C      1.687314    -1.348379     3.245434     0.115922
C      0.329884    -1.741727     4.839120     0.150504
C      1.161229    -0.182856     3.682994    -0.079432
C     -7.615440    21.197211     3.540652     0.135955
C     -6.119185    21.239914     2.078528    -0.091152
C     -6.683080    22.484786     2.116502     0.088579
C     -7.427194    26.944170     2.094698    -0.007779
C     -6.403028    23.856389     1.744357     0.018629
C     -1.833578    22.358397     9.004262     0.115961
C     -1.751980    20.947453     7.410576     0.150466
C     -0.559356    22.250894     8.566702    -0.079442
C     -7.481783    21.102774     8.709044     0.135939
C      2.061410    -5.761587    10.171168    -0.091171
C      3.423049    -5.878281    10.133194     0.088572
C      7.875439    -5.093394    10.154998    -0.007785
C      4.622867    -5.157041    10.505339     0.018614
C    -11.835356     9.312415    14.860841     0.115922
C    -11.753736    11.398040    14.435777     0.150504
C    -10.561128     9.745101    14.986523    -0.079432
C     12.521744    10.195881    13.921045     0.135955
C     12.063258     8.217190    14.424017    -0.091152
C     13.424899     8.308422    14.341944     0.088579
C     17.877288     7.897102    15.010777    -0.007779
C     14.624711     7.625522    14.780483     0.018630
C     11.689255    12.008450    21.708911     0.115962
C     10.331803    10.824956    20.571404     0.150465
C     11.163164    11.046763    22.499507    -0.079446
C     12.388155    14.624597    16.587068     0.135939
C    -16.120871    15.869475    17.355124    -0.091171
C    -16.684766    15.214163    18.414233     0.088572
C    -17.428880    13.003391    22.287097    -0.007785
C    -16.404709    14.850659    19.788159     0.018614
C      2.723223    -0.981998    21.888247     0.115979
C      4.662371    -0.209837    22.313311     0.150439
C      2.706424     0.363582    21.762565    -0.079459
C      5.438889    -6.012676    22.828043     0.135931
C      3.726179    -7.104507    22.325071    -0.091199
C      3.358320    -5.790327    22.407144     0.088589
C      1.486401    -1.729686    21.738311    -0.007797
C      2.314536    -4.886770    21.968605     0.018560
C      7.425188    -6.193519    15.040177     0.115955
C      6.761872    -7.867811    16.177684     0.150495
C      6.693850    -7.010097    14.249581    -0.079450
C      9.658822    -4.662453    20.162020     0.135893
C     10.333743    -2.836810    19.393964    -0.091184
C      9.903858    -3.586911    18.334855     0.088568
C      8.067502    -5.025459    14.461991    -0.007808
C      9.467772    -3.444063    16.960929     0.018605
C     -8.314350   -10.659608    24.044438     0.115955
C     -9.671786    -9.082766    23.588260     0.150495
C     -8.840451   -10.863444    22.816284    -0.079450
C      2.386276     6.612384     4.371672     0.135893
C      3.882540     5.324803     5.065739    -0.091184
C      3.318631     4.735243     3.968657     0.088568
C      2.574465     2.486631     0.117597    -0.007808
C      3.598670     3.727144     2.966876     0.018605
C      8.168088    10.763380     0.634289     0.115980
C      8.249714    10.088699     2.653039     0.150439
C      9.442314    10.438197     0.946167    -0.079459
C      2.519900    11.135538     1.869304     0.135931
C     -7.940250    -2.455140    24.403599    -0.091199
C      3.423050    11.714744     0.024254     0.088587
C     -2.126228    -2.803245    23.833009    -0.007796
C     -5.378802    -2.468018    23.712962     0.018596
C     17.426972     4.216490    11.615407     0.115961
C     16.763641     4.068517     9.596657     0.150466
C     16.695645     5.309444    11.303529    -0.079442
C     19.660538    -0.984653    10.380392     0.135939
C     20.335469    -1.232307    12.345489    -0.091171
C     19.905598     0.059947    12.225442     0.088572
C     18.069293     4.133190    12.916079    -0.007785
C     19.469530     1.178373    13.036126     0.018614
C     12.724916    -4.319799    12.704650     0.115922
C     14.664058    -5.073987    13.160828     0.150504
C     12.708119    -4.883734    13.932804    -0.079432
C     15.440570    -2.618384     7.878024     0.135955
C     13.727866    -1.636893     7.183957    -0.091152
C     13.360006    -2.365049     8.281039     0.088579
C     11.488095    -3.816113    12.132099    -0.007779
C     12.316228    -2.437036     9.282820     0.018629
C    -12.279427    19.446872    10.093505     0.115980
C    -10.340279    19.428917    10.974748     0.150439
C    -12.296226    18.665249    11.195977    -0.079459
C     -9.563761    22.776063     6.206676     0.135931
C     18.728829    22.886380     5.009636    -0.091199
C    -11.644330    22.300378     6.188791     0.088587
C     16.489051    19.690861     9.371017    -0.007796
C     17.317186    21.468819     6.752032     0.018596
C     22.427838    16.121955     2.156191     0.115955
C     21.764522    17.944202     1.274948     0.150495
C     21.696500    15.845558     1.053719    -0.079450
C     -5.343828    19.792105     6.043020     0.135893
C     -4.668907    18.214139     7.240060    -0.091184
C     -5.098792    17.671963     6.060905     0.088568
C     -6.935148    15.037208     2.878679    -0.007808
C     -5.534878    16.410679     5.497664     0.018605
C      3.167294     8.213805    15.495130     0.115922
C      3.248914     6.802891    17.088816     0.150504
C      4.441522     8.106310    15.932690    -0.079432
C     -2.480906     6.958187    15.790348     0.135955
C     -2.939392     8.383106    14.328224    -0.091152
C     -1.577751     8.266413    14.366198     0.088579
C      2.874638     9.051299    14.344394    -0.007779
C     -0.377939     8.987645    13.994053     0.018629
C     -3.313395    12.796445    21.253958     0.115962
C     -4.670847    12.403067    19.660272     0.150465
C     -3.839486    13.961960    20.816398    -0.079445
C     -2.614495     7.052722    20.958740     0.135939
C     -1.118221     7.095453    22.420864    -0.091171
C     -1.682116     8.340324    22.382890     0.088572
C     -2.426230    12.799709    22.404694    -0.007785
C     -1.402059     9.711934    22.755035     0.018614
C     -2.277734    13.162473     2.611145     0.115922
C     -0.338592    13.934626     2.186081     0.150504
C     -2.294531    14.508056     2.736827    -0.079432
C      0.437920     8.131777     1.671349     0.135955
C     -1.274784     7.039956     2.174321    -0.091152
C     -1.642644     8.354135     2.092248     0.088579
C     -3.514555    12.414788     2.761081    -0.007779
C     -2.686422     9.257700     2.530787     0.018629
C      2.424322     7.951082     9.459215     0.115961
C      1.760991     6.276769     8.321708     0.150466
C      1.692995     7.134519    10.249811    -0.079442
C      4.657888     9.482051     4.337372     0.135939
C      5.332819    11.307709     5.105428    -0.091171
C      4.902948    10.557628     6.164537     0.088572
C      3.066643     9.119153    10.037401    -0.007785
C      4.466880    10.700502     7.538463     0.018614
C     23.170738    -4.832288     9.638551     0.115980
C     23.252364    -2.746655    10.063615     0.150439
C     24.444964    -4.399605     9.512869    -0.079459
C     17.522550    -3.948804    10.578347     0.135931
C      7.062400    22.361802    10.075375    -0.091199
C     18.425700    -5.836271    10.157448     0.088587
C     12.876422    22.041703     9.488615    -0.007796
C      9.623848    21.770128     9.718909     0.018596
C      6.688300    26.152925     2.790481     0.115955
C      5.330864    24.969452     3.927988     0.150495
C      6.162199    25.191222     1.999885    -0.079450
C     17.388926     0.479861     7.912324     0.135893
C     18.885190     1.724725     7.144268    -0.091184
C     18.321281     1.069393     6.085159     0.088568
C     17.577115    -1.141453     2.212295    -0.007808
C     18.601320     0.705863     4.711233     0.018605
C      7.724081     9.824846    11.794742     0.115955
C      9.663217     9.070649    11.338564     0.150495
C      7.707267     9.260887    10.566588    -0.079450
C     10.439799    11.526352    16.621368     0.135893
C      8.727105    12.507856    17.315435    -0.091184
C      8.359230    11.779679    16.218353     0.088568
C      6.487268    10.328543    12.367293    -0.007808
C      7.315438    11.707673    15.216572     0.018605
C     12.426151    18.361155    12.883985     0.115979
C     11.762847    18.213221    14.902735     0.150439
C     11.694828    19.454115    13.195863    -0.079459
C     14.659734    13.160036    14.119000     0.135931
C     15.334639    12.912345    12.153903    -0.091200
C     14.904769    14.204601    12.273950     0.088589
C     13.068456    18.277831    11.583313    -0.007797
C     14.468691    15.323011    11.463266     0.018560
C     13.169072    -3.381054    23.865103     0.115961
C     13.250670    -4.055773    21.846353     0.150466
C     14.443294    -3.706242    23.553225    -0.079442
C      7.520867    -3.008920    22.630088     0.135939
C     17.064060    11.689284     0.095793    -0.091171
C     18.425699    11.714743    -0.024254     0.088572
C     22.878089    11.341189     0.666383    -0.007785
C     19.625517    11.676419     0.786430     0.018614
C     16.689964     3.484823     0.454954     0.115922
C     15.332534     5.061673     0.911132     0.150504
C     16.163879     3.281010     1.683108    -0.079432
C      7.387210    -7.532121    20.127720     0.135955
C      8.883465    -8.819715    19.433653    -0.091152
C      8.319570    -9.409254    20.530735     0.088579
C      7.575456   -11.657793    24.381795    -0.007779
C      8.599622   -10.417334    21.532516     0.018630
C     12.578483    12.167393     2.156191     0.115979
C     13.241787    10.345129     1.274948     0.150439
C     13.309806    12.443769     1.053719    -0.079459
C     10.344900     8.497316     6.043020     0.135931
C      9.669995    10.075305     7.240060    -0.091200
C     10.099865    10.617459     6.060905     0.088589
C     11.936178    13.252153     2.878679    -0.007797
C     10.535943    11.878732     5.497664     0.018560
C     17.280553     8.842626    10.093505     0.115955
C     15.341417     8.860598    10.974748     0.150495
C     17.297367     9.624269    11.195977    -0.079450
C     14.564835     5.513362     6.206676     0.135893
C     16.277529     5.403022     5.009636    -0.091184
C     16.645404     5.989046     6.188791     0.088568
C     18.517366     8.598623     9.371017    -0.007808
C     17.689196     6.820616     6.752032     0.018605
C      8.314670    15.493264    21.253958     0.115922
C      9.672100    15.886612    19.660272     0.150504
C      8.840755    14.327741    20.816398    -0.079432
C     17.617424    -7.052326    20.958740     0.135955
C     16.121169    -7.095029    22.420864    -0.091152
C     16.685064    -8.339901    22.382890     0.088579
C     17.429178   -12.799285    22.404694    -0.007779
C     16.405012    -9.711504    22.755035     0.018629
C     11.835562    -8.213512    15.495130     0.115961
C     11.753964    -6.802568    17.088816     0.150466
C     10.561340    -8.106009    15.932690    -0.079442
C     17.483767    -6.957889    15.790348     0.135939
C      7.940574    19.906472    14.328224    -0.091171
C     16.580593    -8.266141    14.366198     0.088572
C      2.126545    19.238279    14.344394    -0.007785
C      5.379117    19.301926    13.994053     0.018614
C     21.837340     4.832470     9.638551     0.115922
C     21.755720     2.746845    10.063615     0.150504
C     20.563112     4.399784     9.512869    -0.079432
C     -2.519760     3.949004    10.578347     0.135955
C     -2.061274     5.927695    10.075375    -0.091152
C     -3.422915     5.836463    10.157448     0.088579
C     -7.875304     6.247783     9.488615    -0.007779
C     -4.622727     6.519363     9.718909     0.018629
C     -1.687271     2.136435     2.790481     0.115962
C     -0.329819     3.319929     3.927988     0.150465
C     -1.161180     3.098122     1.999885    -0.079446
C     -2.386171    -0.479712     7.912324     0.135939
C     26.122855    -1.724590     7.144268    -0.091171
C     -3.318550    -1.069278     6.085159     0.088572
C     27.430864     1.141494     2.212295    -0.007785
C     26.406693    -0.705774     4.711233     0.018614
C      7.278761    15.126883     2.611145     0.115979
C      5.339613    14.354722     2.186081     0.150439
C      7.295560    13.781303     2.736827    -0.079459
C      4.563095    20.157561     1.671349     0.135931
C      6.275805    21.249392     2.174321    -0.091199
C      6.643664    19.935212     2.092248     0.088589
C      8.515583    15.874571     2.761081    -0.007797
C      7.687448    19.031655     2.530787     0.018560
C      2.576796    20.338404     9.459215     0.115955
C      3.240112    22.012696     8.321708     0.150495
C      3.308134    21.154982    10.249811    -0.079450
C      0.343162    18.807338     4.337372     0.135893
C     -0.331759    16.981695     5.105428    -0.091184
C      0.098126    17.731796     6.164537     0.088568
C      1.934482    19.170344    10.037401    -0.007808
C      0.534212    17.588948     7.538463     0.018605
C     18.316334    24.804493     0.454954     0.115955
C     19.673770    23.227651     0.911132     0.150495
C     18.842435    25.008329     1.683108    -0.079450
C      7.615708     7.532501    20.127720     0.135893
C      6.119444     8.820082    19.433653    -0.091184
C      6.683353     9.409642    20.530735     0.088568
C      7.427519    11.658254    24.381795    -0.007808
C      6.403314    10.417741    21.532516     0.018605
C      1.833896     3.381505    23.865103     0.115980
C      1.752270     4.056186    21.846353     0.150439
C      0.559670     3.706688    23.553225    -0.079459
C      7.482084     3.009347    22.630088     0.135931
C     17.942234    16.600025     0.095793    -0.091199
C     16.580592    16.574563    -0.024254     0.088587
C     12.128212    16.948130     0.666383    -0.007796
C     15.380786    16.612903     0.786430     0.018596
C     -7.424988     9.928395    12.883985     0.115961
C     -6.761657    10.076368    14.902735     0.150466
C     -6.693661     8.835441    13.195863    -0.079442
C     -9.658554    15.129538    14.119000     0.135939
C    -10.333485    15.377192    12.153903    -0.091171
C     -9.903614    14.084938    12.273950     0.088572
C     -8.067309    10.011695    11.583313    -0.007785
C     -9.467546    12.966512    11.463266     0.018614
C     -2.722932    18.464684    11.794742     0.115922
C     -4.662074    19.218872    11.338564     0.150504
C     -2.706135    19.028619    10.566588    -0.079432
C     -5.438586    16.763269    16.621368     0.135955
C     -3.725882    15.781778    17.315435    -0.091152
C     -3.358022    16.509934    16.218353     0.088579
C     -1.486111    17.960998    12.367293    -0.007779
C     -2.314244    16.581921    15.216572     0.018629
N     19.974223    -9.050272    19.489021    -0.255127
N     21.075990    -4.500143    12.733314    -0.260503
N     20.995783    -5.797473    14.556069    -0.330873
N     20.504708    -8.070491    17.542545    -0.329498
N     -7.367218    -6.930724    16.551789    -0.132399
N     -6.189010    -6.316850    16.154899    -0.194335
N     14.814511    -5.401822    17.260067    -0.255150
N    -11.268042    -2.846243    24.015774    -0.260492
N     17.540833    -3.354336    22.193019    -0.330920
N     15.561459    -4.575048    19.206543    -0.329471
N     15.924939    -2.183744    20.197299    -0.132404
N     16.110979    -0.868287    20.594189    -0.194332
N     13.521075     6.582868     9.284535    -0.255192
N      5.492847     6.930386     7.557082    -0.260513
N      7.619427     6.780742     8.240615    -0.330895
N     11.293082     6.803382     9.151993    -0.329509
N      9.235721     5.609866    10.235846    -0.132419
N      8.229544     4.874350    10.843431    -0.194324
N     11.701117     7.869689     2.965161    -0.255176
N     14.704830     0.416463     4.692614    -0.260509
N     13.854883     2.371530     4.009081    -0.330872
N     12.651678     5.842620     3.097703    -0.329484
N     12.212184     3.505064     2.013850    -0.132396
N     11.854112     2.311250     1.406265    -0.194348
N      9.972540     7.258684    22.592849    -0.255191
N     11.074299    -0.867001    22.030098    -0.260513
N     10.994095     1.360219    22.242263    -0.330895
N     10.503026     5.083096    22.717551    -0.329509
N     12.636394     3.655188    22.225848    -0.132419
N     13.814597     3.004531    21.892657    -0.194324
N      4.812800     3.504108    20.547640    -0.255176
N      8.735474     8.076880    14.956634    -0.260513
N      7.539066     6.752387    16.308020    -0.330872
N      5.559726     4.776403    18.858407    -0.329484
N      5.923172     4.438746    16.292096    -0.132396
N      6.109194     4.124722    14.954429    -0.194348
N     -6.482378    18.893996    14.156239    -0.255127
N    -14.510599    17.224225    14.718990    -0.260503
N    -12.384022    17.891002    14.506825    -0.330873
N     -8.710374    18.668954    14.031537    -0.329498
N     -0.766070    -8.084947    14.523240    -0.132399
N     -1.772242    -7.191001    14.856431    -0.194335
N     -8.302310    12.777867    16.201448    -0.255150
N      4.703136   -10.288756    21.792454    -0.260492
N     -6.148487    16.431047    20.441068    -0.330920
N     -7.351726    13.906202    17.890681    -0.329471
N     -7.791186    14.136360    20.456992    -0.132404
N     -8.149240    14.207096    21.794659    -0.194332
N     -0.029352     1.792052     6.916913    -0.255150
N      1.072505     5.367606    14.235372    -0.260492
N      0.992273     4.437717    12.200452    -0.330920
N      0.501158     2.987858     8.738688    -0.329471
N      2.634546     3.275998    10.221146    -0.132404
N      3.812759     3.312781    10.951228    -0.194332
N     -5.189035     1.898177    11.191077    -0.255127
N     -1.266377    -5.230174    10.026376    -0.260503
N     -2.462778    -3.397588    10.497744    -0.330873
N     -4.442113    -0.200892    10.933834    -0.329498
N     -4.078646    -2.254540    12.509390    -0.132365
N     -3.892611    -3.255972    13.450166    -0.194334
N      3.519294    16.957328     1.058619    -0.255176
N     -4.508911    18.279581     2.223320    -0.260513
N     -2.382341    17.762448     1.751952    -0.330872
N      1.291302    16.961857     1.315862    -0.329484
N    -10.767731     2.475543    24.239698    -0.132396
N    -11.773916     2.317114    23.298922    -0.194348
N      1.699419    21.786636     5.332783    -0.255191
N     -5.298548     9.872757    22.513716    -0.260513
N      3.853172    23.631615     0.049244    -0.330895
N      2.649979    22.685370     3.511008    -0.329509
N      2.210499    24.792768     2.028550    -0.132419
N      1.852435    25.915846     1.298468    -0.194324
N      0.188369     5.402148    17.260067    -0.255127
N     -3.734289     2.846697    24.015774    -0.260503
N     -2.537888     3.354756    22.193019    -0.330873
N     -0.558553     4.575411    19.206543    -0.329498
N     -0.922020     2.184125    20.197299    -0.132365
N     -1.108055     0.868676    20.594189    -0.194334
N     -4.971314     9.050641    19.489021    -0.255150
N     -6.073171     4.500383    12.733314    -0.260492
N     -5.992939     5.797748    14.556069    -0.330920
N     -5.501824     8.070822    17.542545    -0.329471
N     -7.635212     6.931037    16.551789    -0.132404
N     -8.813425     6.317155    16.154899    -0.194332
N     -6.700085    20.419674     2.965161    -0.255192
N      0.297882    -0.416374     4.692614    -0.260513
N     -8.853838    25.917852     4.009081    -0.330895
N     -7.650645    22.446746     3.097703    -0.329509
N     -7.211165    24.784281     2.013850    -0.132419
N     -6.853101    25.978084     1.406265    -0.194324
N     -8.519960    21.706614     9.284535    -0.255176
N     -0.491755    21.359064     7.557082    -0.260513
N     -2.618325    21.508721     8.240615    -0.330872
N     -6.291968    21.486098     9.151993    -0.329484
N      5.767065    -5.609673    10.235846    -0.132396
N      6.773250    -4.874145    10.843431    -0.194348
N     11.483559     9.395578    14.156239    -0.255192
N    -10.493513    11.065360    14.718990    -0.260513
N     17.385207    10.398579    14.506825    -0.330895
N     13.711552     9.620619    14.031537    -0.329509
N     15.768913     8.085221    14.523240    -0.132419
N     16.775090     7.191282    14.856431    -0.194324
N     13.303517    15.511746    16.201448    -0.255176
N     10.299804    10.289168    21.792454    -0.260509
N     11.149751    11.858646    20.441068    -0.330872
N     12.352956    14.383443    17.890681    -0.329484
N    -17.212850    14.153334    20.456992    -0.132396
N    -16.854778    14.082623    21.794659    -0.194348
N      5.030411    -7.258257    22.592849    -0.255127
N      3.928644     0.867417    22.030098    -0.260503
N      4.008851    -1.359798    22.242263    -0.330873
N      4.499926    -5.082667    22.717551    -0.329498
N      2.366552    -3.654768    22.225848    -0.132365
N      1.188344    -3.004118    21.892657    -0.194334
N     10.190123    -3.503719    20.547640    -0.255150
N      6.267376    -8.076597    14.956634    -0.260492
N      7.463801    -6.752079    16.308020    -0.330920
N      9.443175    -4.776047    18.858407    -0.329471
N      9.079695    -4.438438    16.292096    -0.132404
N      8.893655    -4.124440    14.954429    -0.194332
N      3.301644     6.502772     5.332783    -0.255150
N     -9.703802    -9.872331    22.513716    -0.260492
N      1.147821     4.657693     0.049244    -0.330920
N      2.351060     5.604003     3.511008    -0.329471
N      2.790520     3.496578     2.028550    -0.132404
N      3.148574     2.373485     1.298468    -0.194332
N      1.481712    11.331999     1.058619    -0.255127
N      9.509933    10.009768     2.223320    -0.260503
N      7.383356    10.526892     1.751952    -0.330873
N      3.709708    11.327475     1.315862    -0.329498
N     -4.234596    -2.475085    24.239698    -0.132399
N     -3.228424    -2.316674    23.298922    -0.194335
N     20.191834    -1.897965    11.191077    -0.255176
N     16.269160     5.230363    10.026376    -0.260513
N     17.465568     3.397786    10.497744    -0.330872
N     19.444908     0.201099    10.933834    -0.329484
N     19.081462     2.254776    12.509390    -0.132396
N     18.895440     3.256226    13.450166    -0.194348
N     15.032094    -1.791921     6.916913    -0.255191
N     13.930335    -5.367337    14.235372    -0.260513
N     14.010539    -4.437487    12.200452    -0.330895
N     14.501608    -2.987693     8.738688    -0.329509
N     12.368240    -3.275805    10.221146    -0.132419
N     11.190037    -3.312574    10.951228    -0.194324
N     -9.972239    23.195157     5.010371    -0.255127
N    -11.074006    18.645028    11.766078    -0.260503
N    -10.993799    19.942358     9.943323    -0.330873
N    -10.502724    22.215376     6.956847    -0.329498
N     17.369202    21.075609     7.947603    -0.132399
N     16.190994    20.461735     8.344493    -0.194335
N     -4.812527    19.546707     7.239325    -0.255150
N     21.270026    16.991128     0.483618    -0.260492
N     -7.538849    17.499221     2.306373    -0.330920
N     -5.559475    18.719933     5.292849    -0.329471
N     -5.922955    16.328629     4.302093    -0.132404
N     -6.108995    15.013172     3.905203    -0.194332
N     -3.519091     7.562017    15.214857    -0.255192
N      4.509137     7.214499    16.942310    -0.260513
N      2.382557     7.364143    16.258777    -0.330895
N     -1.291098     7.341503    15.347399    -0.329509
N      0.766263     8.535019    14.263546    -0.132419
N      1.772440     9.270535    13.655961    -0.194324
N     -1.699133     6.275196    21.534231    -0.255176
N     -4.702846    13.728422    19.806778    -0.260509
N     -3.852899    11.773355    20.490311    -0.330872
N     -2.649694     8.302265    21.401689    -0.329484
N     -2.210200    10.639821    22.485542    -0.132396
N     -1.852128    11.833635    23.093127    -0.194348
N      0.029444     6.886201     1.906543    -0.255191
N     -1.072315    15.011886     2.469294    -0.260513
N     -0.992111    12.784666     2.257129    -0.330895
N     -0.501042     9.061789     1.781841    -0.329509
N     -2.634410    10.489697     2.273544    -0.132419
N     -3.812613    11.140354     2.606735    -0.194324
N      5.189184    10.640777     3.951752    -0.255176
N      1.266510     6.068005     9.542758    -0.260513
N      2.462918     7.392498     8.191372    -0.330872
N      4.442258     9.368482     5.640985    -0.329484
N      4.078812     9.706139     8.207296    -0.132396
N      3.892790    10.020163     9.544963    -0.194348
N     16.484362    -4.749111    10.343153    -0.255127
N     24.512583    -3.079340     9.780402    -0.260503
N     22.386006    -3.746117     9.992567    -0.330873
N     18.712358    -4.524069    10.467855    -0.329498
N     10.768054    22.229832     9.976152    -0.132399
N     11.774226    21.335886     9.642961    -0.194335
N     18.304294     1.367018     8.297944    -0.255150
N      5.298848    24.433641     2.706938    -0.260492
N     16.150471    -2.286162     4.058324    -0.330920
N     17.353710     0.238683     6.608711    -0.329471
N     17.793170     0.008525     4.042400    -0.132404
N     18.151224    -0.062211     2.704733    -0.194332
N     10.031336    12.352833    17.582479    -0.255150
N      8.929479     8.777279    10.264020    -0.260492
N      9.009711     9.707168    12.298940    -0.330920
N      9.500826    11.157027    15.760704    -0.329471
N      7.367438    10.868887    14.278246    -0.132404
N      6.189225    10.832104    13.548164    -0.194332
N     15.191019    12.246708    13.308315    -0.255127
N     11.268361    19.375059    14.473016    -0.260503
N     12.464762    17.542473    14.001648    -0.330873
N     14.444097    14.345777    13.565558    -0.329498
N     14.080630    16.399425    11.990002    -0.132365
N     13.894595    17.400857    11.049226    -0.194334
N      6.482690    -2.812443    23.440773    -0.255176
N     14.510895    -4.134696    22.276072    -0.260513
N     12.384325    -3.617563    22.747440    -0.330872
N      8.710682    -2.816972    23.183530    -0.329484
N     20.769715    11.669342     0.259694    -0.132396
N     21.775900    11.827771     1.200470    -0.194348
N      8.302565    -7.641751    19.166609    -0.255192
N     15.300532     4.272128     1.985676    -0.260513
N      6.148812    -9.486730    24.450148    -0.330895
N      7.352005    -8.540485    20.988384    -0.329509
N      7.791485   -10.647883    22.470842    -0.132419
N      8.149549   -11.770961    23.200924    -0.194324
N      9.813615     8.742737     7.239325    -0.255127
N     13.736273    11.298188     0.483618    -0.260503
N     12.539872    10.790129     2.306373    -0.330873
N     10.560537     9.569474     5.292849    -0.329498
N     10.924004    11.960760     4.302093    -0.132365
N     11.110039    13.276209     3.905203    -0.194334
N     14.973298     5.094244     5.010371    -0.255150
N     16.075155     9.644502    11.766078    -0.260492
N     15.994923     8.347137     9.943323    -0.330920
N     15.503808     6.074063     6.956847    -0.329471
N     17.637196     7.213848     7.947603    -0.132404
N     18.815409     7.827730     8.344493    -0.194332
N     16.702069    -6.274789    21.534231    -0.255192
N      9.704102    14.561259    19.806778    -0.260513
N     18.855822   -11.772967    20.490311    -0.330895
N     17.652629    -8.301861    21.401689    -0.329509
N     17.213149   -10.639396    22.485542    -0.132419
N     16.855085   -11.833199    23.093127    -0.194324
N     18.521944    -7.561729    15.214857    -0.255176
N     10.493739    -7.214179    16.942310    -0.260513
N     12.620309    -7.363836    16.258777    -0.330872
N     16.293952    -7.341213    15.347399    -0.329484
N      4.234919    19.754558    14.263546    -0.132396
N      3.228734    19.019030    13.655961    -0.194348
N     -1.481575     4.749307    10.343153    -0.255192
N     20.495497     3.079525     9.780402    -0.260513
N     -7.383223     3.746306     9.992567    -0.330895
N     -3.709568     4.524266    10.467855    -0.329509
N     -5.766929     6.059664     9.976152    -0.132419
N     -6.773106     6.953603     9.642961    -0.194324
N     -3.301533    -1.366861     8.297944    -0.255176
N     -0.297820     3.855717     2.706938    -0.260509
N     -1.147767     2.286239     4.058324    -0.330872
N     -2.350972    -0.238558     6.608711    -0.329484
N     27.214834    -0.008449     4.042400    -0.132396
N     26.856762     0.062262     2.704733    -0.194348
N      4.971573    21.403142     1.906543    -0.255127
N      6.073340    13.277468     2.469294    -0.260503
N      5.993133    15.504683     2.257129    -0.330873
N      5.502058    19.227552     1.781841    -0.329498
N      7.635432    17.799653     2.273544    -0.132366
N      8.813640    17.149003     2.606735    -0.194334
N     -0.188139    17.648604     3.951752    -0.255150
N      3.734608    22.221482     9.542758    -0.260492
N      2.538183    20.896964     8.191372    -0.330920
N      0.558809    18.920932     5.640985    -0.329471
N      0.922289    18.583323     8.207296    -0.132404
N      1.108329    18.269325     9.544963    -0.194332
N      6.700340     7.642113    19.166609    -0.255150
N     19.705786    24.017216     1.985676    -0.260492
N      8.854163     9.487192    24.450148    -0.330920
N      7.650924     8.540882    20.988384    -0.329471
N      7.211464    10.648307    22.470842    -0.132404
N      6.853410    11.771400    23.200924    -0.194332
N      8.520272     2.812886    23.440773    -0.255127
N      0.492051     4.135117    22.276072    -0.260503
N      2.618628     3.617993    22.747440    -0.330873
N      6.292276     2.817410    23.183530    -0.329498
N     14.236580    16.619970     0.259694    -0.132399
N     13.230408    16.461559     1.200470    -0.194335
N    -10.189850    16.042850    13.308315    -0.255176
N     -6.267176     8.914522    14.473016    -0.260513
N     -7.463584    10.747099    14.001648    -0.330872
N     -9.442924    13.943786    13.565558    -0.329484
N     -9.079478    11.890109    11.990002    -0.132396
N     -8.893456    10.888659    11.049226    -0.194348
N     -5.030110    15.936806    17.582479    -0.255191
N     -3.928351    19.512222    10.264020    -0.260513
N     -4.008555    18.582372    12.298940    -0.330895
N     -4.499624    17.132578    15.760704    -0.329509
N     -2.366256    17.420690    14.278246    -0.132419
N     -1.188053    17.457459    13.548164    -0.194324

The following XYZ coordinates are in angstroms. Other properties are in atomic units.
The sperically averaged electron density of each atom fit to a function of the form exp(a - br)
eigen_1, eigen_2 and eigen_3 are the three eigenvalues of traceless quadrupole moment tensor
  atom number  atomic symbol              X              Y              Z     net charge C6 coefficient C8 coefficient C10 coefficient fluctuating dipole atomic polarizability isotropic forcefield polarizability              a              b squared Pearson coefficient          <r^3>          <r^4>         wp_QDO          m_QDO          q_QDO       dipole_x       dipole_y       dipole_z         dipole            Qxy            Qxz            Qyz     Q(x^2-y^2)  Q(3z^2 - R^2)        eigen_1        eigen_2        eigen_3 static polarizability      alpha(xx)      alpha(xy)      alpha(xz)      alpha(yy)      alpha(yz)      alpha(zz) atomic spin moment
            1             Zn      20.542904      -7.433009      15.631347       0.583930     116.672062 0.22585226E+04  0.75191290E+05                                18.970341                           15.180924       0.851180       2.063664                    0.996483      52.334058     145.251397       0.480795       0.382651      -1.158805      -0.007197       0.017043       0.012842       0.022521      -0.027382      -0.012261       0.036248      -0.066738       0.069984      -0.054837      -0.011057       0.065894             23.670524      25.687255      -0.846997      -2.596392      19.125440      -6.085558      26.198876           0.000000
            2             Zn      16.149776      -4.326509      21.117741       0.583939     116.672823 0.22585418E+04  0.75193270E+05                                18.971604                           15.181925       0.850322       2.063405                    0.996482      52.336621     145.267242       0.480727       0.382699      -1.158751       0.018467      -0.001124      -0.012848       0.022525      -0.000300      -0.038047      -0.000234       0.086321       0.070091      -0.054845      -0.010839       0.065684             23.672546      20.389835      -2.721619       4.872392      24.427446       4.478164      26.200356           0.000000
            3             Zn       9.419351       7.463793       8.815126       0.583898     116.691307 0.22589855E+04  0.75211465E+05                                18.973234                           15.183181       0.850254       2.063379                    0.996480      52.337678     145.271784       0.480720       0.382687      -1.158765       0.004862      -0.015374      -0.015700       0.022505      -0.030746      -0.001726       0.051167      -0.025611       0.009895      -0.054934      -0.010941       0.065875             23.674549      30.407675      -0.523155      -0.485673      16.312605      -3.099454      24.303368           0.000001
            4             Zn      13.898894       4.296188       3.434570       0.583898     116.678477 0.22587184E+04  0.75200597E+05                                18.972109                           15.182489       0.850079       2.063320                    0.996483      52.338191     145.272868       0.480720       0.382697      -1.158753      -0.016099      -0.000540       0.015719       0.022507      -0.015824      -0.048589      -0.015122       0.058599       0.009780      -0.054555      -0.011118       0.065673             23.673010      18.207299      -4.837680       2.760486      28.510854       1.489535      24.300876           0.000000
            5             Zn      10.541228       3.109213      23.121056       0.583898     116.691307 0.22589852E+04  0.75211454E+05                                18.973234                           15.183180       0.850254       2.063379                    0.996480      52.337677     145.271779       0.480720       0.382687      -1.158765      -0.007192       0.002614      -0.021164       0.022505       0.003065       0.030077      -0.018525      -0.036574       0.160510      -0.054934      -0.010941       0.065875             23.674550      25.691837      -1.826320       2.032994      29.705763      -0.019343      15.626050           0.000000
            6             Zn       6.148028       6.307268      17.687581       0.583898     116.678482 0.22587182E+04  0.75200589E+05                                18.972110                           15.182488       0.850079       2.063320                    0.996483      52.338192     145.272873       0.480720       0.382697      -1.158753       0.018455      -0.010551       0.007392       0.022507      -0.032816       0.019495      -0.033411       0.027504      -0.106436      -0.054555      -0.011118       0.065673             23.673012      20.389809       5.581084      -0.080062      21.880863      -3.008069      28.748365           0.000000
            7             Zn     -10.584110      18.047009      13.628032       0.583930     116.672046 0.22585227E+04  0.75191295E+05                                18.970340                           15.180925       0.851180       2.063664                    0.996483      52.334059     145.251404       0.480795       0.382651      -1.158805       0.004851      -0.005919       0.021181       0.022521       0.013881       0.027699      -0.021862       0.024577       0.160505      -0.054837      -0.011057       0.065894             23.670521      30.401943      -0.158189       0.696053      24.986071      -1.908849      15.623549           0.000000
            8             Zn      -6.104494      14.971164      19.061507       0.583938     116.672891 0.22585442E+04  0.75193368E+05                                18.971609                           15.181931       0.850325       2.063406                    0.996482      52.336648     145.267327       0.480727       0.382698      -1.158752      -0.016118       0.013890      -0.007398       0.022526      -0.034142       0.038245      -0.006931       0.019872      -0.106479      -0.054845      -0.010839       0.065683             23.672550      18.206045       4.808353       2.808498      24.062783       1.076911      28.748821           0.000000
            9             Zn       0.539380       4.324259      10.246381       0.583939     116.672820 0.22585417E+04  0.75193263E+05                                18.971604                           15.181924       0.850322       2.063405                    0.996482      52.336621     145.267242       0.480727       0.382699      -1.158751      -0.007215      -0.019645       0.008330       0.022525       0.024473      -0.017464      -0.017255      -0.099143      -0.027053      -0.054845      -0.010839       0.065684             23.672547      25.689436       2.673858       0.564616      19.161314       6.105793      26.166890           0.000000
           10             Zn      -3.853821      -1.980297      10.193462       0.583930     116.672021 0.22585233E+04  0.75191320E+05                                18.970339                           15.180929       0.851177       2.063663                    0.996484      52.334057     145.251404       0.480795       0.382651      -1.158805       0.018467       0.011674       0.005465       0.022521       0.033298       0.018850       0.034104       0.028163      -0.104509      -0.054836      -0.011057       0.065893             23.670516      20.386890      -2.858911      -4.792406      29.632263      -1.470510      20.992395           0.000000
           11             Zn      -0.582424      16.923390       2.056234       0.583898     116.678478 0.22587184E+04  0.75200598E+05                                18.972110                           15.182489       0.850079       2.063320                    0.996483      52.338193     145.272881       0.480719       0.382697      -1.158753       0.004857       0.021292      -0.005442       0.022507       0.017040      -0.025638      -0.028870      -0.063759      -0.104439      -0.054555      -0.011118       0.065673             23.673012      30.406685       0.681627      -0.212224      19.619710       5.009086      20.992641           0.000000
           12             Zn       3.897191      23.166840       2.003315       0.583898     116.691329 0.22589852E+04  0.75211453E+05                                18.973236                           15.183180       0.850254       2.063379                    0.996480      52.337679     145.271786       0.480720       0.382687      -1.158765      -0.016115      -0.013326      -0.008318       0.022505       0.050209       0.010668       0.022537       0.046256      -0.027048      -0.054934      -0.010941       0.065875             23.674553      18.207514       0.027707      -5.568699      26.646939      -2.568258      26.169206           0.000000
           13             Zn      -1.146845       4.326908      21.117741       0.583930     116.672050 0.22585231E+04  0.75191313E+05                                18.970343                           15.180929       0.851177       2.063663                    0.996484      52.334056     145.251404       0.480795       0.382651      -1.158805      -0.018467       0.001104      -0.012842       0.022521      -0.000324       0.038262       0.000523       0.086328       0.069984      -0.054836      -0.011057       0.065893             23.670523      20.386893      -2.720943      -4.872066      24.425788      -4.476410      26.198888           0.000000
           14             Zn      -5.540046       7.433305      15.631347       0.583939     116.672824 0.22585418E+04  0.75193270E+05                                18.971604                           15.181925       0.850322       2.063405                    0.996482      52.336620     145.267240       0.480727       0.382699      -1.158751       0.007215      -0.017036       0.012848       0.022525      -0.027361       0.012462      -0.035949      -0.066762       0.070091      -0.054845      -0.010839       0.065684             23.672548      25.689445      -0.847941       2.597947      19.127833       6.086454      26.200365           0.000001
           15             Zn      -8.897857      23.993184       3.434570       0.583898     116.691315 0.22589851E+04  0.75211450E+05                                18.973235                           15.183180       0.850254       2.063379                    0.996480      52.337677     145.271778       0.480720       0.382687      -1.158765       0.016115       0.000541       0.015700       0.022505      -0.015865       0.048816       0.015428       0.058571       0.009895      -0.054934      -0.010941       0.065875             23.674550      18.207513      -4.836515      -2.760312      28.512772      -1.491032      24.303364           0.000000
           16             Zn      -4.418242      20.825681       8.815126       0.583898     116.678514 0.22587186E+04  0.75200605E+05                                18.972114                           15.182490       0.850079       2.063320                    0.996483      52.338193     145.272881       0.480719       0.382697      -1.158753      -0.004857       0.015358      -0.015719       0.022507      -0.030723       0.001939      -0.050851      -0.025685       0.009780      -0.054555      -0.011118       0.065673             23.673019      30.406693      -0.524596       0.484197      16.311474       3.099123      24.300891           0.000000
           17             Zn      15.585283      10.242555      13.628032       0.583898     116.691316 0.22589854E+04  0.75211460E+05                                18.973235                           15.183181       0.850254       2.063379                    0.996480      52.337679     145.271786       0.480720       0.382687      -1.158765      -0.004862       0.005910       0.021164       0.022505       0.013878      -0.027491       0.022182       0.024594       0.160510      -0.054935      -0.010941       0.065875             23.674549      30.407689      -0.159033      -0.695901      24.989906       1.910281      15.626052           0.000001
           18             Zn      11.105740      13.318503      19.061507       0.583898     116.678499 0.22587183E+04  0.75200595E+05                                18.972112                           15.182489       0.850079       2.063320                    0.996483      52.338193     145.272877       0.480720       0.382697      -1.158753       0.016099      -0.013883      -0.007392       0.022507      -0.034168      -0.037998       0.007243       0.019860      -0.106435      -0.054555      -0.011118       0.065673             23.673017      18.207307       4.809469      -2.809361      24.063392      -1.078165      28.748352           0.000000
           19             Zn       4.461730      -3.108776      23.121056       0.583930     116.672058 0.22585233E+04  0.75191321E+05                                18.970343                           15.180929       0.851177       2.063663                    0.996484      52.334057     145.251407       0.480795       0.382651      -1.158805       0.007197      -0.002600      -0.021181       0.022521       0.003073      -0.029844       0.018827      -0.036563       0.160504      -0.054836      -0.011057       0.065893             23.670524      25.687239      -1.825071      -2.031705      29.700780       0.019973      15.623553           0.000000
           20             Zn       8.854858      -6.306934      17.687581       0.583939     116.672803 0.22585418E+04  0.75193268E+05                                18.971602                           15.181924       0.850322       2.063405                    0.996482      52.336621     145.267243       0.480727       0.382699      -1.158751      -0.018467       0.010565       0.007397       0.022525      -0.032800      -0.019283       0.033747       0.027464      -0.106481      -0.054845      -0.010839       0.065684             23.672544      20.389836       5.580425       0.079160      21.878981       3.006845      28.748814           0.000000
           21             Zn       1.103828       5.122505       2.003315       0.583938     116.672893 0.22585439E+04  0.75193357E+05                                18.971610                           15.181930       0.850325       2.063406                    0.996482      52.336647     145.267325       0.480727       0.382698      -1.158751       0.016118       0.013351      -0.008330       0.022526       0.050191      -0.010446      -0.022217       0.046347      -0.027052      -0.054845      -0.010839       0.065683             23.672551      18.206040       0.028101       5.568406      26.644717       2.567575      26.166896           0.000001
           22             Zn       5.583444      11.365956       2.056234       0.583930     116.672022 0.22585226E+04  0.75191291E+05                                18.970337                           15.180924       0.851180       2.063664                    0.996483      52.334060     145.251405       0.480795       0.382651      -1.158805      -0.004851      -0.021303      -0.005465       0.022521       0.017048       0.025870       0.029140      -0.063763      -0.104513      -0.054837      -0.011057       0.065894             23.670515      30.401938       0.681899       0.211030      19.617198      -5.008495      20.992410           0.000000
           23             Zn      18.856606       1.980489      10.193462       0.583898     116.678478 0.22587181E+04  0.75200584E+05                                18.972110                           15.182488       0.850079       2.063320                    0.996483      52.338191     145.272870       0.480720       0.382697      -1.158753      -0.018455      -0.011677       0.005442       0.022507       0.033291      -0.018673      -0.033795       0.028170      -0.104439      -0.054555      -0.011118       0.065673             23.673012      20.389806      -2.859841       4.793359      29.636585       1.469591      20.992644           0.000000
           24             Zn      14.463406      -4.324065      10.246381       0.583898     116.691328 0.22589853E+04  0.75211458E+05                                18.973236                           15.183180       0.850254       2.063379                    0.996480      52.337678     145.271781       0.480720       0.382687      -1.158765       0.007192       0.019636       0.008318       0.022505       0.024515       0.017693       0.017570      -0.099093      -0.027048      -0.054934      -0.010941       0.065875             23.674554      25.691830       2.673774      -0.565168      19.162617      -6.106312      26.169216           0.000000
           25             Zn     -10.540920      21.577894       8.868045       0.583930     116.672063 0.22585226E+04  0.75191290E+05                                18.970341                           15.180924       0.851180       2.063664                    0.996483      52.334058     145.251397       0.480795       0.382651      -1.158805       0.007197      -0.017043      -0.012842       0.022521      -0.027382      -0.012261       0.036248      -0.066738       0.069984      -0.054837      -0.011057       0.065894             23.670524      25.687256      -0.846997      -2.596392      19.125440      -6.085559      26.198877           0.000000
           26             Zn      -6.147792      18.471394       3.381651       0.583939     116.672823 0.22585418E+04  0.75193271E+05                                18.971604                           15.181925       0.850322       2.063405                    0.996482      52.336621     145.267242       0.480727       0.382699      -1.158751      -0.018467       0.001124       0.012848       0.022525      -0.000300      -0.038047      -0.000234       0.086321       0.070091      -0.054845      -0.010839       0.065684             23.672546      20.389835      -2.721618       4.872392      24.427447       4.478164      26.200357           0.000000
           27             Zn       0.582633       6.681092      15.684266       0.583898     116.691305 0.22589855E+04  0.75211463E+05                                18.973234                           15.183181       0.850254       2.063379                    0.996480      52.337678     145.271782       0.480720       0.382687      -1.158765      -0.004862       0.015374       0.015700       0.022505      -0.030746      -0.001726       0.051167      -0.025611       0.009895      -0.054934      -0.010941       0.065875             23.674549      30.407674      -0.523155      -0.485673      16.312604      -3.099454      24.303367           0.000000
           28             Zn      -3.896910       9.848697      21.064822       0.583898     116.678477 0.22587184E+04  0.75200596E+05                                18.972109                           15.182489       0.850079       2.063320                    0.996483      52.338191     145.272867       0.480720       0.382697      -1.158753       0.016099       0.000540      -0.015719       0.022507      -0.015824      -0.048589      -0.015122       0.058599       0.009780      -0.054555      -0.011118       0.065673             23.673009      18.207298      -4.837679       2.760486      28.510854       1.489535      24.300876           0.000000
           29             Zn      -0.539244      11.035672       1.378336       0.583898     116.691306 0.22589852E+04  0.75211453E+05                                18.973234                           15.183180       0.850254       2.063379                    0.996480      52.337677     145.271778       0.480720       0.382687      -1.158765       0.007192      -0.002614       0.021164       0.022505       0.003065       0.030077      -0.018525      -0.036574       0.160510      -0.054934      -0.010941       0.065875             23.674550      25.691836      -1.826320       2.032994      29.705763      -0.019343      15.626050           0.000000
           30             Zn       3.853956       7.837617       6.811811       0.583898     116.678482 0.22587182E+04  0.75200588E+05                                18.972110                           15.182488       0.850079       2.063320                    0.996483      52.338192     145.272872       0.480720       0.382697      -1.158753      -0.018455       0.010551      -0.007392       0.022507      -0.032816       0.019495      -0.033411       0.027504      -0.106436      -0.054555      -0.011118       0.065673             23.673012      20.389809       5.581084      -0.080062      21.880863      -3.008068      28.748365           0.000000
           31             Zn      20.586094      -3.902124      10.871360       0.583930     116.672047 0.22585227E+04  0.75191297E+05                                18.970340                           15.180925       0.851180       2.063664                    0.996483      52.334060     145.251405       0.480795       0.382651      -1.158805      -0.004851       0.005919      -0.021181       0.022521       0.013881       0.027699      -0.021862       0.024577       0.160506      -0.054837      -0.011057       0.065894             23.670521      30.401943      -0.158189       0.696053      24.986071      -1.908849      15.623549           0.000000
           32             Zn      16.106478      -0.826279       5.437885       0.583938     116.672891 0.22585442E+04  0.75193367E+05                                18.971609                           15.181931       0.850325       2.063406                    0.996482      52.336648     145.267326       0.480727       0.382698      -1.158752       0.016118      -0.013890       0.007398       0.022526      -0.034142       0.038244      -0.006931       0.019872      -0.106479      -0.054845      -0.010839       0.065683             23.672550      18.206045       4.808353       2.808499      24.062783       1.076912      28.748821           0.000000
           33             Zn       9.462604       9.820626      14.253011       0.583939     116.672819 0.22585417E+04  0.75193264E+05                                18.971604                           15.181924       0.850322       2.063405                    0.996482      52.336621     145.267242       0.480727       0.382699      -1.158751       0.007215       0.019645      -0.008330       0.022525       0.024473      -0.017464      -0.017255      -0.099143      -0.027053      -0.054845      -0.010839       0.065684             23.672547      25.689436       2.673858       0.564616      19.161314       6.105793      26.166890           0.000000
           34             Zn      13.855805      16.125182      14.305930       0.583930     116.672021 0.22585232E+04  0.75191318E+05                                18.970340                           15.180929       0.851177       2.063663                    0.996484      52.334056     145.251403       0.480795       0.382651      -1.158805      -0.018467      -0.011674      -0.005465       0.022521       0.033298       0.018850       0.034104       0.028163      -0.104509      -0.054836      -0.011057       0.065893             23.670517      20.386891      -2.858912      -4.792406      29.632264      -1.470510      20.992395           0.000001
           35             Zn      10.584408      -2.778505      22.443158       0.583898     116.678478 0.22587184E+04  0.75200597E+05                                18.972110                           15.182489       0.850079       2.063320                    0.996483      52.338193     145.272880       0.480719       0.382697      -1.158753      -0.004857      -0.021292       0.005442       0.022507       0.017040      -0.025638      -0.028870      -0.063759      -0.104439      -0.054555      -0.011118       0.065673             23.673012      30.406684       0.681627      -0.212224      19.619710       5.009086      20.992641           0.000000
           36             Zn       6.104793      -9.021955      22.496077       0.583898     116.691328 0.22589852E+04  0.75211452E+05                                18.973236                           15.183180       0.850254       2.063379                    0.996480      52.337679     145.271785       0.480720       0.382687      -1.158765       0.016115       0.013326       0.008318       0.022505       0.050209       0.010668       0.022537       0.046256      -0.027048      -0.054934      -0.010941       0.065875             23.674552      18.207514       0.027708      -5.568698      26.646939      -2.568258      26.169204           0.000001
           37             Zn      11.148829       9.817977       3.381651       0.583930     116.672050 0.22585231E+04  0.75191313E+05                                18.970343                           15.180929       0.851177       2.063663                    0.996484      52.334056     145.251404       0.480795       0.382651      -1.158805       0.018467      -0.001104       0.012842       0.022521      -0.000324       0.038262       0.000523       0.086328       0.069984      -0.054836      -0.011057       0.065893             23.670523      20.386893      -2.720943      -4.872066      24.425789      -4.476410      26.198888           0.000000
           38             Zn      15.542030       6.711580       8.868045       0.583939     116.672825 0.22585419E+04  0.75193272E+05                                18.971604                           15.181925       0.850322       2.063405                    0.996482      52.336621     145.267241       0.480727       0.382699      -1.158751      -0.007215       0.017036      -0.012848       0.022525      -0.027361       0.012462      -0.035949      -0.066762       0.070091      -0.054845      -0.010839       0.065684             23.672547      25.689445      -0.847941       2.597947      19.127833       6.086453      26.200364           0.000001
           39             Zn      18.899841      -9.848299      21.064822       0.583898     116.691314 0.22589851E+04  0.75211450E+05                                18.973235                           15.183180       0.850254       2.063379                    0.996480      52.337677     145.271778       0.480720       0.382687      -1.158765      -0.016115      -0.000541      -0.015700       0.022505      -0.015865       0.048816       0.015428       0.058571       0.009895      -0.054934      -0.010941       0.065875             23.674550      18.207513      -4.836515      -2.760311      28.512774      -1.491032      24.303364           0.000000
           40             Zn      14.420226      -6.680796      15.684266       0.583898     116.678515 0.22587186E+04  0.75200605E+05                                18.972114                           15.182490       0.850079       2.063320                    0.996483      52.338193     145.272881       0.480719       0.382697      -1.158753       0.004857      -0.015358       0.015719       0.022507      -0.030723       0.001939      -0.050851      -0.025686       0.009780      -0.054555      -0.011118       0.065673             23.673020      30.406694      -0.524596       0.484197      16.311474       3.099123      24.300891           0.000001
           41             Zn      -5.583299       3.902330      10.871360       0.583898     116.691316 0.22589854E+04  0.75211460E+05                                18.973235                           15.183181       0.850254       2.063379                    0.996480      52.337679     145.271786       0.480720       0.382687      -1.158765       0.004862      -0.005910      -0.021164       0.022505       0.013878      -0.027491       0.022182       0.024594       0.160510      -0.054935      -0.010941       0.065875             23.674550      30.407690      -0.159033      -0.695901      24.989906       1.910281      15.626052           0.000000
           42             Zn      -1.103756       0.826382       5.437885       0.583898     116.678500 0.22587184E+04  0.75200597E+05                                18.972112                           15.182489       0.850079       2.063320                    0.996483      52.338193     145.272878       0.480720       0.382697      -1.158753      -0.016099       0.013883       0.007392       0.022507      -0.034168      -0.037998       0.007243       0.019860      -0.106436      -0.054555      -0.011118       0.065673             23.673018      18.207307       4.809469      -2.809362      24.063393      -1.078166      28.748353           0.000000
           43             Zn       5.540254      17.253661       1.378336       0.583930     116.672055 0.22585232E+04  0.75191318E+05                                18.970343                           15.180929       0.851177       2.063663                    0.996484      52.334056     145.251404       0.480795       0.382651      -1.158805      -0.007197       0.002600       0.021181       0.022521       0.003073      -0.029844       0.018827      -0.036563       0.160504      -0.054836      -0.011057       0.065893             23.670523      25.687239      -1.825071      -2.031705      29.700779       0.019973      15.623553           0.000000
           44             Zn       1.147126      20.451819       6.811811       0.583939     116.672803 0.22585418E+04  0.75193268E+05                                18.971602                           15.181924       0.850322       2.063405                    0.996482      52.336621     145.267242       0.480727       0.382699      -1.158751       0.018467      -0.010565      -0.007397       0.022525      -0.032800      -0.019283       0.033747       0.027463      -0.106481      -0.054845      -0.010839       0.065684             23.672543      20.389835       5.580425       0.079160      21.878981       3.006845      28.748813           0.000000
           45             Zn       8.898156       9.022380      22.496077       0.583938     116.672895 0.22585440E+04  0.75193358E+05                                18.971609                           15.181930       0.850325       2.063406                    0.996482      52.336648     145.267326       0.480727       0.382698      -1.158752      -0.016118      -0.013351       0.008330       0.022526       0.050191      -0.010446      -0.022217       0.046347      -0.027052      -0.054845      -0.010839       0.065683             23.672550      18.206040       0.028101       5.568406      26.644717       2.567574      26.166894           0.000000
           46             Zn       4.418540       2.778929      22.443158       0.583930     116.672021 0.22585226E+04  0.75191291E+05                                18.970337                           15.180924       0.851180       2.063664                    0.996483      52.334060     145.251405       0.480795       0.382651      -1.158805       0.004851       0.021303       0.005465       0.022521       0.017048       0.025870       0.029140      -0.063763      -0.104513      -0.054837      -0.011057       0.065894             23.670515      30.401937       0.681899       0.211030      19.617198      -5.008495      20.992410           0.000001
           47             Zn      -8.854622      12.164396      14.305930       0.583898     116.678480 0.22587181E+04  0.75200586E+05                                18.972110                           15.182488       0.850079       2.063320                    0.996483      52.338192     145.272872       0.480720       0.382697      -1.158753       0.018455       0.011677      -0.005442       0.022507       0.033291      -0.018673      -0.033795       0.028170      -0.104439      -0.054555      -0.011118       0.065673             23.673012      20.389806      -2.859841       4.793359      29.636585       1.469591      20.992644           0.000000
           48             Zn      -4.461422      18.468950      14.253011       0.583898     116.691326 0.22589853E+04  0.75211455E+05                                18.973236                           15.183180       0.850254       2.063379                    0.996480      52.337677     145.271779       0.480720       0.382687      -1.158765      -0.007192      -0.019636      -0.008318       0.022505       0.024515       0.017693       0.017570      -0.099093      -0.027048      -0.054934      -0.010941       0.065875             23.674555      25.691829       2.673774      -0.565168      19.162618      -6.106312      26.169217           0.000001
           49              H      19.441502      -5.455467      13.364418       0.081339       1.314064 0.95883312E+01  0.98574887E+02                                 1.987958                            1.816034      -1.056287       2.364953                    0.996724       3.754959      10.787478       0.461898       1.289842      -0.706930      -0.050894      -0.009259      -0.009532       0.052600       0.004300       0.006138      -0.010158       0.031380      -0.017497      -0.021298       0.001119       0.020179              2.069185       2.961960       0.228260       0.207257       1.598002      -0.109913       1.647592           0.000000
           50              H      23.044141      -4.065051      12.984678       0.117569       1.063987 0.74855014E+01  0.73128935E+02                                 1.797286                            1.657572      -1.111931       2.361359                    0.995765       3.643546      10.572986       0.455494       1.376433      -0.688013       0.035626       0.019881      -0.014538       0.043311       0.007016       0.000609      -0.010396       0.019374      -0.007515      -0.017557       0.003776       0.013781              1.897213       2.180410       0.495214      -0.368464       1.807610      -0.392663       1.703619           0.000000
           51              H      18.685387      -8.722838      18.004603       0.078233       1.402979 0.10502905E+02  0.10935458E+03                                 2.005874                            1.849838      -0.995687       2.388233                    0.997663       3.650794      10.212292       0.481492       1.221770      -0.723854      -0.048947      -0.008384      -0.016348       0.052282       0.012099       0.004897      -0.007807       0.034186       0.004528      -0.024744       0.004247       0.020497              2.046004       2.739103      -0.028255       0.380393       1.543297      -0.068039       1.855612           0.000001
           52              H      -8.147339      -8.903869      20.199749       0.111827       1.314291 0.95701311E+01  0.97091484E+02                                 1.908877                            1.758214      -0.990170       2.407874                    0.998306       3.416187       9.350510       0.498409       1.211314      -0.727362       0.030821      -0.005293       0.033279       0.045667       0.009016       0.010782      -0.008941       0.035828      -0.000492      -0.025288       0.001744       0.023544              1.989529       1.788174      -0.119885       0.451418       1.583856      -0.336885       2.596557          -0.000000
           53              H      -5.760939      -5.062232      14.804983       0.099292       1.360959 0.10005679E+02  0.10511919E+03                                 2.121365                            1.913688      -1.452080       2.192651                    0.991603       3.986309      12.001236       0.424760       1.372546      -0.688403       0.035797       0.017282      -0.009490       0.040868      -0.005640       0.002040      -0.004506       0.024613      -0.010179      -0.013454      -0.002251       0.015705              2.279904       2.663148       0.581302      -0.431775       2.158898      -0.512878       2.017667          -0.000001
           54              H      -6.595070      -7.073568      18.278996       0.099479       1.560992 0.12416597E+02  0.13436244E+03                                 2.159989                            2.018654      -1.034127       2.385169                    0.997578       3.587866      10.122542       0.459916       1.230701      -0.724912       0.027290       0.013578       0.023292       0.038361      -0.002175       0.010689      -0.000326      -0.006972       0.029230      -0.013590      -0.001200       0.014790              2.187800       2.434197       0.303584       0.442022       1.769807       0.072172       2.359396          -0.000003
           55              H     -11.623916      -4.705705      23.384670       0.081328       1.314384 0.95911242E+01  0.98610846E+02                                 1.988283                            1.816301      -1.056365       2.364911                    0.996723       3.755318      10.788929       0.461864       1.289844      -0.706930       0.008229      -0.051072       0.009535       0.052602      -0.006517       0.011645      -0.002374      -0.029810      -0.017521      -0.021321       0.001147       0.020174              2.069529       1.606323      -0.251196       0.172770       2.954438      -0.158788       1.647826           0.000000
           56              H     -11.513879      -0.845626      23.764410       0.117550       1.063961 0.74851252E+01  0.73125236E+02                                 1.797353                            1.657598      -1.112037       2.361313                    0.995762       3.643715      10.573897       0.455457       1.376546      -0.687990       0.006878       0.040217       0.014540       0.043315      -0.000631       0.010027       0.002919      -0.023882      -0.007516      -0.017578       0.003787       0.013791              1.897325       1.537840       0.268090       0.247416       2.450414       0.478392       1.703720           0.000000
           57              H      15.552847      -6.507778      18.744485       0.078232       1.402911 0.10502303E+02  0.10934688E+03                                 2.005796                            1.849773      -0.995839       2.388174                    0.997663       3.650888      10.212527       0.481505       1.221753      -0.723855       0.008407      -0.048938       0.016349       0.052277      -0.001339       0.009013      -0.001995      -0.041807       0.004541      -0.024761       0.004267       0.020494              2.045918       1.693901      -0.397787       0.190939       2.588306      -0.335950       1.855548           0.000001
           58              H      14.324627      -3.577026      16.549339       0.111819       1.318938 0.96099297E+01  0.97593583E+02                                 1.913703                            1.762188      -0.990246       2.407841                    0.998306       3.416942       9.356392       0.497725       1.211757      -0.727316      -0.015263       0.027282      -0.033273       0.045654      -0.004226       0.012032      -0.007142      -0.039163      -0.000455      -0.025282       0.001791       0.023491              1.994854       1.685875      -0.158115       0.470135       1.694103      -0.314616       2.604585          -0.000000
           59              H     -12.854125      -0.046470      21.944105       0.099309       1.353685 0.99439812E+01  0.10432705E+03                                 2.114730                            1.908386      -1.452179       2.192602                    0.991602       3.986021      11.998666       0.425075       1.373421      -0.688178       0.004370       0.039501       0.009466       0.040854      -0.012120       0.004933      -0.000385      -0.012032      -0.010094      -0.013472      -0.002205       0.015677              2.272271       1.844260       0.292072       0.337875       2.961219       0.574895       2.011335          -0.000001
           60              H      15.532861      -1.503402      18.470092       0.099483       1.545695 0.12270200E+02  0.13238995E+03                                 2.144217                            2.005167      -1.033831       2.385314                    0.997581       3.584786      10.100251       0.461979       1.228799      -0.725166       0.003706       0.030281      -0.023307       0.038391       0.000504       0.003891      -0.010030       0.008034       0.029209      -0.013590      -0.001249       0.014839              2.171440       1.642855       0.027010       0.078215       2.530632      -0.435690       2.340834          -0.000003
           61              H       7.003313       7.973405       6.774082       0.081336       1.313965 0.95874183E+01  0.98562748E+02                                 1.987811                            1.815910      -1.056415       2.364895                    0.996724       3.754919      10.787067       0.461931       1.289788      -0.706941       0.013551       0.035668      -0.036208       0.052601       0.005169      -0.000480      -0.019511       0.006461       0.012358      -0.021295       0.001125       0.020170              2.069030       1.826022       0.282412      -0.225149       2.089142      -0.721371       2.291928           0.000000
           62              H       4.836935       5.567420       8.912879       0.117565       1.064068 0.74861160E+01  0.73137526E+02                                 1.797496                            1.657728      -1.112034       2.361309                    0.995762       3.643775      10.574350       0.455430       1.376579      -0.687984      -0.033118      -0.021654       0.017605       0.043308       0.006096      -0.001306      -0.013103       0.012991      -0.006310      -0.017553       0.003777       0.013776              1.897479       2.438602       0.505617      -0.257389       1.664410      -0.235518       1.589423           0.000000
           63              H      12.584306       7.829142       8.043150       0.078232       1.402230 0.10496261E+02  0.10926873E+03                                 2.005137                            1.849226      -0.995678       2.388241                    0.997663       3.650597      10.211146       0.481580       1.221733      -0.723855       0.006923       0.038101      -0.035126       0.052283       0.002813      -0.004684      -0.021356       0.005557      -0.019324      -0.024732       0.004241       0.020491              2.045227       1.720202      -0.026576      -0.034310       2.049276      -0.654188       2.366204           0.000001
           64              H      13.404459       5.186946      10.738084       0.111825       1.313403 0.95622458E+01  0.96995739E+02                                 1.908309                            1.757687      -0.990124       2.407898                    0.998306       3.416118       9.350898       0.498378       1.211587      -0.727289       0.019393      -0.030205       0.028215       0.045656       0.001672      -0.000077      -0.024286       0.001128      -0.007314      -0.025271       0.001752       0.023518              1.988961       2.256900      -0.493566       0.427061       1.877371      -0.370988       1.832613          -0.000000
           65              H       6.393217       4.615499      10.468590       0.099289       1.359268 0.99910596E+01  0.10492866E+03                                 2.119589                            1.912251      -1.452120       2.192630                    0.991603       3.986030      11.998817       0.424927       1.372491      -0.688401      -0.027828      -0.022926       0.019246       0.040871      -0.001202      -0.002116      -0.010384       0.006151       0.033383      -0.013437      -0.002263       0.015700              2.277888       2.930366       0.626025      -0.294784       1.957887      -0.319312       1.945411          -0.000001
           66              H      10.455936       4.343927      10.948778       0.099488       1.544917 0.12262066E+02  0.13227700E+03                                 2.143208                            2.004262      -1.033996       2.385230                    0.997580       3.584239      10.096935       0.462177       1.228504      -0.725228       0.003516      -0.035387       0.014461       0.038389      -0.009260       0.009608      -0.001948      -0.006058      -0.011858      -0.013582      -0.001234       0.014816              2.170417       2.020141      -0.141455       0.021116       2.578616      -0.516161       1.912493          -0.000003
           67              H      15.184727       2.188230       5.475614       0.081341       1.314709 0.95939480E+01  0.98646988E+02                                 1.988609                            1.816568      -1.056528       2.364838                    0.996723       3.755510      10.789816       0.461830       1.289844      -0.706931       0.029119       0.024665       0.036204       0.052602       0.001995       0.018257       0.006981      -0.011525       0.012366      -0.021318       0.001114       0.020205              2.069884       1.883141       0.302517       0.605470       2.033591       0.452993       2.292921           0.000000
           68              H      13.638429      -0.656280       3.336817       0.117551       1.063931 0.74846824E+01  0.73118572E+02                                 1.797191                            1.657448      -1.111915       2.361361                    0.995766       3.643478      10.572447       0.455527       1.376378      -0.688023      -0.009384      -0.038443      -0.017608       0.043313       0.000661       0.011943       0.005626      -0.017765      -0.006309      -0.017579       0.003773       0.013806              1.897153       1.432414       0.149911       0.136191       2.669901       0.321117       1.589142           0.000000
           69              H      13.188386       7.401937       4.206546       0.078240       1.402515 0.10498658E+02  0.10929861E+03                                 2.005322                            1.849373      -0.995599       2.388282                    0.997664       3.650640      10.211099       0.481592       1.221649      -0.723876       0.033618       0.019228       0.035125       0.052284       0.000447       0.018589       0.011552      -0.007873      -0.019336      -0.024755       0.004238       0.020517              2.045423       2.029625       0.082743       0.605438       1.740213       0.250426       2.366432           0.000001
           70              H      10.423879       7.294412       1.511612       0.111829       1.319687 0.96160468E+01  0.97663080E+02                                 1.913843                            1.762322      -0.990075       2.407912                    0.998306       3.416388       9.352675       0.497928       1.211171      -0.727465      -0.034943       0.008209      -0.028222       0.045661       0.000951       0.022882       0.008187      -0.002986      -0.007319      -0.025287       0.001751       0.023536              1.994991       2.236902      -0.505668       0.494459       1.910257      -0.280328       1.837815          -0.000000
           71              H      12.222173       0.493665       1.781106       0.099300       1.351492 0.99250440E+01  0.10407741E+03                                 2.112138                            1.906305      -1.452126       2.192626                    0.991603       3.985400      11.993352       0.425401       1.373042      -0.688234      -0.012340      -0.033874      -0.019243       0.040866      -0.002867       0.009106       0.005495      -0.003228       0.033394      -0.013455      -0.002277       0.015732              2.269280       1.667394       0.180227       0.201624       3.201589       0.382075       1.938858          -0.000001
           72              H      10.611899       4.233507       1.300918       0.099494       1.552110 0.12329972E+02  0.13317297E+03                                 2.149376                            2.009575      -1.034057       2.385207                    0.997579       3.584805      10.099696       0.461715       1.228224      -0.725380      -0.034524      -0.008479      -0.014460       0.038378      -0.005296       0.005040      -0.008398       0.016357      -0.011842      -0.013571      -0.001240       0.014811              2.176778       2.613804       0.065740       0.495944       1.998907       0.152840       1.917625          -0.000003
           73              H       9.439818       0.157219      22.541891       0.081336       1.313967 0.95874377E+01  0.98563004E+02                                 1.987813                            1.815912      -1.056414       2.364895                    0.996724       3.754921      10.787078       0.461930       1.289789      -0.706941      -0.050895      -0.003621       0.012786       0.052601       0.003164      -0.006768       0.002100       0.017377      -0.059504      -0.021295       0.001125       0.020170              2.069033       2.961717       0.065334      -0.301285       1.730263       0.033493       1.515120           0.000000
           74              H      13.042444      -0.866864      21.527616       0.117565       1.064068 0.74861190E+01  0.73137561E+02                                 1.797496                            1.657728      -1.112034       2.361309                    0.995762       3.643775      10.574350       0.455430       1.376579      -0.687984       0.035621      -0.022533      -0.009951       0.043308      -0.002979      -0.006356       0.002661       0.005924      -0.047868      -0.017553       0.003777       0.013776              1.897479       2.180739      -0.566878      -0.244702       2.069996       0.241427       1.441702           0.000000
           75              H       8.683710       5.809427      23.051478       0.078232       1.402229 0.10496248E+02  0.10926856E+03                                 2.005136                            1.849224      -0.995678       2.388241                    0.997663       3.650597      10.211145       0.481580       1.221733      -0.723855      -0.048949      -0.009963       0.015434       0.052283      -0.001806      -0.012909      -0.004464       0.012915      -0.059319      -0.024732       0.004241       0.020491              2.045226       2.737912       0.343386      -0.165624       1.835797      -0.101164       1.561968           0.000001
           76              H      11.856271       7.800985      22.110701       0.111825       1.313404 0.95622506E+01  0.96995804E+02                                 1.908310                            1.757688      -0.990125       2.407897                    0.998306       3.416119       9.350903       0.498378       1.211588      -0.727289       0.030812       0.031462      -0.012051       0.045656       0.004824      -0.013182      -0.003165       0.014811      -0.063451      -0.025271       0.001752       0.023518              1.988962       1.787715       0.450747      -0.121859       2.634271      -0.269976       1.544901          -0.000000
           77              H      14.242663       1.208156      21.481067       0.099289       1.359268 0.99910634E+01  0.10492871E+03                                 2.119591                            1.912252      -1.452121       2.192630                    0.991603       3.986030      11.998820       0.424926       1.372492      -0.688400       0.035797      -0.016860      -0.010232       0.040871       0.004595       0.003874      -0.000856       0.015289      -0.038070      -0.013437      -0.002263       0.015700              2.277890       2.660621      -0.663670      -0.287211       2.494809       0.317170       1.678240          -0.000001
           78              H      13.408531       5.222409      21.485967       0.099488       1.544917 0.12262072E+02  0.13227708E+03                                 2.143208                            2.004263      -1.033996       2.385230                    0.997580       3.584240      10.096938       0.462177       1.228504      -0.725228       0.027317       0.013387      -0.023416       0.038389       0.010396      -0.003503      -0.004649      -0.015482       0.003237      -0.013582      -0.001234       0.014816              2.170417       2.413866       0.228215      -0.477955       2.132297      -0.287718       1.965087          -0.000003
           79              H       8.379625       8.460077      16.882531       0.081341       1.314707 0.95939324E+01  0.98646790E+02                                 1.988608                            1.816567      -1.056526       2.364839                    0.996723       3.755507      10.789806       0.461830       1.289844      -0.706931       0.008227       0.033794       0.039462       0.052602       0.013342      -0.000156       0.011459      -0.014114       0.029559      -0.021318       0.001114       0.020205              2.069882       1.606546       0.275310       0.131183       2.112385       0.645353       2.490716           0.000000
           80              H       8.489615       6.858869      13.349719       0.117551       1.063932 0.74846918E+01  0.73118692E+02                                 1.797193                            1.657449      -1.111917       2.361361                    0.995766       3.643480      10.572457       0.455527       1.376379      -0.688023       0.006873      -0.007523      -0.042097       0.043313       0.009002      -0.004443       0.005370      -0.009580       0.035390      -0.017579       0.003773       0.013806              1.897155       1.537676       0.080206      -0.355808       1.475971       0.084132       2.677817           0.000000
           81              H       5.551139       5.342632      20.763235       0.078240       1.402515 0.10498649E+02  0.10929850E+03                                 2.005321                            1.849372      -0.995599       2.388282                    0.997664       3.650639      10.211096       0.481592       1.221649      -0.723876       0.008410       0.038631       0.034214       0.052284       0.008471      -0.003335       0.009089      -0.029550       0.041287      -0.024755       0.004238       0.020517              2.045422       1.693522       0.364128       0.248916       2.329110       0.485085       2.113635           0.000001
           82              H       4.322900       1.976191      19.322670       0.111829       1.319687 0.96160425E+01  0.97663030E+02                                 1.913843                            1.762322      -0.990075       2.407912                    0.998306       3.416388       9.352676       0.497928       1.211171      -0.727465      -0.015266      -0.042460      -0.007002       0.045661       0.012539      -0.002332       0.012184      -0.030511       0.025546      -0.025287       0.001751       0.023536              1.994991       1.685990       0.486272      -0.098161       2.649606      -0.236970       1.649378          -0.000000
           83              H       7.149372       4.882863      13.567763       0.099300       1.351493 0.99250512E+01  0.10407750E+03                                 2.112138                            1.906306      -1.452127       2.192626                    0.991603       3.985401      11.993354       0.425401       1.373041      -0.688235       0.004370      -0.011544      -0.038957       0.040866       0.010322       0.008058       0.005045      -0.004107       0.013734      -0.013455      -0.002277       0.015732              2.269280       1.842064       0.146254      -0.421014       1.748977       0.123626       3.216800          -0.000001
           84              H       5.531097       2.602773      16.566489       0.099494       1.552110 0.12329962E+02  0.13317283E+03                                 2.149375                            2.009574      -1.034057       2.385207                    0.997579       3.584805      10.099696       0.461715       1.228224      -0.725380       0.003699      -0.035310      -0.014573       0.038378       0.003132      -0.002349      -0.003022      -0.014563      -0.038740      -0.013571      -0.001240       0.014811              2.176777       1.646085       0.054498      -0.062763       2.773299       0.301205       2.110948          -0.000003
           85              H     -13.000140      16.024612      14.207197       0.081339       1.314064 0.95883326E+01  0.98574904E+02                                 1.987958                            1.816035      -1.056287       2.364953                    0.996724       3.754959      10.787478       0.461898       1.289842      -0.706930       0.013546      -0.049192      -0.012785       0.052600      -0.002999      -0.004219       0.005713      -0.017494      -0.059507      -0.021298       0.001119       0.020179              2.069185       1.826138      -0.336206      -0.132006       2.866204       0.272914       1.515213           0.000000
           86              H     -15.166504      19.079867      15.221472       0.117569       1.063986 0.74854942E+01  0.73128848E+02                                 1.797285                            1.657571      -1.111930       2.361359                    0.995765       3.643544      10.572979       0.455494       1.376433      -0.688013      -0.033117       0.026079       0.009949       0.043311      -0.004180      -0.004607       0.005139      -0.000862      -0.047866      -0.017557       0.003776       0.013781              1.897212       2.438163      -0.475574      -0.309109       1.811913       0.150196       1.441560           0.000000
           87              H      -7.419153      17.195785      13.697610       0.078233       1.402977 0.10502883E+02  0.10935431E+03                                 2.005871                            1.849837      -0.995687       2.388233                    0.997663       3.650794      10.212291       0.481492       1.221770      -0.723854       0.006919      -0.049470      -0.015435       0.052282      -0.005463      -0.000087       0.013680      -0.007766      -0.059308      -0.024744       0.004247       0.020497              2.046001       1.720810      -0.016457       0.040185       2.854744       0.189984       1.562449           0.000001
           88              H       3.402670      -7.438535      14.638387       0.111827       1.314290 0.95701288E+01  0.97091461E+02                                 1.908877                            1.758214      -0.990170       2.407874                    0.998306       3.416187       9.350512       0.498409       1.211315      -0.727361       0.019394       0.039548       0.012055       0.045667      -0.000905      -0.001402       0.013504      -0.017608      -0.063474      -0.025288       0.001744       0.023544              1.989529       2.257636       0.616860       0.213988       2.165674       0.204930       1.545276          -0.000000
           89              H      -3.608564      -7.386194      15.268021       0.099292       1.360960 0.10005684E+02  0.10511925E+03                                 2.121365                            1.913688      -1.452080       2.192651                    0.991603       3.986310      12.001237       0.424760       1.372545      -0.688403      -0.027828       0.028130       0.010222       0.040868      -0.001240       0.002110      -0.003353      -0.017665      -0.038124      -0.013454      -0.002251       0.015705              2.279904       2.933288      -0.569069      -0.395284       2.226993       0.165231       1.679431          -0.000001
           90              H       0.454156      -6.834552      15.263121       0.099479       1.560992 0.12416603E+02  0.13436253E+03                                 2.159990                            2.018655      -1.034127       2.385169                    0.997578       3.587866      10.122543       0.459916       1.230701      -0.724912       0.003520       0.030190       0.023405       0.038361       0.012948       0.003236       0.004815      -0.000869       0.003342      -0.013590      -0.001200       0.014790              2.187800       2.035934       0.090210       0.113415       2.547766       0.553371       1.979701          -0.000003
           91              H       5.183007     -10.496560      19.866557       0.081328       1.314383 0.95911167E+01  0.98610754E+02                                 1.988282                            1.816300      -1.056365       2.364911                    0.996723       3.755318      10.788930       0.461864       1.289844      -0.706930       0.029118       0.019022      -0.039463       0.052602       0.014814      -0.010840      -0.003643      -0.005793       0.029558      -0.021321       0.001147       0.020174              2.069528       1.882814       0.372972      -0.564554       1.835490      -0.338713       2.490282           0.000000
           92              H       3.636756     -10.926524      23.399369       0.117550       1.063960 0.74851219E+01  0.73125197E+02                                 1.797352                            1.657598      -1.112037       2.361313                    0.995762       3.643715      10.573897       0.455457       1.376546      -0.687990      -0.009379       0.003979       0.042100       0.043315       0.010010      -0.006522       0.002432      -0.003861       0.035390      -0.017578       0.003787       0.013791              1.897324       1.432527       0.042994      -0.197935       1.581404       0.307487       2.678040           0.000000
           93              H      -6.815043      14.086811      15.985853       0.078232       1.402912 0.10502318E+02  0.10934708E+03                                 2.005797                            1.849774      -0.995848       2.388170                    0.997663       3.650890      10.212534       0.481505       1.221753      -0.723855       0.033616       0.020801      -0.034208       0.052277       0.015881      -0.009663       0.000134       0.012338       0.041282      -0.024761       0.004267       0.020494              2.045919       2.030088       0.483107      -0.374510       1.993483      -0.396541       2.114186           0.000001
           94              H      -9.579531      11.806707      17.426418       0.111820       1.318937 0.96099218E+01  0.97593485E+02                                 1.913702                            1.762187      -0.990246       2.407841                    0.998306       3.416942       9.356392       0.497725       1.211757      -0.727316      -0.034940      -0.028542       0.006991       0.045654       0.019330      -0.012239      -0.001828       0.007961       0.025560      -0.025282       0.001791       0.023491              1.994853       2.236775       0.680977       0.190672       2.098531       0.171495       1.649253          -0.000000
           95              H       2.220497     -12.848784      23.181325       0.099309       1.353686 0.99439851E+01  0.10432711E+03                                 2.114730                            1.908387      -1.452179       2.192602                    0.991602       3.986021      11.998668       0.425075       1.373421      -0.688178      -0.012348       0.000269       0.038942       0.040854       0.009315      -0.002021      -0.009231      -0.009825       0.013798      -0.013472      -0.002205       0.015677              2.272272       1.669172       0.084675      -0.257392       1.926019       0.356468       3.221626          -0.000001
           96              H      -9.391474      13.154718      20.182599       0.099483       1.545696 0.12270202E+02  0.13238998E+03                                 2.144218                            2.005167      -1.033830       2.385314                    0.997581       3.584786      10.100252       0.461979       1.228799      -0.725166      -0.034540      -0.008281       0.014571       0.038391       0.007019       0.002080       0.003262       0.007450      -0.038747      -0.013590      -0.001249       0.014839              2.171441       2.606765       0.395022      -0.303709       1.801688      -0.041088       2.105869          -0.000003
           97              H      -0.561992       5.298711      13.092475       0.081328       1.314384 0.95911251E+01  0.98610859E+02                                 1.988283                            1.816301      -1.056365       2.364911                    0.996723       3.755318      10.788930       0.461864       1.289844      -0.706930      -0.050894       0.012891      -0.003257       0.052602      -0.007450       0.000664       0.008094       0.035003      -0.006643      -0.021321       0.001147       0.020174              2.069529       2.962535      -0.293669       0.094060       1.540199       0.076459       1.705852           0.000000
           98              H       3.040652       4.932378      14.486490       0.117550       1.063961 0.74851241E+01  0.73125220E+02                                 1.797352                            1.657598      -1.112037       2.361313                    0.995762       3.643715      10.573896       0.455457       1.376546      -0.687990       0.035625       0.002647       0.024496       0.043315      -0.004018       0.005780       0.007779       0.023953       0.006238      -0.017578       0.003787       0.013791              1.897324       2.180515       0.071536       0.613228       1.389614       0.151330       2.121844           0.000000
           99              H      -1.318169       2.913874       7.942703       0.078232       1.402910 0.10502300E+02  0.10934684E+03                                 2.005796                            1.849773      -0.995839       2.388174                    0.997663       3.650887      10.212525       0.481505       1.221754      -0.723855      -0.048941       0.018352       0.000911       0.052277      -0.010279       0.008034       0.012304       0.026454      -0.018694      -0.024761       0.004267       0.020494              2.045918       2.738952      -0.315268      -0.214706       1.718556       0.169245       1.680247           0.000001
          100              H       1.854376       1.103346       6.688334       0.111820       1.318938 0.96099271E+01  0.97593556E+02                                 1.913704                            1.762188      -0.990246       2.407841                    0.998306       3.416942       9.356394       0.497725       1.211757      -0.727316       0.030809      -0.026167      -0.021223       0.045654      -0.013815       0.002440       0.012128       0.030291      -0.016902      -0.025282       0.001791       0.023491              1.994855       1.792569      -0.332404      -0.330927       2.057260       0.609640       2.134735          -0.000000
          101              H       4.240848       3.854538      12.712735       0.099309       1.353685 0.99439840E+01  0.10432709E+03                                 2.114730                            1.908387      -1.452179       2.192602                    0.991602       3.986021      11.998667       0.425075       1.373421      -0.688178       0.035786      -0.000445       0.019704       0.040854       0.001084      -0.005893       0.005401       0.023073      -0.014656      -0.013472      -0.002205       0.015677              2.272272       2.653538       0.082776       0.715424       1.604660       0.194216       2.558617          -0.000001
          102              H       3.406670       1.851622       9.233821       0.099483       1.545696 0.12270209E+02  0.13239008E+03                                 2.144218                            2.005168      -1.033831       2.385314                    0.997581       3.584786      10.100253       0.461978       1.228799      -0.725166       0.027314      -0.026978       0.000114       0.038391      -0.008246      -0.007223       0.004997      -0.014973       0.004938      -0.013590      -0.001249       0.014839              2.171441       2.415015      -0.528322       0.041395       2.257160       0.216425       1.842149          -0.000003
          103              H      -1.622243      -3.753909       8.731583       0.081339       1.314064 0.95883324E+01  0.98574899E+02                                 1.987958                            1.816034      -1.056287       2.364953                    0.996724       3.754959      10.787477       0.461898       1.289841      -0.706930       0.008235       0.017279      -0.048994       0.052600      -0.006808      -0.011455      -0.009042      -0.009992       0.041964      -0.021298       0.001119       0.020179              2.069185       1.606081      -0.024021      -0.303824       1.836658      -0.486247       2.764815           0.000000
          104              H      -1.512211      -6.012780      11.884655       0.117569       1.063987 0.74854998E+01  0.73128916E+02                                 1.797286                            1.657572      -1.111930       2.361359                    0.995765       3.643544      10.572980       0.455494       1.376433      -0.688013       0.006869      -0.032698       0.027559       0.043311      -0.008348      -0.005550      -0.008244      -0.014615       0.020304      -0.017557       0.003776       0.013781              1.897213       1.537772      -0.348247       0.108413       2.304465      -0.562443       1.849401           0.000000
          105              H      -4.450719       1.165609       9.491064       0.078233       1.402979 0.10502904E+02  0.10935457E+03                                 2.005873                            1.849838      -0.995687       2.388232                    0.997663       3.650794      10.212292       0.481492       1.221770      -0.723854       0.008411       0.010313      -0.050560       0.052282      -0.007121      -0.005651      -0.007062      -0.026077       0.051693      -0.024744       0.004247       0.020497              2.046003       1.693920       0.033523      -0.439958       1.747877      -0.149352       2.696214           0.000001
          106              H      -5.678910       1.601299      13.126774       0.111828       1.314286 0.95700903E+01  0.97091002E+02                                 1.908876                            1.758213      -0.990161       2.407878                    0.998305       3.416178       9.350493       0.498408       1.211318      -0.727361      -0.015262       0.015174       0.040276       0.045665      -0.008290      -0.009692      -0.005001      -0.018091       0.062830      -0.025288       0.001743       0.023545              1.989528       1.681909      -0.326653      -0.370402       2.098625       0.549152       2.188050          -0.000000
          107              H      -2.852433      -4.835930      13.486915       0.099292       1.360960 0.10005686E+02  0.10511926E+03                                 2.121365                            1.913688      -1.452080       2.192651                    0.991603       3.986310      12.001237       0.424760       1.372545      -0.688403       0.004362      -0.027974       0.029472       0.040868       0.001793      -0.012962      -0.004603      -0.003351       0.015929      -0.013454      -0.002251       0.015705              2.279904       1.849556      -0.440950       0.084508       2.756956      -0.702475       2.233201          -0.000001
          108              H      -4.470701      -1.098908      13.962204       0.099480       1.560963 0.12416331E+02  0.13435885E+03                                 2.159963                            2.018632      -1.034113       2.385177                    0.997578       3.587841      10.122445       0.459918       1.230700      -0.724912       0.003705       0.005044       0.037847       0.038361      -0.003601      -0.001503       0.013079       0.002770       0.013070      -0.013590      -0.001200       0.014790              2.187772       1.652799      -0.082333      -0.015981       2.025581       0.137355       2.884936          -0.000004
          109              H      -2.998435      18.436175       3.518113       0.081341       1.314708 0.95939361E+01  0.98646834E+02                                 1.988608                            1.816567      -1.056526       2.364839                    0.996723       3.755507      10.789805       0.461830       1.289844      -0.706931       0.013548       0.013516       0.048997       0.052602      -0.002157       0.004729       0.013845       0.016320       0.041955      -0.021318       0.001114       0.020205              2.069883       1.826731       0.053802       0.357348       1.617067       0.448798       2.765850           0.000000
          110              H      -5.164842      17.786905       0.365041       0.117551       1.063933 0.74846968E+01  0.73118751E+02                                 1.797193                            1.657450      -1.111916       2.361361                    0.995766       3.643480      10.572457       0.455526       1.376379      -0.688023      -0.033117      -0.004418      -0.027564       0.043313      -0.001903       0.005942       0.008014       0.021857       0.020305      -0.017579       0.003773       0.013806              1.897155       2.438186      -0.029868       0.566455       1.403996       0.085252       1.849284           0.000000
          111              H       2.582541      17.409266       2.758632       0.078240       1.402515 0.10498650E+02  0.10929852E+03                                 2.005321                            1.849372      -0.995599       2.388282                    0.997664       3.650639      10.211097       0.481591       1.221649      -0.723876       0.006922       0.011367       0.050562       0.052284       0.002655       0.004791       0.007706       0.029240       0.051697      -0.024755       0.004238       0.020517              2.045423       1.720362       0.042997      -0.005888       1.720571       0.464399       2.695334           0.000001
          112              H      -6.599000       2.252052      23.622314       0.111829       1.319688 0.96160497E+01  0.97663119E+02                                 1.913844                            1.762323      -0.990075       2.407912                    0.998306       3.416389       9.352679       0.497928       1.211171      -0.727465       0.019387      -0.009337      -0.040273       0.045661      -0.000759       0.001499       0.010811       0.024496       0.062786      -0.025287       0.001751       0.023536              1.994992       2.264381      -0.123653      -0.644065       1.526258       0.166906       2.194337          -0.000000
          113              H     -13.610239       2.771157      23.262173       0.099300       1.351494 0.99250552E+01  0.10407755E+03                                 2.112138                            1.906306      -1.452127       2.192626                    0.991603       3.985401      11.993354       0.425401       1.373041      -0.688235      -0.027823      -0.005202      -0.029476       0.040866       0.002466       0.000021       0.013762       0.000319       0.016009      -0.013455      -0.002277       0.015732              2.269281       2.917849      -0.057394       0.685458       1.667011       0.153414       2.222984          -0.000001
          114              H      -9.547525       2.491089      22.786884       0.099494       1.552111 0.12329974E+02  0.13317300E+03                                 2.149376                            2.009575      -1.034057       2.385207                    0.997579       3.584804      10.099692       0.461715       1.228224      -0.725380       0.003514       0.005165      -0.037866       0.038378      -0.003682      -0.012817      -0.002901       0.002341       0.013376      -0.013571      -0.001240       0.014811              2.176778       2.025907       0.052683      -0.133680       1.635861      -0.030488       2.868566          -0.000003
          115              H      -4.818662       8.308793      23.656613       0.081336       1.313965 0.95874191E+01  0.98562758E+02                                 1.987811                            1.815910      -1.056415       2.364895                    0.996724       3.754919      10.787067       0.461931       1.289788      -0.706941       0.029112      -0.043690       0.003257       0.052601      -0.016787      -0.007394      -0.003297      -0.017860      -0.006654      -0.021295       0.001125       0.020170              2.069030       1.882403      -0.675177      -0.040689       2.619206      -0.114149       1.705482           0.000000
          116              H      -6.364932      11.583267      22.262598       0.117565       1.064068 0.74861209E+01  0.73137583E+02                                 1.797497                            1.657728      -1.112034       2.361309                    0.995762       3.643776      10.574352       0.455430       1.376578      -0.687984      -0.009377       0.034467      -0.024489       0.043308      -0.010651      -0.005388      -0.008012      -0.013587       0.006232      -0.017553       0.003777       0.013776              1.897479       1.432633      -0.192977       0.061742       2.137796      -0.628656       2.122008           0.000000
          117              H       3.186672      20.945444       4.306993       0.078232       1.402229 0.10496254E+02  0.10926863E+03                                 2.005136                            1.849225      -0.995678       2.388241                    0.997663       3.650597      10.211145       0.481580       1.221733      -0.723855       0.033615      -0.040034      -0.000911       0.052283      -0.016306      -0.008904      -0.011653      -0.007654      -0.018710      -0.024732       0.004240       0.020491              2.045226       2.029416      -0.565613      -0.231004       2.426529       0.145917       1.679733           0.000001
          118              H       0.422201      23.333073       5.561362       0.111825       1.313404 0.95622523E+01  0.96995815E+02                                 1.908309                            1.757687      -0.990124       2.407898                    0.998306       3.416119       9.350899       0.498378       1.211586      -0.727289      -0.034942       0.020327       0.021222       0.045656      -0.020281      -0.010616      -0.006313      -0.006193      -0.016953      -0.025271       0.001752       0.023518              1.988961       2.229763      -0.174617      -0.681810       1.608988       0.108361       2.128133          -0.000000
          119              H      -7.781167      12.355582      24.036353       0.099289       1.359268 0.99910618E+01  0.10492869E+03                                 2.119590                            1.912251      -1.452121       2.192630                    0.991603       3.986030      11.998819       0.424927       1.372491      -0.688401      -0.012339       0.033606      -0.019717       0.040871      -0.006434      -0.007026       0.003791      -0.019289      -0.014666      -0.013437      -0.002263       0.015700              2.277889       1.672461      -0.266267       0.055612       2.595861      -0.742273       2.565345          -0.000001
          120              H       0.610224      25.045966       3.015875       0.099488       1.544917 0.12262069E+02  0.13227702E+03                                 2.143207                            2.004262      -1.033995       2.385230                    0.997580       3.584240      10.096935       0.462178       1.228503      -0.725228      -0.034536       0.016764      -0.000114       0.038389      -0.001715      -0.007108       0.005178       0.021949       0.004934      -0.013582      -0.001234       0.014816              2.170416       2.605473      -0.460285      -0.190121       2.064447      -0.111057       1.841327          -0.000003
          121              H      -3.378423       4.706147      23.384670       0.081339       1.314064 0.95883306E+01  0.98574877E+02                                 1.987958                            1.816034      -1.056287       2.364953                    0.996724       3.754959      10.787477       0.461898       1.289841      -0.706930      -0.008235       0.051070       0.009532       0.052600      -0.006517      -0.011623       0.002401      -0.029812      -0.017497      -0.021298       0.001119       0.020179              2.069185       1.606081      -0.251110      -0.172713       2.953881       0.158767       1.647592           0.000000
          122              H      -3.488455       0.846075      23.764410       0.117569       1.063987 0.74854949E+01  0.73128856E+02                                 1.797285                            1.657571      -1.111930       2.361359                    0.995765       3.643544      10.572979       0.455494       1.376433      -0.688013      -0.006869      -0.040216       0.014538       0.043311      -0.000632      -0.010004      -0.002891      -0.023888      -0.007515      -0.017557       0.003776       0.013781              1.897212       1.537772       0.268010      -0.247387       2.450247      -0.478277       1.703618           0.000000
          123              H      -0.549947       6.508132      18.744485       0.078233       1.402979 0.10502901E+02  0.10935453E+03                                 2.005873                            1.849838      -0.995688       2.388232                    0.997663       3.650794      10.212292       0.481492       1.221770      -0.723854      -0.008411       0.048943       0.016348       0.052282      -0.001333      -0.008993       0.002015      -0.041798       0.004528      -0.024744       0.004247       0.020497              2.046003       1.693920      -0.397778      -0.190944       2.588478       0.335959       1.855612           0.000001
          124              H       0.678244       3.577339      16.549339       0.111827       1.314287 0.95701011E+01  0.97091138E+02                                 1.908877                            1.758214      -0.990161       2.407878                    0.998305       3.416178       9.350494       0.498408       1.211319      -0.727361       0.015262      -0.027293      -0.033278       0.045665      -0.004249      -0.012025       0.007186      -0.039199      -0.000495      -0.025288       0.001743       0.023545              1.989529       1.681910      -0.157455      -0.468089       1.690122       0.313308       2.596557          -0.000000
          125              H      -2.148233       0.046885      21.944105       0.099292       1.360959 0.10005677E+02  0.10511916E+03                                 2.121364                            1.913687      -1.452080       2.192651                    0.991603       3.986309      12.001234       0.424760       1.372545      -0.688403      -0.004362      -0.039511       0.009490       0.040868      -0.012122      -0.004928       0.000422      -0.012054      -0.010179      -0.013454      -0.002251       0.015705              2.279903       1.849556       0.293658      -0.339623       2.972488      -0.578039       2.017666          -0.000001
          126              H      -0.529965       1.503751      18.470092       0.099480       1.560962 0.12416314E+02  0.13435863E+03                                 2.159961                            2.018631      -1.034113       2.385177                    0.997578       3.587841      10.122444       0.459919       1.230700      -0.724912      -0.003705      -0.030254      -0.023291       0.038361       0.000499      -0.003870       0.009969       0.008156       0.029229      -0.013590      -0.001200       0.014790              2.187771       1.652798       0.027326      -0.079293       2.551151       0.440787       2.359363          -0.000003
          127              H      -4.438674       5.455719      13.364418       0.081328       1.314384 0.95911259E+01  0.98610869E+02                                 1.988283                            1.816301      -1.056365       2.364911                    0.996723       3.755318      10.788930       0.461864       1.289844      -0.706930       0.050894       0.009266      -0.009535       0.052602       0.004300      -0.006120       0.010187       0.031378      -0.017521      -0.021321       0.001147       0.020174              2.069529       2.962536       0.228292      -0.207297       1.598225       0.109960       1.647826           0.000000
          128              H      -8.041318       4.065296      12.984678       0.117550       1.063961 0.74851262E+01  0.73125247E+02                                 1.797353                            1.657599      -1.112037       2.361313                    0.995762       3.643715      10.573897       0.455457       1.376546      -0.687990      -0.035625      -0.019890      -0.014540       0.043315       0.007014      -0.000590       0.010426       0.019368      -0.007516      -0.017578       0.003787       0.013791              1.897325       2.180516       0.495308       0.368562       1.807739       0.392729       1.703720           0.000000
          129              H      -3.682497       8.723178      18.004603       0.078232       1.402910 0.10502301E+02  0.10934685E+03                                 2.005797                            1.849773      -0.995839       2.388174                    0.997663       3.650887      10.212526       0.481505       1.221754      -0.723855       0.048941       0.008387      -0.016349       0.052277       0.012097      -0.004885       0.007832       0.034199       0.004541      -0.024761       0.004267       0.020494              2.045918       2.738952      -0.028310      -0.380382       1.543255       0.068037       1.855548           0.000001
          130              H      -6.855042       8.904250      20.199749       0.111819       1.318938 0.96099270E+01  0.97593555E+02                                 1.913704                            1.762188      -0.990246       2.407841                    0.998306       3.416942       9.356394       0.497725       1.211757      -0.727316      -0.030809       0.005297       0.033273       0.045654       0.009021      -0.010744       0.008963       0.035773      -0.000455      -0.025282       0.001791       0.023491              1.994855       1.792570      -0.120394      -0.453333       1.587409       0.338378       2.604586          -0.000000
          131              H      -9.241514       5.062511      14.804983       0.099309       1.353685 0.99439848E+01  0.10432710E+03                                 2.114730                            1.908387      -1.452179       2.192602                    0.991602       3.986021      11.998666       0.425075       1.373421      -0.688178      -0.035786      -0.017287      -0.009466       0.040854      -0.005646      -0.002007       0.004523       0.024594      -0.010094      -0.013472      -0.002205       0.015677              2.272272       2.653537       0.578192       0.429393       2.151942       0.510183       2.011336          -0.000001
          132              H      -8.407336       7.073914      18.278996       0.099483       1.545695 0.12270191E+02  0.13238983E+03                                 2.144216                            2.005166      -1.033831       2.385314                    0.997581       3.584786      10.100251       0.461979       1.228799      -0.725166      -0.027314      -0.013587       0.023307       0.038391      -0.002133      -0.010753       0.000326      -0.006882       0.029209      -0.013590      -0.001249       0.014839              2.171439       2.415014       0.300006      -0.436845       1.758470      -0.071487       2.340834          -0.000003
          133              H      -0.182004      -2.188126       5.475614       0.081336       1.313967 0.95874333E+01  0.98562946E+02                                 1.987813                            1.815912      -1.056414       2.364895                    0.996724       3.754921      10.787077       0.461930       1.289788      -0.706941      -0.029112      -0.024665       0.036208       0.052601       0.001989      -0.018235      -0.006956      -0.011523       0.012358      -0.021295       0.001125       0.020170              2.069033       1.882405       0.302345      -0.605069       2.032763      -0.452727       2.291930           0.000000
          134              H       1.364266       0.656343       3.336817       0.117565       1.064068 0.74861215E+01  0.73137592E+02                                 1.797497                            1.657728      -1.112034       2.361309                    0.995762       3.643776      10.574353       0.455430       1.376578      -0.687984       0.009377       0.038442      -0.017605       0.043308       0.000659      -0.011918      -0.005599      -0.017768      -0.006310      -0.017553       0.003777       0.013776              1.897479       1.432633       0.149957      -0.136254       2.670381      -0.321174       1.589424           0.000000
          135              H      -8.187338      20.887450       4.206546       0.078232       1.402229 0.10496257E+02  0.10926867E+03                                 2.005137                            1.849225      -0.995678       2.388241                    0.997663       3.650597      10.211145       0.481580       1.221733      -0.723855      -0.033615      -0.019227       0.035126       0.052283       0.000442      -0.018573      -0.011535      -0.007859      -0.019324      -0.024732       0.004240       0.020491              2.045226       2.029416       0.082746      -0.605338       1.740059      -0.250407       2.366203           0.000001
          136              H      -5.422867      20.994923       1.511612       0.111825       1.313404 0.95622511E+01  0.96995799E+02                                 1.908308                            1.757687      -0.990125       2.407898                    0.998306       3.416119       9.350899       0.498378       1.211586      -0.727289       0.034942      -0.008215      -0.028215       0.045656       0.000946      -0.022872      -0.008168      -0.002980      -0.007314      -0.025271       0.001752       0.023518              1.988961       2.229763      -0.503161      -0.492123       1.904508       0.278977       1.832612          -0.000000
          137              H       2.780501      -0.493632       1.781106       0.099289       1.359268 0.99910611E+01  0.10492868E+03                                 2.119590                            1.912251      -1.452121       2.192630                    0.991603       3.986031      11.998823       0.424927       1.372491      -0.688400       0.012339       0.033879      -0.019246       0.040871      -0.002868      -0.009085      -0.005456      -0.003273       0.033383      -0.013437      -0.002263       0.015700              2.277889       1.672461       0.181293      -0.202790       3.215794      -0.384362       1.945412          -0.000001
          138              H      -5.610890      24.055825       1.300918       0.099488       1.544918 0.12262084E+02  0.13227724E+03                                 2.143210                            2.004264      -1.033996       2.385230                    0.997580       3.584240      10.096940       0.462177       1.228505      -0.725228       0.034536       0.008480      -0.014461       0.038389      -0.005299      -0.005039       0.008409       0.016352      -0.011858      -0.013582      -0.001234       0.014816              2.170418       2.605476       0.065490      -0.493681       1.993285      -0.152144       1.912494          -0.000003
          139              H      -2.002231      20.316030       6.774082       0.081341       1.314707 0.95939279E+01  0.98646731E+02                                 1.988607                            1.816566      -1.056526       2.364839                    0.996723       3.755507      10.789805       0.461830       1.289844      -0.706931      -0.013548      -0.035675      -0.036204       0.052602       0.005174       0.000497       0.019540       0.006456       0.012365      -0.021318       0.001114       0.020205              2.069882       1.826731       0.282574       0.225265       2.089997       0.721838       2.292918           0.000000
          140              H       0.164176      22.722056       8.912879       0.117551       1.063933 0.74846982E+01  0.73118766E+02                                 1.797193                            1.657450      -1.111917       2.361361                    0.995766       3.643480      10.572456       0.455527       1.376378      -0.688023       0.033117       0.021662       0.017608       0.043313       0.006097       0.001323       0.013135       0.012986      -0.006308      -0.017579       0.003773       0.013806              1.897155       2.438186       0.505501       0.257357       1.664136       0.235441       1.589144           0.000000
          141              H      -7.583207      20.460317       8.043150       0.078240       1.402515 0.10498655E+02  0.10929858E+03                                 2.005322                            1.849373      -0.995599       2.388282                    0.997664       3.650639      10.211096       0.481591       1.221649      -0.723876      -0.006922      -0.038105      -0.035125       0.052284       0.002822       0.004695       0.021377       0.005562      -0.019336      -0.024755       0.004238       0.020517              2.045423       1.720362      -0.026597       0.034293       2.049475       0.654287       2.366431           0.000001
          142              H       1.598334      -5.186743      10.738084       0.111829       1.319688 0.96160527E+01  0.97663157E+02                                 1.913844                            1.762323      -0.990075       2.407912                    0.998306       3.416389       9.352679       0.497928       1.211171      -0.727465      -0.019387       0.030209       0.028222       0.045661       0.001678       0.000092       0.024303       0.001128      -0.007319      -0.025287       0.001751       0.023536              1.994992       2.264381      -0.495954      -0.429115       1.882781       0.372739       1.837816          -0.000000
          143              H       8.609573      -4.615302      10.468590       0.099300       1.351493 0.99250526E+01  0.10407751E+03                                 2.112138                            1.906306      -1.452127       2.192626                    0.991603       3.985401      11.993353       0.425401       1.373041      -0.688235       0.027823       0.022926       0.019243       0.040866      -0.001215       0.002146       0.010417       0.006114       0.033394      -0.013455      -0.002277       0.015732              2.269281       2.917849       0.622324       0.293017       1.951135       0.317450       1.938858          -0.000001
          144              H       4.546859      -4.343720      10.948778       0.099494       1.552109 0.12329960E+02  0.13317282E+03                                 2.149375                            2.009574      -1.034057       2.385207                    0.997579       3.584805      10.099696       0.461715       1.228224      -0.725380      -0.003514       0.035376       0.014460       0.038378      -0.009259      -0.009598       0.001952      -0.006065      -0.011842      -0.013571      -0.001240       0.014811              2.176777       2.025907      -0.142111      -0.021214       2.586801       0.518527       1.917624          -0.000003
          145              H     -12.003979      12.264963      14.207197       0.081336       1.313965 0.95874136E+01  0.98562694E+02                                 1.987811                            1.815910      -1.056414       2.364895                    0.996724       3.754918      10.787066       0.461930       1.289789      -0.706941      -0.013551       0.049191      -0.012786       0.052601      -0.003000       0.004236      -0.005681      -0.017493      -0.059504      -0.021295       0.001125       0.020170              2.069031       1.826022      -0.336189       0.132005       2.865952      -0.272891       1.515119           0.000000
          146              H      -9.837601       9.209728      15.221472       0.117565       1.064068 0.74861198E+01  0.73137567E+02                                 1.797496                            1.657727      -1.112034       2.361309                    0.995762       3.643776      10.574351       0.455430       1.376578      -0.687984       0.033118      -0.026073       0.009951       0.043308      -0.004179       0.004627      -0.005105      -0.000862      -0.047868      -0.017553       0.003777       0.013776              1.897479       2.438603      -0.475711       0.309187       1.812132      -0.150233       1.441701           0.000000
          147              H      12.420328      11.093781      13.697610       0.078232       1.402229 0.10496251E+02  0.10926860E+03                                 2.005136                            1.849225      -0.995678       2.388241                    0.997663       3.650597      10.211145       0.481580       1.221733      -0.723855      -0.006923       0.049471      -0.015434       0.052283      -0.005463       0.000095      -0.013659      -0.007775      -0.059319      -0.024732       0.004241       0.020491              2.045226       1.720201      -0.016426      -0.040171       2.853509      -0.189873       1.561968           0.000001
          148              H      11.600175       7.438812      14.638387       0.111825       1.313404 0.95622496E+01  0.96995780E+02                                 1.908308                            1.757687      -0.990125       2.407898                    0.998306       3.416119       9.350899       0.498378       1.211586      -0.727289      -0.019393      -0.039537       0.012051       0.045656      -0.000903       0.001410      -0.013483      -0.017584      -0.063451      -0.025271       0.001752       0.023518              1.988961       2.256899       0.616627      -0.213916       2.165083      -0.204881       1.544900          -0.000000
          149              H     -11.393883       7.386482      15.268021       0.099289       1.359268 0.99910604E+01  0.10492867E+03                                 2.119590                            1.912251      -1.452120       2.192630                    0.991603       3.986030      11.998819       0.424927       1.372491      -0.688401       0.027828      -0.028130       0.010232       0.040871      -0.001231      -0.002099       0.003367      -0.017667      -0.038070      -0.013437      -0.002263       0.015700              2.277888       2.930366      -0.568300       0.394767       2.225059      -0.165063       1.678239          -0.000001
          150              H      14.548698       6.834841      15.263121       0.099488       1.544917 0.12262069E+02  0.13227703E+03                                 2.143208                            2.004262      -1.033995       2.385230                    0.997580       3.584240      10.096937       0.462178       1.228504      -0.725228      -0.003516      -0.030217       0.023416       0.038389       0.012951      -0.003216      -0.004853      -0.001026       0.003237      -0.013582      -0.001234       0.014816              2.170416       2.020140       0.089013      -0.111946       2.526022      -0.546526       1.965087          -0.000003
          151              H       9.819907      10.496935      19.866557       0.081341       1.314708 0.95939395E+01  0.98646877E+02                                 1.988608                            1.816567      -1.056528       2.364838                    0.996723       3.755510      10.789814       0.461831       1.289844      -0.706931      -0.029119      -0.019021      -0.039462       0.052602       0.014813       0.010856       0.003673      -0.005794       0.029558      -0.021318       0.001114       0.020205              2.069883       1.883140       0.373099       0.564718       1.835791       0.338795       2.490718           0.000000
          152              H      11.366205      10.926966      23.399369       0.117551       1.063932 0.74846864E+01  0.73118622E+02                                 1.797192                            1.657449      -1.111915       2.361361                    0.995766       3.643479      10.572451       0.455527       1.376378      -0.688023       0.009384      -0.003972       0.042097       0.043313       0.010012       0.006544      -0.002399      -0.003865       0.035391      -0.017579       0.003773       0.013806              1.897153       1.432414       0.042991       0.197922       1.581232      -0.307415       2.677814           0.000000
          153              H      11.816248      14.202798      15.985853       0.078240       1.402515 0.10498653E+02  0.10929855E+03                                 2.005321                            1.849372      -0.995599       2.388282                    0.997664       3.650640      10.211099       0.481592       1.221649      -0.723876      -0.033618      -0.020806      -0.034214       0.052284       0.015875       0.009681      -0.000115       0.012334       0.041287      -0.024755       0.004238       0.020517              2.045423       2.029624       0.482956       0.374372       1.993008       0.396374       2.113635           0.000001
          154              H     -15.424545      16.482929      17.426418       0.111829       1.319688 0.96160516E+01  0.97663143E+02                                 1.913843                            1.762323      -0.990075       2.407912                    0.998306       3.416389       9.352679       0.497928       1.211171      -0.727465       0.034943       0.028546       0.007002       0.045661       0.019341       0.012264       0.001863       0.007969       0.025546      -0.025287       0.001751       0.023536              1.994992       2.236903       0.681046      -0.190698       2.098694      -0.171536       1.649378          -0.000000
          155              H     -17.222839      12.849222      23.181325       0.099300       1.351499 0.99250967E+01  0.10407809E+03                                 2.112145                            1.906310      -1.452126       2.192626                    0.991603       3.985402      11.993363       0.425400       1.373042      -0.688235       0.012340      -0.000272       0.038957       0.040866       0.009319       0.002070       0.009279      -0.009782       0.013734      -0.013455      -0.002277       0.015732              2.269289       1.667398       0.084500       0.256894       1.923652      -0.355733       3.216818          -0.000001
          156              H     -15.612565      15.134970      20.182599       0.099494       1.552112 0.12329986E+02  0.13317317E+03                                 2.149378                            2.009577      -1.034057       2.385207                    0.997579       3.584806      10.099704       0.461715       1.228225      -0.725379       0.034524       0.008283       0.014573       0.038378       0.007012      -0.002066      -0.003222       0.007391      -0.038740      -0.013571      -0.001240       0.014811              2.176781       2.613807       0.396634       0.304901       1.805584       0.041227       2.110951          -0.000003
          157              H       5.563132      -0.156793      22.541891       0.081339       1.314064 0.95883309E+01  0.98574880E+02                                 1.987958                            1.816034      -1.056287       2.364953                    0.996724       3.754959      10.787477       0.461898       1.289841      -0.706930       0.050894       0.003626       0.012785       0.052600       0.003165       0.006793      -0.002074       0.017376      -0.059507      -0.021298       0.001119       0.020179              2.069185       2.961960       0.065362       0.301307       1.730381      -0.033486       1.515213           0.000000
          158              H       1.960493       0.867271      21.527616       0.117569       1.063987 0.74855021E+01  0.73128942E+02                                 1.797286                            1.657571      -1.111931       2.361359                    0.995765       3.643546      10.572985       0.455494       1.376432      -0.688013      -0.035626       0.022531      -0.009949       0.043311      -0.002980       0.006380      -0.002631       0.005924      -0.047866      -0.017557       0.003776       0.013781              1.897213       2.180410      -0.566703       0.244642       2.069668      -0.241367       1.441560           0.000000
          159              H       6.319247      -5.808991      23.051478       0.078233       1.402979 0.10502906E+02  0.10935460E+03                                 2.005874                            1.849839      -0.995687       2.388232                    0.997663       3.650794      10.212292       0.481492       1.221770      -0.723854       0.048947       0.009966       0.015435       0.052282      -0.001808       0.012927       0.004478       0.012907      -0.059308      -0.024744       0.004247       0.020497              2.046004       2.739102       0.343559       0.165724       1.836458       0.101214       1.562451           0.000001
          160              H       3.146673      -7.800567      22.110701       0.111827       1.314289 0.95701123E+01  0.97091242E+02                                 1.908874                            1.758212      -0.990170       2.407874                    0.998306       3.416185       9.350501       0.498410       1.211314      -0.727362      -0.030821      -0.031467      -0.012055       0.045667       0.004829       0.013199       0.003180       0.014833      -0.063474      -0.025288       0.001744       0.023544              1.989526       1.788173       0.450882       0.121881       2.635133       0.270059       1.545274          -0.000000
          161              H       0.760273      -1.207750      21.481067       0.099292       1.360960 0.10005684E+02  0.10511924E+03                                 2.121365                            1.913688      -1.452079       2.192651                    0.991603       3.986309      12.001234       0.424760       1.372545      -0.688403      -0.035797       0.016860      -0.010222       0.040868       0.004587      -0.003864       0.000872       0.015298      -0.038124      -0.013454      -0.002251       0.015705              2.279904       2.663148      -0.664576       0.287542       2.497133      -0.317601       1.679431          -0.000001
          162              H       1.594404      -5.222003      21.485967       0.099480       1.560963 0.12416329E+02  0.13435885E+03                                 2.159963                            2.018633      -1.034113       2.385177                    0.997578       3.587841      10.122448       0.459918       1.230701      -0.724912      -0.027289      -0.013382      -0.023404       0.038361       0.010344       0.003461       0.004656      -0.015600       0.003342      -0.013590      -0.001200       0.014790              2.187773       2.434163       0.231009       0.483908       2.149477       0.291377       1.979678          -0.000003
          163              H       6.623250      -8.459758      16.882531       0.081328       1.314383 0.95911187E+01  0.98610779E+02                                 1.988283                            1.816300      -1.056365       2.364911                    0.996723       3.755318      10.788930       0.461864       1.289844      -0.706930      -0.008229      -0.033793       0.039463       0.052602       0.013343       0.000178      -0.011434      -0.014117       0.029558      -0.021321       0.001147       0.020174              2.069529       1.606323       0.275220      -0.131160       2.111982      -0.645170       2.490282           0.000000
          164              H       6.513213      -6.858616      13.349719       0.117550       1.063961 0.74851231E+01  0.73125211E+02                                 1.797352                            1.657598      -1.112037       2.361313                    0.995762       3.643715      10.573897       0.455457       1.376546      -0.687990      -0.006878       0.007516      -0.042100       0.043315       0.008999       0.004467      -0.005338      -0.009580       0.035390      -0.017578       0.003787       0.013791              1.897324       1.537840       0.080227       0.355880       1.476092      -0.084121       2.678041           0.000000
          165              H       9.451787      -5.342239      20.763235       0.078232       1.402910 0.10502299E+02  0.10934683E+03                                 2.005796                            1.849772      -0.995839       2.388174                    0.997663       3.650888      10.212527       0.481505       1.221753      -0.723855      -0.008407      -0.038627       0.034208       0.052277       0.008474       0.003347      -0.009066      -0.029560       0.041282      -0.024761       0.004267       0.020494              2.045917       1.693901       0.364248      -0.249028       2.329668      -0.485270       2.114184           0.000001
          166              H      10.680007      -1.975826      19.322670       0.111819       1.318937 0.96099216E+01  0.97593485E+02                                 1.913703                            1.762187      -0.990246       2.407841                    0.998306       3.416942       9.356393       0.497725       1.211757      -0.727316       0.015263       0.042456      -0.006991       0.045654       0.012533       0.002356      -0.012149      -0.030492       0.025560      -0.025282       0.001791       0.023491              1.994854       1.685875       0.486207       0.098131       2.649433       0.236932       1.649254          -0.000000
          167              H       7.853459      -4.882606      13.567763       0.099309       1.353686 0.99439852E+01  0.10432711E+03                                 2.114730                            1.908387      -1.452179       2.192602                    0.991602       3.986021      11.998668       0.425075       1.373421      -0.688178      -0.004370       0.011552      -0.038942       0.040854       0.010332      -0.008030      -0.004983      -0.004068       0.013798      -0.013472      -0.002205       0.015677              2.272272       1.844260       0.146577       0.421878       1.750931      -0.123851       3.221626          -0.000001
          168              H       9.471773      -2.602460      16.566489       0.099483       1.545695 0.12270193E+02  0.13238985E+03                                 2.144216                            2.005166      -1.033830       2.385314                    0.997581       3.584785      10.100247       0.461979       1.228799      -0.725166      -0.003706       0.035325      -0.014571       0.038391       0.003118       0.002382       0.003048      -0.014618      -0.038747      -0.013590      -0.001249       0.014839              2.171439       1.642854       0.054232       0.062498       2.765597      -0.300035       2.105867          -0.000003
          169              H     -10.183673      -8.308346      23.656613       0.081328       1.314383 0.95911197E+01  0.98610790E+02                                 1.988282                            1.816300      -1.056365       2.364911                    0.996723       3.755318      10.788929       0.461864       1.289844      -0.706930      -0.029118       0.043687       0.003257       0.052602      -0.016795       0.007410       0.003324      -0.017860      -0.006643      -0.021321       0.001147       0.020174              2.069528       1.882813      -0.675404       0.040734       2.619920       0.114167       1.705852           0.000000
          170              H      -8.637422     -11.582846      22.262598       0.117550       1.063961 0.74851290E+01  0.73125281E+02                                 1.797353                            1.657599      -1.112037       2.361313                    0.995762       3.643716      10.573900       0.455457       1.376546      -0.687990       0.009379      -0.034470      -0.024496       0.043315      -0.010653       0.005408       0.008042      -0.013579       0.006238      -0.017578       0.003787       0.013791              1.897325       1.432528      -0.192915      -0.061732       2.137603       0.628601       2.121845           0.000000
          171              H       1.814377       7.343945       4.306993       0.078232       1.402913 0.10502324E+02  0.10934715E+03                                 2.005798                            1.849774      -0.995848       2.388170                    0.997663       3.650890      10.212534       0.481505       1.221753      -0.723855      -0.033616       0.040025      -0.000911       0.052277      -0.016309       0.008922       0.011676      -0.007654      -0.018694      -0.024761       0.004267       0.020494              2.045920       2.030089      -0.565887       0.231134       2.427422      -0.146013       1.680248           0.000001
          172              H       4.578865       4.956339       5.561362       0.111819       1.318938 0.96099259E+01  0.97593535E+02                                 1.913703                            1.762188      -0.990246       2.407841                    0.998306       3.416942       9.356392       0.497725       1.211757      -0.727316       0.034940      -0.020325       0.021223       0.045654      -0.020265       0.010621       0.006343      -0.006193      -0.016902      -0.025282       0.001791       0.023491              1.994854       2.236776      -0.175355       0.685082       1.613052      -0.108791       2.134735          -0.000000
          173              H      -7.221163     -12.355128      24.036353       0.099309       1.353687 0.99440007E+01  0.10432730E+03                                 2.114732                            1.908388      -1.452179       2.192602                    0.991602       3.986023      11.998674       0.425075       1.373420      -0.688178       0.012348      -0.033591      -0.019704       0.040854      -0.006408       0.007056      -0.003756      -0.019309      -0.014656      -0.013472      -0.002205       0.015677              2.272273       1.669173      -0.265246      -0.055363       2.589029       0.739248       2.558618          -0.000001
          174              H       4.390808       3.243398       3.015875       0.099483       1.545695 0.12270193E+02  0.13238985E+03                                 2.144216                            2.005166      -1.033831       2.385314                    0.997581       3.584786      10.100250       0.461979       1.228798      -0.725166       0.034540      -0.016760      -0.000114       0.038391      -0.001708       0.007119      -0.005145       0.022012       0.004937      -0.013590      -0.001249       0.014839              2.171439       2.606764      -0.460528       0.190249       2.065407       0.111168       1.842148          -0.000003
          175              H       7.999474       9.853199       3.518113       0.081339       1.314064 0.95883331E+01  0.98574908E+02                                 1.987958                            1.816034      -1.056287       2.364954                    0.996724       3.754959      10.787477       0.461898       1.289841      -0.706930      -0.013546      -0.013523       0.048994       0.052600      -0.002155      -0.004707      -0.013814       0.016330       0.041964      -0.021298       0.001119       0.020179              2.069185       1.826138       0.053780      -0.357167       1.616602      -0.448529       2.764815           0.000000
          176              H      10.165838      10.502409       0.365041       0.117569       1.063988 0.74855053E+01  0.73128980E+02                                 1.797286                            1.657572      -1.111931       2.361359                    0.995765       3.643546      10.572985       0.455494       1.376432      -0.688013       0.033117       0.004423      -0.027559       0.043311      -0.001900      -0.005923      -0.007980       0.021861       0.020304      -0.017557       0.003776       0.013781              1.897213       2.438164      -0.029914      -0.566414       1.404074      -0.085266       1.849401           0.000000
          177              H       2.418487      10.880094       2.758632       0.078233       1.402977 0.10502890E+02  0.10935439E+03                                 2.005872                            1.849837      -0.995687       2.388233                    0.997663       3.650794      10.212291       0.481492       1.221770      -0.723854      -0.006919      -0.011368       0.050560       0.052282       0.002656      -0.004774      -0.007682       0.029234       0.051693      -0.024744       0.004247       0.020497              2.046002       1.720810       0.043030       0.005840       1.720984      -0.464579       2.696211           0.000001
          178              H      -8.403336      -2.251606      23.622314       0.111827       1.314290 0.95701245E+01  0.97091403E+02                                 1.908876                            1.758213      -0.990170       2.407874                    0.998306       3.416187       9.350510       0.498409       1.211314      -0.727361      -0.019394       0.009333      -0.040277       0.045667      -0.000761      -0.001485      -0.010802       0.024493       0.062829      -0.025288       0.001744       0.023544              1.989528       2.257636      -0.123105       0.641212       1.522897      -0.166169       2.188051          -0.000000
          179              H      -1.392102      -2.770718      23.262173       0.099292       1.360960 0.10005681E+02  0.10511921E+03                                 2.121365                            1.913688      -1.452080       2.192651                    0.991603       3.986309      12.001235       0.424760       1.372545      -0.688403       0.027828       0.005212      -0.029472       0.040868       0.002448      -0.000019      -0.013755       0.000353       0.015929      -0.013454      -0.002251       0.015705              2.279904       2.933288      -0.057798      -0.690470       1.673224      -0.154481       2.233201          -0.000001
          180              H      -5.454822      -2.490658      22.786884       0.099479       1.560993 0.12416608E+02  0.13436259E+03                                 2.159990                            2.018654      -1.034127       2.385169                    0.997578       3.587866      10.122541       0.459916       1.230700      -0.724912      -0.003520      -0.005175      -0.037847       0.038361      -0.003671       0.012832       0.002943       0.002373       0.013069      -0.013590      -0.001200       0.014790              2.187800       2.035933       0.053117       0.134832       1.642484       0.030718       2.884983          -0.000004
          181              H      16.625009       3.754074       8.731583       0.081341       1.314707 0.95939341E+01  0.98646811E+02                                 1.988608                            1.816567      -1.056526       2.364839                    0.996723       3.755507      10.789806       0.461830       1.289844      -0.706931      -0.008227      -0.017279      -0.048997       0.052602      -0.006806       0.011477       0.009073      -0.009982       0.041955      -0.021318       0.001114       0.020205              2.069883       1.606547      -0.024045       0.304017       1.837251       0.486507       2.765850           0.000000
          182              H      16.515019       6.013005      11.884655       0.117551       1.063933 0.74847003E+01  0.73118791E+02                                 1.797194                            1.657450      -1.111917       2.361361                    0.995766       3.643480      10.572456       0.455527       1.376378      -0.688023      -0.006873       0.032696       0.027564       0.043313      -0.008349       0.005575       0.008273      -0.014609       0.020305      -0.017579       0.003773       0.013806              1.897155       1.537677      -0.348243      -0.108440       2.304506       0.562477       1.849284           0.000000
          183              H      19.453495      -1.165430       9.491064       0.078240       1.402514 0.10498648E+02  0.10929849E+03                                 2.005321                            1.849372      -0.995599       2.388282                    0.997664       3.650639      10.211096       0.481592       1.221649      -0.723876      -0.008410      -0.010315      -0.050562       0.052284      -0.007124       0.005669       0.007086      -0.026080       0.051697      -0.024755       0.004238       0.020517              2.045422       1.693522       0.033508       0.439802       1.747411       0.149248       2.695334           0.000001
          184              H      20.681734      -1.601051      13.126774       0.111829       1.319687 0.96160444E+01  0.97663053E+02                                 1.913843                            1.762322      -0.990075       2.407912                    0.998306       3.416388       9.352676       0.497928       1.211171      -0.727465       0.015266      -0.015166       0.040273       0.045661      -0.008289       0.009693       0.005017      -0.018098       0.062786      -0.025287       0.001751       0.023536              1.994992       1.685990      -0.328143       0.372046       2.104649      -0.551597       2.194337          -0.000000
          185              H      17.855262       4.836184      13.486915       0.099300       1.351493 0.99250459E+01  0.10407743E+03                                 2.112138                            1.906305      -1.452127       2.192626                    0.991603       3.985401      11.993355       0.425401       1.373042      -0.688234      -0.004370       0.027966       0.029476       0.040866       0.001817       0.012968       0.004607      -0.003348       0.016009      -0.013455      -0.002277       0.015732              2.269280       1.842063      -0.437737      -0.083843       2.742793       0.697394       2.222984          -0.000001
          186              H      19.473537       1.099172      13.962204       0.099494       1.552112 0.12329987E+02  0.13317317E+03                                 2.149377                            2.009576      -1.034057       2.385207                    0.997579       3.584806      10.099699       0.461715       1.228224      -0.725380      -0.003699      -0.005034       0.037866       0.038378      -0.003600       0.001538      -0.013051       0.002808       0.013376      -0.013571      -0.001240       0.014811              2.176779       1.646087      -0.081603       0.015816       2.015683      -0.136196       2.868568          -0.000003
          187              H      15.564816      -5.298463      13.092475       0.081336       1.313967 0.95874361E+01  0.98562981E+02                                 1.987813                            1.815912      -1.056414       2.364895                    0.996724       3.754921      10.787077       0.461930       1.289788      -0.706941       0.050895      -0.012884      -0.003257       0.052601      -0.007444      -0.000644      -0.008071       0.034993      -0.006654      -0.021295       0.001125       0.020170              2.069033       2.961717      -0.293588      -0.094058       1.539898      -0.076412       1.705484           0.000000
          188              H      11.962190      -4.932104      14.486490       0.117565       1.064068 0.74861200E+01  0.73137574E+02                                 1.797497                            1.657728      -1.112034       2.361309                    0.995762       3.643775      10.574350       0.455430       1.376579      -0.687984      -0.035621      -0.002649       0.024489       0.043308      -0.004014      -0.005758      -0.007751       0.023957       0.006232      -0.017553       0.003777       0.013776              1.897479       2.180740       0.071515      -0.613283       1.389690      -0.151339       2.122008           0.000000
          189              H      16.320924      -2.913724       7.942703       0.078232       1.402229 0.10496248E+02  0.10926856E+03                                 2.005136                            1.849224      -0.995678       2.388241                    0.997663       3.650597      10.211145       0.481580       1.221733      -0.723855       0.048949      -0.018348       0.000911       0.052283      -0.010277      -0.008018      -0.012279       0.026451      -0.018710      -0.024732       0.004241       0.020491              2.045226       2.737912      -0.315125       0.214573       1.718032      -0.169154       1.679733           0.000001
          190              H      13.148363      -1.103220       6.688334       0.111825       1.313404 0.95622521E+01  0.96995814E+02                                 1.908309                            1.757688      -0.990125       2.407897                    0.998306       3.416119       9.350900       0.498378       1.211587      -0.727289      -0.030812       0.026168      -0.021222       0.045656      -0.013828      -0.002413      -0.012113       0.030311      -0.016953      -0.025271       0.001752       0.023518              1.988962       1.787714      -0.330904       0.329432       2.051038      -0.606698       2.128134          -0.000000
          191              H      10.761971      -3.854298      12.712735       0.099289       1.359268 0.99910638E+01  0.10492871E+03                                 2.119590                            1.912251      -1.452121       2.192630                    0.991603       3.986031      11.998821       0.424927       1.372491      -0.688401      -0.035797       0.000431       0.019717       0.040871       0.001058       0.005916      -0.005360       0.023091      -0.014666      -0.013437      -0.002263       0.015700              2.277888       2.660620       0.083096      -0.718360       1.607700      -0.194990       2.565345          -0.000001
          192              H      11.596103      -1.851448       9.233821       0.099488       1.544916 0.12262060E+02  0.13227690E+03                                 2.143207                            2.004261      -1.033996       2.385230                    0.997580       3.584239      10.096932       0.462178       1.228504      -0.725228      -0.027317       0.026973       0.000114       0.038389      -0.008232       0.007251      -0.004976      -0.014916       0.004934      -0.013582      -0.001234       0.014816              2.170415       2.413864      -0.528028      -0.041333       2.256055      -0.216266       1.841327          -0.000003
          193              H      -9.439518      19.600352      11.134974       0.081339       1.314064 0.95883312E+01  0.98574887E+02                                 1.987958                            1.816034      -1.056287       2.364953                    0.996724       3.754959      10.787478       0.461898       1.289842      -0.706930       0.050894       0.009259       0.009532       0.052600       0.004300       0.006138      -0.010158       0.031380      -0.017497      -0.021298       0.001119       0.020179              2.069185       2.961960       0.228260       0.207257       1.598002      -0.109913       1.647592           0.000000
          194              H     -13.042157      18.209936      11.514714       0.117569       1.063987 0.74855014E+01  0.73128935E+02                                 1.797286                            1.657572      -1.111931       2.361359                    0.995765       3.643546      10.572986       0.455494       1.376433      -0.688013      -0.035626      -0.019881       0.014538       0.043311       0.007016       0.000609      -0.010396       0.019374      -0.007515      -0.017557       0.003776       0.013781              1.897213       2.180410       0.495214      -0.368464       1.807610      -0.392663       1.703619           0.000000
          195              H      -8.683403      22.867723       6.494789       0.078233       1.402979 0.10502904E+02  0.10935457E+03                                 2.005873                            1.849838      -0.995687       2.388233                    0.997663       3.650794      10.212291       0.481492       1.221770      -0.723854       0.048947       0.008384       0.016348       0.052282       0.012099       0.004897      -0.007807       0.034186       0.004528      -0.024744       0.004247       0.020497              2.046003       2.739102      -0.028255       0.380393       1.543297      -0.068039       1.855611           0.000001
          196              H      18.149323      23.048754       4.299643       0.111827       1.314291 0.95701311E+01  0.97091484E+02                                 1.908877                            1.758214      -0.990170       2.407874                    0.998306       3.416187       9.350510       0.498409       1.211314      -0.727362      -0.030821       0.005293      -0.033279       0.045667       0.009016       0.010782      -0.008941       0.035828      -0.000492      -0.025288       0.001744       0.023544              1.989529       1.788174      -0.119885       0.451418       1.583856      -0.336885       2.596557          -0.000000
          197              H      15.762923      19.207117       9.694409       0.099292       1.360959 0.10005681E+02  0.10511921E+03                                 2.121365                            1.913688      -1.452080       2.192651                    0.991603       3.986309      12.001236       0.424760       1.372546      -0.688403      -0.035797      -0.017282       0.009490       0.040868      -0.005640       0.002040      -0.004506       0.024613      -0.010179      -0.013454      -0.002251       0.015705              2.279904       2.663148       0.581303      -0.431775       2.158898      -0.512878       2.017667          -0.000001
          198              H      16.597054      21.218453       6.220396       0.099479       1.560992 0.12416600E+02  0.13436250E+03                                 2.159990                            2.018655      -1.034127       2.385169                    0.997578       3.587866      10.122544       0.459916       1.230701      -0.724912      -0.027290      -0.013578      -0.023292       0.038361      -0.002175       0.010689      -0.000326      -0.006972       0.029230      -0.013590      -0.001200       0.014790              2.187801       2.434198       0.303584       0.442022       1.769807       0.072172       2.359397          -0.000004
          199              H      21.625900      18.850590       1.114722       0.081328       1.314384 0.95911242E+01  0.98610846E+02                                 1.988283                            1.816301      -1.056365       2.364911                    0.996723       3.755318      10.788929       0.461864       1.289844      -0.706930      -0.008229       0.051072      -0.009535       0.052602      -0.006517       0.011645      -0.002374      -0.029810      -0.017521      -0.021321       0.001147       0.020174              2.069529       1.606323      -0.251196       0.172770       2.954438      -0.158788       1.647826           0.000000
          200              H      21.515863      14.990511       0.734982       0.117550       1.063961 0.74851252E+01  0.73125236E+02                                 1.797353                            1.657598      -1.112037       2.361313                    0.995762       3.643715      10.573897       0.455457       1.376546      -0.687990      -0.006878      -0.040217      -0.014540       0.043315      -0.000631       0.010027       0.002919      -0.023882      -0.007516      -0.017578       0.003787       0.013791              1.897325       1.537840       0.268090       0.247416       2.450414       0.478392       1.703720           0.000000
          201              H      -5.550863      20.652663       5.754907       0.078232       1.402911 0.10502303E+02  0.10934688E+03                                 2.005796                            1.849773      -0.995839       2.388174                    0.997663       3.650888      10.212527       0.481505       1.221753      -0.723855      -0.008407       0.048938      -0.016349       0.052277      -0.001339       0.009013      -0.001995      -0.041807       0.004541      -0.024761       0.004267       0.020494              2.045918       1.693901      -0.397787       0.190939       2.588306      -0.335950       1.855548           0.000001
          202              H      -4.322643      17.721911       7.950053       0.111820       1.318938 0.96099299E+01  0.97593588E+02                                 1.913703                            1.762188      -0.990246       2.407841                    0.998306       3.416942       9.356393       0.497725       1.211757      -0.727316       0.015263      -0.027282       0.033273       0.045654      -0.004226       0.012032      -0.007142      -0.039163      -0.000455      -0.025282       0.001791       0.023491              1.994854       1.685875      -0.158115       0.470135       1.694103      -0.314615       2.604585          -0.000000
          203              H      22.856109      14.191355       2.555287       0.099309       1.353685 0.99439806E+01  0.10432705E+03                                 2.114730                            1.908386      -1.452179       2.192602                    0.991602       3.986021      11.998667       0.425075       1.373421      -0.688178      -0.004370      -0.039501      -0.009466       0.040854      -0.012120       0.004933      -0.000385      -0.012032      -0.010094      -0.013472      -0.002205       0.015677              2.272272       1.844260       0.292072       0.337875       2.961219       0.574895       2.011336          -0.000001
          204              H      -5.530877      15.648287       6.029300       0.099483       1.545696 0.12270206E+02  0.13239004E+03                                 2.144218                            2.005168      -1.033830       2.385314                    0.997581       3.584786      10.100254       0.461978       1.228799      -0.725166      -0.003706      -0.030281       0.023307       0.038391       0.000504       0.003891      -0.010030       0.008034       0.029209      -0.013590      -0.001249       0.014839              2.171441       1.642855       0.027010       0.078215       2.530634      -0.435691       2.340835          -0.000003
          205              H       2.998671       6.171480      17.725310       0.081336       1.313965 0.95874183E+01  0.98562748E+02                                 1.987811                            1.815910      -1.056415       2.364895                    0.996724       3.754919      10.787067       0.461931       1.289788      -0.706941      -0.013551      -0.035668       0.036208       0.052601       0.005169      -0.000480      -0.019511       0.006461       0.012358      -0.021295       0.001125       0.020170              2.069030       1.826022       0.282412      -0.225149       2.089142      -0.721371       2.291928           0.000000
          206              H       5.165049       8.577465      15.586513       0.117565       1.064068 0.74861204E+01  0.73137575E+02                                 1.797496                            1.657728      -1.112034       2.361309                    0.995762       3.643776      10.574351       0.455430       1.376578      -0.687984       0.033118       0.021654      -0.017605       0.043308       0.006096      -0.001306      -0.013103       0.012991      -0.006310      -0.017553       0.003777       0.013776              1.897479       2.438602       0.505617      -0.257389       1.664410      -0.235518       1.589423           0.000000
          207              H      -2.582322       6.315743      16.456242       0.078232       1.402230 0.10496259E+02  0.10926870E+03                                 2.005137                            1.849225      -0.995678       2.388241                    0.997663       3.650597      10.211145       0.481580       1.221733      -0.723855      -0.006923      -0.038101       0.035126       0.052283       0.002813      -0.004684      -0.021356       0.005557      -0.019324      -0.024732       0.004241       0.020491              2.045227       1.720201      -0.026576      -0.034310       2.049275      -0.654187       2.366204           0.000001
          208              H      -3.402475       8.957939      13.761308       0.111825       1.313404 0.95622489E+01  0.96995772E+02                                 1.908308                            1.757687      -0.990124       2.407898                    0.998306       3.416119       9.350899       0.498378       1.211586      -0.727289      -0.019393       0.030205      -0.028215       0.045656       0.001672      -0.000077      -0.024286       0.001128      -0.007314      -0.025271       0.001752       0.023518              1.988961       2.256899      -0.493566       0.427061       1.877371      -0.370988       1.832612          -0.000000
          209              H       3.608767       9.529386      14.030802       0.099289       1.359268 0.99910600E+01  0.10492867E+03                                 2.119590                            1.912251      -1.452120       2.192630                    0.991603       3.986030      11.998819       0.424927       1.372491      -0.688400       0.027828       0.022926      -0.019246       0.040871      -0.001202      -0.002116      -0.010384       0.006151       0.033383      -0.013437      -0.002263       0.015700              2.277888       2.930367       0.626025      -0.294784       1.957887      -0.319312       1.945411          -0.000001
          210              H      -0.453952       9.800958      13.550614       0.099488       1.544916 0.12262063E+02  0.13227696E+03                                 2.143208                            2.004262      -1.033996       2.385230                    0.997580       3.584239      10.096934       0.462178       1.228504      -0.725228      -0.003516       0.035387      -0.014461       0.038389      -0.009260       0.009608      -0.001948      -0.006058      -0.011858      -0.013582      -0.001234       0.014816              2.170416       2.020140      -0.141454       0.021116       2.578615      -0.516161       1.912492          -0.000003
          211              H      -5.182743      11.956655      19.023778       0.081341       1.314709 0.95939480E+01  0.98646988E+02                                 1.988609                            1.816568      -1.056528       2.364838                    0.996723       3.755510      10.789816       0.461830       1.289844      -0.706931      -0.029119      -0.024665      -0.036204       0.052602       0.001995       0.018257       0.006981      -0.011525       0.012366      -0.021318       0.001114       0.020205              2.069884       1.883141       0.302517       0.605470       2.033591       0.452993       2.292921           0.000000
          212              H      -3.636445      14.801165      21.162575       0.117551       1.063931 0.74846824E+01  0.73118572E+02                                 1.797191                            1.657448      -1.111915       2.361361                    0.995766       3.643478      10.572447       0.455527       1.376378      -0.688023       0.009384       0.038443       0.017608       0.043313       0.000661       0.011943       0.005626      -0.017765      -0.006309      -0.017579       0.003773       0.013806              1.897153       1.432414       0.149911       0.136191       2.669901       0.321117       1.589142           0.000000
          213              H      -3.186402       6.742948      20.292846       0.078240       1.402515 0.10498658E+02  0.10929861E+03                                 2.005322                            1.849373      -0.995599       2.388282                    0.997664       3.650640      10.211099       0.481592       1.221649      -0.723876      -0.033618      -0.019228      -0.035125       0.052284       0.000447       0.018589       0.011552      -0.007873      -0.019336      -0.024755       0.004238       0.020517              2.045423       2.029625       0.082743       0.605438       1.740213       0.250426       2.366432           0.000001
          214              H      -0.421895       6.850473      22.987780       0.111829       1.319687 0.96160468E+01  0.97663080E+02                                 1.913843                            1.762322      -0.990075       2.407912                    0.998306       3.416388       9.352675       0.497928       1.211171      -0.727465       0.034943      -0.008209       0.028222       0.045661       0.000951       0.022882       0.008187      -0.002986      -0.007319      -0.025287       0.001751       0.023536              1.994991       2.236902      -0.505668       0.494459       1.910257      -0.280328       1.837815          -0.000000
          215              H      -2.220189      13.651220      22.718286       0.099300       1.351492 0.99250434E+01  0.10407740E+03                                 2.112138                            1.906306      -1.452126       2.192626                    0.991603       3.985400      11.993353       0.425401       1.373042      -0.688234       0.012340       0.033874       0.019243       0.040866      -0.002867       0.009106       0.005495      -0.003228       0.033394      -0.013455      -0.002277       0.015732              2.269280       1.667394       0.180227       0.201624       3.201589       0.382075       1.938858          -0.000001
          216              H      -0.609915       9.911378      23.198474       0.099494       1.552110 0.12329964E+02  0.13317286E+03                                 2.149375                            2.009574      -1.034057       2.385207                    0.997579       3.584804      10.099692       0.461716       1.228224      -0.725380       0.034524       0.008479       0.014460       0.038378      -0.005296       0.005040      -0.008398       0.016357      -0.011842      -0.013571      -0.001240       0.014811              2.176777       2.613802       0.065740       0.495943       1.998906       0.152840       1.917624          -0.000003
          217              H       0.562166      13.987666       1.957501       0.081336       1.313967 0.95874377E+01  0.98563004E+02                                 1.987813                            1.815912      -1.056414       2.364895                    0.996724       3.754921      10.787078       0.461930       1.289789      -0.706941       0.050895       0.003621      -0.012786       0.052601       0.003164      -0.006768       0.002100       0.017377      -0.059504      -0.021295       0.001125       0.020170              2.069033       2.961717       0.065334      -0.301285       1.730263       0.033493       1.515120           0.000000
          218              H      -3.040460      15.011749       2.971776       0.117565       1.064069 0.74861241E+01  0.73137617E+02                                 1.797496                            1.657728      -1.112034       2.361309                    0.995762       3.643776      10.574350       0.455430       1.376577      -0.687984      -0.035621       0.022533       0.009951       0.043308      -0.002979      -0.006356       0.002661       0.005924      -0.047868      -0.017553       0.003777       0.013776              1.897479       2.180739      -0.566878      -0.244702       2.069996       0.241427       1.441702           0.000000
          219              H       1.318274       8.335458       1.447914       0.078232       1.402229 0.10496248E+02  0.10926856E+03                                 2.005136                            1.849224      -0.995678       2.388241                    0.997663       3.650597      10.211145       0.481580       1.221733      -0.723855       0.048949       0.009963      -0.015434       0.052283      -0.001806      -0.012909      -0.004464       0.012915      -0.059319      -0.024732       0.004241       0.020491              2.045226       2.737912       0.343386      -0.165624       1.835797      -0.101164       1.561968           0.000001
          220              H      -1.854287       6.343900       2.388691       0.111825       1.313404 0.95622501E+01  0.96995796E+02                                 1.908309                            1.757688      -0.990125       2.407898                    0.998306       3.416119       9.350902       0.498378       1.211587      -0.727289      -0.030812      -0.031462       0.012051       0.045656       0.004824      -0.013182      -0.003165       0.014811      -0.063451      -0.025271       0.001752       0.023518              1.988962       1.787715       0.450747      -0.121859       2.634270      -0.269976       1.544901          -0.000000
          221              H      -4.240679      12.936729       3.018325       0.099289       1.359268 0.99910624E+01  0.10492870E+03                                 2.119590                            1.912251      -1.452121       2.192630                    0.991603       3.986030      11.998819       0.424927       1.372491      -0.688401      -0.035797       0.016860       0.010232       0.040871       0.004595       0.003874      -0.000856       0.015289      -0.038070      -0.013437      -0.002263       0.015700              2.277889       2.660620      -0.663670      -0.287211       2.494808       0.317170       1.678240          -0.000001
          222              H      -3.406547       8.922476       3.013425       0.099488       1.544917 0.12262075E+02  0.13227712E+03                                 2.143209                            2.004263      -1.033996       2.385230                    0.997580       3.584240      10.096939       0.462177       1.228504      -0.725228      -0.027317      -0.013387       0.023416       0.038389       0.010396      -0.003503      -0.004649      -0.015482       0.003237      -0.013582      -0.001234       0.014816              2.170417       2.413866       0.228215      -0.477955       2.132298      -0.287718       1.965088          -0.000003
          223              H       1.622359       5.684808       7.616861       0.081341       1.314707 0.95939324E+01  0.98646790E+02                                 1.988608                            1.816567      -1.056526       2.364839                    0.996723       3.755507      10.789806       0.461830       1.289844      -0.706931      -0.008227      -0.033794      -0.039462       0.052602       0.013342      -0.000156       0.011459      -0.014114       0.029559      -0.021318       0.001114       0.020205              2.069882       1.606546       0.275310       0.131183       2.112385       0.645353       2.490716           0.000000
          224              H       1.512369       7.286016      11.149673       0.117551       1.063932 0.74846918E+01  0.73118692E+02                                 1.797193                            1.657449      -1.111917       2.361361                    0.995766       3.643480      10.572457       0.455527       1.376379      -0.688023      -0.006873       0.007523       0.042097       0.043313       0.009002      -0.004443       0.005370      -0.009580       0.035390      -0.017579       0.003773       0.013806              1.897155       1.537676       0.080206      -0.355808       1.475971       0.084132       2.677817           0.000000
          225              H       4.450845       8.802253       3.736157       0.078240       1.402515 0.10498649E+02  0.10929850E+03                                 2.005321                            1.849372      -0.995599       2.388282                    0.997664       3.650639      10.211096       0.481592       1.221649      -0.723876      -0.008410      -0.038631      -0.034214       0.052284       0.008471      -0.003335       0.009089      -0.029550       0.041287      -0.024755       0.004238       0.020517              2.045422       1.693522       0.364128       0.248916       2.329110       0.485085       2.113635           0.000001
          226              H       5.679084      12.168694       5.176722       0.111829       1.319687 0.96160401E+01  0.97662994E+02                                 1.913842                            1.762322      -0.990075       2.407912                    0.998306       3.416388       9.352674       0.497929       1.211171      -0.727465       0.015266       0.042460       0.007002       0.045661       0.012539      -0.002332       0.012184      -0.030511       0.025546      -0.025287       0.001751       0.023536              1.994990       1.685989       0.486271      -0.098161       2.649605      -0.236970       1.649377          -0.000000
          227              H       2.852612       9.262022      10.931629       0.099300       1.351493 0.99250475E+01  0.10407745E+03                                 2.112138                            1.906306      -1.452126       2.192626                    0.991603       3.985400      11.993352       0.425401       1.373042      -0.688234      -0.004370       0.011544       0.038957       0.040866       0.010322       0.008058       0.005045      -0.004107       0.013734      -0.013455      -0.002277       0.015732              2.269280       1.842064       0.146254      -0.421014       1.748977       0.123626       3.216800          -0.000001
          228              H       4.470887      11.542112       7.932903       0.099494       1.552110 0.12329965E+02  0.13317289E+03                                 2.149376                            2.009575      -1.034057       2.385207                    0.997579       3.584805      10.099698       0.461715       1.228225      -0.725380      -0.003699       0.035310       0.014573       0.038378       0.003131      -0.002349      -0.003022      -0.014563      -0.038740      -0.013571      -0.001240       0.014811              2.176778       1.646086       0.054498      -0.062763       2.773300       0.301205       2.110949          -0.000003
          229              H      23.002124      -1.879727      10.292195       0.081339       1.314064 0.95883326E+01  0.98574904E+02                                 1.987958                            1.816035      -1.056287       2.364953                    0.996724       3.754959      10.787478       0.461898       1.289842      -0.706930      -0.013546       0.049192       0.012785       0.052600      -0.002999      -0.004219       0.005713      -0.017494      -0.059507      -0.021298       0.001119       0.020179              2.069185       1.826138      -0.336206      -0.132006       2.866204       0.272914       1.515213           0.000000
          230              H      25.168488      -4.934982       9.277920       0.117569       1.063986 0.74854942E+01  0.73128848E+02                                 1.797285                            1.657571      -1.111930       2.361359                    0.995765       3.643544      10.572979       0.455494       1.376433      -0.688013       0.033117      -0.026079      -0.009949       0.043311      -0.004180      -0.004607       0.005139      -0.000862      -0.047866      -0.017557       0.003776       0.013781              1.897212       2.438163      -0.475574      -0.309109       1.811913       0.150196       1.441560           0.000000
          231              H      17.421137      -3.050900      10.801782       0.078233       1.402977 0.10502884E+02  0.10935431E+03                                 2.005871                            1.849837      -0.995687       2.388233                    0.997663       3.650794      10.212292       0.481492       1.221770      -0.723853      -0.006919       0.049470       0.015435       0.052282      -0.005463      -0.000087       0.013680      -0.007766      -0.059308      -0.024744       0.004247       0.020497              2.046001       1.720810      -0.016457       0.040185       2.854745       0.189984       1.562449           0.000001
          232              H       6.599314      21.583420       9.861005       0.111827       1.314290 0.95701288E+01  0.97091461E+02                                 1.908877                            1.758214      -0.990170       2.407874                    0.998306       3.416187       9.350512       0.498409       1.211315      -0.727361      -0.019394      -0.039548      -0.012055       0.045667      -0.000905      -0.001402       0.013504      -0.017608      -0.063474      -0.025288       0.001744       0.023544              1.989529       2.257636       0.616860       0.213988       2.165675       0.204930       1.545276          -0.000000
          233              H      13.610548      21.531079       9.231371       0.099292       1.360960 0.10005685E+02  0.10511925E+03                                 2.121365                            1.913687      -1.452080       2.192651                    0.991603       3.986310      12.001236       0.424761       1.372545      -0.688403       0.027828      -0.028130      -0.010222       0.040868      -0.001240       0.002110      -0.003353      -0.017665      -0.038124      -0.013454      -0.002251       0.015705              2.279904       2.933288      -0.569069      -0.395284       2.226993       0.165231       1.679431          -0.000001
          234              H       9.547828      20.979437       9.236271       0.099479       1.560993 0.12416607E+02  0.13436259E+03                                 2.159991                            2.018655      -1.034127       2.385169                    0.997578       3.587866      10.122544       0.459916       1.230701      -0.724912      -0.003520      -0.030190      -0.023405       0.038361       0.012948       0.003236       0.004815      -0.000869       0.003342      -0.013590      -0.001200       0.014790              2.187801       2.035934       0.090210       0.113415       2.547767       0.553372       1.979702          -0.000004
          235              H       4.818977      24.641445       4.632835       0.081328       1.314383 0.95911167E+01  0.98610754E+02                                 1.988282                            1.816300      -1.056365       2.364911                    0.996723       3.755318      10.788930       0.461864       1.289844      -0.706930      -0.029118      -0.019022       0.039463       0.052602       0.014814      -0.010840      -0.003643      -0.005793       0.029558      -0.021321       0.001147       0.020174              2.069528       1.882813       0.372972      -0.564554       1.835490      -0.338713       2.490282           0.000000
          236              H       6.365228      25.071409       1.100023       0.117550       1.063960 0.74851220E+01  0.73125197E+02                                 1.797352                            1.657598      -1.112037       2.361313                    0.995762       3.643715      10.573897       0.455457       1.376546      -0.687990       0.009379      -0.003979      -0.042100       0.043315       0.010010      -0.006522       0.002432      -0.003861       0.035390      -0.017578       0.003787       0.013791              1.897324       1.432527       0.042994      -0.197935       1.581405       0.307487       2.678040           0.000000
          237              H      16.817027       0.058074       8.513539       0.078232       1.402912 0.10502318E+02  0.10934708E+03                                 2.005797                            1.849774      -0.995848       2.388170                    0.997663       3.650890      10.212534       0.481505       1.221753      -0.723855      -0.033616      -0.020801       0.034208       0.052277       0.015881      -0.009663       0.000134       0.012338       0.041282      -0.024761       0.004267       0.020494              2.045919       2.030088       0.483107      -0.374510       1.993483      -0.396541       2.114186           0.000001
          238              H      19.581515       2.338178       7.072974       0.111820       1.318937 0.96099218E+01  0.97593485E+02                                 1.913702                            1.762187      -0.990246       2.407841                    0.998306       3.416942       9.356392       0.497725       1.211757      -0.727316       0.034940       0.028542      -0.006991       0.045654       0.019330      -0.012239      -0.001828       0.007961       0.025560      -0.025282       0.001791       0.023491              1.994853       2.236775       0.680977       0.190672       2.098531       0.171495       1.649253          -0.000000
          239              H       7.781487      26.993669       1.318067       0.099309       1.353686 0.99439857E+01  0.10432711E+03                                 2.114730                            1.908387      -1.452179       2.192602                    0.991602       3.986021      11.998667       0.425075       1.373421      -0.688178       0.012348      -0.000269      -0.038942       0.040854       0.009315      -0.002021      -0.009231      -0.009824       0.013798      -0.013472      -0.002205       0.015677              2.272272       1.669172       0.084674      -0.257392       1.926019       0.356468       3.221626          -0.000001
          240              H      19.393458       0.990167       4.316793       0.099483       1.545696 0.12270203E+02  0.13239000E+03                                 2.144218                            2.005168      -1.033831       2.385314                    0.997581       3.584786      10.100253       0.461979       1.228799      -0.725166       0.034540       0.008281      -0.014571       0.038391       0.007019       0.002080       0.003262       0.007450      -0.038747      -0.013590      -0.001249       0.014839              2.171441       2.606765       0.395022      -0.303710       1.801689      -0.041088       2.105869          -0.000003
          241              H      10.563976       8.846174      11.406917       0.081328       1.314384 0.95911251E+01  0.98610859E+02                                 1.988283                            1.816301      -1.056365       2.364911                    0.996723       3.755318      10.788930       0.461864       1.289844      -0.706930       0.050894      -0.012891       0.003257       0.052602      -0.007450       0.000664       0.008094       0.035003      -0.006643      -0.021321       0.001147       0.020174              2.069529       2.962535      -0.293669       0.094060       1.540199       0.076459       1.705852           0.000000
          242              H       6.961332       9.212507      10.012902       0.117550       1.063961 0.74851241E+01  0.73125220E+02                                 1.797352                            1.657598      -1.112037       2.361313                    0.995762       3.643715      10.573896       0.455457       1.376546      -0.687990      -0.035625      -0.002647      -0.024496       0.043315      -0.004018       0.005780       0.007779       0.023953       0.006238      -0.017578       0.003787       0.013791              1.897324       2.180515       0.071536       0.613228       1.389614       0.151330       2.121844           0.000000
          243              H      11.320153      11.231011      16.556689       0.078232       1.402910 0.10502300E+02  0.10934684E+03                                 2.005796                            1.849773      -0.995839       2.388174                    0.997663       3.650887      10.212525       0.481505       1.221754      -0.723855       0.048941      -0.018352      -0.000911       0.052277      -0.010279       0.008034       0.012304       0.026454      -0.018694      -0.024761       0.004267       0.020494              2.045918       2.738952      -0.315268      -0.214706       1.718556       0.169245       1.680247           0.000001
          244              H       8.147608      13.041539      17.811058       0.111820       1.318938 0.96099247E+01  0.97593521E+02                                 1.913703                            1.762187      -0.990245       2.407841                    0.998306       3.416942       9.356392       0.497725       1.211757      -0.727316      -0.030809       0.026167       0.021223       0.045654      -0.013815       0.002440       0.012128       0.030291      -0.016902      -0.025282       0.001791       0.023491              1.994854       1.792569      -0.332404      -0.330927       2.057259       0.609640       2.134734          -0.000000
          245              H       5.761136      10.290347      11.786657       0.099309       1.353685 0.99439840E+01  0.10432709E+03                                 2.114730                            1.908387      -1.452179       2.192602                    0.991602       3.986021      11.998667       0.425075       1.373421      -0.688178      -0.035786       0.000445      -0.019704       0.040854       0.001084      -0.005893       0.005401       0.023073      -0.014656      -0.013472      -0.002205       0.015677              2.272272       2.653538       0.082776       0.715424       1.604660       0.194216       2.558617          -0.000001
          246              H       6.595314      12.293263      15.265571       0.099483       1.545696 0.12270205E+02  0.13239002E+03                                 2.144218                            2.005167      -1.033831       2.385314                    0.997581       3.584786      10.100251       0.461979       1.228799      -0.725166      -0.027314       0.026978      -0.000114       0.038391      -0.008246      -0.007223       0.004997      -0.014973       0.004938      -0.013590      -0.001249       0.014839              2.171440       2.415014      -0.528322       0.041395       2.257159       0.216424       1.842148          -0.000003
          247              H      11.624227      17.898794      15.767809       0.081339       1.314064 0.95883321E+01  0.98574897E+02                                 1.987958                            1.816035      -1.056287       2.364953                    0.996724       3.754959      10.787478       0.461898       1.289842      -0.706930      -0.008235      -0.017279       0.048994       0.052600      -0.006808      -0.011455      -0.009042      -0.009992       0.041964      -0.021298       0.001119       0.020179              2.069185       1.606081      -0.024021      -0.303824       1.836658      -0.486247       2.764816           0.000000
          248              H      11.514195      20.157665      12.614737       0.117569       1.063987 0.74854998E+01  0.73128916E+02                                 1.797286                            1.657572      -1.111930       2.361359                    0.995765       3.643544      10.572980       0.455494       1.376433      -0.688013      -0.006869       0.032698      -0.027559       0.043311      -0.008348      -0.005550      -0.008244      -0.014615       0.020304      -0.017557       0.003776       0.013781              1.897213       1.537772      -0.348247       0.108413       2.304465      -0.562443       1.849401           0.000000
          249              H      14.452703      12.979276      15.008328       0.078233       1.402979 0.10502904E+02  0.10935457E+03                                 2.005873                            1.849838      -0.995688       2.388232                    0.997663       3.650794      10.212292       0.481492       1.221770      -0.723854      -0.008411      -0.010313       0.050560       0.052282      -0.007121      -0.005651      -0.007062      -0.026077       0.051693      -0.024744       0.004247       0.020497              2.046003       1.693920       0.033522      -0.439958       1.747877      -0.149352       2.696214           0.000001
          250              H      15.680894      12.543586      11.372618       0.111828       1.314286 0.95700917E+01  0.97091019E+02                                 1.908876                            1.758213      -0.990161       2.407878                    0.998305       3.416178       9.350493       0.498408       1.211318      -0.727361       0.015262      -0.015174      -0.040276       0.045665      -0.008290      -0.009692      -0.005001      -0.018091       0.062830      -0.025288       0.001743       0.023545              1.989528       1.681909      -0.326653      -0.370402       2.098625       0.549152       2.188051          -0.000000
          251              H      12.854417      18.980815      11.012477       0.099292       1.360960 0.10005686E+02  0.10511926E+03                                 2.121365                            1.913688      -1.452080       2.192651                    0.991603       3.986310      12.001237       0.424760       1.372545      -0.688403      -0.004362       0.027974      -0.029472       0.040868       0.001793      -0.012962      -0.004603      -0.003351       0.015929      -0.013454      -0.002251       0.015705              2.279904       1.849556      -0.440950       0.084508       2.756956      -0.702475       2.233201          -0.000001
          252              H      14.472685      15.243793      10.537188       0.099480       1.560962 0.12416325E+02  0.13435878E+03                                 2.159962                            2.018632      -1.034113       2.385177                    0.997578       3.587840      10.122442       0.459918       1.230701      -0.724912      -0.003705      -0.005044      -0.037847       0.038361      -0.003601      -0.001503       0.013079       0.002770       0.013071      -0.013590      -0.001200       0.014790              2.187772       1.652798      -0.082333      -0.015981       2.025581       0.137355       2.884936          -0.000003
          253              H      13.000419      -4.291290      20.981279       0.081341       1.314708 0.95939361E+01  0.98646834E+02                                 1.988608                            1.816567      -1.056526       2.364839                    0.996723       3.755507      10.789805       0.461830       1.289844      -0.706931      -0.013548      -0.013516      -0.048997       0.052602      -0.002157       0.004729       0.013845       0.016320       0.041955      -0.021318       0.001114       0.020205              2.069883       1.826731       0.053802       0.357348       1.617067       0.448798       2.765850           0.000000
          254              H      15.166826      -3.642020      24.134351       0.117551       1.063933 0.74846980E+01  0.73118766E+02                                 1.797194                            1.657450      -1.111917       2.361361                    0.995766       3.643480      10.572457       0.455526       1.376379      -0.688023       0.033117       0.004418       0.027564       0.043313      -0.001903       0.005942       0.008014       0.021857       0.020305      -0.017579       0.003773       0.013806              1.897155       2.438187      -0.029868       0.566456       1.403996       0.085252       1.849284           0.000000
          255              H       7.419443      -3.264381      21.740760       0.078240       1.402515 0.10498650E+02  0.10929852E+03                                 2.005321                            1.849372      -0.995599       2.388282                    0.997664       3.650639      10.211097       0.481591       1.221649      -0.723876      -0.006922      -0.011367      -0.050562       0.052284       0.002655       0.004791       0.007706       0.029240       0.051697      -0.024755       0.004238       0.020517              2.045423       1.720362       0.042997      -0.005888       1.720571       0.464399       2.695334           0.000001
          256              H      16.600984      11.892833       0.877078       0.111829       1.319688 0.96160497E+01  0.97663119E+02                                 1.913844                            1.762323      -0.990075       2.407912                    0.998306       3.416389       9.352679       0.497928       1.211171      -0.727465      -0.019387       0.009337       0.040273       0.045661      -0.000759       0.001499       0.010811       0.024496       0.062786      -0.025287       0.001751       0.023536              1.994992       2.264381      -0.123653      -0.644065       1.526258       0.166906       2.194337          -0.000000
          257              H      23.612223      11.373728       1.237219       0.099300       1.351493 0.99250546E+01  0.10407754E+03                                 2.112139                            1.906306      -1.452127       2.192626                    0.991603       3.985401      11.993355       0.425401       1.373042      -0.688235       0.027823       0.005202       0.029476       0.040866       0.002466       0.000021       0.013762       0.000319       0.016009      -0.013455      -0.002277       0.015732              2.269281       2.917849      -0.057394       0.685458       1.667011       0.153414       2.222984          -0.000001
          258              H      19.549509      11.653796       1.712508       0.099494       1.552111 0.12329980E+02  0.13317307E+03                                 2.149376                            2.009576      -1.034057       2.385207                    0.997579       3.584805      10.099695       0.461716       1.228224      -0.725380      -0.003514      -0.005165       0.037866       0.038378      -0.003682      -0.012817      -0.002901       0.002341       0.013376      -0.013571      -0.001240       0.014811              2.176778       2.025907       0.052683      -0.133680       1.635861      -0.030488       2.868566          -0.000003
          259              H      14.820646       5.836092       0.842779       0.081336       1.313965 0.95874191E+01  0.98562758E+02                                 1.987811                            1.815910      -1.056415       2.364895                    0.996724       3.754919      10.787067       0.461931       1.289788      -0.706941      -0.029112       0.043690      -0.003257       0.052601      -0.016787      -0.007394      -0.003297      -0.017860      -0.006654      -0.021295       0.001125       0.020170              2.069031       1.882403      -0.675177      -0.040689       2.619206      -0.114149       1.705482           0.000000
          260              H      16.366916       2.561618       2.236794       0.117565       1.064068 0.74861216E+01  0.73137589E+02                                 1.797496                            1.657728      -1.112034       2.361309                    0.995762       3.643776      10.574351       0.455430       1.376578      -0.687984       0.009377      -0.034467       0.024489       0.043308      -0.010651      -0.005388      -0.008012      -0.013587       0.006232      -0.017553       0.003777       0.013776              1.897479       1.432633      -0.192977       0.061742       2.137796      -0.628656       2.122008           0.000000
          261              H       6.815312      -6.800559      20.192399       0.078232       1.402229 0.10496255E+02  0.10926865E+03                                 2.005136                            1.849225      -0.995678       2.388241                    0.997663       3.650597      10.211145       0.481580       1.221733      -0.723855      -0.033615       0.040034       0.000911       0.052283      -0.016306      -0.008904      -0.011653      -0.007654      -0.018710      -0.024732       0.004240       0.020491              2.045226       2.029416      -0.565613      -0.231004       2.426529       0.145917       1.679733           0.000001
          262              H       9.579783      -9.188188      18.938030       0.111825       1.313404 0.95622523E+01  0.96995815E+02                                 1.908309                            1.757687      -0.990124       2.407898                    0.998306       3.416119       9.350899       0.498378       1.211586      -0.727289       0.034942      -0.020327      -0.021222       0.045656      -0.020281      -0.010616      -0.006313      -0.006193      -0.016953      -0.025271       0.001752       0.023518              1.988961       2.229763      -0.174617      -0.681810       1.608988       0.108361       2.128133          -0.000000
          263              H      17.783151       1.789303       0.463039       0.099289       1.359268 0.99910612E+01  0.10492868E+03                                 2.119590                            1.912252      -1.452121       2.192630                    0.991603       3.986030      11.998820       0.424926       1.372492      -0.688400       0.012339      -0.033606       0.019717       0.040871      -0.006434      -0.007026       0.003791      -0.019289      -0.014666      -0.013437      -0.002263       0.015700              2.277889       1.672461      -0.266267       0.055612       2.595861      -0.742273       2.565345          -0.000001
          264              H       9.391760     -10.901081      21.483517       0.099488       1.544917 0.12262072E+02  0.13227708E+03                                 2.143208                            2.004262      -1.033995       2.385230                    0.997580       3.584240      10.096937       0.462178       1.228504      -0.725228       0.034536      -0.016764       0.000114       0.038389      -0.001715      -0.007108       0.005178       0.021949       0.004934      -0.013582      -0.001234       0.014816              2.170417       2.605474      -0.460285      -0.190121       2.064447      -0.111057       1.841328          -0.000003
          265              H      13.380407       9.438738       1.114722       0.081339       1.314064 0.95883306E+01  0.98574877E+02                                 1.987958                            1.816034      -1.056287       2.364953                    0.996724       3.754959      10.787477       0.461898       1.289841      -0.706930       0.008235      -0.051070      -0.009532       0.052600      -0.006517      -0.011623       0.002401      -0.029812      -0.017497      -0.021298       0.001119       0.020179              2.069185       1.606081      -0.251110      -0.172713       2.953881       0.158767       1.647592           0.000000
          266              H      13.490439      13.298810       0.734982       0.117569       1.063987 0.74854949E+01  0.73128856E+02                                 1.797285                            1.657571      -1.111930       2.361359                    0.995765       3.643544      10.572979       0.455494       1.376433      -0.688013       0.006869       0.040216      -0.014538       0.043311      -0.000632      -0.010004      -0.002891      -0.023888      -0.007515      -0.017557       0.003776       0.013781              1.897212       1.537772       0.268010      -0.247387       2.450247      -0.478277       1.703618           0.000000
          267              H      10.551931       7.636753       5.754907       0.078233       1.402979 0.10502901E+02  0.10935453E+03                                 2.005873                            1.849838      -0.995688       2.388232                    0.997663       3.650794      10.212293       0.481492       1.221770      -0.723853       0.008411      -0.048943      -0.016348       0.052282      -0.001333      -0.008993       0.002015      -0.041798       0.004528      -0.024744       0.004247       0.020497              2.046004       1.693920      -0.397778      -0.190944       2.588479       0.335959       1.855612           0.000001
          268              H       9.323740      10.567546       7.950053       0.111827       1.314287 0.95701006E+01  0.97091129E+02                                 1.908877                            1.758214      -0.990161       2.407878                    0.998305       3.416178       9.350493       0.498408       1.211318      -0.727361      -0.015262       0.027293       0.033278       0.045665      -0.004249      -0.012025       0.007186      -0.039199      -0.000495      -0.025288       0.001743       0.023545              1.989529       1.681910      -0.157455      -0.468089       1.690122       0.313308       2.596556          -0.000000
          269              H      12.150217      14.098000       2.555287       0.099292       1.360959 0.10005677E+02  0.10511916E+03                                 2.121364                            1.913687      -1.452080       2.192651                    0.991603       3.986309      12.001234       0.424760       1.372545      -0.688403       0.004362       0.039511      -0.009490       0.040868      -0.012122      -0.004928       0.000422      -0.012054      -0.010179      -0.013454      -0.002251       0.015705              2.279903       1.849556       0.293658      -0.339623       2.972488      -0.578039       2.017666          -0.000001
          270              H      10.531949      12.641134       6.029300       0.099480       1.560961 0.12416311E+02  0.13435860E+03                                 2.159962                            2.018631      -1.034113       2.385177                    0.997578       3.587840      10.122442       0.459918       1.230701      -0.724912       0.003705       0.030254       0.023291       0.038361       0.000499      -0.003870       0.009969       0.008156       0.029229      -0.013590      -0.001200       0.014790              2.187771       1.652798       0.027326      -0.079293       2.551152       0.440787       2.359363          -0.000003
          271              H      14.440658       8.689166      11.134974       0.081328       1.314384 0.95911259E+01  0.98610869E+02                                 1.988283                            1.816301      -1.056365       2.364911                    0.996723       3.755318      10.788930       0.461864       1.289844      -0.706930      -0.050894      -0.009266       0.009535       0.052602       0.004300      -0.006120       0.010187       0.031378      -0.017521      -0.021321       0.001147       0.020174              2.069529       2.962536       0.228292      -0.207297       1.598225       0.109960       1.647826           0.000000
          272              H      18.043302      10.079589      11.514714       0.117550       1.063961 0.74851262E+01  0.73125247E+02                                 1.797353                            1.657599      -1.112037       2.361313                    0.995762       3.643715      10.573897       0.455457       1.376546      -0.687990       0.035625       0.019890       0.014540       0.043315       0.007014      -0.000590       0.010426       0.019368      -0.007516      -0.017578       0.003787       0.013791              1.897325       2.180516       0.495308       0.368562       1.807739       0.392729       1.703720           0.000000
          273              H      13.684481       5.421707       6.494789       0.078232       1.402910 0.10502301E+02  0.10934685E+03                                 2.005797                            1.849773      -0.995839       2.388174                    0.997663       3.650887      10.212526       0.481505       1.221754      -0.723855      -0.048941      -0.008387       0.016349       0.052277       0.012097      -0.004885       0.007832       0.034199       0.004541      -0.024761       0.004267       0.020494              2.045918       2.738952      -0.028310      -0.380382       1.543255       0.068037       1.855548           0.000001
          274              H      16.857026       5.240635       4.299643       0.111819       1.318938 0.96099265E+01  0.97593546E+02                                 1.913704                            1.762188      -0.990246       2.407841                    0.998306       3.416942       9.356393       0.497725       1.211757      -0.727316       0.030809      -0.005297      -0.033273       0.045654       0.009021      -0.010744       0.008963       0.035773      -0.000455      -0.025282       0.001791       0.023491              1.994855       1.792569      -0.120394      -0.453333       1.587409       0.338377       2.604586          -0.000000
          275              H      19.243498       9.082374       9.694409       0.099309       1.353686 0.99439864E+01  0.10432712E+03                                 2.114730                            1.908387      -1.452178       2.192602                    0.991602       3.986021      11.998666       0.425075       1.373421      -0.688178       0.035786       0.017287       0.009466       0.040854      -0.005646      -0.002007       0.004523       0.024594      -0.010094      -0.013472      -0.002205       0.015677              2.272272       2.653537       0.578192       0.429393       2.151942       0.510183       2.011336          -0.000001
          276              H      18.409320       7.070971       6.220396       0.099483       1.545695 0.12270194E+02  0.13238988E+03                                 2.144217                            2.005167      -1.033831       2.385314                    0.997581       3.584786      10.100253       0.461979       1.228799      -0.725166       0.027314       0.013587      -0.023307       0.038391      -0.002133      -0.010753       0.000326      -0.006882       0.029209      -0.013590      -0.001249       0.014839              2.171440       2.415015       0.300006      -0.436845       1.758471      -0.071487       2.340835          -0.000003
          277              H      10.183988      16.333011      19.023778       0.081336       1.313967 0.95874333E+01  0.98562946E+02                                 1.987813                            1.815912      -1.056414       2.364895                    0.996724       3.754921      10.787077       0.461930       1.289788      -0.706941       0.029112       0.024665      -0.036208       0.052601       0.001989      -0.018235      -0.006956      -0.011523       0.012358      -0.021295       0.001125       0.020170              2.069033       1.882405       0.302345      -0.605069       2.032763      -0.452727       2.291930           0.000000
          278              H       8.637718      13.488542      21.162575       0.117565       1.064068 0.74861215E+01  0.73137592E+02                                 1.797497                            1.657728      -1.112034       2.361309                    0.995762       3.643776      10.574353       0.455430       1.376578      -0.687984      -0.009377      -0.038442       0.017605       0.043308       0.000659      -0.011918      -0.005599      -0.017768      -0.006310      -0.017553       0.003777       0.013776              1.897479       1.432633       0.149957      -0.136254       2.670381      -0.321174       1.589424           0.000000
          279              H      18.189322      -6.742565      20.292846       0.078232       1.402229 0.10496257E+02  0.10926867E+03                                 2.005137                            1.849225      -0.995678       2.388241                    0.997663       3.650597      10.211145       0.481580       1.221733      -0.723855       0.033615       0.019227      -0.035126       0.052283       0.000442      -0.018573      -0.011535      -0.007859      -0.019324      -0.024732       0.004240       0.020491              2.045226       2.029416       0.082746      -0.605338       1.740059      -0.250407       2.366203           0.000001
          280              H      15.424851      -6.850038      22.987780       0.111825       1.313404 0.95622491E+01  0.96995773E+02                                 1.908308                            1.757687      -0.990125       2.407898                    0.998306       3.416119       9.350898       0.498378       1.211586      -0.727289      -0.034942       0.008215       0.028215       0.045656       0.000946      -0.022872      -0.008168      -0.002980      -0.007314      -0.025271       0.001752       0.023518              1.988961       2.229762      -0.503160      -0.492123       1.904508       0.278976       1.832612          -0.000000
          281              H       7.221483      14.638517      22.718286       0.099289       1.359268 0.99910600E+01  0.10492867E+03                                 2.119590                            1.912252      -1.452121       2.192630                    0.991603       3.986031      11.998825       0.424926       1.372492      -0.688400      -0.012339      -0.033879       0.019246       0.040871      -0.002868      -0.009085      -0.005456      -0.003273       0.033383      -0.013437      -0.002263       0.015700              2.277889       1.672461       0.181293      -0.202790       3.215795      -0.384362       1.945412          -0.000001
          282              H      15.612874      -9.910940      23.198474       0.099488       1.544918 0.12262081E+02  0.13227719E+03                                 2.143209                            2.004263      -1.033996       2.385230                    0.997580       3.584240      10.096938       0.462177       1.228504      -0.725228      -0.034536      -0.008480       0.014461       0.038389      -0.005299      -0.005039       0.008409       0.016352      -0.011858      -0.013582      -0.001234       0.014816              2.170418       2.605475       0.065490      -0.493680       1.993284      -0.152144       1.912493          -0.000003
          283              H      12.004215      -6.171145      17.725310       0.081341       1.314707 0.95939279E+01  0.98646731E+02                                 1.988607                            1.816566      -1.056526       2.364839                    0.996723       3.755507      10.789805       0.461830       1.289844      -0.706931       0.013548       0.035675       0.036204       0.052602       0.005174       0.000497       0.019540       0.006456       0.012365      -0.021318       0.001114       0.020205              2.069882       1.826731       0.282574       0.225265       2.089997       0.721838       2.292918           0.000000
          284              H       9.837808      -8.577171      15.586513       0.117551       1.063933 0.74846982E+01  0.73118766E+02                                 1.797193                            1.657450      -1.111916       2.361361                    0.995766       3.643480      10.572456       0.455527       1.376378      -0.688023      -0.033117      -0.021662      -0.017608       0.043313       0.006097       0.001323       0.013135       0.012986      -0.006308      -0.017579       0.003773       0.013806              1.897155       2.438186       0.505501       0.257357       1.664136       0.235441       1.589144           0.000000
          285              H      17.585191      -6.315432      16.456242       0.078240       1.402515 0.10498655E+02  0.10929858E+03                                 2.005322                            1.849373      -0.995599       2.388282                    0.997664       3.650639      10.211097       0.481591       1.221649      -0.723876       0.006922       0.038105       0.035125       0.052284       0.002822       0.004695       0.021377       0.005562      -0.019336      -0.024755       0.004238       0.020517              2.045423       1.720363      -0.026597       0.034293       2.049475       0.654287       2.366431           0.000001
          286              H       8.403650      19.331628      13.761308       0.111828       1.319688 0.96160555E+01  0.97663197E+02                                 1.913845                            1.762324      -0.990075       2.407912                    0.998306       3.416389       9.352681       0.497928       1.211172      -0.727465       0.019387      -0.030209      -0.028222       0.045661       0.001678       0.000092       0.024303       0.001128      -0.007319      -0.025287       0.001751       0.023536              1.994994       2.264382      -0.495955      -0.429115       1.882782       0.372740       1.837817          -0.000000
          287              H       1.392411      18.760187      14.030802       0.099300       1.351493 0.99250526E+01  0.10407751E+03                                 2.112138                            1.906306      -1.452127       2.192626                    0.991603       3.985401      11.993353       0.425401       1.373041      -0.688235      -0.027823      -0.022926      -0.019243       0.040866      -0.001215       0.002146       0.010417       0.006114       0.033394      -0.013455      -0.002277       0.015732              2.269281       2.917849       0.622324       0.293017       1.951135       0.317450       1.938858          -0.000001
          288              H       5.455125      18.488605      13.550614       0.099494       1.552109 0.12329955E+02  0.13317274E+03                                 2.149375                            2.009574      -1.034057       2.385207                    0.997579       3.584804      10.099693       0.461715       1.228225      -0.725380       0.003514      -0.035376      -0.014460       0.038378      -0.009259      -0.009598       0.001952      -0.006065      -0.011842      -0.013571      -0.001240       0.014811              2.176777       2.025906      -0.142111      -0.021214       2.586800       0.518527       1.917624          -0.000003
          289              H      22.005963       1.879922      10.292195       0.081336       1.313965 0.95874136E+01  0.98562694E+02                                 1.987811                            1.815910      -1.056415       2.364895                    0.996724       3.754918      10.787066       0.461930       1.289789      -0.706941       0.013551      -0.049191       0.012786       0.052601      -0.003000       0.004236      -0.005681      -0.017493      -0.059504      -0.021295       0.001125       0.020170              2.069031       1.826022      -0.336189       0.132005       2.865952      -0.272890       1.515119           0.000000
          290              H      19.839585       4.935157       9.277920       0.117565       1.064068 0.74861198E+01  0.73137567E+02                                 1.797496                            1.657727      -1.112034       2.361309                    0.995762       3.643776      10.574351       0.455430       1.376578      -0.687984      -0.033118       0.026073      -0.009951       0.043308      -0.004179       0.004627      -0.005105      -0.000862      -0.047868      -0.017553       0.003777       0.013776              1.897479       2.438603      -0.475711       0.309187       1.812132      -0.150233       1.441701           0.000000
          291              H      -2.418344       3.051104      10.801782       0.078232       1.402229 0.10496251E+02  0.10926860E+03                                 2.005136                            1.849225      -0.995678       2.388241                    0.997663       3.650597      10.211145       0.481580       1.221733      -0.723855       0.006923      -0.049471       0.015434       0.052283      -0.005463       0.000095      -0.013659      -0.007775      -0.059319      -0.024732       0.004241       0.020491              2.045226       1.720201      -0.016426      -0.040171       2.853509      -0.189873       1.561968           0.000001
          292              H      -1.598191       6.706073       9.861005       0.111825       1.313404 0.95622496E+01  0.96995780E+02                                 1.908308                            1.757687      -0.990125       2.407898                    0.998306       3.416119       9.350899       0.498378       1.211586      -0.727289       0.019393       0.039537      -0.012051       0.045656      -0.000903       0.001410      -0.013483      -0.017584      -0.063451      -0.025271       0.001752       0.023518              1.988961       2.256899       0.616627      -0.213916       2.165083      -0.204881       1.544900          -0.000000
          293              H      21.395867       6.758403       9.231371       0.099289       1.359268 0.99910614E+01  0.10492869E+03                                 2.119590                            1.912252      -1.452121       2.192630                    0.991603       3.986030      11.998820       0.424926       1.372492      -0.688400      -0.027828       0.028130      -0.010232       0.040871      -0.001231      -0.002099       0.003367      -0.017667      -0.038070      -0.013437      -0.002263       0.015700              2.277889       2.930367      -0.568300       0.394767       2.225060      -0.165063       1.678240          -0.000001
          294              H      -4.546714       7.310044       9.236271       0.099488       1.544917 0.12262070E+02  0.13227704E+03                                 2.143208                            2.004262      -1.033995       2.385230                    0.997580       3.584240      10.096938       0.462177       1.228504      -0.725228       0.003516       0.030217      -0.023416       0.038389       0.012951      -0.003216      -0.004853      -0.001026       0.003237      -0.013582      -0.001234       0.014816              2.170417       2.020141       0.089013      -0.111946       2.526022      -0.546526       1.965087          -0.000003
          295              H       0.182077       3.647950       4.632835       0.081341       1.314708 0.95939395E+01  0.98646877E+02                                 1.988608                            1.816567      -1.056528       2.364838                    0.996723       3.755510      10.789814       0.461831       1.289844      -0.706931       0.029119       0.019021       0.039462       0.052602       0.014813       0.010856       0.003673      -0.005794       0.029558      -0.021318       0.001114       0.020205              2.069883       1.883140       0.373099       0.564718       1.835791       0.338795       2.490718           0.000000
          296              H      -1.364221       3.217919       1.100023       0.117551       1.063932 0.74846857E+01  0.73118615E+02                                 1.797192                            1.657449      -1.111915       2.361361                    0.995766       3.643479      10.572452       0.455527       1.376378      -0.688023      -0.009384       0.003972      -0.042097       0.043313       0.010012       0.006544      -0.002399      -0.003865       0.035391      -0.017579       0.003773       0.013806              1.897153       1.432414       0.042991       0.197922       1.581232      -0.307415       2.677814           0.000000
          297              H      -1.814264      -0.057913       8.513539       0.078240       1.402515 0.10498653E+02  0.10929855E+03                                 2.005321                            1.849372      -0.995599       2.388282                    0.997664       3.650640      10.211098       0.481592       1.221649      -0.723876       0.033618       0.020806       0.034214       0.052284       0.015875       0.009681      -0.000115       0.012334       0.041287      -0.024755       0.004238       0.020517              2.045422       2.029624       0.482956       0.374372       1.993008       0.396374       2.113635           0.000001
          298              H      25.426529      -2.338044       7.072974       0.111828       1.319688 0.96160539E+01  0.97663174E+02                                 1.913844                            1.762323      -0.990075       2.407912                    0.998306       3.416389       9.352680       0.497928       1.211171      -0.727465      -0.034943      -0.028546      -0.007002       0.045661       0.019341       0.012264       0.001863       0.007969       0.025546      -0.025287       0.001751       0.023536              1.994993       2.236904       0.681047      -0.190698       2.098695      -0.171536       1.649379          -0.000000
          299              H      27.224823       1.295663       1.318067       0.099300       1.351499 0.99250967E+01  0.10407809E+03                                 2.112145                            1.906310      -1.452126       2.192626                    0.991603       3.985402      11.993363       0.425400       1.373042      -0.688235      -0.012340       0.000272      -0.038957       0.040866       0.009319       0.002070       0.009279      -0.009782       0.013734      -0.013455      -0.002277       0.015732              2.269289       1.667398       0.084500       0.256894       1.923652      -0.355733       3.216818          -0.000001
          300              H      25.614549      -0.990085       4.316793       0.099494       1.552111 0.12329976E+02  0.13317303E+03                                 2.149377                            2.009576      -1.034057       2.385207                    0.997579       3.584806      10.099700       0.461715       1.228224      -0.725380      -0.034524      -0.008283      -0.014573       0.038378       0.007012      -0.002066      -0.003222       0.007391      -0.038740      -0.013571      -0.001240       0.014811              2.176779       2.613805       0.396633       0.304900       1.805583       0.041227       2.110949          -0.000003
          301              H       4.438852      14.301678       1.957501       0.081339       1.314064 0.95883309E+01  0.98574880E+02                                 1.987958                            1.816034      -1.056287       2.364953                    0.996724       3.754959      10.787477       0.461898       1.289841      -0.706930      -0.050894      -0.003626      -0.012785       0.052600       0.003165       0.006793      -0.002074       0.017376      -0.059507      -0.021298       0.001119       0.020179              2.069185       2.961960       0.065362       0.301307       1.730381      -0.033486       1.515213           0.000000
          302              H       8.041491      13.277614       2.971776       0.117569       1.063987 0.74855014E+01  0.73128935E+02                                 1.797286                            1.657572      -1.111931       2.361359                    0.995765       3.643546      10.572986       0.455494       1.376433      -0.688013       0.035626      -0.022531       0.009949       0.043311      -0.002980       0.006380      -0.002631       0.005924      -0.047866      -0.017557       0.003776       0.013781              1.897213       2.180410      -0.566703       0.244642       2.069668      -0.241367       1.441560           0.000000
          303              H       3.682737      19.953876       1.447914       0.078233       1.402979 0.10502908E+02  0.10935462E+03                                 2.005874                            1.849839      -0.995688       2.388232                    0.997663       3.650794      10.212292       0.481492       1.221770      -0.723854      -0.048947      -0.009966      -0.015435       0.052282      -0.001808       0.012927       0.004478       0.012907      -0.059308      -0.024744       0.004247       0.020497              2.046004       2.739103       0.343559       0.165724       1.836458       0.101214       1.562451           0.000001
          304              H       6.855311      21.945452       2.388691       0.111827       1.314289 0.95701147E+01  0.97091277E+02                                 1.908875                            1.758212      -0.990170       2.407874                    0.998306       3.416185       9.350503       0.498409       1.211314      -0.727361       0.030821       0.031467       0.012055       0.045667       0.004829       0.013199       0.003180       0.014833      -0.063474      -0.025288       0.001744       0.023544              1.989527       1.788173       0.450882       0.121881       2.635134       0.270059       1.545274          -0.000000
          305              H       9.241711      15.352635       3.018325       0.099292       1.360960 0.10005685E+02  0.10511926E+03                                 2.121365                            1.913688      -1.452080       2.192651                    0.991603       3.986309      12.001235       0.424760       1.372545      -0.688403       0.035797      -0.016860       0.010222       0.040868       0.004587      -0.003864       0.000872       0.015298      -0.038124      -0.013454      -0.002251       0.015705              2.279904       2.663148      -0.664577       0.287542       2.497134      -0.317601       1.679431          -0.000001
          306              H       8.407580      19.366888       3.013425       0.099480       1.560964 0.12416335E+02  0.13435893E+03                                 2.159964                            2.018634      -1.034113       2.385177                    0.997578       3.587841      10.122450       0.459918       1.230702      -0.724912       0.027289       0.013382       0.023404       0.038361       0.010344       0.003461       0.004656      -0.015600       0.003342      -0.013590      -0.001200       0.014790              2.187774       2.434164       0.231009       0.483908       2.149478       0.291377       1.979679          -0.000004
          307              H       3.378734      22.604643       7.616861       0.081328       1.314383 0.95911187E+01  0.98610779E+02                                 1.988283                            1.816300      -1.056365       2.364911                    0.996723       3.755318      10.788930       0.461864       1.289844      -0.706930       0.008229       0.033793      -0.039463       0.052602       0.013343       0.000178      -0.011434      -0.014117       0.029558      -0.021321       0.001147       0.020174              2.069529       1.606323       0.275220      -0.131160       2.111982      -0.645170       2.490282           0.000000
          308              H       3.488771      21.003501      11.149673       0.117550       1.063961 0.74851238E+01  0.73125217E+02                                 1.797352                            1.657598      -1.112037       2.361313                    0.995762       3.643715      10.573896       0.455457       1.376546      -0.687990       0.006878      -0.007516       0.042100       0.043315       0.008999       0.004467      -0.005338      -0.009580       0.035390      -0.017578       0.003787       0.013791              1.897324       1.537840       0.080227       0.355880       1.476092      -0.084121       2.678041           0.000000
          309              H       0.550197      19.487124       3.736157       0.078232       1.402910 0.10502297E+02  0.10934681E+03                                 2.005796                            1.849773      -0.995839       2.388174                    0.997663       3.650887      10.212526       0.481505       1.221754      -0.723855       0.008407       0.038627      -0.034208       0.052277       0.008474       0.003347      -0.009066      -0.029560       0.041282      -0.024761       0.004267       0.020494              2.045918       1.693901       0.364249      -0.249028       2.329668      -0.485270       2.114185           0.000001
          310              H      -0.678023      16.120711       5.176722       0.111819       1.318937 0.96099226E+01  0.97593503E+02                                 1.913703                            1.762188      -0.990246       2.407841                    0.998306       3.416942       9.356395       0.497725       1.211758      -0.727316      -0.015263      -0.042456       0.006991       0.045654       0.012533       0.002356      -0.012149      -0.030492       0.025560      -0.025282       0.001791       0.023491              1.994854       1.685875       0.486208       0.098131       2.649434       0.236932       1.649254          -0.000000
          311              H       2.148525      19.027491      10.931629       0.099309       1.353686 0.99439864E+01  0.10432712E+03                                 2.114730                            1.908387      -1.452179       2.192602                    0.991602       3.986021      11.998666       0.425075       1.373421      -0.688178       0.004370      -0.011552       0.038942       0.040854       0.010332      -0.008030      -0.004983      -0.004068       0.013798      -0.013472      -0.002205       0.015677              2.272272       1.844260       0.146577       0.421878       1.750930      -0.123851       3.221626          -0.000001
          312              H       0.530211      16.747345       7.932903       0.099483       1.545696 0.12270208E+02  0.13239006E+03                                 2.144219                            2.005168      -1.033831       2.385314                    0.997581       3.584786      10.100254       0.461978       1.228799      -0.725166       0.003706      -0.035325       0.014571       0.038391       0.003118       0.002382       0.003048      -0.014618      -0.038747      -0.013590      -0.001249       0.014839              2.171442       1.642855       0.054232       0.062498       2.765600      -0.300036       2.105869          -0.000003
          313              H      20.185657      22.453231       0.842779       0.081328       1.314383 0.95911183E+01  0.98610771E+02                                 1.988282                            1.816300      -1.056365       2.364911                    0.996723       3.755318      10.788929       0.461864       1.289844      -0.706930       0.029118      -0.043687      -0.003257       0.052602      -0.016795       0.007410       0.003324      -0.017860      -0.006643      -0.021321       0.001147       0.020174              2.069528       1.882813      -0.675404       0.040734       2.619919       0.114167       1.705852           0.000000
          314              H      18.639406      25.727731       2.236794       0.117550       1.063961 0.74851290E+01  0.73125281E+02                                 1.797353                            1.657599      -1.112037       2.361313                    0.995762       3.643716      10.573900       0.455457       1.376546      -0.687990      -0.009379       0.034470       0.024496       0.043315      -0.010653       0.005408       0.008042      -0.013579       0.006238      -0.017578       0.003787       0.013791              1.897325       1.432528      -0.192915      -0.061731       2.137603       0.628601       2.121845           0.000000
          315              H       8.187607       6.800940      20.192399       0.078232       1.402913 0.10502324E+02  0.10934715E+03                                 2.005798                            1.849774      -0.995848       2.388170                    0.997663       3.650890      10.212533       0.481505       1.221753      -0.723855       0.033616      -0.040025       0.000911       0.052277      -0.016309       0.008922       0.011676      -0.007654      -0.018694      -0.024761       0.004267       0.020494              2.045919       2.030089      -0.565887       0.231134       2.427422      -0.146013       1.680248           0.000001
          316              H       5.423119       9.188546      18.938030       0.111819       1.318938 0.96099264E+01  0.97593544E+02                                 1.913703                            1.762188      -0.990246       2.407841                    0.998306       3.416942       9.356393       0.497725       1.211757      -0.727316      -0.034940       0.020325      -0.021223       0.045654      -0.020265       0.010621       0.006343      -0.006193      -0.016902      -0.025282       0.001791       0.023491              1.994854       2.236776      -0.175355       0.685082       1.613052      -0.108791       2.134735          -0.000000
          317              H      17.223147      26.500013       0.463039       0.099309       1.353687 0.99440007E+01  0.10432730E+03                                 2.114732                            1.908388      -1.452179       2.192602                    0.991602       3.986023      11.998674       0.425075       1.373420      -0.688178      -0.012348       0.033591       0.019704       0.040854      -0.006408       0.007056      -0.003756      -0.019309      -0.014656      -0.013472      -0.002205       0.015677              2.272273       1.669173      -0.265246      -0.055363       2.589029       0.739248       2.558618          -0.000001
          318              H       5.611176      10.901487      21.483517       0.099483       1.545695 0.12270193E+02  0.13238985E+03                                 2.144216                            2.005166      -1.033831       2.385314                    0.997581       3.584786      10.100250       0.461979       1.228798      -0.725166      -0.034540       0.016760       0.000114       0.038391      -0.001708       0.007119      -0.005145       0.022011       0.004938      -0.013590      -0.001249       0.014839              2.171439       2.606764      -0.460528       0.190249       2.065407       0.111168       1.842148          -0.000003
          319              H       2.002510       4.291686      20.981279       0.081339       1.314064 0.95883343E+01  0.98574925E+02                                 1.987958                            1.816035      -1.056287       2.364953                    0.996724       3.754959      10.787478       0.461898       1.289842      -0.706930       0.013546       0.013523      -0.048994       0.052600      -0.002155      -0.004707      -0.013814       0.016330       0.041964      -0.021298       0.001119       0.020179              2.069185       1.826138       0.053780      -0.357167       1.616602      -0.448529       2.764815           0.000000
          320              H      -0.163854       3.642476      24.134351       0.117569       1.063988 0.74855053E+01  0.73128980E+02                                 1.797286                            1.657572      -1.111931       2.361359                    0.995765       3.643546      10.572985       0.455494       1.376432      -0.688013      -0.033117      -0.004423       0.027559       0.043311      -0.001900      -0.005923      -0.007980       0.021861       0.020304      -0.017557       0.003776       0.013781              1.897213       2.438164      -0.029914      -0.566414       1.404074      -0.085266       1.849401           0.000000
          321              H       7.583497       3.264791      21.740760       0.078233       1.402977 0.10502890E+02  0.10935439E+03                                 2.005872                            1.849837      -0.995687       2.388233                    0.997663       3.650794      10.212291       0.481492       1.221770      -0.723854       0.006919       0.011368      -0.050560       0.052282       0.002656      -0.004774      -0.007682       0.029234       0.051693      -0.024744       0.004247       0.020497              2.046002       1.720810       0.043030       0.005840       1.720984      -0.464579       2.696211           0.000001
          322              H      18.405320      16.396491       0.877078       0.111827       1.314290 0.95701250E+01  0.97091412E+02                                 1.908876                            1.758213      -0.990170       2.407874                    0.998306       3.416187       9.350511       0.498409       1.211314      -0.727361       0.019394      -0.009333       0.040277       0.045667      -0.000761      -0.001485      -0.010802       0.024493       0.062829      -0.025288       0.001744       0.023544              1.989528       2.257636      -0.123105       0.641212       1.522897      -0.166169       2.188051          -0.000000
          323              H      11.394086      16.915603       1.237219       0.099292       1.360960 0.10005681E+02  0.10511921E+03                                 2.121365                            1.913688      -1.452080       2.192651                    0.991603       3.986309      12.001235       0.424760       1.372545      -0.688403      -0.027828      -0.005212       0.029472       0.040868       0.002448      -0.000019      -0.013755       0.000353       0.015929      -0.013454      -0.002251       0.015705              2.279904       2.933288      -0.057798      -0.690470       1.673224      -0.154481       2.233201          -0.000001
          324              H      15.456806      16.635543       1.712508       0.099479       1.560992 0.12416602E+02  0.13436252E+03                                 2.159990                            2.018654      -1.034127       2.385169                    0.997578       3.587865      10.122538       0.459916       1.230700      -0.724912       0.003520       0.005175       0.037847       0.038361      -0.003671       0.012832       0.002943       0.002373       0.013069      -0.013590      -0.001200       0.014790              2.187800       2.035933       0.053117       0.134832       1.642484       0.030718       2.884982          -0.000003
          325              H      -6.623025      10.390811      15.767809       0.081341       1.314707 0.95939327E+01  0.98646793E+02                                 1.988608                            1.816567      -1.056526       2.364839                    0.996723       3.755507      10.789806       0.461830       1.289844      -0.706931       0.008227       0.017279       0.048997       0.052602      -0.006806       0.011477       0.009073      -0.009982       0.041955      -0.021318       0.001114       0.020205              2.069882       1.606546      -0.024045       0.304017       1.837251       0.486507       2.765850           0.000000
          326              H      -6.513035       8.131880      12.614737       0.117551       1.063933 0.74847003E+01  0.73118791E+02                                 1.797194                            1.657450      -1.111917       2.361361                    0.995766       3.643480      10.572456       0.455527       1.376378      -0.688023       0.006873      -0.032696      -0.027564       0.043313      -0.008349       0.005575       0.008273      -0.014609       0.020305      -0.017579       0.003773       0.013806              1.897155       1.537677      -0.348243      -0.108440       2.304506       0.562477       1.849284           0.000000
          327              H      -9.451511      15.310315      15.008328       0.078240       1.402514 0.10498648E+02  0.10929848E+03                                 2.005321                            1.849372      -0.995599       2.388282                    0.997664       3.650639      10.211095       0.481592       1.221649      -0.723876       0.008410       0.010315       0.050562       0.052284      -0.007124       0.005669       0.007086      -0.026080       0.051697      -0.024755       0.004238       0.020517              2.045422       1.693522       0.033508       0.439802       1.747410       0.149248       2.695333           0.000001
          328              H     -10.679750      15.745936      11.372618       0.111829       1.319687 0.96160419E+01  0.97663017E+02                                 1.913842                            1.762322      -0.990075       2.407912                    0.998306       3.416388       9.352674       0.497929       1.211171      -0.727465      -0.015266       0.015166      -0.040273       0.045661      -0.008289       0.009693       0.005017      -0.018098       0.062786      -0.025287       0.001751       0.023536              1.994991       1.685989      -0.328142       0.372046       2.104648      -0.551597       2.194336          -0.000000
          329              H      -7.853278       9.308701      11.012477       0.099300       1.351493 0.99250465E+01  0.10407744E+03                                 2.112138                            1.906305      -1.452127       2.192626                    0.991603       3.985401      11.993354       0.425401       1.373041      -0.688235       0.004370      -0.027966      -0.029476       0.040866       0.001817       0.012968       0.004607      -0.003348       0.016009      -0.013455      -0.002277       0.015732              2.269280       1.842063      -0.437737      -0.083843       2.742793       0.697394       2.222984          -0.000001
          330              H      -9.471553      13.045713      10.537188       0.099494       1.552111 0.12329979E+02  0.13317305E+03                                 2.149376                            2.009575      -1.034057       2.385207                    0.997579       3.584805      10.099695       0.461716       1.228224      -0.725380       0.003699       0.005034      -0.037866       0.038378      -0.003600       0.001538      -0.013051       0.002808       0.013376      -0.013571      -0.001240       0.014811              2.176778       1.646086      -0.081603       0.015816       2.015683      -0.136196       2.868566          -0.000003
          331              H      -5.562832      19.443348      11.406917       0.081336       1.313967 0.95874361E+01  0.98562981E+02                                 1.987813                            1.815912      -1.056414       2.364895                    0.996724       3.754921      10.787077       0.461930       1.289788      -0.706941      -0.050895       0.012884       0.003257       0.052601      -0.007444      -0.000644      -0.008071       0.034993      -0.006654      -0.021295       0.001125       0.020170              2.069033       2.961717      -0.293588      -0.094058       1.539898      -0.076412       1.705484           0.000000
          332              H      -1.960206      19.076989      10.012902       0.117565       1.064068 0.74861200E+01  0.73137574E+02                                 1.797497                            1.657728      -1.112034       2.361309                    0.995762       3.643775      10.574350       0.455430       1.376579      -0.687984       0.035621       0.002649      -0.024489       0.043308      -0.004014      -0.005758      -0.007751       0.023957       0.006232      -0.017553       0.003777       0.013776              1.897479       2.180740       0.071515      -0.613283       1.389690      -0.151339       2.122008           0.000000
          333              H      -6.318940      17.058609      16.556689       0.078232       1.402229 0.10496248E+02  0.10926856E+03                                 2.005136                            1.849224      -0.995678       2.388241                    0.997663       3.650597      10.211145       0.481580       1.221733      -0.723855      -0.048949       0.018348      -0.000911       0.052283      -0.010277      -0.008018      -0.012279       0.026451      -0.018710      -0.024732       0.004241       0.020491              2.045226       2.737912      -0.315125       0.214573       1.718032      -0.169154       1.679733           0.000001
          334              H      -3.146379      15.248105      17.811058       0.111825       1.313404 0.95622530E+01  0.96995831E+02                                 1.908310                            1.757688      -0.990125       2.407897                    0.998306       3.416119       9.350902       0.498378       1.211587      -0.727289       0.030812      -0.026168       0.021222       0.045656      -0.013828      -0.002413      -0.012113       0.030311      -0.016953      -0.025271       0.001752       0.023518              1.988963       1.787715      -0.330904       0.329432       2.051038      -0.606699       2.128135          -0.000000
          335              H      -0.759987      17.999183      11.786657       0.099289       1.359268 0.99910632E+01  0.10492871E+03                                 2.119590                            1.912251      -1.452121       2.192630                    0.991603       3.986031      11.998822       0.424927       1.372491      -0.688401       0.035797      -0.000431      -0.019717       0.040871       0.001058       0.005916      -0.005360       0.023091      -0.014666      -0.013437      -0.002263       0.015700              2.277889       2.660620       0.083096      -0.718360       1.607700      -0.194990       2.565346          -0.000001
          336              H      -1.594119      15.996333      15.265571       0.099488       1.544916 0.12262064E+02  0.13227695E+03                                 2.143207                            2.004261      -1.033996       2.385229                    0.997580       3.584240      10.096935       0.462178       1.228503      -0.725228       0.027317      -0.026973      -0.000114       0.038389      -0.008232       0.007251      -0.004976      -0.014916       0.004934      -0.013582      -0.001234       0.014816              2.170415       2.413864      -0.528028      -0.041333       2.256055      -0.216266       1.841327          -0.000003
          337              C      22.281411      -5.301987      14.405887       0.115980      34.255663 0.39076215E+03  0.89469439E+04                                 9.285904                            6.666912       0.003025       2.004179                    0.999516      26.648051      75.654716       0.627156       0.426548      -1.057602      -0.054455      -0.047028       0.036547       0.080701       0.003801       0.020378      -0.019179       0.055849      -0.015855      -0.039838      -0.000279       0.040117             11.343754      12.756202      -0.934639       3.923996       8.846855      -5.443950      12.428207           0.000000
          338              C      20.342263      -5.284032      13.524644       0.150439      25.399733 0.30183510E+03  0.65308245E+04                                 7.612593                            5.843751       0.295825       2.105444                    0.999896      25.980414      73.599514       0.667210       0.424273      -1.050585       0.052926       0.008913       0.008849       0.054396      -0.001489       0.002277       0.031903       0.008980      -0.067996      -0.043186       0.015948       0.027238              8.820877      10.838221       0.921143       1.009735       7.201187      -3.584314       8.423224           0.000001
          339              C      22.298210      -4.520364      13.303415      -0.079459      31.085860 0.39206616E+03  0.90337361E+04                                 8.670153                            6.630861       0.259581       2.061768                    0.999732      28.921777      83.860226       0.632101       0.420544      -1.055546      -0.059747       0.015673      -0.059766       0.085949       0.011439      -0.013677       0.017105       0.030376      -0.068713      -0.037744       0.005981       0.031763             10.375297      10.924534       1.527522       0.192353       9.291520      -5.359278      10.909837           0.000000
          340              C      19.565745      -8.631178      18.292716       0.135931      25.495025 0.29738861E+03  0.63929096E+04                                 7.526689                            5.726092       0.452438       2.151835                    0.999700      25.864971      72.371511       0.689141       0.413451      -1.060350       0.056032       0.001226       0.017461       0.058702       0.001336       0.012802       0.024990       0.015354      -0.066563      -0.039298       0.011898       0.027400              8.719538       9.948503       0.819946      -0.354148       5.220158      -2.737503      10.989953           0.000001
          341              C      -8.726845      -8.741495      19.489756      -0.091199      32.179587 0.38487157E+03  0.88078440E+04                                 8.775450                            6.495521       0.286132       2.058565                    0.999867      29.153004      83.648031       0.651042       0.411096      -1.063868      -0.076432      -0.025015       0.017933       0.082397       0.008969       0.046781      -0.003255       0.044410      -0.015861      -0.042171      -0.017121       0.059292             10.761488       9.186534       1.251622      -1.033994       6.955838      -4.809161      16.142092           0.000001
          342              C      -8.358986      -8.155493      18.310601       0.088587      39.630426 0.39498223E+03  0.90323549E+04                                10.179013                            6.622309       0.059716       2.017054                    0.999398      26.642954      74.630097       0.643295       0.416363      -1.068196      -0.034725       0.027098      -0.034362       0.055865       0.041057       0.034199      -0.005948       0.112786       0.001830      -0.073940      -0.007423       0.081363             13.927911      13.713833       5.350828      -6.834255      10.077828      -7.380057      17.992071           0.000001
          343              C      -6.487067      -5.545976      15.128375      -0.007796      35.485385 0.39906722E+03  0.92575613E+04                                 9.602963                            6.806754      -0.054737       1.970456                    0.999222      28.677327      84.076665       0.606443       0.435377      -1.043982      -0.017775      -0.009384       0.009564       0.022259       0.016943      -0.064718       0.059228      -0.030704      -0.052481      -0.102018       0.025653       0.076365             11.863084      11.318060      -0.021213       1.588054      10.552270      -6.784027      13.718923          -0.000002
          344              C      -7.315202      -7.323934      17.747360       0.018596      32.549116 0.33143035E+03  0.73276737E+04                                 8.968285                            6.102527       0.129482       2.041977                    0.999753      27.151648      77.297392       0.657467       0.421365      -1.054285      -0.015910       0.010020      -0.002157       0.018926      -0.057424       0.000000       0.038400      -0.026991      -0.125591      -0.067395      -0.019801       0.087196             11.614298      11.025844       4.416635      -4.191119       8.679922      -5.227522      15.137128          -0.000001
          345              C     -12.425854      -1.977070      22.343201       0.115955      34.262013 0.39083266E+03  0.89490194E+04                                 9.287069                            6.667549       0.003180       2.004219                    0.999513      26.649221      75.661576       0.627117       0.426553      -1.057592      -0.026184      -0.067013      -0.036546       0.080696      -0.014595       0.024988      -0.012623      -0.048160      -0.015760      -0.039942      -0.000049       0.039991             11.345510       9.871803      -1.954510       6.443227      11.733035      -1.883642      12.431692           0.000000
          346              C     -11.762538      -3.799317      23.224444       0.150495      25.398594 0.30181548E+03  0.65302930E+04                                 7.612219                            5.843414       0.295769       2.105411                    0.999896      25.980620      73.599462       0.667255       0.424251      -1.050598      -0.009290       0.052909      -0.008913       0.054453      -0.003989      -0.029116      -0.012653      -0.005069      -0.067987      -0.042967       0.015933       0.027034              8.820443       7.026158      -0.426475       3.715754      11.012571       0.243021       8.422600           0.000001
          347              C     -11.694516      -1.700673      23.445673      -0.079450      31.090380 0.39210218E+03  0.90348229E+04                                 8.671272                            6.631277       0.259381       2.061692                    0.999733      28.922901      83.866174       0.632062       0.420558      -1.055531       0.034710      -0.051069       0.059777       0.085943      -0.000663      -0.020529       0.007442      -0.037977      -0.068722      -0.037629       0.005798       0.031831             10.377234       8.514757       0.675956       5.118458      11.704771       1.606570      10.912174           0.000000
          348              C      15.345812      -5.647220      18.456372       0.135893      25.495580 0.29739749E+03  0.63931138E+04                                 7.526618                            5.726056       0.452362       2.151803                    0.999701      25.865368      72.371425       0.689169       0.413433      -1.060367      -0.017535       0.053210      -0.017467       0.058685      -0.003827      -0.019190      -0.020279      -0.013599      -0.066547      -0.039165       0.011904       0.027262              8.719357       5.230325      -0.848500       2.462978       9.937701       1.246059      10.990045           0.000001
          349              C      14.670891      -4.069254      17.259332      -0.091184      32.173482 0.38468248E+03  0.88025685E+04                                 8.773983                            6.493173       0.285866       2.058483                    0.999866      29.153019      83.647705       0.651263       0.411001      -1.063913       0.001897      -0.080414      -0.017925       0.082409      -0.006981       0.018781      -0.042864      -0.045891      -0.015876      -0.042166      -0.017033       0.059198             10.760304       6.416419       0.270877       4.190537       9.721756       2.573500      16.142736           0.000001
          350              C      15.100776      -3.527078      18.438487       0.088568      39.633197 0.39500084E+03  0.90329260E+04                                10.179518                            6.622425       0.059565       2.016996                    0.999399      26.644134      74.635064       0.643292       0.416358      -1.068195       0.037126      -0.023702       0.034376       0.055874      -0.003505       0.017097      -0.030175      -0.139370       0.001852      -0.074000      -0.007322       0.081322             13.929384       7.120254       3.018333       4.683127      16.665006       8.904081      18.002894           0.000001
          351              C      16.937132      -0.892323      21.620713      -0.007808      35.508271 0.39942240E+03  0.92678628E+04                                 9.608496                            6.811143      -0.054706       1.970460                    0.999222      28.679349      84.091977       0.606066       0.435551      -1.043877      -0.002921      -0.019904      -0.009554       0.022271       0.022798      -0.077238       0.041524       0.002658      -0.052422      -0.101988       0.025709       0.076278             11.869961      10.659571      -0.259260       6.931373      11.221958       0.761494      13.728355          -0.000002
          352              C      15.536862      -2.265794      19.001728       0.018605      32.588238 0.33190757E+03  0.73406460E+04                                 8.978709                            6.109841       0.129368       2.041944                    0.999754      27.152248      77.304318       0.656621       0.421768      -1.054064       0.014779      -0.011674       0.002175       0.018959      -0.036191      -0.036071      -0.012670       0.093230      -0.125477      -0.067210      -0.019954       0.087164             11.630040       6.173823       2.703508       3.539063      13.554474       5.712895      15.161824          -0.000001
          353              C       6.834690       5.931080       9.004262       0.115922      34.258167 0.39079389E+03  0.89478657E+04                                 9.286315                            6.667183       0.003288       2.004251                    0.999514      26.648959      75.658481       0.627142       0.426548      -1.057600       0.070159       0.035907      -0.017310       0.080692       0.002433       0.006758      -0.038419       0.006778       0.025527      -0.039801      -0.000232       0.040033             11.344300      13.431698      -0.762511       4.298764       8.266964      -4.914212      12.334237           0.000000
          354              C       6.753070       7.341994       7.410576       0.150504      25.399970 0.30183754E+03  0.65308931E+04                                 7.612671                            5.843807       0.295965       2.105481                    0.999896      25.980398      73.599654       0.667202       0.424277      -1.050582      -0.014565      -0.036028       0.038122       0.054438       0.005598      -0.015535       0.006561      -0.061768       0.043155      -0.043097       0.015920       0.027177              8.821025      10.919481       1.186341       1.195759       6.786107      -3.321217       8.757487           0.000001
          355              C       5.560462       6.038575       8.566702      -0.079432      31.086222 0.39205775E+03  0.90335121E+04                                 8.670283                            6.630768       0.259699       2.061806                    0.999734      28.921566      83.860020       0.632107       0.420542      -1.055546      -0.036255       0.052211      -0.057830       0.085934       0.016984      -0.027578      -0.002523      -0.024550       0.017836      -0.037719       0.005994       0.031725             10.375717      15.053957       1.594862       1.916045       7.133164      -2.921272       8.940030           0.000000
          356              C      12.482890       7.186698       8.709044       0.135955      25.493143 0.29737670E+03  0.63924742E+04                                 7.525799                            5.725644       0.452360       2.151813                    0.999700      25.863871      72.363153       0.689241       0.413402      -1.060400      -0.004982      -0.037319       0.045050       0.058711       0.005892      -0.007621      -0.003923      -0.062951       0.037573      -0.039299       0.012016       0.027283              8.718442      12.148832      -0.799635      -0.389928       6.408327      -2.787835       7.598168           0.000001
          357              C      12.941376       5.761779      10.171168      -0.091152      32.182100 0.38488475E+03  0.88082546E+04                                 8.776411                            6.495845       0.286146       2.058574                    0.999866      29.152617      83.648478       0.650991       0.411123      -1.063846       0.051899       0.042359      -0.047996       0.082410      -0.003763       0.018965      -0.042606      -0.048746       0.005203      -0.042201      -0.016975       0.059176             10.763376      17.989981      -1.917212       0.730510       7.036411      -2.315103       7.263735           0.000001
          358              C      11.579735       5.878472      10.133194       0.088579      39.628520 0.39496051E+03  0.90317555E+04                                10.178511                            6.621985       0.059600       2.017018                    0.999399      26.643071      74.630579       0.643330       0.416346      -1.068205      -0.029285       0.018141      -0.044002       0.055883       0.004067      -0.012932      -0.072644      -0.034302      -0.060400      -0.073851      -0.007444       0.081295             13.927735      26.844145       2.537023      -3.093240       7.483248      -2.092022       7.455810           0.000001
          359              C       7.127346       5.093586      10.154998      -0.007779      35.488667 0.39912230E+03  0.92591703E+04                                 9.603989                            6.807655      -0.054788       1.970448                    0.999223      28.677186      84.078105       0.606345       0.435432      -1.043947       0.018163       0.009099      -0.009121       0.022268       0.018747      -0.065900       0.057578      -0.036272      -0.036575      -0.102018       0.025631       0.076387             11.864376      17.101561       0.158940       4.053430       7.407711      -3.299067      11.083855          -0.000002
          360              C      10.379923       5.157240      10.505339       0.018629      32.585003 0.33186889E+03  0.73394625E+04                                 8.977842                            6.109319       0.129486       2.041987                    0.999753      27.150302      77.293127       0.656687       0.421745      -1.054095      -0.001200       0.002070      -0.018799       0.018950      -0.004202       0.000372       0.038912      -0.063347       0.212044      -0.067367      -0.019967       0.087334             11.628950      20.977608       1.520399      -1.822106       7.824569      -1.869006       6.084674          -0.000001
          361              C      13.315379       1.348440       3.245434       0.115962      34.260215 0.39082220E+03  0.89485779E+04                                 9.286222                            6.667160       0.003255       2.004248                    0.999513      26.648028      75.653406       0.627188       0.426515      -1.057633       0.010487       0.078101       0.017307       0.080680      -0.000264       0.038582       0.006586      -0.008282       0.025455      -0.039918      -0.000241       0.040159             11.344382       9.319801      -2.218056       6.065225      12.380338      -2.416951      12.333005           0.000000
          362              C      14.672831       1.741818       4.839120       0.150465      25.397674 0.30180003E+03  0.65297854E+04                                 7.611535                            5.842884       0.295831       2.105431                    0.999896      25.980067      73.593613       0.667360       0.424196      -1.050647      -0.029122      -0.025759      -0.038117       0.054448       0.023773      -0.011267       0.012616       0.041043       0.043155      -0.043165       0.016092       0.027074              8.819687       6.498925      -0.376208       3.529478      11.203890      -0.020097       8.756245           0.000001
          363              C      13.841470       0.182925       3.682994      -0.079445      31.088997 0.39207884E+03  0.90340473E+04                                 8.670671                            6.630850       0.259533       2.061745                    0.999733      28.921844      83.858871       0.632122       0.420529      -1.055562       0.061308      -0.016825       0.057841       0.085950       0.020939      -0.006656       0.027073      -0.002279       0.017719      -0.037797       0.005797       0.032000             10.376498       7.011139      -1.249471       3.392800      15.178346      -0.833117       8.940008           0.000000
          364              C      12.616479       7.092163       3.540652       0.135939      25.495489 0.29739651E+03  0.63930857E+04                                 7.526684                            5.726148       0.452458       2.151842                    0.999699      25.864841      72.369844       0.689146       0.413448      -1.060358      -0.033530      -0.017143      -0.045034       0.058704       0.024349       0.001232       0.008628       0.041563       0.037535      -0.039308       0.011955       0.027353              8.719516       7.549865      -2.426266       2.499123      11.009443       1.296873       7.599239           0.000001
          365              C      11.120205       7.049432       2.078528      -0.091171      32.172002 0.38466081E+03  0.88019628E+04                                 8.773739                            6.493146       0.286138       2.058576                    0.999866      29.152325      83.645627       0.651240       0.411021      -1.063899       0.022645       0.063080       0.047995       0.082434       0.012406       0.046581      -0.003508       0.042660       0.005156      -0.042171      -0.017117       0.059287             10.759796       9.457505      -4.932135       2.428059      15.559275       0.080861       7.262608           0.000001
          366              C      11.684100       5.804561       2.116502       0.088572      39.631891 0.39499580E+03  0.90327424E+04                                10.179174                            6.622380       0.059693       2.017042                    0.999399      26.643440      74.631772       0.643298       0.416358      -1.068200       0.026844      -0.021534       0.043993       0.055854       0.013920       0.064245       0.036523       0.021577      -0.060448      -0.073976      -0.007415       0.081391             13.928535       8.040643      -4.111446       0.942008      26.289004       3.613058       7.455957           0.000001
          367              C      12.428214       1.345176       2.094698      -0.007785      35.508251 0.39946049E+03  0.92686808E+04                                 9.607910                            6.811273      -0.054655       1.970478                    0.999222      28.677765      84.078533       0.606105       0.435526      -1.043925       0.002520       0.020167       0.009094       0.022266       0.025981      -0.076065       0.043144       0.004693      -0.036573      -0.101987       0.025727       0.076259             11.868818       8.389953      -2.926958       4.464979      16.125680      -2.727274      11.090821          -0.000002
          368              C      11.404043       4.432951       1.744357       0.018614      32.569383 0.33169054E+03  0.73345885E+04                                 8.973694                            6.106659       0.129380       2.041954                    0.999754      27.150425      77.290503       0.656989       0.421605      -1.054174       0.002353      -0.000420       0.018786       0.018938       0.016679      -0.036429      -0.013150       0.054591       0.212063      -0.067400      -0.019814       0.087214             11.622322       8.328994      -2.947732       1.156136      20.455730       2.338982       6.082243          -0.000001
          369              C      12.279718       0.982412      21.888247       0.115922      34.258149 0.39079387E+03  0.89478648E+04                                 9.286311                            6.667183       0.003288       2.004251                    0.999514      26.648957      75.658468       0.627142       0.426548      -1.057600      -0.054446       0.055166       0.022441       0.080692       0.015740      -0.013346       0.001100       0.024200      -0.110630      -0.039801      -0.000232       0.040033             11.344294      12.755719       3.865109      -1.152544      16.249203       1.171829       5.027962           0.000000
          370              C      10.340576       0.210259      22.313311       0.150504      25.399984 0.30183773E+03  0.65308981E+04                                 7.612674                            5.843809       0.295965       2.105481                    0.999896      25.980398      73.599655       0.667201       0.424277      -1.050582       0.052965       0.003278      -0.012141       0.054438       0.002792       0.000267      -0.003002       0.058625       0.081140      -0.043098       0.015920       0.027177              8.821029      10.838224       0.413676      -1.302639      11.222151       1.263318       4.402711           0.000001
          371              C      12.296515      -0.363171      21.762565      -0.079432      31.086230 0.39205792E+03  0.90335167E+04                                 8.670285                            6.630769       0.259699       2.061806                    0.999734      28.921566      83.860020       0.632107       0.420542      -1.055546      -0.059746      -0.059577       0.016301       0.085934      -0.017570      -0.002867      -0.000038       0.059534       0.018833      -0.037719       0.005994       0.031725             10.375719      10.924854      -0.597912      -1.419232      15.147306       1.979330       5.054998           0.000000
          372              C       9.564064       6.013108      22.828043       0.135955      25.493123 0.29737657E+03  0.63924706E+04                                 7.525795                            5.725642       0.452360       2.151813                    0.999700      25.863870      72.363147       0.689241       0.413402      -1.060400       0.056036       0.014527      -0.009794       0.058711       0.010436      -0.007460      -0.001267       0.056203       0.055931      -0.039299       0.012016       0.027283              8.718436       9.946392      -0.716545      -0.532678      11.917450      -1.129629       4.291467           0.000001
          373              C      11.276768       7.104929      22.325071      -0.091153      32.182103 0.38488457E+03  0.88082499E+04                                 8.776413                            6.495844       0.286145       2.058574                    0.999866      29.152621      83.648501       0.650991       0.411123      -1.063846      -0.076456       0.028016       0.012687       0.082410       0.036022      -0.031048      -0.004376       0.030901      -0.056504      -0.042201      -0.016975       0.059176             10.763378       9.187008      -1.521051      -0.566882      18.014802      -1.574099       5.088324           0.000001
          374              C      11.644628       5.790750      22.407144       0.088579      39.628494 0.39496025E+03  0.90317482E+04                                10.178507                            6.621983       0.059600       2.017018                    0.999399      26.643071      74.630579       0.643330       0.416346      -1.068205      -0.034718      -0.043335      -0.006290       0.055883       0.009098      -0.052596      -0.021717       0.064624      -0.142591      -0.073851      -0.007444       0.081295             13.927729      13.707564      -8.591742      -1.214265      22.410961       0.260695       5.664662           0.000001
          375              C      13.516539       1.730097      21.738311      -0.007779      35.488678 0.39912243E+03  0.92591740E+04                                 9.603991                            6.807656      -0.054788       1.970448                    0.999223      28.677186      84.078108       0.606345       0.435432      -1.043947      -0.017790       0.012975       0.003319       0.022268      -0.064536       0.017845      -0.011419       0.051707       0.194968      -0.102018       0.025631       0.076387             11.864381      11.318727       1.386391      -0.775918      18.804741       2.021294       5.469674          -0.000002
          376              C      12.688406       4.887185      21.968605       0.018629      32.585024 0.33186922E+03  0.73394714E+04                                 8.977846                            6.109322       0.129486       2.041987                    0.999753      27.150302      77.293128       0.656686       0.421745      -1.054095      -0.015925      -0.006903      -0.007606       0.018950       0.028726       0.049848       0.013960       0.063385       0.145853      -0.067367      -0.019967       0.087334             11.628958      11.034421      -5.853594      -1.726612      18.081429      -0.180164       5.771022          -0.000001
          377              C       7.577662       6.193803      15.040177       0.115961      34.260236 0.39082233E+03  0.89485821E+04                                 9.286226                            6.667162       0.003249       2.004246                    0.999513      26.648040      75.653456       0.627187       0.426515      -1.057632      -0.026181       0.001867       0.076292       0.080680       0.028925       0.000256       0.020308      -0.035153       0.023246      -0.039918      -0.000241       0.040159             11.344387       9.870757       6.556464      -1.529275      13.887001       0.638423      10.275404           0.000000
          378              C       8.240993       7.868116      16.177684       0.150466      25.397681 0.30180017E+03  0.65297893E+04                                 7.611537                            5.842887       0.295830       2.105430                    0.999896      25.980065      73.593615       0.667359       0.424196      -1.050647      -0.009272      -0.034167      -0.041366       0.054448      -0.023243       0.018149       0.022279       0.011345      -0.018794      -0.043165       0.016091       0.027074              8.819690       7.025397       3.430876      -1.488337       8.859092       0.999982      10.574583           0.000001
          379              C       8.308989       7.010366      14.249581      -0.079442      31.088873 0.39207705E+03  0.90339952E+04                                 8.670647                            6.630834       0.259548       2.061750                    0.999733      28.921768      83.858582       0.632123       0.420529      -1.055562       0.034720       0.077308       0.014350       0.085953      -0.017464       0.010978       0.019587       0.008441       0.070673      -0.037800       0.005803       0.031997             10.376468       8.513794       4.094246      -3.144276       9.718319      -0.460107      12.897292           0.000000
          380              C       5.344096       4.662834      20.162020       0.135939      25.495479 0.29739647E+03  0.63930844E+04                                 7.526682                            5.726147       0.452458       2.151842                    0.999699      25.864841      72.369842       0.689146       0.413448      -1.060358      -0.017512      -0.041755      -0.037363       0.058704      -0.014727       0.012979       0.027608      -0.001106      -0.029035      -0.039308       0.011956       0.027352              8.719512       5.230400       2.557383      -0.496934       9.648109      -1.079027      11.280026           0.000001
          381              C       4.669165       2.837176      19.393964      -0.091171      32.171968 0.38466036E+03  0.88019501E+04                                 8.773733                            6.493141       0.286138       2.058576                    0.999866      29.152325      83.645627       0.651240       0.411021      -1.063899       0.001904       0.024692       0.078626       0.082434       0.019735      -0.003238       0.034953      -0.059784      -0.057751      -0.042170      -0.017117       0.059287             10.759785       6.416232       3.493558      -2.329831      12.307937      -4.066527      13.555187           0.000001
          382              C       5.099036       3.587257      18.334855       0.088572      39.631870 0.39499586E+03  0.90327443E+04                                10.179171                            6.622380       0.059693       2.017042                    0.999399      26.643440      74.631771       0.643298       0.416358      -1.068200       0.037123       0.041598       0.003347       0.055854       0.016559      -0.005442       0.044932      -0.113912       0.078171      -0.073976      -0.007415       0.081391             13.928528       7.119771       2.545925      -4.955341       9.955968      -5.029012      24.709845           0.000001
          383              C       6.935341       5.025732      14.461991      -0.007785      35.508258 0.39946075E+03  0.92686882E+04                                 9.607912                            6.811275      -0.054655       1.970477                    0.999222      28.677767      84.078546       0.606105       0.435526      -1.043925      -0.002921       0.001640       0.022012       0.022266      -0.078314       0.019009      -0.009753       0.057129       0.111384      -0.101986       0.025727       0.076259             11.868818      10.658744       6.132390      -3.240346      12.442566      -1.466337      12.505143          -0.000002
          384              C       5.535104       3.444383      16.960929       0.018614      32.569336 0.33169031E+03  0.73345821E+04                                 8.973685                            6.106657       0.129380       2.041954                    0.999754      27.150424      77.290494       0.656989       0.421605      -1.054175       0.014753       0.007712       0.009029       0.018938      -0.013176       0.049487       0.013498       0.094315      -0.122090      -0.067400      -0.019814       0.087214             11.622307       6.169672       1.711666      -4.106993       9.809213      -3.546572      18.888036          -0.000001
          385              C     -13.168754      18.977173      14.860841       0.115980      34.255658 0.39076220E+03  0.89469455E+04                                 9.285904                            6.666913       0.003025       2.004179                    0.999516      26.648051      75.654718       0.627156       0.426548      -1.057602       0.070161      -0.032953      -0.022454       0.080701       0.004630      -0.005371       0.012399      -0.038651      -0.110676      -0.039838      -0.000279       0.040117             11.343753      13.429866       4.103778      -1.488500      15.573776       0.696196       5.027616           0.000000
          386              C     -13.250380      16.891540      14.435777       0.150439      25.399752 0.30183537E+03  0.65308319E+04                                 7.612598                            5.843755       0.295824       2.105444                    0.999896      25.980420      73.599541       0.667210       0.424273      -1.050585      -0.014618       0.050968       0.012143       0.054396      -0.016347       0.003043       0.000916      -0.049102       0.081282      -0.043186       0.015948       0.027238              8.820883      10.919040       0.442467      -1.625027      11.140994       0.807084       4.402616           0.000001
          387              C     -14.442980      18.544490      14.986523      -0.079459      31.085868 0.39206636E+03  0.90337418E+04                                 8.670154                            6.630863       0.259581       2.061768                    0.999732      28.921777      83.860223       0.632101       0.420544      -1.055546      -0.036272      -0.076195      -0.016309       0.085949      -0.032381      -0.000785       0.002977      -0.024249       0.018854      -0.037744       0.005981       0.031763             10.375299      15.052735       0.862356      -2.338818      11.018297       0.678244       5.054866           0.000000
          388              C      -7.520566      18.093689      13.921045       0.135931      25.495032 0.29738890E+03  0.63929171E+04                                 7.526691                            5.726095       0.452438       2.151835                    0.999700      25.864971      72.371511       0.689141       0.413451      -1.060350      -0.004999       0.057664       0.009792       0.058702      -0.009558      -0.001191       0.007595      -0.056808       0.055974      -0.039298       0.011898       0.027400              8.719540      12.149867       0.061620       0.887298       9.716911       0.879061       4.291840           0.000001
          389              C       2.939584      -8.216917      14.424017      -0.091199      32.179584 0.38487176E+03  0.88078493E+04                                 8.775450                            6.495522       0.286132       2.058565                    0.999867      29.153005      83.648036       0.651042       0.411096      -1.063868       0.051911      -0.062715      -0.012697       0.082397       0.018317      -0.006093       0.030894      -0.069313      -0.056436      -0.042171      -0.017121       0.059292             10.761486      17.986166       1.589828       1.294117       9.210775       1.058878       5.087518           0.000001
          390              C       1.577942      -8.308151      14.341944       0.088587      39.630430 0.39498245E+03  0.90323610E+04                                10.179014                            6.622311       0.059716       2.017054                    0.999398      26.642955      74.630100       0.643295       0.416363      -1.068196      -0.029255      -0.047175       0.006287       0.055865      -0.013249       0.003040       0.056925      -0.061712      -0.142569      -0.073940      -0.007423       0.081363             13.927911      26.840819      -3.953008      -0.653795       9.277838       1.059573       5.665078           0.000001
          391              C      -2.874438      -7.896818      15.010777      -0.007796      35.485377 0.39906722E+03  0.92575615E+04                                 9.602962                            6.806755      -0.054737       1.970456                    0.999222      28.677327      84.076666       0.606443       0.435377      -1.043982       0.018157      -0.012434      -0.003345       0.022259      -0.066456       0.016837      -0.012806       0.040830       0.194980      -0.102018       0.025652       0.076365             11.863082      17.099694       3.429993      -2.163907      13.020720       0.057646       5.468832          -0.000002
          392              C       0.378136      -7.625243      14.780483       0.018596      32.549106 0.33143018E+03  0.73276692E+04                                 8.968283                            6.102526       0.129486       2.041978                    0.999753      27.151644      77.297378       0.657467       0.421365      -1.054285      -0.001182      -0.017292       0.007599       0.018926       0.002381       0.003534      -0.051498      -0.085469       0.145833      -0.067395      -0.019801       0.087196             11.614294      20.938871      -2.333168      -0.404707       8.136962       1.691232       5.767050          -0.000001
          393              C       3.313684     -12.008040      21.708911       0.115955      34.262007 0.39083257E+03  0.89490170E+04                                 9.287067                            6.667548       0.003180       2.004219                    0.999513      26.649220      75.661569       0.627117       0.426553      -1.057592       0.010477      -0.024068      -0.076308       0.080696       0.033545      -0.018950      -0.006854      -0.009060       0.023355      -0.039942      -0.000049       0.039991             11.345507       9.320565       6.362374      -1.112397      14.439523       1.228347      10.276433           0.000000
          394              C       4.671120     -10.824567      20.571404       0.150495      25.398590 0.30181541E+03  0.65302910E+04                                 7.612218                            5.843413       0.295769       2.105411                    0.999896      25.980621      73.599465       0.667255       0.424251      -1.050598      -0.029122      -0.020149       0.041365       0.054453      -0.021634      -0.014873      -0.024364       0.020348      -0.018671      -0.042967       0.015933       0.027034              8.820441       6.499282       3.244913      -1.438940       9.386488       1.070059      10.575554           0.000001
          395              C       3.839785     -11.046337      22.499507      -0.079450      31.090387 0.39210248E+03  0.90348313E+04                                 8.671273                            6.631279       0.259381       2.061692                    0.999733      28.922902      83.866176       0.632061       0.420558      -1.055531       0.061312       0.058492      -0.014339       0.085943      -0.016235      -0.014658      -0.016678       0.015336       0.070650      -0.037629       0.005798       0.031831             10.377235       7.011501       3.563292      -0.614386      11.222258       3.118115      12.897945           0.000000
          396              C      -7.386942      13.665024      16.587068       0.135893      25.495589 0.29739772E+03  0.63931198E+04                                 7.526620                            5.726058       0.452354       2.151800                    0.999701      25.865368      72.371427       0.689169       0.413433      -1.060367      -0.033501      -0.030442       0.037348       0.058685      -0.011090      -0.021617      -0.021334       0.019347      -0.029068      -0.039166       0.011904       0.027262              8.719359       7.549715       3.377273       0.851483       7.328473       0.827809      11.279888           0.000001
          397              C      -8.883206      12.420160      17.355124      -0.091184      32.173457 0.38468231E+03  0.88025636E+04                                 8.773979                            6.493172       0.285866       2.058483                    0.999866      29.153019      83.647704       0.651263       0.411001      -1.063913       0.022639       0.010016      -0.078603       0.082409       0.034174      -0.033930      -0.008448       0.021716      -0.057750      -0.042165      -0.017033       0.059198             10.760296       9.458238       4.569126       3.057924       9.267020       3.552269      13.555630           0.000001
          398              C      -8.319297      13.075492      18.414233       0.088568      39.633206 0.39500106E+03  0.90329322E+04                                10.179520                            6.622428       0.059565       2.016996                    0.999399      26.644134      74.635065       0.643292       0.416359      -1.068195       0.026866       0.048877      -0.003339       0.055874       0.048685      -0.044133      -0.009756       0.067799       0.078165      -0.074000      -0.007322       0.081322             13.929387       8.041516       2.872298       3.091935       9.036096       6.349240      24.710549           0.000001
          399              C      -7.575131      15.286338      22.287097      -0.007808      35.508285 0.39942260E+03  0.92678683E+04                                 9.608498                            6.811145      -0.054706       1.970460                    0.999222      28.679347      84.091966       0.606066       0.435551      -1.043877       0.002556      -0.002195      -0.022015       0.022271      -0.078893       0.015709      -0.014466       0.053864       0.111444      -0.101988       0.025709       0.076279             11.869963       8.389814       5.329937       0.301847      14.712071       3.544418      12.508004          -0.000002
          400              C      -8.599336      13.439022      19.788159       0.018605      32.588220 0.33190736E+03  0.73406402E+04                                 8.978705                            6.109839       0.129367       2.041944                    0.999754      27.152249      77.304323       0.656622       0.421768      -1.054064       0.002352       0.016508      -0.009023       0.018959      -0.039873       0.003904      -0.050993      -0.056862      -0.122116      -0.067210      -0.019954       0.087164             11.630035       8.331442       2.476030       1.979109       7.654921       5.059887      18.903740          -0.000001
          401              C       2.277903       4.320039      12.704650       0.115955      34.262018 0.39083270E+03  0.89490205E+04                                 9.287069                            6.667550       0.003180       2.004219                    0.999513      26.649222      75.661578       0.627117       0.426553      -1.057592      -0.054452      -0.008139      -0.058997       0.080696      -0.019412      -0.006838       0.018346       0.057547      -0.010534      -0.039942      -0.000049       0.039991             11.345510      12.754709      -2.930362      -2.771745       6.819256       4.274370      14.462565           0.000000
          402              C       0.338767       5.074236      13.160828       0.150495      25.398604 0.30181565E+03  0.65302973E+04                                 7.612221                            5.843415       0.295769       2.105411                    0.999896      25.980621      73.599462       0.667255       0.424251      -1.050598       0.052980      -0.012158       0.003232       0.054453      -0.001171      -0.002420      -0.028615       0.003669      -0.083856      -0.042967       0.015933       0.027034              8.820445      10.837698      -1.334752       0.292973       5.013194       2.321139      10.610441           0.000001
          403              C       2.294717       4.883998      13.932804      -0.079450      31.090376 0.39210209E+03  0.90348206E+04                                 8.671271                            6.631276       0.259380       2.061692                    0.999733      28.922902      83.866177       0.632062       0.420558      -1.055531      -0.059718       0.043918       0.043486       0.085943       0.006293       0.016819      -0.016740       0.030140      -0.069416      -0.037629       0.005798       0.031831             10.377234      10.925468      -0.929911       1.227798       5.864728       3.381376      14.341505           0.000000
          404              C      -0.437815       2.618533       7.878024       0.135893      25.495587 0.29739767E+03  0.63931186E+04                                 7.526620                            5.726057       0.452362       2.151803                    0.999701      25.865369      72.371430       0.689169       0.413433      -1.060367       0.056012      -0.015730      -0.007690       0.058685      -0.011667      -0.005238      -0.023503       0.013050      -0.073559      -0.039165       0.011904       0.027262              8.719359       9.947982      -0.103294       0.886545       7.176901       3.867237       9.033193           0.000001
          405              C       1.274879       1.637029       7.183957      -0.091184      32.173466 0.38468220E+03  0.88025607E+04                                 8.773981                            6.493171       0.285866       2.058483                    0.999866      29.153020      83.647709       0.651263       0.411001      -1.063913      -0.076447      -0.003016      -0.030626       0.082409      -0.044916      -0.015548       0.007900       0.036707      -0.039161      -0.042166      -0.017033       0.059198             10.760300       9.184242       0.266859       1.596787       9.681192       6.383259      13.415467           0.000001
          406              C       1.642754       2.365206       8.281039       0.088568      39.633208 0.39500107E+03  0.90329326E+04                                10.179521                            6.622428       0.059565       2.016996                    0.999399      26.644135      74.635069       0.643292       0.416359      -1.068195      -0.034722       0.016220       0.040659       0.055874      -0.050110       0.018497       0.027854       0.075057      -0.111394      -0.074000      -0.007322       0.081322             13.929390      13.707376       3.244748       8.047702       9.627660       7.123368      18.453133           0.000001
          407              C       3.514716       3.816342      12.132099      -0.007808      35.508293 0.39942268E+03  0.92678705E+04                                 9.608500                            6.811146      -0.054706       1.970461                    0.999222      28.679348      84.091970       0.606066       0.435551      -1.043877      -0.017793      -0.003580      -0.012908       0.022271       0.047753       0.047080      -0.047493      -0.050622      -0.112113      -0.101988       0.025710       0.076279             11.869969      11.322422      -1.366689      -0.817804       7.056861       4.766826      17.230623          -0.000002
          408              C       2.686546       2.437212       9.282820       0.018605      32.588227 0.33190738E+03  0.73406408E+04                                 8.978706                            6.109839       0.129367       2.041944                    0.999754      27.152249      77.304320       0.656622       0.421768      -1.054064      -0.015933      -0.003138       0.009785       0.018959       0.028791      -0.049713      -0.052132      -0.002940      -0.053245      -0.067210      -0.019954       0.087164             11.630038      11.035158       1.431875       5.932995       9.005967       5.421563      14.848988          -0.000001
          409              C      -2.424167      -4.216270      11.615407       0.115979      34.255676 0.39076232E+03  0.89469486E+04                                 9.285906                            6.666913       0.003025       2.004179                    0.999516      26.648053      75.654721       0.627156       0.426548      -1.057602      -0.026187       0.065158      -0.039766       0.080701      -0.014245      -0.025077      -0.007462      -0.013087       0.089533      -0.039838      -0.000279       0.040117             11.343757       9.868667      -4.599994      -4.913798      10.622340       1.242937      13.540262           0.000000
          410              C      -1.760863      -4.068336       9.596657       0.150439      25.399735 0.30183508E+03  0.65308241E+04                                 7.612594                            5.843751       0.295825       2.105444                    0.999896      25.980414      73.599515       0.667210       0.424273      -1.050585      -0.009239      -0.018771       0.050212       0.054396       0.027381       0.011212      -0.009437       0.033372       0.047458      -0.043186       0.015948       0.027238              8.820879       7.026327      -3.004813      -2.227329       9.280909      -1.242817      10.155400           0.000001
          411              C      -1.692844      -5.309230      11.303529      -0.079459      31.085867 0.39206636E+03  0.90337417E+04                                 8.670154                            6.630863       0.259582       2.061768                    0.999732      28.921773      83.860205       0.632101       0.420544      -1.055546       0.034692      -0.026206      -0.074141       0.085949       0.018239       0.009781      -0.026702      -0.004216       0.032657      -0.037744       0.005981       0.031763             10.375297       8.512865      -4.768819      -1.973951      12.498160      -1.146076      10.114866           0.000000
          412              C      -4.657750       0.984849      10.380392       0.135931      25.495029 0.29738886E+03  0.63929162E+04                                 7.526691                            5.726095       0.452438       2.151835                    0.999700      25.864973      72.371517       0.689141       0.413451      -1.060350      -0.017521      -0.011496       0.054834       0.058702       0.018602       0.006368      -0.007160       0.034114       0.076644      -0.039298       0.011898       0.027400              8.719538       5.230156      -1.708839      -1.966014      11.806488      -0.167930       9.121970           0.000001
          413              C      -5.332655       1.232540      12.345489      -0.091200      32.179582 0.38487143E+03  0.88078390E+04                                 8.775447                            6.495517       0.286138       2.058567                    0.999867      29.152987      83.647944       0.651043       0.411096      -1.063868       0.001892       0.055729      -0.060662       0.082396      -0.012673      -0.015376       0.008158       0.014569       0.165299      -0.042172      -0.017121       0.059293             10.761488       6.416999      -3.764431      -1.858739      16.770472       1.489496       9.096992           0.000001
          414              C      -4.902785      -0.059716      12.225442       0.088589      39.630339 0.39498096E+03  0.90323186E+04                                10.178997                            6.622296       0.059719       2.017055                    0.999398      26.642918      74.629964       0.643296       0.416363      -1.068197       0.037123      -0.017905      -0.037711       0.055865      -0.012974      -0.011544      -0.014640      -0.061564       0.235142      -0.073941      -0.007423       0.081363             13.927887       7.118634      -5.562481       0.274706      25.372762      -3.880672       9.292266           0.000001
          415              C      -3.066472      -4.132946      12.916079      -0.007797      35.485411 0.39906758E+03  0.92575718E+04                                 9.602969                            6.806758      -0.054739       1.970455                    0.999222      28.677336      84.076704       0.606443       0.435377      -1.043982      -0.002922       0.018225      -0.012441       0.022259       0.055628       0.058475      -0.031442      -0.014450      -0.103579      -0.102018       0.025653       0.076365             11.863092      10.650694      -5.869020      -3.685358      13.755832       0.700155      11.182750          -0.000002
          416              C      -4.466707      -1.178126      13.036126       0.018560      32.549685 0.33143623E+03  0.73278402E+04                                 8.968422                            6.102608       0.129456       2.041966                    0.999753      27.151841      77.298268       0.657458       0.421369      -1.054282       0.014749       0.003980      -0.011167       0.018923       0.049446      -0.013232      -0.000622       0.116433      -0.055866      -0.067401      -0.019800       0.087202             11.614499       6.164670      -4.407461       0.570769      19.669594      -2.156059       9.009235          -0.000001
          417              C      -3.167088      17.525939       0.634289       0.115961      34.260258 0.39082259E+03  0.89485893E+04                                 9.286230                            6.667165       0.003249       2.004246                    0.999513      26.648040      75.653458       0.627187       0.426515      -1.057632       0.070139      -0.002971       0.039762       0.080680      -0.006959      -0.001249       0.026264       0.028090       0.089404      -0.039918      -0.000241       0.040159             11.344392      13.434423      -3.342656      -2.811271       7.061736       4.217605      13.537018           0.000000
          418              C      -3.248686      18.200658       2.653039       0.150466      25.397680 0.30180002E+03  0.65297852E+04                                 7.611537                            5.842885       0.295830       2.105430                    0.999896      25.980065      73.593616       0.667359       0.424196      -1.050647      -0.014579      -0.014989      -0.050273       0.054448       0.010757       0.012667      -0.007247      -0.060370       0.047467      -0.043165       0.016091       0.027074              8.819691      10.917593      -1.628273       0.429406       5.387534       2.513990      10.153945           0.000001
          419              C      -4.441310      17.851127       0.946167      -0.079442      31.088881 0.39207707E+03  0.90339959E+04                                 8.670649                            6.630834       0.259548       2.061750                    0.999733      28.921767      83.858581       0.632123       0.420529      -1.055562      -0.036300       0.023993       0.074126       0.085953       0.015526       0.028594      -0.000110      -0.019611       0.032556      -0.037800       0.005803       0.031998             10.376471      15.056198      -2.457062       0.423025       5.958629       2.242911      10.114588           0.000000
          420              C       2.481117      17.153805       1.869304       0.135939      25.495479 0.29739655E+03  0.63930866E+04                                 7.526682                            5.726148       0.452458       2.151842                    0.999699      25.864841      72.369843       0.689146       0.413448      -1.060358      -0.004987      -0.020338      -0.054842       0.058704       0.003752       0.008951      -0.003480      -0.049913       0.076600      -0.039308       0.011955       0.027352              8.719511      12.150031       0.737399      -0.497885       4.886882       1.909556       9.121621           0.000001
          421              C      -7.062076       2.455601      24.403599      -0.091171      32.171998 0.38466048E+03  0.88019536E+04                                 8.773738                            6.493143       0.286138       2.058576                    0.999866      29.152326      83.645633       0.651240       0.411021      -1.063899       0.051924       0.020378       0.060696       0.082434      -0.014432      -0.012671       0.011931       0.004602       0.165288      -0.042170      -0.017117       0.059287             10.759798      17.981337       0.324363      -2.028071       5.199996       1.256473       9.098060           0.000001
          422              C       1.577943      16.574564       0.024254       0.088572      39.631883 0.39499556E+03  0.90327360E+04                                10.179173                            6.622378       0.059693       2.017042                    0.999399      26.643439      74.631770       0.643298       0.416358      -1.068200      -0.029251       0.029033       0.037698       0.055854       0.009253       0.010014       0.015864       0.064241       0.235117      -0.073976      -0.007415       0.081391             13.928537      26.845652       1.409638       3.743324       5.650855       1.034123       9.289103           0.000001
          423              C     -12.876105       2.803696      23.833009      -0.007785      35.508268 0.39946054E+03  0.92686824E+04                                 9.607914                            6.811274      -0.054655       1.970477                    0.999222      28.677766      84.078545       0.606105       0.435526      -1.043925       0.018173       0.003327       0.012426       0.022266       0.047819       0.049239      -0.044447      -0.058630      -0.103535      -0.101987       0.025727       0.076259             11.868822      17.105863      -3.593019      -1.895940       7.312266       3.244259      11.188339          -0.000002
          424              C      -9.623533       2.468466      23.712962       0.018614      32.569398 0.33169062E+03  0.73345904E+04                                 8.973696                            6.106660       0.129380       2.041954                    0.999754      27.150424      77.290494       0.656989       0.421605      -1.054175      -0.001181       0.015230       0.011193       0.018938       0.001871      -0.003750       0.012815      -0.152706      -0.055775      -0.067400      -0.019814       0.087214             11.622328      20.961110       0.816886       2.224822       4.898415       0.180830       9.007459          -0.000001
          425              C      -6.687980      10.660062      24.044438       0.115922      34.258134 0.39079349E+03  0.89478543E+04                                 9.286309                            6.667180       0.003288       2.004251                    0.999514      26.648959      75.658479       0.627143       0.426548      -1.057600       0.010467      -0.054048       0.058996       0.080692      -0.033201      -0.019443       0.000506      -0.020351      -0.010538      -0.039801      -0.000232       0.040033             11.344292       9.320068      -4.145331      -4.952250      10.254004       1.188253      14.458802           0.000000
          426              C      -5.330550       9.083212      23.588260       0.150504      25.399974 0.30183774E+03  0.65308984E+04                                 7.612673                            5.843809       0.295965       2.105481                    0.999896      25.980397      73.599653       0.667201       0.424277      -1.050582      -0.029113       0.045885      -0.003232       0.054438      -0.002041       0.026263       0.011991      -0.001346      -0.083897      -0.043098       0.015920       0.027177              8.821026       6.499711      -2.868840      -2.090761       9.351978      -1.050009      10.611388           0.000001
          427              C      -6.161895      10.863875      22.816284      -0.079432      31.086207 0.39205731E+03  0.90334996E+04                                 8.670280                            6.630764       0.259698       2.061806                    0.999734      28.921567      83.860025       0.632107       0.420541      -1.055546       0.061310      -0.041694      -0.043445       0.085934      -0.004562       0.021529      -0.010048      -0.031344      -0.069429      -0.037719       0.005994       0.031725             10.375713       7.010807      -2.313951      -2.777898       9.777893      -2.283990      14.338440           0.000000
          428              C       2.614774      21.677006       4.371672       0.135955      25.493138 0.29737668E+03  0.63924736E+04                                 7.525798                            5.725643       0.452360       2.151813                    0.999700      25.863872      72.363154       0.689241       0.413402      -1.060400      -0.033524       0.047582       0.007684       0.058711      -0.013186       0.020523       0.012885       0.004527      -0.073514      -0.039299       0.012016       0.027283              8.718441       7.548747      -0.950732      -3.350178       9.573827      -2.125132       9.032750           0.000001
          429              C       1.118519      22.964600       5.065739      -0.091152      32.182111 0.38488465E+03  0.88082518E+04                                 8.776413                            6.495844       0.286146       2.058574                    0.999866      29.152618      83.648483       0.650991       0.411123      -1.063846       0.022637      -0.073091       0.030606       0.082410      -0.046459      -0.012513       0.012198       0.027887      -0.039069      -0.042201      -0.016975       0.059176             10.763380       9.458484       0.365556      -5.485660       9.411561      -3.637262      13.420095           0.000001
          430              C       1.682414      23.554139       3.968657       0.088579      39.628506 0.39496042E+03  0.90317529E+04                                10.178509                            6.621985       0.059599       2.017018                    0.999399      26.643069      74.630575       0.643330       0.416346      -1.068205       0.026865      -0.027326      -0.040675       0.055883      -0.062553      -0.020013      -0.026612       0.004601      -0.111298      -0.073851      -0.007444       0.081295             13.927733       8.039813       1.240385      -4.031107      15.293089      -9.961199      18.450295           0.000001
          431              C       2.426528      25.802678       0.117597      -0.007779      35.488696 0.39912287E+03  0.92591863E+04                                 9.603994                            6.807660      -0.054788       1.970448                    0.999223      28.677185      84.078099       0.606345       0.435432      -1.043947       0.002524      -0.017977       0.012896       0.022268       0.053046       0.060625      -0.028383      -0.020566      -0.112212      -0.102018       0.025631       0.076387             11.864382       8.384886      -2.402416      -4.761989       9.986711      -0.821589      17.221549          -0.000002
          432              C       1.402362      24.562219       2.966876       0.018630      32.585000 0.33186895E+03  0.73394641E+04                                 8.977842                            6.109320       0.129486       2.041987                    0.999753      27.150295      77.293108       0.656686       0.421745      -1.054095       0.002352      -0.016060      -0.009782       0.018951       0.023345       0.032691       0.064380      -0.033887      -0.053273      -0.067367      -0.019967       0.087334             11.628952       8.330369       0.475438      -3.133049      11.708590      -7.400231      14.847896          -0.000001
          433              C      -2.576499       1.977492      22.343201       0.115979      34.255673 0.39076237E+03  0.89469502E+04                                 9.285907                            6.666914       0.003025       2.004179                    0.999516      26.648053      75.654724       0.627156       0.426548      -1.057602       0.026187       0.067017      -0.036547       0.080701      -0.014596      -0.024875       0.012820      -0.048216      -0.015855      -0.039838      -0.000279       0.040117             11.343757       9.868670      -1.955531      -6.440595      11.734398       1.884964      12.428203           0.000000
          434              C      -3.239803       3.799756      23.224444       0.150439      25.399736 0.30183515E+03  0.65308261E+04                                 7.612595                            5.843752       0.295824       2.105444                    0.999896      25.980418      73.599534       0.667210       0.424273      -1.050585       0.009239      -0.052870      -0.008849       0.054396      -0.003980       0.029319       0.012781      -0.005113      -0.067996      -0.043186       0.015948       0.027238              8.820879       7.026327      -0.426549      -3.715904      11.013087      -0.242771       8.423224           0.000001
          435              C      -3.307822       1.701116      23.445673      -0.079459      31.085858 0.39206619E+03  0.90337368E+04                                 8.670152                            6.630861       0.259581       2.061768                    0.999732      28.921777      83.860223       0.632101       0.420544      -1.055546      -0.034692       0.051106       0.059766       0.085949      -0.000649       0.020686      -0.007194      -0.038006      -0.068713      -0.037744       0.005981       0.031763             10.375295       8.512863       0.674874      -5.116898      11.703191      -1.605048      10.909831           0.000000
          436              C      -0.342916       5.647569      18.456372       0.135931      25.495019 0.29738863E+03  0.63929102E+04                                 7.526689                            5.726093       0.452438       2.151835                    0.999700      25.864973      72.371518       0.689141       0.413451      -1.060350       0.017521      -0.053236      -0.017461       0.058702      -0.003786       0.019294       0.020399      -0.013621      -0.066563      -0.039298       0.011898       0.027400              8.719536       5.230155      -0.848223      -2.462898       9.938503      -1.246383      10.989950           0.000001
          437              C       0.331989       4.069580      17.259332      -0.091200      32.179589 0.38487162E+03  0.88078443E+04                                 8.775448                            6.495518       0.286138       2.058567                    0.999867      29.152987      83.647943       0.651043       0.411096      -1.063868      -0.001892       0.080399      -0.017933       0.082396      -0.006980      -0.018663       0.043021      -0.045818      -0.015861      -0.042172      -0.017121       0.059293             10.761488       6.416998       0.272459      -4.189462       9.725379      -2.577903      16.142086           0.000001
          438              C      -0.097881       3.527426      18.438487       0.088589      39.630337 0.39498114E+03  0.90323236E+04                                10.178997                            6.622298       0.059719       2.017055                    0.999398      26.642918      74.629966       0.643296       0.416363      -1.068197      -0.037123       0.023707       0.034362       0.055865      -0.003511      -0.017008       0.030260      -0.139335       0.001829      -0.073941      -0.007422       0.081363             13.927885       7.118633       3.019098      -4.679921      16.672988      -8.903382      17.992035           0.000001
          439              C      -1.934194       0.892732      21.620713      -0.007797      35.485388 0.39906738E+03  0.92575663E+04                                 9.602964                            6.806756      -0.054739       1.970455                    0.999222      28.677336      84.076701       0.606443       0.435377      -1.043982       0.002922       0.019886      -0.009563       0.022259       0.022828       0.077413      -0.041275       0.002582      -0.052481      -0.102018       0.025653       0.076365             11.863085      10.650691      -0.257167      -6.925395      11.219641      -0.764076      13.718921          -0.000002
          440              C      -0.533959       2.266153      19.001728       0.018560      32.549636 0.33143592E+03  0.73278319E+04                                 8.968414                            6.102605       0.129456       2.041966                    0.999753      27.151841      77.298267       0.657458       0.421369      -1.054282      -0.014749       0.011662       0.002136       0.018923      -0.036182       0.036206       0.012802       0.093182      -0.125619      -0.067401      -0.019800       0.087202             11.614483       6.164663       2.697991      -3.531607      13.541400      -5.694068      15.137387          -0.000001
          441              C      -7.278569       5.302259      14.405887       0.115955      34.262014 0.39083261E+03  0.89490182E+04                                 9.287069                            6.667549       0.003180       2.004219                    0.999513      26.649222      75.661579       0.627117       0.426553      -1.057592       0.054452       0.047024       0.036546       0.080696       0.003784      -0.020230       0.019352       0.055805      -0.015760      -0.039942      -0.000049       0.039991             11.345510      12.754701      -0.935261      -3.923633       8.850131       5.446873      12.431698           0.000000
          442              C      -5.339433       5.284287      13.524644       0.150495      25.398598 0.30181559E+03  0.65302958E+04                                 7.612220                            5.843414       0.295769       2.105411                    0.999896      25.980621      73.599463       0.667255       0.424251      -1.050598      -0.052980      -0.008878       0.008913       0.054453      -0.001510      -0.002224      -0.031669       0.008958      -0.067988      -0.042967       0.015933       0.027034              8.820443      10.837698       0.921091      -1.009448       7.201030       3.584258       8.422600           0.000001
          443              C      -7.295383       4.520616      13.303415      -0.079450      31.090386 0.39210211E+03  0.90348210E+04                                 8.671273                            6.631276       0.259380       2.061692                    0.999733      28.922902      83.866179       0.632062       0.420558      -1.055531       0.059718      -0.015702      -0.059777       0.085943       0.011419       0.013859      -0.016874       0.030371      -0.068722      -0.037629       0.005798       0.031831             10.377237      10.925470       1.528260      -0.191443       9.294060       5.361259      10.912183           0.000000
          444              C      -4.562851       8.631523      18.292716       0.135893      25.495584 0.29739760E+03  0.63931167E+04                                 7.526619                            5.726057       0.452363       2.151803                    0.999701      25.865369      72.371429       0.689169       0.413433      -1.060367      -0.056012      -0.001205       0.017467       0.058685       0.001298      -0.012723      -0.024852       0.015388      -0.066547      -0.039165       0.011904       0.027262              8.719357       9.947984       0.819423       0.353812       5.220046       2.737470      10.990042           0.000001
          445              C      -6.275545       8.741863      19.489756      -0.091184      32.173457 0.38468214E+03  0.88025590E+04                                 8.773979                            6.493170       0.285866       2.058483                    0.999866      29.153019      83.647708       0.651263       0.411001      -1.063913       0.076447       0.025015       0.017925       0.082409       0.008992      -0.046673       0.003419       0.044468      -0.015876      -0.042165      -0.017033       0.059198             10.760297       9.184241       1.249438       1.029487       6.953924       4.808704      16.142727           0.000001
          446              C      -6.643420       8.155839      18.310601       0.088568      39.633199 0.39500099E+03  0.90329303E+04                                10.179520                            6.622427       0.059565       2.016996                    0.999399      26.644135      74.635070       0.643292       0.416359      -1.068195       0.034722      -0.027102      -0.034376       0.055874       0.041073      -0.034148       0.006061       0.112806       0.001852      -0.074000      -0.007322       0.081322             13.929386      13.707378       5.347205       6.833832      10.077884       7.383297      18.002896           0.000001
          447              C      -8.515382       5.546262      15.128375      -0.007808      35.508296 0.39942258E+03  0.92678680E+04                                 9.608501                            6.811145      -0.054706       1.970460                    0.999222      28.679350      84.091984       0.606066       0.435551      -1.043877       0.017793       0.009389       0.009554       0.022271       0.016896       0.064895      -0.058980      -0.030725      -0.052422      -0.101988       0.025709       0.076279             11.869972      11.322418      -0.024912      -1.592490      10.559126       6.788818      13.728371          -0.000002
          448              C      -7.687212       7.324269      17.747360       0.018605      32.588214 0.33190742E+03  0.73406419E+04                                 8.978705                            6.109840       0.129367       2.041944                    0.999754      27.152249      77.304322       0.656621       0.421768      -1.054064       0.015933      -0.010043      -0.002175       0.018959      -0.057448       0.000078      -0.038231      -0.027017      -0.125477      -0.067210      -0.019954       0.087164             11.630035      11.035164       4.422228       4.206495       8.693117       5.240939      15.161822          -0.000001
          449              C       1.687314      -1.348379       3.245434       0.115922      34.258165 0.39079380E+03  0.89478631E+04                                 9.286315                            6.667183       0.003287       2.004251                    0.999514      26.648959      75.658483       0.627142       0.426548      -1.057600      -0.010467      -0.078116       0.017310       0.080692      -0.000238      -0.038474      -0.006434      -0.008329       0.025527      -0.039801      -0.000232       0.040033             11.344302       9.320078      -2.216173      -6.066077      12.378592       2.414868      12.334236           0.000000
          450              C       0.329884      -1.741727       4.839120       0.150504      25.399965 0.30183747E+03  0.65308913E+04                                 7.612670                            5.843806       0.295965       2.105481                    0.999896      25.980398      73.599654       0.667202       0.424277      -1.050582       0.029113       0.025741      -0.038122       0.054438       0.023765       0.011364      -0.012460       0.041005       0.043155      -0.043098       0.015920       0.027177              8.821023       6.499709      -0.376266      -3.529862      11.205873       0.020315       8.757489           0.000001
          451              C       1.161229      -0.182856       3.682994      -0.079432      31.086225 0.39205759E+03  0.90335076E+04                                 8.670284                            6.630766       0.259698       2.061806                    0.999734      28.921569      83.860033       0.632107       0.420541      -1.055546      -0.061309       0.016778       0.057831       0.085934       0.020925       0.006814      -0.026842      -0.002256       0.017836      -0.037719       0.005994       0.031725             10.375718       7.010811      -1.248787      -3.392883      15.176313       0.832724       8.940031           0.000000
          452              C      -7.615440      21.197211       3.540652       0.135955      25.493152 0.29737688E+03  0.63924789E+04                                 7.525801                            5.725646       0.452360       2.151813                    0.999700      25.863871      72.363151       0.689241       0.413402      -1.060400       0.033524       0.017136      -0.045050       0.058711       0.024366      -0.001159      -0.008493       0.041556       0.037573      -0.039299       0.012016       0.027283              8.718446       7.548749      -2.425999      -2.498425      11.008419      -1.296892       7.598169           0.000001
          453              C      -6.119185      21.239914       2.078528      -0.091152      32.182120 0.38488493E+03  0.88082598E+04                                 8.776415                            6.495847       0.286146       2.058574                    0.999866      29.152617      83.648480       0.650991       0.411123      -1.063846      -0.022637      -0.063051       0.047996       0.082410       0.012393      -0.046491       0.003679       0.042644       0.005203      -0.042201      -0.016975       0.059176             10.763383       9.458483      -4.933521      -2.426203      15.567927      -0.082963       7.263738           0.000001
          454              C      -6.683080      22.484786       2.116502       0.088579      39.628528 0.39496054E+03  0.90317561E+04                                10.178512                            6.621985       0.059600       2.017018                    0.999399      26.643071      74.630578       0.643330       0.416346      -1.068205      -0.026865       0.021563       0.044002       0.055883       0.013944      -0.064179      -0.036407       0.021567      -0.060400      -0.073851      -0.007444       0.081295             13.927737       8.039811      -4.111236      -0.941311      26.287591      -3.613670       7.455810           0.000001
          455              C      -7.427194      26.944170       2.094698      -0.007779      35.488681 0.39912244E+03  0.92591747E+04                                 9.603992                            6.807656      -0.054789       1.970448                    0.999223      28.677190      84.078128       0.606345       0.435432      -1.043947      -0.002524      -0.020157       0.009121       0.022268       0.025980       0.076251      -0.042939       0.004646      -0.036575      -0.102018       0.025631       0.076387             11.864380       8.384890      -2.922840      -4.461524      16.124397       2.721935      11.083853          -0.000002
          456              C      -6.403028      23.856389       1.744357       0.018629      32.585028 0.33186915E+03  0.73394696E+04                                 8.977846                            6.109321       0.129486       2.041987                    0.999753      27.150303      77.293136       0.656686       0.421745      -1.054095      -0.002352       0.000442       0.018799       0.018950       0.016639       0.036563       0.013321       0.054553       0.212044      -0.067367      -0.019967       0.087334             11.628958       8.330368      -2.951021      -1.154756      20.471829      -2.340898       6.084677          -0.000001
          457              C      -1.833578      22.358397       9.004262       0.115961      34.260254 0.39082263E+03  0.89485905E+04                                 9.286230                            6.667165       0.003249       2.004246                    0.999513      26.648039      75.653454       0.627187       0.426515      -1.057632      -0.070139      -0.035921      -0.017307       0.080680       0.002397      -0.006651       0.038570       0.006774       0.025456      -0.039918      -0.000241       0.040159             11.344391      13.434422      -0.763340      -4.300451       8.265734       4.912718      12.333018           0.000000
          458              C      -1.751980      20.947453       7.410576       0.150466      25.397668 0.30179989E+03  0.65297817E+04                                 7.611534                            5.842884       0.295830       2.105430                    0.999896      25.980066      73.593617       0.667359       0.424196      -1.050647       0.014579       0.036043       0.038117       0.054448       0.005592       0.015650      -0.006417      -0.061807       0.043155      -0.043165       0.016091       0.027074              8.819687      10.917587       1.186002      -1.195433       6.785226       3.320929       8.756247           0.000001
          459              C      -0.559356      22.250894       8.566702      -0.079442      31.088888 0.39207725E+03  0.90340007E+04                                 8.670650                            6.630836       0.259548       2.061750                    0.999733      28.921767      83.858579       0.632123       0.420529      -1.055562       0.036300      -0.052199      -0.057841       0.085953       0.017000       0.027743       0.002748      -0.024561       0.017707      -0.037800       0.005803       0.031998             10.376472      15.056197       1.594867      -1.916381       7.133237       2.921054       8.939983           0.000000
          460              C      -7.481783      21.102774       8.709044       0.135939      25.495489 0.29739658E+03  0.63930875E+04                                 7.526684                            5.726148       0.452458       2.151842                    0.999699      25.864841      72.369843       0.689146       0.413448      -1.060358       0.004987       0.037326       0.045034       0.058704       0.005876       0.007724       0.004038      -0.062935       0.037535      -0.039308       0.011955       0.027352              8.719515      12.150042      -0.799879       0.389671       6.409265       2.788485       7.599239           0.000001
          461              C       2.061410      -5.761587      10.171168      -0.091171      32.171994 0.38466053E+03  0.88019551E+04                                 8.773738                            6.493143       0.286138       2.058576                    0.999866      29.152325      83.645631       0.651240       0.411021      -1.063899      -0.051924      -0.042376      -0.047995       0.082434      -0.003758      -0.018834       0.042747      -0.048775       0.005156      -0.042170      -0.017117       0.059287             10.759795      17.981328      -1.918549      -0.733110       7.035451       2.316151       7.262606           0.000001
          462              C       3.423049      -5.878281      10.133194       0.088572      39.631889 0.39499592E+03  0.90327468E+04                                10.179178                            6.622383       0.059693       2.017042                    0.999399      26.643445      74.631817       0.643297       0.416358      -1.068200       0.029251      -0.018131      -0.043993       0.055854       0.004046       0.013020       0.072745      -0.034281      -0.060447      -0.073976      -0.007415       0.081391             13.928541      26.845651       2.537031       3.092423       7.484013       2.092473       7.455959           0.000001
          463              C       7.875439      -5.093394      10.154998      -0.007785      35.508253 0.39946045E+03  0.92686798E+04                                 9.607911                            6.811273      -0.054655       1.970477                    0.999222      28.677767      84.078547       0.606105       0.435526      -1.043925      -0.018174      -0.009098      -0.009094       0.022266       0.018733       0.066032      -0.057334      -0.036310      -0.036572      -0.101987       0.025727       0.076259             11.868818      17.105858       0.154541      -4.059613       7.409769       3.300550      11.090825          -0.000002
          464              C       4.622867      -5.157041      10.505339       0.018614      32.569335 0.33169030E+03  0.73345818E+04                                 8.973685                            6.106657       0.129380       2.041954                    0.999754      27.150424      77.290495       0.656989       0.421605      -1.054174       0.001181      -0.002078      -0.018786       0.018938      -0.004183      -0.000255      -0.038729      -0.063426       0.212063      -0.067400      -0.019814       0.087214             11.622309      20.961063       1.518321       1.819832       7.823626       1.869667       6.082238          -0.000001
          465              C     -11.835356       9.312415      14.860841       0.115922      34.258150 0.39079370E+03  0.89478603E+04                                 9.286312                            6.667182       0.003288       2.004251                    0.999514      26.648959      75.658482       0.627142       0.426548      -1.057600      -0.070159       0.032944      -0.022441       0.080692       0.004637       0.005486      -0.012216      -0.038608      -0.110630      -0.039801      -0.000232       0.040033             11.344296      13.431699       4.104100       1.488990      15.573229      -0.696026       5.027962           0.000000
          466              C     -11.753736      11.398040      14.435777       0.150504      25.399974 0.30183770E+03  0.65308974E+04                                 7.612672                            5.843809       0.295965       2.105481                    0.999896      25.980397      73.599653       0.667201       0.424277      -1.050582       0.014565      -0.051029       0.012141       0.054438      -0.016253      -0.002920      -0.000749      -0.049106       0.081140      -0.043097       0.015920       0.027177              8.821026      10.919477       0.442398       1.625277      11.140890      -0.807043       4.402711           0.000001
          467              C     -10.561128       9.745101      14.986523      -0.079432      31.086209 0.39205742E+03  0.90335029E+04                                 8.670281                            6.630765       0.259699       2.061806                    0.999734      28.921566      83.860021       0.632107       0.420542      -1.055546       0.036255       0.076188      -0.016301       0.085934      -0.032375       0.000920      -0.002715      -0.024218       0.018833      -0.037719       0.005994       0.031725             10.375714      15.053956       0.861931       2.339204      11.018190      -0.678297       5.054995           0.000000
          468              C      12.521744      10.195881      13.921045       0.135955      25.493128 0.29737652E+03  0.63924694E+04                                 7.525796                            5.725642       0.452360       2.151813                    0.999700      25.863872      72.363154       0.689241       0.413402      -1.060400       0.004982      -0.057673       0.009794       0.058711      -0.009546       0.001292      -0.007456      -0.056832       0.055931      -0.039299       0.012016       0.027283              8.718438      12.148825       0.062121      -0.887469       9.715023      -0.878753       4.291467           0.000001
          469              C      12.063258       8.217190      14.424017      -0.091152      32.182088 0.38488454E+03  0.88082487E+04                                 8.776409                            6.495844       0.286146       2.058574                    0.999866      29.152617      83.648479       0.650991       0.411123      -1.063846      -0.051899       0.062745      -0.012687       0.082410       0.018306       0.006224      -0.030731      -0.069315      -0.056504      -0.042201      -0.016975       0.059176             10.763373      17.989974       1.591230      -1.295116       9.211821      -1.059156       5.088323           0.000001
          470              C      13.424899       8.308422      14.341944       0.088579      39.628508 0.39496051E+03  0.90317554E+04                                10.178510                            6.621985       0.059599       2.017018                    0.999399      26.643069      74.630575       0.643330       0.416346      -1.068205       0.029284       0.047178       0.006290       0.055883      -0.013233      -0.002943      -0.056827      -0.061699      -0.142591      -0.073851      -0.007444       0.081295             13.927731      26.844134      -3.947332       0.650540       9.274396      -1.057925       5.664663           0.000001
          471              C      17.877288       7.897102      15.010777      -0.007779      35.488669 0.39912252E+03  0.92591765E+04                                 9.603989                            6.807656      -0.054788       1.970448                    0.999223      28.677186      84.078105       0.606345       0.435432      -1.043947      -0.018163       0.012448      -0.003319       0.022268      -0.066445      -0.016714       0.013018       0.040909       0.194968      -0.102018       0.025631       0.076387             11.864373      17.101551       3.430918       2.164321      13.021899      -0.057791       5.469671          -0.000002
          472              C      14.624711       7.625522      14.780483       0.018630      32.584985 0.33186886E+03  0.73394617E+04                                 8.977839                            6.109319       0.129486       2.041987                    0.999753      27.150296      77.293112       0.656686       0.421745      -1.054095       0.001200       0.017316       0.007606       0.018951       0.002423      -0.003454       0.051651      -0.085411       0.145853      -0.067367      -0.019967       0.087334             11.628944      20.977590      -2.338184       0.405672       8.138224      -1.687922       5.771019          -0.000001
          473              C      11.689255      12.008450      21.708911       0.115962      34.260224 0.39082253E+03  0.89485879E+04                                 9.286228                            6.667168       0.003254       2.004248                    0.999513      26.648034      75.653449       0.627187       0.426515      -1.057632      -0.010487       0.024061      -0.076291       0.080680       0.033545       0.019062       0.007011      -0.009019       0.023246      -0.039918      -0.000241       0.040159             11.344386       9.319796       6.361668       1.111657      14.437953      -1.229021      10.275410           0.000000
          474              C      10.331803      10.824956      20.571404       0.150465      25.397672 0.30180010E+03  0.65297872E+04                                 7.611534                            5.842885       0.295831       2.105431                    0.999896      25.980068      73.593617       0.667359       0.424196      -1.050647       0.029122       0.020132       0.041366       0.054448      -0.021643       0.014955       0.024538       0.020394      -0.018791      -0.043165       0.016092       0.027074              8.819686       6.498926       3.244737       1.438903       9.385542      -1.069894      10.574588           0.000001
          475              C      11.163164      11.046763      22.499507      -0.079446      31.088993 0.39207896E+03  0.90340510E+04                                 8.670670                            6.630852       0.259532       2.061744                    0.999733      28.921850      83.858902       0.632122       0.420529      -1.055562      -0.061308      -0.058504      -0.014349       0.085950      -0.016233       0.014806       0.016879       0.015376       0.070686      -0.037797       0.005797       0.032001             10.376496       7.011131       3.562982       0.614289      11.221022      -3.117831      12.897334           0.000000
          476              C      12.388155      14.624597      16.587068       0.135939      25.495479 0.29739639E+03  0.63930826E+04                                 7.526682                            5.726146       0.452458       2.151842                    0.999699      25.864841      72.369844       0.689146       0.413448      -1.060358       0.033530       0.030429       0.037363       0.058704      -0.011107       0.021703       0.021439       0.019374      -0.029035      -0.039308       0.011955       0.027353              8.719513       7.549864       3.377427      -0.851676       7.328646      -0.828186      11.280029           0.000001
          477              C     -16.120871      15.869475      17.355124      -0.091171      32.171984 0.38466060E+03  0.88019570E+04                                 8.773735                            6.493144       0.286138       2.058576                    0.999866      29.152326      83.645631       0.651240       0.411021      -1.063899      -0.022645      -0.010026      -0.078626       0.082434       0.034137       0.034034       0.008598       0.021691      -0.057751      -0.042171      -0.017117       0.059287             10.759790       9.457503       4.568797      -3.057364       9.266674      -3.552085      13.555193           0.000001
          478              C     -16.684766      15.214163      18.414233       0.088572      39.631873 0.39499577E+03  0.90327416E+04                                10.179171                            6.622379       0.059693       2.017042                    0.999399      26.643440      74.631772       0.643298       0.416358      -1.068200      -0.026844      -0.048866      -0.003347       0.055854       0.048678       0.044177       0.009847       0.067783       0.078171      -0.073976      -0.007415       0.081391             13.928530       8.040643       2.871497      -3.089640       9.035094      -6.348265      24.709854           0.000001
          479              C     -17.428880      13.003391      22.287097      -0.007785      35.507874 0.39945591E+03  0.92685382E+04                                 9.607798                            6.811199      -0.054658       1.970476                    0.999221      28.677624      84.077672       0.606114       0.435522      -1.043928      -0.002520       0.002208      -0.022012       0.022266      -0.078865      -0.015531       0.014670       0.054011       0.111384      -0.101986       0.025727       0.076259             11.868672       8.389847       5.330178      -0.302371      14.711156      -3.543772      12.505012          -0.000002
          480              C     -16.404709      14.850659      19.788159       0.018614      32.569363 0.33169053E+03  0.73345883E+04                                 8.973690                            6.106659       0.129379       2.041954                    0.999754      27.150430      77.290529       0.656989       0.421605      -1.054174      -0.002353      -0.016479      -0.009029       0.018938      -0.039888      -0.003770       0.051156      -0.056793      -0.122090      -0.067400      -0.019814       0.087214             11.622314       8.328995       2.475090      -1.974762       7.649895      -5.054293      18.888053          -0.000001
          481              C       2.723223      -0.981998      21.888247       0.115979      34.255674 0.39076232E+03  0.89469488E+04                                 9.285907                            6.666914       0.003025       2.004179                    0.999516      26.648056      75.654737       0.627156       0.426548      -1.057602       0.054455      -0.055164       0.022454       0.080701       0.015748       0.013480      -0.000931       0.024242      -0.110677      -0.039838      -0.000279       0.040117             11.343757      12.756222       3.865619       1.152545      16.247430      -1.171305       5.027617           0.000000
          482              C       4.662371      -0.209837      22.313311       0.150439      25.399733 0.30183505E+03  0.65308232E+04                                 7.612594                            5.843751       0.295825       2.105444                    0.999896      25.980412      73.599510       0.667210       0.424273      -1.050585      -0.052926      -0.003207      -0.012143       0.054396       0.002717      -0.000151       0.003175       0.058740       0.081282      -0.043186       0.015948       0.027238              8.820878      10.838222       0.413895       1.302597      11.221800      -1.263065       4.402613           0.000001
          483              C       2.706424       0.363582      21.762565      -0.079459      31.085867 0.39206642E+03  0.90337436E+04                                 8.670155                            6.630864       0.259581       2.061768                    0.999732      28.921776      83.860223       0.632101       0.420544      -1.055546       0.059747       0.059595       0.016309       0.085949      -0.017565       0.003068       0.000252       0.059566       0.018855      -0.037744       0.005981       0.031763             10.375298      10.924539      -0.597162       1.419054      15.146490      -1.978981       5.054866           0.000000
          484              C       5.438889      -6.012676      22.828043       0.135931      25.495033 0.29738880E+03  0.63929144E+04                                 7.526691                            5.726094       0.452438       2.151835                    0.999700      25.864973      72.371516       0.689141       0.413451      -1.060350      -0.056032      -0.014508      -0.009792       0.058702       0.010419       0.007558       0.001409       0.056200       0.055974      -0.039298       0.011898       0.027400              8.719539       9.948506      -0.716673       0.533026      11.918273       1.129570       4.291838           0.000001
          485              C       3.726179      -7.104507      22.325071      -0.091199      32.179553 0.38487111E+03  0.88078302E+04                                 8.775443                            6.495515       0.286135       2.058566                    0.999867      29.152990      83.647958       0.651042       0.411096      -1.063868       0.076432      -0.028038       0.012697       0.082397       0.036029       0.031158       0.004553       0.030886      -0.056436      -0.042171      -0.017121       0.059292             10.761479       9.186529      -1.521274       0.566953      18.010396       1.573062       5.087513           0.000001
          486              C       3.358320      -5.790327      22.407144       0.088589      39.630326 0.39498118E+03  0.90323246E+04                                10.178996                            6.622298       0.059719       2.017055                    0.999398      26.642920      74.629973       0.643296       0.416363      -1.068197       0.034725       0.043307      -0.006287       0.055865       0.009089       0.052656       0.021840       0.064653      -0.142569      -0.073940      -0.007423       0.081363             13.927883      13.713805      -8.594017       1.216900      22.404777      -0.263212       5.665067           0.000001
          487              C       1.486401      -1.729686      21.738311      -0.007797      35.485411 0.39906764E+03  0.92575733E+04                                 9.602968                            6.806758      -0.054739       1.970455                    0.999222      28.677334      84.076690       0.606443       0.435377      -1.043982       0.017775      -0.012974       0.003345       0.022259      -0.064520      -0.017685       0.011605       0.051783       0.194979      -0.102018       0.025653       0.076365             11.863090      11.318072       1.385917       0.775644      18.802363      -2.020935       5.468834          -0.000002
          488              C       2.314536      -4.886770      21.968605       0.018560      32.549655 0.33143620E+03  0.73278395E+04                                 8.968418                            6.102608       0.129452       2.041965                    0.999753      27.151845      77.298290       0.657458       0.421369      -1.054282       0.015911       0.006859      -0.007608       0.018923       0.028714      -0.049731      -0.013839       0.063495       0.145841      -0.067401      -0.019800       0.087202             11.614490      11.026003      -5.838055       1.729421      18.050344       0.182172       5.767123          -0.000001
          489              C       7.425188      -6.193519      15.040177       0.115955      34.262011 0.39083263E+03  0.89490187E+04                                 9.287068                            6.667549       0.003180       2.004219                    0.999513      26.649222      75.661578       0.627117       0.426553      -1.057592       0.026184      -0.001856       0.076308       0.080696       0.028938      -0.000145      -0.020151      -0.035121       0.023355      -0.039942      -0.000049       0.039991             11.345508       9.871800       6.557265       1.528895      13.888291      -0.639331      10.276431           0.000000
          490              C       6.761872      -7.867811      16.177684       0.150495      25.398591 0.30181547E+03  0.65302928E+04                                 7.612219                            5.843414       0.295769       2.105411                    0.999896      25.980621      73.599465       0.667255       0.424251      -1.050598       0.009290       0.034173      -0.041365       0.054453      -0.023221      -0.018013      -0.022144       0.011369      -0.018671      -0.042967       0.015933       0.027034              8.820441       7.026156       3.431189       1.488502       8.859613      -0.999968      10.575554           0.000001
          491              C       6.693850      -7.010097      14.249581      -0.079450      31.090380 0.39210234E+03  0.90348275E+04                                 8.671272                            6.631278       0.259380       2.061692                    0.999733      28.922901      83.866175       0.632061       0.420558      -1.055531      -0.034710      -0.077303       0.014339       0.085943      -0.017447      -0.010838      -0.019380       0.008481       0.070650      -0.037629       0.005798       0.031831             10.377235       8.514757       4.094765       3.144585       9.719000       0.460110      12.897947           0.000000
          492              C       9.658822      -4.662453      20.162020       0.135893      25.495584 0.29739763E+03  0.63931175E+04                                 7.526619                            5.726057       0.452362       2.151803                    0.999701      25.865369      72.371428       0.689169       0.413433      -1.060367       0.017535       0.041732      -0.037348       0.058685      -0.014706      -0.012909      -0.027492      -0.001106      -0.029068      -0.039165       0.011904       0.027262              8.719358       5.230326       2.557256       0.496641       9.647861       1.078723      11.279886           0.000001
          493              C      10.333743      -2.836810      19.393964      -0.091184      32.173445 0.38468203E+03  0.88025560E+04                                 8.773977                            6.493170       0.285866       2.058483                    0.999866      29.153019      83.647707       0.651263       0.411001      -1.063913      -0.001897      -0.024683       0.078603       0.082409       0.019755       0.003345      -0.034805      -0.059849      -0.057750      -0.042166      -0.017033       0.059198             10.760295       6.416415       3.493692       2.329817      12.308840       4.067121      13.555629           0.000001
          494              C       9.903858      -3.586911      18.334855       0.088568      39.633213 0.39500110E+03  0.90329333E+04                                10.179522                            6.622428       0.059565       2.016996                    0.999399      26.644134      74.635066       0.643292       0.416359      -1.068195      -0.037126      -0.041621       0.003339       0.055874       0.016559       0.005513      -0.044861      -0.113933       0.078165      -0.074000      -0.007322       0.081322             13.929392       7.120257       2.546589       4.955496       9.957362       5.031509      24.710556           0.000001
          495              C       8.067502      -5.025459      14.461991      -0.007808      35.508291 0.39942263E+03  0.92678693E+04                                 9.608500                            6.811145      -0.054706       1.970460                    0.999222      28.679349      84.091978       0.606066       0.435551      -1.043877       0.002921      -0.001678       0.022015       0.022271      -0.078289      -0.018875       0.009988       0.057280       0.111444      -0.101988       0.025709       0.076278             11.869968      10.659582       6.132412       3.241107      12.442313       1.466049      12.508010          -0.000002
          496              C       9.467772      -3.444063      16.960929       0.018605      32.588225 0.33190731E+03  0.73406388E+04                                 8.978706                            6.109838       0.129367       2.041944                    0.999754      27.152249      77.304320       0.656622       0.421768      -1.054064      -0.014779      -0.007720       0.009023       0.018959      -0.013143      -0.049378      -0.013317       0.094350      -0.122116      -0.067210      -0.019954       0.087164             11.630038       6.173823       1.713206       4.110822       9.812543       3.552542      18.903748          -0.000001
          497              C      -8.314350     -10.659608      24.044438       0.115955      34.262007 0.39083243E+03  0.89490132E+04                                 9.287067                            6.667547       0.003180       2.004219                    0.999513      26.649221      75.661576       0.627117       0.426553      -1.057592      -0.010477       0.054051       0.058997       0.080696      -0.033183       0.019576      -0.000332      -0.020356      -0.010534      -0.039942      -0.000049       0.039991             11.345508       9.320565      -4.144501       4.953821      10.253399      -1.188455      14.462560           0.000000
          498              C      -9.671786      -9.082766      23.588260       0.150495      25.398593 0.30181552E+03  0.65302940E+04                                 7.612219                            5.843414       0.295770       2.105411                    0.999896      25.980620      73.599463       0.667255       0.424251      -1.050598       0.029122      -0.045898      -0.003232       0.054453      -0.002064      -0.026172      -0.011820      -0.001381      -0.083856      -0.042967       0.015933       0.027034              8.820442       6.499283      -2.868596       2.090736       9.351609       1.049919      10.610435           0.000001
          499              C      -8.840451     -10.863444      22.816284      -0.079450      31.090384 0.39210217E+03  0.90348228E+04                                 8.671272                            6.631277       0.259380       2.061692                    0.999733      28.922903      83.866182       0.632062       0.420558      -1.055531      -0.061312       0.041664      -0.043486       0.085943      -0.004577      -0.021389       0.010277      -0.031353      -0.069416      -0.037629       0.005798       0.031831             10.377236       7.011501      -2.313692       2.778735       9.778694       2.284693      14.341512           0.000000
          500              C       2.386276       6.612384       4.371672       0.135893      25.495600 0.29739786E+03  0.63931236E+04                                 7.526622                            5.726059       0.452354       2.151800                    0.999701      25.865368      72.371427       0.689169       0.413433      -1.060367       0.033501      -0.047566       0.007690       0.058685      -0.013176      -0.020413      -0.012772       0.004517      -0.073560      -0.039166       0.011904       0.027262              8.719362       7.549719      -0.951198       3.350561       9.575169       2.124910       9.033197           0.000001
          501              C       3.882540       5.324803       5.065739      -0.091184      32.173469 0.38468227E+03  0.88025626E+04                                 8.773981                            6.493172       0.285866       2.058483                    0.999866      29.153019      83.647705       0.651263       0.411001      -1.063913      -0.022639       0.073081       0.030626       0.082409      -0.046471       0.012631      -0.012026       0.027913      -0.039161      -0.042166      -0.017033       0.059198             10.760300       9.458242       0.363732       5.485943       9.407193       3.633199      13.415466           0.000001
          502              C       3.318631       4.735243       3.968657       0.088568      39.633208 0.39500111E+03  0.90329337E+04                                10.179521                            6.622428       0.059565       2.016996                    0.999399      26.644135      74.635070       0.643292       0.416359      -1.068195      -0.026866       0.027329      -0.040659       0.055874      -0.062562       0.020096       0.026724       0.004613      -0.111394      -0.074000      -0.007322       0.081322             13.929389       8.041518       1.241589       4.033445      15.293515       9.961887      18.453133           0.000001
          503              C       2.574465       2.486631       0.117597      -0.007808      35.508287 0.39942262E+03  0.92678691E+04                                 9.608499                            6.811145      -0.054707       1.970460                    0.999222      28.679344      84.091959       0.606066       0.435551      -1.043877      -0.002556       0.017969       0.012908       0.022271       0.053050      -0.060469       0.028556      -0.020656      -0.112114      -0.101988       0.025709       0.076278             11.869966       8.389811      -2.403514       4.766807       9.989477       0.817889      17.230609          -0.000002
          504              C       3.598670       3.727144       2.966876       0.018605      32.588205 0.33190723E+03  0.73406369E+04                                 8.978703                            6.109838       0.129367       2.041944                    0.999754      27.152250      77.304327       0.656622       0.421768      -1.054064      -0.002352       0.016067      -0.009785       0.018959       0.023317      -0.032580      -0.064247      -0.033905      -0.053245      -0.067210      -0.019954       0.087164             11.630032       8.331443       0.475977       3.133859      11.709674       7.400851      14.848977          -0.000001
          505              C       8.168088      10.763380       0.634289       0.115980      34.255681 0.39076237E+03  0.89469503E+04                                 9.285908                            6.666914       0.003025       2.004179                    0.999516      26.648052      75.654723       0.627156       0.426548      -1.057602      -0.070161       0.002970       0.039766       0.080701      -0.006966       0.001324      -0.026130       0.028085       0.089533      -0.039838      -0.000279       0.040117             11.343759      13.429865      -3.340947       2.809773       7.061159      -4.218470      13.540254           0.000000
          506              C       8.249714      10.088699       2.653039       0.150439      25.399749 0.30183523E+03  0.65308282E+04                                 7.612597                            5.843753       0.295824       2.105444                    0.999896      25.980418      73.599535       0.667210       0.424273      -1.050585       0.014618       0.014967      -0.050212       0.054396       0.010809      -0.012635       0.007425      -0.060377       0.047458      -0.043186       0.015948       0.027238              8.820883      10.919043      -1.628553      -0.429310       5.388207      -2.514216      10.155400           0.000001
          507              C       9.442314      10.438197       0.946167      -0.079459      31.085879 0.39206647E+03  0.90337450E+04                                 8.670157                            6.630865       0.259580       2.061767                    0.999732      28.921780      83.860242       0.632100       0.420544      -1.055546       0.036272      -0.023973       0.074141       0.085949       0.015511      -0.028435       0.000320      -0.019648       0.032657      -0.037744       0.005981       0.031763             10.375303      15.052731      -2.456660      -0.422558       5.958308      -2.243084      10.114870           0.000000
          508              C       2.519900      11.135538       1.869304       0.135931      25.495041 0.29738899E+03  0.63929195E+04                                 7.526693                            5.726096       0.452438       2.151835                    0.999700      25.864971      72.371512       0.689141       0.413451      -1.060350       0.004999       0.020351      -0.054834       0.058702       0.003748      -0.008873       0.003617      -0.049918       0.076644      -0.039298       0.011898       0.027400              8.719542      12.149874       0.737615       0.497008       4.886781      -1.909553       9.121970           0.000001
          509              C      -7.940250      -2.455140      24.403599      -0.091199      32.179584 0.38487168E+03  0.88078472E+04                                 8.775450                            6.495522       0.286132       2.058565                    0.999867      29.153004      83.648032       0.651042       0.411096      -1.063868      -0.051911      -0.020361       0.060662       0.082397      -0.014435       0.012816      -0.011778       0.004598       0.165296      -0.042171      -0.017121       0.059292             10.761488      17.986173       0.325844       2.023885       5.201292      -1.255945       9.096999           0.000001
          510              C       3.423050      11.714744       0.024254       0.088587      39.630458 0.39498255E+03  0.90323638E+04                                10.179018                            6.622311       0.059716       2.017054                    0.999398      26.642955      74.630100       0.643295       0.416363      -1.068196       0.029255      -0.029032       0.037712       0.055865       0.009257      -0.009954      -0.015764       0.064192       0.235142      -0.073940      -0.007423       0.081363             13.927920      26.840848       1.410266      -3.750315       5.650634      -1.034549       9.292279           0.000001
          511              C      -2.126228      -2.803245      23.833009      -0.007796      35.485390 0.39906707E+03  0.92575573E+04                                 9.602964                            6.806753      -0.054737       1.970456                    0.999222      28.677327      84.076667       0.606443       0.435377      -1.043982      -0.018157      -0.003320       0.012440       0.022259       0.047808      -0.049134       0.044651      -0.058690      -0.103579      -0.102018       0.025652       0.076365             11.863087      17.099701      -3.588981       1.888548       7.306822      -3.241207      11.182738          -0.000002
          512              C      -5.378802      -2.468018      23.712962       0.018596      32.549139 0.33143025E+03  0.73276709E+04                                 8.968289                            6.102526       0.129486       2.041978                    0.999753      27.151644      77.297378       0.657467       0.421365      -1.054285       0.001182      -0.015227       0.011176       0.018926       0.001870       0.003829      -0.012681      -0.152704      -0.055872      -0.067395      -0.019801       0.087196             11.614306      20.938905       0.816079      -2.222948       4.894877      -0.180546       9.009137          -0.000001
          513              C      17.426972       4.216490      11.615407       0.115961      34.260262 0.39082254E+03  0.89485881E+04                                 9.286231                            6.667164       0.003249       2.004246                    0.999513      26.648040      75.653458       0.627187       0.426515      -1.057632       0.026181      -0.065137      -0.039762       0.080680      -0.014240       0.025178       0.007577      -0.013100       0.089404      -0.039918      -0.000241       0.040159             11.344395       9.870768      -4.602583       4.913483      10.625392      -1.244643      13.537025           0.000000
          514              C      16.763641       4.068517       9.596657       0.150466      25.397679 0.30180007E+03  0.65297864E+04                                 7.611536                            5.842885       0.295830       2.105430                    0.999896      25.980066      73.593617       0.667359       0.424196      -1.050647       0.009272       0.018741       0.050273       0.054448       0.027339      -0.011055       0.009527       0.033432       0.047467      -0.043165       0.016091       0.027074              8.819690       7.025397      -3.004358       2.227083       9.279728       1.242829      10.153945           0.000001
          515              C      16.695645       5.309444      11.303529      -0.079442      31.088891 0.39207714E+03  0.90339978E+04                                 8.670651                            6.630835       0.259548       2.061749                    0.999733      28.921768      83.858584       0.632123       0.420529      -1.055562      -0.034720       0.026226      -0.074126       0.085953       0.018239      -0.009635       0.026922      -0.004264       0.032556      -0.037800       0.005803       0.031997             10.376474       8.513799      -4.770127       1.973636      12.501033       1.146455      10.114588           0.000000
          516              C      19.660538      -0.984653      10.380392       0.135939      25.495479 0.29739655E+03  0.63930867E+04                                 7.526682                            5.726148       0.452458       2.151842                    0.999699      25.864841      72.369842       0.689146       0.413448      -1.060358       0.017512       0.011481       0.054842       0.058704       0.018604      -0.006265       0.007279       0.034106       0.076600      -0.039308       0.011956       0.027352              8.719512       5.230400      -1.709030       1.966307      11.806514       0.167103       9.121621           0.000001
          517              C      20.335469      -1.232307      12.345489      -0.091171      32.171989 0.38466037E+03  0.88019503E+04                                 8.773736                            6.493141       0.286138       2.058576                    0.999866      29.152324      83.645623       0.651240       0.411021      -1.063899      -0.001904      -0.055747      -0.060696       0.082434      -0.012671       0.015472      -0.007970       0.014562       0.165288      -0.042170      -0.017117       0.059287             10.759794       6.416236      -3.764462       1.860630      16.765085      -1.493266       9.098061           0.000001
          518              C      19.905598       0.059947      12.225442       0.088572      39.631890 0.39499567E+03  0.90327390E+04                                10.179174                            6.622378       0.059693       2.017042                    0.999399      26.643440      74.631771       0.643298       0.416358      -1.068200      -0.037123       0.017900      -0.037698       0.055854      -0.012992       0.011619       0.014729      -0.061597       0.235117      -0.073976      -0.007415       0.081391             13.928537       7.119775      -5.564424      -0.272782      25.376724       3.873954       9.289111           0.000001
          519              C      18.069293       4.133190      12.916079      -0.007785      35.508251 0.39946042E+03  0.92686791E+04                                 9.607911                            6.811273      -0.054655       1.970477                    0.999222      28.677766      84.078546       0.606105       0.435526      -1.043925       0.002921      -0.018243      -0.012426       0.022266       0.055619      -0.058318       0.031607      -0.014510      -0.103535      -0.101986       0.025727       0.076259             11.868819      10.658746      -5.872386       3.690691      13.759370      -0.706102      11.188340          -0.000002
          520              C      19.469530       1.178373      13.036126       0.018614      32.569403 0.33169069E+03  0.73345924E+04                                 8.973698                            6.106661       0.129380       2.041954                    0.999754      27.150424      77.290498       0.656989       0.421605      -1.054174      -0.014753      -0.003964      -0.011193       0.018938       0.049446       0.013332       0.000736       0.116420      -0.055775      -0.067400      -0.019814       0.087214             11.622330       6.169682      -4.412613      -0.571112      19.689846       2.157869       9.007462          -0.000001
          521              C      12.724916      -4.319799      12.704650       0.115922      34.258132 0.39079349E+03  0.89478542E+04                                 9.286308                            6.667179       0.003288       2.004251                    0.999514      26.648957      75.658468       0.627143       0.426548      -1.057600       0.054446       0.008148      -0.058996       0.080692      -0.019428       0.006958      -0.018162       0.057565      -0.010538      -0.039801      -0.000232       0.040033             11.344291      12.755712      -2.930659       2.771033       6.818355      -4.272952      14.458805           0.000000
          522              C      14.664058      -5.073987      13.160828       0.150504      25.399970 0.30183754E+03  0.65308932E+04                                 7.612671                            5.843807       0.295965       2.105481                    0.999896      25.980398      73.599654       0.667202       0.424277      -1.050582      -0.052965       0.012153       0.003232       0.054438      -0.001164       0.002551       0.028758       0.003612      -0.083897      -0.043097       0.015920       0.027177              8.821025      10.838223      -1.334960      -0.293048       5.013459      -2.321191      10.611392           0.000001
          523              C      12.708119      -4.883734      13.932804      -0.079432      31.086219 0.39205752E+03  0.90335056E+04                                 8.670282                            6.630766       0.259698       2.061806                    0.999734      28.921566      83.860020       0.632107       0.420541      -1.055546       0.059746      -0.043905       0.043445       0.085934       0.006302      -0.016650       0.016948       0.030114      -0.069429      -0.037719       0.005994       0.031725             10.375717      10.924848      -0.930146      -1.227413       5.863859      -3.380354      14.338444           0.000000
[truncated: 320,707 more chars]
