# Supplementary material for: A collection of forcefield precursors for metal–organic frameworks
Source: RSC Adv. 2019 Nov 13;9(63):36492–507. doi: 10.1039/c9ra07327b (PMC9075174; doi:10.1039/c9ra07327b)
Supplement: RA-009-C9RA07327B-s6255 [file RA-009-C9RA07327B-s6255.xyz]

 1008
jmolscript: load "" {1 1 1} spacegroup "x,y,z" unitcell [{     30.999400     0.000000     0.000000 }, {    -10.333021    29.226554     0.000000 }, {    -10.333021   -14.613038    25.311076 }]
Mn    -5.589056     7.473527    16.020139     0.643172
Mn    -1.423949     4.528423    21.946475     0.643183
Mn    -9.245657    24.936278     3.777172     0.643131
Mn    -4.407043    21.515358     8.878366     0.643169
Mn    15.077130    -4.476091    10.828838     0.643149
Mn    19.242232     2.128814    10.416267     0.643176
Mn     1.087389     5.416282     1.826953     0.643125
Mn     5.926008    11.544510     2.239018     0.643175
Mn     4.744088    -2.996959    23.773175     0.643183
Mn     8.909117    -6.656760    18.259410     0.643173
Mn    11.420672    13.487510    19.706951     0.643151
Mn    16.259218    10.780202    14.193692     0.643146
Mn    16.923941    -4.528009    21.946475     0.643173
Mn    21.088970    -7.473225    16.020139     0.643176
Mn     9.573840     7.711364     8.878366     0.643146
Mn    14.412386     4.290348     3.777172     0.643151
Mn     4.079315    23.810306     1.826953     0.643140
Mn    -0.759299    17.682086     2.239018     0.643169
Mn     0.422714     4.476295    10.828838     0.643172
Mn    -3.742393    -2.128618    10.416267     0.643184
Mn   -11.092350    18.446620    14.193692     0.643174
Mn    -6.253731    15.739416    19.706951     0.643133
Mn     6.590826     6.657105    18.259410     0.643176
Mn    10.755928     2.997408    23.773175     0.643149
Mn    15.922414     7.139989     9.290937     0.643172
Mn    11.757307    10.085093     3.364601     0.643184
Mn    19.579015   -10.322762    21.533904     0.643132
Mn    14.740401    -6.901842    16.432710     0.643169
Mn    -4.743772    19.089607    14.482238     0.643149
Mn    -8.908874    12.484702    14.894809     0.643175
Mn     9.245969     9.197234    23.484123     0.643133
Mn     4.407350     3.069006    23.072058     0.643174
Mn     5.589270    17.610475     1.537901     0.643183
Mn     1.424241    21.270276     7.051666     0.643173
Mn    -1.087314     1.126006     5.604125     0.643151
Mn    -5.925757     3.833460    11.117637     0.643137
Mn    -6.590583    19.141525     3.364601     0.643174
Mn   -10.755612    22.086741     9.290937     0.643182
Mn     0.759518     6.902152    16.432710     0.643145
Mn    -4.079028    10.323168    21.533904     0.643151
Mn     6.254043    -9.196790    23.484123     0.643132
Mn    11.092657    -3.068570    23.072058     0.643169
Mn     9.910644    10.137221    14.482238     0.643171
Mn    14.075751    16.742134    14.894809     0.643183
Mn    21.425708    -3.833104    11.117384     0.643175
Mn    16.587089    -1.125900     5.604125     0.643139
Mn     3.742532     7.956411     7.051666     0.643176
Mn    -0.422570    11.616108     1.537901     0.643150
H     -4.709731     5.263832    13.708479     0.078319
H     -8.431732     4.204366    13.361717     0.115592
H     -7.096624     9.393608    20.461474     0.116540
H     -3.759036     9.076481    18.499865     0.078848
H     -9.502228     5.535652    15.105650     0.098830
H     -8.721011     7.920571    18.512521     0.122155
H     -3.800347     4.620947    24.258135     0.078323
H     -3.558564     0.758661    24.604897     0.115646
H      0.888780     3.747010    17.505140     0.116550
H     -0.522701     6.788051    19.466749     0.078858
H     -1.946609     0.193111    22.860964     0.098830
H      0.041469     1.724550    19.454093     0.122160
H     -0.051635    -1.896749     5.770925     0.078328
H      1.405331     0.764306     3.343593     0.115619
H     -6.022057    21.803023     1.437669     0.116545
H     -8.586722    21.573622     4.345912     0.078840
H      2.558493    -0.625432     1.700904     0.098848
H     -6.377509    24.675989     0.961821     0.122161
H     -1.770972    21.239002     6.884613     0.078330
H      0.252281    23.499699     9.311945     0.115645
H      1.897216    -5.716608    11.217869     0.116549
H     -7.797246    21.015432     8.309626     0.078863
H      8.890681    -5.102853    10.954634     0.098829
H      4.724367    -5.094078    11.693717     0.122179
H     15.956496    -5.373171    13.898312     0.078328
H     12.234510    -5.143732    14.989219     0.115621
H     13.569511    -1.589859     6.945359     0.116544
H     16.907115    -3.130086     8.200789     0.078837
H     11.163987    -4.299104    12.964333     0.098848
H     11.945154    -2.541162     9.195514     0.122159
H     16.865817     4.084498     9.180327     0.078328
H     17.107642     6.315975    12.351805     0.115643
H     21.555000    -1.326760    13.313626     0.116545
H     20.143470    -1.148512     9.699204     0.078855
H     18.719615     5.088473    13.713541     0.098825
H     20.707698     1.372320    14.090676     0.122175
H    -10.384672    -8.666907    24.068302     0.078317
H     -8.927721   -12.099576    22.977395     0.115586
H      4.311040     4.956877     5.710179     0.116540
H      1.746358     7.590178     4.454749     0.078850
H     -7.774532   -12.827298    25.002281     0.098828
H      3.955558     3.108277     3.460024     0.122156
H      8.562096     9.956058     3.475211     0.078326
H     10.585306    10.927811     0.303733     0.115647
H     -8.435814    -2.039781    24.652988     0.116553
H      2.535814    11.301936     2.956334     0.078866
H     -1.442354    -2.574630    24.253073     0.098833
H     -5.608673    -1.938956    23.875938     0.122164
H      5.623445     0.109817    23.015361     0.078321
H      1.901448     0.939844    22.271216     0.115645
H      3.236462    -7.803271    23.215319     0.116554
H      6.574076    -5.945917    23.921498     0.078861
H      0.830929    -1.236070    22.552169     0.098829
H      1.612101    -5.378931    22.914117     0.122161
H      6.532688    -8.704967    17.183689     0.078320
H      6.774466    -7.074158    13.665450     0.115590
H     11.221905    -2.419772    19.803386     0.116537
H      9.810398    -5.639061    21.456199     0.078844
H      8.386444    -5.281106    14.047647     0.098828
H     10.374568    -3.096392    17.077383     0.122154
H     10.281647    10.564134    20.782925     0.078325
H     11.738645    11.335748    24.301164     0.115652
H    -16.355097    17.080170    18.163228     0.116548
H     12.079599    14.676270    16.510415     0.078860
H    -18.107572    13.453209    23.918967     0.098825
H    -16.710542    16.055805    20.889231     0.122178
H    -12.104084    12.645010    14.951253     0.078334
H    -10.080864     9.412560    15.695398     0.115622
H     12.230425     7.756867    14.751295     0.116545
H     12.869022    11.522702    14.045116     0.078843
H    -11.775507     7.677961    15.414445     0.098851
H     15.057569     7.033512    15.052497     0.122163
H    -11.699030    -4.620489    24.258135     0.078320
H    -11.940808    -0.758197    24.604897     0.115590
H     14.611153    -3.746679    17.505140     0.116537
H     16.022660    -6.787683    19.466749     0.078844
H    -13.552786    -0.192679    22.860964     0.098828
H     15.458490    -1.724183    19.454093     0.122155
H     20.209613    -5.263573    13.708479     0.078321
H     23.931610    -4.204114    13.361717     0.115646
H     -8.402804    -9.393221    20.461474     0.116552
H     19.258982    -9.076132    18.499865     0.078861
H     -5.997271    -5.535367    15.105650     0.098830
H     -6.778443    -7.920221    18.512521     0.122157
H      6.937742     7.987682     6.884613     0.078334
H      4.914522     5.727031     9.311945     0.115623
H     13.602633     5.716820    11.217869     0.116545
H     12.964036     8.211279     8.309626     0.078843
H      6.609165     5.103060    10.954634     0.098852
H     10.775489     5.094299    11.693717     0.122164
H     15.551411     1.896858     5.770925     0.078325
H     14.094413    -0.764243     3.343593     0.115651
H     11.188755     7.423558     1.437669     0.116549
H     13.753459     7.653014     4.345912     0.078860
H     12.941230     0.625464     1.700904     0.098825
H     11.544200     4.550584     0.961821     0.122176
H     -5.114707     8.667362    24.068302     0.078329
H     -6.571673    12.100010    22.977395     0.115620
H      0.855715    24.269784     5.710179     0.116547
H      3.420380    21.636460     4.454749     0.078841
H     -7.724835    12.827771    25.002281     0.098850
H      1.211167    26.118343     3.460024     0.122166
H     -3.395370    19.270561     3.475211     0.078330
H     -5.418623    18.298748     0.303733     0.115645
H     -7.063558     2.040246    24.652988     0.116548
H      2.630904    17.924673     2.956334     0.078863
H    -14.057023     2.575088    24.253073     0.098829
H     -9.890709     1.939407    23.875938     0.122179
H     -0.456611     5.373433    13.898312     0.078316
H      3.265390     5.144015    14.989219     0.115589
H      1.930282     1.589990     6.945359     0.116539
H     -1.407306     3.130241     8.200789     0.078848
H      4.335886     4.299349    12.964333     0.098828
H      3.554669     2.541336     9.195514     0.122154
H     -1.365995    -4.084324     9.180327     0.078323
H     -1.607778    -6.315742    12.351805     0.115646
H     -6.055122     1.327011    13.313626     0.116548
H     -4.643641     1.148695     9.699204     0.078859
H     -3.219733    -5.088214    13.713541     0.098829
H     -5.207811    -1.372054    14.090676     0.122158
H    -13.728438    16.581827    14.951253     0.078326
H    -15.751648    19.814290    15.695398     0.115648
H      3.269472    -7.756588    14.751295     0.116552
H     -7.702156    17.704118    14.045116     0.078866
H     -3.723988    -7.677670    15.414445     0.098834
H      0.442331    -7.033228    15.052497     0.122161
H      5.218330   -10.563742    20.782925     0.078317
H      3.761379   -11.335290    24.301164     0.115586
H     -9.477382    12.146727    18.163228     0.116539
H     -6.912700    14.550596    16.510415     0.078849
H      2.608190   -13.452757    23.918967     0.098828
H     -9.121900    13.171144    20.889231     0.122156
H      8.967241     8.705291    17.183689     0.078328
H      8.725416     7.074416    13.665450     0.115643
H      4.278058     2.420146    19.803386     0.116547
H      5.689588     5.639466    21.456199     0.078855
H      7.113443     5.281371    14.047647     0.098826
H      5.125360     3.096715    17.077383     0.122176
H      9.876562    -0.109382    23.015361     0.078328
H     13.598548    -0.939423    22.271216     0.115621
H     12.263547     7.803709    23.215319     0.116545
H      8.925943     5.946368    23.921498     0.078838
H     14.669071     1.236496    22.552169     0.098849
H     13.887904     5.379364    22.914117     0.122159
H     15.043089     9.349684    11.602597     0.078317
H     18.765090    10.409150    11.949359     0.115588
H     17.429982     5.219908     4.849602     0.116539
H     14.092394     5.537035     6.811211     0.078847
H     19.835586     9.077864    10.205426     0.098828
H     19.054369     6.692945     6.798555     0.122154
H     14.133705     9.992569     1.052941     0.078323
H     13.891922    13.854855     0.706179     0.115646
H      9.444578    10.866506     7.805936     0.116550
H     10.856059     7.825465     5.844327     0.078858
H     12.279967    14.420405     2.450112     0.098829
H     10.291889    12.888966     5.856983     0.122159
H     10.384993    16.510265    19.540151     0.078328
H      8.928027    13.849210    21.967483     0.115619
H     16.355415    -7.189507    23.873407     0.116545
H     18.920080    -6.960106    20.965164     0.078840
H      7.774865    15.238948    23.610172     0.098848
H     16.710867   -10.062473    24.349255     0.122161
H     12.104330    -6.625486    18.426463     0.078331
H     10.081077    -8.886183    15.999131     0.115645
H      8.436142    20.330124    14.093207     0.116548
H     18.130604    -6.401916    17.001450     0.078864
H      1.442677    19.716369    14.356442     0.098829
H      5.608991    19.707594    13.617359     0.122178
H     -5.623138    19.986687    11.412764     0.078328
H     -1.901152    19.757248    10.321857     0.115621
H     -3.236153    16.203375    18.365717     0.116545
H     -6.573757    17.743602    17.110287     0.078838
H     -0.830629    18.912620    12.346743     0.098849
H     -1.611796    17.154678    16.115562     0.122159
H     -6.532459    10.529018    16.130749     0.078328
H     -6.774284     8.297541    12.959271     0.115643
H    -11.221642    15.940276    11.997450     0.116546
H     -9.810112    15.762028    15.611872     0.078855
H     -8.386257     9.525043    11.597535     0.098826
H    -10.374340    13.241196    11.220400     0.122176
H     20.718030    23.280423     1.242774     0.078317
H     19.261079    26.713092     2.333681     0.115586
H      6.022318     9.656639    19.600897     0.116539
H      8.587000     7.023338    20.856327     0.078849
H     18.107890    27.440814     0.308795     0.098828
H      6.377800    11.505239    21.851052     0.122155
H      1.771262     4.657458    21.835865     0.078326
H     -0.251948     3.685705    25.007343     0.115647
H     18.769172    16.653297     0.658088     0.116553
H      7.797544     3.311580    22.354742     0.078866
H     11.775712    17.188146     1.058003     0.098833
H     15.942031    16.552472     1.435138     0.122163
H      4.709913    14.503699     2.295715     0.078321
H      8.431910    13.673672     3.039860     0.115646
H      7.096896    22.416787     2.095757     0.116554
H      3.759282    20.559433     1.389578     0.078861
H      9.502429    15.849586     2.758907     0.098830
H      8.721257    19.992447     2.396959     0.122162
H      3.800670    23.318483     8.127387     0.078320
H      3.558892    21.687674    11.645626     0.115590
H     -0.888547    17.033288     5.507690     0.116537
H      0.522960    20.252577     3.854877     0.078844
H      1.946914    19.894622    11.263429     0.098828
H     -0.041210    17.709908     8.233693     0.122154
H      0.051711     4.049382     4.528151     0.078325
H     -1.405287     3.277768     1.009912     0.115652
H     26.688455    -2.466654     7.147848     0.116549
H     -1.746241    -0.062754     8.800661     0.078860
H     28.440930     1.160307     1.392109     0.098825
H     27.043900    -1.442289     4.421845     0.122177
H     22.437442     1.968506    10.359823     0.078334
H     20.414222     5.200956     9.615678     0.115621
H     -1.897067     6.856649    10.559781     0.116546
H     -2.535664     3.090814    11.265960     0.078842
H     22.108865     6.935555     9.896631     0.098851
H     -4.724211     7.580004    10.258579     0.122166
H     22.032388    19.234005     1.052941     0.078320
H     22.274166    15.371713     0.706179     0.115590
H     -4.277795    18.360195     7.805936     0.116537
H     -5.689302    21.401199     5.844327     0.078845
H     23.886144    14.806195     2.450112     0.098828
H     -5.125132    16.337699     5.856983     0.122155
H     -9.876255    19.877089    11.602597     0.078321
H    -13.598252    18.817630    11.949359     0.115646
H     18.736162    24.006737     4.849602     0.116552
H     -8.925624    23.689648     6.811211     0.078860
H     16.330629    20.148883    10.205426     0.098829
H     17.111801    22.533737     6.798555     0.122158
H      3.395616     6.625834    18.426463     0.078334
H      5.418836     8.886485    15.999131     0.115623
H     -3.269275     8.896696    14.093207     0.116545
H     -2.630678     6.402237    17.001450     0.078843
H      3.724193     9.510456    14.356442     0.098852
H     -0.442131     9.519217    13.617359     0.122164
H     -5.218053    12.716658    19.540151     0.078325
H     -3.761055    15.377759    21.967483     0.115652
H     -0.855397     7.189958    23.873407     0.116549
H     -3.420101     6.960502    20.965164     0.078860
H     -2.607872    13.988052    23.610172     0.098826
H     -1.210842    10.062932    24.349255     0.122177
H     15.448065     5.946154     1.242774     0.078328
H     16.905031     2.513506     2.333681     0.115619
H      9.477643    -9.656268    19.600897     0.116545
H      6.912978    -7.022944    20.856327     0.078840
H     18.058193     1.785745     0.308795     0.098848
H      9.122191   -11.504827    21.851052     0.122161
H     13.728728    -4.657045    21.835865     0.078331
H     15.751981    -3.685232    25.007343     0.115644
H     17.396916    12.573270     0.658088     0.116548
H      7.702454    -3.311157    22.354742     0.078863
H     24.390381    12.038428     1.058003     0.098829
H     20.224067    12.674109     1.435138     0.122179
H     10.789969     9.240083    11.412764     0.078317
H      7.067968     9.469501    10.321857     0.115588
H      8.403076    13.023526    18.365717     0.116540
H     11.740664    11.483275    17.110287     0.078847
H      5.997472    10.314167    12.346743     0.098828
H      6.778689    12.072180    16.115562     0.122155
H     11.699353    18.697840    16.130749     0.078323
H     11.941136    20.929258    12.959271     0.115647
H     16.388480    13.286505    11.997450     0.116549
H     14.976999    13.464821    15.611872     0.078858
H     13.553091    19.701730    11.597535     0.098829
H     15.541169    15.985570    11.220400     0.122159
H     24.061796    -1.968311    10.359823     0.078327
H     26.085006    -5.200774     9.615678     0.115647
H      7.063886    22.370104    10.559781     0.116552
H     18.035514    -3.090602    11.265960     0.078866
H     14.057346    22.291186     9.896631     0.098832
H      9.891027    21.646744    10.258579     0.122163
H      5.115028    25.177258     4.528151     0.078316
H      6.571979    25.948806     1.009912     0.115585
H     19.810740     2.466789     7.147848     0.116540
H     17.246058     0.062920     8.800661     0.078848
H      7.725168    28.066273     1.392109     0.098827
H     19.455258     1.442372     4.421845     0.122155
H      1.366117     5.908225     8.127387     0.078328
H      1.607942     7.539100    11.645626     0.115643
H      6.055300    12.193370     5.507690     0.116546
H      4.643770     8.974050     3.854877     0.078855
H      3.219915     9.332145    11.263429     0.098825
H      5.207998    11.516801     8.233693     0.122175
H      0.456796    14.722898     2.295715     0.078328
H     -3.265190    15.552939     3.039860     0.115621
H     -1.930189     6.809807     2.095757     0.116546
H      1.407415     8.667148     1.389578     0.078839
H     -4.335713    13.377020     2.758907     0.098849
H     -3.554546     9.234152     2.396959     0.122160
C     -5.620699     5.186383    13.878569     0.146482
C     -7.645583     4.598050    13.662919    -0.076405
C     -7.543068     5.457614    14.748764     0.107653
C     -6.736426     8.526877    18.630724     0.105737
C     -6.469201     9.190185    19.805411    -0.086528
C     -4.654504     8.998156    18.733234     0.153108
C     -8.714839     5.864454    15.472661    -0.007799
C     -7.894363     7.884034    18.089826    -0.017228
C     -3.569716     3.736258    24.088045     0.146531
C     -3.449445     1.631071    24.303695    -0.076531
C     -2.673226     2.014221    23.217850     0.107689
C     -0.048422     3.797735    19.335890     0.105725
C      0.487861     4.270756    18.161203    -0.086532
C     -0.298063     5.917682    19.233380     0.153103
C     -1.899076     1.045062    22.493953    -0.007828
C     -0.268520     2.491751    19.876788    -0.017225
C      0.427406    -1.513888     5.071833     0.146463
C      1.203628    -0.042635     3.758189    -0.076487
C      1.650839    -1.290905     3.345618     0.107711
C     -7.228336    23.268011     2.232184     0.105741
C     -6.670972    22.021643     2.067409    -0.086523
C     -8.060769    21.913228     3.659982     0.153170
C     -7.892326    27.798857     2.153973    -0.007828
C     -6.980959    24.554705     1.657875    -0.017222
C     -1.569675    21.818279     7.583705     0.146507
C     -0.441284    23.040546     8.897349    -0.076531
C     -1.767229    23.046103     9.309920     0.107726
C     -6.652521    22.860963    10.423354     0.105739
C     -8.013393    22.971002    10.588129    -0.086540
C     -7.652369    21.624520     8.995556     0.153176
C      8.173557    -5.481341    10.501565    -0.007837
C      4.811158    -5.703458    10.997663    -0.017231
C     15.045528    -5.187144    13.880341     0.146482
C     13.020652    -5.079730    14.497678    -0.076496
C     13.123150    -4.569155    13.210357     0.107735
C     13.929731    -2.741954     8.611334     0.105729
C     14.196940    -2.056310     7.449556    -0.086506
C     16.011647    -2.888822     8.151938     0.153167
C     11.951369    -4.145669    12.496078    -0.007842
C     12.771805    -2.888956     9.438500    -0.017210
C     17.096459     4.379548    10.031539     0.146488
C     17.216753     5.618916    11.746870    -0.076539
C     17.992975     4.486973    11.957965     0.107726
C     20.617784     0.233345    12.354336     0.105739
C     21.154070    -1.020473    12.532020    -0.086529
C     20.368119    -0.915422    10.569652     0.153158
C     18.767141     4.344652    13.159228    -0.007842
C     20.397698     1.354776    13.214913    -0.017231
C     -9.905631    -9.463769    24.086273     0.146462
C     -9.129417   -11.337051    23.468936    -0.076394
C     -8.682190   -11.070200    24.756257     0.107626
C      3.104739     4.912437     4.044204     0.105752
C      3.662118     5.392933     5.205982    -0.086549
C      2.272312     6.826343     4.503600     0.153111
C      2.440697     2.579245     0.159460    -0.007787
C      3.352104     3.771717     3.217038    -0.017249
C      8.763381    10.271843     2.623999     0.146552
C      9.891749    10.798343     0.908668    -0.076523
C      8.565802    11.152860     0.697573     0.107688
C      3.680504    12.209688     0.301202     0.105726
C      2.319630    12.297366     0.123518    -0.086547
C      2.680680    11.591417     2.085886     0.153118
C     -2.159470    -2.777750    24.807386    -0.007823
C     -5.521870    -2.237059    24.751701    -0.017225
C      4.712474     0.001239    22.863242     0.146532
C      2.687593     0.482158    22.461555    -0.076517
C      2.790093    -0.887981    22.663031     0.107683
C      3.596684    -5.784445    23.380094     0.105730
C      3.863893    -7.133397    23.367185    -0.086540
C      5.678605    -6.108856    23.736980     0.153106
C      1.618313    -1.718307    22.653413    -0.007823
C      2.438754    -4.994600    23.093826    -0.017233
C      6.763321    -8.115328    16.502568     0.146482
C      6.883589    -7.249509    14.571586    -0.076422
C      7.659823    -6.500717    15.446337     0.107657
C     10.284678    -4.030601    18.931926     0.105733
C     10.820977    -3.249805    19.928929    -0.086525
C     10.035038    -5.001782    20.819119     0.153101
C      8.433982    -5.389235    14.968970    -0.007805
C     10.064574    -3.846049    17.530451    -0.017224
C     10.760697    10.978135    21.464046     0.146469
C     11.536936    11.380164    23.395028    -0.076527
C     11.984152    12.361584    22.520277     0.107698
C     13.438013    15.659621    19.034688     0.105752
C     13.995379    16.425494    18.037685    -0.086552
C     12.605562    15.100499    17.147495     0.153163
C    -18.225376    13.461968    22.997644    -0.007824
C    -17.314003    15.513648    20.436163    -0.017252
C    -11.902797    11.749948    15.103372     0.146501
C    -10.774423    10.001181    15.505059    -0.076505
C    -12.100374     9.641108    15.303583     0.107740
C     14.013720     8.769419    14.586520     0.105725
C     12.652845     8.571702    14.599429    -0.086512
C     13.013890    10.624133    14.229634     0.153180
C     18.506775     8.259569    15.313201    -0.007842
C     15.144370     7.940995    14.872788    -0.017198
C    -11.929663    -3.735803    24.088045     0.146482
C    -12.049931    -1.630612    24.303695    -0.076422
C    -12.826165    -2.013783    23.217850     0.107657
C     15.548380    -3.797370    19.335890     0.105733
C     15.012081    -4.270413    18.161203    -0.086525
C     15.798020    -5.917319    19.233380     0.153101
C     17.399076    -1.044637    22.493953    -0.007805
C     15.768484    -2.491376    19.876788    -0.017225
C     21.120584    -5.186121    13.878569     0.146531
C     23.145465    -4.597792    13.662919    -0.076517
C     23.042965    -5.457335    14.748764     0.107682
C     22.236374    -8.526525    18.630724     0.105730
C     21.969165    -9.189811    19.805411    -0.086541
C     20.154453    -8.997802    18.733234     0.153106
C     -6.784655    -5.864162    15.472661    -0.007824
C     -7.605096    -7.883692    18.089826    -0.017234
C      6.736455     7.408419     7.583705     0.146501
C      5.608081     6.186176     8.897349    -0.076503
C      6.934032     6.180627     9.309920     0.107740
C     11.819338     6.365788    10.423354     0.105726
C     13.180213     6.255752    10.588129    -0.086511
C     12.819168     7.602204     8.995556     0.153180
C      7.326283     5.481539    10.501565    -0.007841
C     10.688688     5.703666    10.997663    -0.017199
C     15.072361     1.513983     5.071833     0.146469
C     14.296122     0.042706     3.758189    -0.076528
C     13.848906     1.290968     3.345618     0.107698
C     12.395045     5.958585     2.232184     0.105752
C     11.837679     7.204950     2.067409    -0.086552
C     13.227496     7.313395     3.659982     0.153163
C     13.059034     1.427738     2.153973    -0.007824
C     12.147661     4.671880     1.657875    -0.017251
C     -5.593748     9.464224    24.086273     0.146464
C     -6.369970    11.337494    23.468936    -0.076486
C     -6.817181    11.070668    24.756257     0.107713
C      2.061994    24.314193     4.044204     0.105742
C      1.504630    23.833719     5.205982    -0.086521
C      2.894427    22.400296     4.503600     0.153171
C      2.725984    26.647312     0.159460    -0.007827
C      1.814617    25.454898     3.217038    -0.017220
C     -3.596667    18.954760     2.623999     0.146507
C     -4.725058    18.428228     0.908668    -0.076531
C     -3.399113    18.073708     0.697573     0.107726
C      1.486179    17.016872     0.301202     0.105739
C      2.847051    16.929190     0.123518    -0.086542
C      2.486027    17.635176     2.085886     0.153176
C    -13.339899     2.778218    24.807386    -0.007836
C     -9.977500     2.237526    24.751701    -0.017231
C      0.454357     5.187406    13.880341     0.146482
C      2.479241     5.080004    14.497678    -0.076408
C      2.376726     4.569404    13.210357     0.107650
C      1.570084     2.742117     8.611334     0.105738
C      1.302859     2.056451     7.449556    -0.086530
C     -0.511838     2.888976     8.151938     0.153107
C      3.548497     4.145905    12.496078    -0.007800
C      2.728021     2.889134     9.438500    -0.017232
C     -1.596626    -4.379358    10.031539     0.146531
C     -1.716897    -5.618694    11.746870    -0.076533
C     -2.493116    -4.486748    11.957965     0.107690
C     -5.117920    -0.233111    12.354336     0.105724
C     -5.654203     1.020710    12.532020    -0.086548
C     -4.868279     0.915622    10.569652     0.153105
C     -3.267266    -4.344403    13.159228    -0.007830
C     -4.897822    -1.354526    13.214913    -0.017224
C    -13.929723    17.476891    15.103372     0.146551
C    -15.058091    19.225666    15.505059    -0.076524
C    -13.732144    19.585735    15.303583     0.107688
C     -8.846846    20.457410    14.586520     0.105727
C     -7.485972    20.655128    14.599429    -0.086547
C     -7.847022    18.602690    14.229634     0.153117
C     -3.006872    -8.259280    15.313201    -0.007825
C      0.355528    -7.940714    14.872788    -0.017226
C      4.739289   -10.977729    21.464046     0.146463
C      3.963075   -11.379722    23.395028    -0.076394
C      3.515848   -12.361158    22.520277     0.107626
C     -8.271081    13.567292    19.034688     0.105751
C     -8.828460    12.801401    18.037685    -0.086549
C     -7.438654    14.126378    17.147495     0.153111
C     -7.607039    15.765020    22.997644    -0.007786
C     -8.518446    13.713292    20.436163    -0.017248
C      8.736599     8.115639    16.502568     0.146488
C      8.616305     7.249784    14.571586    -0.076538
C      7.840083     6.501008    15.446337     0.107725
C      5.215274     4.030959    18.931926     0.105739
C      4.678988     3.250181    19.928929    -0.086530
C      5.464939     5.002175    20.819119     0.153158
C      7.065917     5.389518    14.968970    -0.007842
C      5.435360     3.846380    17.530451    -0.017231
C     10.787530    -0.000807    22.863242     0.146482
C     12.812406    -0.481734    22.461555    -0.076496
C     12.709908     0.888409    22.663031     0.107735
C     11.903327     5.784886    23.380094     0.105729
C     11.636118     7.133838    23.367185    -0.086505
C      9.821411     6.109305    23.736980     0.153167
C     13.881689     1.718735    22.653413    -0.007842
C     13.061253     4.995036    23.093826    -0.017209
C     15.954057     9.427133    11.432507     0.146483
C     17.978941    10.015466    11.648157    -0.076409
C     17.876426     9.155902    10.562312     0.107650
C     17.069784     6.086639     6.680352     0.105738
C     16.802559     5.423331     5.505665    -0.086531
C     14.987862     5.615360     6.577842     0.153106
C     19.048197     8.749062     9.838415    -0.007800
C     18.227721     6.729482     7.221250    -0.017231
C     13.903074    10.877258     1.223031     0.146532
C     13.782803    12.982445     1.007381    -0.076531
C     13.006584    12.599295     2.093226     0.107689
C     10.381780    10.815781     5.975186     0.105725
C      9.845497    10.342760     7.149873    -0.086532
C     10.631421     8.695834     6.077696     0.153104
C     12.232434    13.568454     2.817123    -0.007829
C     10.601878    12.121765     5.434288    -0.017225
C      9.905952    16.127404    20.239243     0.146463
C      9.129730    14.656151    21.552887    -0.076486
C      8.682519    15.904421    21.965458     0.107711
C     17.561694    -8.654495    23.078892     0.105741
C     17.004330    -7.408127    23.243667    -0.086523
C     18.394127    -7.299712    21.651094     0.153170
C     18.225684   -13.185341    23.157103    -0.007828
C     17.314317    -9.941189    23.653201    -0.017221
C     11.903033    -7.204763    17.727371     0.146507
C     10.774642    -8.427030    16.413727    -0.076531
C     12.100587    -8.432587    16.001156     0.107726
C     16.985879    -8.247447    14.887722     0.105739
C     18.346751    -8.357486    14.722947    -0.086541
C     17.985727    -7.011004    16.315520     0.153176
C      2.159801    20.094857    14.809511    -0.007837
C      5.522200    20.316974    14.313413    -0.017231
C     -4.712170    19.800660    11.430735     0.146483
C     -2.687294    19.693246    10.813398    -0.076496
C     -2.789792    19.182671    12.100719     0.107735
C     -3.596373    17.355470    16.699742     0.105729
C     -3.863582    16.669826    17.861520    -0.086506
C     -5.678289    17.502338    17.159138     0.153167
C     -1.618011    18.759185    12.814998    -0.007842
C     -2.438447    17.502472    15.872576    -0.017209
C     -6.763101    10.233968    15.279537     0.146487
C     -6.883395     8.994600    13.564206    -0.076540
C     -7.659617    10.126543    13.353111     0.107727
C    -10.284426    14.380171    12.956740     0.105738
C    -10.820712    15.633989    12.779056    -0.086529
C    -10.034761    15.528938    14.741424     0.153158
C     -8.433783    10.268864    12.151848    -0.007843
C    -10.064340    13.258740    12.096163    -0.017230
C     20.238989    24.077285     1.224803     0.146462
C     19.462775    25.950567     1.842140    -0.076394
C     19.015548    25.683716     0.554819     0.107626
C      7.228619     9.701079    21.266872     0.105751
C      6.671240     9.220583    20.105094    -0.086548
C      8.061046     7.787173    20.807476     0.153111
C      7.892661    12.034271    25.151616    -0.007787
C      6.981254    10.841799    22.094038    -0.017248
C      1.569977     4.341673    22.687077     0.146551
C      0.441609     3.815173    24.402408    -0.076524
C      1.767556     3.460656    24.613503     0.107688
C      6.652854     2.403828    25.009874     0.105726
C      8.013728     2.316150    25.187558    -0.086546
C      7.652678     3.022099    23.225190     0.153118
C     12.492828    17.391266     0.503690    -0.007824
C     15.855228    16.850575     0.559375    -0.017225
C      5.620884    14.612277     2.447834     0.146532
C      7.645765    14.131358     2.849521    -0.076516
C      7.543265    15.501497     2.648045     0.107682
C      6.736674    20.397961     1.930982     0.105730
C      6.469465    21.746913     1.943891    -0.086540
C      4.654753    20.722372     1.574096     0.153106
C      8.715045    16.331823     2.657663    -0.007822
C      7.894604    19.608116     2.217250    -0.017233
C      3.570037    22.728844     8.808508     0.146482
C      3.449769    21.863025    10.739490    -0.076422
C      2.673535    21.114233     9.864739     0.107657
C      0.048680    18.644117     6.379150     0.105733
C     -0.487619    17.863321     5.382147    -0.086525
C      0.298320    19.615298     4.491957     0.153100
C      1.899376    20.002751    10.342106    -0.007805
C      0.268784    18.459565     7.780625    -0.017224
C     -0.427339     3.635381     3.847030     0.146469
C     -1.203578     3.233352     1.916048    -0.076527
C     -1.650794     2.251932     2.790799     0.107698
C     -3.104655    -1.046105     6.276388     0.105752
C     -3.662021    -1.811978     7.273391    -0.086551
C     -2.272204    -0.486983     8.163581     0.153163
C     28.558734     1.151548     2.313432    -0.007824
C     27.647361    -0.900132     4.874913    -0.017251
C     22.236155     2.863568    10.207704     0.146482
C     21.107781     4.612335     9.806017    -0.076506
C     22.433732     4.972408    10.007493     0.107717
C     -3.680362     5.844097    10.724556     0.105723
C     -2.319487     6.041814    10.711647    -0.086513
C     -2.680532     3.989383    11.081442     0.153176
C     -8.173417     6.353947     9.997875    -0.007834
C     -4.811012     6.672521    10.438288    -0.017214
C     22.263021    18.349319     1.223031     0.146482
C     22.383289    16.244128     1.007381    -0.076422
C     23.159523    16.627299     2.093226     0.107657
C     -5.215022    18.410886     5.975186     0.105733
C     -4.678723    18.883929     7.149873    -0.086525
C     -5.464662    20.530835     6.077696     0.153101
C     -7.065718    15.658153     2.817123    -0.007805
C     -5.435126    17.104892     5.434288    -0.017224
C    -10.787226    19.799637    11.432507     0.146531
C    -12.812107    19.211308    11.648157    -0.076518
C    -12.709607    20.070851    10.562312     0.107683
C    -11.903016    23.140041     6.680352     0.105729
C    -11.635807    23.803327     5.505665    -0.086540
C     -9.821095    23.611318     6.577842     0.153106
C     17.118013    20.477678     9.838415    -0.007824
C     17.938454    22.497208     7.221250    -0.017233
C      3.596903     7.205097    17.727371     0.146501
C      4.725277     8.427340    16.413727    -0.076502
C      3.399326     8.432889    16.001156     0.107739
C     -1.485980     8.247728    14.887722     0.105727
C     -2.846855     8.357764    14.722947    -0.086513
C     -2.485810     7.011312    16.315520     0.153179
C      3.007075     9.131977    14.809511    -0.007840
C     -0.355330     8.909850    14.313413    -0.017200
C     -4.739003    13.099533    20.239243     0.146469
C     -3.962764    14.570810    21.552887    -0.076526
C     -3.515548    13.322548    21.965458     0.107698
C     -2.061687     8.654931    23.078892     0.105752
C     -1.504321     7.408566    23.243667    -0.086552
C     -2.894138     7.300121    21.651094     0.153162
C     -2.725676    13.185778    23.157103    -0.007823
C     -1.814303     9.941636    23.653201    -0.017252
C     15.927106     5.149292     1.224803     0.146463
C     16.703328     3.276022     1.842140    -0.076487
C     17.150539     3.542848     0.554819     0.107712
C      8.271364    -9.700677    21.266872     0.105741
C      8.828728    -9.220203    20.105094    -0.086522
C      7.438931    -7.786780    20.807476     0.153170
C      7.607374   -12.033796    25.151616    -0.007829
C      8.518741   -10.841382    22.094038    -0.017222
C     13.930025    -4.341244    22.687077     0.146507
C     15.058416    -3.814712    24.402408    -0.076531
C     13.732471    -3.460192    24.613503     0.107726
C      8.847179    -2.403356    25.009874     0.105739
C      7.486307    -2.315674    25.187558    -0.086541
C      7.847331    -3.021660    23.225190     0.153176
C     23.673257    11.835298     0.503690    -0.007836
C     20.310858    12.375990     0.559375    -0.017231
C      9.879001     9.426110    11.430735     0.146483
C      7.854117     9.533512    10.813398    -0.076408
C      7.956632    10.044112    12.100719     0.107650
C      8.763274    11.871399    16.699742     0.105738
C      9.030499    12.557065    17.861520    -0.086531
C     10.845196    11.724540    17.159138     0.153106
C      6.784861    10.467611    12.814998    -0.007800
C      7.605337    11.724382    15.872576    -0.017232
C     11.929984    18.992874    15.279537     0.146531
C     12.050255    20.232210    13.564206    -0.076531
C     12.826474    19.100264    13.353111     0.107689
C     15.451278    14.846627    12.956740     0.105725
C     15.987561    13.592806    12.779056    -0.086533
C     15.201637    13.697894    14.741424     0.153104
C     13.600624    18.957919    12.151848    -0.007829
C     15.231180    15.968042    12.096163    -0.017226
C     24.263081    -2.863375    10.207704     0.146553
C     25.391449    -4.612150     9.806017    -0.076523
C     24.065502    -4.972219    10.007493     0.107688
C     19.180204    -5.843894    10.724556     0.105726
C     17.819330    -6.041612    10.711647    -0.086547
C     18.180380    -3.989174    11.081442     0.153118
C     13.340230    22.872796     9.997875    -0.007823
C      9.977830    22.554230    10.438288    -0.017225
C      5.594069    25.591245     3.847030     0.146462
C      6.370283    25.993238     1.916048    -0.076394
C      6.817510    26.974674     2.790799     0.107626
C     18.604439     1.046224     6.276388     0.105750
C     19.161818     1.812115     7.273391    -0.086545
C     17.772012     0.487138     8.163581     0.153112
C     17.940397    -1.151504     2.313432    -0.007787
C     18.851804     0.900224     4.874913    -0.017245
C      1.596759     6.497877     8.808508     0.146488
C      1.717053     7.363732    10.739490    -0.076539
C      2.493275     8.112508     9.864739     0.107726
C      5.118084    10.582557     6.379150     0.105738
C      5.654370    11.363335     5.382147    -0.086529
C      4.868419     9.611341     4.491957     0.153158
C      3.267441     9.223998    10.342106    -0.007842
C      4.897998    10.767136     7.780625    -0.017231
C     -0.454172    14.614323     2.447834     0.146482
C     -2.479048    15.095250     2.849521    -0.076496
C     -2.376550    13.725107     2.648045     0.107735
C     -1.569969     8.828630     1.930982     0.105729
C     -1.302760     7.479678     1.943891    -0.086505
C      0.511947     8.504211     1.574096     0.153167
C     -3.548331    12.894781     2.657663    -0.007842
C     -2.727895     9.618480     2.217250    -0.017209
N     -6.211538     5.818125    14.884178    -0.336490
N     -6.433718     4.424586    13.119490    -0.273535
N     -8.915292     6.589283    16.520539    -0.197848
N     -7.720777     7.204505    16.902737    -0.142251
N     -5.539234     8.369047    17.959980    -0.352995
N     -5.142012     9.505540    19.859576    -0.275437
N     -2.777173     3.389768    23.082436    -0.336464
N     -4.016933     2.715820    24.847124    -0.273544
N     -1.148897     1.097660    21.446075    -0.197811
N     -0.967032     2.428926    21.063877    -0.142281
N     -0.596277     4.873863    20.006634    -0.352994
N      0.342789     5.627159    18.107038    -0.275401
N      1.147617    -2.237107     4.224672    -0.336403
N      0.437743    -0.184520     4.847830    -0.273564
N     -7.311612    26.805149     1.571818    -0.197857
N     -7.687738    25.611250     2.191939    -0.142241
N     -8.100652    23.196124     3.300817    -0.353000
N     -7.217799    21.154500     2.968989    -0.275407
N     -2.491590    22.256247     8.430866    -0.336502
N     -0.319776    22.271146     7.807708    -0.273506
N      7.043117    -5.265059    11.083720    -0.197806
N      6.042863    -6.017649    10.463599    -0.142245
N     -6.429542    22.014552     9.354721    -0.353028
N     -8.648683    22.166387     9.686549    -0.275400
N     14.454675    -4.632142    12.830438    -0.336475
N     14.232523    -5.463617    14.919614    -0.273524
N     11.750901    -3.600604    11.344424    -0.197855
N     12.945406    -3.577230    10.620527    -0.142254
N     15.126929    -3.243916     9.083386    -0.353025
N     15.524125    -2.167081     7.149367    -0.275437
N     17.889013     3.681917    10.834406    -0.336480
N     16.649249     5.547153    10.535735    -0.273508
N     19.517326     3.410868    13.637608    -0.197818
N     19.699179     2.414233    12.675787    -0.142247
N     20.069913     0.276149    11.087011    -0.353050
N     21.008982    -1.745595    11.384416    -0.275431
N     -9.185406    -9.835813    25.136176    -0.336411
N     -9.895308   -10.322455    23.047000    -0.273581
N      3.021427     2.571949     1.311114    -0.197859
N      2.645310     3.705946     2.035011    -0.142217
N      2.232416     5.873840     3.572152    -0.352977
N      3.115295     6.607299     5.506171    -0.275400
N      7.841455    10.786515     1.821132    -0.336486
N     10.013273    10.239397     2.119803    -0.273542
N     -3.289917    -2.381734    24.329006    -0.197805
N      6.042863    12.070567    -0.020249    -0.142270
N      3.903500    11.707442     1.568527    -0.352965
N      1.684355    11.918893     1.271122    -0.275363
N      4.121622    -1.185505    22.907536    -0.336471
N      3.899466     1.039510    22.583048    -0.273549
N      1.417846    -2.988200    22.757188    -0.197819
N      2.612356    -3.626797    23.098888    -0.142273
N      4.793884    -5.124654    23.578786    -0.352988
N      5.191082    -7.337980    23.613209    -0.275397
N      7.555878    -7.071207    16.705310    -0.336489
N      6.316094    -8.262495    15.239293    -0.273527
N      9.184175    -4.508049    15.538470    -0.197847
N      9.366046    -4.842681    16.882488    -0.142255
N      9.736815    -5.149534    19.528508    -0.353000
N     10.675906    -3.881087    21.130699    -0.275426
N     11.480919    12.073398    21.261304    -0.336410
N     10.771037    10.507453    22.727321    -0.273553
N    -17.644654    14.462972    22.428144    -0.197823
N    -18.020788    14.522874    21.084126    -0.142230
N     12.565683    14.770105    18.438106    -0.353014
N     13.448540    16.078271    16.835915    -0.275403
N    -12.824723    10.797308    15.059078    -0.336486
N    -10.652901    11.329527    15.383566    -0.273518
N     17.376328     7.647271    15.209426    -0.197839
N     16.376082     8.560598    14.867726    -0.142259
N     14.236712    10.118077    14.387828    -0.353006
N     12.017567     9.754790    14.353405    -0.275403
N    -12.722220    -3.389332    23.082436    -0.336489
N    -11.482436    -2.715351    24.847124    -0.273528
N     16.648883    -1.097255    21.446075    -0.197847
N     16.467012    -2.428528    21.063877    -0.142255
N     16.096243    -4.873485    20.006634    -0.353000
N     15.157152    -5.626817    18.107038    -0.275425
N     21.711436    -5.817843    14.884178    -0.336469
N     21.933592    -4.424338    13.119490    -0.273549
N     -6.584188    -6.588971    16.520539    -0.197819
N     -7.778698    -7.204186    16.902737    -0.142272
N     21.039174    -8.368708    17.959980    -0.352987
N     20.641976    -9.505165    19.859576    -0.275397
N      7.658381     6.970467     8.430866    -0.336487
N      5.486559     6.955555     7.807708    -0.273518
N      8.456730     5.265268    11.083720    -0.197839
N      9.456976     6.017846    10.463599    -0.142259
N     11.596346     7.212179     9.354721    -0.353006
N     13.815491     7.060350     9.686549    -0.275403
N     14.352139     2.237186     4.224672    -0.336410
N     15.062021     0.184611     4.847830    -0.273553
N     12.478312     2.421435     1.571818    -0.197824
N     12.854446     3.615345     2.191939    -0.142230
N     13.267375     6.030492     3.300817    -0.353013
N     12.384518     8.072110     2.968989    -0.275403
N     -6.313959     9.836288    25.136176    -0.336404
N     -5.604085    10.322890    23.047000    -0.273563
N      2.145270    26.654630     1.311114    -0.197853
N      2.521396    25.520646     2.035011    -0.142242
N      2.934310    23.352781     3.572152    -0.353002
N      2.051457    22.619359     5.506171    -0.275404
N     -2.674752    18.440073     1.821132    -0.336503
N     -4.846566    18.987197     2.119803    -0.273505
N    -12.209459     2.382194    24.329006    -0.197807
N     -0.876184    17.155987    -0.020249    -0.142244
N      1.263200    17.519142     1.568527    -0.353028
N      3.482341    17.307685     1.271122    -0.275401
N      1.045196     4.632384    12.830438    -0.336496
N      1.267376     5.463899    14.919614    -0.273531
N      3.748950     3.600819    11.344424    -0.197854
N      2.554435     3.577430    10.620527    -0.142248
N      0.372892     3.244087     9.083386    -0.352995
N     -0.024330     2.167216     7.149367    -0.275437
N     -2.389169    -3.681713    10.834406    -0.336464
N     -1.149409    -5.546954    10.535735    -0.273544
N     -4.017445    -3.410610    13.637608    -0.197812
N     -4.199310    -2.413994    12.675787    -0.142283
N     -4.570065    -0.275940    11.087011    -0.352997
N     -5.509131     1.745810    11.384416    -0.275387
N    -13.007797    18.429530    15.059078    -0.336486
N    -15.179615    17.897318    15.383566    -0.273542
N     -1.876425    -7.646984    15.209426    -0.197805
N     -0.876184    -8.560317    14.867726    -0.142269
N     -9.069842    19.108749    14.387828    -0.352965
N     -6.850697    19.472035    14.353405    -0.275363
N      4.019064   -12.072996    21.261304    -0.336412
N      4.728966   -10.507024    22.727321    -0.273581
N     -8.187769    14.764006    22.428144    -0.197860
N     -7.811652    14.704078    21.084126    -0.142218
N     -7.398758    14.456797    18.438106    -0.352978
N     -8.281637    13.148601    16.835915    -0.275400
N      7.944045     7.071522    16.705310    -0.336482
N      9.183809     8.262783    15.239293    -0.273507
N      6.315732     4.508343    15.538470    -0.197815
N      6.133879     4.842999    16.882488    -0.142249
N      5.763145     5.149903    19.528508    -0.353051
N      4.824076     3.881486    21.130699    -0.275431
N     11.378383     1.185938    22.907536    -0.336475
N     11.600535    -1.039083    22.583048    -0.273524
N     14.082157     2.988630    22.757188    -0.197855
N     12.887652     3.627233    23.098888    -0.142255
N     10.706129     5.125099    23.578786    -0.353026
N     10.308933     7.338426    23.613209    -0.275436
N     16.544896     8.795391    10.426898    -0.336496
N     16.767076    10.188930    12.191586    -0.273530
N     19.248650     8.024233     8.790537    -0.197853
N     18.054135     7.409011     8.408339    -0.142248
N     15.872592     6.244469     7.351096    -0.352995
N     15.475370     5.107976     5.451500    -0.275438
N     13.110531    11.223748     2.228640    -0.336464
N     14.350291    11.897696     0.463952    -0.273544
N     11.482255    13.515856     3.865001    -0.197812
N     11.300390    12.184590     4.247199    -0.142281
N     10.929635     9.739653     5.304442    -0.352993
N      9.990569     8.986357     7.204038    -0.275400
N      9.185741    16.850623    21.086404    -0.336403
N      9.895615    14.798036    20.463246    -0.273564
N     17.644970   -12.191633    23.739258    -0.197855
N     18.021096   -10.997734    23.119137    -0.142242
N     18.434010    -8.582608    22.010259    -0.353001
N     17.551157    -6.540984    22.342087    -0.275406
N     12.824948    -7.642731    16.880210    -0.336502
N     10.653134    -7.657630    17.503368    -0.273505
N      3.290241    19.878575    14.227356    -0.197807
N     14.623516    -8.595389    14.847477    -0.142244
N     16.762900    -7.401036    15.956355    -0.353028
N     18.982041    -7.552871    15.624527    -0.275399
N     -4.121317    19.245658    12.480638    -0.336475
N     -3.899165    20.077133    10.391462    -0.273524
N     -1.417543    18.214120    13.966652    -0.197855
N     -2.612048    18.190746    14.690549    -0.142255
N     -4.793571    17.857432    16.227690    -0.353025
N     -5.190767    16.780597    18.161709    -0.275437
N     -7.555655    10.931599    14.476670    -0.336480
N     -6.315891     9.066363    14.775341    -0.273509
N     -9.183968    11.202648    11.673468    -0.197813
N     -9.365821    12.199283    12.635289    -0.142250
N     -9.736555    14.337367    14.224065    -0.353051
N    -10.675624    16.359111    13.926660    -0.275430
N     19.518764    24.449329     0.174900    -0.336412
N     20.228666    24.935971     2.264076    -0.273581
N      7.311931    12.041567    23.999962    -0.197859
N      7.688048    10.907570    23.276065    -0.142218
N      8.100942     8.739676    21.738924    -0.352978
N      7.218063     8.006217    19.804905    -0.275400
N      2.491903     3.827001    23.489944    -0.336485
N      0.320085     4.374119    23.191273    -0.273542
N     13.623275    16.995250     0.982070    -0.197805
N     14.623516    17.155987     0.020249    -0.142270
N      6.429858     2.906074    23.742549    -0.352965
N      8.649003     2.694623    24.039954    -0.275363
N      6.211736    15.799021     2.403540    -0.336471
N      6.433892    13.574006     2.728028    -0.273549
N      8.915512    17.601716     2.553888    -0.197819
N      7.721002    18.240313     2.212188    -0.142273
N      5.539474    19.738170     1.732290    -0.352987
N      5.142276    21.951496     1.697867    -0.275398
N      2.777480    21.684723     8.605766    -0.336490
N      4.017264    22.876011    10.071783    -0.273527
N      1.149183    19.121565     9.772606    -0.197847
N      0.967312    19.456197     8.428588    -0.142255
N      0.596543    19.763050     5.782568    -0.353001
N     -0.342548    18.494603     4.180377    -0.275425
N     -1.147561     2.540118     4.049772    -0.336410
N     -0.437679     4.106063     2.583755    -0.273552
N     27.978012     0.150544     2.882932    -0.197822
N     -2.645254     0.090642     4.226950    -0.142230
N     -2.232325    -0.156589     6.872970    -0.353013
N     -3.115182    -1.464755     8.475161    -0.275402
N     23.158081     3.816208    10.251998    -0.336449
N     20.986259     3.283989     9.927510    -0.273522
N     -7.042970     6.966245    10.101650    -0.197847
N     -6.042724     6.052918    10.443350    -0.142252
N     -3.903354     4.495439    10.923248    -0.352991
N     -1.684209     4.858726    10.957671    -0.275402
N     23.055578    18.002848     2.228640    -0.336489
N     21.815794    17.328867     0.463952    -0.273527
N     -6.315525    15.710771     3.865001    -0.197847
N     -6.133654    17.042044     4.247199    -0.142255
N     -5.762885    19.487001     5.304442    -0.353000
N     -4.823794    20.240333     7.204038    -0.275425
N    -11.378078    20.431359    10.426898    -0.336470
N    -11.600234    19.037854    12.191586    -0.273549
N     16.917546    21.202487     8.790537    -0.197819
N    -12.887344    21.817702     8.408339    -0.142273
N    -10.705816    22.982224     7.351096    -0.352988
N    -10.308618    24.118681     5.451500    -0.275397
N      2.674977     7.643049    16.880210    -0.336487
N      4.846799     7.657961    17.503368    -0.273517
N      1.876628     9.348248    14.227356    -0.197839
N      0.876382     8.595670    14.847477    -0.142258
N     -1.262988     7.401337    15.956355    -0.353005
N     -3.482133     7.553166    15.624527    -0.275406
N     -4.018781    12.376330    21.086404    -0.336411
N     -4.728663    14.428905    20.463246    -0.273552
N     -2.144954    12.192081    23.739258    -0.197822
N     -2.521088    10.998171    23.119137    -0.142230
N     -2.934017     8.583024    22.010259    -0.353014
N     -2.051160     6.541406    22.342087    -0.275403
N     16.647317     4.777228     0.174900    -0.336403
N     15.937443     4.290626     2.264076    -0.273563
N      8.188088   -12.041114    23.999962    -0.197856
N      7.811962   -10.907130    23.276065    -0.142241
N      7.399048    -8.739265    21.738924    -0.353001
N      8.281901    -8.005843    19.804905    -0.275406
N     13.008110    -3.826557    23.489944    -0.336502
N     15.179924    -4.373681    23.191273    -0.273505
N     22.542817    12.231322     0.982070    -0.197807
N     21.542563    12.070567     0.020249    -0.142244
N      9.070158    -2.905626    23.742549    -0.353028
N      6.851017    -2.694169    24.039954    -0.275400
N      9.288162     9.981132    12.480638    -0.336496
N      9.065982     9.149617    10.391462    -0.273531
N      6.584408    11.012697    13.966652    -0.197855
N      7.778923    11.036086    14.690549    -0.142247
N      9.960466    11.369429    16.227690    -0.352995
N     10.357688    12.446300    18.161709    -0.275438
N     12.722527    18.295229    14.476670    -0.336465
N     11.482767    20.160470    14.775341    -0.273543
N     14.350803    18.024126    11.673468    -0.197812
N     14.532668    17.027510    12.635289    -0.142281
N     14.903423    14.889456    14.224065    -0.352993
N     15.842489    12.867706    13.926660    -0.275401
N     23.341155    -3.816014    10.251998    -0.336486
N     25.512973    -3.283802     9.927510    -0.273541
N     12.209783    22.260500    10.101650    -0.197806
N     21.542563    -6.052721    10.443350    -0.142269
N     19.403200    -4.495233    10.923248    -0.352964
N     17.184055    -4.858519    10.957671    -0.275364
N      6.314294    26.686512     4.049772    -0.336412
N      5.604392    25.120540     2.583755    -0.273584
N     18.521127    -0.150490     2.882932    -0.197857
N     18.145010    -0.090562     4.226950    -0.142221
N     17.732116     0.156719     6.872970    -0.352980
N     18.614995     1.464915     8.475161    -0.275399
N      2.389313     7.541994     8.605766    -0.336481
N      1.149549     6.350733    10.071783    -0.273508
N      4.017626    10.105173     9.772606    -0.197814
N      4.199479     9.770517     8.428588    -0.142249
N      4.570213     9.463613     5.782568    -0.353051
N      5.509282    10.732030     4.180377    -0.275431
N     -1.045025    13.427578     2.403540    -0.336475
N     -1.267177    15.652599     2.728028    -0.273524
N     -3.748799    11.624886     2.553888    -0.197855
N     -2.554294    10.986283     2.212188    -0.142255
N     -0.372771     9.488417     1.732290    -0.353026
N      0.024425     7.275090     1.697867    -0.275435

The following XYZ coordinates are in angstroms. Other properties are in atomic units.
The sperically averaged electron density of each atom fit to a function of the form exp(a - br)
eigen_1, eigen_2 and eigen_3 are the three eigenvalues of traceless quadrupole moment tensor
  atom number  atomic symbol              X              Y              Z     net charge C6 coefficient C8 coefficient C10 coefficient fluctuating dipole atomic polarizability isotropic forcefield polarizability              a              b squared Pearson coefficient          <r^3>          <r^4>         wp_QDO          m_QDO          q_QDO       dipole_x       dipole_y       dipole_z         dipole            Qxy            Qxz            Qyz     Q(x^2-y^2)  Q(3z^2 - R^2)        eigen_1        eigen_2        eigen_3 static polarizability      alpha(xx)      alpha(xy)      alpha(xz)      alpha(yy)      alpha(yz)      alpha(zz) atomic spin moment
            1             Mn      -5.589056       7.473527      16.020139       0.643172     204.792378 0.48070399E+04  0.19254621E+06                                26.047510                           21.090820       0.653017       1.912962                    0.998995      63.828162     191.847002       0.440665       0.347009      -1.192135       0.018359      -0.011309       0.000816       0.021578      -0.041961       0.015280      -0.050484      -0.087865       0.114693      -0.080089      -0.012477       0.092566             32.433689      38.099666      -1.422023       3.677974      26.192146       9.568931      33.009257           4.665475
            2             Mn      -1.423949       4.528423      21.946475       0.643183     204.777985 0.48067237E+04  0.19252648E+06                                26.043561                           21.087836       0.652963       1.912951                    0.998994      63.824839     191.820798       0.440777       0.346933      -1.192224      -0.016764       0.013562      -0.000825       0.021578      -0.005035       0.053116       0.003001       0.121066       0.114623      -0.080130      -0.012843       0.092972             32.427829      28.401757      -4.847865      -7.793638      35.878763      -6.653969      33.002967           4.665469
            3             Mn      -9.245657      24.936278       3.777172       0.643131     204.823774 0.48080316E+04  0.19259435E+06                                26.048593                           21.091756       0.652906       1.912903                    0.998992      63.830042     191.851902       0.440697       0.346968      -1.192179      -0.000179      -0.001660       0.021535       0.021599      -0.027591       0.066271       0.021370       0.089140       0.019514      -0.080261      -0.012753       0.093014             32.434704      22.248478      -5.289422      -5.027910      39.583310      -2.741683      35.472324           4.665471
            4             Mn      -4.407043      21.515358       8.878366       0.643169     204.808664 0.48075255E+04  0.19257066E+06                                26.048765                           21.091947       0.652374       1.912753                    0.998991      63.830545     191.857087       0.440651       0.347011      -1.192132      -0.001428      -0.000629      -0.021558       0.021615      -0.049351       0.002218      -0.068929      -0.034277       0.019363      -0.079577      -0.012817       0.092394             32.434913      40.991675       1.334897       0.902437      20.849277       5.653152      35.463785           4.665390
            5             Mn      15.077130      -4.476091      10.828838       0.643149     204.807806 0.48076721E+04  0.19257608E+06                                26.047211                           21.090884       0.652974       1.912947                    0.998994      63.828142     191.843384       0.440710       0.346965      -1.192183       0.018367       0.006366       0.009369       0.021579       0.034234       0.029084       0.020006      -0.141741      -0.046754      -0.080317      -0.012613       0.092930             32.432895      38.099138       3.895837      -0.608413      23.017719      -7.735829      36.181829           4.665467
            6             Mn      19.242232       2.128814      10.416267       0.643176     204.788283 0.48070509E+04  0.19254632E+06                                26.046856                           21.090703       0.652873       1.912917                    0.998994      63.828160     191.845380       0.440671       0.347004      -1.192141      -0.016762      -0.007472      -0.011341       0.021574       0.048492      -0.021806      -0.051941       0.035245      -0.142669      -0.079619      -0.012888       0.092508             32.432401      28.407198      -4.328816       8.096182      39.492275       4.570243      29.397730           4.665471
            7             Mn       1.087389       5.416282       1.826953       0.643125     204.816692 0.48076577E+04  0.19257763E+06                                26.049649                           21.092318       0.652813       1.912874                    0.998993      63.831496     191.861911       0.440644       0.347013      -1.192128      -0.000179       0.019516      -0.009339       0.021636       0.071155      -0.008797      -0.033615       0.066903      -0.047122      -0.080037      -0.012612       0.092649             32.436406      22.249337      -1.709435       7.095871      38.876248       3.150420      36.183633           4.665464
            8             Mn       5.926008      11.544510       2.239018       0.643175     204.798849 0.48072274E+04  0.19255234E+06                                26.045547                           21.089179       0.652624       1.912831                    0.998992      63.827321     191.833191       0.440754       0.346941      -1.192213      -0.001441      -0.018360       0.011331       0.021623       0.026606       0.042012       0.038279      -0.088429      -0.142977      -0.080047      -0.012806       0.092853             32.430379      40.982207       0.115888      -1.609620      26.910748      -9.154571      29.398181           4.665384
            9             Mn       4.744088      -2.996959      23.773175       0.643183     204.777753 0.48067303E+04  0.19252680E+06                                26.043544                           21.087849       0.652963       1.912951                    0.998994      63.824879     191.820942       0.440777       0.346933      -1.192224       0.018373       0.004927      -0.010185       0.021578       0.008100      -0.043780       0.031341      -0.053644       0.217179      -0.080130      -0.012841       0.092970             32.427790      38.095021      -2.472868      -3.068122      39.582890      -1.830850      19.605459           4.665471
           10             Mn       8.909117      -6.656760      18.259410       0.643173     204.792519 0.48070392E+04  0.19254618E+06                                26.047522                           21.090821       0.653016       1.912961                    0.998995      63.828153     191.846997       0.440665       0.347009      -1.192135      -0.016782      -0.006064       0.012133       0.021578      -0.043120      -0.030695       0.049836       0.030570      -0.156862      -0.080089      -0.012477       0.092566             32.433679      28.409216       9.175354      -0.300856      27.962178       2.084310      40.929643           4.665476
           11             Mn      11.420672      13.487510      19.706951       0.643151     204.802165 0.48073454E+04  0.19256117E+06                                26.047991                           21.091367       0.652833       1.912886                    0.998993      63.829794     191.852175       0.440664       0.347005      -1.192140      -0.000210      -0.017843      -0.012225       0.021630      -0.043169      -0.056768       0.013139       0.030410      -0.156667      -0.079561      -0.013020       0.092581             32.433942      22.249005       7.001047      -2.068125      34.126006      -0.411398      40.926816           4.665475
           12             Mn      16.259218      10.780202      14.193692       0.643146     204.829976 0.48082006E+04  0.19260324E+06                                26.049325                           21.092298       0.652466       1.912779                    0.998991      63.830746     191.856480       0.440685       0.346974      -1.192172      -0.001437       0.018990       0.010241       0.021623       0.023080      -0.043695       0.031513       0.031568       0.216869      -0.080219      -0.012589       0.092808             32.435624      40.990578      -1.452385       0.705094      36.707804       3.502279      19.608490           4.665387
           13             Mn      16.923941      -4.528009      21.946475       0.643173     204.792367 0.48070354E+04  0.19254599E+06                                26.047506                           21.090810       0.653017       1.912962                    0.998995      63.828138     191.846914       0.440665       0.347009      -1.192135       0.016782      -0.013540      -0.000815       0.021579      -0.005023      -0.052692      -0.002424       0.121090       0.114695      -0.080090      -0.012478       0.092568             32.433658      28.409203      -4.848163       7.795697      35.882817       6.657187      33.008953           4.665474
           14             Mn      21.088970      -7.473225      16.020139       0.643176     204.778428 0.48067476E+04  0.19252770E+06                                26.043613                           21.087895       0.652960       1.912949                    0.998994      63.824970     191.821405       0.440776       0.346934      -1.192223      -0.018373       0.011285       0.000826       0.021578      -0.041965      -0.014875       0.051077      -0.087829       0.114626      -0.080130      -0.012841       0.092971             32.427893      38.095205      -1.420687      -3.675615      26.185263      -9.565858      33.003210           4.665449
           15             Mn       9.573840       7.711364       8.878366       0.643146     204.829956 0.48082015E+04  0.19260328E+06                                26.049322                           21.092299       0.652466       1.912779                    0.998991      63.830750     191.856481       0.440685       0.346974      -1.192172       0.001437       0.000626      -0.021566       0.021623      -0.049381      -0.001859       0.069544      -0.034306       0.019248      -0.080219      -0.012589       0.092808             32.435611      40.990561       1.336821      -0.905278      20.850142      -5.652933      35.466130           4.665387
           16             Mn      14.412386       4.290348       3.777172       0.643151     204.802034 0.48073436E+04  0.19256108E+06                                26.047979                           21.091363       0.652833       1.912886                    0.998993      63.829779     191.852103       0.440664       0.347005      -1.192140       0.000210       0.001666       0.021565       0.021631      -0.027579      -0.065770      -0.020766       0.089136       0.019510      -0.079562      -0.013021       0.092582             32.433916      22.248988      -5.291508       5.029067      39.582877       2.739105      35.469884           4.665475
           17             Mn       4.079315      23.810306       1.826953       0.643140     204.822453 0.48079944E+04  0.19259242E+06                                26.048454                           21.091652       0.652913       1.912907                    0.998992      63.829861     191.850930       0.440699       0.346967      -1.192180       0.000178      -0.019480      -0.009330       0.021600       0.071191       0.009241       0.034210       0.066902      -0.047205      -0.080263      -0.012754       0.093017             32.434519      22.248363      -1.709633      -7.094677      38.874149      -3.150968      36.181046           4.665464
           18             Mn      -0.759299      17.682086       2.239018       0.643169     204.808558 0.48075211E+04  0.19257043E+06                                26.048751                           21.091933       0.652373       1.912753                    0.998991      63.830531     191.856996       0.440651       0.347011      -1.192132       0.001428       0.018355       0.011324       0.021615       0.026596      -0.041631      -0.037695      -0.088377      -0.142940      -0.079577      -0.012817       0.092393             32.434900      40.991649       0.114103       1.607274      26.914554       9.154867      29.398498           4.665387
           19             Mn       0.422714       4.476295      10.828838       0.643172     204.792290 0.48070457E+04  0.19254651E+06                                26.047505                           21.090836       0.653016       1.912961                    0.998995      63.828189     191.847150       0.440665       0.347009      -1.192135      -0.018359      -0.006360       0.009386       0.021578       0.034212      -0.028702      -0.019433      -0.141643      -0.046657      -0.080089      -0.012476       0.092565             32.433622      38.099588       3.896177       0.607414      23.018165       7.736429      36.183115           4.665476
           20             Mn      -3.742393      -2.128618      10.416267       0.643184     204.777812 0.48067262E+04  0.19252661E+06                                26.043549                           21.087844       0.652962       1.912951                    0.998994      63.824850     191.820875       0.440777       0.346933      -1.192224       0.016763       0.007495      -0.011332       0.021578       0.048518       0.022198       0.052527       0.035282      -0.142730      -0.080129      -0.012844       0.092972             32.427761      28.401702      -4.325515      -8.095190      39.484132      -4.572274      29.397450           4.665469
           21             Mn     -11.092350      18.446620      14.193692       0.643174     204.799378 0.48072409E+04  0.19255305E+06                                26.045604                           21.089218       0.652623       1.912831                    0.998992      63.827386     191.833571       0.440753       0.346942      -1.192212       0.001441      -0.018992       0.010234       0.021622       0.023081       0.044046      -0.030959       0.031499       0.216795      -0.080044      -0.012804       0.092849             32.430457      40.982323      -1.451900      -0.704434      36.704430      -3.500357      19.604618           4.665387
           22             Mn      -6.253731      15.739416      19.706951       0.643133     204.816160 0.48076390E+04  0.19257669E+06                                26.049613                           21.092282       0.652814       1.912874                    0.998993      63.831370     191.861462       0.440644       0.347014      -1.192128       0.000180       0.017845      -0.012231       0.021635      -0.043193       0.057223      -0.012525       0.030373      -0.156705      -0.080036      -0.012611       0.092646             32.436363      22.249313       6.999924       2.067460      34.128388       0.409336      40.931386           4.665478
           23             Mn       6.590826       6.657105      18.259410       0.643176     204.788522 0.48070494E+04  0.19254624E+06                                26.046878                           21.090702       0.652874       1.912917                    0.998994      63.828137     191.845290       0.440671       0.347004      -1.192141       0.016765       0.006086       0.012142       0.021576      -0.043134       0.031095      -0.049231       0.030545      -0.156765      -0.079622      -0.012892       0.092513             32.432460      28.407394       9.175928       0.299199      27.963373      -2.085723      40.926612           4.665476
           24             Mn      10.755928       2.997408      23.773175       0.643149     204.808022 0.48076782E+04  0.19257639E+06                                26.047228                           21.090897       0.652974       1.912947                    0.998994      63.828187     191.843571       0.440710       0.346965      -1.192183      -0.018367      -0.004931      -0.010196       0.021578       0.008071       0.044189      -0.030806      -0.053729       0.217275      -0.080315      -0.012612       0.092927             32.432917      38.099145      -2.474806       3.069710      39.590306       1.832125      19.609300           4.665472
           25             Mn      15.922414       7.139989       9.290937       0.643172     204.792373 0.48070471E+04  0.19254658E+06                                26.047513                           21.090837       0.653015       1.912961                    0.998995      63.828209     191.847219       0.440665       0.347009      -1.192135      -0.018359       0.011309      -0.000815       0.021577      -0.041963       0.015278      -0.050484      -0.087860       0.114697      -0.080089      -0.012475       0.092565             32.433642      38.099626      -1.421936       3.677976      26.192122       9.568895      33.009177           4.665474
           26             Mn      11.757307      10.085093       3.364601       0.643184     204.777796 0.48067193E+04  0.19252625E+06                                26.043544                           21.087826       0.652964       1.912952                    0.998994      63.824811     191.820678       0.440777       0.346933      -1.192224       0.016764      -0.013562       0.000825       0.021579      -0.005035       0.053117       0.003001       0.121067       0.114623      -0.080130      -0.012843       0.092973             32.427798      28.401726      -4.847852      -7.793634      35.878727      -6.653961      33.002942           4.665470
           27             Mn      19.579015     -10.322762      21.533904       0.643132     204.823701 0.48080284E+04  0.19259419E+06                                26.048588                           21.091749       0.652906       1.912904                    0.998992      63.830022     191.851820       0.440697       0.346968      -1.192179       0.000179       0.001660      -0.021535       0.021599      -0.027591       0.066272       0.021370       0.089140       0.019513      -0.080261      -0.012753       0.093015             32.434700      22.248489      -5.289419      -5.027936      39.583297      -2.741684      35.472314           4.665470
           28             Mn      14.740401      -6.901842      16.432710       0.643169     204.808667 0.48075258E+04  0.19257068E+06                                26.048767                           21.091949       0.652374       1.912753                    0.998991      63.830544     191.857098       0.440651       0.347011      -1.192132       0.001429       0.000629       0.021558       0.021615      -0.049351       0.002218      -0.068930      -0.034277       0.019363      -0.079577      -0.012817       0.092394             32.434916      40.991699       1.334895       0.902433      20.849280       5.653148      35.463770           4.665389
           29             Mn      -4.743772      19.089607      14.482238       0.643149     204.808095 0.48076794E+04  0.19257645E+06                                26.047237                           21.090901       0.652974       1.912947                    0.998994      63.828187     191.843588       0.440709       0.346965      -1.192183      -0.018367      -0.006365      -0.009368       0.021578       0.034234       0.029083       0.020005      -0.141739      -0.046750      -0.080316      -0.012612       0.092928             32.432933      38.099207       3.895837      -0.608410      23.017731      -7.735832      36.181860           4.665470
           30             Mn      -8.908874      12.484702      14.894809       0.643175     204.788692 0.48070523E+04  0.19254639E+06                                26.046892                           21.090708       0.652874       1.912917                    0.998994      63.828160     191.845391       0.440671       0.347004      -1.192141       0.016765       0.007472       0.011341       0.021576       0.048495      -0.021808      -0.051943       0.035244      -0.142670      -0.079621      -0.012892       0.092513             32.432493      28.407440      -4.328777       8.096247      39.492216       4.570298      29.397823           4.665474
           31             Mn       9.245969       9.197234      23.484123       0.643133     204.816340 0.48076441E+04  0.19257696E+06                                26.049632                           21.092295       0.652813       1.912874                    0.998993      63.831400     191.861609       0.440644       0.347014      -1.192127       0.000180      -0.019515       0.009338       0.021634       0.071152      -0.008795      -0.033614       0.066900      -0.047118      -0.080035      -0.012610       0.092645             32.436391      22.249325      -1.709445       7.095870      38.876232       3.150410      36.183615           4.665479
           32             Mn       4.407350       3.069006      23.072058       0.643174     204.799065 0.48072329E+04  0.19255263E+06                                26.045569                           21.089194       0.652623       1.912831                    0.998992      63.827351     191.833347       0.440753       0.346941      -1.192213       0.001441       0.018360      -0.011331       0.021623       0.026605       0.042012       0.038278      -0.088427      -0.142977      -0.080046      -0.012806       0.092852             32.430406      40.982221       0.115890      -1.609611      26.910782      -9.154588      29.398213           4.665387
           33             Mn       5.589270      17.610475       1.537901       0.643183     204.777535 0.48067243E+04  0.19252650E+06                                26.043523                           21.087834       0.652963       1.912951                    0.998994      63.824844     191.820777       0.440777       0.346933      -1.192224      -0.018373      -0.004927       0.010186       0.021578       0.008100      -0.043781       0.031342      -0.053645       0.217183      -0.080131      -0.012841       0.092972             32.427766      38.095006      -2.472873      -3.068132      39.582837      -1.830855      19.605457           4.665465
           34             Mn       1.424241      21.270276       7.051666       0.643173     204.792380 0.48070362E+04  0.19254602E+06                                26.047505                           21.090810       0.653016       1.912961                    0.998995      63.828142     191.846907       0.440665       0.347009      -1.192135       0.016782       0.006064      -0.012133       0.021578      -0.043120      -0.030696       0.049836       0.030570      -0.156862      -0.080089      -0.012477       0.092567             32.433651      28.409205       9.175338      -0.300858      27.962148       2.084335      40.929601           4.665471
           35             Mn      -1.087314       1.126006       5.604125       0.643151     204.802064 0.48073399E+04  0.19256089E+06                                26.047980                           21.091353       0.652834       1.912886                    0.998993      63.829761     191.852016       0.440664       0.347005      -1.192140       0.000209       0.017844       0.012225       0.021631      -0.043170      -0.056769       0.013140       0.030411      -0.156669      -0.079562      -0.013021       0.092583             32.433943      22.248988       7.001047      -2.068077      34.126009      -0.411390      40.926833           4.665476
           36             Mn      -5.925757       3.833460      11.117637       0.643137     204.812712 0.48079285E+04  0.19258917E+06                                26.047685                           21.091484       0.652867       1.912902                    0.998994      63.829645     191.850149       0.440702       0.346966      -1.192181       0.001451      -0.018965      -0.010174       0.021571       0.023111      -0.043765       0.031447       0.031558       0.217166      -0.080269      -0.012640       0.092909             32.433156      40.984855      -1.451213       0.701600      36.704845       3.503856      19.609768           4.665442
           37             Mn      -6.590583      19.141525       3.364601       0.643174     204.792311 0.48070327E+04  0.19254585E+06                                26.047503                           21.090805       0.653017       1.912962                    0.998995      63.828122     191.846858       0.440665       0.347009      -1.192135      -0.016782       0.013540       0.000815       0.021578      -0.005023      -0.052692      -0.002424       0.121089       0.114695      -0.080090      -0.012477       0.092567             32.433656      28.409197      -4.848156       7.795704      35.882814       6.657194      33.008957           4.665476
           38             Mn     -10.755612      22.086741       9.290937       0.643182     204.777927 0.48067331E+04  0.19252695E+06                                26.043560                           21.087854       0.652962       1.912951                    0.998994      63.824903     191.821052       0.440777       0.346933      -1.192224       0.018373      -0.011284      -0.000825       0.021577      -0.041964      -0.014875       0.051077      -0.087828       0.114626      -0.080129      -0.012840       0.092970             32.427818      38.095087      -1.420676      -3.675609      26.185206      -9.565839      33.003162           4.665470
           39             Mn       0.759518       6.902152      16.432710       0.643145     204.830032 0.48082049E+04  0.19260346E+06                                26.049330                           21.092309       0.652466       1.912779                    0.998991      63.830766     191.856565       0.440685       0.346974      -1.192172      -0.001437      -0.000626       0.021566       0.021623      -0.049382      -0.001859       0.069544      -0.034306       0.019247      -0.080219      -0.012589       0.092808             32.435618      40.990572       1.336815      -0.905259      20.850155      -5.652938      35.466128           4.665389
           40             Mn      -4.079028      10.323168      21.533904       0.643151     204.802065 0.48073444E+04  0.19256112E+06                                26.047983                           21.091365       0.652833       1.912886                    0.998993      63.829783     191.852123       0.440664       0.347005      -1.192140      -0.000209      -0.001666      -0.021566       0.021631      -0.027579      -0.065770      -0.020765       0.089138       0.019513      -0.079562      -0.013021       0.092583             32.433927      22.249003      -5.291536       5.029077      39.582912       2.739083      35.469864           4.665475
           41             Mn       6.254043      -9.196790      23.484123       0.643132     204.823783 0.48080318E+04  0.19259435E+06                                26.048593                           21.091756       0.652906       1.912904                    0.998992      63.830042     191.851895       0.440697       0.346968      -1.192179      -0.000178       0.019479       0.009330       0.021599       0.071188       0.009240       0.034209       0.066900      -0.047204      -0.080261      -0.012753       0.093014             32.434698      22.248487      -1.709669      -7.094728      38.874364      -3.150968      36.181243           4.665473
           42             Mn      11.092657      -3.068570      23.072058       0.643169     204.808748 0.48075262E+04  0.19257070E+06                                26.048773                           21.091949       0.652374       1.912753                    0.998991      63.830552     191.857134       0.440651       0.347011      -1.192132      -0.001428      -0.018356      -0.011324       0.021615       0.026596      -0.041631      -0.037695      -0.088377      -0.142940      -0.079577      -0.012817       0.092393             32.434928      40.991667       0.114105       1.607275      26.914582       9.154886      29.398534           4.665392
           43             Mn       9.910644      10.137221      14.482238       0.643171     204.792330 0.48070463E+04  0.19254654E+06                                26.047511                           21.090837       0.653013       1.912960                    0.998995      63.828191     191.847150       0.440665       0.347009      -1.192135       0.018359       0.006361      -0.009386       0.021578       0.034213      -0.028702      -0.019433      -0.141645      -0.046656      -0.080090      -0.012476       0.092566             32.433650      38.099670       3.896208       0.607495      23.018154       7.736435      36.183125           4.665475
           44             Mn      14.075751      16.742134      14.894809       0.643183     204.777943 0.48067234E+04  0.19252646E+06                                26.043558                           21.087836       0.652964       1.912951                    0.998994      63.824832     191.820773       0.440777       0.346933      -1.192224      -0.016764      -0.007495       0.011332       0.021579       0.048518       0.022197       0.052529       0.035281      -0.142732      -0.080130      -0.012843       0.092973             32.427822      28.401755      -4.325607      -8.095163      39.484312      -4.572337      29.397397           4.665468
           45             Mn      21.425708      -3.833104      11.117384       0.643175     204.798927 0.48072285E+04  0.19255240E+06                                26.045554                           21.089182       0.652623       1.912831                    0.998992      63.827327     191.833227       0.440754       0.346941      -1.192213      -0.001441       0.018993      -0.010235       0.021623       0.023082       0.044047      -0.030960       0.031499       0.216803      -0.080047      -0.012805       0.092852             32.430406      40.982277      -1.451966      -0.704407      36.704342      -3.500370      19.604598           4.665382
           46             Mn      16.587089      -1.125900       5.604125       0.643139     204.815370 0.48076156E+04  0.19257550E+06                                26.049540                           21.092224       0.652814       1.912875                    0.998993      63.831240     191.860859       0.440645       0.347013      -1.192128      -0.000179      -0.017845       0.012232       0.021636      -0.043195       0.057224      -0.012525       0.030373      -0.156706      -0.080036      -0.012612       0.092648             32.436265      22.249232       6.999884       2.067424      34.128297       0.409301      40.931266           4.665470
           47             Mn       3.742532       7.956411       7.051666       0.643176     204.788456 0.48070482E+04  0.19254618E+06                                26.046872                           21.090699       0.652874       1.912917                    0.998994      63.828127     191.845250       0.440671       0.347004      -1.192141      -0.016765      -0.006086      -0.012142       0.021576      -0.043134       0.031095      -0.049231       0.030545      -0.156765      -0.079622      -0.012892       0.092514             32.432451      28.407391       9.175910       0.299201      27.963349      -2.085743      40.926613           4.665474
           48             Mn      -0.422570      11.616108       1.537901       0.643150     204.807908 0.48076745E+04  0.19257620E+06                                26.047220                           21.090889       0.652974       1.912947                    0.998994      63.828162     191.843474       0.440710       0.346965      -1.192183       0.018367       0.004931       0.010197       0.021578       0.008071       0.044189      -0.030806      -0.053729       0.217276      -0.080316      -0.012612       0.092928             32.432908      38.099153      -2.474804       3.069716      39.590273       1.832125      19.609297           4.665469
           49              H      -4.709731       5.263832      13.708479       0.078319       1.423358 0.10479079E+02  0.10998421E+03                                 2.087952                            1.892490      -1.148283       2.320872                    0.995441       3.810246      11.005263       0.455327       1.281668      -0.709133       0.051995       0.005212      -0.009402       0.053095       0.003133      -0.003955       0.011976       0.033434      -0.021939      -0.023058       0.002059       0.020999              2.188631       3.185659       0.077117      -0.309141       1.627628       0.124718       1.752606          -0.000012
           50              H      -8.431732       4.204366      13.361717       0.115592       1.061790 0.74418620E+01  0.72691183E+02                                 1.800856                            1.656675      -1.215583       2.311496                    0.994314       3.692819      10.760887       0.453400       1.383006      -0.686298      -0.037009      -0.018022      -0.015393       0.043948       0.003421       0.000906       0.012970       0.017430      -0.010335      -0.018447       0.006002       0.012445              1.904977       2.287295       0.485882       0.386229       1.761032       0.347904       1.666604           0.000400
           51              H      -7.096624       9.393608      20.461474       0.116540       1.284130 0.93949368E+01  0.94758226E+02                                 1.872337                            1.737694      -0.998981       2.409729                    0.998168       3.357520       9.126353       0.503847       1.205269      -0.729168      -0.033370       0.006880       0.031156       0.046169       0.006810      -0.009525       0.011468       0.037191      -0.007008      -0.026069       0.002604       0.023465              1.934797       1.816934      -0.167161      -0.430321       1.597900       0.337003       2.389557           0.000536
           52              H      -3.759036       9.076481      18.499865       0.078848       1.449145 0.10802008E+02  0.11319722E+03                                 2.054005                            1.880124      -0.939863       2.416643                    0.998121       3.620304      10.141032       0.476294       1.227156      -0.723466       0.050170       0.006297      -0.015670       0.052936       0.009108      -0.006888       0.009379       0.031781       0.002562      -0.023625       0.004546       0.019079              2.104777       2.910562      -0.040715      -0.313449       1.576598       0.075816       1.827170           0.001315
           53              H      -9.502228       5.535652      15.105650       0.098830       1.273021 0.92522450E+01  0.95124712E+02                                 2.019973                            1.833754      -1.254924       2.288438                    0.993427       3.821445      11.305326       0.437113       1.362908      -0.691030      -0.040102      -0.008400      -0.014134       0.043342      -0.003620       0.002472       0.004485       0.031567      -0.003588      -0.017022       0.000013       0.017008              2.164713       2.642782       0.392582       0.467778       1.897337       0.424657       1.954020           0.000215
           54              H      -8.721011       7.920571      18.512521       0.122155       1.438740 0.11303665E+02  0.11986939E+03                                 2.076821                            1.951969      -1.042241       2.402128                    0.997530       3.446393       9.728125       0.456940       1.264031      -0.717752      -0.037705       0.002864       0.021860       0.043678      -0.005716      -0.010999       0.005397       0.008818       0.017760      -0.010179      -0.007191       0.017370              2.108011       2.576591       0.005997      -0.308101       1.698902       0.129184       2.048539           0.000790
           55              H      -3.800347       4.620947      24.258135       0.078323       1.421955 0.10466974E+02  0.10983016E+03                                 2.086900                            1.891621      -1.148166       2.320921                    0.995445       3.809847      11.004305       0.455331       1.281971      -0.709061      -0.012418       0.050760       0.009406       0.053097      -0.008074      -0.012572      -0.000233      -0.029934      -0.021933      -0.023015       0.002013       0.021001              2.187493       1.751419      -0.429300      -0.220409       3.059298       0.249715       1.751762          -0.000016
           56              H      -3.558564       0.758661      24.604897       0.115646       1.061894 0.74430879E+01  0.72707835E+02                                 1.801148                            1.656949      -1.216331       2.311208                    0.994304       3.693043      10.762700       0.453296       1.383236      -0.686253      -0.004657      -0.040882       0.015397       0.043933      -0.002823      -0.011907      -0.005131      -0.017848      -0.010327      -0.018416       0.006010       0.012407              1.905268       1.514331       0.212546      -0.199321       2.534648      -0.480165       1.666826           0.000400
           57              H       0.888780       3.747010      17.505140       0.116550       1.277620 0.93379397E+01  0.94040056E+02                                 1.865164                            1.731659      -0.998910       2.409765                    0.998168       3.356159       9.115674       0.505056       1.204218      -0.729328       0.017604      -0.029177      -0.031160       0.046175      -0.006405      -0.013975       0.005224      -0.037548      -0.007030      -0.026078       0.002543       0.023535              1.927040       1.720905      -0.197598      -0.458113       1.681448       0.291557       2.378766           0.000542
           58              H      -0.522701       6.788051      19.466749       0.078858       1.448080 0.10792500E+02  0.11307239E+03                                 2.052888                            1.879196      -0.939782       2.416687                    0.998123       3.619852      10.138553       0.476451       1.227025      -0.723487      -0.010778       0.049395       0.015676       0.052932      -0.002894      -0.011108       0.003404      -0.036166       0.002539      -0.023598       0.004504       0.019095              2.103603       1.749491      -0.450473      -0.175783       2.735124       0.270004       1.826194           0.001315
           59              H      -1.946609       0.193111      22.860964       0.098830       1.278587 0.92993024E+01  0.95719335E+02                                 2.025396                            1.838138      -1.254791       2.288508                    0.993429       3.821728      11.308652       0.436737       1.362502      -0.691158       0.005458      -0.040604       0.014146       0.043343      -0.012738      -0.003398      -0.003800      -0.020015      -0.003641      -0.017011      -0.000008       0.017019              2.170920       1.737615       0.071444      -0.245533       2.815815      -0.585266       1.959330           0.000215
           60              H       0.041469       1.724550      19.454093       0.122160       1.452699 0.11435939E+02  0.12160959E+03                                 2.090928                            1.964164      -1.042450       2.402034                    0.997528       3.448768       9.744247       0.455298       1.265071      -0.717698       0.015279      -0.034570      -0.021839       0.043652      -0.007272      -0.008770       0.008535       0.000373       0.017699      -0.010224      -0.007151       0.017375              2.122659       1.803689      -0.274212      -0.227116       2.501730       0.250186       2.062559           0.000800
           61              H      -0.051635      -1.896749       5.770925       0.078328       1.421809 0.10465847E+02  0.10981666E+03                                 2.086852                            1.891591      -1.148118       2.320946                    0.995443       3.809883      11.004748       0.455303       1.282069      -0.709039      -0.027463      -0.022551       0.039445       0.053091       0.001460      -0.017961      -0.007855      -0.016890       0.018928      -0.023025       0.002026       0.020999              2.187435       1.979565       0.245594      -0.703188       1.990702      -0.433068       2.592038          -0.000014
           62              H       1.405331       0.764306       3.343593       0.115619       1.062008 0.74439328E+01  0.72719012E+02                                 1.801373                            1.657112      -1.216429       2.311154                    0.994303       3.693344      10.764209       0.453240       1.383352      -0.686231       0.008250       0.038343      -0.019809       0.043939      -0.001102      -0.010910      -0.003717      -0.022743       0.004297      -0.018428       0.006022       0.012407              1.905556       1.431554       0.174225      -0.143347       2.630843      -0.401104       1.654272           0.000400
           63              H      -6.022057      21.803023       1.437669       0.116545       1.276372 0.93272110E+01  0.93915253E+02                                 1.864731                            1.731234      -0.998853       2.409787                    0.998169       3.356340       9.118598       0.504814       1.205010      -0.729129       0.033320      -0.006839      -0.031224       0.046173       0.000491      -0.023209      -0.007849      -0.008464       0.002895      -0.026063       0.002559       0.023503              1.926632       2.063251      -0.419009      -0.470052       1.822946       0.274480       1.893700           0.000538
           64              H      -8.586722      21.573622       4.345912       0.078840       1.448850 0.10799505E+02  0.11316335E+03                                 2.053649                            1.879852      -0.939531       2.416802                    0.998127       3.619930      10.139328       0.476354       1.227085      -0.723484      -0.032494      -0.018799       0.037341       0.052949      -0.000260      -0.019400      -0.008326      -0.007580      -0.011076      -0.023588       0.004510       0.019078              2.104389       1.990981       0.113049      -0.599748       1.818422      -0.329237       2.503763           0.001316
           65              H       2.558493      -0.625432       1.700904       0.098848       1.274371 0.92633454E+01  0.95260176E+02                                 2.020911                            1.834508      -1.254459       2.288677                    0.993435       3.820594      11.301278       0.437179       1.362394      -0.691148       0.005782       0.032663      -0.027894       0.043340      -0.004904      -0.008363      -0.010813      -0.007250       0.027845      -0.016981      -0.000019       0.017000              2.165792       1.560405       0.059362      -0.166917       2.911856      -0.473151       2.025115           0.000214
           66              H      -6.377509      24.675989       0.961821       0.122161       1.435214 0.11269161E+02  0.11940944E+03                                 2.072784                            1.948414      -1.042373       2.402070                    0.997529       3.445256       9.720356       0.457569       1.263288      -0.717874       0.029060       0.003245      -0.032450       0.043681      -0.006749      -0.011213       0.005141       0.008884       0.011949      -0.010200      -0.007200       0.017401              2.103851       2.095591      -0.000048      -0.504840       1.942210      -0.150718       2.273752           0.000788
           67              H      -1.770972      21.239002       6.884613       0.078330       1.424003 0.10484630E+02  0.11005754E+03                                 2.088686                            1.893079      -1.148451       2.320796                    0.995438       3.810403      11.006631       0.455222       1.281787      -0.709114      -0.012112      -0.033417      -0.039445       0.053097       0.006444       0.001432       0.019590       0.011296       0.018901      -0.023054       0.002019       0.021035              2.189451       1.836642       0.194746       0.174088       2.137084       0.808476       2.594628          -0.000015
           68              H       0.252281      23.499699       9.311945       0.115645       1.061833 0.74422952E+01  0.72697644E+02                                 1.801016                            1.656801      -1.216393       2.311172                    0.994302       3.693080      10.762379       0.453344       1.383136      -0.686270       0.033391       0.020562       0.019801       0.043930       0.006289      -0.000100       0.011558       0.019064       0.004308      -0.018447       0.006007       0.012439              1.905161       2.387582       0.512235       0.330294       1.673977       0.268751       1.653923           0.000400
           69              H       1.897216      -5.716608      11.217869       0.116549       1.283350 0.93872832E+01  0.94649008E+02                                 1.870388                            1.736058      -0.998895       2.409771                    0.998170       3.356460       9.117921       0.504557       1.203982      -0.729461      -0.017552       0.029142       0.031224       0.046176       0.003047      -0.000319       0.024514       0.005952       0.002896      -0.026073       0.002548       0.023525              1.932683       2.120186      -0.403429      -0.417567       1.778372       0.353390       1.899492           0.000541
           70              H      -7.797246      21.015432       8.309626       0.078863       1.448052 0.10792148E+02  0.11306679E+03                                 2.052783                            1.879108      -0.939714       2.416728                    0.998124       3.619731      10.137837       0.476488       1.226950      -0.723505      -0.006896      -0.036897      -0.037327       0.052936       0.002188       0.001404       0.021099       0.006215      -0.011080      -0.023619       0.004501       0.019118              2.103486       1.765837       0.033687       0.110416       2.042020       0.674784       2.502599           0.001315
           71              H       8.890681      -5.102853      10.954634       0.098829       1.272438 0.92469600E+01  0.95050747E+02                                 2.018774                            1.832785      -1.254633       2.288593                    0.993432       3.820509      11.299041       0.437416       1.362245      -0.691159       0.028871       0.016335       0.027904       0.043347      -0.001540       0.007437       0.011525       0.011791       0.027856      -0.017014      -0.000027       0.017040              2.163328       2.720923       0.470029       0.389757       1.746135       0.314514       2.022927           0.000215
           72              H       4.724367      -5.094078      11.693717       0.122179       1.445270 0.11363303E+02  0.12062619E+03                                 2.081451                            1.955958      -1.042451       2.402036                    0.997528       3.445887       9.722693       0.457008       1.262542      -0.718168      -0.006630       0.028476       0.032445       0.043675      -0.008051      -0.008566       0.008894       0.001540       0.012011      -0.010226      -0.007195       0.017420              2.112811       1.967370      -0.048549      -0.026373       2.087231       0.529796       2.283832           0.000799
           73              H      15.956496      -5.373171      13.898312       0.078328       1.421814 0.10465874E+02  0.10981687E+03                                 2.086844                            1.891584      -1.148157       2.320928                    0.995443       3.809885      11.004704       0.455308       1.282055      -0.709042       0.051993      -0.010745       0.000195       0.053092      -0.004982      -0.000711      -0.008437       0.039492      -0.003779      -0.023024       0.002024       0.021000              2.187428       3.183672      -0.306060       0.087648       1.612633      -0.116338       1.765978          -0.000015
           74              H      12.234510      -5.143732      14.989219       0.115621       1.061998 0.74438221E+01  0.72717630E+02                                 1.801361                            1.657099      -1.216407       2.311166                    0.994303       3.693303      10.764053       0.453242       1.383351      -0.686231      -0.036998      -0.004329       0.023303       0.043938      -0.000935      -0.003381      -0.007994       0.025995       0.015394      -0.018428       0.006022       0.012406              1.905545       2.288061       0.091571      -0.614180       1.389231      -0.133122       2.039344           0.000400
           75              H      13.569511      -1.589859       6.945359       0.116544       1.276372 0.93272309E+01  0.93915562E+02                                 1.864736                            1.731240      -0.998853       2.409787                    0.998170       3.356342       9.118627       0.504810       1.205017      -0.729127      -0.033376       0.023541      -0.021536       0.046173      -0.011684      -0.001110      -0.012250       0.035821      -0.011231      -0.026062       0.002559       0.023503              1.926634       1.809714      -0.287215       0.357577       1.891850      -0.507739       2.078337           0.000535
           76              H      16.907115      -3.130086       8.200789       0.078837       1.448881 0.10799757E+02  0.11316681E+03                                 2.053690                            1.879883      -0.939554       2.416791                    0.998127       3.619977      10.139545       0.476346       1.227097      -0.723481       0.050181      -0.016725       0.002389       0.052948      -0.010517      -0.004425      -0.012090       0.027020      -0.011716      -0.023587       0.004509       0.019077              2.104435       2.910001      -0.251050       0.191906       1.698649      -0.146377       1.704655           0.001311
           77              H      11.163987      -4.299104      12.964333       0.098848       1.274383 0.92634607E+01  0.95261719E+02                                 2.020929                            1.834523      -1.254476       2.288668                    0.993435       3.820620      11.301400       0.437176       1.362400      -0.691147      -0.040100      -0.008044       0.014340       0.043340       0.003922       0.001916      -0.008262       0.024953      -0.023418      -0.016981      -0.000019       0.017000              2.165812       2.644296       0.208968      -0.574393       1.572696      -0.237066       2.280443           0.000215
           78              H      11.945154      -2.541162       9.195514       0.122159       1.435265 0.11269672E+02  0.11941643E+03                                 2.072857                            1.948478      -1.042362       2.402076                    0.997529       3.445284       9.720560       0.457554       1.263313      -0.717870      -0.037712       0.017491      -0.013415       0.043682      -0.006664       0.010494      -0.008436       0.003668       0.001872      -0.010201      -0.007200       0.017401              2.103926       2.571189      -0.269083       0.148455       1.845957      -0.215301       1.894633           0.000791
           79              H      16.865817       4.084498       9.180327       0.078328       1.424046 0.10485042E+02  0.11006292E+03                                 2.088723                            1.893112      -1.148484       2.320778                    0.995438       3.810475      11.006885       0.455220       1.281781      -0.709115      -0.012418      -0.017236      -0.048661       0.053096      -0.006864       0.013300       0.011381      -0.010683       0.035827      -0.023054       0.002018       0.021036              2.189492       1.752843       0.023758       0.482699       1.863953       0.441881       2.951678          -0.000014
           80              H      17.107642       6.315975      12.351805       0.115643       1.061837 0.74423313E+01  0.72698081E+02                                 1.801019                            1.656804      -1.216392       2.311171                    0.994302       3.693092      10.762418       0.453344       1.383135      -0.686271      -0.004655       0.033771       0.027707       0.043930      -0.008896       0.008421       0.008700      -0.011735       0.008044      -0.018447       0.006008       0.012439              1.905161       1.514200      -0.278849      -0.084405       2.299571       0.615838       1.901713           0.000401
           81              H      21.555000      -1.326760      13.313626       0.116545       1.283375 0.93874608E+01  0.94651220E+02                                 1.870410                            1.736073      -0.998904       2.409764                    0.998170       3.356485       9.118001       0.504556       1.203979      -0.729462       0.017609      -0.012392       0.040848       0.046176      -0.008900       0.012536       0.007062      -0.016299       0.056628      -0.026074       0.002549       0.023525              1.932708       1.725592      -0.299436       0.402105       1.957805      -0.449873       2.114729           0.000537
           82              H      20.143470      -1.148512       9.699204       0.078855       1.448194 0.10793467E+02  0.11308459E+03                                 2.052955                            1.879252      -0.939764       2.416698                    0.998124       3.619931      10.138730       0.476456       1.226988      -0.723496      -0.010785      -0.011128      -0.050615       0.052934      -0.008174       0.008088       0.005614      -0.020618       0.049210      -0.023620       0.004501       0.019118              2.103666       1.749561       0.072988       0.478073       1.819642       0.258534       2.741796           0.001312
           83              H      18.719615       5.088473      13.713541       0.098825       1.272455 0.92471156E+01  0.95052740E+02                                 2.018791                            1.832798      -1.254636       2.288588                    0.993432       3.820546      11.299171       0.437415       1.362242      -0.691159       0.005460       0.032552       0.028099       0.043347       0.003439       0.012731       0.007030      -0.014434       0.013195      -0.017013      -0.000027       0.017040              2.163348       1.732433      -0.246959       0.060628       2.669884       0.659884       2.087726           0.000215
           84              H      20.707698       1.372320      14.090676       0.122175       1.445293 0.11363552E+02  0.12062946E+03                                 2.081467                            1.955974      -1.042469       2.402024                    0.997527       3.445934       9.722841       0.457008       1.262535      -0.718169       0.015277      -0.001630       0.040883       0.043675      -0.003946       0.010710      -0.008151       0.001030       0.019871      -0.010226      -0.007194       0.017420              2.112831       1.796261      -0.059070       0.348429       1.947020       0.064605       2.595211           0.000793
           85              H     -10.384672      -8.666907      24.068302       0.078317       1.423403 0.10479445E+02  0.10998918E+03                                 2.088010                            1.892534      -1.148326       2.320852                    0.995440       3.810305      11.005547       0.455317       1.281683      -0.709130      -0.027468       0.045437      -0.000186       0.053095      -0.016295       0.007745       0.003521      -0.024445      -0.003752      -0.023059       0.002059       0.021000              2.188695       1.980621      -0.732385       0.139076       2.818545      -0.043930       1.766921          -0.000015
           86              H      -8.927721     -12.099576      22.977395       0.115586       1.061800 0.74419643E+01  0.72692427E+02                                 1.800865                            1.656685      -1.215578       2.311494                    0.994314       3.692858      10.761016       0.453400       1.383004      -0.686298       0.008262      -0.036333      -0.023303       0.043948      -0.008892       0.006424       0.005894      -0.019061       0.015377      -0.018447       0.006002       0.012445              1.904985       1.431199      -0.211122      -0.079167       2.245032       0.623146       2.038724           0.000400
           87              H       4.311040       4.956877       5.710179       0.116540       1.284125 0.93948685E+01  0.94757301E+02                                 1.872326                            1.737682      -0.998988       2.409726                    0.998168       3.357515       9.126308       0.503852       1.205262      -0.729170       0.033319      -0.023614       0.021535       0.046169      -0.020316       0.011190       0.005160      -0.013199      -0.011170      -0.026070       0.002605       0.023465              1.934789       2.072291      -0.198806       0.602034       1.644424      -0.168904       2.087652           0.000539
           88              H       1.746358       7.590178       4.454749       0.078850       1.449100 0.10801623E+02  0.11319195E+03                                 2.053947                            1.880078      -0.939830       2.416659                    0.998122       3.620241      10.140738       0.476305       1.227140      -0.723470      -0.032485       0.041730      -0.002382       0.052937      -0.016674       0.009952       0.008232      -0.007796      -0.011708      -0.023627       0.004548       0.019079              2.104713       1.991256      -0.576061       0.202019       2.618027      -0.132195       1.704856           0.001315
           89              H      -7.774532     -12.827298      25.002281       0.098828       1.273015 0.92522009E+01  0.95124124E+02                                 2.019965                            1.833749      -1.254917       2.288441                    0.993427       3.821438      11.305289       0.437114       1.362906      -0.691031       0.005785      -0.040489      -0.014342       0.043342      -0.004770       0.008458       0.000976      -0.024377      -0.023412      -0.017021       0.000013       0.017008              2.164705       1.559796      -0.174064       0.032045       2.655056       0.620003       2.279261           0.000214
           90              H       3.955558       3.108277       3.460024       0.122156       1.438721 0.11303470E+02  0.11986671E+03                                 2.076789                            1.951942      -1.042267       2.402115                    0.997530       3.446394       9.728076       0.456947       1.264018      -0.717755       0.029066      -0.029716       0.013410       0.043677      -0.006294       0.011453      -0.007034       0.005639       0.001881      -0.010179      -0.007190       0.017369              2.107978       2.099632      -0.438431       0.253247       2.326145      -0.068346       1.898156           0.000789
           91              H       8.562096       9.956058       3.475211       0.078326       1.421902 0.10466488E+02  0.10982377E+03                                 2.086852                            1.891580      -1.148127       2.320943                    0.995446       3.809760      11.003986       0.455335       1.281975      -0.709060      -0.012110      -0.017452       0.048664       0.053098      -0.001970      -0.006271      -0.016300       0.016922       0.035811      -0.023014       0.002014       0.021001              2.187440       1.835069       0.053354      -0.255397       1.778646      -0.601506       2.948606          -0.000015
           92              H      10.585306      10.927811       0.303733       0.115647       1.061892 0.74430588E+01  0.72707478E+02                                 1.801145                            1.656945      -1.216329       2.311210                    0.994304       3.693033      10.762664       0.453296       1.383236      -0.686253       0.033396       0.006867      -0.027707       0.043934      -0.003238      -0.005371      -0.010806       0.020309       0.008037      -0.018416       0.006009       0.012407              1.905267       2.387651       0.029871      -0.608782       1.426289      -0.125699       1.901861           0.000400
           93              H      -8.435814      -2.039781      24.652988       0.116553       1.277588 0.93376802E+01  0.94036708E+02                                 1.865125                            1.731629      -0.998894       2.409774                    0.998168       3.356125       9.115520       0.505063       1.204209      -0.729330      -0.017555       0.012465      -0.040849       0.046176      -0.001797      -0.002458      -0.014164       0.023869       0.056697      -0.026077       0.002542       0.023536              1.926996       2.113501      -0.159119       0.555490       1.559281      -0.228042       2.108208           0.000538
           94              H       2.535814      11.301936       2.956334       0.078866       1.447993 0.10791699E+02  0.11306168E+03                                 2.052794                            1.879117      -0.939733       2.416717                    0.998124       3.619713      10.137993       0.476465       1.227013      -0.723491      -0.006893      -0.013869       0.050618       0.052935       0.000120      -0.002572      -0.009458       0.026301       0.049216      -0.023598       0.004503       0.019095              2.103504       1.765842       0.078801      -0.084438       1.803087      -0.536825       2.741584           0.001314
           95              H      -1.442354      -2.574630      24.253073       0.098833       1.278572 0.92991722E+01  0.95717668E+02                                 2.025382                            1.838127      -1.254791       2.288511                    0.993429       3.821700      11.308553       0.436738       1.362504      -0.691158       0.028873       0.015996      -0.028092       0.043343       0.007201      -0.002376      -0.014343       0.006920       0.013098      -0.017011      -0.000008       0.017018              2.170903       2.731634       0.103084      -0.605262       1.686241      -0.278572       2.094833           0.000215
           96              H      -5.608673      -1.938956      23.875938       0.122164       1.452617 0.11435094E+02  0.12159803E+03                                 2.090821                            1.964069      -1.042434       2.402044                    0.997529       3.448683       9.743817       0.455318       1.265042      -0.717704      -0.006628       0.013863      -0.040859       0.043653      -0.003390       0.011274      -0.007345       0.004209       0.019548      -0.010225      -0.007152       0.017376              2.122547       1.976135       0.001421       0.055661       1.783044      -0.352620       2.608462           0.000792
           97              H       5.623445       0.109817      23.015361       0.078321       1.421968 0.10467076E+02  0.10983143E+03                                 2.086908                            1.891626      -1.148173       2.320917                    0.995445       3.809861      11.004336       0.455332       1.281966      -0.709062       0.051996       0.005541       0.009214       0.053096       0.001876       0.004693      -0.003476       0.018787      -0.065867      -0.023015       0.002014       0.021001              2.187501       3.183826       0.228970       0.221235       1.828430      -0.008219       1.550247          -0.000012
           98              H       1.901448       0.939844      22.271216       0.115645       1.061877 0.74429143E+01  0.72705637E+02                                 1.801122                            1.656925      -1.216277       2.311233                    0.994305       3.692994      10.762482       0.453302       1.383228      -0.686255      -0.036991       0.022344      -0.007907       0.043933      -0.002459       0.002522      -0.004931       0.003562      -0.051930      -0.018417       0.006011       0.012406              1.905241       2.287648      -0.577489       0.227727       1.991768      -0.214893       1.436307           0.000401
           99              H       3.236462      -7.803271      23.215319       0.116554       1.277590 0.93377240E+01  0.94037351E+02                                 1.865135                            1.731639      -0.998893       2.409774                    0.998169       3.356131       9.115575       0.505058       1.204218      -0.729328      -0.033377      -0.030421      -0.009628       0.046176       0.004891       0.010697       0.000827       0.016021      -0.070741      -0.026078       0.002542       0.023536              1.927005       1.810002       0.453325       0.069946       2.471985       0.173156       1.499027           0.000539
          100              H       6.574076      -5.945917      23.921498       0.078861       1.448029 0.10792051E+02  0.11306639E+03                                 2.052833                            1.879152      -0.939770       2.416695                    0.998123       3.619782      10.138265       0.476459       1.227018      -0.723489       0.050164       0.010424       0.013297       0.052933       0.001428       0.011350       0.002758       0.010816      -0.060316      -0.023598       0.004503       0.019095              2.103544       2.908646       0.291509       0.121400       1.829155       0.070531       1.572832           0.001316
          101              H       0.830929      -1.236070      22.552169       0.098829       1.278588 0.92993130E+01  0.95719502E+02                                 2.025400                            1.838141      -1.254803       2.288503                    0.993428       3.821738      11.308697       0.436736       1.362505      -0.691157      -0.040101       0.016446      -0.000193       0.043343      -0.000313      -0.004358       0.003814       0.017231      -0.046685      -0.017010      -0.000008       0.017018              2.170925       2.651118      -0.604201       0.106600       2.314508      -0.188609       1.547149           0.000216
          102              H       1.612101      -5.378931      22.914117       0.122161       1.452660 0.11435567E+02  0.12160444E+03                                 2.090872                            1.964116      -1.042453       2.402032                    0.997528       3.448748       9.744093       0.455309       1.265051      -0.717702      -0.037686      -0.020354      -0.008424       0.043652       0.012387       0.000486       0.003037      -0.005802      -0.026261      -0.010224      -0.007151       0.017376              2.122600       2.596442       0.266777       0.161058       2.087304       0.087766       1.684054           0.000794
          103              H       6.532688      -8.704967      17.183689       0.078320       1.423387 0.10479306E+02  0.10998729E+03                                 2.087988                            1.892516      -1.148366       2.320833                    0.995440       3.810284      11.005441       0.455321       1.281675      -0.709132      -0.012417      -0.033523       0.039258       0.053096       0.014954      -0.000686      -0.011103      -0.010258       0.037110      -0.023057       0.002056       0.021001              2.188673       1.752293       0.405906      -0.261787       2.296151      -0.691531       2.517574          -0.000013
          104              H       6.774466      -7.074158      13.665450       0.115590       1.061810 0.74420492E+01  0.72693523E+02                                 1.800882                            1.656698      -1.215619       2.311477                    0.994314       3.692874      10.761111       0.453396       1.383010      -0.686297      -0.004653       0.007119      -0.043116       0.043947       0.011736       0.003523      -0.003514      -0.002803       0.034833      -0.018447       0.006002       0.012445              1.905004       1.514130       0.066314       0.283692       1.467735      -0.135622       2.733148           0.000401
          105              H      11.221905      -2.419772      19.803386       0.116537       1.284154 0.93950938E+01  0.94760162E+02                                 1.872356                            1.737705      -0.999003       2.409717                    0.998168       3.357542       9.126416       0.503847       1.205264      -0.729169       0.017609       0.041566      -0.009681       0.046168       0.015309       0.001459      -0.012211      -0.025267       0.029652      -0.026070       0.002606       0.023464              1.934821       1.727319       0.498823       0.058375       2.468173       0.157295       1.608973           0.000543
          106              H       9.810398      -5.639061      21.456199       0.078844       1.449206 0.10802551E+02  0.11320446E+03                                 2.054072                            1.880178      -0.939897       2.416625                    0.998121       3.620390      10.141386       0.476284       1.227165      -0.723464      -0.010787      -0.038269       0.034946       0.052935       0.011098       0.003054      -0.008959      -0.026483       0.031619      -0.023625       0.004547       0.019079              2.104848       1.750456       0.377847      -0.302521       2.288663      -0.529018       2.275424           0.001316
          107              H       8.386444      -5.281106      14.047647       0.098828       1.273028 0.92523180E+01  0.95125649E+02                                 2.019980                            1.833762      -1.254921       2.288438                    0.993427       3.821458      11.305375       0.437112       1.362908      -0.691031       0.005448       0.008063      -0.042235       0.043342       0.009317      -0.009327      -0.003195      -0.007843       0.032888      -0.017022       0.000013       0.017009              2.164720       1.733419       0.176163       0.183776       1.662671      -0.077924       3.098072           0.000216
          108              H      10.374568      -3.096392      17.077383       0.122154       1.438799 0.11304242E+02  0.11987733E+03                                 2.076904                            1.952041      -1.042247       2.402125                    0.997530       3.446436       9.728397       0.456923       1.264060      -0.717747       0.015269       0.036228      -0.019030       0.043677       0.011191      -0.001873      -0.000369      -0.013876      -0.024855      -0.010179      -0.007190       0.017369              2.108098       1.792717       0.330022      -0.122598       2.371488      -0.311791       2.160088           0.000799
          109              H      10.281647      10.564134      20.782925       0.078325       1.424042 0.10485001E+02  0.11006247E+03                                 2.088727                            1.893115      -1.148431       2.320803                    0.995438       3.810473      11.006907       0.455217       1.281790      -0.709113      -0.027468      -0.022881      -0.039255       0.053094       0.014851       0.010262       0.004373      -0.010819       0.037118      -0.023057       0.002022       0.021034              2.189495       1.981336       0.486936       0.565066       2.068593       0.477584       2.518557          -0.000013
          110              H      11.738645      11.335748      24.301164       0.115652       1.061820 0.74421981E+01  0.72696640E+02                                 1.801018                            1.656804      -1.216412       2.311163                    0.994302       3.693089      10.762489       0.453337       1.383159      -0.686266       0.008260      -0.002024       0.043087       0.043919       0.010015       0.004507      -0.002105      -0.012569       0.034822      -0.018446       0.006002       0.012444              1.905160       1.431312       0.037020       0.222455       1.550740      -0.222245       2.733429           0.000400
          111              H     -16.355097      17.080170      18.163228       0.116548       1.283345 0.93872266E+01  0.94648247E+02                                 1.870378                            1.736049      -0.998896       2.409770                    0.998170       3.356455       9.117883       0.504560       1.203977      -0.729462       0.033325       0.030458       0.009694       0.046176       0.019859       0.012041       0.002731       0.000442       0.029605      -0.026074       0.002549       0.023525              1.932674       2.069911       0.619677      -0.128591       2.120693      -0.107269       1.607418           0.000538
          112              H      12.079599      14.676270      16.510415       0.078860       1.448067 0.10792342E+02  0.11306924E+03                                 2.052789                            1.879119      -0.939739       2.416712                    0.998124       3.619759      10.137907       0.476490       1.226942      -0.723507      -0.032487      -0.022925      -0.034946       0.052936       0.016949       0.009495       0.000137       0.006652       0.031632      -0.023621       0.004502       0.019119              2.103487       1.990165       0.462593       0.397538       2.046443       0.461082       2.273854           0.001314
          113              H     -18.107572      13.453209      23.918967       0.098825       1.272439 0.92469675E+01  0.95050818E+02                                 2.018772                            1.832783      -1.254630       2.288592                    0.993432       3.820522      11.299069       0.437417       1.362241      -0.691159       0.005777       0.007833       0.042241       0.043348       0.009714      -0.000054       0.009891      -0.005568       0.032853      -0.017013      -0.000027       0.017040              2.163328       1.559015       0.114675       0.134602       1.835183      -0.147103       3.095787           0.000214
          114              H     -16.710542      16.055805      20.889231       0.122178       1.445235 0.11362988E+02  0.12062174E+03                                 2.081387                            1.955906      -1.042480       2.402019                    0.997527       3.445901       9.722617       0.457023       1.262510      -0.718174       0.029057       0.026477       0.019030       0.043674       0.013108      -0.000222       0.001976      -0.003353      -0.024819      -0.010226      -0.007195       0.017421              2.112746       2.104362       0.440212       0.254044       2.068952       0.220328       2.164923           0.000788
          115              H     -12.104084      12.645010      14.951253       0.078334       1.421746 0.10465265E+02  0.10980897E+03                                 2.086789                            1.891538      -1.148112       2.320953                    0.995444       3.809781      11.004355       0.455310       1.282068      -0.709040      -0.012109       0.050867      -0.009212       0.053094      -0.004449       0.004869      -0.003232      -0.016973      -0.065872      -0.023023       0.002023       0.021000              2.187367       1.835044      -0.247849       0.081499       3.176876      -0.205833       1.550183          -0.000014
          116              H     -10.080864       9.412560      15.695398       0.115622       1.062016 0.74439930E+01  0.72719791E+02                                 1.801387                            1.657122      -1.216460       2.311141                    0.994302       3.693350      10.764262       0.453237       1.383357      -0.686230       0.033399      -0.027435       0.007901       0.043939      -0.003031       0.005514      -0.000703       0.000331      -0.051934      -0.018427       0.006021       0.012406              1.905574       2.388124      -0.542332       0.278580       1.892115      -0.143111       1.436484           0.000400
          117              H      12.230425       7.756867      14.751295       0.116545       1.276380 0.93272937E+01  0.93916351E+02                                 1.864745                            1.731246      -0.998853       2.409788                    0.998169       3.356347       9.118648       0.504809       1.205017      -0.729127      -0.017555      -0.041608       0.009621       0.046173      -0.001229       0.002802      -0.010331      -0.018573      -0.070718      -0.026062       0.002559       0.023503              1.926646       2.113026       0.560517      -0.139912       2.168147      -0.123662       1.498765           0.000541
          118              H      12.869022      11.522702      14.045116       0.078843       1.448841 0.10799372E+02  0.11316170E+03                                 2.053650                            1.879847      -0.939513       2.416815                    0.998127       3.619906      10.139275       0.476351       1.227093      -0.723482      -0.006891       0.050789      -0.013289       0.052950      -0.002288       0.001197      -0.011584      -0.010202      -0.060341      -0.023587       0.004509       0.019077              2.104393       1.766538      -0.112550      -0.026059       2.973285      -0.138039       1.573357           0.001315
          119              H     -11.775507       7.677961      15.414445       0.098851       1.274371 0.92633465E+01  0.95260219E+02                                 2.020914                            1.834511      -1.254463       2.288676                    0.993435       3.820586      11.301268       0.437178       1.362398      -0.691147       0.028867      -0.032327       0.000203       0.043340      -0.005647      -0.005033       0.002839      -0.013016      -0.046611      -0.016981      -0.000019       0.017000              2.165794       2.724392      -0.573592       0.212580       2.228674      -0.037502       1.544314           0.000215
          120              H      15.057569       7.033512      15.052497       0.122163       1.435245 0.11269438E+02  0.11941336E+03                                 2.072842                            1.948462      -1.042340       2.402089                    0.997530       3.445235       9.720403       0.457554       1.263319      -0.717869      -0.006629      -0.042344       0.008440       0.043682       0.011455      -0.002671      -0.001500      -0.011168      -0.026279      -0.010201      -0.007200       0.017401              2.103911       1.959328       0.046799      -0.028691       2.680746      -0.178584       1.671659           0.000797
          121              H     -11.699030      -4.620489      24.258135       0.078320       1.423387 0.10479303E+02  0.10998723E+03                                 2.087986                            1.892515      -1.148366       2.320833                    0.995440       3.810282      11.005427       0.455322       1.281673      -0.709132       0.012417      -0.050760       0.009403       0.053096      -0.008071       0.012608       0.000262      -0.029943      -0.021945      -0.023057       0.002056       0.021001              2.188671       1.752292      -0.429665       0.220635       3.061094      -0.249898       1.752627          -0.000014
          122              H     -11.940808      -0.758197      24.604897       0.115590       1.061810 0.74420537E+01  0.72693580E+02                                 1.800883                            1.656699      -1.215620       2.311477                    0.994313       3.692875      10.761116       0.453396       1.383011      -0.686297       0.004653       0.040899       0.015393       0.043947      -0.002817       0.011926       0.005178      -0.017858      -0.010332      -0.018447       0.006002       0.012445              1.905005       1.514131       0.212529       0.199274       2.534256       0.480121       1.666629           0.000400
          123              H      14.611153      -3.746679      17.505140       0.116537       1.284151 0.93950644E+01  0.94759789E+02                                 1.872353                            1.737702      -0.999000       2.409718                    0.998168       3.357537       9.126398       0.503848       1.205264      -0.729169      -0.017609       0.029167      -0.031157       0.046168      -0.006391       0.013988      -0.005156      -0.037486      -0.007005      -0.026070       0.002605       0.023464              1.934818       1.727316      -0.198853       0.461181       1.687543      -0.293390       2.389595           0.000540
          124              H      16.022660      -6.787683      19.466749       0.078844       1.449203 0.10802527E+02  0.11320415E+03                                 2.054069                            1.880176      -0.939896       2.416625                    0.998121       3.620387      10.141374       0.476284       1.227165      -0.723464       0.010787      -0.049399       0.015669       0.052935      -0.002904       0.011138      -0.003368      -0.036168       0.002565      -0.023625       0.004547       0.019079              2.104845       1.750454      -0.450912       0.175969       2.736867      -0.270251       1.827214           0.001314
          125              H     -13.552786      -0.192679      22.860964       0.098828       1.273030 0.92523290E+01  0.95125777E+02                                 2.019981                            1.833762      -1.254921       2.288438                    0.993427       3.821458      11.305371       0.437112       1.362906      -0.691031      -0.005448       0.040608       0.014134       0.043342      -0.012736       0.003405       0.003825      -0.020002      -0.003588      -0.017022       0.000013       0.017009              2.164721       1.733419       0.071075       0.244449       2.806718       0.582577       1.954026           0.000215
          126              H      15.458490      -1.724183      19.454093       0.122155       1.438790 0.11304153E+02  0.11987612E+03                                 2.076893                            1.952031      -1.042242       2.402127                    0.997530       3.446427       9.728353       0.456925       1.264057      -0.717747      -0.015269       0.034594      -0.021860       0.043677      -0.007217       0.008755      -0.008570       0.000329       0.017759      -0.010179      -0.007190       0.017369              2.108086       1.792708      -0.271180       0.224510       2.482937      -0.247437       2.048613           0.000797
          127              H      20.209613      -5.263573      13.708479       0.078321       1.421969 0.10467081E+02  0.10983151E+03                                 2.086910                            1.891628      -1.148170       2.320919                    0.995445       3.809864      11.004353       0.455332       1.281967      -0.709062      -0.051996      -0.005209      -0.009406       0.053096       0.003127       0.003971      -0.011931       0.033432      -0.021932      -0.023015       0.002014       0.021001              2.187504       3.183831       0.077113       0.308911       1.626910      -0.124565       1.751770          -0.000016
          128              H      23.931610      -4.204114      13.361717       0.115646       1.061876 0.74429082E+01  0.72705559E+02                                 1.801120                            1.656924      -1.216276       2.311234                    0.994305       3.692993      10.762476       0.453302       1.383227      -0.686255       0.036991       0.018019      -0.015397       0.043933       0.003413      -0.000869      -0.012937       0.017430      -0.010327      -0.018417       0.006011       0.012406              1.905240       2.287647       0.485958      -0.386261       1.761267      -0.347968       1.666805           0.000400
          129              H      -8.402804      -9.393221      20.461474       0.116552       1.277596 0.93377846E+01  0.94038148E+02                                 1.865144                            1.731648      -0.998896       2.409772                    0.998169       3.356142       9.115625       0.505056       1.204222      -0.729327       0.033377      -0.006872       0.031160       0.046176       0.006818       0.009584      -0.011434       0.037257      -0.007032      -0.026078       0.002542       0.023536              1.927014       1.810010      -0.166084       0.427568       1.592310      -0.334720       2.378723           0.000537
          130              H      19.258982      -9.076132      18.499865       0.078861       1.448033 0.10792089E+02  0.11306689E+03                                 2.052837                            1.879155      -0.939773       2.416693                    0.998123       3.619788      10.138287       0.476459       1.227018      -0.723489      -0.050164      -0.006304      -0.015676       0.052933       0.009115       0.006912      -0.009338       0.031767       0.002537      -0.023598       0.004504       0.019095              2.103549       2.908652      -0.040617       0.313157       1.575832      -0.075723       1.826162           0.001313
          131              H      -5.997271      -5.535367      15.105650       0.098830       1.278587 0.92993019E+01  0.95719391E+02                                 2.025401                            1.838142      -1.254802       2.288504                    0.993428       3.821739      11.308712       0.436735       1.362508      -0.691157       0.040101       0.008390      -0.014146       0.043343      -0.003618      -0.002451      -0.004470       0.031579      -0.003641      -0.017010      -0.000008       0.017018              2.170926       2.651119       0.394414      -0.469958       1.902322      -0.426581       1.959338           0.000215
          132              H      -6.778443      -7.920221      18.512521       0.122157       1.452697 0.11435930E+02  0.12160943E+03                                 2.090921                            1.964159      -1.042462       2.402027                    0.997528       3.448783       9.744278       0.455300       1.265065      -0.717699       0.037686      -0.002881       0.021839       0.043652      -0.005773       0.010971      -0.005423       0.008852       0.017701      -0.010225      -0.007151       0.017376              2.122651       2.596510       0.006095       0.311575       1.708892      -0.130732       2.062551           0.000790
          133              H       6.937742       7.987682       6.884613       0.078334       1.421748 0.10465288E+02  0.10980926E+03                                 2.086791                            1.891539      -1.148113       2.320952                    0.995444       3.809785      11.004368       0.455310       1.282067      -0.709040       0.012109       0.033411      -0.039447       0.053094       0.006441      -0.001418      -0.019552       0.011296       0.018934      -0.023023       0.002023       0.021000              2.187369       1.835045       0.194504      -0.173896       2.135100      -0.807292       2.591963          -0.000015
          134              H       4.914522       5.727031       9.311945       0.115623       1.062012 0.74439644E+01  0.72719448E+02                                 1.801384                            1.657120      -1.216459       2.311142                    0.994302       3.693343      10.764240       0.453237       1.383359      -0.686229      -0.033399      -0.020560       0.019809       0.043939       0.006290       0.000132      -0.011523       0.019074       0.004294      -0.018427       0.006021       0.012406              1.905571       2.388118       0.512420      -0.330388       1.674322      -0.268849       1.654272           0.000401
          135              H      13.602633       5.716820      11.217869       0.116545       1.276379 0.93272798E+01  0.93916184E+02                                 1.864744                            1.731245      -0.998851       2.409789                    0.998169       3.356343       9.118638       0.504809       1.205018      -0.729127       0.017555      -0.029136       0.031223       0.046173       0.003041       0.000336      -0.024497       0.005965       0.002895      -0.026062       0.002559       0.023503              1.926645       2.113024      -0.401422       0.415470       1.773199      -0.351681       1.893713           0.000540
          136              H      12.964036       8.211279       8.309626       0.078843       1.448843 0.10799388E+02  0.11316191E+03                                 2.053652                            1.879848      -0.939514       2.416815                    0.998127       3.619909      10.139288       0.476351       1.227094      -0.723482       0.006891       0.036903      -0.037341       0.052950       0.002180      -0.001383      -0.021065       0.006220      -0.011075      -0.023586       0.004509       0.019077              2.104396       1.766540       0.033706      -0.110501       2.042874      -0.675203       2.503774           0.001315
          137              H       6.609165       5.103060      10.954634       0.098852       1.274368 0.92633163E+01  0.95259853E+02                                 2.020913                            1.834509      -1.254464       2.288676                    0.993435       3.820583      11.301264       0.437178       1.362400      -0.691147      -0.028867      -0.016339       0.027894       0.043340      -0.001535      -0.007407      -0.011490       0.011804       0.027847      -0.016981      -0.000019       0.017000              2.165791       2.724389       0.470892      -0.390460       1.747875      -0.315085       2.025110           0.000216
          138              H      10.775489       5.094299      11.693717       0.122164       1.435239 0.11269377E+02  0.11941254E+03                                 2.072835                            1.948456      -1.042339       2.402090                    0.997530       3.445229       9.720376       0.457555       1.263318      -0.717869       0.006629      -0.028480       0.032451       0.043682      -0.008041       0.008585      -0.008858       0.001575       0.011951      -0.010201      -0.007200       0.017401              2.103904       1.959321      -0.048246       0.026184       2.078572      -0.526234       2.273818           0.000797
          139              H      15.551411       1.896858       5.770925       0.078325       1.424040 0.10484986E+02  0.11006227E+03                                 2.088726                            1.893114      -1.148431       2.320803                    0.995438       3.810469      11.006894       0.455217       1.281791      -0.709113       0.027468       0.022556       0.039443       0.053094       0.001462       0.017992       0.007880      -0.016894       0.018893      -0.023056       0.002022       0.021034              2.189494       1.981334       0.245901       0.704229       1.992474       0.433638       2.594674          -0.000015
          140              H      14.094413      -0.764243       3.343593       0.115651       1.061825 0.74422470E+01  0.72697221E+02                                 1.801022                            1.656808      -1.216413       2.311162                    0.994302       3.693098      10.762515       0.453337       1.383157      -0.686266      -0.008260      -0.038327      -0.019790       0.043918      -0.001104       0.010926       0.003766      -0.022736       0.004319      -0.018446       0.006002       0.012444              1.905165       1.431315       0.174144       0.143287       2.630242       0.400990       1.653939           0.000398
          141              H      11.188755       7.423558       1.437669       0.116549       1.283346 0.93872388E+01  0.94648400E+02                                 1.870379                            1.736050      -0.998897       2.409769                    0.998170       3.356457       9.117890       0.504560       1.203976      -0.729462      -0.033325       0.006834      -0.031224       0.046176       0.000499       0.023219       0.007871      -0.008461       0.002895      -0.026074       0.002549       0.023525              1.932675       2.069912      -0.421196       0.472365       1.828630      -0.275888       1.899483           0.000538
          142              H      13.753459       7.653014       4.345912       0.078860       1.448068 0.10792348E+02  0.11306932E+03                                 2.052790                            1.879120      -0.939740       2.416712                    0.998124       3.619760      10.137915       0.476489       1.226943      -0.723506       0.032487       0.018802       0.037327       0.052936      -0.000252       0.019425       0.008357      -0.007586      -0.011081      -0.023621       0.004502       0.019119              2.103489       1.990167       0.112988       0.599386       1.817699       0.329020       2.502602           0.001315
          143              H      12.941230       0.625464       1.700904       0.098825       1.272445 0.92470236E+01  0.95051511E+02                                 2.018776                            1.832786      -1.254631       2.288591                    0.993432       3.820528      11.299083       0.437417       1.362238      -0.691160      -0.005777      -0.032665      -0.027904       0.043347      -0.004903       0.008386       0.010853      -0.007234       0.027854      -0.017012      -0.000027       0.017040              2.163333       1.559018       0.059232       0.166612       2.908046       0.472299       2.022935           0.000212
          144              H      11.544200       4.550584       0.961821       0.122176       1.445249 0.11363125E+02  0.12062361E+03                                 2.081405                            1.955922      -1.042483       2.402017                    0.997527       3.445914       9.722685       0.457020       1.262515      -0.718173      -0.029057      -0.003242      -0.032444       0.043674      -0.006746       0.011241      -0.005111       0.008923       0.012009      -0.010226      -0.007195       0.017420              2.112765       2.104381      -0.000093       0.508264       1.950141       0.151726       2.283773           0.000788
          145              H      -5.114707       8.667362      24.068302       0.078329       1.421807 0.10465826E+02  0.10981636E+03                                 2.086848                            1.891588      -1.148117       2.320947                    0.995443       3.809877      11.004718       0.455304       1.282067      -0.709040       0.027463      -0.045436      -0.000193       0.053092      -0.016285      -0.007716      -0.003486      -0.024456      -0.003772      -0.023025       0.002026       0.020999              2.187430       1.979562      -0.731775      -0.138895       2.816746       0.043842       1.765983          -0.000017
          146              H      -6.571673      12.100010      22.977395       0.115620       1.062005 0.74439070E+01  0.72718697E+02                                 1.801370                            1.657110      -1.216429       2.311154                    0.994303       3.693337      10.764184       0.453240       1.383352      -0.686231      -0.008250       0.036327      -0.023302       0.043939      -0.008897      -0.006409      -0.005852      -0.019045       0.015391      -0.018428       0.006022       0.012407              1.905552       1.431551      -0.211253       0.079212       2.245765      -0.623420       2.039341           0.000399
          147              H       0.855715      24.269784       5.710179       0.116547       1.276360 0.93270915E+01  0.93913693E+02                                 1.864714                            1.731219      -0.998845       2.409792                    0.998169       3.356318       9.118503       0.504818       1.205005      -0.729130      -0.033320       0.023621       0.021535       0.046173      -0.020345      -0.011179      -0.005130      -0.013173      -0.011232      -0.026062       0.002559       0.023503              1.926615       2.063232      -0.197576      -0.597889       1.638295       0.167880       2.078318           0.000536
          148              H       3.420380      21.636460       4.454749       0.078841       1.448843 0.10799444E+02  0.11316250E+03                                 2.053639                            1.879844      -0.939528       2.416805                    0.998127       3.619920      10.139278       0.476356       1.227081      -0.723484       0.032494      -0.041737      -0.002390       0.052949      -0.016671      -0.009924      -0.008202      -0.007795      -0.011719      -0.023588       0.004510       0.019078              2.104378       1.990972      -0.575920      -0.201964       2.617543       0.132134       1.704620           0.001310
          149              H      -7.724835      12.827771      25.002281       0.098850       1.274367 0.92633110E+01  0.95259727E+02                                 2.020906                            1.834505      -1.254459       2.288678                    0.993435       3.820585      11.301243       0.437180       1.362394      -0.691148      -0.005782       0.040489      -0.014340       0.043341      -0.004791      -0.008428      -0.000948      -0.024338      -0.023418      -0.016981      -0.000019       0.017000              2.165786       1.560402      -0.174235      -0.032047       2.656542      -0.620547       2.280415           0.000212
          150              H       1.211167      26.118343       3.460024       0.122166       1.435150 0.11268516E+02  0.11940060E+03                                 2.072697                            1.948338      -1.042356       2.402079                    0.997529       3.445193       9.720019       0.457587       1.263261      -0.717880      -0.029061       0.029726       0.013415       0.043682      -0.006337      -0.011451       0.007081       0.005525       0.001867      -0.010200      -0.007201       0.017401              2.103760       2.095502      -0.437154      -0.252439       2.321289       0.068196       1.894490           0.000784
          151              H      -3.395370      19.270561       3.475211       0.078330       1.424001 0.10484616E+02  0.11005735E+03                                 2.088684                            1.893078      -1.148450       2.320797                    0.995438       3.810400      11.006618       0.455223       1.281786      -0.709114       0.012112       0.017452       0.048662       0.053097      -0.001982       0.006297       0.016333       0.016937       0.035825      -0.023054       0.002019       0.021035              2.189449       1.836640       0.053394       0.255698       1.780090       0.602370       2.951616          -0.000015
          152              H      -5.418623      18.298748       0.303733       0.115645       1.061833 0.74422889E+01  0.72697564E+02                                 1.801015                            1.656800      -1.216392       2.311173                    0.994302       3.693078      10.762370       0.453344       1.383136      -0.686271      -0.033391      -0.006867      -0.027708       0.043930      -0.003231       0.005396       0.010839       0.020309       0.008042      -0.018447       0.006007       0.012439              1.905159       2.387580       0.029932       0.608754       1.426193       0.125697       1.901705           0.000401
          153              H      -7.063558       2.040246      24.652988       0.116548       1.283351 0.93872867E+01  0.94649013E+02                                 1.870385                            1.736056      -0.998898       2.409769                    0.998170       3.356461       9.117910       0.504559       1.203978      -0.729462       0.017551      -0.012471      -0.040850       0.046176      -0.001800       0.002479       0.014173       0.023864       0.056630      -0.026074       0.002548       0.023525              1.932681       2.120184      -0.159914      -0.558161       1.563169       0.229146       2.114689           0.000537
          154              H       2.630904      17.924673       2.956334       0.078863       1.448055 0.10792169E+02  0.11306704E+03                                 2.052783                            1.879109      -0.939717       2.416726                    0.998124       3.619734      10.137842       0.476488       1.226949      -0.723505       0.006896       0.013878       0.050617       0.052936       0.000122       0.002597       0.009497       0.026312       0.049211      -0.023620       0.004501       0.019118              2.103486       1.765838       0.078780       0.084381       1.803085       0.536837       2.741535           0.001311
          155              H     -14.057023       2.575088      24.253073       0.098829       1.272437 0.92469565E+01  0.95050692E+02                                 2.018773                            1.832783      -1.254633       2.288592                    0.993432       3.820508      11.299033       0.437416       1.362244      -0.691159      -0.028871      -0.015998      -0.028099       0.043347       0.007211       0.002384       0.014346       0.006903       0.013195      -0.017013      -0.000027       0.017040              2.163327       2.720921       0.102531       0.601934       1.681356       0.277114       2.087703           0.000215
          156              H      -9.890709       1.939407      23.875938       0.122179       1.445235 0.11362957E+02  0.12062142E+03                                 2.081400                            1.955914      -1.042451       2.402036                    0.997528       3.445864       9.722533       0.457018       1.262523      -0.718172       0.006629      -0.013861      -0.040884       0.043676      -0.003393      -0.011255       0.007381       0.004161       0.019874      -0.010226      -0.007195       0.017421              2.112758       1.967322       0.001434      -0.055229       1.775832       0.350023       2.595121           0.000792
          157              H      -0.456611       5.373433      13.898312       0.078316       1.423413 0.10479514E+02  0.10998994E+03                                 2.088005                            1.892529      -1.148378       2.320826                    0.995439       3.810317      11.005535       0.455322       1.281667      -0.709133      -0.051995       0.010749       0.000189       0.053095      -0.004992       0.000734       0.008475       0.039496      -0.003759      -0.023057       0.002057       0.021001              2.188691       3.185771      -0.306303      -0.087791       1.613390       0.116479       1.766913          -0.000013
          158              H       3.265390       5.144015      14.989219       0.115589       1.061794 0.74418884E+01  0.72691476E+02                                 1.800857                            1.656675      -1.215564       2.311503                    0.994314       3.692826      10.760895       0.453401       1.383002      -0.686298       0.037008       0.004320       0.023304       0.043947      -0.000926       0.003416       0.008022       0.026001       0.015380      -0.018447       0.006003       0.012445              1.904979       2.287289       0.091553       0.613907       1.388920       0.133073       2.038728           0.000401
          159              H       1.930282       1.589990       6.945359       0.116539       1.284144 0.93950669E+01  0.94759964E+02                                 1.872359                            1.737713      -0.998984       2.409727                    0.998168       3.357535       9.126445       0.503841       1.205279      -0.729166       0.033370      -0.023542      -0.021536       0.046169      -0.011653       0.001135       0.012269       0.035804      -0.011169      -0.026069       0.002604       0.023465              1.934821       1.816954      -0.289096      -0.359929       1.899823       0.511312       2.087685           0.000539
          160              H      -1.407306       3.130241       8.200789       0.078848       1.449140 0.10801953E+02  0.11319644E+03                                 2.053996                            1.880116      -0.939860       2.416644                    0.998121       3.620295      10.140984       0.476296       1.227152      -0.723467      -0.050171       0.016719       0.002381       0.052936      -0.010519       0.004444       0.012125       0.027025      -0.011707      -0.023625       0.004546       0.019079              2.104768       2.910547      -0.251097      -0.191981       1.698865       0.146408       1.704891           0.001315
          161              H       4.335886       4.299349      12.964333       0.098828       1.273029 0.92523240E+01  0.95125762E+02                                 2.019984                            1.833764      -1.254930       2.288434                    0.993427       3.821465      11.305413       0.437111       1.362911      -0.691030       0.040102       0.008041       0.014342       0.043342       0.003950      -0.001899       0.008300       0.024959      -0.023412      -0.017022       0.000013       0.017008              2.164725       2.642795       0.208824       0.573880       1.572098       0.236882       2.279283           0.000217
          162              H       3.554669       2.541336       9.195514       0.122154       1.438790 0.11304170E+02  0.11987635E+03                                 2.076893                            1.952032      -1.042248       2.402124                    0.997530       3.446435       9.728381       0.456925       1.264057      -0.717747       0.037705      -0.017499      -0.013410       0.043677      -0.006666      -0.010450       0.008453       0.003525       0.001885      -0.010179      -0.007190       0.017369              2.108085       2.576690      -0.269836      -0.148861       1.849317       0.216002       1.898248           0.000794
          163              H      -1.365995      -4.084324       9.180327       0.078323       1.421955 0.10466979E+02  0.10983022E+03                                 2.086901                            1.891622      -1.148166       2.320921                    0.995445       3.809847      11.004308       0.455331       1.281972      -0.709061       0.012418       0.017234      -0.048663       0.053097      -0.006850      -0.013278      -0.011346      -0.010686       0.035812      -0.023015       0.002014       0.021001              2.187494       1.751419       0.023766      -0.481989       1.862378      -0.441312       2.948685          -0.000014
          164              H      -1.607778      -6.315742      12.351805       0.115646       1.061893 0.74430774E+01  0.72707711E+02                                 1.801147                            1.656948      -1.216330       2.311208                    0.994304       3.693042      10.762697       0.453296       1.383236      -0.686253       0.004657      -0.033775       0.027707       0.043933      -0.008901      -0.008398      -0.008666      -0.011726       0.008039      -0.018416       0.006010       0.012407              1.905267       1.514330      -0.278888       0.084412       2.299602      -0.615864       1.901867           0.000401
          165              H      -6.055122       1.327011      13.313626       0.116548       1.277621 0.93379586E+01  0.94040297E+02                                 1.865163                            1.731660      -0.998888       2.409773                    0.998169       3.356174       9.115718       0.505056       1.204216      -0.729328      -0.017604       0.012396       0.040847       0.046174      -0.008900      -0.012535      -0.007039      -0.016308       0.056695      -0.026078       0.002543       0.023535              1.927039       1.720907      -0.297943      -0.400175       1.951956       0.447724       2.108253           0.000539
          166              H      -4.643641       1.148695       9.699204       0.078859       1.448043 0.10792121E+02  0.11306714E+03                                 2.052834                            1.879149      -0.939711       2.416720                    0.998125       3.619779      10.138209       0.476464       1.227006      -0.723492       0.010777       0.011123      -0.050615       0.052932      -0.008174      -0.008061      -0.005579      -0.020610       0.049214      -0.023600       0.004505       0.019095              2.103546       1.749446       0.073001      -0.477990       1.819539      -0.258557       2.741651           0.001314
          167              H      -3.219733      -5.088214      13.713541       0.098829       1.278586 0.92992989E+01  0.95719312E+02                                 2.025397                            1.838139      -1.254793       2.288508                    0.993429       3.821732      11.308673       0.436736       1.362504      -0.691157      -0.005458      -0.032553       0.028092       0.043343       0.003426      -0.012731      -0.007022      -0.014435       0.013099      -0.017011      -0.000008       0.017019              2.170921       1.737616      -0.248360      -0.060893       2.680294      -0.663507       2.094852           0.000215
          168              H      -5.207811      -1.372054      14.090676       0.122158       1.452705 0.11436010E+02  0.12161054E+03                                 2.090934                            1.964170      -1.042456       2.402031                    0.997528       3.448780       9.744290       0.455297       1.265071      -0.717698      -0.015279       0.001628       0.040858       0.043652      -0.003959      -0.010683       0.008181       0.000987       0.019543      -0.010224      -0.007151       0.017375              2.122665       1.803695      -0.059586      -0.351034       1.955689      -0.065066       2.608612           0.000794
          169              H     -13.728438      16.581827      14.951253       0.078326       1.421902 0.10466487E+02  0.10982378E+03                                 2.086854                            1.891581      -1.148128       2.320943                    0.995446       3.809764      11.004008       0.455334       1.281977      -0.709060       0.012110      -0.050870      -0.009218       0.053098      -0.004446      -0.004842       0.003267      -0.016969      -0.065864      -0.023015       0.002014       0.021001              2.187442       1.835070      -0.247857      -0.081490       3.177043       0.205839       1.550214          -0.000014
          170              H     -15.751648      19.814290      15.695398       0.115648       1.061889 0.74430330E+01  0.72707168E+02                                 1.801143                            1.656943      -1.216328       2.311210                    0.994304       3.693029      10.762651       0.453297       1.383236      -0.686253      -0.033396       0.027429       0.007906       0.043934      -0.003033      -0.005490       0.000734       0.000321      -0.051926      -0.018416       0.006009       0.012407              1.905264       2.387648      -0.542157      -0.278517       1.891826       0.143075       1.436319           0.000400
          171              H       3.269472      -7.756588      14.751295       0.116552       1.277606 0.93378624E+01  0.94039139E+02                                 1.865155                            1.731656      -0.998900       2.409771                    0.998168       3.356152       9.115666       0.505054       1.204223      -0.729327       0.017555       0.041609       0.009630       0.046176      -0.001230      -0.002785       0.010361      -0.018609      -0.070740      -0.026077       0.002542       0.023535              1.927029       2.113540       0.560644       0.139942       2.168506       0.123667       1.499041           0.000541
          172              H      -7.702156      17.704118      14.045116       0.078866       1.447999 0.10791750E+02  0.11306237E+03                                 2.052800                            1.879122      -0.939736       2.416715                    0.998124       3.619722      10.138031       0.476464       1.227014      -0.723490       0.006893      -0.050771      -0.013297       0.052934      -0.002288      -0.001182       0.011620      -0.010209      -0.060315      -0.023598       0.004503       0.019095              2.103511       1.765847      -0.112527       0.026026       2.971878       0.137957       1.572809           0.001316
          173              H      -3.723988      -7.677670      15.414445       0.098834       1.278567 0.92991265E+01  0.95717120E+02                                 2.025380                            1.838125      -1.254789       2.288513                    0.993429       3.821696      11.308552       0.436737       1.362508      -0.691157      -0.028873       0.032326       0.000192       0.043344      -0.005659       0.005048      -0.002838      -0.013008      -0.046687      -0.017011      -0.000008       0.017019              2.170900       2.731632      -0.575714      -0.213353       2.233933       0.037633       1.547136           0.000215
          174              H       0.442331      -7.033228      15.052497       0.122161       1.452692 0.11435858E+02  0.12160855E+03                                 2.090927                            1.964161      -1.042447       2.402037                    0.997528       3.448748       9.744195       0.455296       1.265077      -0.717697       0.006628       0.042316       0.008423       0.043652       0.011458       0.002701       0.001470      -0.011060      -0.026263      -0.010225      -0.007151       0.017376              2.122657       1.976236       0.047498       0.029063       2.707643       0.181111       1.684090           0.000799
          175              H       5.218330     -10.563742      20.782925       0.078317       1.423403 0.10479450E+02  0.10998926E+03                                 2.088011                            1.892535      -1.148327       2.320852                    0.995440       3.810307      11.005555       0.455317       1.281683      -0.709130       0.027468       0.022879      -0.039257       0.053095       0.014855      -0.010239      -0.004344      -0.010822       0.037117      -0.023059       0.002059       0.021000              2.188696       1.980622       0.486631      -0.564732       2.067862      -0.477327       2.517605          -0.000014
          176              H       3.761379     -11.335290      24.301164       0.115586       1.061801 0.74419739E+01  0.72692541E+02                                 1.800866                            1.656685      -1.215580       2.311493                    0.994314       3.692861      10.761025       0.453400       1.383003      -0.686298      -0.008262       0.002015       0.043117       0.043948       0.010010      -0.004489       0.002150      -0.012575       0.034835      -0.018447       0.006002       0.012445              1.904986       1.431199       0.036999      -0.222421       1.550646       0.222249       2.733113           0.000399
          177              H      -9.477382      12.146727      18.163228       0.116539       1.284131 0.93949150E+01  0.94757892E+02                                 1.872331                            1.737687      -0.998990       2.409724                    0.998168       3.357522       9.126334       0.503851       1.205262      -0.729170      -0.033319      -0.030457       0.009683       0.046169       0.019848      -0.011999      -0.002696       0.000408       0.029652      -0.026070       0.002605       0.023465              1.934795       2.072297       0.620783       0.128841       2.123128       0.107467       1.608958           0.000539
          178              H      -6.912700      14.550596      16.510415       0.078849       1.449101 0.10801640E+02  0.11319217E+03                                 2.053949                            1.880080      -0.939829       2.416659                    0.998122       3.620243      10.140746       0.476305       1.227141      -0.723470       0.032485       0.022927      -0.034948       0.052937       0.016956      -0.009464      -0.000106       0.006648       0.031623      -0.023627       0.004548       0.019079              2.104715       1.991257       0.462980      -0.397879       2.047626      -0.461510       2.275262           0.001315
          179              H       2.608190     -13.452757      23.918967       0.098828       1.273020 0.92522389E+01  0.95124609E+02                                 2.019969                            1.833752      -1.254919       2.288440                    0.993427       3.821446      11.305317       0.437114       1.362905      -0.691031      -0.005785      -0.007823       0.042236       0.043342       0.009710       0.000098      -0.009859      -0.005611       0.032888      -0.017021       0.000013       0.017008              2.164709       1.559799       0.114783      -0.134722       1.836277       0.147291       3.098051           0.000213
          180              H      -9.121900      13.171144      20.889231       0.122156       1.438732 0.11303583E+02  0.11986822E+03                                 2.076801                            1.951953      -1.042269       2.402113                    0.997530       3.446407       9.728130       0.456946       1.264019      -0.717755      -0.029066      -0.026471       0.019030       0.043677       0.013065       0.000275      -0.001889      -0.003274      -0.024854      -0.010179      -0.007190       0.017369              2.107990       2.099644       0.438536      -0.253075       2.064351      -0.219499       2.159975           0.000787
          181              H       8.967241       8.705291      17.183689       0.078328       1.424046 0.10485031E+02  0.11006278E+03                                 2.088722                            1.893111      -1.148485       2.320778                    0.995438       3.810474      11.006881       0.455220       1.281781      -0.709115       0.012418       0.033524       0.039257       0.053096       0.014950       0.000706       0.011135      -0.010256       0.037109      -0.023054       0.002018       0.021036              2.189491       1.752844       0.406154       0.261921       2.297079       0.691941       2.518551          -0.000012
          182              H       8.725416       7.074416      13.665450       0.115643       1.061836 0.74423218E+01  0.72697962E+02                                 1.801018                            1.656803      -1.216392       2.311171                    0.994302       3.693090      10.762409       0.453344       1.383135      -0.686271       0.004655      -0.007110      -0.043100       0.043930       0.011741      -0.003493       0.003551      -0.002816       0.034800      -0.018447       0.006008       0.012439              1.905160       1.514200       0.066324      -0.283694       1.467848       0.135653       2.733433           0.000401
          183              H       4.278058       2.420146      19.803386       0.116547       1.283370 0.93874196E+01  0.94650687E+02                                 1.870403                            1.736067      -0.998904       2.409764                    0.998170       3.356481       9.117980       0.504557       1.203977      -0.729462      -0.017608      -0.041572      -0.009692       0.046176       0.015307      -0.001440       0.012262      -0.025307       0.029604      -0.026074       0.002549       0.023525              1.932701       1.725585       0.497947      -0.058271       2.465084      -0.156993       1.607432           0.000543
          184              H       5.689588       5.639466      21.456199       0.078855       1.448197 0.10793498E+02  0.11308504E+03                                 2.052963                            1.879258      -0.939765       2.416698                    0.998124       3.619935      10.138762       0.476454       1.226993      -0.723495       0.010785       0.038270       0.034944       0.052934       0.011091      -0.003035       0.008998      -0.026478       0.031630      -0.023620       0.004501       0.019118              2.103674       1.749567       0.377534       0.302244       2.287379       0.528575       2.274077           0.001316
          185              H       7.113443       5.281371      14.047647       0.098826       1.272449 0.92470632E+01  0.95052065E+02                                 2.018785                            1.832793      -1.254635       2.288589                    0.993432       3.820536      11.299133       0.437415       1.362242      -0.691159      -0.005460      -0.008059      -0.042240       0.043347       0.009306       0.009344       0.003247      -0.007881       0.032853      -0.017014      -0.000027       0.017040              2.163341       1.732428       0.175982      -0.183559       1.661786       0.077874       3.095810           0.000216
          186              H       5.125360       3.096715      17.077383       0.122176       1.445320 0.11363821E+02  0.12063319E+03                                 2.081507                            1.956009      -1.042470       2.402024                    0.997527       3.445951       9.722965       0.456999       1.262550      -0.718166      -0.015277      -0.036221      -0.019029       0.043675       0.011248       0.001937       0.000449      -0.013867      -0.024819      -0.010226      -0.007194       0.017420              2.112872       1.796291       0.331294       0.123058       2.377268       0.312986       2.165056           0.000802
          187              H       9.876562      -0.109382      23.015361       0.078328       1.421816 0.10465892E+02  0.10981710E+03                                 2.086845                            1.891584      -1.148157       2.320927                    0.995443       3.809888      11.004712       0.455309       1.282055      -0.709042      -0.051993      -0.005542       0.009208       0.053092       0.001875      -0.004670       0.003514       0.018793      -0.065875      -0.023024       0.002024       0.021000              2.187429       3.183674       0.228932      -0.221233       1.828394       0.008229       1.550218          -0.000012
          188              H      13.598548      -0.939423      22.271216       0.115621       1.061998 0.74438239E+01  0.72717656E+02                                 1.801361                            1.657100      -1.216408       2.311165                    0.994303       3.693304      10.764058       0.453242       1.383351      -0.686231       0.036998      -0.022346      -0.007902       0.043938      -0.002460      -0.002500       0.004964       0.003551      -0.051938      -0.018428       0.006022       0.012406              1.905546       2.288062      -0.577683      -0.227782       1.992107       0.214941       1.436469           0.000401
          189              H      12.263547       7.803709      23.215319       0.116545       1.276374 0.93272587E+01  0.93915963E+02                                 1.864743                            1.731246      -0.998850       2.409788                    0.998170       3.356344       9.118655       0.504807       1.205022      -0.729126       0.033376       0.030421      -0.009619       0.046173       0.004880      -0.010674      -0.000801       0.015991      -0.070720      -0.026062       0.002559       0.023503              1.926642       1.809722       0.453281      -0.069952       2.471438      -0.173129       1.498765           0.000539
          190              H       8.925943       5.946368      23.921498       0.078838       1.448882 0.10799776E+02  0.11316710E+03                                 2.053695                            1.879886      -0.939553       2.416792                    0.998127       3.619981      10.139571       0.476344       1.227099      -0.723480      -0.050181      -0.010431       0.013289       0.052948       0.001426      -0.011320      -0.002732       0.010811      -0.060343      -0.023587       0.004510       0.019077              2.104440       2.910008       0.291720      -0.121467       1.829923      -0.070591       1.573388           0.001316
          191              H      14.669071       1.236496      22.552169       0.098849       1.274384 0.92634674E+01  0.95261805E+02                                 2.020929                            1.834524      -1.254477       2.288668                    0.993435       3.820621      11.301404       0.437176       1.362399      -0.691147       0.040100      -0.016440      -0.000204       0.043340      -0.000302       0.004355      -0.003799       0.017222      -0.046610      -0.016981      -0.000019       0.017000              2.165812       2.644297      -0.601924      -0.106219       2.308816       0.187923       1.544324           0.000216
          192              H      13.887904       5.379364      22.914117       0.122159       1.435265 0.11269673E+02  0.11941644E+03                                 2.072857                            1.948478      -1.042362       2.402076                    0.997529       3.445284       9.720560       0.457554       1.263313      -0.717870       0.037712       0.020364      -0.008440       0.043682       0.012419      -0.000524      -0.003019      -0.005715      -0.026277      -0.010200      -0.007200       0.017401              2.103926       2.571189       0.263107      -0.158808       2.068918      -0.086576       1.671672           0.000794
          193              H      15.043089       9.349684      11.602597       0.078317       1.423403 0.10479424E+02  0.10998875E+03                                 2.087995                            1.892521      -1.148372       2.320829                    0.995440       3.810301      11.005473       0.455323       1.281667      -0.709133      -0.051995      -0.005211       0.009404       0.053095       0.003132      -0.003956       0.011975       0.033434      -0.021944      -0.023057       0.002057       0.021001              2.188681       3.185752       0.077119      -0.309159       1.627655       0.124717       1.752635          -0.000013
          194              H      18.765090      10.409150      11.949359       0.115588       1.061794 0.74418862E+01  0.72691453E+02                                 1.800858                            1.656676      -1.215564       2.311503                    0.994314       3.692826      10.760897       0.453401       1.383003      -0.686298       0.037008       0.018022       0.015393       0.043947       0.003421       0.000906       0.012970       0.017430      -0.010332      -0.018447       0.006003       0.012445              1.904980       2.287291       0.485887       0.386237       1.761038       0.347911       1.666610           0.000401
          195              H      17.429982       5.219908       4.849602       0.116539       1.284148 0.93951040E+01  0.94760470E+02                                 1.872367                            1.737720      -0.998985       2.409727                    0.998168       3.357539       9.126474       0.503839       1.205283      -0.729165       0.033370      -0.006880      -0.031156       0.046169       0.006809      -0.009524       0.011469       0.037191      -0.007008      -0.026069       0.002605       0.023465              1.934829       1.816962      -0.167165      -0.430331       1.597923       0.337012       2.389601           0.000541
          196              H      14.092394       5.537035       6.811211       0.078847       1.449154 0.10802085E+02  0.11319822E+03                                 2.054013                            1.880130      -0.939869       2.416639                    0.998121       3.620316      10.141075       0.476293       1.227156      -0.723466      -0.050170      -0.006297       0.015670       0.052936       0.009108      -0.006888       0.009379       0.031781       0.002563      -0.023625       0.004547       0.019079              2.104785       2.910576      -0.040715      -0.313451       1.576603       0.075816       1.827177           0.001314
          197              H      19.835586       9.077864      10.205426       0.098828       1.273030 0.92523328E+01  0.95125855E+02                                 2.019983                            1.833764      -1.254931       2.288433                    0.993427       3.821466      11.305408       0.437111       1.362908      -0.691030       0.040102       0.008400       0.014134       0.043342      -0.003620       0.002472       0.004485       0.031566      -0.003588      -0.017022       0.000013       0.017008              2.164724       2.642794       0.392588       0.467784       1.897348       0.424662       1.954031           0.000216
          198              H      19.054369       6.692945       6.798555       0.122154       1.438801 0.11304283E+02  0.11987792E+03                                 2.076910                            1.952047      -1.042248       2.402124                    0.997530       3.446442       9.728433       0.456921       1.264063      -0.717746       0.037705      -0.002864      -0.021860       0.043677      -0.005717      -0.010998       0.005398       0.008817       0.017759      -0.010179      -0.007190       0.017369              2.108102       2.576712       0.005998      -0.308120       1.698966       0.129194       2.048627           0.000798
          199              H      14.133705       9.992569       1.052941       0.078323       1.421950 0.10466936E+02  0.10982965E+03                                 2.086897                            1.891618      -1.148164       2.320923                    0.995445       3.809840      11.004282       0.455331       1.281972      -0.709061       0.012419      -0.050760      -0.009406       0.053097      -0.008074      -0.012571      -0.000233      -0.029934      -0.021933      -0.023015       0.002013       0.021001              2.187489       1.751416      -0.429299      -0.220408       3.059293       0.249715       1.751759          -0.000013
          200              H      13.891922      13.854855       0.706179       0.115646       1.061894 0.74430868E+01  0.72707819E+02                                 1.801148                            1.656948      -1.216330       2.311208                    0.994304       3.693043      10.762698       0.453296       1.383235      -0.686253       0.004657       0.040882      -0.015397       0.043933      -0.002823      -0.011907      -0.005131      -0.017848      -0.010327      -0.018416       0.006010       0.012407              1.905268       1.514331       0.212546      -0.199320       2.534647      -0.480165       1.666825           0.000401
          201              H       9.444578      10.866506       7.805936       0.116550       1.277618 0.93379153E+01  0.94039722E+02                                 1.865159                            1.731655      -0.998909       2.409765                    0.998168       3.356156       9.115653       0.505057       1.204215      -0.729329      -0.017604       0.029177       0.031160       0.046175      -0.006405      -0.013975       0.005224      -0.037548      -0.007030      -0.026078       0.002543       0.023535              1.927035       1.720901      -0.197597      -0.458112       1.681444       0.291556       2.378759           0.000539
          202              H      10.856059       7.825465       5.844327       0.078858       1.448079 0.10792492E+02  0.11307228E+03                                 2.052887                            1.879195      -0.939782       2.416687                    0.998123       3.619850      10.138544       0.476451       1.227025      -0.723487       0.010778      -0.049395      -0.015675       0.052932      -0.002894      -0.011108       0.003404      -0.036166       0.002539      -0.023598       0.004504       0.019095              2.103601       1.749490      -0.450473      -0.175783       2.735122       0.270004       1.826193           0.001314
          203              H      12.279967      14.420405       2.450112       0.098829       1.278588 0.92993101E+01  0.95719447E+02                                 2.025398                            1.838140      -1.254792       2.288508                    0.993429       3.821731      11.308668       0.436736       1.362504      -0.691158      -0.005457       0.040604      -0.014146       0.043343      -0.012738      -0.003398      -0.003800      -0.020015      -0.003641      -0.017011      -0.000008       0.017019              2.170923       1.737617       0.071444      -0.245534       2.815819      -0.585267       1.959333           0.000216
          204              H      10.291889      12.888966       5.856983       0.122159       1.452688 0.11435824E+02  0.12160798E+03                                 2.090911                            1.964149      -1.042450       2.402034                    0.997528       3.448761       9.744193       0.455301       1.265064      -0.717699      -0.015279       0.034570       0.021839       0.043652      -0.007272      -0.008770       0.008535       0.000372       0.017699      -0.010224      -0.007151       0.017375              2.122641       1.803675      -0.274208      -0.227113       2.501707       0.250183       2.062542           0.000794
          205              H      10.384993      16.510265      19.540151       0.078328       1.421808 0.10465843E+02  0.10981660E+03                                 2.086852                            1.891591      -1.148117       2.320947                    0.995443       3.809882      11.004744       0.455303       1.282069      -0.709039       0.027463       0.022551      -0.039445       0.053091       0.001460      -0.017961      -0.007855      -0.016889       0.018927      -0.023025       0.002026       0.020999              2.187435       1.979565       0.245594      -0.703188       1.990701      -0.433068       2.592038          -0.000015
          206              H       8.928027      13.849210      21.967483       0.115619       1.062009 0.74439395E+01  0.72719094E+02                                 1.801374                            1.657113      -1.216429       2.311153                    0.994303       3.693346      10.764216       0.453240       1.383352      -0.686231      -0.008250      -0.038343       0.019809       0.043939      -0.001102      -0.010910      -0.003717      -0.022743       0.004297      -0.018428       0.006022       0.012407              1.905557       1.431554       0.174225      -0.143347       2.630844      -0.401105       1.654273           0.000400
          207              H      16.355415      -7.189507      23.873407       0.116545       1.276377 0.93272559E+01  0.93915880E+02                                 1.864741                            1.731242      -0.998851       2.409788                    0.998169       3.356345       9.118640       0.504810       1.205017      -0.729127      -0.033320       0.006839       0.031224       0.046173       0.000491      -0.023209      -0.007849      -0.008464       0.002895      -0.026062       0.002559       0.023503              1.926643       2.063263      -0.419013      -0.470056       1.822957       0.274482       1.893710           0.000540
          208              H      18.920080      -6.960106      20.965164       0.078840       1.448849 0.10799495E+02  0.11316321E+03                                 2.053647                            1.879850      -0.939531       2.416803                    0.998127       3.619929      10.139321       0.476354       1.227084      -0.723484       0.032494       0.018799      -0.037341       0.052949      -0.000260      -0.019400      -0.008326      -0.007580      -0.011076      -0.023588       0.004510       0.019078              2.104387       1.990980       0.113049      -0.599748       1.818421      -0.329237       2.503761           0.001313
          209              H       7.774865      15.238948      23.610172       0.098848       1.274372 0.92633567E+01  0.95260353E+02                                 2.020915                            1.834512      -1.254459       2.288677                    0.993435       3.820597      11.301303       0.437178       1.362398      -0.691147      -0.005782      -0.032663       0.027894       0.043340      -0.004904      -0.008363      -0.010813      -0.007251       0.027846      -0.016981      -0.000019       0.017000              2.165797       1.560408       0.059361      -0.166917       2.911864      -0.473152       2.025119           0.000215
          210              H      16.710867     -10.062473      24.349255       0.122161       1.435273 0.11269749E+02  0.11941758E+03                                 2.072873                            1.948492      -1.042371       2.402071                    0.997529       3.445292       9.720628       0.457549       1.263323      -0.717867      -0.029060      -0.003245       0.032450       0.043681      -0.006749      -0.011212       0.005141       0.008882       0.011950      -0.010200      -0.007199       0.017400              2.103944       2.095683      -0.000048      -0.504875       1.942293      -0.150728       2.273856           0.000794
          211              H      12.104330      -6.625486      18.426463       0.078331       1.424000 0.10484609E+02  0.11005727E+03                                 2.088684                            1.893078      -1.148449       2.320797                    0.995438       3.810400      11.006622       0.455223       1.281787      -0.709114       0.012112       0.033416       0.039445       0.053097       0.006444       0.001432       0.019590       0.011296       0.018901      -0.023054       0.002019       0.021035              2.189449       1.836640       0.194745       0.174088       2.137082       0.808475       2.594625          -0.000013
          212              H      10.081077      -8.886183      15.999131       0.115645       1.061834 0.74422990E+01  0.72697688E+02                                 1.801016                            1.656801      -1.216392       2.311172                    0.994302       3.693081      10.762381       0.453344       1.383136      -0.686271      -0.033391      -0.020562      -0.019801       0.043930       0.006289      -0.000100       0.011558       0.019064       0.004308      -0.018447       0.006007       0.012439              1.905161       2.387582       0.512235       0.330294       1.673977       0.268751       1.653923           0.000401
          213              H       8.436142      20.330124      14.093207       0.116548       1.283352 0.93872931E+01  0.94649117E+02                                 1.870388                            1.736058      -0.998896       2.409770                    0.998170       3.356461       9.117919       0.504557       1.203980      -0.729461       0.017552      -0.029142      -0.031224       0.046176       0.003047      -0.000319       0.024514       0.005953       0.002896      -0.026074       0.002548       0.023525              1.932683       2.120187      -0.403429      -0.417567       1.778372       0.353390       1.899492           0.000537
          214              H      18.130604      -6.401916      17.001450       0.078864       1.448053 0.10792160E+02  0.11306696E+03                                 2.052785                            1.879110      -0.939714       2.416728                    0.998124       3.619733      10.137851       0.476487       1.226952      -0.723504       0.006896       0.036897       0.037327       0.052936       0.002188       0.001404       0.021099       0.006215      -0.011080      -0.023619       0.004501       0.019118              2.103488       1.765839       0.033687       0.110416       2.042023       0.674785       2.502602           0.001312
          215              H       1.442677      19.716369      14.356442       0.098829       1.272438 0.92469679E+01  0.95050857E+02                                 2.018776                            1.832786      -1.254634       2.288592                    0.993432       3.820511      11.299052       0.437415       1.362245      -0.691158      -0.028871      -0.016335      -0.027904       0.043347      -0.001540       0.007437       0.011525       0.011791       0.027856      -0.017014      -0.000027       0.017040              2.163330       2.720926       0.470029       0.389758       1.746136       0.314514       2.022928           0.000215
          216              H       5.608991      19.707594      13.617359       0.122178       1.445256 0.11363161E+02  0.12062423E+03                                 2.081430                            1.955940      -1.042452       2.402036                    0.997528       3.445879       9.722632       0.457012       1.262534      -0.718169       0.006630      -0.028477      -0.032445       0.043676      -0.008051      -0.008566       0.008894       0.001540       0.012012      -0.010226      -0.007195       0.017421              2.112790       1.967351      -0.048548      -0.026373       2.087210       0.529787       2.283807           0.000791
          217              H      -5.623138      19.986687      11.412764       0.078328       1.421815 0.10465879E+02  0.10981695E+03                                 2.086845                            1.891584      -1.148157       2.320928                    0.995443       3.809886      11.004710       0.455308       1.282056      -0.709042      -0.051993       0.010745      -0.000195       0.053092      -0.004982      -0.000711      -0.008437       0.039492      -0.003779      -0.023024       0.002024       0.021000              2.187429       3.183674      -0.306060       0.087648       1.612634      -0.116338       1.765979          -0.000013
          218              H      -1.901152      19.757248      10.321857       0.115621       1.061999 0.74438306E+01  0.72717736E+02                                 1.801362                            1.657100      -1.216408       2.311165                    0.994303       3.693305      10.764061       0.453242       1.383351      -0.686231       0.036998       0.004329      -0.023303       0.043938      -0.000935      -0.003381      -0.007994       0.025995       0.015394      -0.018428       0.006022       0.012406              1.905547       2.288062       0.091571      -0.614181       1.389232      -0.133122       2.039346           0.000400
          219              H      -3.236153      16.203375      18.365717       0.116545       1.276374 0.93272613E+01  0.93916007E+02                                 1.864745                            1.731247      -0.998849       2.409789                    0.998170       3.356345       9.118662       0.504807       1.205023      -0.729126       0.033376      -0.023541       0.021536       0.046173      -0.011684      -0.001110      -0.012250       0.035821      -0.011230      -0.026062       0.002559       0.023503              1.926643       1.809722      -0.287217       0.357580       1.891859      -0.507743       2.078348           0.000539
          220              H      -6.573757      17.743602      17.110287       0.078838       1.448882 0.10799770E+02  0.11316703E+03                                 2.053695                            1.879886      -0.939554       2.416792                    0.998127       3.619981      10.139573       0.476344       1.227100      -0.723480      -0.050181       0.016725      -0.002389       0.052948      -0.010517      -0.004425      -0.012090       0.027020      -0.011716      -0.023587       0.004510       0.019077              2.104440       2.910009      -0.251051       0.191906       1.698652      -0.146378       1.704658           0.001315
          221              H      -0.830629      18.912620      12.346743       0.098849       1.274384 0.92634634E+01  0.95261751E+02                                 2.020929                            1.834523      -1.254476       2.288668                    0.993435       3.820620      11.301399       0.437176       1.362399      -0.691147       0.040100       0.008044      -0.014340       0.043340       0.003922       0.001916      -0.008262       0.024953      -0.023418      -0.016981      -0.000019       0.017000              2.165811       2.644295       0.208968      -0.574393       1.572696      -0.237066       2.280442           0.000215
          222              H      -1.611796      17.154678      16.115562       0.122159       1.435289 0.11269918E+02  0.11941983E+03                                 2.072893                            1.948510      -1.042363       2.402075                    0.997529       3.445301       9.720677       0.457546       1.263327      -0.717867       0.037712      -0.017491       0.013416       0.043682      -0.006663       0.010493      -0.008436       0.003668       0.001872      -0.010200      -0.007200       0.017400              2.103964       2.571240      -0.269091       0.148460       1.845987      -0.215307       1.894665           0.000795
          223              H      -6.532459      10.529018      16.130749       0.078328       1.424048 0.10485050E+02  0.11006301E+03                                 2.088723                            1.893112      -1.148485       2.320777                    0.995438       3.810476      11.006886       0.455220       1.281780      -0.709115       0.012419       0.017236       0.048661       0.053096      -0.006864       0.013300       0.011381      -0.010683       0.035827      -0.023054       0.002019       0.021036              2.189493       1.752845       0.023757       0.482700       1.863954       0.441882       2.951679          -0.000013
          224              H      -6.774284       8.297541      12.959271       0.115643       1.061845 0.74424060E+01  0.72699004E+02                                 1.801029                            1.656812      -1.216406       2.311164                    0.994302       3.693113      10.762499       0.453342       1.383135      -0.686271       0.004655      -0.033770      -0.027708       0.043929      -0.008895       0.008421       0.008700      -0.011734       0.008044      -0.018447       0.006008       0.012439              1.905174       1.514209      -0.278853      -0.084406       2.299588       0.615844       1.901724           0.000401
          225              H     -11.221642      15.940276      11.997450       0.116546       1.283371 0.93874264E+01  0.94650790E+02                                 1.870405                            1.736069      -0.998902       2.409765                    0.998170       3.356481       9.117987       0.504556       1.203979      -0.729462      -0.017609       0.012392      -0.040848       0.046176      -0.008900       0.012536       0.007062      -0.016299       0.056628      -0.026074       0.002549       0.023524              1.932703       1.725587      -0.299434       0.402103       1.957799      -0.449870       2.114723           0.000541
          226              H      -9.810112      15.762028      15.611872       0.078855       1.448200 0.10793520E+02  0.11308535E+03                                 2.052965                            1.879261      -0.939765       2.416697                    0.998124       3.619939      10.138779       0.476454       1.226993      -0.723495       0.010785       0.011128       0.050614       0.052934      -0.008174       0.008088       0.005614      -0.020618       0.049210      -0.023620       0.004501       0.019118              2.103677       1.749569       0.072989       0.478077       1.819650       0.258537       2.741812           0.001315
          227              H      -8.386257       9.525043      11.597535       0.098826       1.272446 0.92470386E+01  0.95051749E+02                                 2.018781                            1.832791      -1.254633       2.288590                    0.993432       3.820532      11.299117       0.437416       1.362243      -0.691159      -0.005460      -0.032552      -0.028099       0.043347       0.003439       0.012731       0.007030      -0.014434       0.013195      -0.017013      -0.000027       0.017040              2.163337       1.732426      -0.246956       0.060628       2.669870       0.659880       2.087716           0.000216
          228              H     -10.374340      13.241196      11.220400       0.122176       1.445314 0.11363761E+02  0.12063237E+03                                 2.081500                            1.956003      -1.042469       2.402025                    0.997527       3.445945       9.722937       0.457000       1.262549      -0.718166      -0.015277       0.001630      -0.040883       0.043675      -0.003946       0.010710      -0.008151       0.001029       0.019870      -0.010226      -0.007194       0.017420              2.112864       1.796286      -0.059072       0.348437       1.947050       0.064609       2.595257           0.000801
          229              H      20.718030      23.280423       1.242774       0.078317       1.423404 0.10479461E+02  0.10998942E+03                                 2.088013                            1.892537      -1.148327       2.320852                    0.995440       3.810309      11.005567       0.455316       1.281684      -0.709130       0.027468      -0.045437       0.000186       0.053094      -0.016295       0.007745       0.003521      -0.024445      -0.003752      -0.023059       0.002059       0.021000              2.188699       1.980624      -0.732387       0.139076       2.818549      -0.043930       1.766923          -0.000013
          230              H      19.261079      26.713092       2.333681       0.115586       1.061802 0.74419785E+01  0.72692599E+02                                 1.800867                            1.656686      -1.215580       2.311493                    0.994314       3.692862      10.761029       0.453400       1.383003      -0.686298      -0.008262       0.036333       0.023303       0.043948      -0.008892       0.006424       0.005894      -0.019061       0.015377      -0.018447       0.006002       0.012445              1.904987       1.431200      -0.211122      -0.079167       2.245034       0.623146       2.038726           0.000400
          231              H       6.022318       9.656639      19.600897       0.116539       1.284135 0.93949631E+01  0.94758553E+02                                 1.872341                            1.737696      -0.998990       2.409724                    0.998168       3.357528       9.126376       0.503848       1.205268      -0.729168      -0.033319       0.023614      -0.021535       0.046169      -0.020315       0.011190       0.005160      -0.013199      -0.011170      -0.026070       0.002605       0.023465              1.934805       2.072308      -0.198808       0.602041       1.644436      -0.168905       2.087670           0.000541
          232              H       8.587000       7.023338      20.856327       0.078849       1.449103 0.10801649E+02  0.11319228E+03                                 2.053949                            1.880080      -0.939831       2.416658                    0.998122       3.620246      10.140753       0.476305       1.227140      -0.723470       0.032485      -0.041730       0.002382       0.052937      -0.016674       0.009952       0.008232      -0.007796      -0.011708      -0.023627       0.004548       0.019079              2.104715       1.991258      -0.576062       0.202019       2.618031      -0.132195       1.704858           0.001316
          233              H      18.107890      27.440814       0.308795       0.098828       1.273018 0.92522268E+01  0.95124480E+02                                 2.019970                            1.833753      -1.254917       2.288441                    0.993427       3.821444      11.305321       0.437113       1.362908      -0.691030      -0.005785       0.040489       0.014342       0.043342      -0.004770       0.008458       0.000976      -0.024378      -0.023412      -0.017021       0.000013       0.017008              2.164710       1.559800      -0.174064       0.032046       2.655063       0.620006       2.279268           0.000215
          234              H       6.377800      11.505239      21.851052       0.122155       1.438785 0.11304116E+02  0.11987561E+03                                 2.076883                            1.952023      -1.042268       2.402114                    0.997530       3.446441       9.728383       0.456927       1.264051      -0.717748      -0.029065       0.029716      -0.013410       0.043677      -0.006293       0.011453      -0.007034       0.005637       0.001883      -0.010179      -0.007190       0.017369              2.108075       2.099728      -0.438463       0.253266       2.326258      -0.068350       1.898239           0.000794
          235              H       1.771262       4.657458      21.835865       0.078326       1.421902 0.10466489E+02  0.10982379E+03                                 2.086853                            1.891581      -1.148126       2.320943                    0.995446       3.809761      11.003994       0.455335       1.281976      -0.709060       0.012110       0.017452      -0.048664       0.053098      -0.001970      -0.006271      -0.016300       0.016922       0.035811      -0.023014       0.002014       0.021001              2.187442       1.835070       0.053354      -0.255396       1.778647      -0.601506       2.948608          -0.000013
          236              H      -0.251948       3.685705      25.007343       0.115647       1.061893 0.74430712E+01  0.72707628E+02                                 1.801147                            1.656946      -1.216329       2.311209                    0.994304       3.693036      10.762674       0.453296       1.383235      -0.686253      -0.033396      -0.006867       0.027707       0.043933      -0.003238      -0.005371      -0.010806       0.020309       0.008037      -0.018416       0.006009       0.012407              1.905268       2.387653       0.029871      -0.608782       1.426290      -0.125699       1.901863           0.000400
          237              H      18.769172      16.653297       0.658088       0.116553       1.277599 0.93377872E+01  0.94038162E+02                                 1.865145                            1.731647      -0.998895       2.409773                    0.998168       3.356139       9.115610       0.505057       1.204220      -0.729328       0.017555      -0.012465       0.040849       0.046176      -0.001797      -0.002458      -0.014164       0.023870       0.056696      -0.026077       0.002542       0.023535              1.927018       2.113527      -0.159122       0.555500       1.559296      -0.228046       2.108232           0.000542
          238              H       7.797544       3.311580      22.354742       0.078866       1.447993 0.10791696E+02  0.11306163E+03                                 2.052793                            1.879116      -0.939733       2.416717                    0.998124       3.619713      10.137990       0.476466       1.227012      -0.723491       0.006893       0.013869      -0.050618       0.052935       0.000120      -0.002572      -0.009458       0.026301       0.049216      -0.023598       0.004503       0.019095              2.103504       1.765841       0.078801      -0.084438       1.803086      -0.536825       2.741583           0.001317
          239              H      11.775712      17.188146       1.058003       0.098833       1.278573 0.92991753E+01  0.95717713E+02                                 2.025383                            1.838127      -1.254790       2.288511                    0.993429       3.821701      11.308559       0.436737       1.362505      -0.691157      -0.028873      -0.015996       0.028092       0.043343       0.007201      -0.002376      -0.014343       0.006920       0.013098      -0.017011      -0.000008       0.017018              2.170904       2.731635       0.103083      -0.605262       1.686242      -0.278572       2.094834           0.000215
          240              H      15.942031      16.552472       1.435138       0.122163       1.452668 0.11435609E+02  0.12160514E+03                                 2.090895                            1.964133      -1.042439       2.402042                    0.997529       3.448721       9.744061       0.455302       1.265068      -0.717698       0.006628      -0.013863       0.040859       0.043652      -0.003390       0.011273      -0.007345       0.004209       0.019545      -0.010224      -0.007151       0.017376              2.122623       1.976205       0.001421       0.055665       1.783101      -0.352640       2.608564           0.000800
          241              H       4.709913      14.503699       2.295715       0.078321       1.421967 0.10467068E+02  0.10983131E+03                                 2.086907                            1.891625      -1.148172       2.320918                    0.995445       3.809859      11.004328       0.455332       1.281966      -0.709062      -0.051996      -0.005541      -0.009214       0.053096       0.001876       0.004693      -0.003476       0.018787      -0.065867      -0.023015       0.002014       0.021001              2.187500       3.183825       0.228970       0.221235       1.828429      -0.008219       1.550247          -0.000015
          242              H       8.431910      13.673672       3.039860       0.115646       1.061876 0.74429069E+01  0.72705544E+02                                 1.801120                            1.656924      -1.216277       2.311233                    0.994305       3.692991      10.762470       0.453302       1.383228      -0.686255       0.036991      -0.022344       0.007907       0.043933      -0.002459       0.002522      -0.004931       0.003562      -0.051929      -0.018417       0.006011       0.012406              1.905240       2.287646      -0.577489       0.227727       1.991766      -0.214893       1.436306           0.000400
          243              H       7.096896      22.416787       2.095757       0.116554       1.277579 0.93376217E+01  0.94035990E+02                                 1.865118                            1.731625      -0.998890       2.409775                    0.998169       3.356117       9.115498       0.505063       1.204211      -0.729330       0.033378       0.030421       0.009628       0.046176       0.004891       0.010697       0.000827       0.016021      -0.070741      -0.026078       0.002542       0.023536              1.926986       1.809986       0.453319       0.069945       2.471958       0.173153       1.499016           0.000534
          244              H       3.759282      20.559433       1.389578       0.078861       1.448027 0.10792028E+02  0.11306603E+03                                 2.052826                            1.879146      -0.939772       2.416694                    0.998123       3.619778      10.138231       0.476461       1.227013      -0.723490      -0.050164      -0.010424      -0.013297       0.052933       0.001428       0.011350       0.002758       0.010816      -0.060317      -0.023598       0.004503       0.019095              2.103537       2.908634       0.291508       0.121399       1.829149       0.070531       1.572828           0.001310
          245              H       9.502429      15.849586       2.758907       0.098830       1.278585 0.92992818E+01  0.95719093E+02                                 2.025395                            1.838137      -1.254801       2.288504                    0.993428       3.821732      11.308671       0.436736       1.362504      -0.691158       0.040102      -0.016446       0.000193       0.043343      -0.000313      -0.004358       0.003814       0.017231      -0.046685      -0.017010      -0.000008       0.017018              2.170920       2.651112      -0.604199       0.106600       2.314502      -0.188608       1.547146           0.000215
          246              H       8.721257      19.992447       2.396959       0.122162       1.452625 0.11435213E+02  0.12159957E+03                                 2.090822                            1.964073      -1.042451       2.402033                    0.997528       3.448722       9.743929       0.455320       1.265034      -0.717705       0.037686       0.020354       0.008424       0.043652       0.012388       0.000486       0.003037      -0.005802      -0.026261      -0.010224      -0.007151       0.017376              2.122548       2.596373       0.266768       0.161052       2.087252       0.087763       1.684020           0.000789
          247              H       3.800670      23.318483       8.127387       0.078320       1.423390 0.10479328E+02  0.10998754E+03                                 2.087987                            1.892516      -1.148368       2.320832                    0.995440       3.810286      11.005435       0.455323       1.281672      -0.709133       0.012417       0.033523      -0.039258       0.053096       0.014954      -0.000686      -0.011103      -0.010258       0.037110      -0.023057       0.002056       0.021001              2.188672       1.752293       0.405906      -0.261787       2.296150      -0.691530       2.517573          -0.000016
          248              H       3.558892      21.687674      11.645626       0.115590       1.061808 0.74420381E+01  0.72693388E+02                                 1.800881                            1.656697      -1.215619       2.311477                    0.994314       3.692871      10.761101       0.453396       1.383011      -0.686297       0.004653      -0.007119       0.043116       0.043947       0.011736       0.003523      -0.003514      -0.002803       0.034833      -0.018447       0.006002       0.012445              1.905003       1.514129       0.066314       0.283692       1.467734      -0.135622       2.733146           0.000400
          249              H      -0.888547      17.033288       5.507690       0.116537       1.284156 0.93951095E+01  0.94760387E+02                                 1.872360                            1.737709      -0.999001       2.409718                    0.998168       3.357542       9.126428       0.503846       1.205268      -0.729168      -0.017609      -0.041566       0.009681       0.046168       0.015309       0.001459      -0.012211      -0.025267       0.029652      -0.026070       0.002606       0.023464              1.934826       1.727323       0.498825       0.058375       2.468179       0.157296       1.608976           0.000540
          250              H       0.522960      20.252577       3.854877       0.078844       1.449208 0.10802568E+02  0.11320463E+03                                 2.054068                            1.880175      -0.939900       2.416623                    0.998121       3.620393      10.141376       0.476286       1.227159      -0.723465       0.010787       0.038269      -0.034946       0.052935       0.011098       0.003054      -0.008959      -0.026483       0.031620      -0.023625       0.004547       0.019079              2.104844       1.750454       0.377846      -0.302520       2.288658      -0.529016       2.275420           0.001311
          251              H       1.946914      19.894622      11.263429       0.098828       1.273026 0.92523005E+01  0.95125420E+02                                 2.019978                            1.833760      -1.254920       2.288438                    0.993427       3.821454      11.305359       0.437112       1.362908      -0.691031      -0.005448      -0.008063       0.042235       0.043342       0.009317      -0.009327      -0.003195      -0.007843       0.032888      -0.017022       0.000013       0.017009              2.164718       1.733417       0.176163       0.183775       1.662669      -0.077924       3.098068           0.000215
          252              H      -0.041210      17.709908       8.233693       0.122154       1.438797 0.11304226E+02  0.11987712E+03                                 2.076903                            1.952040      -1.042243       2.402127                    0.997530       3.446432       9.728386       0.456923       1.264061      -0.717746      -0.015269      -0.036228       0.019030       0.043678       0.011190      -0.001873      -0.000369      -0.013876      -0.024855      -0.010179      -0.007190       0.017369              2.108097       1.792716       0.330022      -0.122598       2.371487      -0.311791       2.160087           0.000795
          253              H       0.051711       4.049382       4.528151       0.078325       1.424041 0.10484991E+02  0.11006233E+03                                 2.088726                            1.893114      -1.148430       2.320803                    0.995438       3.810470      11.006895       0.455217       1.281790      -0.709113       0.027468       0.022881       0.039255       0.053094       0.014851       0.010262       0.004373      -0.010819       0.037118      -0.023057       0.002022       0.021034              2.189495       1.981335       0.486936       0.565066       2.068593       0.477584       2.518556          -0.000014
          254              H      -1.405287       3.277768       1.009912       0.115652       1.061820 0.74421992E+01  0.72696654E+02                                 1.801018                            1.656804      -1.216413       2.311163                    0.994302       3.693089      10.762489       0.453337       1.383159      -0.686266      -0.008260       0.002024      -0.043087       0.043919       0.010015       0.004507      -0.002105      -0.012568       0.034822      -0.018446       0.006002       0.012444              1.905161       1.431312       0.037020       0.222456       1.550740      -0.222245       2.733430           0.000400
          255              H      26.688455      -2.466654       7.147848       0.116549       1.283345 0.93872269E+01  0.94648262E+02                                 1.870379                            1.736050      -0.998897       2.409770                    0.998170       3.356456       9.117890       0.504560       1.203977      -0.729462      -0.033325      -0.030458      -0.009694       0.046176       0.019859       0.012041       0.002730       0.000442       0.029605      -0.026074       0.002549       0.023525              1.932675       2.069912       0.619677      -0.128590       2.120693      -0.107269       1.607419           0.000538
          256              H      -1.746241      -0.062754       8.800661       0.078860       1.448073 0.10792396E+02  0.11306997E+03                                 2.052796                            1.879125      -0.939742       2.416711                    0.998124       3.619767      10.137945       0.476488       1.226944      -0.723506       0.032486       0.022926       0.034946       0.052936       0.016949       0.009495       0.000137       0.006652       0.031632      -0.023621       0.004502       0.019119              2.103496       1.990172       0.462596       0.397541       2.046451       0.461085       2.273864           0.001315
          257              H      28.440930       1.160307       1.392109       0.098825       1.272440 0.92469827E+01  0.95051033E+02                                 2.018776                            1.832786      -1.254630       2.288592                    0.993432       3.820525      11.299089       0.437416       1.362243      -0.691159      -0.005777      -0.007833      -0.042241       0.043347       0.009714      -0.000054       0.009891      -0.005568       0.032853      -0.017013      -0.000027       0.017040              2.163333       1.559018       0.114676       0.134602       1.835187      -0.147104       3.095794           0.000214
          258              H      27.043900      -1.442289       4.421845       0.122177       1.445269 0.11363324E+02  0.12062637E+03                                 2.081435                            1.955948      -1.042484       2.402017                    0.997527       3.445926       9.722775       0.457013       1.262526      -0.718171      -0.029057      -0.026477      -0.019030       0.043674       0.013107      -0.000222       0.001976      -0.003353      -0.024818      -0.010226      -0.007194       0.017420              2.112796       2.104411       0.440228       0.254054       2.069000       0.220336       2.164976           0.000791
          259              H      22.437442       1.968506      10.359823       0.078334       1.421787 0.10465583E+02  0.10981314E+03                                 2.086828                            1.891565      -1.148163       2.320929                    0.995444       3.809827      11.004530       0.455307       1.282066      -0.709040       0.012109      -0.050867       0.009211       0.053094      -0.004450       0.004869      -0.003232      -0.016974      -0.065868      -0.023022       0.002021       0.021000              2.187415       1.835073      -0.247870       0.081503       3.176964      -0.205842       1.550206          -0.000015
          260              H      20.414222       5.200956       9.615678       0.115621       1.062019 0.74440440E+01  0.72720423E+02                                 1.801391                            1.657128      -1.216463       2.311138                    0.994302       3.693368      10.764329       0.453236       1.383358      -0.686230      -0.033399       0.027435      -0.007901       0.043939      -0.003030       0.005513      -0.000703       0.000331      -0.051935      -0.018427       0.006021       0.012406              1.905574       2.388118      -0.542327       0.278579       1.892118      -0.143111       1.436486           0.000400
          261              H      -1.897067       6.856649      10.559781       0.116546       1.276371 0.93272068E+01  0.93915250E+02                                 1.864735                            1.731238      -0.998846       2.409792                    0.998169       3.356331       9.118591       0.504811       1.205017      -0.729127       0.017555       0.041608      -0.009621       0.046173      -0.001229       0.002802      -0.010331      -0.018573      -0.070718      -0.026062       0.002559       0.023503              1.926636       2.113014       0.560512      -0.139912       2.168135      -0.123663       1.498759           0.000541
          262              H      -2.535664       3.090814      11.265960       0.078842       1.448853 0.10799499E+02  0.11316333E+03                                 2.053657                            1.879855      -0.939537       2.416803                    0.998127       3.619930      10.139348       0.476352       1.227089      -0.723482       0.006893      -0.050790       0.013288       0.052950      -0.002289       0.001198      -0.011584      -0.010204      -0.060342      -0.023587       0.004508       0.019079              2.104402       1.766546      -0.112554      -0.026061       2.973299      -0.138036       1.573361           0.001316
          263              H      22.108865       6.935555       9.896631       0.098851       1.274362 0.92632762E+01  0.95259335E+02                                 2.020906                            1.834506      -1.254459       2.288679                    0.993435       3.820578      11.301242       0.437178       1.362400      -0.691147      -0.028868       0.032327      -0.000204       0.043340      -0.005647      -0.005033       0.002840      -0.013015      -0.046611      -0.016981      -0.000019       0.017000              2.165783       2.724379      -0.573583       0.212580       2.228661      -0.037502       1.544309           0.000216
          264              H      -4.724211       7.580004      10.258579       0.122166       1.435207 0.11269095E+02  0.11940882E+03                                 2.072803                            1.948430      -1.042352       2.402085                    0.997530       3.445213       9.720305       0.457559       1.263316      -0.717869       0.006628       0.042343      -0.008440       0.043682       0.011455      -0.002671      -0.001501      -0.011167      -0.026279      -0.010201      -0.007200       0.017401              2.103870       1.959297       0.046795      -0.028689       2.680677      -0.178579       1.671635           0.000799
          265              H      22.032388      19.234005       1.052941       0.078320       1.423386 0.10479291E+02  0.10998710E+03                                 2.087987                            1.892515      -1.148365       2.320834                    0.995440       3.810281      11.005431       0.455321       1.281676      -0.709132      -0.012417       0.050760      -0.009403       0.053096      -0.008071       0.012608       0.000262      -0.029943      -0.021945      -0.023057       0.002056       0.021001              2.188671       1.752292      -0.429665       0.220635       3.061095      -0.249898       1.752627          -0.000013
          266              H      22.274166      15.371713       0.706179       0.115590       1.061809 0.74420483E+01  0.72693513E+02                                 1.800882                            1.656698      -1.215619       2.311477                    0.994314       3.692874      10.761111       0.453396       1.383010      -0.686297      -0.004653      -0.040899      -0.015393       0.043947      -0.002817       0.011926       0.005178      -0.017858      -0.010332      -0.018447       0.006002       0.012445              1.905004       1.514130       0.212529       0.199274       2.534255       0.480121       1.666628           0.000401
          267              H      -4.277795      18.360195       7.805936       0.116537       1.284152 0.93950700E+01  0.94759853E+02                                 1.872353                            1.737702      -0.999001       2.409718                    0.998168       3.357538       9.126399       0.503848       1.205264      -0.729169       0.017609      -0.029167       0.031157       0.046168      -0.006391       0.013988      -0.005156      -0.037486      -0.007005      -0.026070       0.002605       0.023464              1.934818       1.727316      -0.198853       0.461181       1.687543      -0.293390       2.389595           0.000541
          268              H      -5.689302      21.401199       5.844327       0.078845       1.449205 0.10802538E+02  0.11320429E+03                                 2.054069                            1.880176      -0.939897       2.416625                    0.998121       3.620389      10.141379       0.476285       1.227164      -0.723464      -0.010787       0.049399      -0.015669       0.052935      -0.002904       0.011138      -0.003368      -0.036168       0.002565      -0.023625       0.004547       0.019079              2.104845       1.750455      -0.450912       0.175969       2.736867      -0.270251       1.827214           0.001314
          269              H      23.886144      14.806195       2.450112       0.098828       1.273029 0.92523230E+01  0.95125710E+02                                 2.019981                            1.833762      -1.254921       2.288438                    0.993427       3.821458      11.305374       0.437112       1.362907      -0.691031       0.005448      -0.040608      -0.014134       0.043342      -0.012736       0.003405       0.003825      -0.020002      -0.003588      -0.017022       0.000013       0.017009              2.164721       1.733419       0.071075       0.244449       2.806718       0.582577       1.954026           0.000217
          270              H      -5.125132      16.337699       5.856983       0.122155       1.438796 0.11304212E+02  0.11987692E+03                                 2.076900                            1.952037      -1.042245       2.402126                    0.997530       3.446432       9.728379       0.456924       1.264058      -0.717747       0.015269      -0.034594       0.021860       0.043677      -0.007217       0.008755      -0.008570       0.000329       0.017759      -0.010179      -0.007190       0.017369              2.108094       1.792714      -0.271181       0.224511       2.482947      -0.247438       2.048620           0.000799
          271              H      -9.876255      19.877089      11.602597       0.078321       1.421968 0.10467074E+02  0.10983142E+03                                 2.086909                            1.891627      -1.148171       2.320918                    0.995445       3.809862      11.004345       0.455332       1.281967      -0.709062       0.051996       0.005209       0.009406       0.053096       0.003127       0.003971      -0.011931       0.033432      -0.021932      -0.023015       0.002014       0.021001              2.187502       3.183828       0.077114       0.308911       1.626909      -0.124565       1.751770          -0.000013
          272              H     -13.598252      18.817630      11.949359       0.115646       1.061875 0.74429001E+01  0.72705461E+02                                 1.801119                            1.656923      -1.216276       2.311234                    0.994305       3.692991      10.762469       0.453302       1.383228      -0.686255      -0.036991      -0.018019       0.015397       0.043933       0.003413      -0.000869      -0.012937       0.017430      -0.010327      -0.018417       0.006011       0.012406              1.905238       2.287644       0.485957      -0.386261       1.761266      -0.347968       1.666804           0.000400
          273              H      18.736162      24.006737       4.849602       0.116552       1.277599 0.93378082E+01  0.94038471E+02                                 1.865150                            1.731652      -0.998896       2.409772                    0.998169       3.356143       9.115640       0.505054       1.204225      -0.729327      -0.033377       0.006872      -0.031160       0.046176       0.006818       0.009584      -0.011434       0.037257      -0.007032      -0.026078       0.002542       0.023535              1.927020       1.810015      -0.166085       0.427571       1.592314      -0.334722       2.378731           0.000539
          274              H      -8.925624      23.689648       6.811211       0.078860       1.448032 0.10792080E+02  0.11306677E+03                                 2.052836                            1.879155      -0.939772       2.416693                    0.998123       3.619786      10.138279       0.476459       1.227018      -0.723489       0.050164       0.006304       0.015676       0.052933       0.009115       0.006912      -0.009338       0.031767       0.002537      -0.023598       0.004503       0.019095              2.103548       2.908650      -0.040617       0.313157       1.575832      -0.075723       1.826161           0.001315
          275              H      16.330629      20.148883      10.205426       0.098829       1.278586 0.92992947E+01  0.95719275E+02                                 2.025398                            1.838140      -1.254802       2.288504                    0.993428       3.821736      11.308692       0.436735       1.362506      -0.691157      -0.040101      -0.008390       0.014146       0.043343      -0.003618      -0.002451      -0.004470       0.031579      -0.003641      -0.017010      -0.000008       0.017018              2.170923       2.651115       0.394414      -0.469957       1.902319      -0.426580       1.959336           0.000215
          276              H      17.111801      22.533737       6.798555       0.122158       1.452685 0.11435814E+02  0.12160783E+03                                 2.090905                            1.964145      -1.042460       2.402029                    0.997528       3.448771       9.744215       0.455303       1.265061      -0.717700      -0.037686       0.002881      -0.021839       0.043652      -0.005773       0.010971      -0.005423       0.008852       0.017700      -0.010225      -0.007151       0.017376              2.122634       2.596488       0.006095       0.311572       1.708881      -0.130730       2.062535           0.000794
          277              H       3.395616       6.625834      18.426463       0.078334       1.421747 0.10465272E+02  0.10980907E+03                                 2.086790                            1.891538      -1.148111       2.320953                    0.995444       3.809783      11.004363       0.455310       1.282068      -0.709040      -0.012109      -0.033411       0.039447       0.053094       0.006441      -0.001418      -0.019552       0.011296       0.018934      -0.023023       0.002023       0.020999              2.187368       1.835044       0.194503      -0.173896       2.135099      -0.807292       2.591962          -0.000013
          278              H       5.418836       8.886485      15.999131       0.115623       1.062013 0.74439657E+01  0.72719464E+02                                 1.801384                            1.657120      -1.216460       2.311142                    0.994302       3.693343      10.764240       0.453237       1.383358      -0.686229       0.033400       0.020560      -0.019809       0.043939       0.006290       0.000132      -0.011523       0.019074       0.004294      -0.018427       0.006021       0.012406              1.905571       2.388118       0.512420      -0.330388       1.674322      -0.268849       1.654272           0.000401
          279              H      -3.269275       8.896696      14.093207       0.116545       1.276378 0.93272756E+01  0.93916131E+02                                 1.864744                            1.731245      -0.998850       2.409789                    0.998169       3.356343       9.118638       0.504809       1.205018      -0.729127      -0.017555       0.029136      -0.031223       0.046173       0.003041       0.000336      -0.024498       0.005965       0.002896      -0.026062       0.002559       0.023503              1.926645       2.113024      -0.401422       0.415470       1.773198      -0.351680       1.893712           0.000541
          280              H      -2.630678       6.402237      17.001450       0.078843       1.448844 0.10799400E+02  0.11316206E+03                                 2.053652                            1.879849      -0.939517       2.416813                    0.998127       3.619912      10.139296       0.476351       1.227093      -0.723482      -0.006891      -0.036903       0.037341       0.052950       0.002180      -0.001383      -0.021065       0.006220      -0.011075      -0.023587       0.004509       0.019077              2.104396       1.766540       0.033706      -0.110501       2.042874      -0.675203       2.503774           0.001315
          281              H       3.724193       9.510456      14.356442       0.098852       1.274367 0.92633120E+01  0.95259786E+02                                 2.020911                            1.834508      -1.254464       2.288677                    0.993435       3.820581      11.301252       0.437178       1.362399      -0.691147       0.028867       0.016339      -0.027894       0.043340      -0.001535      -0.007407      -0.011490       0.011804       0.027847      -0.016981      -0.000019       0.017000              2.165790       2.724387       0.470891      -0.390459       1.747874      -0.315084       2.025108           0.000216
          282              H      -0.442131       9.519217      13.617359       0.122164       1.435237 0.11269361E+02  0.11941233E+03                                 2.072834                            1.948455      -1.042336       2.402091                    0.997530       3.445226       9.720368       0.457555       1.263319      -0.717869      -0.006629       0.028480      -0.032451       0.043682      -0.008041       0.008585      -0.008858       0.001575       0.011951      -0.010200      -0.007200       0.017401              2.103903       1.959320      -0.048246       0.026185       2.078571      -0.526234       2.273816           0.000798
          283              H      -5.218053      12.716658      19.540151       0.078325       1.424042 0.10485001E+02  0.11006246E+03                                 2.088727                            1.893115      -1.148431       2.320803                    0.995438       3.810472      11.006902       0.455217       1.281790      -0.709113      -0.027468      -0.022555      -0.039443       0.053094       0.001462       0.017992       0.007880      -0.016894       0.018893      -0.023057       0.002022       0.021034              2.189495       1.981336       0.245901       0.704229       1.992475       0.433638       2.594676          -0.000014
          284              H      -3.761055      15.377759      21.967483       0.115652       1.061820 0.74422021E+01  0.72696682E+02                                 1.801018                            1.656804      -1.216413       2.311163                    0.994302       3.693088      10.762483       0.453337       1.383158      -0.686266       0.008260       0.038327       0.019790       0.043919      -0.001104       0.010926       0.003766      -0.022736       0.004319      -0.018446       0.006002       0.012444              1.905160       1.431312       0.174143       0.143287       2.630234       0.400989       1.653935           0.000400
          285              H      -0.855397       7.189958      23.873407       0.116549       1.283347 0.93872424E+01  0.94648466E+02                                 1.870381                            1.736052      -0.998896       2.409770                    0.998170       3.356456       9.117895       0.504559       1.203979      -0.729462       0.033325      -0.006834       0.031224       0.046176       0.000499       0.023219       0.007871      -0.008461       0.002895      -0.026074       0.002549       0.023525              1.932678       2.069915      -0.421197       0.472366       1.828632      -0.275889       1.899485           0.000538
          286              H      -3.420101       6.960502      20.965164       0.078860       1.448072 0.10792383E+02  0.11306979E+03                                 2.052794                            1.879123      -0.939742       2.416710                    0.998124       3.619765      10.137932       0.476489       1.226942      -0.723506      -0.032487      -0.018802      -0.037327       0.052936      -0.000252       0.019425       0.008357      -0.007586      -0.011081      -0.023621       0.004502       0.019119              2.103493       1.990170       0.112988       0.599388       1.817702       0.329021       2.502606           0.001313
          287              H      -2.607872      13.988052      23.610172       0.098826       1.272439 0.92469747E+01  0.95050925E+02                                 2.018775                            1.832785      -1.254630       2.288593                    0.993432       3.820520      11.299071       0.437416       1.362243      -0.691159       0.005777       0.032665       0.027904       0.043348      -0.004903       0.008386       0.010853      -0.007234       0.027855      -0.017013      -0.000027       0.017040              2.163331       1.559017       0.059232       0.166612       2.908044       0.472298       2.022933           0.000214
          288              H      -1.210842      10.062932      24.349255       0.122177       1.445258 0.11363215E+02  0.12062488E+03                                 2.081422                            1.955936      -1.042481       2.402019                    0.997527       3.445915       9.722722       0.457016       1.262523      -0.718171       0.029057       0.003242       0.032444       0.043674      -0.006746       0.011241      -0.005111       0.008923       0.012010      -0.010226      -0.007195       0.017421              2.112782       2.104398      -0.000093       0.508270       1.950156       0.151728       2.283791           0.000789
          289              H      15.448065       5.946154       1.242774       0.078328       1.421809 0.10465850E+02  0.10981669E+03                                 2.086852                            1.891591      -1.148117       2.320946                    0.995444       3.809883      11.004745       0.455304       1.282069      -0.709039      -0.027463       0.045436       0.000192       0.053091      -0.016285      -0.007716      -0.003486      -0.024456      -0.003772      -0.023025       0.002026       0.020999              2.187435       1.979565      -0.731777      -0.138896       2.816752       0.043842       1.765986          -0.000013
          290              H      16.905031       2.513506       2.333681       0.115619       1.062007 0.74439255E+01  0.72718927E+02                                 1.801373                            1.657112      -1.216428       2.311154                    0.994303       3.693342      10.764204       0.453239       1.383353      -0.686231       0.008250      -0.036327       0.023302       0.043939      -0.008897      -0.006409      -0.005852      -0.019045       0.015391      -0.018428       0.006022       0.012407              1.905556       1.431553      -0.211253       0.079212       2.245768      -0.623421       2.039345           0.000399
          291              H       9.477643      -9.656268      19.600897       0.116545       1.276375 0.93272361E+01  0.93915627E+02                                 1.864739                            1.731241      -0.998851       2.409789                    0.998169       3.356341       9.118625       0.504810       1.205017      -0.729127       0.033320      -0.023621      -0.021534       0.046173      -0.020345      -0.011179      -0.005130      -0.013173      -0.011232      -0.026062       0.002559       0.023503              1.926641       2.063261      -0.197579      -0.597902       1.638314       0.167882       2.078349           0.000540
          292              H       6.912978      -7.022944      20.856327       0.078840       1.448849 0.10799496E+02  0.11316322E+03                                 2.053647                            1.879850      -0.939531       2.416803                    0.998127       3.619929      10.139320       0.476354       1.227084      -0.723484      -0.032494       0.041737       0.002390       0.052949      -0.016671      -0.009925      -0.008202      -0.007795      -0.011719      -0.023588       0.004510       0.019078              2.104387       1.990980      -0.575924      -0.201966       2.617555       0.132134       1.704626           0.001316
          293              H      18.058193       1.785745       0.308795       0.098848       1.274373 0.92633650E+01  0.95260457E+02                                 2.020916                            1.834513      -1.254460       2.288677                    0.993435       3.820597      11.301303       0.437178       1.362398      -0.691147       0.005782      -0.040488       0.014340       0.043340      -0.004791      -0.008428      -0.000948      -0.024338      -0.023418      -0.016981      -0.000019       0.017000              2.165798       1.560409      -0.174236      -0.032048       2.656556      -0.620551       2.280429           0.000214
          294              H       9.122191     -11.504827      21.851052       0.122161       1.435256 0.11269583E+02  0.11941529E+03                                 2.072850                            1.948471      -1.042369       2.402072                    0.997529       3.445279       9.720547       0.457554       1.263315      -0.717869       0.029060      -0.029725      -0.013415       0.043681      -0.006336      -0.011451       0.007081       0.005523       0.001870      -0.010200      -0.007200       0.017400              2.103919       2.095658      -0.437205      -0.252470       2.321473       0.068202       1.894627           0.000793
          295              H      13.728728      -4.657045      21.835865       0.078331       1.424000 0.10484603E+02  0.11005720E+03                                 2.088683                            1.893078      -1.148449       2.320798                    0.995438       3.810398      11.006617       0.455222       1.281788      -0.709114      -0.012112      -0.017452      -0.048662       0.053097      -0.001982       0.006297       0.016333       0.016937       0.035825      -0.023054       0.002019       0.021035              2.189449       1.836640       0.053394       0.255698       1.780090       0.602370       2.951616          -0.000013
          296              H      15.751981      -3.685232      25.007343       0.115644       1.061834 0.74422967E+01  0.72697656E+02                                 1.801016                            1.656801      -1.216392       2.311172                    0.994302       3.693080      10.762376       0.453344       1.383136      -0.686271       0.033391       0.006867       0.027708       0.043930      -0.003231       0.005396       0.010839       0.020309       0.008042      -0.018447       0.006007       0.012439              1.905160       2.387582       0.029932       0.608755       1.426194       0.125697       1.901706           0.000401
          297              H      17.396916      12.573270       0.658088       0.116548       1.283354 0.93873196E+01  0.94649481E+02                                 1.870393                            1.736062      -0.998897       2.409769                    0.998170       3.356466       9.117947       0.504556       1.203983      -0.729461      -0.017551       0.012470       0.040849       0.046176      -0.001800       0.002479       0.014173       0.023864       0.056630      -0.026074       0.002548       0.023525              1.932689       2.120193      -0.159915      -0.558164       1.563175       0.229147       2.114698           0.000542
          298              H       7.702454      -3.311157      22.354742       0.078863       1.448054 0.10792168E+02  0.11306705E+03                                 2.052785                            1.879110      -0.939715       2.416727                    0.998124       3.619733      10.137847       0.476488       1.226951      -0.723505      -0.006896      -0.013878      -0.050617       0.052936       0.000122       0.002597       0.009497       0.026312       0.049211      -0.023620       0.004501       0.019118              2.103488       1.765840       0.078780       0.084381       1.803087       0.536838       2.741539           0.001316
          299              H      24.390381      12.038428       1.058003       0.098829       1.272439 0.92469704E+01  0.95050878E+02                                 2.018775                            1.832785      -1.254634       2.288592                    0.993432       3.820511      11.299047       0.437416       1.362244      -0.691159       0.028871       0.015998       0.028099       0.043347       0.007211       0.002384       0.014346       0.006903       0.013195      -0.017013      -0.000027       0.017040              2.163329       2.720925       0.102531       0.601935       1.681358       0.277115       2.087705           0.000217
          300              H      20.224067      12.674109       1.435138       0.122179       1.445282 0.11363422E+02  0.12062783E+03                                 2.081466                            1.955972      -1.042455       2.402034                    0.997528       3.445898       9.722752       0.457005       1.262546      -0.718167      -0.006629       0.013861       0.040884       0.043675      -0.003393      -0.011255       0.007381       0.004161       0.019871      -0.010226      -0.007194       0.017420              2.112827       1.967385       0.001434      -0.055232       1.775884       0.350041       2.595213           0.000802
          301              H      10.789969       9.240083      11.412764       0.078317       1.423405 0.10479443E+02  0.10998899E+03                                 2.087997                            1.892522      -1.148373       2.320829                    0.995439       3.810303      11.005480       0.455323       1.281667      -0.709133       0.051995      -0.010749      -0.000189       0.053095      -0.004992       0.000734       0.008475       0.039496      -0.003759      -0.023057       0.002057       0.021001              2.188683       3.185756      -0.306301      -0.087790       1.613385       0.116478       1.766908          -0.000013
          302              H       7.067968       9.469501      10.321857       0.115588       1.061795 0.74419003E+01  0.72691620E+02                                 1.800859                            1.656677      -1.215565       2.311502                    0.994314       3.692829      10.760906       0.453401       1.383002      -0.686298      -0.037008      -0.004320      -0.023304       0.043947      -0.000926       0.003416       0.008022       0.026001       0.015380      -0.018447       0.006003       0.012445              1.904981       2.287292       0.091553       0.613908       1.388921       0.133073       2.038730           0.000400
          303              H       8.403076      13.023526      18.365717       0.116540       1.284144 0.93950644E+01  0.94759936E+02                                 1.872359                            1.737713      -0.998983       2.409727                    0.998168       3.357534       9.126443       0.503841       1.205279      -0.729166      -0.033369       0.023542       0.021536       0.046169      -0.011653       0.001135       0.012269       0.035804      -0.011169      -0.026069       0.002605       0.023465              1.934821       1.816954      -0.289097      -0.359929       1.899823       0.511311       2.087685           0.000540
          304              H      11.740664      11.483275      17.110287       0.078847       1.449153 0.10802079E+02  0.11319815E+03                                 2.054013                            1.880130      -0.939868       2.416640                    0.998121       3.620316      10.141077       0.476293       1.227156      -0.723466       0.050170      -0.016719      -0.002381       0.052936      -0.010519       0.004444       0.012125       0.027024      -0.011707      -0.023625       0.004546       0.019079              2.104786       2.910577      -0.251099      -0.191983       1.698877       0.146410       1.704903           0.001315
          305              H       5.997472      10.314167      12.346743       0.098828       1.273032 0.92523535E+01  0.95126127E+02                                 2.019986                            1.833766      -1.254932       2.288433                    0.993427       3.821470      11.305426       0.437111       1.362909      -0.691030      -0.040102      -0.008041      -0.014342       0.043342       0.003950      -0.001899       0.008300       0.024958      -0.023412      -0.017022       0.000013       0.017008              2.164728       2.642799       0.208825       0.573881       1.572099       0.236883       2.279285           0.000216
          306              H       6.778689      12.072180      16.115562       0.122155       1.438784 0.11304110E+02  0.11987551E+03                                 2.076883                            1.952023      -1.042247       2.402124                    0.997530       3.446430       9.728346       0.456927       1.264052      -0.717748      -0.037705       0.017499       0.013410       0.043677      -0.006667      -0.010450       0.008453       0.003525       0.001884      -0.010179      -0.007190       0.017369              2.108074       2.576676      -0.269835      -0.148860       1.849308       0.216000       1.898239           0.000796
          307              H      11.699353      18.697840      16.130749       0.078323       1.421952 0.10466952E+02  0.10982987E+03                                 2.086899                            1.891620      -1.148164       2.320923                    0.995445       3.809842      11.004291       0.455331       1.281973      -0.709061      -0.012419      -0.017234       0.048663       0.053097      -0.006850      -0.013278      -0.011346      -0.010686       0.035812      -0.023015       0.002013       0.021001              2.187492       1.751418       0.023766      -0.481988       1.862376      -0.441311       2.948680          -0.000015
          308              H      11.941136      20.929258      12.959271       0.115647       1.061893 0.74430814E+01  0.72707752E+02                                 1.801147                            1.656947      -1.216329       2.311209                    0.994304       3.693041      10.762691       0.453296       1.383235      -0.686253      -0.004657       0.033775      -0.027707       0.043933      -0.008901      -0.008398      -0.008666      -0.011726       0.008038      -0.018416       0.006010       0.012407              1.905266       1.514330      -0.278888       0.084412       2.299603      -0.615863       1.901867           0.000400
          309              H      16.388480      13.286505      11.997450       0.116549       1.277622 0.93379552E+01  0.94040247E+02                                 1.865165                            1.731660      -0.998912       2.409763                    0.998168       3.356163       9.115685       0.505056       1.204217      -0.729328       0.017604      -0.012397      -0.040848       0.046175      -0.008900      -0.012534      -0.007039      -0.016307       0.056694      -0.026078       0.002543       0.023535              1.927041       1.720906      -0.297943      -0.400179       1.951950       0.447728       2.108266           0.000541
          310              H      14.976999      13.464821      15.611872       0.078858       1.448081 0.10792516E+02  0.11307259E+03                                 2.052889                            1.879197      -0.939784       2.416686                    0.998123       3.619855      10.138560       0.476451       1.227024      -0.723487      -0.010778      -0.011122       0.050615       0.052932      -0.008173      -0.008060      -0.005578      -0.020608       0.049214      -0.023598       0.004504       0.019095              2.103604       1.749491       0.073000      -0.478014       1.819592      -0.258568       2.741727           0.001314
          311              H      13.553091      19.701730      11.597535       0.098829       1.278585 0.92992861E+01  0.95719129E+02                                 2.025394                            1.838137      -1.254791       2.288509                    0.993429       3.821727      11.308648       0.436737       1.362503      -0.691158       0.005458       0.032553      -0.028092       0.043343       0.003426      -0.012731      -0.007022      -0.014435       0.013099      -0.017011      -0.000008       0.017019              2.170918       1.737614      -0.248360      -0.060893       2.680290      -0.663506       2.094850           0.000215
          312              H      15.541169      15.985570      11.220400       0.122159       1.452711 0.11436062E+02  0.12161126E+03                                 2.090943                            1.964177      -1.042455       2.402032                    0.997528       3.448781       9.744310       0.455295       1.265074      -0.717697       0.015279      -0.001628      -0.040858       0.043652      -0.003959      -0.010683       0.008180       0.000987       0.019542      -0.010224      -0.007150       0.017375              2.122675       1.803701      -0.059586      -0.351035       1.955698      -0.065068       2.608627           0.000799
          313              H      24.061796      -1.968311      10.359823       0.078327       1.421894 0.10466416E+02  0.10982284E+03                                 2.086846                            1.891575      -1.148123       2.320946                    0.995446       3.809750      11.003954       0.455335       1.281977      -0.709060      -0.012110       0.050870       0.009218       0.053098      -0.004446      -0.004842       0.003266      -0.016970      -0.065863      -0.023014       0.002013       0.021001              2.187434       1.835065      -0.247857      -0.081489       3.177027       0.205838       1.550209          -0.000015
          314              H      26.085006      -5.200774       9.615678       0.115647       1.061891 0.74430473E+01  0.72707342E+02                                 1.801145                            1.656944      -1.216328       2.311210                    0.994304       3.693032      10.762662       0.453296       1.383236      -0.686253       0.033396      -0.027429      -0.007906       0.043934      -0.003033      -0.005490       0.000734       0.000321      -0.051926      -0.018416       0.006009       0.012407              1.905266       2.387651      -0.542158      -0.278517       1.891828       0.143075       1.436320           0.000400
          315              H       7.063886      22.370104      10.559781       0.116552       1.277591 0.93377155E+01  0.94037148E+02                                 1.865128                            1.731632      -0.998897       2.409772                    0.998168       3.356131       9.115539       0.505063       1.204209      -0.729330      -0.017555      -0.041609      -0.009629       0.046176      -0.001230      -0.002785       0.010361      -0.018609      -0.070740      -0.026077       0.002542       0.023536              1.927000       2.113505       0.560631       0.139938       2.168473       0.123664       1.499022           0.000536
          316              H      18.035514      -3.090602      11.265960       0.078866       1.447994 0.10791704E+02  0.11306173E+03                                 2.052794                            1.879117      -0.939734       2.416716                    0.998124       3.619714      10.137995       0.476466       1.227012      -0.723491      -0.006893       0.050771       0.013297       0.052935      -0.002288      -0.001182       0.011620      -0.010209      -0.060315      -0.023598       0.004503       0.019095              2.103504       1.765842      -0.112526       0.026026       2.971867       0.137956       1.572804           0.001313
          317              H      14.057346      22.291186       9.896631       0.098832       1.278570 0.92991546E+01  0.95717440E+02                                 2.025380                            1.838125      -1.254791       2.288511                    0.993429       3.821699      11.308547       0.436738       1.362504      -0.691158       0.028873      -0.032326      -0.000192       0.043344      -0.005659       0.005048      -0.002838      -0.013008      -0.046686      -0.017011      -0.000008       0.017018              2.170900       2.731632      -0.575715      -0.213352       2.233933       0.037633       1.547136           0.000215
          318              H       9.891027      21.646744      10.258579       0.122163       1.452608 0.11435000E+02  0.12159670E+03                                 2.090805                            1.964055      -1.042439       2.402041                    0.997529       3.448683       9.743785       0.455322       1.265034      -0.717705      -0.006628      -0.042316      -0.008423       0.043653       0.011458       0.002701       0.001471      -0.011061      -0.026263      -0.010225      -0.007152       0.017376              2.122530       1.976120       0.047493       0.029061       2.707464       0.181095       1.684006           0.000790
          319              H       5.115028      25.177258       4.528151       0.078316       1.423407 0.10479479E+02  0.10998960E+03                                 2.088012                            1.892536      -1.148329       2.320851                    0.995440       3.810310      11.005557       0.455318       1.281680      -0.709131      -0.027467      -0.022879       0.039257       0.053095       0.014855      -0.010239      -0.004344      -0.010822       0.037117      -0.023059       0.002059       0.021000              2.188698       1.980623       0.486631      -0.564733       2.067863      -0.477328       2.517608          -0.000017
          320              H       6.571979      25.948806       1.009912       0.115585       1.061804 0.74419984E+01  0.72692834E+02                                 1.800869                            1.656687      -1.215581       2.311492                    0.994314       3.692866      10.761040       0.453400       1.383002      -0.686298       0.008262      -0.002015      -0.043117       0.043948       0.010010      -0.004489       0.002150      -0.012575       0.034834      -0.018447       0.006002       0.012445              1.904989       1.431201       0.036999      -0.222422       1.550648       0.222250       2.733118           0.000398
          321              H      19.810740       2.466789       7.147848       0.116540       1.284127 0.93948842E+01  0.94757537E+02                                 1.872331                            1.737687      -0.998986       2.409727                    0.998168       3.357513       9.126318       0.503849       1.205266      -0.729169       0.033319       0.030457      -0.009683       0.046169       0.019848      -0.011999      -0.002696       0.000408       0.029651      -0.026069       0.002604       0.023465              1.934794       2.072295       0.620783       0.128840       2.123129       0.107467       1.608957           0.000540
          322              H      17.246058       0.062920       8.800661       0.078848       1.449104 0.10801666E+02  0.11319251E+03                                 2.053951                            1.880082      -0.939830       2.416659                    0.998122       3.620246      10.140756       0.476305       1.227141      -0.723470      -0.032485      -0.022927       0.034948       0.052937       0.016956      -0.009465      -0.000106       0.006648       0.031622      -0.023627       0.004548       0.019079              2.104718       1.991259       0.462981      -0.397880       2.047629      -0.461512       2.275265           0.001313
          323              H       7.725168      28.066273       1.392109       0.098827       1.273020 0.92522378E+01  0.95124602E+02                                 2.019970                            1.833753      -1.254917       2.288441                    0.993427       3.821443      11.305311       0.437113       1.362907      -0.691031       0.005785       0.007824      -0.042236       0.043342       0.009710       0.000098      -0.009859      -0.005611       0.032888      -0.017021       0.000013       0.017008              2.164711       1.559800       0.114783      -0.134723       1.836278       0.147291       3.098054           0.000213
          324              H      19.455258       1.442372       4.421845       0.122155       1.438762 0.11303881E+02  0.11987238E+03                                 2.076852                            1.951996      -1.042260       2.402118                    0.997530       3.446415       9.728249       0.456934       1.264042      -0.717750       0.029066       0.026471      -0.019030       0.043677       0.013065       0.000276      -0.001889      -0.003274      -0.024854      -0.010179      -0.007190       0.017369              2.108042       2.099696       0.438554      -0.253086       2.064401      -0.219508       2.160029           0.000792
          325              H       1.366117       5.908225       8.127387       0.078328       1.424045 0.10485025E+02  0.11006271E+03                                 2.088722                            1.893111      -1.148485       2.320778                    0.995438       3.810472      11.006876       0.455220       1.281781      -0.709115      -0.012418      -0.033524      -0.039257       0.053096       0.014950       0.000706       0.011135      -0.010256       0.037109      -0.023054       0.002018       0.021036              2.189491       1.752844       0.406154       0.261921       2.297079       0.691941       2.518551          -0.000013
          326              H       1.607942       7.539100      11.645626       0.115643       1.061836 0.74423252E+01  0.72698008E+02                                 1.801018                            1.656804      -1.216393       2.311171                    0.994302       3.693091      10.762415       0.453344       1.383135      -0.686271      -0.004655       0.007110       0.043100       0.043930       0.011741      -0.003493       0.003551      -0.002816       0.034800      -0.018447       0.006008       0.012439              1.905161       1.514200       0.066324      -0.283694       1.467848       0.135653       2.733435           0.000401
          327              H       6.055300      12.193370       5.507690       0.116546       1.283367 0.93873880E+01  0.94650260E+02                                 1.870397                            1.736062      -0.998902       2.409765                    0.998170       3.356477       9.117955       0.504559       1.203974      -0.729463       0.017608       0.041572       0.009692       0.046176       0.015307      -0.001440       0.012263      -0.025307       0.029604      -0.026074       0.002549       0.023525              1.932695       1.725580       0.497944      -0.058270       2.465076      -0.156992       1.607428           0.000538
          328              H       4.643770       8.974050       3.854877       0.078855       1.448196 0.10793480E+02  0.11308478E+03                                 2.052958                            1.879255      -0.939765       2.416697                    0.998124       3.619932      10.138741       0.476456       1.226990      -0.723495      -0.010785      -0.038270      -0.034944       0.052934       0.011091      -0.003035       0.008998      -0.026478       0.031630      -0.023620       0.004501       0.019118              2.103670       1.749564       0.377533       0.302243       2.287374       0.528573       2.274072           0.001313
          329              H       3.219915       9.332145      11.263429       0.098825       1.272449 0.92470654E+01  0.95052092E+02                                 2.018785                            1.832794      -1.254634       2.288589                    0.993432       3.820536      11.299133       0.437415       1.362243      -0.691159       0.005460       0.008059       0.042240       0.043347       0.009306       0.009344       0.003247      -0.007881       0.032853      -0.017014      -0.000027       0.017040              2.163342       1.732428       0.175982      -0.183559       1.661786       0.077874       3.095810           0.000216
          330              H       5.207998      11.516801       8.233693       0.122175       1.445300 0.11363622E+02  0.12063045E+03                                 2.081480                            1.955986      -1.042466       2.402026                    0.997527       3.445935       9.722871       0.457004       1.262542      -0.718168       0.015277       0.036221       0.019029       0.043675       0.011248       0.001937       0.000449      -0.013867      -0.024819      -0.010226      -0.007194       0.017420              2.112844       1.796270       0.331287       0.123056       2.377234       0.312979       2.165027           0.000793
          331              H       0.456796      14.722898       2.295715       0.078328       1.421817 0.10465897E+02  0.10981718E+03                                 2.086846                            1.891585      -1.148157       2.320928                    0.995443       3.809889      11.004718       0.455308       1.282055      -0.709042       0.051993       0.005542      -0.009208       0.053092       0.001875      -0.004670       0.003514       0.018793      -0.065875      -0.023024       0.002024       0.021000              2.187430       3.183676       0.228932      -0.221234       1.828395       0.008229       1.550218          -0.000015
          332              H      -3.265190      15.552939       3.039860       0.115621       1.061998 0.74438190E+01  0.72717596E+02                                 1.801361                            1.657099      -1.216407       2.311166                    0.994303       3.693303      10.764054       0.453242       1.383351      -0.686231      -0.036998       0.022346       0.007902       0.043938      -0.002460      -0.002500       0.004964       0.003551      -0.051938      -0.018428       0.006022       0.012406              1.905545       2.288061      -0.577683      -0.227782       1.992106       0.214941       1.436468           0.000400
          333              H      -1.930189       6.809807       2.095757       0.116546       1.276372 0.93272383E+01  0.93915733E+02                                 1.864743                            1.731246      -0.998847       2.409790                    0.998170       3.356340       9.118651       0.504806       1.205025      -0.729125      -0.033377      -0.030421       0.009619       0.046173       0.004880      -0.010674      -0.000801       0.015991      -0.070719      -0.026062       0.002559       0.023503              1.926642       1.809722       0.453281      -0.069952       2.471438      -0.173128       1.498765           0.000539
          334              H       1.407415       8.667148       1.389578       0.078839       1.448878 0.10799730E+02  0.11316645E+03                                 2.053687                            1.879879      -0.939551       2.416793                    0.998127       3.619974      10.139532       0.476346       1.227096      -0.723481       0.050181       0.010432      -0.013289       0.052948       0.001426      -0.011320      -0.002732       0.010811      -0.060343      -0.023587       0.004510       0.019077              2.104431       2.909995       0.291718      -0.121466       1.829915      -0.070590       1.573383           0.001313
          335              H      -4.335713      13.377020       2.758907       0.098849       1.274383 0.92634585E+01  0.95261694E+02                                 2.020929                            1.834523      -1.254476       2.288668                    0.993435       3.820620      11.301401       0.437176       1.362400      -0.691147      -0.040100       0.016440       0.000204       0.043340      -0.000302       0.004355      -0.003799       0.017222      -0.046610      -0.016981      -0.000019       0.017000              2.165811       2.644295      -0.601924      -0.106219       2.308815       0.187923       1.544324           0.000216
          336              H      -3.554546       9.234152       2.396959       0.122160       1.435290 0.11269930E+02  0.11942002E+03                                 2.072897                            1.948513      -1.042361       2.402076                    0.997529       3.445299       9.720680       0.457545       1.263329      -0.717866      -0.037712      -0.020364       0.008440       0.043681       0.012419      -0.000524      -0.003019      -0.005715      -0.026277      -0.010200      -0.007200       0.017400              2.103967       2.571245       0.263115      -0.158812       2.068959      -0.086579       1.671699           0.000798
          337              C      -5.620699       5.186383      13.878569       0.146482      25.791536 0.30653902E+03  0.66602754E+04                                 7.687673                            5.879566       0.235120       2.081822                    0.999867      26.228687      74.530036       0.666598       0.422898      -1.051125      -0.057490      -0.003399       0.009184       0.058318       0.001353      -0.003922      -0.027918       0.020443      -0.054851      -0.038990       0.016079       0.022910              8.954582      11.324352       0.276527      -1.247111       7.178083       3.636201       8.361313           0.028175
          338              C      -7.645583       4.598050      13.662919      -0.076405      31.756748 0.40493018E+03  0.94042466E+04                                 8.809060                            6.748783       0.218569       2.044703                    0.999723      29.198954      84.955133       0.625259       0.421796      -1.054931       0.056518      -0.026732      -0.053673       0.082400       0.010952       0.015156      -0.012774       0.032868      -0.050212      -0.032042       0.001088       0.030954             10.598867      11.586136       1.478771       0.267642       9.564578       5.453531      10.645888           0.013796
          339              C      -7.543068       5.457614      14.748764       0.107653      35.400394 0.40214143E+03  0.92732495E+04                                 9.504496                            6.768409       0.008020       2.005096                    0.999581      26.853121      76.493918       0.621767       0.427194      -1.057264       0.062978       0.037890       0.036526       0.082073      -0.002060      -0.018762       0.030286       0.060224      -0.003733      -0.049697       0.006710       0.042987             11.827116      12.845494      -1.923334      -3.820303      10.023058       6.372765      12.612797           0.008320
          340              C      -6.736426       8.526877      18.630724       0.105737      38.735397 0.39541541E+03  0.90630240E+04                                10.060590                            6.647203      -0.018915       1.990493                    0.999466      26.808204      75.676738       0.637721       0.419040      -1.064335       0.044964      -0.024205      -0.041923       0.066069       0.020202      -0.021035       0.013954       0.095987      -0.028305      -0.054836      -0.006644       0.061480             13.678110      14.357537       4.815419       6.739936       9.555069       6.968870      17.121723           0.003652
          341              C      -6.469201       9.190185      19.805411      -0.086528      31.700187 0.39235087E+03  0.90105370E+04                                 8.683715                            6.557857       0.278895       2.056767                    0.999888      29.070320      83.201258       0.648858       0.411037      -1.065297       0.077481       0.022235       0.028167       0.085388       0.001437      -0.035714       0.005419       0.062958      -0.046949      -0.035737      -0.021166       0.056903             10.542693       9.292160       0.963755       1.028002       7.197444       4.948041      15.138476           0.022697
          342              C      -4.654504       8.998156      18.733234       0.153108      25.167711 0.29164749E+03  0.62408656E+04                                 7.464270                            5.667206       0.407721       2.138082                    0.999670      25.708959      71.840158       0.693120       0.412963      -1.060348      -0.055788       0.000372       0.011306       0.056923      -0.000679      -0.011365      -0.031135       0.016313      -0.051954      -0.042329       0.014333       0.027996              8.651703      10.210933       0.676646       0.442955       5.418194       2.921932      10.325980           0.031844
          343              C      -8.714839       5.864454      15.472661      -0.007799      35.219131 0.38313059E+03  0.88053038E+04                                 9.557870                            6.676601      -0.048763       1.973845                    0.999406      28.486113      83.360036       0.610820       0.436310      -1.042530       0.019397       0.010049       0.012737       0.025288       0.030741       0.061104      -0.065481      -0.016952      -0.077044      -0.111469       0.041110       0.070359             12.000598      11.084198      -0.677965      -1.254750      10.868926       7.257336      14.048671          -0.000577
          344              C      -7.894363       7.884034      18.089826      -0.017228      35.727502 0.39390781E+03  0.90729375E+04                                 9.558169                            6.666567       0.076192       2.008047                    0.999678      28.448108      82.061547       0.628509       0.423098      -1.055561      -0.003133      -0.016589      -0.010635       0.019953      -0.029667      -0.014360      -0.040140      -0.042898       0.004528      -0.056940       0.001494       0.055446             12.370745      12.716122       3.801429       4.456782       9.438508       6.133019      14.957605           0.019488
          345              C      -3.569716       3.736258      24.088045       0.146531      25.789414 0.30653033E+03  0.66599218E+04                                 7.686910                            5.879247       0.235042       2.081815                    0.999866      26.226642      74.519005       0.666667       0.422865      -1.051164       0.015963      -0.055363      -0.009175       0.058344      -0.005399       0.025210       0.013176      -0.017656      -0.055007      -0.039265       0.016159       0.023106              8.953532       7.463886      -1.087663      -3.843212      11.036357      -0.036210       8.360353           0.028169
          346              C      -3.449445       1.631071      24.303695      -0.076531      31.751312 0.40488346E+03  0.94029127E+04                                 8.807852                            6.748244       0.218738       2.044735                    0.999724      29.200063      84.957894       0.625304       0.421777      -1.054940      -0.044035       0.044401       0.053655       0.082398      -0.001848       0.017311      -0.009691      -0.039278      -0.050195      -0.032177       0.001387       0.030790             10.596817       8.858013       0.513957      -5.051035      12.289033      -2.068813      10.643407           0.013796
          347              C      -2.673226       2.014221      23.217850       0.107689      35.392942 0.40206116E+03  0.92708731E+04                                 9.503155                            6.767713       0.008162       2.005160                    0.999582      26.851378      76.485097       0.621806       0.427192      -1.057273       0.014701       0.071977      -0.036480       0.082022      -0.020568      -0.034703       0.007809      -0.044237      -0.003703      -0.049568       0.006456       0.043112             11.825008      11.542489      -2.384041      -7.279074      11.323552       1.478564      12.608983           0.008319
          348              C      -0.048422       3.797735      19.335890       0.105725      38.734496 0.39540460E+03  0.90626394E+04                                10.060376                            6.647082      -0.018800       1.990549                    0.999466      26.807008      75.670751       0.637737       0.419036      -1.064346      -0.037804       0.034333       0.041888       0.066049      -0.014442      -0.020066       0.015318      -0.099979      -0.028302      -0.054725      -0.006776       0.061501             13.677119       7.059382       2.234961      -4.319121      16.860017      -8.677762      17.111956           0.003654
          349              C       0.487861       4.270756      18.161203      -0.086532      31.707075 0.39259099E+03  0.90171472E+04                                 8.685334                            6.560803       0.279053       2.056827                    0.999888      29.069074      83.194203       0.648593       0.411154      -1.065254      -0.004875       0.080464      -0.028176       0.085394      -0.018663      -0.016854       0.032066      -0.050711      -0.046975      -0.035679      -0.021309       0.056988             10.544034       6.824414       0.093591      -4.320243       9.669218      -2.624513      15.138471           0.022697
          350              C      -0.298063       5.917682      19.233380       0.153103      25.167435 0.29166087E+03  0.62411376E+04                                 7.463989                            5.667241       0.407904       2.138135                    0.999670      25.707994      71.834160       0.693145       0.412949      -1.060372       0.018935      -0.052476      -0.011307       0.056922      -0.005648       0.025707       0.021242      -0.011868      -0.051943      -0.042520       0.014327       0.028192              8.651375       5.525028      -0.979366      -2.606848      10.103602      -1.392353      10.325496           0.031836
          351              C      -1.899076       1.045062      22.493953      -0.007828      35.200308 0.38286144E+03  0.87976070E+04                                 9.553377                            6.673188      -0.048755       1.973848                    0.999406      28.485225      83.351349       0.611120       0.436171      -1.042609       0.002991       0.021624      -0.012707       0.025258       0.029253       0.082307      -0.035526      -0.025470      -0.077176      -0.111552       0.041012       0.070540             11.994687      11.310733      -0.593982      -7.254834      10.632682      -1.237932      14.040644          -0.000578
          352              C      -0.268520       2.491751      19.876788      -0.017225      35.685501 0.39333091E+03  0.90565474E+04                                 9.547627                            6.658852       0.076256       2.008072                    0.999678      28.446839      82.050246       0.629259       0.422739      -1.055760      -0.014598      -0.008475       0.010653       0.019960      -0.009563       0.033210       0.027146       0.070652       0.004403      -0.057158       0.001551       0.055608             12.354780       7.403449       1.918405      -4.289383      14.728578      -6.228517      14.932313           0.019495
          353              C       0.427406      -1.513888       5.071833       0.146463      25.791936 0.30657146E+03  0.66610788E+04                                 7.687562                            5.879748       0.235081       2.081801                    0.999867      26.228343      74.526776       0.666617       0.422880      -1.051149       0.028260       0.024099      -0.044979       0.058331       0.020497       0.004793      -0.015611       0.039004       0.034383      -0.039229       0.016226       0.023003              8.954337       6.394094      -0.532805      -3.726916      10.787983       0.128788       9.680935           0.028151
          354              C       1.203628      -0.042635       3.758189      -0.076487      31.754491 0.40490616E+03  0.94036575E+04                                 8.808813                            6.748618       0.218757       2.044736                    0.999723      29.200839      84.963670       0.625255       0.421800      -1.054916      -0.050077       0.022169       0.061595       0.082421       0.014848       0.005187      -0.026839      -0.006535       0.011390      -0.032096       0.001330       0.030766             10.598451       6.630726      -1.070153      -3.227208      15.646445       0.510590       9.518182           0.013788
          355              C       1.650839      -1.290905       3.345618       0.107711      35.393664 0.40206700E+03  0.92711005E+04                                 9.503409                            6.767861       0.008178       2.005165                    0.999581      26.851560      76.487587       0.621781       0.427204      -1.057258      -0.009003      -0.075997       0.029520       0.082025      -0.009285      -0.042741      -0.003540      -0.022664       0.038422      -0.049555       0.006470       0.043086             11.825513       8.631377      -2.630544      -5.948286      13.128649       3.361255      13.716512           0.008313
          356              C      -7.228336      23.268011       2.232184       0.105741      38.727423 0.39535024E+03  0.90610434E+04                                10.058552                            6.646271      -0.018628       1.990601                    0.999466      26.806148      75.665810       0.637829       0.418992      -1.064379      -0.037808       0.019134       0.050707       0.066081       0.008433      -0.050540      -0.027787      -0.004134       0.005326      -0.054649      -0.006796       0.061446             13.674751       7.610882      -3.863224      -1.025140      25.198070      -4.013719       8.215301           0.003657
          357              C      -6.670972      22.021643       2.067409      -0.086523      31.712387 0.39264284E+03  0.90186588E+04                                 8.686723                            6.561309       0.278990       2.056810                    0.999888      29.069390      83.197273       0.648556       0.411164      -1.065246      -0.013298      -0.067598       0.050443       0.085387       0.012299      -0.043696      -0.005875       0.025961       0.051377      -0.035766      -0.021158       0.056924             10.546567       8.659248      -4.531636      -2.400161      15.294614       0.093530       7.685839           0.022699
          358              C      -8.060769      21.913228       3.659982       0.153170      25.165229 0.29162507E+03  0.62402015E+04                                 7.463471                            5.666813       0.407913       2.138156                    0.999669      25.707447      71.832447       0.693183       0.412937      -1.060376       0.027676       0.019532      -0.045766       0.056939       0.021436       0.002850      -0.011092       0.052896       0.036356      -0.042487       0.014428       0.028058              8.650811       6.943978      -2.140364      -2.516045      11.034543      -1.263356       7.973913           0.031857
          359              C      -7.892326      27.798857       2.153973      -0.007828      35.210839 0.38302807E+03  0.88023120E+04                                 9.555964                            6.675405      -0.048847       1.973813                    0.999406      28.485504      83.353798       0.610920       0.436271      -1.042559      -0.000759      -0.023202       0.009997       0.025275       0.039373       0.070412      -0.052331       0.011064      -0.056330      -0.111494       0.040961       0.070533             11.997981       7.894104      -3.498793      -4.184594      16.451033       3.110445      11.648805          -0.000579
          360              C      -6.980959      24.554705       1.657875      -0.017222      35.731207 0.39397057E+03  0.90744558E+04                                 9.558820                            6.667283       0.076395       2.008116                    0.999678      28.445903      82.046985       0.628469       0.423122      -1.055580       0.000180       0.018679       0.007029       0.019959       0.002959       0.026822       0.018088       0.085314       0.060723      -0.057142       0.001490       0.055651             12.371747       7.529590      -2.924169      -1.542738      21.546249      -2.353589       8.039403           0.019483
          361              C      -1.569675      21.818279       7.583705       0.146507      25.790909 0.30651564E+03  0.66595930E+04                                 7.687229                            5.879059       0.235236       2.081872                    0.999867      26.227774      74.524736       0.666679       0.422858      -1.051158       0.013290       0.034693       0.045006       0.058359       0.003680       0.016455       0.000849      -0.056129       0.034400      -0.039318       0.016216       0.023102              8.954250      10.634089       0.966219      -1.363547       6.547482       3.471411       9.681179           0.028170
          362              C      -0.441284      23.040546       8.897349      -0.076531      31.756993 0.40493799E+03  0.94043445E+04                                 8.808511                            6.748373       0.218842       2.044762                    0.999724      29.199458      84.952424       0.625353       0.421736      -1.054982       0.037527      -0.039818      -0.061569       0.082368       0.013586       0.027240       0.004318      -0.013664       0.011290      -0.032232       0.001170       0.031062             10.598181      15.317638       2.000694      -1.557182       6.959517       2.872180       9.517386           0.013795
          363              C      -1.767229      23.046103       9.309920       0.107726      35.396713 0.40210390E+03  0.92720209E+04                                 9.503385                            6.767827       0.008149       2.005160                    0.999582      26.850912      76.482169       0.621840       0.427161      -1.057301      -0.068696      -0.033860      -0.029580       0.082101      -0.000089      -0.010747       0.041671       0.029278       0.038287      -0.049709       0.006547       0.043162             11.825647      14.283431      -0.632861      -5.152031       7.477636       4.487448      13.715874           0.008317
          364              C      -6.652521      22.860963      10.423354       0.105739      38.733355 0.39540023E+03  0.90625447E+04                                10.060099                            6.647055      -0.018779       1.990546                    0.999466      26.807076      75.671799       0.637735       0.419037      -1.064342       0.030639      -0.029273      -0.050670       0.066054       0.007859       0.009448       0.057068      -0.007311       0.005295      -0.054830      -0.006772       0.061602             13.677023      25.676091       2.523023       3.442908       7.138049       2.305533       8.216927           0.003655
          365              C      -8.013393      22.971002      10.588129      -0.086540      31.701970 0.39240188E+03  0.90118905E+04                                 8.684101                            6.558658       0.279131       2.056853                    0.999888      29.069243      83.195672       0.648771       0.411084      -1.065280      -0.059311      -0.035089      -0.050432       0.085396       0.001397      -0.008890       0.043335      -0.035658       0.051368      -0.035777      -0.021312       0.057089             10.542986      17.397072      -1.440394      -0.890677       6.546968       2.232764       7.684919           0.022706
          366              C      -7.652369      21.624520       8.995556       0.153176      25.167382 0.29164705E+03  0.62408020E+04                                 7.464179                            5.667278       0.408095       2.138221                    0.999669      25.707318      71.833320       0.693107       0.412974      -1.060350       0.009205       0.032624       0.045775       0.056960       0.000068       0.011502       0.001169      -0.068097       0.036348      -0.042528       0.014438       0.028090              8.651732      11.926688      -0.379276       0.352179       6.053778       2.793656       7.974730           0.031851
          367              C       8.173557      -5.481341      10.501565      -0.007837      35.218673 0.38314740E+03  0.88055422E+04                                 9.557105                            6.676435      -0.048945       1.973781                    0.999405      28.485474      83.349907       0.610887       0.436269      -1.042584      -0.021563      -0.008458      -0.010023       0.025237       0.027158       0.073019      -0.048645      -0.058205      -0.056432      -0.111568       0.041211       0.070357             11.999303      17.700683      -0.033470      -4.329573       6.646395       2.908882      11.650832          -0.000577
          368              C       4.811158      -5.703458      10.997663      -0.017231      35.705062 0.39361891E+03  0.90645544E+04                                 9.552845                            6.663114       0.076280       2.008080                    0.999678      28.446144      82.046107       0.628819       0.422970      -1.055648       0.017542       0.006392      -0.007037       0.019952      -0.024518      -0.007955      -0.031078      -0.070110       0.060749      -0.057053       0.001594       0.055459             12.362442      21.803752       2.127682       1.701813       7.246283       2.240629       8.037291           0.019508
          369              C      15.045528      -5.187144      13.880341       0.146482      25.791588 0.30656425E+03  0.66608836E+04                                 7.687509                            5.879694       0.235079       2.081807                    0.999867      26.228000      74.525604       0.666617       0.422882      -1.051147      -0.057505       0.009668      -0.001636       0.058335      -0.004096       0.000910       0.021692       0.009238      -0.088752      -0.039234       0.016236       0.022998              8.954285      11.323704      -1.218256       0.383646       4.916394      -2.330212      10.622756           0.028163
          370              C      13.020652      -5.079730      14.497678      -0.076496      31.753549 0.40489644E+03  0.94033543E+04                                 8.808556                            6.748474       0.218846       2.044767                    0.999723      29.200475      84.961639       0.625272       0.421792      -1.054923       0.056527      -0.033115       0.049999       0.082412       0.007652      -0.016817       0.010445       0.028257      -0.063790      -0.032096       0.001331       0.030765             10.598095      11.585918      -0.507613      -1.414674       5.652143      -3.194368      14.556223           0.013791
          371              C      13.123150      -4.569155      13.210357       0.107735      35.392680 0.40205735E+03  0.92708194E+04                                 9.503252                            6.767792       0.008163       2.005165                    0.999581      26.851166      76.486141       0.621783       0.427206      -1.057258       0.062943       0.012707      -0.051056       0.082037      -0.015234       0.011347      -0.027177       0.065311       0.011484      -0.049554       0.006471       0.043083             11.825238      12.844330      -2.346491       3.574724       6.445361      -4.306620      16.186022           0.008318
          372              C      13.929731      -2.741954       8.611334       0.105729      38.728446 0.39535949E+03  0.90613164E+04                                10.058731                            6.646351      -0.018735       1.990560                    0.999466      26.806579      75.667495       0.637825       0.418992      -1.064378       0.044984      -0.024192       0.041920       0.066077      -0.028314      -0.006876      -0.021475       0.082599      -0.068205      -0.054640      -0.006801       0.061441             13.675059      14.356221       3.428780      -7.539717       9.192187      -6.757862      17.476769           0.003652
          373              C      14.196940      -2.056310       7.449556      -0.086506      31.711943 0.39263707E+03  0.90184999E+04                                 8.686678                            6.561286       0.278986       2.056813                    0.999888      29.069155      83.196682       0.648553       0.411167      -1.065243       0.077489       0.013288      -0.033324       0.085391      -0.031660       0.016750      -0.005950       0.061609      -0.050880      -0.035763      -0.021153       0.056916             10.546468       9.295269       0.412130      -1.354056       8.870984      -5.914008      13.473150           0.022695
          374              C      16.011647      -2.888822       8.151938       0.153167      25.165401 0.29162910E+03  0.62403195E+04                                 7.463536                            5.666869       0.407843       2.138128                    0.999669      25.707783      71.833958       0.693176       0.412940      -1.060372      -0.055799       0.009623      -0.005974       0.056937      -0.009508       0.006332       0.023452       0.002734      -0.092866      -0.042498       0.014431       0.028066              8.650855      10.209315       0.045525      -0.807899       6.568132      -3.585919       9.175117           0.031840
          375              C      11.951369      -4.145669      12.496078      -0.007842      35.210754 0.38303163E+03  0.88024120E+04                                 9.555931                            6.675422      -0.048839       1.973813                    0.999406      28.485667      83.354294       0.610921       0.436269      -1.042561       0.019353       0.006044      -0.015093       0.025276       0.037546      -0.057011       0.053350      -0.038458      -0.141362      -0.111492       0.040965       0.070527             11.997867      11.082623      -0.747303       1.213084       6.967109      -5.004033      17.943869          -0.000576
          376              C      12.771805      -2.888956       9.438500      -0.017210      35.731156 0.39396478E+03  0.90742915E+04                                 9.558791                            6.667213       0.076370       2.008109                    0.999678      28.445800      82.046621       0.628475       0.423119      -1.055581      -0.003127      -0.000909       0.019695       0.019963       0.002394       0.033012       0.028618      -0.063297      -0.056574      -0.057145       0.001485       0.055659             12.371771      12.716726       1.960050      -5.522460       8.267145      -5.456736      16.131443           0.019486
          377              C      17.096459       4.379548      10.031539       0.146488      25.791096 0.30652185E+03  0.66597624E+04                                 7.687254                            5.879110       0.235203       2.081856                    0.999866      26.228122      74.525943       0.666677       0.422857      -1.051158       0.015956       0.019742       0.052549       0.058359       0.024501      -0.007835       0.009334       0.021143       0.061056      -0.039317       0.016217       0.023100              8.954226       7.464266      -2.784575       2.864104       9.061173       1.177149      10.337240           0.028173
          378              C      17.216753       5.618916      11.746870      -0.076539      31.757209 0.40494280E+03  0.94044870E+04                                 8.808550                            6.748413       0.218834       2.044756                    0.999724      29.199682      84.953299       0.625351       0.421736      -1.054982      -0.044011       0.024244      -0.065268       0.082368       0.015904      -0.006907       0.024482      -0.014096       0.025184      -0.032230       0.001166       0.031064             10.598188       8.858831      -4.632340       2.080290      12.849265       1.747404      10.086468           0.013798
          379              C      17.992975       4.486973      11.957965       0.107726      35.397194 0.40210697E+03  0.92721119E+04                                 9.503483                            6.767862       0.008083       2.005137                    0.999582      26.851007      76.482593       0.621837       0.427162      -1.057301       0.014705      -0.067664      -0.044111       0.082100      -0.019782       0.035252       0.006681      -0.019489       0.070544      -0.049707       0.006545       0.043162             11.825781      11.543904      -5.113973       5.703731      11.009687      -1.297169      12.923751           0.008319
          380              C      20.617784       0.233345      12.354336       0.105739      38.733965 0.39540605E+03  0.90627174E+04                                10.060218                            6.647117      -0.018809       1.990533                    0.999465      26.807313      75.672790       0.637729       0.419039      -1.064340      -0.037786       0.019138      -0.050687       0.066055      -0.010158       0.022643       0.020243      -0.038690       0.155819      -0.054825      -0.006776       0.061601             13.677123       7.061015      -4.861012       0.225106      24.565710       4.223385       9.404643           0.003653
          381              C      21.154070      -1.020473      12.532020      -0.086529      31.701587 0.39239708E+03  0.90117506E+04                                 8.684017                            6.558610       0.279034       2.056823                    0.999888      29.069110      83.195089       0.648774       0.411083      -1.065281      -0.004864      -0.064633      -0.055609       0.085402      -0.005275       0.024715       0.005305       0.013689       0.146265      -0.035781      -0.021303       0.057085             10.542786       6.824423      -3.788861       2.081410      16.038770      -1.059530       8.765165           0.022691
          382              C      20.368119      -0.915422      10.569652       0.153158      25.167531 0.29165504E+03  0.62410209E+04                                 7.464175                            5.667321       0.407884       2.138140                    0.999669      25.707965      71.835593       0.693111       0.412969      -1.060352       0.018927       0.016454       0.051142       0.056961       0.025064      -0.007866       0.003384       0.030445       0.075119      -0.042535       0.014441       0.028093              8.651609       5.525408      -1.768250       2.152008      11.475911       0.599398       8.953509           0.031833
          383              C      18.767141       4.344652      13.159228      -0.007842      35.219514 0.38315361E+03  0.88057288E+04                                 9.557276                            6.676500      -0.048952       1.973774                    0.999405      28.485802      83.351324       0.610882       0.436271      -1.042582       0.002988      -0.021814      -0.012336       0.025238       0.056645      -0.066341       0.040213      -0.017824      -0.053852      -0.111568       0.041209       0.070359             11.999585      11.318186      -5.989618       4.145777      14.263670      -0.861308      10.416901          -0.000576
          384              C      20.397698       1.354776      13.214913      -0.017231      35.706017 0.39362487E+03  0.90647330E+04                                 9.553036                            6.663178       0.076228       2.008060                    0.999678      28.446420      82.047296       0.628814       0.422972      -1.055647      -0.014605       0.013438       0.002018       0.019948       0.033569      -0.008164      -0.029625       0.065986      -0.009457      -0.057056       0.001590       0.055466             12.362787       7.408689      -4.679593       0.481268      20.295106       3.027310       9.384565           0.019487
          385              C      -9.905631      -9.463769      24.086273       0.146462      25.792067 0.30654811E+03  0.66605212E+04                                 7.687728                            5.879608       0.234997       2.081770                    0.999867      26.229264      74.531910       0.666603       0.422892      -1.051129       0.028242      -0.050991       0.001633       0.058312      -0.006059      -0.019932      -0.007879      -0.002018      -0.088673      -0.038998       0.016077       0.022921              8.954623       6.394316      -2.961527       2.325159       9.846864       0.414666      10.622690           0.028149
          386              C      -9.129417     -11.337051      23.468936      -0.076394      31.757015 0.40493492E+03  0.94043998E+04                                 8.809152                            6.748852       0.218463       2.044664                    0.999724      29.199254      84.956663       0.625251       0.421799      -1.054927      -0.050076       0.042248      -0.049984       0.082407      -0.002946      -0.015248       0.012705      -0.031631      -0.063888      -0.032040       0.001089       0.030951             10.598976       6.631003      -2.259490       2.540912      10.608038       2.398474      14.557887           0.013786
          387              C      -8.682190     -11.070200      24.756257       0.107626      35.401276 0.40215202E+03  0.92735578E+04                                 9.504636                            6.768484       0.008070       2.005106                    0.999581      26.853559      76.495505       0.621765       0.427193      -1.057265      -0.009035       0.063593       0.051076       0.082063      -0.032350       0.029536      -0.001403      -0.031626       0.011417      -0.049702       0.006711       0.042992             11.827326       8.632629      -3.836406       5.253652      10.659570      -1.935741      16.189779           0.008311
          388              C       3.104739       4.912437       4.044204       0.105752      38.734226 0.39540433E+03  0.90626979E+04                                10.060383                            6.647105      -0.018805       1.990535                    0.999467      26.807717      75.674824       0.637727       0.419040      -1.064336      -0.037813       0.034324      -0.041927       0.066074      -0.048017       0.018080       0.013783      -0.028710      -0.068198      -0.054844      -0.006639       0.061484             13.677754       7.613137       1.044643       3.860970      15.938577       9.362067      17.481547           0.003657
          389              C       3.662118       5.392933       5.205982      -0.086549      31.700766 0.39235845E+03  0.90107500E+04                                 8.683796                            6.557906       0.278925       2.056773                    0.999888      29.070601      83.202099       0.648858       0.411035      -1.065299      -0.013305       0.077474       0.033337       0.085385      -0.043996       0.011365      -0.013599      -0.008175      -0.050891      -0.035742      -0.021170       0.056912             10.542838       8.658790       0.184395       5.125126       9.501610       3.242358      13.468115           0.022699
          390              C       2.272312       6.826343       4.503600       0.153111      25.167534 0.29164362E+03  0.62407512E+04                                 7.464206                            5.667154       0.407788       2.138109                    0.999669      25.708618      71.838621       0.693127       0.412961      -1.060351       0.027656      -0.049396       0.005967       0.056925      -0.008239      -0.019851      -0.013663       0.009826      -0.092755      -0.042318       0.014330       0.027988              8.651660       6.944757      -1.109331       3.111966       9.834471       1.956635       9.175751           0.031856
          391              C       2.440697       2.579245       0.159460      -0.007787      35.219264 0.38312945E+03  0.88052755E+04                                 9.557916                            6.676608      -0.048763       1.973846                    0.999406      28.486068      83.360026       0.610817       0.436312      -1.042528      -0.000807       0.020286       0.015074       0.025286       0.041278      -0.069115       0.036207      -0.017320      -0.141422      -0.111471       0.041108       0.070363             12.000698       7.895984      -1.874853       5.124276      10.156984       0.523366      17.949127          -0.000580
          392              C       3.352104       3.771717       3.217038      -0.017249      35.727729 0.39391567E+03  0.90731625E+04                                 9.558221                            6.666647       0.076245       2.008062                    0.999678      28.448324      82.062327       0.628503       0.423100      -1.055560       0.000177      -0.003260      -0.019679       0.019948       0.021741      -0.015790      -0.040449       0.046190      -0.056590      -0.056936       0.001502       0.055433             12.370748       7.529685       0.125209       3.304135      13.453045       7.023481      16.129515           0.019485
          393              C       8.763381      10.271843       2.623999       0.146552      25.789163 0.30652356E+03  0.66597356E+04                                 7.686869                            5.879190       0.235062       2.081828                    0.999867      26.226238      74.517560       0.666670       0.422866      -1.051164       0.013281       0.021635      -0.052531       0.058344       0.012478      -0.011266       0.004431      -0.047176       0.060966      -0.039265       0.016158       0.023107              8.953528      10.633549      -1.663946      -0.154914       5.891105      -3.092012      10.335928           0.028168
          394              C       9.891749      10.798343       0.908668      -0.076523      31.751066 0.40487843E+03  0.94027637E+04                                 8.807807                            6.748201       0.218749       2.044742                    0.999724      29.199834      84.956997       0.625306       0.421777      -1.054940       0.037556      -0.033428       0.065279       0.082397       0.016813      -0.025185      -0.001417      -0.009031       0.025281      -0.032178       0.001391       0.030787             10.596793      15.314346      -2.348732      -0.953675       6.390176      -2.543667      10.085857           0.013796
          395              C       8.565802      11.152860       0.697573       0.107688      35.392522 0.40205901E+03  0.92708098E+04                                 9.503069                            6.767688       0.008228       2.005183                    0.999582      26.851320      76.484831       0.621808       0.427191      -1.057273      -0.068615      -0.008664       0.044097       0.082023      -0.009250       0.005617      -0.035312       0.040018       0.070515      -0.049570       0.006457       0.043113             11.824880      14.279728      -4.144111       3.122996       8.269939      -4.945812      12.924973           0.008317
          396              C       3.680504      12.209688       0.301202       0.105726      38.733740 0.39539742E+03  0.90624260E+04                                10.060225                            6.647006      -0.018766       1.990564                    0.999467      26.806716      75.669512       0.637743       0.419034      -1.064348       0.030620      -0.029270       0.050677       0.066049       0.004228      -0.011441      -0.027959       0.042805       0.155820      -0.054731      -0.006769       0.061501             13.676964      25.672409       1.722517      -3.912917       5.950860      -1.621082       9.407624           0.003654
          397              C       2.319630      12.297366       0.123518      -0.086547      31.707600 0.39259792E+03  0.90173467E+04                                 8.685446                            6.560872       0.279143       2.056855                    0.999888      29.069254      83.194921       0.648588       0.411156      -1.065253      -0.059306      -0.026140       0.055590       0.085386      -0.008392       0.003373      -0.024888      -0.004036       0.146250      -0.035676      -0.021317       0.056993             10.544279      17.401486      -0.049038       1.688601       5.467818      -1.608127       8.763533           0.022703
          398              C       2.680680      11.591417       2.085886       0.153118      25.167265 0.29165219E+03  0.62408989E+04                                 7.463964                            5.667167       0.408110       2.138214                    0.999669      25.707366      71.831844       0.693148       0.412951      -1.060372       0.009194       0.023337      -0.051097       0.056921       0.009942      -0.005663       0.006443      -0.055217       0.075019      -0.042514       0.014325       0.028189              8.651467      11.926290       0.494967       0.151533       5.074988      -2.228492       8.953122           0.031849
          399              C      -2.159470      -2.777750      24.807386      -0.007823      35.199536 0.38285650E+03  0.87974576E+04                                 9.553217                            6.673134      -0.048745       1.973855                    0.999406      28.484959      83.350169       0.611125       0.436169      -1.042611      -0.021565      -0.004449       0.012372       0.025257       0.049640      -0.059862       0.049357      -0.057418      -0.053992      -0.111552       0.041012       0.070540             11.994411      17.694916      -3.728502       2.188055       7.876014      -3.619223      10.412303          -0.000578
          400              C      -5.521870      -2.237059      24.751701      -0.017225      35.684554 0.39332512E+03  0.90563666E+04                                 9.547440                            6.658796       0.076315       2.008095                    0.999678      28.446488      82.048604       0.629264       0.422738      -1.055762       0.017564      -0.009275      -0.002010       0.019964       0.005340       0.025347       0.017783      -0.093500      -0.009497      -0.057158       0.001559       0.055599             12.354447      21.782148       0.409852      -2.691749       5.895845      -1.464337       9.385349           0.019503
          401              C       4.712474       0.001239      22.863242       0.146532      25.789274 0.30653131E+03  0.66599509E+04                                 7.686886                            5.879262       0.234992       2.081797                    0.999866      26.226732      74.519406       0.666665       0.422865      -1.051164      -0.057514      -0.006245      -0.007542       0.058342       0.002812       0.003176       0.006610       0.057842       0.056960      -0.039267       0.016162       0.023105              8.953448      11.323116       0.941556       0.863104      11.212685      -1.305382       4.324544           0.028167
          402              C       2.687593       0.482158      22.461555      -0.076517      31.751358 0.40488643E+03  0.94030178E+04                                 8.807946                            6.748339       0.218638       2.044707                    0.999724      29.200125      84.958798       0.625288       0.421786      -1.054932       0.056542       0.059828       0.003682       0.082401      -0.018365       0.001990       0.002790       0.050686       0.003310      -0.032170       0.001388       0.030782             10.596897      11.584903      -0.970310       1.146650      15.094491      -2.257815       5.111297           0.013794
          403              C       2.790093      -0.887981      22.663031       0.107683      35.392802 0.40206289E+03  0.92709218E+04                                 9.503111                            6.767713       0.008173       2.005162                    0.999582      26.851469      76.485355       0.621808       0.427190      -1.057274       0.062963      -0.050519       0.014540       0.082023       0.017444       0.007651      -0.002816       0.012971      -0.145577      -0.049570       0.006455       0.043115             11.824877      12.846272       4.269912       0.244738      17.477859      -2.063816       5.150499           0.008320
          404              C       3.596684      -5.784445      23.380094       0.105730      38.734439 0.39540171E+03  0.90625539E+04                                10.060354                            6.647049      -0.018798       1.990550                    0.999466      26.806915      75.670337       0.637740       0.419035      -1.064347       0.044969       0.048375      -0.000012       0.066048       0.008208       0.028049       0.007731       0.058597      -0.140250      -0.054724      -0.006777       0.061501             13.677149      14.366299      -8.247822       0.801898      21.253949      -0.209306       5.411199           0.003655
          405              C       3.863893      -7.133397      23.367185      -0.086540      31.707306 0.39259478E+03  0.90172598E+04                                 8.685408                            6.560856       0.279116       2.056849                    0.999888      29.069135      83.194608       0.648587       0.411157      -1.065252       0.077484      -0.035513       0.005162       0.085391       0.030337       0.019157       0.000849       0.052430      -0.078406      -0.035679      -0.021311       0.056990             10.544174       9.294423      -1.379473       0.320030      17.439069       0.963685       4.899029           0.022701
          406              C       5.678605      -6.108856      23.736980       0.153106      25.167497 0.29165952E+03  0.62411009E+04                                 7.464019                            5.667243       0.408001       2.138170                    0.999669      25.707844      71.833671       0.693142       0.412951      -1.060370      -0.055788      -0.009972      -0.005336       0.056923       0.010257       0.005155       0.007944       0.056806       0.069492      -0.042520       0.014327       0.028193              8.651463      10.210325      -0.722915       0.364546      11.629439       0.664054       4.114625           0.031846
          407              C       1.618313      -1.718307      22.653413      -0.007823      35.200128 0.38286041E+03  0.87975785E+04                                 9.553346                            6.673180      -0.048757       1.973847                    0.999406      28.485201      83.351289       0.611121       0.436171      -1.042609       0.019388      -0.016020       0.002329       0.025258      -0.068146      -0.003828       0.012498       0.075287       0.199585      -0.111555       0.041012       0.070543             11.994619      11.081306       1.420957       0.040925      19.526746      -2.250005       5.375805          -0.000574
          408              C       2.438754      -4.994600      23.093826      -0.017233      35.685878 0.39333536E+03  0.90566728E+04                                 9.547700                            6.658897       0.076250       2.008068                    0.999678      28.446962      82.050629       0.629256       0.422740      -1.055760      -0.003123       0.017518      -0.009041       0.019960       0.027398      -0.018406       0.011839       0.006468       0.152594      -0.057156       0.001552       0.055604             12.354906      12.708998      -5.744563       1.064588      18.855526      -0.674673       5.500194           0.019491
          409              C       6.763321      -8.115328      16.502568       0.146482      25.791882 0.30654025E+03  0.66603063E+04                                 7.687711                            5.879550       0.235019       2.081787                    0.999867      26.228823      74.530361       0.666603       0.422894      -1.051128       0.015965       0.035619      -0.043329       0.058318      -0.018986      -0.017162      -0.022192      -0.001690      -0.007113      -0.039000       0.016084       0.022916              8.954669       7.465034       3.872931       0.979811       8.998925      -1.140747      10.400047           0.028174
          410              C       6.883589      -7.249509      14.571586      -0.076422      31.756270 0.40492582E+03  0.94040956E+04                                 8.808846                            6.748642       0.218662       2.044725                    0.999724      29.198960      84.954212       0.625282       0.421782      -1.054942      -0.044032      -0.068669       0.011593       0.082393      -0.013905      -0.010118      -0.014371       0.002924       0.076599      -0.032048       0.001091       0.030958             10.598600       8.859638       4.118063       2.972066       9.264021       0.322856      13.672142           0.013797
          411              C       7.659823      -6.500717      15.446337       0.107657      35.400599 0.40214266E+03  0.92732893E+04                                 9.504556                            6.768435       0.008002       2.005090                    0.999581      26.853166      76.494203       0.621763       0.427196      -1.057262       0.014731      -0.004373       0.080621       0.082072       0.040408      -0.000375      -0.014185      -0.032837       0.030523      -0.049698       0.006711       0.042987             11.827229      11.545741       7.497754       1.577191      13.570041      -0.180296      10.365903           0.008321
          412              C      10.284678      -4.030601      18.931926       0.105733      38.735482 0.39541825E+03  0.90631090E+04                                10.060616                            6.647235      -0.018922       1.990490                    0.999466      26.808327      75.677267       0.637718       0.419041      -1.064334      -0.037809      -0.053469       0.008765       0.066070       0.024693      -0.002434      -0.035380      -0.065065       0.076666      -0.054838      -0.006643       0.061480             13.678085       7.062041       2.626427       4.098353       9.539150       4.456071      24.433062           0.003653
          413              C      10.820977      -3.249805      19.928929      -0.086525      31.700022 0.39234819E+03  0.90104546E+04                                 8.683647                            6.557809       0.278841       2.056749                    0.999888      29.070287      83.200901       0.648864       0.411033      -1.065300      -0.004867      -0.015835       0.083768       0.085391       0.024071      -0.007657      -0.037088      -0.041724      -0.019791      -0.035739      -0.021163       0.056901             10.542563       6.824418       3.697715       2.240225      11.502537       3.679112      13.300735           0.022697
          414              C      10.035038      -5.001782      20.819119       0.153101      25.167751 0.29165019E+03  0.62409382E+04                                 7.464254                            5.667210       0.407622       2.138045                    0.999670      25.709194      71.840920       0.693124       0.412960      -1.060350       0.018940       0.036029      -0.039790       0.056922      -0.019314      -0.017684      -0.024355      -0.006190      -0.034981      -0.042329       0.014333       0.027995              8.651632       5.525425       2.747810       0.454867       9.065040       0.791823      11.364429           0.031836
          415              C       8.433982      -5.389235      14.968970      -0.007805      35.219379 0.38313377E+03  0.88053972E+04                                 9.557914                            6.676628      -0.048766       1.973842                    0.999406      28.486275      83.360667       0.610819       0.436310      -1.042530       0.003010       0.000211       0.025107       0.025288      -0.085719      -0.015730      -0.004300       0.043967       0.131245      -0.111467       0.041112       0.070355             12.000655      11.319071       6.585366       3.114984      12.124624       2.096578      12.558270          -0.000575
          416              C      10.064574      -3.846049      17.530451      -0.017224      35.727324 0.39390567E+03  0.90728806E+04                                 9.558131                            6.666539       0.076194       2.008048                    0.999678      28.448105      82.061646       0.628512       0.423097      -1.055561      -0.014595      -0.004970      -0.012666       0.019953      -0.023833      -0.024838       0.002819       0.019156      -0.149995      -0.056941       0.001493       0.055448             12.370665       7.413325       2.757758       3.816803       9.494185       3.216763      20.204486           0.019499
          417              C      10.760697      10.978135      21.464046       0.146469      25.791251 0.30652927E+03  0.66599668E+04                                 7.687277                            5.879174       0.235176       2.081839                    0.999866      26.228538      74.527481       0.666675       0.422855      -1.051158       0.028263       0.026905       0.043386       0.058352      -0.014297       0.015421       0.023796       0.025162      -0.007177      -0.039313       0.016208       0.023104              8.954195       6.394289       3.494393       1.402475      10.068799      -0.542867      10.399496           0.028153
          418              C      11.536936      11.380164      23.395028      -0.076527      31.758118 0.40495439E+03  0.94048607E+04                                 8.808870                            6.748626       0.218634       2.044693                    0.999724      29.200078      84.956015       0.625322       0.421751      -1.054969      -0.050070      -0.064378      -0.011646       0.082384      -0.011760       0.010355       0.014611       0.015207       0.076303      -0.032220       0.001162       0.031058             10.598594       6.630991       3.330171       0.686469      11.492418      -2.909104      13.672372           0.013789
          419              C      11.984152      12.361584      22.520277       0.107698      35.397846 0.40211601E+03  0.92723734E+04                                 9.503565                            6.767912       0.008150       2.005153                    0.999582      26.851404      76.483963       0.621838       0.427159      -1.057302      -0.009023       0.012413      -0.080644       0.082091       0.041769       0.013406       0.005257      -0.025271       0.030448      -0.049714       0.006546       0.043168             11.825887       8.631919       6.467181       0.695512      16.481121      -1.426635      10.364622           0.008313
          420              C      13.438013      15.659621      19.034688       0.105752      38.732954 0.39539464E+03  0.90623787E+04                                10.060022                            6.647004      -0.018673       1.990583                    0.999465      26.806808      75.670724       0.637738       0.419037      -1.064343      -0.037815      -0.053449      -0.008766       0.066057       0.039670       0.032610       0.014207       0.019587       0.076612      -0.054834      -0.006772       0.061606             13.676854       7.612003       2.820342      -2.832722       8.986369      -5.347273      24.432190           0.003658
          421              C      13.995379      16.425494      18.037685      -0.086552      31.702299 0.39240702E+03  0.90120371E+04                                 8.684158                            6.558702       0.279128       2.056850                    0.999888      29.069432      83.196313       0.648768       0.411084      -1.065280      -0.013312      -0.009867      -0.083774       0.085397       0.031809       0.032559       0.019777       0.002218      -0.019876      -0.035783      -0.021311       0.057094             10.543047       8.657956       4.345256      -2.722278       9.667924      -3.339159      13.303261           0.022699
          422              C      12.605562      15.100499      17.147495       0.153163      25.167545 0.29165172E+03  0.62409215E+04                                 7.464178                            5.667304       0.408061       2.138205                    0.999669      25.707542      71.833856       0.693110       0.412971      -1.060353       0.027694       0.029865       0.039823       0.056963      -0.013088       0.017215       0.024936       0.029146      -0.034825      -0.042526       0.014439       0.028087              8.651698       6.944754       3.249719      -0.595755       7.645971      -0.693853      11.364369           0.031855
          423              C     -18.225376      13.461968      22.997644      -0.007824      35.219398 0.38314900E+03  0.88055999E+04                                 9.557284                            6.676481      -0.048953       1.973778                    0.999405      28.485578      83.350672       0.610880       0.436274      -1.042580      -0.000789       0.002896      -0.025059       0.025238      -0.080510      -0.000970       0.016507       0.073700       0.131254      -0.111573       0.041208       0.070365             11.999642       7.895900       5.375230      -0.938426      15.546960      -3.635090      12.556065          -0.000578
          424              C     -17.314003      15.513648      20.436163      -0.017252      35.706494 0.39363547E+03  0.90650355E+04                                 9.553143                            6.663292       0.076241       2.008061                    0.999678      28.446676      82.048223       0.628805       0.422975      -1.055645       0.000180      -0.015423       0.012644       0.019944      -0.024557      -0.010755       0.022702       0.015104      -0.149999      -0.057049       0.001596       0.055453             12.362896       7.526590       2.798210      -1.756287       9.372677      -4.664257      20.189421           0.019481
          425              C     -11.902797      11.749948      15.103372       0.146501      25.791545 0.30655740E+03  0.66606931E+04                                 7.687511                            5.879634       0.235168       2.081844                    0.999867      26.227529      74.523874       0.666620       0.422883      -1.051147       0.013272      -0.056304       0.007541       0.058337      -0.015978      -0.004974      -0.005042      -0.048538       0.057067      -0.039232       0.016232       0.023000              8.954389      10.635128       0.697958       1.518883      11.903095      -0.378575       4.324945           0.028171
          426              C     -10.774423      10.001181      15.505059      -0.076505      31.753497 0.40489218E+03  0.94032119E+04                                 8.808475                            6.748377       0.218949       2.044798                    0.999723      29.200312      84.960419       0.625286       0.421784      -1.054930       0.037589       0.073244      -0.003687       0.082409      -0.030218      -0.001737      -0.002506      -0.016274       0.003327      -0.032103       0.001333       0.030770             10.598069      15.317160       0.348001       2.511473      11.365388      -0.328484       5.111659           0.013796
          427              C     -12.100374       9.641108      15.303583       0.107740      35.392488 0.40205437E+03  0.92707344E+04                                 9.503228                            6.767776       0.008185       2.005175                    0.999581      26.851050      76.485767       0.621782       0.427207      -1.057257      -0.068656       0.042485      -0.014529       0.082035       0.009489       0.005368      -0.006076      -0.032016      -0.145517      -0.049553       0.006473       0.043080             11.825272      14.282494       4.777434       2.028033      16.042461       0.457463       5.150862           0.008319
          428              C      14.013720       8.769419      14.586520       0.105725      38.727822 0.39535606E+03  0.90612131E+04                                10.058616                            6.646315      -0.018705       1.990573                    0.999467      26.806406      75.666771       0.637828       0.418991      -1.064379       0.030638       0.058545       0.000006       0.066078      -0.012030       0.002133      -0.028901      -0.055891      -0.140212      -0.054647      -0.006795       0.061442             13.674897      25.672617      -4.242513       0.463173       9.941280      -0.685152       5.410795           0.003655
          429              C      12.652845       8.571702      14.599429      -0.086512      31.712101 0.39263849E+03  0.90185349E+04                                 8.686677                            6.561274       0.278990       2.056812                    0.999888      29.069218      83.196699       0.648557       0.411164      -1.065245      -0.059298       0.061220      -0.005150       0.085385       0.007115       0.005729      -0.018173      -0.078920      -0.078406      -0.035761      -0.021158       0.056919             10.546519      17.405615       1.488863      -0.802394       9.334075      -0.623261       4.899868           0.022708
          430              C      13.013890      10.624133      14.229634       0.153180      25.165150 0.29162127E+03  0.62401047E+04                                 7.463482                            5.666790       0.407941       2.138169                    0.999669      25.707279      71.832071       0.693182       0.412939      -1.060373       0.009187      -0.055934       0.005348       0.056935      -0.009901      -0.005662      -0.007375      -0.057065       0.069450      -0.042490       0.014428       0.028062              8.650860      11.925363      -0.115743      -0.504543       9.912870      -0.564993       4.114349           0.031851
          431              C      18.506775       8.259569      15.313201      -0.007842      35.210148 0.38302697E+03  0.88022697E+04                                 9.555793                            6.675365      -0.048826       1.973821                    0.999405      28.485429      83.353164       0.610926       0.436267      -1.042563      -0.021623       0.012882      -0.002317       0.025276      -0.076629      -0.012891      -0.000305       0.027192       0.199534      -0.111490       0.040966       0.070523             11.997656      17.698893       3.763334       2.135763      12.916488       0.711999       5.377587          -0.000576
          432              C      15.144370       7.940995      14.872788      -0.017198      35.729777 0.39395366E+03  0.90739639E+04                                 9.558524                            6.667104       0.076424       2.008133                    0.999678      28.445332      82.044727       0.628483       0.423117      -1.055583       0.017559       0.002891       0.009055       0.019967       0.019285      -0.017169       0.013638      -0.039444       0.152625      -0.057147       0.001489       0.055657             12.371298      21.825886      -2.541354       0.992668       9.780620      -0.777254       5.507388           0.019509
          433              C     -11.929663      -3.735803      24.088045       0.146482      25.791871 0.30654009E+03  0.66603013E+04                                 7.687706                            5.879547       0.235018       2.081786                    0.999867      26.228816      74.530312       0.666604       0.422894      -1.051128      -0.015965       0.055334      -0.009183       0.058318      -0.005370      -0.025023      -0.013002      -0.017608      -0.054864      -0.039000       0.016084       0.022916              8.954663       7.465029      -1.087888       3.843969      11.037675       0.036306       8.361286           0.028171
          434              C     -12.049931      -1.630612      24.303695      -0.076422      31.756281 0.40492607E+03  0.94041027E+04                                 8.808847                            6.748643       0.218662       2.044725                    0.999724      29.198968      84.954231       0.625282       0.421782      -1.054942       0.044032      -0.044374       0.053673       0.082393      -0.001811      -0.017101       0.010031      -0.039344      -0.050202      -0.032048       0.001090       0.030958             10.598600       8.859636       0.514901       5.052374      12.290547       2.070184      10.645617           0.013795
          435              C     -12.826165      -2.013783      23.217850       0.107657      35.400594 0.40214256E+03  0.92732853E+04                                 9.504552                            6.768432       0.008003       2.005090                    0.999581      26.853159      76.494151       0.621763       0.427196      -1.057263      -0.014731      -0.072006      -0.036522       0.082072      -0.020529       0.034807      -0.007593      -0.044253      -0.003726      -0.049698       0.006711       0.042987             11.827222      11.545731      -2.382922       7.281855      11.323048      -1.477571      12.612886           0.008319
          436              C      15.548380      -3.797370      19.335890       0.105733      38.735457 0.39541820E+03  0.90631070E+04                                10.060610                            6.647234      -0.018920       1.990490                    0.999466      26.808320      75.677230       0.637719       0.419041      -1.064334       0.037809      -0.034325       0.041923       0.066070      -0.014454       0.020168      -0.015179      -0.100055      -0.028304      -0.054838      -0.006643       0.061480             13.678072       7.062037       2.236101       4.323703      16.850659       8.677278      17.121519           0.003652
          437              C      15.012081      -4.270413      18.161203      -0.086525      31.700006 0.39234806E+03  0.90104508E+04                                 8.683644                            6.557809       0.278843       2.056749                    0.999888      29.070277      83.200860       0.648864       0.411034      -1.065300       0.004867      -0.080463      -0.028170       0.085391      -0.018666       0.017018      -0.031863      -0.050774      -0.046943      -0.035739      -0.021163       0.056901             10.542557       6.824415       0.091271       4.322421       9.665029       2.618242      15.138228           0.022693
          438              C      15.798020      -5.917319      19.233380       0.153101      25.167734 0.29165011E+03  0.62409358E+04                                 7.464251                            5.667210       0.407622       2.138045                    0.999670      25.709183      71.840878       0.693124       0.412960      -1.060350      -0.018939       0.052474      -0.011308       0.056922      -0.005658      -0.025568      -0.021091      -0.011842      -0.051938      -0.042328       0.014333       0.027995              8.651626       5.525426      -0.979958       2.607116      10.103858       1.391566      10.325595           0.031835
          439              C      17.399076      -1.044637      22.493953      -0.007805      35.219376 0.38313360E+03  0.88053916E+04                                 9.557909                            6.676625      -0.048765       1.973842                    0.999406      28.486269      83.360616       0.610819       0.436310      -1.042530      -0.003010      -0.021638      -0.012736       0.025288       0.029236      -0.082101       0.035784      -0.025463      -0.077042      -0.111467       0.041112       0.070355             12.000648      11.319065      -0.594963       7.260586      10.634188       1.236090      14.048691          -0.000578
          440              C      15.768484      -2.491376      19.876788      -0.017225      35.727309 0.39390558E+03  0.90728773E+04                                 9.558128                            6.666539       0.076196       2.008049                    0.999678      28.448097      82.061596       0.628511       0.423097      -1.055561       0.014595       0.008484       0.010637       0.019953      -0.009594      -0.033059      -0.026918       0.070663       0.004525      -0.056941       0.001493       0.055448             12.370658       7.413323       1.926609       4.296668      14.741223       6.246077      14.957429           0.019492
          441              C      21.120584      -5.186121      13.878569       0.146531      25.789307 0.30653167E+03  0.66599615E+04                                 7.686894                            5.879266       0.234994       2.081798                    0.999866      26.226759      74.519525       0.666665       0.422865      -1.051163       0.057514       0.003409       0.009179       0.058342       0.001345       0.004023       0.028160       0.020516      -0.055020      -0.039267       0.016161       0.023105              8.953461      11.323137       0.276702       1.246965       7.177014      -3.635337       8.360232           0.028161
          442              C      23.145465      -4.597792      13.662919      -0.076517      31.751373 0.40488653E+03  0.94030219E+04                                 8.807953                            6.748343       0.218637       2.044707                    0.999724      29.200131      84.958854       0.625287       0.421786      -1.054932      -0.056542       0.026725      -0.053654       0.082401       0.010906      -0.014910       0.013085       0.032854      -0.050189      -0.032170       0.001388       0.030782             10.596910      11.584924       1.478181      -0.267000       9.562328      -5.451753      10.643478           0.013790
          443              C      23.042965      -5.457335      14.748764       0.107682      35.392851 0.40206327E+03  0.92709350E+04                                 9.503130                            6.767722       0.008171       2.005162                    0.999582      26.851485      76.485483       0.621806       0.427191      -1.057273      -0.062963      -0.037851       0.036481       0.082023      -0.002096       0.018933      -0.030118       0.060261      -0.003708      -0.049570       0.006455       0.043115             11.824907      12.846303      -1.922984       3.820257      10.019562      -6.369809      12.608856           0.008316
          444              C      22.236374      -8.526525      18.630724       0.105730      38.734495 0.39540191E+03  0.90625612E+04                                10.060372                            6.647055      -0.018799       1.990550                    0.999466      26.806920      75.670400       0.637739       0.419036      -1.064346      -0.044970       0.024198      -0.041888       0.066048       0.020187       0.021133      -0.013812       0.095913      -0.028302      -0.054724      -0.006777       0.061501             13.677186      14.366349       4.818336      -6.741949       9.553045      -6.964715      17.112163           0.003653
          445              C      21.969165      -9.189811      19.805411      -0.086541      31.707353 0.39259529E+03  0.90172760E+04                                 8.685419                            6.560862       0.279113       2.056847                    0.999888      29.069165      83.194758       0.648586       0.411157      -1.065252      -0.077484      -0.022227       0.028175       0.085391       0.001422       0.035851      -0.005200       0.062907      -0.046978      -0.035679      -0.021311       0.056991             10.544192       9.294442       0.966888      -1.034660       7.199382      -4.948091      15.138752           0.022696
          446              C      20.154453      -8.997802      18.733234       0.153106      25.167537 0.29166002E+03  0.62411146E+04                                 7.464026                            5.667248       0.408001       2.138170                    0.999669      25.707868      71.833759       0.693142       0.412951      -1.060370       0.055788      -0.000365       0.011304       0.056923      -0.000664       0.011461       0.031316       0.016324      -0.051954      -0.042520       0.014327       0.028193              8.651474      10.210338       0.677158      -0.443791       5.418192      -2.921942      10.325891           0.031842
          447              C      -6.784655      -5.864162      15.472661      -0.007824      35.200252 0.38286160E+03  0.87976159E+04                                 9.553383                            6.673199      -0.048760       1.973846                    0.999406      28.485246      83.351573       0.611118       0.436172      -1.042608      -0.019389      -0.010027       0.012709       0.025258       0.030758      -0.060931       0.065760      -0.016967      -0.077179      -0.111555       0.041012       0.070543             11.994673      11.081346      -0.675029       1.251058      10.862019      -7.252553      14.040654          -0.000580
          448              C      -7.605096      -7.883692      18.089826      -0.017234      35.685920 0.39333531E+03  0.90566767E+04                                 9.547716                            6.658900       0.076243       2.008066                    0.999678      28.447003      82.050928       0.629255       0.422740      -1.055759       0.003123       0.016589      -0.010651       0.019960      -0.029640       0.014524       0.040357      -0.042928       0.004406      -0.057156       0.001552       0.055604             12.354934      12.709042       3.794209      -4.442680       9.423209      -6.120327      14.932552           0.019482
          449              C       6.736455       7.408419       7.583705       0.146501      25.791545 0.30655735E+03  0.66606919E+04                                 7.687510                            5.879633       0.235168       2.081844                    0.999867      26.227540      74.523910       0.666620       0.422883      -1.051147      -0.013272      -0.034682       0.044991       0.058337       0.003681      -0.016324      -0.000675      -0.056103       0.034372      -0.039232       0.016232       0.023000              8.954386      10.635123       0.966427       1.363877       6.547274      -3.470694       9.680762           0.028170
          450              C       5.608081       6.186176       8.897349      -0.076503      31.753419 0.40489107E+03  0.94031793E+04                                 8.808461                            6.748368       0.218950       2.044799                    0.999723      29.200263      84.960236       0.625286       0.421785      -1.054930      -0.037589       0.039814      -0.061588       0.082408       0.013605      -0.027038      -0.004056      -0.013590       0.011381      -0.032103       0.001334       0.030769             10.598046      15.317114       2.001011       1.557088       6.959509      -2.872162       9.517515           0.013796
          451              C       6.934032       6.180627       9.309920       0.107740      35.392484 0.40205450E+03  0.92707374E+04                                 9.503225                            6.767775       0.008187       2.005176                    0.999581      26.851045      76.485731       0.621783       0.427207      -1.057257       0.068656       0.033825      -0.029529       0.082035      -0.000095       0.010901      -0.041475       0.029297       0.038424      -0.049553       0.006473       0.043080             11.825263      14.282474      -0.632341       5.151397       7.477504      -4.487411      13.715811           0.008319
          452              C      11.819338       6.365788      10.423354       0.105726      38.727784 0.39535568E+03  0.90612022E+04                                10.058609                            6.646311      -0.018705       1.990573                    0.999467      26.806399      75.666739       0.637828       0.418991      -1.064379      -0.030638       0.029267      -0.050705       0.066078       0.007863      -0.009352      -0.056908      -0.007381       0.005320      -0.054647      -0.006795       0.061442             13.674885      25.672587       2.522348      -3.442559       7.136729      -2.304324       8.215338           0.003654
          453              C      13.180213       6.255752      10.588129      -0.086511      31.712088 0.39263837E+03  0.90185309E+04                                 8.686674                            6.561272       0.278990       2.056813                    0.999888      29.069206      83.196652       0.648557       0.411164      -1.065246       0.059298       0.035069      -0.050443       0.085385       0.001404       0.009026      -0.043149      -0.035661       0.051372      -0.035761      -0.021158       0.056919             10.546513      17.405601      -1.439311       0.888209       6.548134      -2.231687       7.685804           0.022706
          454              C      12.819168       7.602204       8.995556       0.153180      25.165158 0.29162145E+03  0.62401094E+04                                 7.463484                            5.666792       0.407940       2.138168                    0.999669      25.707290      71.832113       0.693182       0.412939      -1.060373      -0.009187      -0.032599       0.045767       0.056936       0.000048      -0.011406      -0.001006      -0.068096       0.036357      -0.042490       0.014428       0.028062              8.650861      11.925357      -0.379074      -0.352509       6.053226      -2.793314       7.973999           0.031850
          455              C       7.326283       5.481539      10.501565      -0.007841      35.210092 0.38302625E+03  0.88022491E+04                                 9.555784                            6.675359      -0.048824       1.973822                    0.999405      28.485400      83.353065       0.610926       0.436267      -1.042563       0.021623       0.008447      -0.009998       0.025276       0.027150      -0.072808       0.048935      -0.058095      -0.056327      -0.111489       0.040966       0.070523             11.997640      17.698871      -0.031995       4.327016       6.645642      -2.908388      11.648407          -0.000575
          456              C      10.688688       5.703666      10.997663      -0.017199      35.729780 0.39395377E+03  0.90739663E+04                                 9.558524                            6.667105       0.076425       2.008133                    0.999678      28.445339      82.044733       0.628483       0.423117      -1.055583      -0.017559      -0.006397      -0.007031       0.019967      -0.024512       0.008117       0.031323      -0.070077       0.060727      -0.057147       0.001489       0.055657             12.371297      21.825886       2.130344      -1.704565       7.248775      -2.238982       8.039231           0.019508
          457              C      15.072361       1.513983       5.071833       0.146469      25.791231 0.30652907E+03  0.66599611E+04                                 7.687274                            5.879172       0.235176       2.081839                    0.999866      26.228519      74.527409       0.666675       0.422855      -1.051158      -0.028263      -0.024121      -0.044993       0.058352       0.020503      -0.004672       0.015792       0.039025       0.034412      -0.039313       0.016209       0.023104              8.954188       6.394282      -0.532577       3.727470      10.786950      -0.128240       9.681333           0.028150
          458              C      14.296122       0.042706       3.758189      -0.076528      31.758162 0.40495473E+03  0.94048705E+04                                 8.808875                            6.748627       0.218633       2.044692                    0.999724      29.200114      84.956135       0.625323       0.421751      -1.054969       0.050070      -0.022102       0.061576       0.082384       0.014848      -0.005007       0.027118      -0.006456       0.011313      -0.032220       0.001162       0.031058             10.598600       6.630995      -1.070560       3.227262      15.646735      -0.510665       9.518069           0.013785
          459              C      13.848906       1.290968       3.345618       0.107698      35.397839 0.40211567E+03  0.92723624E+04                                 9.503559                            6.767907       0.008148       2.005152                    0.999582      26.851395      76.483897       0.621839       0.427158      -1.057303       0.009023       0.076046       0.029571       0.082091      -0.009274       0.042875       0.003749      -0.022659       0.038283      -0.049713       0.006545       0.043167             11.825881       8.631913      -2.631207       5.948520      13.129178      -3.361839      13.716552           0.008311
          460              C      12.395045       5.958585       2.232184       0.105752      38.732953 0.39539466E+03  0.90623797E+04                                10.060023                            6.647005      -0.018674       1.990582                    0.999465      26.806813      75.670749       0.637738       0.419037      -1.064342       0.037814      -0.019132       0.050671       0.066057       0.008407       0.050660       0.027931      -0.004184       0.005296      -0.054834      -0.006772       0.061606             13.676852       7.612000      -3.863359       1.026165      25.201676       4.014451       8.216878           0.003658
          461              C      11.837679       7.204950       2.067409      -0.086552      31.702313 0.39240721E+03  0.90120428E+04                                 8.684159                            6.558703       0.279128       2.056849                    0.999888      29.069450      83.196376       0.648768       0.411084      -1.065280       0.013312       0.067617       0.050432       0.085397       0.012293       0.043827       0.006066       0.025968       0.051371      -0.035783      -0.021311       0.057095             10.543045       8.657952      -4.530159       2.402005      15.286217      -0.095495       7.684965           0.022699
          462              C      13.227496       7.313395       3.659982       0.153163      25.167538 0.29165175E+03  0.62409223E+04                                 7.464178                            5.667305       0.408060       2.138205                    0.999669      25.707535      71.833836       0.693110       0.412971      -1.060353      -0.027694      -0.019556      -0.045775       0.056963       0.021452      -0.002728       0.011238       0.052871       0.036349      -0.042526       0.014439       0.028087              8.651694       6.944752      -2.140768       2.516484      11.035673       1.263161       7.974657           0.031856
          463              C      13.059034       1.427738       2.153973      -0.007824      35.219395 0.38314874E+03  0.88055903E+04                                 9.557273                            6.676472      -0.048953       1.973778                    0.999405      28.485570      83.350562       0.610882       0.436273      -1.042580       0.000789       0.023149       0.010021       0.025238       0.039414      -0.070209       0.052627       0.011138      -0.056437      -0.111573       0.041207       0.070366             11.999627       7.895890      -3.500276       4.185902      16.451787      -3.112689      11.651203          -0.000582
          464              C      12.147661       4.671880       1.657875      -0.017251      35.706434 0.39363474E+03  0.90650152E+04                                 9.553130                            6.663283       0.076240       2.008061                    0.999678      28.446666      82.048198       0.628806       0.422975      -1.055645      -0.000180      -0.018662       0.007035       0.019945       0.002964      -0.026645      -0.017854       0.085351       0.060740      -0.057049       0.001596       0.055453             12.362873       7.526581      -2.920064       1.545210      21.524590       2.351531       8.037450           0.019481
          465              C      -5.593748       9.464224      24.086273       0.146464      25.791900 0.30657106E+03  0.66610667E+04                                 7.687551                            5.879742       0.235081       2.081801                    0.999867      26.228321      74.526655       0.666618       0.422880      -1.051149      -0.028259       0.051003       0.001619       0.058331      -0.006097       0.020148       0.008083      -0.002036      -0.088738      -0.039229       0.016226       0.023003              8.954323       6.394087      -2.961218      -2.324851       9.846138      -0.414964      10.622743           0.028146
          466              C      -6.369970      11.337494      23.468936      -0.076486      31.754430 0.40490542E+03  0.94036350E+04                                 8.808800                            6.748612       0.218757       2.044737                    0.999723      29.200798      84.963498       0.625255       0.421800      -1.054916       0.050078      -0.042259      -0.049996       0.082421      -0.002932       0.015452      -0.012369      -0.031599      -0.063801      -0.032096       0.001331       0.030765             10.598431       6.630717      -2.259788      -2.540357      10.608002      -2.398278      14.556573           0.013784
          467              C      -6.817181      11.070668      24.756257       0.107713      35.393577 0.40206625E+03  0.92710760E+04                                 9.503382                            6.767848       0.008180       2.005165                    0.999581      26.851532      76.487401       0.621783       0.427204      -1.057259       0.009003      -0.063563       0.051056       0.082025      -0.032373      -0.029411       0.001641      -0.031639       0.011494      -0.049555       0.006470       0.043085             11.825471       8.631350      -3.836134      -5.252196      10.658627       1.935218      16.186436           0.008309
          468              C       2.061994      24.314193       4.044204       0.105742      38.727305 0.39534962E+03  0.90610231E+04                                10.058520                            6.646260      -0.018625       1.990602                    0.999466      26.806115      75.665623       0.637831       0.418991      -1.064380       0.037809      -0.034346      -0.041923       0.066081      -0.047986      -0.017966      -0.013636      -0.028645      -0.068206      -0.054649      -0.006796       0.061446             13.674693       7.610864       1.043785      -3.858228      15.936707      -9.360542      17.476508           0.003654
          469              C       1.504630      23.833719       5.205982      -0.086521      31.712264 0.39264116E+03  0.90186082E+04                                 8.686699                            6.561295       0.278995       2.056813                    0.999888      29.069301      83.196893       0.648557       0.411164      -1.065246       0.013298      -0.077483       0.033322       0.085387      -0.043991      -0.011196       0.013807      -0.008128      -0.050893      -0.035766      -0.021157       0.056923             10.546532       8.659225       0.187167      -5.124577       9.506939      -3.247874      13.473432           0.022695
          470              C       2.894427      22.400296       4.503600       0.153171      25.165185 0.29162461E+03  0.62401886E+04                                 7.463462                            5.666810       0.407914       2.138157                    0.999669      25.707418      71.832332       0.693183       0.412938      -1.060375      -0.027676       0.049401       0.005968       0.056939      -0.008249       0.019989       0.013777       0.009820      -0.092872      -0.042487       0.014428       0.028058              8.650799       6.943975      -1.108799      -3.111625       9.833102      -1.956968       9.175320           0.031851
          471              C       2.725984      26.647312       0.159460      -0.007827      35.210730 0.38302724E+03  0.88022846E+04                                 9.555933                            6.675391      -0.048842       1.973815                    0.999406      28.485451      83.353494       0.610921       0.436270      -1.042560       0.000759      -0.020258       0.015095       0.025275       0.041293       0.069304      -0.035966      -0.017280      -0.141365      -0.111493       0.040960       0.070533             11.997933       7.894077      -1.874613      -5.122296      10.155598      -0.524124      17.944124          -0.000585
          472              C       1.814617      25.454898       3.217038      -0.017220      35.731105 0.39397005E+03  0.90744333E+04                                 9.558797                            6.667281       0.076401       2.008119                    0.999678      28.445810      82.046449       0.628470       0.423122      -1.055581      -0.000180       0.003253      -0.019691       0.019959       0.021750       0.015974       0.040663       0.046216      -0.056578      -0.057143       0.001490       0.055653             12.371710       7.529563       0.126029      -3.303764      13.454197      -7.025397      16.131371           0.019475
          473              C      -3.596667      18.954760       2.623999       0.146507      25.790903 0.30651561E+03  0.66595918E+04                                 7.687228                            5.879059       0.235236       2.081873                    0.999867      26.227761      74.524687       0.666679       0.422858      -1.051158      -0.013290      -0.021630      -0.052547       0.058358       0.012410       0.011415      -0.004280      -0.047246       0.061050      -0.039318       0.016216       0.023101              8.954249      10.634091      -1.663978       0.155013       5.891483       3.092675      10.337173           0.028170
          474              C      -4.725058      18.428228       0.908668      -0.076531      31.756965 0.40493764E+03  0.94043341E+04                                 8.808506                            6.748370       0.218844       2.044763                    0.999724      29.199438      84.952347       0.625353       0.421736      -1.054982      -0.037527       0.033413       0.065267       0.082368       0.016798       0.025386       0.001645      -0.009035       0.025178      -0.032232       0.001170       0.031061             10.598173      15.317626      -2.348896       0.954081       6.390585       2.543715      10.086308           0.013797
          475              C      -3.399113      18.073708       0.697573       0.107726      35.396717 0.40210410E+03  0.92720261E+04                                 9.503383                            6.767828       0.008149       2.005160                    0.999582      26.850917      76.482169       0.621840       0.427161      -1.057302       0.068696       0.008688       0.044114       0.082101      -0.009263      -0.005451       0.035464       0.040028       0.070538      -0.049709       0.006547       0.043162             11.825644      14.283427      -4.145386      -3.124046       8.270162       4.945002      12.923343           0.008317
          476              C       1.486179      17.016872       0.301202       0.105739      38.733356 0.39540049E+03  0.90625524E+04                                10.060097                            6.647056      -0.018783       1.990544                    0.999466      26.807090      75.671851       0.637735       0.419037      -1.064342      -0.030639       0.029245       0.050686       0.066054       0.004253       0.011530       0.028098       0.042867       0.155829      -0.054830      -0.006772       0.061602             13.677015      25.676079       1.720161       3.906410       5.950586       1.619963       9.404379           0.003653
          477              C       2.847051      16.929190       0.123518      -0.086542      31.702049 0.39240303E+03  0.90119233E+04                                 8.684116                            6.558669       0.279127       2.056851                    0.999888      29.069290      83.195830       0.648770       0.411084      -1.065280       0.059311       0.026131       0.055604       0.085396      -0.008398      -0.003235       0.025070      -0.004018       0.146284      -0.035778      -0.021312       0.057090             10.543008      17.397109      -0.051171      -1.692773       5.466841       1.609162       8.765075           0.022701
          478              C       2.486027      17.635176       2.085886       0.153176      25.167408 0.29164738E+03  0.62408113E+04                                 7.464186                            5.667283       0.408093       2.138220                    0.999669      25.707335      71.833390       0.693107       0.412974      -1.060350      -0.009206      -0.023332      -0.051140       0.056960       0.009927       0.005809      -0.006289      -0.055177       0.075106      -0.042528       0.014438       0.028090              8.651740      11.926703       0.494630      -0.152383       5.075158       2.228660       8.953360           0.031847
          479              C     -13.339899       2.778218      24.807386      -0.007836      35.218639 0.38314712E+03  0.88055331E+04                                 9.557095                            6.676430      -0.048946       1.973781                    0.999405      28.485459      83.349816       0.610888       0.436269      -1.042584       0.021563       0.004451       0.012336       0.025237       0.049658       0.060028      -0.049143      -0.057343      -0.053846      -0.111568       0.041211       0.070358             11.999289      17.700657      -3.732798      -2.193733       7.880617       3.621446      10.416593          -0.000577
          480              C      -9.977500       2.237526      24.751701      -0.017231      35.705127 0.39361993E+03  0.90645804E+04                                 9.552857                            6.663126       0.076278       2.008080                    0.999678      28.446139      82.046001       0.628818       0.422971      -1.055649      -0.017541       0.009290      -0.002017       0.019952       0.005370      -0.025210      -0.017567      -0.093513      -0.009460      -0.057053       0.001594       0.055459             12.362461      21.803816       0.410000       2.693536       5.899133       1.462855       9.384434           0.019500
          481              C       0.454357       5.187406      13.880341       0.146482      25.791698 0.30654054E+03  0.66603170E+04                                 7.687675                            5.879554       0.234962       2.081766                    0.999866      26.228911      74.530744       0.666602       0.422895      -1.051127       0.057489      -0.009654      -0.001651       0.058317      -0.004072      -0.000791      -0.021418       0.009174      -0.088686      -0.039000       0.016086       0.022914              8.954568      11.324553      -1.218339      -0.384031       4.916477       2.330396      10.622673           0.028166
          482              C       2.479241       5.080004      14.497678      -0.076408      31.756198 0.40492688E+03  0.94041426E+04                                 8.808904                            6.748710       0.218567       2.044698                    0.999724      29.198962      84.954793       0.625270       0.421790      -1.054935      -0.056515       0.033117       0.049986       0.082397       0.007652       0.017067      -0.010141       0.028299      -0.063880      -0.032043       0.001091       0.030951             10.598634      11.585789      -0.507460       1.414672       5.652587       3.194957      14.557525           0.013793
          483              C       2.376726       4.569404      13.210357       0.107650      35.400468 0.40214426E+03  0.92733346E+04                                 9.504520                            6.768438       0.008014       2.005092                    0.999581      26.853251      76.494466       0.621764       0.427195      -1.057263      -0.062981      -0.012686      -0.051075       0.082074      -0.015219      -0.011166       0.027375       0.065269       0.011401      -0.049699       0.006710       0.042989             11.827107      12.845488      -2.346814      -3.575716       6.446444       4.307828      16.189389           0.008319
          484              C       1.570084       2.742117       8.611334       0.105738      38.735454 0.39541541E+03  0.90630249E+04                                10.060604                            6.647204      -0.018914       1.990493                    0.999466      26.808217      75.676803       0.637721       0.419040      -1.064335      -0.044964       0.024204       0.041924       0.066069      -0.028318       0.006978       0.021631       0.082691      -0.068194      -0.054836      -0.006644       0.061480             13.678137      14.357585       3.429330       7.540243       9.194976       6.760978      17.481849           0.003653
          485              C       1.302859       2.056451       7.449556      -0.086530      31.700246 0.39235137E+03  0.90105533E+04                                 8.683726                            6.557859       0.278894       2.056767                    0.999888      29.070359      83.201442       0.648858       0.411036      -1.065297      -0.077482      -0.013277      -0.033339       0.085389      -0.031649      -0.016612       0.006176       0.061649      -0.050879      -0.035738      -0.021166       0.056904             10.542713       9.292170       0.408416       1.348641       8.868216       5.912651      13.467752           0.022700
          486              C      -0.511838       2.888976       8.151938       0.153107      25.167744 0.29164795E+03  0.62408775E+04                                 7.464275                            5.667209       0.407721       2.138082                    0.999670      25.708983      71.840221       0.693120       0.412963      -1.060348       0.055788      -0.009606      -0.005974       0.056923      -0.009502      -0.006271      -0.023284       0.002717      -0.092748      -0.042329       0.014333       0.027996              8.651709      10.210935       0.045297       0.807473       6.568641       3.586129       9.175551           0.031844
          487              C       3.548497       4.145905      12.496078      -0.007800      35.219235 0.38313289E+03  0.88053736E+04                                 9.557895                            6.676624      -0.048767       1.973842                    0.999406      28.486244      83.360618       0.610818       0.436311      -1.042529      -0.019396      -0.006008      -0.015072       0.025288       0.037548       0.057175      -0.053091      -0.038409      -0.141417      -0.111470       0.041112       0.070358             12.000605      11.084195      -0.747651      -1.214460       6.968790       5.005632      17.948829          -0.000573
          488              C       2.728021       2.889134       9.438500      -0.017232      35.727630 0.39390896E+03  0.90729761E+04                                 9.558190                            6.666571       0.076190       2.008045                    0.999678      28.448222      82.062090       0.628509       0.423098      -1.055561       0.003133       0.000915       0.019684       0.019953       0.002398      -0.032872      -0.028377      -0.063269      -0.056587      -0.056938       0.001494       0.055444             12.370772      12.716174       1.959017       5.520516       8.266591       5.456430      16.129549           0.019493
          489              C      -1.596626      -4.379358      10.031539       0.146531      25.789429 0.30653058E+03  0.66599283E+04                                 7.686912                            5.879249       0.235041       2.081815                    0.999866      26.226648      74.519023       0.666667       0.422864      -1.051165      -0.015963      -0.019735       0.052533       0.058344       0.024532       0.007929      -0.009144       0.021003       0.060972      -0.039265       0.016159       0.023106              8.953532       7.463882      -2.784509      -2.863528       9.060684      -1.176836      10.336029           0.028172
          490              C      -1.716897      -5.618694      11.746870      -0.076533      31.751358 0.40488420E+03  0.94029344E+04                                 8.807861                            6.748250       0.218738       2.044735                    0.999724      29.200093      84.958008       0.625303       0.421777      -1.054940       0.044035      -0.024266      -0.065280       0.082398       0.015915       0.007055      -0.024217      -0.014118       0.025287      -0.032177       0.001386       0.030790             10.596824       8.858020      -4.631324      -2.080384      12.846427      -1.747004      10.086027           0.013797
          491              C      -2.493116      -4.486748      11.957965       0.107690      35.392937 0.40206091E+03  0.92708668E+04                                 9.503154                            6.767711       0.008161       2.005160                    0.999582      26.851380      76.485114       0.621806       0.427192      -1.057273      -0.014702       0.067581      -0.044094       0.082022      -0.019770      -0.035164      -0.006475      -0.019497       0.070519      -0.049568       0.006456       0.043113             11.825005      11.542486      -5.111890      -5.704140      11.007162       1.295918      12.925368           0.008320
          492              C      -5.117920      -0.233111      12.354336       0.105724      38.734445 0.39540587E+03  0.90626796E+04                                10.060367                            6.647095      -0.018812       1.990544                    0.999466      26.807101      75.671160       0.637736       0.419037      -1.064345       0.037802      -0.019109      -0.050678       0.066049      -0.010159      -0.022540      -0.020115      -0.038606       0.155812      -0.054725      -0.006776       0.061501             13.677062       7.059359      -4.857885      -0.224031      24.563953      -4.229809       9.407873           0.003652
          493              C      -5.654203       1.020710      12.532020      -0.086548      31.707756 0.39260340E+03  0.90175100E+04                                 8.685479                            6.560924       0.279053       2.056821                    0.999888      29.069551      83.196122       0.648584       0.411157      -1.065252       0.004871       0.064626      -0.055593       0.085387      -0.005266      -0.024591      -0.005112       0.013693       0.146236      -0.035680      -0.021310       0.056990             10.544228       6.824545      -3.788319      -2.079089      16.044487       1.056052       8.763653           0.022694
          494              C      -4.868279       0.915622      10.569652       0.153105      25.167374 0.29166123E+03  0.62411479E+04                                 7.463995                            5.667267       0.407893       2.138133                    0.999670      25.707939      71.834033       0.693139       0.412952      -1.060369      -0.018939      -0.016445       0.051097       0.056921       0.025082       0.007963      -0.003199       0.030448       0.075024      -0.042513       0.014325       0.028188              8.651344       5.524996      -1.767843      -2.151578      11.475689      -0.600045       8.953348           0.031831
          495              C      -3.267266      -4.344403      13.159228      -0.007830      35.200428 0.38286293E+03  0.87976508E+04                                 9.553401                            6.673203      -0.048759       1.973846                    0.999406      28.485282      83.351598       0.611119       0.436171      -1.042609      -0.002991       0.021816      -0.012374       0.025258       0.056654       0.066486      -0.039988      -0.017744      -0.053998      -0.111552       0.041012       0.070539             11.994716      11.310762      -5.985932      -4.141787      14.260778       0.856703      10.412607          -0.000577
          496              C      -4.897822      -1.354526      13.214913      -0.017224      35.685461 0.39333107E+03  0.90565532E+04                                 9.547621                            6.658854       0.076257       2.008071                    0.999678      28.446855      82.050335       0.629259       0.422739      -1.055760       0.014598      -0.013464       0.002013       0.019960       0.033543       0.008322       0.029824       0.066017      -0.009507      -0.057159       0.001551       0.055608             12.354752       7.403435      -4.673897      -0.483276      20.275343      -3.026101       9.385480           0.019491
          497              C     -13.929723      17.476891      15.103372       0.146551      25.789187 0.30652392E+03  0.66597466E+04                                 7.686877                            5.879195       0.235061       2.081827                    0.999867      26.226272      74.517714       0.666669       0.422866      -1.051164      -0.013281       0.056311       0.007528       0.058344      -0.015996       0.005173       0.005202      -0.048510       0.056965      -0.039265       0.016158       0.023108              8.953538      10.633558       0.697805      -1.518484      11.902507       0.378588       4.324547           0.028169
          498              C     -15.058091      19.225666      15.505059      -0.076524      31.751081 0.40487850E+03  0.94027663E+04                                 8.807812                            6.748202       0.218749       2.044742                    0.999724      29.199844      84.957047       0.625306       0.421777      -1.054940      -0.037556      -0.073248      -0.003690       0.082397      -0.030217       0.001968       0.002809      -0.016353       0.003317      -0.032178       0.001391       0.030787             10.596805      15.314381       0.348444      -2.510907      11.364823       0.328382       5.111213           0.013795
          499              C     -13.732144      19.585735      15.303583       0.107688      35.392545 0.40205906E+03  0.92708137E+04                                 9.503083                            6.767694       0.008227       2.005182                    0.999582      26.851331      76.484946       0.621806       0.427192      -1.057273       0.068615      -0.042521      -0.014545       0.082023       0.009489      -0.005203       0.006274      -0.032013      -0.145579      -0.049570       0.006457       0.043113             11.824905      14.279777       4.776653      -2.027459      16.044425      -0.457321       5.150514           0.008318
          500              C      -8.846846      20.457410      14.586520       0.105727      38.733848 0.39539790E+03  0.90624427E+04                                10.060259                            6.647017      -0.018768       1.990564                    0.999467      26.806734      75.669668       0.637741       0.419035      -1.064347      -0.030620      -0.058523       0.000011       0.066049      -0.012022      -0.002059       0.029023      -0.055893      -0.140274      -0.054731      -0.006769       0.061501             13.677024      25.672524      -4.249997      -0.464682       9.947395       0.686246       5.411153           0.003655
          501              C      -7.485972      20.655128      14.599429      -0.086547      31.707670 0.39259866E+03  0.90173713E+04                                 8.685464                            6.560879       0.279142       2.056854                    0.999888      29.069302      83.195192       0.648587       0.411156      -1.065253       0.059306      -0.061213      -0.005157       0.085386       0.007117      -0.005581       0.018345      -0.078920      -0.078405      -0.035676      -0.021317       0.056993             10.544306      17.401535       1.486908       0.801820       9.332321       0.622984       4.899062           0.022707
          502              C      -7.847022      18.602690      14.229634       0.153117      25.167299 0.29165241E+03  0.62409054E+04                                 7.463971                            5.667168       0.408110       2.138213                    0.999669      25.707400      71.831978       0.693148       0.412950      -1.060372      -0.009194       0.055920       0.005338       0.056922      -0.009875       0.005779       0.007509      -0.057063       0.069479      -0.042514       0.014325       0.028189              8.651477      11.926304      -0.116252       0.504422       9.913546       0.564983       4.114583           0.031852
          503              C      -3.006872      -8.259280      15.313201      -0.007825      35.199704 0.38285832E+03  0.87975141E+04                                 9.553266                            6.673162      -0.048750       1.973853                    0.999406      28.485023      83.350554       0.611122       0.436171      -1.042610       0.021565      -0.012939      -0.002333       0.025257      -0.076663       0.013059       0.000558       0.027105       0.199575      -0.111552       0.041013       0.070539             11.994484      17.695049       3.759182      -2.135002      12.912616      -0.711443       5.375787          -0.000577
          504              C       0.355528      -7.940714      14.872788      -0.017226      35.684631 0.39332537E+03  0.90563836E+04                                 9.547462                            6.658797       0.076308       2.008093                    0.999678      28.446581      82.049205       0.629263       0.422738      -1.055761      -0.017563      -0.002897       0.009037       0.019963       0.019281       0.017297      -0.013408      -0.039475       0.152574      -0.057157       0.001559       0.055598             12.354478      21.782167      -2.536055      -0.990912       9.781211       0.778805       5.500057           0.019510
          505              C       4.739289     -10.977729      21.464046       0.146463      25.792049 0.30654779E+03  0.66605128E+04                                 7.687723                            5.879604       0.234996       2.081769                    0.999867      26.229269      74.531924       0.666603       0.422892      -1.051129      -0.028242      -0.026909       0.043343       0.058312      -0.014233      -0.015213      -0.023575       0.025168      -0.007113      -0.038998       0.016078       0.022921              8.954617       6.394310       3.494391      -1.402211      10.069618       0.543280      10.399922           0.028151
          506              C       3.963075     -11.379722      23.395028      -0.076394      31.757036 0.40493526E+03  0.94044098E+04                                 8.809155                            6.748854       0.218463       2.044664                    0.999724      29.199272      84.956726       0.625251       0.421799      -1.054927       0.050076       0.064411      -0.011596       0.082407      -0.011732      -0.010175      -0.014327       0.015192       0.076582      -0.032040       0.001089       0.030951             10.598979       6.631005       3.330231      -0.686357      11.493335       2.909588      13.672597           0.013787
          507              C       3.515848     -12.361158      22.520277       0.107626      35.401283 0.40215233E+03  0.92735662E+04                                 9.504636                            6.768485       0.008070       2.005106                    0.999581      26.853567      76.495525       0.621765       0.427193      -1.057265       0.009035      -0.012437      -0.080611       0.082064       0.041755      -0.013248      -0.005076      -0.025262       0.030506      -0.049703       0.006711       0.042992             11.827323       8.632628       6.467991      -0.695658      16.483651       1.426726      10.365692           0.008312
          508              C      -8.271081      13.567292      19.034688       0.105751      38.734304 0.39540515E+03  0.90627214E+04                                10.060396                            6.647112      -0.018806       1.990535                    0.999467      26.807746      75.674927       0.637727       0.419039      -1.064336       0.037812       0.053473      -0.008762       0.066075       0.039666      -0.032544      -0.014089       0.019568       0.076635      -0.054844      -0.006639       0.061484             13.677775       7.613148       2.821409       2.835152       8.988130       5.349316      24.432049           0.003657
          509              C      -8.828460      12.801401      18.037685      -0.086549      31.700788 0.39235871E+03  0.90107577E+04                                 8.683798                            6.557906       0.278926       2.056773                    0.999888      29.070626      83.202190       0.648858       0.411035      -1.065299       0.013304       0.009867      -0.083763       0.085385       0.031840      -0.032420      -0.019587       0.002199      -0.019772      -0.035742      -0.021170       0.056912             10.542843       8.658797       4.346322       2.722217       9.668593       3.338766      13.301138           0.022699
          510              C      -7.438654      14.126378      17.147495       0.153111      25.167545 0.29164357E+03  0.62407504E+04                                 7.464209                            5.667154       0.407787       2.138109                    0.999669      25.708621      71.838643       0.693127       0.412961      -1.060351      -0.027657      -0.029865       0.039795       0.056925      -0.013072      -0.017061      -0.024786       0.029092      -0.034956      -0.042318       0.014330       0.027988              8.651665       6.944757       3.249712       0.595249       7.645949       0.693126      11.364288           0.031856
          511              C      -7.607039      15.765020      22.997644      -0.007786      35.219284 0.38312963E+03  0.88052810E+04                                 9.557919                            6.676609      -0.048765       1.973845                    0.999406      28.486088      83.360108       0.610817       0.436312      -1.042528       0.000807      -0.002911      -0.025105       0.025287      -0.080494       0.001191      -0.016264       0.073565       0.131234      -0.111472       0.041109       0.070363             12.000702       7.895984       5.375184       0.938420      15.547903       3.635760      12.558218          -0.000581
          512              C      -8.518446      13.713292      20.436163      -0.017248      35.727745 0.39391582E+03  0.90731669E+04                                 9.558220                            6.666645       0.076248       2.008062                    0.999678      28.448344      82.062394       0.628504       0.423100      -1.055560      -0.000177       0.015414       0.012662       0.019948      -0.024545       0.010933      -0.022477       0.015061      -0.149980      -0.056936       0.001502       0.055433             12.370747       7.529687       2.798881       1.760473       9.377975       4.670787      20.204580           0.019484
          513              C       8.736599       8.115639      16.502568       0.146488      25.791080 0.30652154E+03  0.66597539E+04                                 7.687250                            5.879107       0.235203       2.081856                    0.999866      26.228113      74.525902       0.666678       0.422856      -1.051158      -0.015955      -0.035639      -0.043371       0.058359      -0.019036       0.017301       0.022463      -0.001599      -0.007168      -0.039317       0.016217       0.023100              8.954226       7.464275       3.872668      -0.979499       8.998800       1.141141      10.399604           0.028176
          514              C       8.616305       7.249784      14.571586      -0.076538      31.757186 0.40494230E+03  0.94044724E+04                                 8.808546                            6.748409       0.218833       2.044756                    0.999724      29.199665      84.953232       0.625351       0.421736      -1.054982       0.044011       0.068645       0.011638       0.082368      -0.013934       0.010320       0.014642       0.002948       0.076316      -0.032230       0.001166       0.031064             10.598187       8.858834       4.117722      -2.971627       9.263857      -0.322584      13.671868           0.013799
          515              C       7.840083       6.501008      15.446337       0.107725      35.397194 0.40210703E+03  0.92721122E+04                                 9.503477                            6.767858       0.008088       2.005138                    0.999582      26.851013      76.482568       0.621838       0.427161      -1.057301      -0.014705       0.004369       0.080654       0.082100       0.040420       0.000494       0.014394      -0.032848       0.030466      -0.049708       0.006545       0.043163             11.825776      11.543901       7.496539      -1.577046      13.568607       0.180196      10.364821           0.008321
          516              C       5.215274       4.030959      18.931926       0.105739      38.733992 0.39540645E+03  0.90627283E+04                                10.060220                            6.647118      -0.018807       1.990533                    0.999465      26.807331      75.672837       0.637730       0.419039      -1.064340       0.037788       0.053464       0.008769       0.066055       0.024689       0.002524       0.035481      -0.065084       0.076640      -0.054825      -0.006776       0.061602             13.677121       7.061000       2.625394      -4.097215       9.537244      -4.453066      24.433120           0.003655
          517              C       4.678988       3.250181      19.928929      -0.086530      31.701585 0.39239739E+03  0.90117593E+04                                 8.684014                            6.558612       0.279032       2.056822                    0.999888      29.069132      83.195148       0.648774       0.411082      -1.065281       0.004865       0.015843       0.083779       0.085402       0.024041       0.007789       0.037284      -0.041700      -0.019900      -0.035782      -0.021303       0.057085             10.542771       6.824405       3.696942      -2.240569      11.501049      -3.679293      13.302858           0.022698
          518              C       5.464939       5.002175      20.819119       0.153158      25.167520 0.29165486E+03  0.62410166E+04                                 7.464173                            5.667318       0.407881       2.138138                    0.999669      25.707975      71.835641       0.693111       0.412969      -1.060352      -0.018926      -0.036064      -0.039821       0.056961      -0.019343       0.017773       0.024547      -0.006211      -0.034851      -0.042535       0.014441       0.028093              8.651603       5.525400       2.747806      -0.455362       9.064992      -0.792499      11.364418           0.031837
          519              C       7.065917       5.389518      14.968970      -0.007842      35.219451 0.38315287E+03  0.88057060E+04                                 9.557260                            6.676490      -0.048947       1.973776                    0.999405      28.485766      83.351143       0.610883       0.436270      -1.042582      -0.002988      -0.000224       0.025059       0.025238      -0.085775       0.015887       0.004589       0.043881       0.131260      -0.111567       0.041209       0.070359             11.999565      11.318162       6.585110      -3.114337      12.124444      -2.096349      12.556089          -0.000573
          520              C       5.435360       3.846380      17.530451      -0.017231      35.705963 0.39362422E+03  0.90647160E+04                                 9.553020                            6.663167       0.076225       2.008059                    0.999678      28.446434      82.047379       0.628815       0.422971      -1.055647       0.014605       0.004971      -0.012646       0.019949      -0.023854       0.024991      -0.002575       0.019134      -0.150016      -0.057055       0.001589       0.055466             12.362762       7.408664       2.756536      -3.812015       9.490393      -3.210602      20.189228           0.019497
          521              C      10.787530      -0.000807      22.863242       0.146482      25.791606 0.30656453E+03  0.66608910E+04                                 7.687511                            5.879696       0.235080       2.081807                    0.999867      26.228011      74.525639       0.666617       0.422882      -1.051147       0.057505       0.006251      -0.007555       0.058335       0.002836      -0.003092      -0.006369       0.057842       0.057060      -0.039234       0.016236       0.022998              8.954288      11.323704       0.941361      -0.863227      11.214220       1.305758       4.324939           0.028168
          522              C      12.812406      -0.481734      22.461555      -0.076496      31.753549 0.40489652E+03  0.94033566E+04                                 8.808556                            6.748474       0.218846       2.044767                    0.999723      29.200479      84.961653       0.625272       0.421792      -1.054923      -0.056527      -0.059858       0.003680       0.082413      -0.018390      -0.001781      -0.002470       0.050628       0.003322      -0.032096       0.001331       0.030765             10.598094      11.585921      -0.971349      -1.146934      15.096645       2.258300       5.111716           0.013793
          523              C      12.709908       0.888409      22.663031       0.107735      35.392683 0.40205752E+03  0.92708242E+04                                 9.503252                            6.767793       0.008161       2.005165                    0.999581      26.851168      76.486152       0.621783       0.427206      -1.057258      -0.062943       0.050570       0.014523       0.082037       0.017444      -0.007519       0.003037       0.012976      -0.145519      -0.049554       0.006471       0.043083             11.825237      12.844329       4.269039      -0.244800      17.480537       2.064403       5.150845           0.008320
[truncated: 320,708 more chars]
