# Supplementary material for: A collection of forcefield precursors for metal–organic frameworks
Source: RSC Adv. 2019 Nov 13;9(63):36492–507. doi: 10.1039/c9ra07327b (PMC9075174; doi:10.1039/c9ra07327b)
Supplement: RA-009-C9RA07327B-s6256 [file RA-009-C9RA07327B-s6256.xyz]

  228
jmolscript: load "" {1 1 1} spacegroup "x,y,z" unitcell [{     16.782400     0.000000     0.000000 }, {      8.391214    14.935494     0.000000 }, {      8.391214     0.000000    14.935494 }]
Cd    14.684607     3.733874     3.733874     0.999287
Cd    18.880221    11.201621    11.201621     0.999287
Cd    27.271421    11.201621    11.201621     0.999287
Cd     6.293407     3.733874     3.733874     0.999287
H     21.353944    14.859323     4.087845     0.127464
H     20.430909    12.886344     3.423215     0.100569
H     19.667310    11.343508     4.954103     0.105894
H     19.635426    11.822937     7.169037     0.124013
H     12.962736     7.543918     3.379902     0.127463
H     12.039706     9.516897     4.044532     0.100569
H     11.276107    11.059733     2.513644     0.105897
H     11.244218    10.580304     0.298710     0.124014
H     17.158343    10.847649     7.391576     0.127464
H     16.235310    11.512279     5.418597     0.100569
H     15.471708     9.981391     3.875761     0.105893
H     15.439819     7.766457     4.355190     0.124013
H      8.767137    11.555592     0.076171     0.127463
H      7.844106    10.890962     2.049150     0.100568
H     23.862910    12.421850     3.591986     0.105894
H     23.831025    14.636784     3.112557     0.124011
H     12.210884     0.076171    10.847649     0.127464
H     13.133919     2.049150    11.512279     0.100569
H     13.897518     3.591986     9.981391     0.105894
H     13.929402     3.112557     7.766457     0.124013
H     20.602092     7.391576    11.555592     0.127463
H     21.525122     5.418597    10.890962     0.100569
H     22.288721     3.875761    12.421850     0.105897
H     22.320610     4.355190    14.636784     0.124014
H     16.406485     4.087845     7.543918     0.127464
H     17.329518     3.423215     9.516897     0.100569
H     18.093120     4.954103    11.059733     0.105894
H     18.125009     7.169037    10.580304     0.124013
H     24.797691     3.379902    14.859323     0.127463
H     25.720722     4.044532    12.886344     0.100568
H      9.701918     2.513644    11.343508     0.105894
H      9.733803     0.298710    11.822937     0.124011
H     12.210892    11.555592     7.391576     0.127463
H     13.133922    10.890962     5.418597     0.100569
H     13.897521    12.421850     3.875761     0.105897
H     13.929410    14.636784     4.355190     0.124014
H     20.602084    10.847649     0.076171     0.127464
H     21.525119    11.512279     2.049150     0.100569
H     22.288718     9.981391     3.591986     0.105895
H     22.320602     7.766457     3.112557     0.124013
H     16.406491    14.859323     3.379902     0.127463
H     17.329522    12.886344     4.044532     0.100569
H     18.093118    11.343508     2.513644     0.105894
H     18.125003    11.822937     0.298710     0.124011
H      8.015285     7.543918     4.087845     0.127464
H      8.938318     9.516897     3.423215     0.100569
H      9.701920    11.059733     4.954103     0.105894
H     26.516209    10.580304     7.169037     0.124014
H     21.353936     3.379902     7.543918     0.127463
H     20.430906     4.044532     9.516897     0.100569
H     19.667307     2.513644    11.059733     0.105897
H     19.635418     0.298710    10.580304     0.124014
H     12.962744     4.087845    14.859323     0.127464
H     12.039709     3.423215    12.886344     0.100569
H     11.276110     4.954103    11.343508     0.105895
H     11.244226     7.169037    11.822937     0.124013
H     17.158337     0.076171    11.555592     0.127463
H     16.235306     2.049150    10.890962     0.100568
H     15.471710     3.591986    12.421850     0.105894
H     15.439825     3.112557    14.636784     0.124011
H     25.549543     7.391576    10.847649     0.127464
H     24.626510     5.418597    11.512279     0.100569
H     23.862908     3.875761     9.981391     0.105894
H      7.048619     4.355190     7.766457     0.124013
C     13.707871     1.888145     5.530315     0.544796
C     13.123844     0.918682     6.545480    -0.031292
C     21.013262    14.642161     6.096669     0.050554
C     20.999835    14.280274     4.722454    -0.097014
C     20.469510    13.087973     4.329800    -0.076507
C     19.984498    12.164213     5.252066    -0.077905
C     19.972752    12.445598     6.565494    -0.096452
C     13.093637     1.245471     7.901324     0.054092
C     13.707871     5.579602     1.937432     0.544807
C     13.123844     6.549065     0.922267    -0.031298
C     12.622052     7.761080     1.371078     0.050557
C     12.608627     8.122967     2.745293    -0.097013
C     12.078305     9.315268     3.137947    -0.076504
C     11.593294    10.239028     2.215681    -0.077893
C     11.581544     9.957643     0.902253    -0.096473
C     21.484848     6.222276    14.501917     0.054095
C     17.903482     9.405179     9.355892     0.544808
C     17.319453     8.390014     8.386429    -0.031298
C     16.817658     8.838825     7.174414     0.050554
C     16.804233    10.213040     6.812527    -0.097012
C     16.273908    10.605694     5.620226    -0.076509
C     15.788895     9.683428     4.696466    -0.077904
C     15.777147     8.370000     4.977851    -0.096452
C     17.289243     7.034170     8.713218     0.054095
C     17.903489    12.998062    13.047349     0.544794
C     17.319463    14.013227    14.016812    -0.031282
C      8.426456    13.564416     0.293333     0.050555
C      8.413029    12.190201     0.655220    -0.097011
C      7.882706    11.797547     1.847521    -0.076507
C     24.180096    12.719813     2.771281    -0.077902
C     24.168350    14.033241     2.489896    -0.096452
C      8.898042     0.433577    13.690023     0.054089
C     19.856957    13.047349     9.405179     0.544795
C     20.440984    14.016812     8.390014    -0.031292
C     12.551566     0.293333     8.838825     0.050554
C     12.564993     0.655220    10.213040    -0.097014
C     13.095318     1.847521    10.605694    -0.076507
C     13.580330     2.771281     9.683428    -0.077905
C     13.592076     2.489896     8.370000    -0.096452
C     20.471191    13.690023     7.034170     0.054093
C     19.856957     9.355892    12.998062     0.544806
C     20.440984     8.386429    14.013227    -0.031299
C     20.942776     7.174414    13.564416     0.050556
C     20.956201     6.812527    12.190201    -0.097013
C     21.486523     5.620226    11.797547    -0.076504
C     21.971534     4.696466    12.719813    -0.077893
C     21.983284     4.977851    14.033241    -0.096472
C     12.079980     8.713218     0.433577     0.054095
C     15.661346     5.530315     5.579602     0.544808
C     16.245375     6.545480     6.549065    -0.031298
C     16.747170     6.096669     7.761080     0.050554
C     16.760595     4.722454     8.122967    -0.097012
C     17.290920     4.329800     9.315268    -0.076509
C     17.775933     5.252066    10.239028    -0.077904
C     17.787681     6.565494     9.957643    -0.096452
C     16.275585     7.901324     6.222276     0.054095
C     15.661339     1.937432     1.888145     0.544795
C     16.245365     0.922267     0.918682    -0.031282
C     25.138372     1.371078    14.642161     0.050555
C     25.151799     2.745293    14.280274    -0.097011
C     25.682122     3.137947    13.087973    -0.076507
C      9.384732     2.215681    12.164213    -0.077903
C      9.396478     0.902253    12.445598    -0.096451
C     24.666786    14.501917     1.245471     0.054089
C     28.248157    12.998062     9.355892     0.544807
C     28.832184    14.013227     8.386429    -0.031299
C     12.551576    13.564416     7.174414     0.050557
C     12.565001    12.190201     6.812527    -0.097013
C     13.095323    11.797547     5.620226    -0.076504
C     13.580334    12.719813     4.696466    -0.077893
C     13.592084    14.033241     4.977851    -0.096473
C     20.471180     0.433577     8.713218     0.054095
C     28.248157     9.405179    13.047349     0.544796
C     28.832184     8.390014    14.016812    -0.031293
C     20.942766     8.838825     0.293333     0.050555
C     20.956193    10.213040     0.655220    -0.097014
C     21.486518    10.605694     1.847521    -0.076507
C     21.971530     9.683428     2.771281    -0.077905
C     21.983276     8.370000     2.489896    -0.096452
C     12.079991     7.034170    13.690023     0.054093
C      7.270139     1.888145     1.937432     0.544795
C      7.854165     0.918682     0.922267    -0.031282
C     16.747172    14.642161     1.371078     0.050555
C     16.760599    14.280274     2.745293    -0.097011
C     17.290922    13.087973     3.137947    -0.076507
C     17.775932    12.164213     2.215681    -0.077902
C     17.787678    12.445598     0.902253    -0.096452
C     16.275586     1.245471    14.501917     0.054089
C      7.270146     5.579602     5.530315     0.544809
C      7.854175     6.549065     6.545480    -0.031299
C      8.355970     7.761080     6.096669     0.050554
C      8.369395     8.122967     4.722454    -0.097012
C      8.899720     9.315268     4.329800    -0.076509
C      9.384733    10.239028     5.252066    -0.077904
C      9.396481     9.957643     6.565494    -0.096453
C     24.666785     6.222276     7.901324     0.054095
C      5.316671     1.937432     5.579602     0.544807
C      4.732644     0.922267     6.549065    -0.031299
C     21.013252     1.371078     7.761080     0.050556
C     20.999827     2.745293     8.122967    -0.097013
C     20.469505     3.137947     9.315268    -0.076504
C     19.984494     2.215681    10.239028    -0.077893
C     19.972744     0.902253     9.957643    -0.096472
C     13.093648    14.501917     6.222276     0.054095
C      5.316671     5.530315     1.888145     0.544796
C      4.732644     6.545480     0.918682    -0.031293
C     12.622062     6.096669    14.642161     0.050554
C     12.608635     4.722454    14.280274    -0.097014
C     12.078310     4.329800    13.087973    -0.076507
C     11.593298     5.252066    12.164213    -0.077905
C     11.581552     6.565494    12.445598    -0.096452
C     21.484837     7.901324     1.245471     0.054093
C     26.294689    13.047349    12.998062     0.544795
C     25.710663    14.016812    14.013227    -0.031282
C     16.817656     0.293333    13.564416     0.050555
C     16.804229     0.655220    12.190201    -0.097011
C     16.273906     1.847521    11.797547    -0.076507
C     15.788896     2.771281    12.719813    -0.077903
C     15.777150     2.489896    14.033241    -0.096451
C     17.289242    13.690023     0.433577     0.054089
C     26.294682     9.355892     9.405179     0.544809
C     25.710653     8.386429     8.390014    -0.031299
C     25.208858     7.174414     8.838825     0.050554
C     25.195433     6.812527    10.213040    -0.097012
C     24.665108     5.620226    10.605694    -0.076509
C     24.180095     4.696466     9.683428    -0.077905
C     24.168347     4.977851     8.370000    -0.096452
C      8.898043     8.713218     7.034170     0.054096
O     14.930469     1.944153     5.394252    -0.506650
O     12.916581     2.617595     4.892868    -0.471382
O     14.930469     5.523594     2.073495    -0.506656
O     12.916581     4.850152     2.574879    -0.471389
O     19.126080     9.541242     9.411900    -0.506654
O     17.112193    10.042626    10.085342    -0.471386
O     19.126086    12.861999    12.991341    -0.506654
O     17.112197    12.360615    12.317899    -0.471390
O     18.634359    12.991341     9.541242    -0.506651
O     20.648247    12.317899    10.042626    -0.471382
O     18.634359     9.411900    12.861999    -0.506656
O     20.648247    10.085342    12.360615    -0.471388
O     14.438748     5.394252     5.523594    -0.506655
O     16.452635     4.892868     4.850152    -0.471387
O     14.438742     2.073495     1.944153    -0.506654
O     16.452631     2.574879     2.617595    -0.471390
O     27.025559    12.861999     9.411900    -0.506656
O     29.039447    12.360615    10.085342    -0.471389
O     27.025559     9.541242    12.991341    -0.506651
O     29.039447    10.042626    12.317899    -0.471382
O      6.047542     1.944153     2.073495    -0.506654
O      8.061431     2.617595     2.574879    -0.471390
O     22.829948     5.523594     5.394252    -0.506654
O      8.061435     4.850152     4.892868    -0.471387
O      6.539269     2.073495     5.523594    -0.506656
O      4.525381     2.574879     4.850152    -0.471389
O      6.539269     5.394252     1.944153    -0.506651
O      4.525381     4.892868     2.617595    -0.471382
O     27.517286    12.991341    12.861999    -0.506655
O     25.503397    12.317899    12.360615    -0.471390
O     10.734880     9.411900     9.541242    -0.506655
O     25.503393    10.085342    10.042626    -0.471387

The following XYZ coordinates are in angstroms. Other properties are in atomic units.
The sperically averaged electron density of each atom fit to a function of the form exp(a - br)
eigen_1, eigen_2 and eigen_3 are the three eigenvalues of traceless quadrupole moment tensor
  atom number  atomic symbol              X              Y              Z     net charge C6 coefficient C8 coefficient C10 coefficient fluctuating dipole atomic polarizability isotropic forcefield polarizability              a              b squared Pearson coefficient          <r^3>          <r^4>         wp_QDO          m_QDO          q_QDO       dipole_x       dipole_y       dipole_z         dipole            Qxy            Qxz            Qyz     Q(x^2-y^2)  Q(3z^2 - R^2)        eigen_1        eigen_2        eigen_3 static polarizability      alpha(xx)      alpha(xy)      alpha(xz)      alpha(yy)      alpha(yz)      alpha(zz) atomic spin moment
            1             Cd      14.684607       3.733874       3.733874       0.999287     175.066858 0.47787511E+04  0.18511511E+06                                23.692260                           21.313366       0.795679       1.974098                    0.998358      76.126439     202.696124       0.443565       0.356468      -1.222628      -0.000000      -0.000003      -0.000002       0.000004      -0.000058      -0.000052       0.000029       0.043939      -0.043938      -0.014675      -0.014618       0.029293             26.648855      15.803512      -0.000013      -0.000026      32.071517       0.000073      32.071538           0.045914
            2             Cd      18.880221      11.201621      11.201621       0.999287     175.066903 0.47787524E+04  0.18511518E+06                                23.692266                           21.313372       0.795677       1.974097                    0.998358      76.126447     202.696167       0.443565       0.356468      -1.222627       0.000000       0.000003       0.000002       0.000004      -0.000058      -0.000052       0.000029       0.043939      -0.043938      -0.014675      -0.014618       0.029293             26.648864      15.803515      -0.000024      -0.000038      32.071528       0.000070      32.071549           0.045913
            3             Cd      27.271421      11.201621      11.201621       0.999287     175.066836 0.47787503E+04  0.18511507E+06                                23.692256                           21.313363       0.795680       1.974098                    0.998358      76.126436     202.696101       0.443566       0.356468      -1.222628       0.000000       0.000002       0.000003       0.000004      -0.000052      -0.000058       0.000029       0.043939      -0.043940      -0.014675      -0.014617       0.029293             26.648851      15.803509      -0.000037      -0.000024      32.071532       0.000072      32.071511           0.045914
            4             Cd       6.293407       3.733874       3.733874       0.999287     175.066863 0.47787512E+04  0.18511512E+06                                23.692259                           21.313366       0.795680       1.974098                    0.998358      76.126441     202.696125       0.443565       0.356468      -1.222628      -0.000000      -0.000002      -0.000003       0.000004      -0.000052      -0.000058       0.000029       0.043939      -0.043940      -0.014675      -0.014618       0.029293             26.648855      15.803511      -0.000025      -0.000013      32.071537       0.000070      32.071517           0.045914
            5              H      21.353944      14.859323       4.087845       0.127464       1.027243 0.74061850E+01  0.71515751E+02                                 1.701586                            1.606784      -0.995433       2.421241                    0.997747       3.416715       9.571879       0.485229       1.307230      -0.703237       0.010922       0.024756      -0.030975       0.041130       0.007311      -0.000487      -0.004146      -0.005264       0.036101      -0.013944       0.000602       0.013343              1.741564       1.575391       0.298243      -0.298126       1.797807      -0.271523       1.851493           0.000398
            6              H      20.430909      12.886344       3.423215       0.100569       1.105083 0.78060812E+01  0.75941443E+02                                 1.742732                            1.613297      -0.930819       2.427346                    0.998123       3.504187       9.672163       0.503540       1.250336      -0.715161      -0.002181      -0.002163      -0.037605       0.037730       0.008657      -0.004253      -0.005300      -0.020631       0.043293      -0.020824       0.002763       0.018060              1.824729       1.503270       0.016711       0.038471       1.551722       0.388665       2.419194           0.000299
            7              H      19.667310      11.343508       4.954103       0.105894       1.135570 0.82190382E+01  0.80650233E+02                                 1.755224                            1.644156      -0.778371       2.504239                    0.999625       3.391617       9.271351       0.506087       1.233378      -0.720684      -0.010943      -0.034730      -0.009897       0.037734       0.009229       0.001214      -0.000209      -0.027312       0.017235      -0.019414       0.005801       0.013613              1.809686       1.600190       0.335670       0.108325       2.165575       0.321441       1.663293           0.000202
            8              H      19.635426      11.822937       7.169037       0.124013       1.044136 0.74593387E+01  0.72456408E+02                                 1.744017                            1.629425      -1.077352       2.380619                    0.996506       3.532735      10.060987       0.472422       1.334749      -0.696702      -0.011791      -0.029384       0.023483       0.039420       0.006570      -0.002675      -0.002814      -0.016468       0.008281      -0.012092       0.001347       0.010745              1.799265       1.551424       0.360225      -0.248407       1.877608      -0.368710       1.968762           0.000430
            9              H      12.962736       7.543918       3.379902       0.127463       1.027315 0.74066937E+01  0.71520569E+02                                 1.701524                            1.606728      -0.995380       2.421265                    0.997748       3.416673       9.571177       0.485297       1.307048      -0.703275       0.010921      -0.024756       0.030976       0.041130      -0.007317       0.000479      -0.004147      -0.005265       0.036103      -0.013952       0.000610       0.013342              1.741498       1.575334      -0.298226       0.298111       1.797739      -0.271512       1.851421           0.000398
           10              H      12.039706       9.516897       4.044532       0.100569       1.105061 0.78058716E+01  0.75938586E+02                                 1.742677                            1.613250      -0.930800       2.427353                    0.998124       3.504141       9.671856       0.503561       1.250297      -0.715170      -0.002179       0.002162       0.037606       0.037731      -0.008662       0.004248      -0.005300      -0.020628       0.043292      -0.020825       0.002765       0.018060              1.824668       1.503226      -0.016709      -0.038466       1.551673       0.388643       2.419104           0.000299
           11              H      11.276107      11.059733       2.513644       0.105897       1.135566 0.82190214E+01  0.80650341E+02                                 1.755250                            1.644178      -0.778416       2.504224                    0.999625       3.391631       9.271523       0.506071       1.233413      -0.720676      -0.010941       0.034728       0.009896       0.037732      -0.009236      -0.001220      -0.000209      -0.027312       0.017237      -0.019419       0.005802       0.013616              1.809714       1.600211      -0.335677      -0.108328       2.165613       0.321450       1.663319           0.000203
           12              H      11.244218      10.580304       0.298710       0.124014       1.044152 0.74594728E+01  0.72457855E+02                                 1.744006                            1.629417      -1.077500       2.380551                    0.996503       3.532809      10.061125       0.472434       1.334712      -0.696709      -0.011791       0.029383      -0.023483       0.039419      -0.006577       0.002669      -0.002814      -0.016466       0.008280      -0.012094       0.001348       0.010746              1.799253       1.551415      -0.360220       0.248403       1.877597      -0.368703       1.968746           0.000430
           13              H      17.158343      10.847649       7.391576       0.127464       1.027281 0.74064783E+01  0.71518821E+02                                 1.701578                            1.606776      -0.995374       2.421268                    0.997749       3.416714       9.571687       0.485252       1.307165      -0.703250       0.010922       0.030975       0.024756       0.041129       0.000480       0.007311       0.004150      -0.020684      -0.010154      -0.013945       0.000602       0.013343              1.741556       1.575385       0.298126       0.298242       1.851483       0.271523       1.797799           0.000398
           14              H      16.235310      11.512279       5.418597       0.100569       1.105102 0.78062078E+01  0.75942288E+02                                 1.742681                            1.613255      -0.930809       2.427349                    0.998123       3.504139       9.671717       0.503576       1.250252      -0.715180      -0.002179       0.037606      -0.002162       0.037731       0.004249       0.008657       0.005302      -0.031960       0.009297      -0.020821       0.002761       0.018060              1.824672       1.503231      -0.038466       0.016710       2.419106      -0.388643       1.551678           0.000299
           15              H      15.471708       9.981391       3.875761       0.105893       1.135599 0.82193064E+01  0.80653650E+02                                 1.755267                            1.644193      -0.778379       2.504235                    0.999625       3.391651       9.271537       0.506076       1.233394      -0.720680      -0.010944       0.009897      -0.034729       0.037734      -0.001220       0.009230       0.000212      -0.022273       0.032349      -0.019415       0.005802       0.013613              1.809732       1.600227      -0.108329       0.335682       1.663334      -0.321454       2.165636           0.000202
           16              H      15.439819       7.766457       4.355190       0.124013       1.044128 0.74592756E+01  0.72455748E+02                                 1.744016                            1.629424      -1.077363       2.380615                    0.996505       3.532763      10.061112       0.472418       1.334760      -0.696699      -0.011792      -0.023483      -0.029384       0.039420       0.002668       0.006570       0.002818      -0.012374       0.020559      -0.012090       0.001345       0.010745              1.799264       1.551424       0.248408       0.360225       1.968761       0.368710       1.877606           0.000430
           17              H       8.767137      11.555592       0.076171       0.127463       1.027242 0.74061363E+01  0.71514724E+02                                 1.701538                            1.606741      -0.995427       2.421245                    0.997747       3.416681       9.571555       0.485256       1.307168      -0.703250       0.010922      -0.030976      -0.024756       0.041130      -0.000487      -0.007317       0.004150      -0.020684      -0.010155      -0.013951       0.000605       0.013346              1.741513       1.575348      -0.298112      -0.298228       1.851437       0.271511       1.797755           0.000398
           18              H       7.844106      10.890962       2.049150       0.100568       1.105089 0.78060549E+01  0.75939951E+02                                 1.742616                            1.613199      -0.930819       2.427345                    0.998123       3.504104       9.671368       0.503607       1.250189      -0.715193      -0.002181      -0.037605       0.002162       0.037730      -0.004253      -0.008663       0.005303      -0.031963       0.009300      -0.020827       0.002763       0.018064              1.824600       1.503180       0.038464      -0.016709       2.418997      -0.388619       1.551623           0.000299
           19              H      23.862910      12.421850       3.591986       0.105894       1.135636 0.82196096E+01  0.80657125E+02                                 1.755286                            1.644208      -0.778435       2.504214                    0.999625       3.391644       9.271455       0.506082       1.233371      -0.720686      -0.010942      -0.009896       0.034727       0.037731       0.001213      -0.009236       0.000213      -0.022274       0.032347      -0.019418       0.005802       0.013616              1.809753       1.600242       0.108331      -0.335689       1.663350      -0.321462       2.165666           0.000202
           20              H      23.831025      14.636784       3.112557       0.124011       1.044168 0.74595850E+01  0.72458951E+02                                 1.743999                            1.629409      -1.077488       2.380555                    0.996504       3.532778      10.060917       0.472446       1.334679      -0.696715      -0.011791       0.023483       0.029385       0.039420      -0.002675      -0.006576       0.002818      -0.012373       0.020560      -0.012095       0.001344       0.010751              1.799245       1.551407      -0.248402      -0.360219       1.968739       0.368705       1.877588           0.000430
           21              H      12.210884       0.076171      10.847649       0.127464       1.027244 0.74061879E+01  0.71515784E+02                                 1.701586                            1.606784      -0.995433       2.421240                    0.997747       3.416716       9.571882       0.485229       1.307229      -0.703237      -0.010922      -0.024756       0.030975       0.041130       0.007311      -0.000487      -0.004146      -0.005264       0.036101      -0.013944       0.000602       0.013343              1.741564       1.575391       0.298243      -0.298126       1.797808      -0.271523       1.851493           0.000398
           22              H      13.133919       2.049150      11.512279       0.100569       1.105083 0.78060809E+01  0.75941440E+02                                 1.742732                            1.613297      -0.930819       2.427346                    0.998123       3.504187       9.672164       0.503539       1.250336      -0.715161       0.002181       0.002163       0.037605       0.037730       0.008657      -0.004253      -0.005300      -0.020631       0.043293      -0.020824       0.002763       0.018060              1.824729       1.503270       0.016711       0.038471       1.551722       0.388666       2.419194           0.000299
           23              H      13.897518       3.591986       9.981391       0.105894       1.135570 0.82190382E+01  0.80650233E+02                                 1.755224                            1.644156      -0.778371       2.504239                    0.999625       3.391617       9.271351       0.506087       1.233378      -0.720684       0.010943       0.034730       0.009897       0.037734       0.009229       0.001214      -0.000209      -0.027312       0.017235      -0.019414       0.005801       0.013613              1.809686       1.600190       0.335670       0.108325       2.165575       0.321441       1.663293           0.000202
           24              H      13.929402       3.112557       7.766457       0.124013       1.044136 0.74593392E+01  0.72456413E+02                                 1.744017                            1.629425      -1.077352       2.380620                    0.996506       3.532735      10.060986       0.472422       1.334749      -0.696702       0.011791       0.029384      -0.023483       0.039420       0.006570      -0.002675      -0.002814      -0.016468       0.008281      -0.012092       0.001347       0.010745              1.799265       1.551424       0.360225      -0.248407       1.877608      -0.368710       1.968762           0.000430
           25              H      20.602092       7.391576      11.555592       0.127463       1.027315 0.74066933E+01  0.71520566E+02                                 1.701524                            1.606728      -0.995380       2.421265                    0.997748       3.416673       9.571178       0.485297       1.307048      -0.703275      -0.010921       0.024756      -0.030976       0.041130      -0.007317       0.000479      -0.004147      -0.005265       0.036103      -0.013952       0.000610       0.013342              1.741498       1.575335      -0.298226       0.298111       1.797739      -0.271512       1.851422           0.000398
           26              H      21.525122       5.418597      10.890962       0.100569       1.105060 0.78058708E+01  0.75938574E+02                                 1.742676                            1.613250      -0.930799       2.427353                    0.998124       3.504141       9.671855       0.503561       1.250297      -0.715170       0.002179      -0.002162      -0.037606       0.037731      -0.008662       0.004248      -0.005300      -0.020628       0.043292      -0.020825       0.002765       0.018060              1.824667       1.503226      -0.016709      -0.038466       1.551673       0.388643       2.419103           0.000299
           27              H      22.288721       3.875761      12.421850       0.105897       1.135566 0.82190214E+01  0.80650343E+02                                 1.755250                            1.644178      -0.778417       2.504224                    0.999625       3.391631       9.271524       0.506071       1.233414      -0.720676       0.010941      -0.034728      -0.009896       0.037732      -0.009236      -0.001220      -0.000209      -0.027312       0.017237      -0.019419       0.005802       0.013616              1.809715       1.600211      -0.335677      -0.108328       2.165614       0.321450       1.663319           0.000203
           28              H      22.320610       4.355190      14.636784       0.124014       1.044152 0.74594728E+01  0.72457855E+02                                 1.744006                            1.629417      -1.077500       2.380551                    0.996503       3.532809      10.061125       0.472434       1.334712      -0.696709       0.011791      -0.029383       0.023483       0.039419      -0.006577       0.002669      -0.002814      -0.016466       0.008281      -0.012094       0.001348       0.010746              1.799253       1.551415      -0.360221       0.248403       1.877597      -0.368703       1.968746           0.000430
           29              H      16.406485       4.087845       7.543918       0.127464       1.027281 0.74064783E+01  0.71518821E+02                                 1.701578                            1.606776      -0.995375       2.421268                    0.997749       3.416714       9.571687       0.485252       1.307165      -0.703250      -0.010922      -0.030975      -0.024756       0.041129       0.000480       0.007311       0.004150      -0.020684      -0.010154      -0.013945       0.000602       0.013343              1.741556       1.575385       0.298126       0.298242       1.851483       0.271523       1.797799           0.000398
           30              H      17.329518       3.423215       9.516897       0.100569       1.105102 0.78062074E+01  0.75942285E+02                                 1.742682                            1.613256      -0.930809       2.427349                    0.998123       3.504139       9.671718       0.503576       1.250252      -0.715180       0.002179      -0.037606       0.002162       0.037731       0.004249       0.008657       0.005302      -0.031960       0.009297      -0.020821       0.002761       0.018060              1.824672       1.503231      -0.038466       0.016710       2.419106      -0.388643       1.551678           0.000299
           31              H      18.093120       4.954103      11.059733       0.105894       1.135599 0.82193066E+01  0.80653652E+02                                 1.755267                            1.644193      -0.778379       2.504235                    0.999625       3.391651       9.271537       0.506076       1.233394      -0.720681       0.010944      -0.009897       0.034729       0.037734      -0.001220       0.009230       0.000212      -0.022273       0.032349      -0.019415       0.005802       0.013613              1.809732       1.600226      -0.108329       0.335682       1.663334      -0.321454       2.165636           0.000202
           32              H      18.125009       7.169037      10.580304       0.124013       1.044128 0.74592798E+01  0.72455799E+02                                 1.744016                            1.629425      -1.077363       2.380615                    0.996505       3.532764      10.061115       0.472418       1.334759      -0.696699       0.011792       0.023483       0.029384       0.039420       0.002668       0.006570       0.002818      -0.012374       0.020559      -0.012090       0.001345       0.010745              1.799264       1.551424       0.248408       0.360225       1.968762       0.368710       1.877607           0.000430
           33              H      24.797691       3.379902      14.859323       0.127463       1.027242 0.74061363E+01  0.71514724E+02                                 1.701538                            1.606741      -0.995427       2.421245                    0.997747       3.416681       9.571555       0.485256       1.307168      -0.703250      -0.010922       0.030976       0.024756       0.041130      -0.000487      -0.007317       0.004150      -0.020684      -0.010155      -0.013951       0.000605       0.013346              1.741513       1.575348      -0.298112      -0.298228       1.851437       0.271511       1.797755           0.000398
           34              H      25.720722       4.044532      12.886344       0.100568       1.105088 0.78060545E+01  0.75939948E+02                                 1.742616                            1.613200      -0.930819       2.427345                    0.998123       3.504104       9.671369       0.503607       1.250190      -0.715193       0.002181       0.037605      -0.002162       0.037730      -0.004253      -0.008663       0.005303      -0.031963       0.009300      -0.020827       0.002763       0.018064              1.824600       1.503180       0.038464      -0.016709       2.418997      -0.388619       1.551623           0.000299
           35              H       9.701918       2.513644      11.343508       0.105894       1.135635 0.82196055E+01  0.80657082E+02                                 1.755286                            1.644208      -0.778435       2.504214                    0.999625       3.391643       9.271455       0.506082       1.233372      -0.720686       0.010942       0.009896      -0.034727       0.037731       0.001213      -0.009236       0.000213      -0.022274       0.032347      -0.019418       0.005802       0.013616              1.809753       1.600242       0.108331      -0.335690       1.663351      -0.321462       2.165666           0.000202
           36              H       9.733803       0.298710      11.822937       0.124011       1.044169 0.74595892E+01  0.72459002E+02                                 1.743999                            1.629410      -1.077489       2.380555                    0.996504       3.532779      10.060920       0.472446       1.334679      -0.696715       0.011791      -0.023483      -0.029385       0.039420      -0.002675      -0.006576       0.002818      -0.012373       0.020560      -0.012095       0.001344       0.010751              1.799245       1.551407      -0.248402      -0.360219       1.968740       0.368705       1.877589           0.000430
           37              H      12.210892      11.555592       7.391576       0.127463       1.027315 0.74066934E+01  0.71520566E+02                                 1.701524                            1.606728      -0.995380       2.421265                    0.997748       3.416673       9.571178       0.485297       1.307048      -0.703275      -0.010921      -0.030976       0.024756       0.041130       0.000479      -0.007317      -0.004147      -0.020684      -0.010154      -0.013952       0.000610       0.013342              1.741498       1.575335       0.298111      -0.298226       1.851422      -0.271512       1.797739           0.000398
           38              H      13.133922      10.890962       5.418597       0.100569       1.105060 0.78058662E+01  0.75938521E+02                                 1.742676                            1.613250      -0.930799       2.427353                    0.998124       3.504140       9.671853       0.503561       1.250297      -0.715170       0.002179      -0.037606      -0.002162       0.037731       0.004248      -0.008662      -0.005300      -0.031960       0.009296      -0.020825       0.002765       0.018060              1.824667       1.503226      -0.038466      -0.016709       2.419103       0.388643       1.551673           0.000299
           39              H      13.897521      12.421850       3.875761       0.105897       1.135565 0.82190202E+01  0.80650324E+02                                 1.755249                            1.644177      -0.778417       2.504224                    0.999625       3.391631       9.271522       0.506071       1.233413      -0.720676       0.010941      -0.009896      -0.034728       0.037732      -0.001220      -0.009236      -0.000209      -0.022274       0.032349      -0.019419       0.005802       0.013616              1.809714       1.600211      -0.108328      -0.335677       1.663318       0.321450       2.165613           0.000203
           40              H      13.929410      14.636784       4.355190       0.124014       1.044151 0.74594688E+01  0.72457810E+02                                 1.744006                            1.629417      -1.077500       2.380551                    0.996503       3.532808      10.061124       0.472434       1.334712      -0.696708       0.011791       0.023483      -0.029383       0.039419       0.002669      -0.006577      -0.002814      -0.012373       0.020559      -0.012094       0.001348       0.010746              1.799253       1.551415       0.248403      -0.360221       1.968746      -0.368703       1.877597           0.000430
           41              H      20.602084      10.847649       0.076171       0.127464       1.027243 0.74061846E+01  0.71515748E+02                                 1.701586                            1.606784      -0.995433       2.421240                    0.997747       3.416715       9.571880       0.485229       1.307230      -0.703237      -0.010922       0.030975      -0.024756       0.041130      -0.000487       0.007311      -0.004146      -0.020683      -0.010155      -0.013944       0.000602       0.013343              1.741564       1.575391      -0.298126       0.298243       1.851493      -0.271523       1.797808           0.000398
           42              H      21.525119      11.512279       2.049150       0.100569       1.105083 0.78060808E+01  0.75941433E+02                                 1.742731                            1.613296      -0.930819       2.427346                    0.998123       3.504187       9.672161       0.503540       1.250335      -0.715162       0.002181       0.037605       0.002163       0.037730      -0.004253       0.008657      -0.005300      -0.031962       0.009300      -0.020824       0.002763       0.018060              1.824728       1.503269       0.038471       0.016711       2.419193       0.388665       1.551722           0.000299
           43              H      22.288718       9.981391       3.591986       0.105895       1.135570 0.82190371E+01  0.80650218E+02                                 1.755223                            1.644155      -0.778371       2.504239                    0.999625       3.391617       9.271350       0.506087       1.233377      -0.720684       0.010943       0.009897       0.034730       0.037734       0.001214       0.009229      -0.000209      -0.022273       0.032351      -0.019414       0.005801       0.013613              1.809685       1.600189       0.108325       0.335669       1.663293       0.321440       2.165574           0.000202
           44              H      22.320602       7.766457       3.112557       0.124013       1.044136 0.74593357E+01  0.72456373E+02                                 1.744017                            1.629425      -1.077352       2.380620                    0.996506       3.532734      10.060984       0.472422       1.334750      -0.696702       0.011791      -0.023483       0.029384       0.039420      -0.002675       0.006570      -0.002814      -0.012375       0.020562      -0.012092       0.001347       0.010745              1.799264       1.551424      -0.248407       0.360225       1.968761      -0.368710       1.877608           0.000430
           45              H      16.406491      14.859323       3.379902       0.127463       1.027243 0.74061367E+01  0.71514727E+02                                 1.701538                            1.606741      -0.995427       2.421245                    0.997747       3.416681       9.571554       0.485256       1.307168      -0.703250      -0.010922       0.024756       0.030976       0.041130      -0.007317      -0.000487       0.004150      -0.005265       0.036103      -0.013951       0.000605       0.013346              1.741513       1.575347      -0.298228      -0.298112       1.797755       0.271511       1.851437           0.000398
           46              H      17.329522      12.886344       4.044532       0.100569       1.105088 0.78060504E+01  0.75939895E+02                                 1.742615                            1.613199      -0.930818       2.427345                    0.998123       3.504103       9.671364       0.503607       1.250189      -0.715194       0.002181      -0.002162       0.037605       0.037730      -0.008663      -0.004253       0.005303      -0.020631       0.043294      -0.020827       0.002763       0.018064              1.824599       1.503179      -0.016708       0.038464       1.551623      -0.388619       2.418995           0.000299
           47              H      18.093118      11.343508       2.513644       0.105894       1.135635 0.82196056E+01  0.80657076E+02                                 1.755285                            1.644208      -0.778435       2.504214                    0.999625       3.391643       9.271452       0.506082       1.233371      -0.720686       0.010942      -0.034727       0.009896       0.037731      -0.009236       0.001213       0.000213      -0.027311       0.017238      -0.019418       0.005802       0.013616              1.809752       1.600242      -0.335689       0.108331       2.165665      -0.321462       1.663350           0.000202
           48              H      18.125003      11.822937       0.298710       0.124011       1.044168 0.74595856E+01  0.72458956E+02                                 1.743998                            1.629409      -1.077489       2.380555                    0.996504       3.532778      10.060916       0.472446       1.334679      -0.696715       0.011791      -0.029385      -0.023483       0.039420      -0.006576      -0.002675       0.002818      -0.016467       0.008280      -0.012095       0.001344       0.010751              1.799245       1.551407      -0.360219      -0.248402       1.877588       0.368705       1.968739           0.000430
           49              H       8.015285       7.543918       4.087845       0.127464       1.027281 0.74064779E+01  0.71518818E+02                                 1.701579                            1.606777      -0.995375       2.421268                    0.997749       3.416714       9.571688       0.485252       1.307165      -0.703250      -0.010922      -0.024756      -0.030975       0.041129       0.007311       0.000480       0.004150      -0.005265       0.036103      -0.013945       0.000602       0.013343              1.741556       1.575385       0.298242       0.298126       1.797799       0.271523       1.851483           0.000398
           50              H       8.938318       9.516897       3.423215       0.100569       1.105102 0.78062070E+01  0.75942275E+02                                 1.742681                            1.613255      -0.930809       2.427349                    0.998123       3.504139       9.671716       0.503576       1.250251      -0.715180       0.002179       0.002162      -0.037605       0.037731       0.008657       0.004249       0.005302      -0.020628       0.043291      -0.020821       0.002761       0.018060              1.824671       1.503231       0.016710      -0.038466       1.551678      -0.388643       2.419105           0.000299
           51              H       9.701920      11.059733       4.954103       0.105894       1.135599 0.82193053E+01  0.80653637E+02                                 1.755267                            1.644193      -0.778379       2.504235                    0.999625       3.391651       9.271537       0.506076       1.233394      -0.720681       0.010944       0.034729      -0.009897       0.037734       0.009230      -0.001220       0.000212      -0.027311       0.017235      -0.019415       0.005802       0.013613              1.809732       1.600226       0.335682      -0.108329       2.165636      -0.321454       1.663334           0.000202
           52              H      26.516209      10.580304       7.169037       0.124014       1.044128 0.74592745E+01  0.72455738E+02                                 1.744016                            1.629424      -1.077363       2.380615                    0.996505       3.532763      10.061113       0.472418       1.334760      -0.696699       0.011792       0.029384       0.023483       0.039420       0.006570       0.002668       0.002818      -0.016466       0.008281      -0.012090       0.001345       0.010745              1.799264       1.551423       0.360225       0.248408       1.877606       0.368710       1.968761           0.000430
           53              H      21.353936       3.379902       7.543918       0.127463       1.027315 0.74066942E+01  0.71520578E+02                                 1.701525                            1.606728      -0.995380       2.421265                    0.997748       3.416673       9.571179       0.485297       1.307048      -0.703274       0.010921       0.030976      -0.024756       0.041130       0.000479      -0.007317      -0.004147      -0.020684      -0.010154      -0.013952       0.000610       0.013342              1.741499       1.575335       0.298112      -0.298226       1.851422      -0.271512       1.797740           0.000398
           54              H      20.430906       4.044532       9.516897       0.100569       1.105060 0.78058662E+01  0.75938521E+02                                 1.742676                            1.613250      -0.930799       2.427353                    0.998124       3.504140       9.671853       0.503561       1.250297      -0.715170      -0.002179       0.037606       0.002162       0.037731       0.004248      -0.008662      -0.005300      -0.031960       0.009296      -0.020825       0.002765       0.018060              1.824667       1.503226      -0.038466      -0.016709       2.419103       0.388643       1.551673           0.000299
           55              H      19.667307       2.513644      11.059733       0.105897       1.135566 0.82190214E+01  0.80650341E+02                                 1.755250                            1.644178      -0.778417       2.504224                    0.999625       3.391631       9.271523       0.506071       1.233413      -0.720676      -0.010941       0.009896       0.034728       0.037732      -0.001220      -0.009236      -0.000209      -0.022274       0.032349      -0.019419       0.005802       0.013616              1.809714       1.600211      -0.108328      -0.335677       1.663319       0.321450       2.165613           0.000202
           56              H      19.635418       0.298710      10.580304       0.124014       1.044151 0.74594688E+01  0.72457810E+02                                 1.744006                            1.629417      -1.077500       2.380551                    0.996503       3.532808      10.061124       0.472434       1.334712      -0.696708      -0.011791      -0.023483       0.029383       0.039419       0.002669      -0.006577      -0.002814      -0.012373       0.020559      -0.012094       0.001348       0.010746              1.799253       1.551415       0.248403      -0.360221       1.968746      -0.368703       1.877597           0.000430
           57              H      12.962744       4.087845      14.859323       0.127464       1.027243 0.74061846E+01  0.71515748E+02                                 1.701586                            1.606784      -0.995433       2.421240                    0.997747       3.416715       9.571880       0.485229       1.307230      -0.703237       0.010922      -0.030975       0.024756       0.041130      -0.000487       0.007311      -0.004146      -0.020683      -0.010154      -0.013944       0.000602       0.013343              1.741564       1.575391      -0.298126       0.298243       1.851493      -0.271523       1.797808           0.000398
           58              H      12.039709       3.423215      12.886344       0.100569       1.105082 0.78060770E+01  0.75941392E+02                                 1.742731                            1.613296      -0.930819       2.427346                    0.998123       3.504186       9.672160       0.503540       1.250336      -0.715161      -0.002181      -0.037605      -0.002163       0.037730      -0.004253       0.008657      -0.005300      -0.031962       0.009300      -0.020824       0.002763       0.018060              1.824728       1.503270       0.038471       0.016711       2.419193       0.388665       1.551722           0.000299
           59              H      11.276110       4.954103      11.343508       0.105895       1.135570 0.82190371E+01  0.80650218E+02                                 1.755223                            1.644155      -0.778371       2.504239                    0.999625       3.391617       9.271350       0.506087       1.233377      -0.720684      -0.010943      -0.009897      -0.034730       0.037734       0.001214       0.009229      -0.000209      -0.022273       0.032351      -0.019414       0.005801       0.013613              1.809685       1.600189       0.108325       0.335669       1.663293       0.321440       2.165574           0.000202
           60              H      11.244226       7.169037      11.822937       0.124013       1.044136 0.74593352E+01  0.72456368E+02                                 1.744017                            1.629425      -1.077352       2.380619                    0.996506       3.532734      10.060985       0.472422       1.334750      -0.696702      -0.011791       0.023483      -0.029384       0.039420      -0.002675       0.006570      -0.002814      -0.012375       0.020562      -0.012092       0.001347       0.010745              1.799265       1.551424      -0.248407       0.360225       1.968762      -0.368710       1.877608           0.000430
           61              H      17.158337       0.076171      11.555592       0.127463       1.027243 0.74061367E+01  0.71514727E+02                                 1.701538                            1.606741      -0.995427       2.421245                    0.997747       3.416681       9.571554       0.485256       1.307168      -0.703250       0.010922      -0.024756      -0.030976       0.041130      -0.007317      -0.000487       0.004150      -0.005265       0.036103      -0.013951       0.000605       0.013346              1.741513       1.575347      -0.298228      -0.298112       1.797755       0.271511       1.851437           0.000398
           62              H      16.235306       2.049150      10.890962       0.100568       1.105088 0.78060494E+01  0.75939886E+02                                 1.742615                            1.613199      -0.930818       2.427345                    0.998123       3.504103       9.671365       0.503607       1.250189      -0.715193      -0.002181       0.002162      -0.037605       0.037730      -0.008663      -0.004253       0.005303      -0.020631       0.043294      -0.020827       0.002763       0.018064              1.824600       1.503180      -0.016708       0.038464       1.551623      -0.388619       2.418996           0.000299
           63              H      15.471710       3.591986      12.421850       0.105894       1.135635 0.82196055E+01  0.80657078E+02                                 1.755286                            1.644208      -0.778435       2.504214                    0.999625       3.391643       9.271453       0.506082       1.233371      -0.720686      -0.010942       0.034727      -0.009896       0.037731      -0.009236       0.001213       0.000213      -0.027310       0.017238      -0.019418       0.005802       0.013616              1.809753       1.600242      -0.335689       0.108331       2.165666      -0.321462       1.663350           0.000202
           64              H      15.439825       3.112557      14.636784       0.124011       1.044169 0.74595898E+01  0.72459006E+02                                 1.743999                            1.629409      -1.077489       2.380555                    0.996504       3.532779      10.060919       0.472446       1.334679      -0.696715      -0.011791       0.029385       0.023483       0.039420      -0.006576      -0.002675       0.002818      -0.016467       0.008280      -0.012095       0.001344       0.010751              1.799245       1.551407      -0.360219      -0.248402       1.877588       0.368705       1.968739           0.000430
           65              H      25.549543       7.391576      10.847649       0.127464       1.027281 0.74064791E+01  0.71518833E+02                                 1.701579                            1.606777      -0.995375       2.421268                    0.997749       3.416714       9.571688       0.485252       1.307165      -0.703250       0.010922       0.024756       0.030975       0.041129       0.007311       0.000480       0.004150      -0.005265       0.036103      -0.013945       0.000602       0.013343              1.741556       1.575385       0.298242       0.298126       1.797799       0.271523       1.851483           0.000398
           66              H      24.626510       5.418597      11.512279       0.100569       1.105102 0.78062070E+01  0.75942275E+02                                 1.742681                            1.613255      -0.930809       2.427349                    0.998123       3.504139       9.671716       0.503576       1.250251      -0.715180      -0.002179      -0.002162       0.037606       0.037731       0.008657       0.004249       0.005302      -0.020628       0.043291      -0.020821       0.002761       0.018060              1.824671       1.503231       0.016710      -0.038466       1.551678      -0.388643       2.419105           0.000299
           67              H      23.862908       3.875761       9.981391       0.105894       1.135599 0.82193053E+01  0.80653637E+02                                 1.755267                            1.644193      -0.778379       2.504235                    0.999625       3.391651       9.271537       0.506076       1.233394      -0.720681      -0.010944      -0.034729       0.009897       0.037734       0.009230      -0.001220       0.000212      -0.027311       0.017235      -0.019415       0.005802       0.013613              1.809732       1.600226       0.335682      -0.108329       2.165636      -0.321454       1.663334           0.000202
           68              H       7.048619       4.355190       7.766457       0.124013       1.044128 0.74592785E+01  0.72455784E+02                                 1.744016                            1.629425      -1.077363       2.380615                    0.996505       3.532764      10.061115       0.472418       1.334760      -0.696699      -0.011792      -0.029384      -0.023483       0.039420       0.006570       0.002668       0.002818      -0.016466       0.008281      -0.012090       0.001345       0.010745              1.799264       1.551424       0.360225       0.248408       1.877607       0.368710       1.968761           0.000430
           69              C      13.707871       1.888145       5.530315       0.544796      23.191938 0.27378313E+03  0.58048737E+04                                 7.560300                            5.911717      -0.282214       1.957572                    0.998652      23.208091      65.958668       0.603487       0.478687      -1.015198       0.012625       0.023245      -0.023820       0.035596       0.013251       0.005877       0.091054      -0.096521       0.106741      -0.069532      -0.055531       0.125063              8.616264       8.549500       1.703802      -1.734522       8.545017      -3.834501       8.754274          -0.009901
           70              C      13.123844       0.918682       6.545480      -0.031292      43.774356 0.46257659E+03  0.10971593E+05                                10.727573                            7.179244      -0.167766       1.946119                    0.998917      27.724111      78.326787       0.618038       0.417835      -1.070427      -0.011756      -0.008807       0.012615       0.019363      -0.050292       0.019849      -0.006933       0.091369      -0.140054      -0.050291      -0.044109       0.094400             13.487636       7.718996       4.767667      -1.230924      14.888595       1.188808      17.855316           0.132824
           71              C      21.013262      14.642161       6.096669       0.050554      36.668084 0.41073832E+03  0.94748830E+04                                 9.613173                            6.788046      -0.046316       1.996891                    0.999469      26.580932      74.522301       0.631164       0.420684      -1.066577      -0.007683      -0.000659      -0.011270       0.013655      -0.004845       0.010115       0.009631       0.004082      -0.013281      -0.017574       0.006385       0.011189             11.731151       6.747660       4.150265      -0.010179      13.639509       3.008629      14.806284           0.005438
           72              C      20.999835      14.280274       4.722454      -0.097014      32.798084 0.41173446E+03  0.95541115E+04                                 8.946706                            6.803534       0.184640       2.049349                    0.999628      28.361751      81.142603       0.626109       0.421583      -1.060373      -0.020466       0.001913       0.012295       0.023951      -0.019947       0.000970      -0.025487       0.034666       0.002246      -0.040146       0.008221       0.031926             10.328054       6.645614       3.337836       0.113054      11.449488       3.122587      12.889060           0.039409
           73              C      20.469510      13.087973       4.329800      -0.076507      30.925266 0.40885522E+03  0.94712185E+04                                 8.587364                            6.772569       0.167159       2.038974                    0.999738      28.335330      81.013598       0.628494       0.420696      -1.060870      -0.014428       0.005439       0.027101       0.031180      -0.005672      -0.005082      -0.008435      -0.013774       0.061271      -0.020625      -0.002740       0.023365              9.646098       6.735488       3.079079       0.046257      10.558053       1.731769      11.644753           0.024873
           74              C      19.984498      12.164213       5.252066      -0.077905      29.720781 0.38715528E+03  0.88496694E+04                                 8.328736                            6.564265       0.217307       2.058271                    0.999703      28.055729      79.756782       0.642016       0.417367      -1.062669       0.012880       0.022084      -0.000728       0.025576       0.001249       0.007306      -0.002548      -0.028071      -0.035085      -0.017660      -0.002444       0.020103              9.300462       5.923681       2.310802      -0.403307       9.094478       0.995632      12.883227           0.021473
           75              C      19.972752      12.445598       6.565494      -0.096452      33.100355 0.40775338E+03  0.94536193E+04                                 9.027211                            6.789359       0.096884       2.020456                    0.999479      28.500156      81.922986       0.623181       0.423927      -1.057242       0.013094       0.013496      -0.001870       0.018897      -0.017941       0.001876      -0.023367       0.010841      -0.079468      -0.039103       0.002810       0.036293             10.433171       6.181918       3.056309       0.135514      10.834322       2.438505      14.283275           0.038174
           76              C      13.093637       1.245471       7.901324       0.054092      36.670070 0.41181267E+03  0.95049205E+04                                 9.617796                            6.800399      -0.048871       1.996900                    0.999473      26.545124      74.418154       0.630169       0.421115      -1.066410       0.002556       0.010882       0.008697       0.014162      -0.008842       0.010436       0.009956       0.003572       0.020994      -0.020112       0.005284       0.014828             11.722033       6.483843       3.596339      -0.253852      12.341602       2.726853      16.340655           0.002823
           77              C      13.707871       5.579602       1.937432       0.544807      23.191895 0.27378239E+03  0.58048549E+04                                 7.560304                            5.911716      -0.282224       1.957569                    0.998652      23.208041      65.958540       0.603486       0.478688      -1.015198       0.012624      -0.023255       0.023816       0.035600      -0.013278      -0.005906       0.091058      -0.096534       0.106724      -0.069538      -0.055536       0.125074              8.616274       8.549505      -1.703812       1.734529       8.545052      -3.834518       8.754265          -0.009901
           78              C      13.123844       6.549065       0.922267      -0.031298      43.774661 0.46258003E+03  0.10971702E+05                                10.727634                            7.179275      -0.167749       1.946123                    0.998917      27.724294      78.327569       0.618036       0.417836      -1.070426      -0.011756       0.008809      -0.012617       0.019365       0.050263      -0.019878      -0.006935       0.091376      -0.140050      -0.050300      -0.044088       0.094388             13.487715       7.719038      -4.767708       1.230952      14.888749       1.188801      17.855358           0.132824
           79              C      12.622052       7.761080       1.371078       0.050557      36.668684 0.41074493E+03  0.94750955E+04                                 9.613363                            6.788165      -0.046367       1.996874                    0.999469      26.581150      74.523709       0.631148       0.420692      -1.066569      -0.007682       0.000663       0.011266       0.013652       0.004808      -0.010145       0.009630       0.004077      -0.013274      -0.017576       0.006348       0.011227             11.731393       6.747791      -4.150379       0.010184      13.639876       3.008707      14.806512           0.005438
           80              C      12.608627       8.122967       2.745293      -0.097013      32.797251 0.41172141E+03  0.95537036E+04                                 8.946456                            6.803368       0.184678       2.049361                    0.999628      28.361471      81.140545       0.626126       0.421576      -1.060381      -0.020467      -0.001916      -0.012295       0.023953       0.019895      -0.001022      -0.025484       0.034669       0.002248      -0.040106       0.008187       0.031919             10.327743       6.645417      -3.337707      -0.113037      11.449157       3.122483      12.888654           0.039409
           81              C      12.078305       9.315268       3.137947      -0.076504      30.925198 0.40885461E+03  0.94711860E+04                                 8.587304                            6.772540       0.167157       2.038973                    0.999738      28.335239      81.012841       0.628500       0.420693      -1.060874      -0.014428      -0.005437      -0.027103       0.031182       0.005618       0.005028      -0.008437      -0.013766       0.061263      -0.020566      -0.002792       0.023358              9.646017       6.735435      -3.079037      -0.046243      10.557977       1.731743      11.644640           0.024872
           82              C      11.593294      10.239028       2.215681      -0.077893      29.720584 0.38715164E+03  0.88495759E+04                                 8.328740                            6.564265       0.217316       2.058279                    0.999703      28.055542      79.756517       0.642011       0.417371      -1.062666       0.012869      -0.022094       0.000704       0.025578      -0.001292      -0.007336      -0.002542      -0.028042      -0.035050      -0.017682      -0.002403       0.020085              9.300468       5.923676      -2.310800       0.403295       9.094517       0.995681      12.883212           0.021474
           83              C      11.581544       9.957643       0.902253      -0.096473      33.101163 0.40776454E+03  0.94539402E+04                                 9.027352                            6.789453       0.096937       2.020468                    0.999479      28.500436      81.923990       0.623177       0.423927      -1.057242       0.013106      -0.013498       0.001866       0.018907       0.017893      -0.001913      -0.023370       0.010833      -0.079498      -0.039098       0.002832       0.036267             10.433346       6.182005      -3.056366      -0.135530      10.834550       2.438610      14.283482           0.038174
           84              C      21.484848       6.222276      14.501917       0.054095      36.669998 0.41181091E+03  0.95048770E+04                                 9.617802                            6.800397      -0.048874       1.996901                    0.999473      26.545100      74.418256       0.630167       0.421116      -1.066409       0.002555      -0.010891      -0.008688       0.014164       0.008815      -0.010466       0.009951       0.003561       0.020992      -0.020104       0.005252       0.014852             11.722044       6.483848      -3.596358       0.253848      12.341690       2.726890      16.340594           0.002823
           85              C      17.903482       9.405179       9.355892       0.544808      23.191719 0.27378009E+03  0.58047935E+04                                 7.560254                            5.911686      -0.282223       1.957570                    0.998652      23.207980      65.958285       0.603489       0.478687      -1.015198       0.012624       0.023814       0.023254       0.035598      -0.005906       0.013248      -0.091042      -0.101630       0.091442      -0.069517      -0.055539       0.125056              8.616206       8.549446       1.734493       1.703773       8.754201       3.834465       8.544971          -0.009901
           86              C      17.319453       8.390014       8.386429      -0.031298      43.774077 0.46257465E+03  0.10971517E+05                                10.727460                            7.179183      -0.167757       1.946121                    0.998917      27.724083      78.326188       0.618047       0.417830      -1.070432      -0.011757      -0.012616      -0.008807       0.019364      -0.019880      -0.050295       0.006946       0.115715      -0.067021      -0.050303      -0.044110       0.094412             13.487480       7.718892       1.230908       4.767589      17.855098      -1.188788      14.888450           0.132823
           87              C      16.817658       8.838825       7.174414       0.050554      36.668093 0.41073892E+03  0.94748966E+04                                 9.613162                            6.788048      -0.046343       1.996881                    0.999469      26.580937      74.522215       0.631164       0.420683      -1.066577      -0.007681       0.011268      -0.000660       0.013652      -0.010149      -0.004844      -0.009616       0.008679       0.000519      -0.017584       0.006368       0.011217             11.731127       6.747646       0.010192       4.150256      14.806218      -3.008615      13.639517           0.005438
           88              C      16.804233      10.213040       6.812527      -0.097012      32.797705 0.41172842E+03  0.95539298E+04                                 8.946615                            6.803476       0.184642       2.049350                    0.999628      28.361605      81.141833       0.626113       0.421582      -1.060374      -0.020467      -0.012294       0.001916       0.023952      -0.001020      -0.019951       0.025514       0.016207      -0.053125      -0.040157       0.008182       0.031974             10.327933       6.645551      -0.113029       3.337801      12.888867      -3.122512      11.449382           0.039409
           89              C      16.273908      10.605694       5.620226      -0.076509      30.925398 0.40885714E+03  0.94712724E+04                                 8.587391                            6.772603       0.167143       2.038968                    0.999738      28.335410      81.013818       0.628490       0.420698      -1.060869      -0.014428      -0.027101       0.005440       0.031181       0.005029      -0.005672       0.008465      -0.037520      -0.009977      -0.020611      -0.002762       0.023373              9.646115       6.735525      -0.046237       3.079105      11.644707      -1.731729      10.558114           0.024873
           90              C      15.788895       9.683428       4.696466      -0.077904      29.720725 0.38715393E+03  0.88496398E+04                                 8.328750                            6.564272       0.217298       2.058268                    0.999703      28.055750      79.757115       0.642012       0.417370      -1.062667       0.012878       0.000727       0.022086       0.025577      -0.007357       0.001253       0.002573       0.003511       0.059638      -0.017711      -0.002393       0.020104              9.300479       5.923692       0.403305       2.310817      12.883215      -0.995645       9.094529           0.021473
           91              C      15.777147       8.370000       4.977851      -0.096452      33.100408 0.40775433E+03  0.94536378E+04                                 9.027185                            6.789342       0.096889       2.020457                    0.999479      28.500102      81.922558       0.623186       0.423924      -1.057245       0.013094       0.001870       0.013496       0.018897      -0.001932      -0.017941       0.023396       0.045162       0.023464      -0.039118       0.002793       0.036325             10.433139       6.181893      -0.135504       3.056290      14.283236      -2.438499      10.834288           0.038174
           92              C      17.289243       7.034170       8.713218       0.054095      36.669636 0.41180776E+03  0.95047645E+04                                 9.617669                            6.800325      -0.048878       1.996898                    0.999473      26.544950      74.417132       0.630178       0.421110      -1.066415       0.002555      -0.008694       0.010879       0.014159      -0.010463      -0.008845      -0.009944      -0.008712      -0.015853      -0.020121       0.005279       0.014842             11.721864       6.483756       0.253856       3.596278      16.340394      -2.726808      12.341441           0.002823
           93              C      17.903489      12.998062      13.047349       0.544794      23.191807 0.27378091E+03  0.58048186E+04                                 7.560258                            5.911678      -0.282209       1.957572                    0.998652      23.208209      65.959096       0.603491       0.478685      -1.015199       0.012633      -0.023824      -0.023278       0.035624       0.005880      -0.013261      -0.091054      -0.101635       0.091379      -0.069534      -0.055528       0.125062              8.616219       8.549451      -1.734492      -1.703780       8.754210       3.834479       8.544994          -0.009901
           94              C      17.319463      14.013227      14.016812      -0.031282      43.774381 0.46257638E+03  0.10971576E+05                                10.727525                            7.179205      -0.167765       1.946117                    0.998917      27.724177      78.326694       0.618045       0.417831      -1.070430      -0.011752       0.012603       0.008811       0.019354       0.019840       0.050259       0.006955       0.115689      -0.067066      -0.050260      -0.044110       0.094370             13.487585       7.718951      -1.230941      -4.767650      17.855221      -1.188723      14.888582           0.132824
           95              C       8.426456      13.564416       0.293333       0.050555      36.668536 0.41074317E+03  0.94750304E+04                                 9.613270                            6.788106      -0.046372       1.996873                    0.999469      26.581096      74.523091       0.631157       0.420686      -1.066574      -0.007682      -0.011266       0.000664       0.013652       0.010109       0.004806      -0.009614       0.008678       0.000508      -0.017539       0.006346       0.011193             11.731276       6.747721      -0.010185      -4.150328      14.806387      -3.008642      13.639718           0.005438
           96              C       8.413029      12.190201       0.655220      -0.097011      32.798092 0.41173412E+03  0.95541023E+04                                 8.946715                            6.803550       0.184652       2.049354                    0.999628      28.361729      81.142553       0.626105       0.421585      -1.060372      -0.020467       0.012296      -0.001916       0.023954       0.000967       0.019896       0.025514       0.016205      -0.053116      -0.040144       0.008247       0.031897             10.328055       6.645617       0.113053      -3.337835      12.889026      -3.122585      11.449522           0.039409
           97              C       7.882706      11.797547       1.847521      -0.076507      30.925339 0.40885576E+03  0.94712324E+04                                 8.587398                            6.772618       0.167156       2.038974                    0.999738      28.335318      81.013525       0.628486       0.420702      -1.060867      -0.014428       0.027101      -0.005439       0.031180      -0.005082       0.005620       0.008466      -0.037517      -0.009983      -0.020591      -0.002792       0.023383              9.646121       6.735539       0.046249      -3.079115      11.644667      -1.731736      10.558156           0.024873
           98              C      24.180096      12.719813       2.771281      -0.077902      29.720569 0.38715088E+03  0.88495454E+04                                 8.328681                            6.564220       0.217312       2.058276                    0.999703      28.055695      79.756639       0.642019       0.417366      -1.062670       0.012879      -0.000725      -0.022086       0.025577       0.007307      -0.001303       0.002575       0.003515       0.059637      -0.017668      -0.002438       0.020106              9.300399       5.923646      -0.403272      -2.310813      12.883050      -0.995668       9.094501           0.021474
           99              C      24.168350      14.033241       2.489896      -0.096452      33.100261 0.40775122E+03  0.94535416E+04                                 9.027141                            6.789313       0.096970       2.020481                    0.999479      28.500055      81.922155       0.623188       0.423924      -1.057246       0.013093      -0.001873      -0.013498       0.018898       0.001872       0.017889       0.023400       0.045167       0.023479      -0.039131       0.002873       0.036258             10.433088       6.181861       0.135524      -3.056281      14.283141      -2.438504      10.834261           0.038174
          100              C       8.898042       0.433577      13.690023       0.054089      36.669897 0.41181028E+03  0.95048399E+04                                 9.617715                            6.800346      -0.048859       1.996904                    0.999473      26.545062      74.417582       0.630177       0.421111      -1.066414       0.002554       0.008689      -0.010889       0.014163       0.010433       0.008816      -0.009933      -0.008707      -0.015839      -0.020074       0.005257       0.014817             11.721931       6.483782      -0.253859      -3.596304      16.340495      -2.726801      12.341516           0.002823
          101              C      19.856957      13.047349       9.405179       0.544795      23.191945 0.27378322E+03  0.58048757E+04                                 7.560299                            5.911717      -0.282214       1.957573                    0.998652      23.208097      65.958681       0.603488       0.478687      -1.015198      -0.012625      -0.023245       0.023820       0.035596       0.013252       0.005876       0.091054      -0.096521       0.106740      -0.069532      -0.055531       0.125063              8.616264       8.549500       1.703802      -1.734522       8.545016      -3.834501       8.754275          -0.009901
          102              C      20.440984      14.016812       8.390014      -0.031292      43.774362 0.46257665E+03  0.10971594E+05                                10.727574                            7.179244      -0.167766       1.946119                    0.998917      27.724113      78.326795       0.618038       0.417835      -1.070427       0.011756       0.008807      -0.012615       0.019363      -0.050292       0.019849      -0.006933       0.091369      -0.140054      -0.050291      -0.044109       0.094400             13.487638       7.718997       4.767667      -1.230925      14.888597       1.188808      17.855319           0.132824
          103              C      12.551566       0.293333       8.838825       0.050554      36.668086 0.41073835E+03  0.94748839E+04                                 9.613174                            6.788046      -0.046317       1.996890                    0.999469      26.580933      74.522308       0.631163       0.420684      -1.066577       0.007683       0.000659       0.011270       0.013655      -0.004845       0.010115       0.009631       0.004082      -0.013281      -0.017574       0.006385       0.011189             11.731152       6.747661       4.150266      -0.010179      13.639510       3.008630      14.806285           0.005438
          104              C      12.564993       0.655220      10.213040      -0.097014      32.798087 0.41173451E+03  0.95541128E+04                                 8.946707                            6.803535       0.184640       2.049349                    0.999628      28.361753      81.142611       0.626109       0.421583      -1.060373       0.020466      -0.001913      -0.012295       0.023951      -0.019947       0.000970      -0.025487       0.034666       0.002246      -0.040146       0.008221       0.031926             10.328055       6.645614       3.337836       0.113054      11.449490       3.122587      12.889061           0.039409
          105              C      13.095318       1.847521      10.605694      -0.076507      30.925265 0.40885518E+03  0.94712175E+04                                 8.587364                            6.772568       0.167159       2.038974                    0.999738      28.335329      81.013595       0.628494       0.420696      -1.060870       0.014428      -0.005439      -0.027101       0.031180      -0.005672      -0.005082      -0.008435      -0.013774       0.061271      -0.020625      -0.002740       0.023365              9.646097       6.735488       3.079079       0.046257      10.558053       1.731769      11.644752           0.024873
          106              C      13.580330       2.771281       9.683428      -0.077905      29.720787 0.38715539E+03  0.88496724E+04                                 8.328737                            6.564266       0.217307       2.058271                    0.999703      28.055733      79.756796       0.642016       0.417367      -1.062669      -0.012880      -0.022084       0.000728       0.025576       0.001249       0.007306      -0.002548      -0.028071      -0.035085      -0.017660      -0.002444       0.020104              9.300463       5.923682       2.310803      -0.403307       9.094479       0.995632      12.883228           0.021473
          107              C      13.592076       2.489896       8.370000      -0.096452      33.100346 0.40775324E+03  0.94536151E+04                                 9.027209                            6.789358       0.096885       2.020456                    0.999479      28.500151      81.922966       0.623181       0.423927      -1.057242      -0.013094      -0.013496       0.001870       0.018897      -0.017941       0.001876      -0.023367       0.010841      -0.079468      -0.039103       0.002810       0.036293             10.433169       6.181917       3.056308       0.135514      10.834320       2.438504      14.283271           0.038174
          108              C      20.471191      13.690023       7.034170       0.054093      36.670069 0.41181264E+03  0.95049198E+04                                 9.617796                            6.800399      -0.048871       1.996900                    0.999473      26.545123      74.418153       0.630169       0.421115      -1.066410      -0.002556      -0.010881      -0.008697       0.014162      -0.008842       0.010436       0.009956       0.003572       0.020994      -0.020112       0.005285       0.014828             11.722033       6.483843       3.596339      -0.253852      12.341602       2.726853      16.340655           0.002823
          109              C      19.856957       9.355892      12.998062       0.544806      23.191906 0.27378254E+03  0.58048587E+04                                 7.560306                            5.911717      -0.282224       1.957569                    0.998652      23.208050      65.958568       0.603486       0.478688      -1.015198      -0.012624       0.023255      -0.023816       0.035600      -0.013278      -0.005906       0.091058      -0.096534       0.106723      -0.069538      -0.055535       0.125073              8.616276       8.549507      -1.703813       1.734530       8.545054      -3.834519       8.754266          -0.009902
          110              C      20.440984       8.386429      14.013227      -0.031299      43.774673 0.46258014E+03  0.10971705E+05                                10.727636                            7.179276      -0.167749       1.946123                    0.998917      27.724298      78.327585       0.618035       0.417836      -1.070426       0.011756      -0.008809       0.012617       0.019365       0.050263      -0.019878      -0.006935       0.091375      -0.140050      -0.050299      -0.044088       0.094388             13.487718       7.719039      -4.767710       1.230952      14.888752       1.188801      17.855362           0.132823
          111              C      20.942776       7.174414      13.564416       0.050556      36.668686 0.41074493E+03  0.94750957E+04                                 9.613364                            6.788165      -0.046367       1.996874                    0.999469      26.581150      74.523714       0.631147       0.420692      -1.066569       0.007682      -0.000663      -0.011266       0.013652       0.004808      -0.010145       0.009630       0.004077      -0.013274      -0.017576       0.006348       0.011227             11.731395       6.747792      -4.150380       0.010183      13.639878       3.008708      14.806514           0.005438
          112              C      20.956201       6.812527      12.190201      -0.097013      32.797250 0.41172138E+03  0.95537029E+04                                 8.946456                            6.803367       0.184678       2.049361                    0.999628      28.361470      81.140543       0.626126       0.421576      -1.060381       0.020467       0.001916       0.012295       0.023953       0.019895      -0.001022      -0.025484       0.034669       0.002248      -0.040106       0.008187       0.031919             10.327743       6.645417      -3.337707      -0.113037      11.449157       3.122483      12.888654           0.039409
          113              C      21.486523       5.620226      11.797547      -0.076504      30.925201 0.40885464E+03  0.94711869E+04                                 8.587305                            6.772540       0.167157       2.038973                    0.999738      28.335240      81.012845       0.628500       0.420693      -1.060874       0.014428       0.005437       0.027103       0.031182       0.005618       0.005028      -0.008437      -0.013766       0.061263      -0.020566      -0.002792       0.023358              9.646018       6.735436      -3.079037      -0.046243      10.557979       1.731744      11.644639           0.024873
          114              C      21.971534       4.696466      12.719813      -0.077893      29.720587 0.38715169E+03  0.88495773E+04                                 8.328740                            6.564266       0.217316       2.058279                    0.999703      28.055544      79.756523       0.642011       0.417371      -1.062666      -0.012869       0.022094      -0.000704       0.025578      -0.001292      -0.007336      -0.002542      -0.028042      -0.035050      -0.017682      -0.002403       0.020085              9.300469       5.923676      -2.310800       0.403295       9.094517       0.995681      12.883212           0.021473
          115              C      21.983284       4.977851      14.033241      -0.096472      33.101156 0.40776445E+03  0.94539372E+04                                 9.027350                            6.789451       0.096937       2.020469                    0.999479      28.500433      81.923973       0.623177       0.423927      -1.057242      -0.013106       0.013498      -0.001866       0.018907       0.017893      -0.001913      -0.023370       0.010833      -0.079498      -0.039098       0.002832       0.036267             10.433343       6.182004      -3.056366      -0.135530      10.834548       2.438610      14.283478           0.038174
          116              C      12.079980       8.713218       0.433577       0.054095      36.669998 0.41181091E+03  0.95048769E+04                                 9.617803                            6.800397      -0.048874       1.996901                    0.999473      26.545100      74.418258       0.630167       0.421116      -1.066409      -0.002555       0.010890       0.008688       0.014164       0.008815      -0.010466       0.009951       0.003561       0.020992      -0.020104       0.005252       0.014852             11.722044       6.483848      -3.596358       0.253848      12.341689       2.726890      16.340595           0.002823
          117              C      15.661346       5.530315       5.579602       0.544808      23.191716 0.27378003E+03  0.58047920E+04                                 7.560253                            5.911685      -0.282223       1.957570                    0.998652      23.207976      65.958270       0.603489       0.478687      -1.015198      -0.012624      -0.023814      -0.023254       0.035598      -0.005906       0.013248      -0.091043      -0.101630       0.091442      -0.069517      -0.055539       0.125056              8.616205       8.549445       1.734493       1.703774       8.754200       3.834465       8.544970          -0.009901
          118              C      16.245375       6.545480       6.549065      -0.031298      43.774072 0.46257459E+03  0.10971516E+05                                10.727459                            7.179183      -0.167757       1.946121                    0.998917      27.724081      78.326178       0.618047       0.417830      -1.070432       0.011757       0.012616       0.008807       0.019364      -0.019880      -0.050295       0.006946       0.115716      -0.067021      -0.050303      -0.044110       0.094412             13.487479       7.718892       1.230908       4.767589      17.855096      -1.188788      14.888449           0.132823
          119              C      16.747170       6.096669       7.761080       0.050554      36.668096 0.41073897E+03  0.94748977E+04                                 9.613162                            6.788048      -0.046343       1.996881                    0.999469      26.580939      74.522218       0.631164       0.420683      -1.066577       0.007681      -0.011268       0.000660       0.013652      -0.010149      -0.004844      -0.009616       0.008679       0.000519      -0.017584       0.006367       0.011217             11.731126       6.747646       0.010192       4.150256      14.806217      -3.008614      13.639516           0.005438
          120              C      16.760595       4.722454       8.122967      -0.097012      32.797706 0.41172844E+03  0.95539303E+04                                 8.946615                            6.803476       0.184642       2.049350                    0.999628      28.361606      81.141834       0.626113       0.421582      -1.060374       0.020467       0.012294      -0.001916       0.023952      -0.001020      -0.019951       0.025514       0.016207      -0.053125      -0.040157       0.008182       0.031974             10.327933       6.645551      -0.113028       3.337801      12.888867      -3.122512      11.449382           0.039409
          121              C      17.290920       4.329800       9.315268      -0.076509      30.925398 0.40885714E+03  0.94712723E+04                                 8.587391                            6.772603       0.167143       2.038968                    0.999738      28.335410      81.013818       0.628490       0.420698      -1.060869       0.014428       0.027101      -0.005440       0.031181       0.005029      -0.005672       0.008465      -0.037520      -0.009977      -0.020611      -0.002762       0.023373              9.646115       6.735524      -0.046237       3.079105      11.644707      -1.731729      10.558113           0.024873
          122              C      17.775933       5.252066      10.239028      -0.077904      29.720729 0.38715399E+03  0.88496417E+04                                 8.328751                            6.564273       0.217298       2.058268                    0.999703      28.055752      79.757125       0.642012       0.417370      -1.062667      -0.012878      -0.000727      -0.022086       0.025577      -0.007357       0.001253       0.002573       0.003511       0.059638      -0.017711      -0.002393       0.020104              9.300480       5.923692       0.403305       2.310817      12.883218      -0.995645       9.094530           0.021473
          123              C      17.787681       6.565494       9.957643      -0.096452      33.100399 0.40775419E+03  0.94536336E+04                                 9.027184                            6.789341       0.096889       2.020457                    0.999479      28.500097      81.922543       0.623186       0.423924      -1.057245      -0.013094      -0.001870      -0.013496       0.018897      -0.001932      -0.017941       0.023396       0.045162       0.023464      -0.039118       0.002793       0.036325             10.433138       6.181892      -0.135504       3.056290      14.283234      -2.438498      10.834287           0.038174
          124              C      16.275585       7.901324       6.222276       0.054095      36.669629 0.41180767E+03  0.95047618E+04                                 9.617668                            6.800324      -0.048877       1.996898                    0.999473      26.544947      74.417117       0.630178       0.421110      -1.066415      -0.002555       0.008694      -0.010879       0.014159      -0.010463      -0.008845      -0.009944      -0.008712      -0.015853      -0.020121       0.005279       0.014842             11.721861       6.483755       0.253856       3.596277      16.340390      -2.726807      12.341439           0.002823
          125              C      15.661339       1.937432       1.888145       0.544795      23.191797 0.27378078E+03  0.58048151E+04                                 7.560256                            5.911677      -0.282209       1.957572                    0.998652      23.208202      65.959073       0.603491       0.478685      -1.015199      -0.012633       0.023824       0.023278       0.035624       0.005880      -0.013261      -0.091054      -0.101635       0.091379      -0.069534      -0.055528       0.125062              8.616216       8.549450      -1.734490      -1.703778       8.754207       3.834477       8.544991          -0.009901
          126              C      16.245365       0.922267       0.918682      -0.031282      43.774372 0.46257630E+03  0.10971574E+05                                10.727524                            7.179204      -0.167765       1.946117                    0.998917      27.724174      78.326683       0.618045       0.417831      -1.070430       0.011752      -0.012603      -0.008811       0.019354       0.019840       0.050259       0.006955       0.115689      -0.067066      -0.050260      -0.044110       0.094370             13.487583       7.718950      -1.230940      -4.767649      17.855218      -1.188724      14.888580           0.132825
          127              C      25.138372       1.371078      14.642161       0.050555      36.668539 0.41074322E+03  0.94750317E+04                                 9.613270                            6.788106      -0.046372       1.996873                    0.999469      26.581098      74.523095       0.631157       0.420686      -1.066574       0.007682       0.011266      -0.000664       0.013652       0.010109       0.004806      -0.009614       0.008678       0.000509      -0.017539       0.006346       0.011193             11.731276       6.747721      -0.010186      -4.150327      14.806388      -3.008642      13.639717           0.005438
          128              C      25.151799       2.745293      14.280274      -0.097011      32.798093 0.41173414E+03  0.95541027E+04                                 8.946715                            6.803550       0.184652       2.049354                    0.999628      28.361730      81.142555       0.626105       0.421585      -1.060372       0.020467      -0.012296       0.001916       0.023954       0.000967       0.019896       0.025514       0.016205      -0.053115      -0.040144       0.008247       0.031897             10.328055       6.645617       0.113053      -3.337835      12.889027      -3.122585      11.449522           0.039410
          129              C      25.682122       3.137947      13.087973      -0.076507      30.925342 0.40885580E+03  0.94712338E+04                                 8.587399                            6.772618       0.167155       2.038973                    0.999738      28.335320      81.013531       0.628486       0.420702      -1.060867       0.014428      -0.027101       0.005439       0.031180      -0.005082       0.005620       0.008466      -0.037517      -0.009983      -0.020591      -0.002792       0.023383              9.646121       6.735539       0.046249      -3.079115      11.644667      -1.731736      10.558156           0.024873
          130              C       9.384732       2.215681      12.164213      -0.077903      29.720572 0.38715092E+03  0.88495466E+04                                 8.328682                            6.564220       0.217312       2.058276                    0.999703      28.055696      79.756644       0.642019       0.417366      -1.062670      -0.012879       0.000725       0.022086       0.025577       0.007307      -0.001303       0.002575       0.003515       0.059637      -0.017668      -0.002438       0.020106              9.300400       5.923646      -0.403272      -2.310813      12.883051      -0.995668       9.094502           0.021474
          131              C       9.396478       0.902253      12.445598      -0.096451      33.100251 0.40775107E+03  0.94535375E+04                                 9.027140                            6.789312       0.096970       2.020482                    0.999479      28.500050      81.922138       0.623188       0.423924      -1.057246      -0.013093       0.001873       0.013498       0.018898       0.001872       0.017889       0.023400       0.045167       0.023479      -0.039131       0.002873       0.036258             10.433086       6.181860       0.135524      -3.056280      14.283139      -2.438503      10.834259           0.038174
          132              C      24.666786      14.501917       1.245471       0.054089      36.669896 0.41181027E+03  0.95048396E+04                                 9.617714                            6.800346      -0.048858       1.996904                    0.999473      26.545062      74.417579       0.630177       0.421111      -1.066414      -0.002554      -0.008689       0.010889       0.014163       0.010433       0.008816      -0.009933      -0.008707      -0.015839      -0.020074       0.005257       0.014817             11.721930       6.483782      -0.253858      -3.596304      16.340493      -2.726801      12.341516           0.002823
          133              C      28.248157      12.998062       9.355892       0.544807      23.191892 0.27378235E+03  0.58048538E+04                                 7.560304                            5.911716      -0.282224       1.957569                    0.998652      23.208040      65.958541       0.603486       0.478688      -1.015198      -0.012624      -0.023816       0.023255       0.035600      -0.005906      -0.013278       0.091058      -0.101629       0.091439      -0.069538      -0.055536       0.125074              8.616274       8.549505       1.734529      -1.703813       8.754265      -3.834518       8.545052          -0.009901
          134              C      28.832184      14.013227       8.386429      -0.031299      43.774681 0.46258029E+03  0.10971709E+05                                10.727635                            7.179275      -0.167747       1.946123                    0.998917      27.724304      78.327593       0.618036       0.417836      -1.070426       0.011756       0.012617      -0.008809       0.019365      -0.019878       0.050262      -0.006935       0.115712      -0.067038      -0.050299      -0.044088       0.094387             13.487716       7.719038       1.230952      -4.767709      17.855360       1.188801      14.888750           0.132825
          135              C      12.551576      13.564416       7.174414       0.050557      36.668691 0.41074501E+03  0.94750977E+04                                 9.613364                            6.788165      -0.046367       1.996874                    0.999469      26.581153      74.523721       0.631148       0.420692      -1.066569       0.007682      -0.011266      -0.000663       0.013652      -0.010145       0.004808       0.009630       0.008676       0.000522      -0.017576       0.006348       0.011227             11.731395       6.747792       0.010183      -4.150380      14.806514       3.008708      13.639878           0.005438
          136              C      12.565001      12.190201       6.812527      -0.097013      32.797243 0.41172129E+03  0.95537000E+04                                 8.946454                            6.803366       0.184679       2.049361                    0.999628      28.361467      81.140528       0.626127       0.421576      -1.060381       0.020467       0.012295       0.001916       0.023953      -0.001022       0.019895      -0.025484       0.016210      -0.053127      -0.040106       0.008187       0.031919             10.327741       6.645416      -0.113037      -3.337706      12.888651       3.122482      11.449154           0.039410
          137              C      13.095323      11.797547       5.620226      -0.076504      30.925207 0.40885477E+03  0.94711906E+04                                 8.587306                            6.772541       0.167156       2.038973                    0.999738      28.335244      81.012861       0.628500       0.420693      -1.060874       0.014428       0.027103       0.005437       0.031182       0.005028       0.005618      -0.008437      -0.037515      -0.009982      -0.020566      -0.002792       0.023358              9.646019       6.735437      -0.046243      -3.079037      11.644642       1.731744      10.557980           0.024873
          138              C      13.580334      12.719813       4.696466      -0.077893      29.720587 0.38715169E+03  0.88495773E+04                                 8.328741                            6.564266       0.217316       2.058279                    0.999703      28.055544      79.756526       0.642011       0.417371      -1.062665      -0.012869      -0.000704       0.022094       0.025578      -0.007336      -0.001293      -0.002542       0.003504       0.059588      -0.017682      -0.002403       0.020085              9.300469       5.923677       0.403295      -2.310800      12.883214       0.995682       9.094517           0.021473
          139              C      13.592084      14.033241       4.977851      -0.096473      33.101167 0.40776461E+03  0.94539421E+04                                 9.027352                            6.789452       0.096937       2.020468                    0.999479      28.500439      81.923996       0.623177       0.423927      -1.057242      -0.013106      -0.001866       0.013498       0.018907      -0.001913       0.017892      -0.023370       0.045165       0.023500      -0.039098       0.002832       0.036266             10.433346       6.182005      -0.135530      -3.056367      14.283482       2.438611      10.834551           0.038174
          140              C      20.471180       0.433577       8.713218       0.054095      36.670004 0.41181098E+03  0.95048788E+04                                 9.617803                            6.800397      -0.048874       1.996901                    0.999473      26.545103      74.418267       0.630167       0.421116      -1.066409      -0.002555       0.008688       0.010891       0.014164      -0.010466       0.008815       0.009951      -0.008716      -0.015837      -0.020103       0.005252       0.014852             11.722045       6.483849       0.253848      -3.596358      16.340595       2.726890      12.341691           0.002823
          141              C      28.248157       9.405179      13.047349       0.544796      23.191937 0.27378311E+03  0.58048732E+04                                 7.560299                            5.911717      -0.282214       1.957572                    0.998652      23.208090      65.958664       0.603487       0.478687      -1.015198      -0.012625       0.023820      -0.023245       0.035596       0.005877       0.013251       0.091054      -0.101631       0.091412      -0.069532      -0.055531       0.125063              8.616263       8.549500      -1.734522       1.703801       8.754275      -3.834501       8.545016          -0.009901
          142              C      28.832184       8.390014      14.016812      -0.031293      43.774377 0.46257688E+03  0.10971601E+05                                10.727573                            7.179244      -0.167764       1.946120                    0.998917      27.724123      78.326809       0.618038       0.417835      -1.070427       0.011756      -0.012615       0.008807       0.019363       0.019849      -0.050292      -0.006933       0.115710      -0.067026      -0.050291      -0.044108       0.094399             13.487636       7.718996      -1.230924       4.767666      17.855317       1.188808      14.888595           0.132824
          143              C      20.942766       8.838825       0.293333       0.050555      36.668093 0.41073844E+03  0.94748864E+04                                 9.613174                            6.788046      -0.046317       1.996890                    0.999469      26.580937      74.522317       0.631164       0.420684      -1.066577       0.007683       0.011270       0.000659       0.013655       0.010115      -0.004845       0.009631       0.008681       0.000517      -0.017574       0.006385       0.011188             11.731152       6.747661      -0.010179       4.150266      14.806285       3.008630      13.639510           0.005438
          144              C      20.956193      10.213040       0.655220      -0.097014      32.798082 0.41173444E+03  0.95541107E+04                                 8.946705                            6.803534       0.184640       2.049350                    0.999628      28.361751      81.142598       0.626109       0.421583      -1.060373       0.020466      -0.012295      -0.001913       0.023951       0.000970      -0.019947      -0.025487       0.016210      -0.053122      -0.040146       0.008221       0.031926             10.328053       6.645613       0.113054       3.337835      12.889058       3.122586      11.449487           0.039409
          145              C      21.486518      10.605694       1.847521      -0.076507      30.925274 0.40885535E+03  0.94712223E+04                                 8.587366                            6.772570       0.167159       2.038974                    0.999738      28.335335      81.013619       0.628494       0.420696      -1.060870       0.014429      -0.027101      -0.005438       0.031180      -0.005082      -0.005672      -0.008435      -0.037523      -0.009975      -0.020625      -0.002740       0.023365              9.646100       6.735490       0.046257       3.079080      11.644754       1.731770      10.558055           0.024873
          146              C      21.971530       9.683428       2.771281      -0.077905      29.720789 0.38715541E+03  0.88496729E+04                                 8.328737                            6.564266       0.217307       2.058271                    0.999703      28.055734      79.756800       0.642016       0.417367      -1.062669      -0.012881       0.000728      -0.022084       0.025577       0.007306       0.001249      -0.002548       0.003507       0.059648      -0.017660      -0.002444       0.020104              9.300463       5.923682      -0.403307       2.310803      12.883229       0.995632       9.094479           0.021473
          147              C      21.983276       8.370000       2.489896      -0.096452      33.100356 0.40775341E+03  0.94536198E+04                                 9.027210                            6.789358       0.096885       2.020456                    0.999479      28.500158      81.922985       0.623181       0.423927      -1.057242      -0.013094       0.001870      -0.013496       0.018897       0.001876      -0.017941      -0.023367       0.045154       0.023472      -0.039103       0.002810       0.036293             10.433170       6.181917       0.135514       3.056308      14.283272       2.438505      10.834320           0.038174
          148              C      12.079991       7.034170      13.690023       0.054093      36.670078 0.41181276E+03  0.95049231E+04                                 9.617797                            6.800399      -0.048871       1.996899                    0.999473      26.545128      74.418169       0.630169       0.421115      -1.066410      -0.002556      -0.008697      -0.010882       0.014162       0.010436      -0.008842       0.009956      -0.008711      -0.015856      -0.020112       0.005284       0.014828             11.722035       6.483844      -0.253852       3.596340      16.340657       2.726854      12.341603           0.002823
          149              C       7.270139       1.888145       1.937432       0.544795      23.191799 0.27378081E+03  0.58048159E+04                                 7.560257                            5.911678      -0.282210       1.957572                    0.998652      23.208202      65.959075       0.603491       0.478685      -1.015199      -0.012633       0.023278       0.023824       0.035624      -0.013261       0.005880      -0.091054      -0.096507       0.106764      -0.069534      -0.055528       0.125063              8.616217       8.549451      -1.703778      -1.734491       8.544992       3.834478       8.754208          -0.009901
          150              C       7.854165       0.918682       0.922267      -0.031282      43.774388 0.46257652E+03  0.10971580E+05                                10.727524                            7.179205      -0.167764       1.946117                    0.998917      27.724183      78.326704       0.618045       0.417831      -1.070431       0.011752      -0.008811      -0.012603       0.019354       0.050259       0.019840       0.006955       0.091377      -0.140000      -0.050260      -0.044110       0.094370             13.487583       7.718950      -4.767649      -1.230940      14.888580      -1.188725      17.855219           0.132825
          151              C      16.747172      14.642161       1.371078       0.050555      36.668543 0.41074327E+03  0.94750330E+04                                 9.613271                            6.788106      -0.046372       1.996873                    0.999469      26.581100      74.523103       0.631157       0.420686      -1.066574       0.007682      -0.000664       0.011266       0.013652       0.004806       0.010109      -0.009614       0.004085      -0.013272      -0.017539       0.006346       0.011192             11.731276       6.747722      -4.150327      -0.010185      13.639718      -3.008642      14.806389           0.005438
          152              C      16.760599      14.280274       2.745293      -0.097011      32.798086 0.41173402E+03  0.95540993E+04                                 8.946714                            6.803549       0.184653       2.049354                    0.999628      28.361726      81.142539       0.626105       0.421585      -1.060372       0.020467       0.001916      -0.012296       0.023954       0.019896       0.000967       0.025514       0.034660       0.002251      -0.040144       0.008247       0.031897             10.328053       6.645616      -3.337834       0.113053      11.449519      -3.122584      12.889024           0.039410
          153              C      17.290922      13.087973       3.137947      -0.076507      30.925348 0.40885591E+03  0.94712369E+04                                 8.587400                            6.772619       0.167155       2.038973                    0.999738      28.335323      81.013541       0.628486       0.420702      -1.060867       0.014428       0.005439      -0.027101       0.031180       0.005620      -0.005082       0.008466      -0.013767       0.061267      -0.020591      -0.002792       0.023383              9.646122       6.735540      -3.079115       0.046249      10.558158      -1.731736      11.644668           0.024873
          154              C      17.775932      12.164213       2.215681      -0.077902      29.720571 0.38715091E+03  0.88495465E+04                                 8.328681                            6.564220       0.217311       2.058276                    0.999703      28.055696      79.756644       0.642019       0.417366      -1.062670      -0.012879       0.022086       0.000725       0.025577      -0.001303       0.007307       0.002575      -0.028061      -0.035091      -0.017668      -0.002438       0.020106              9.300399       5.923646      -2.310812      -0.403272       9.094502      -0.995668      12.883051           0.021474
          155              C      17.787678      12.445598       0.902253      -0.096452      33.100259 0.40775120E+03  0.94535410E+04                                 9.027141                            6.789313       0.096970       2.020482                    0.999479      28.500055      81.922152       0.623188       0.423924      -1.057246      -0.013093       0.013498       0.001872       0.018898       0.017889       0.001872       0.023400       0.010844      -0.079490      -0.039131       0.002873       0.036258             10.433087       6.181861      -3.056281       0.135524      10.834260      -2.438504      14.283140           0.038174
          156              C      16.275586       1.245471      14.501917       0.054089      36.669906 0.41181039E+03  0.95048431E+04                                 9.617716                            6.800347      -0.048858       1.996904                    0.999473      26.545067      74.417596       0.630177       0.421111      -1.066414      -0.002554       0.010889      -0.008689       0.014163       0.008816       0.010433      -0.009933       0.003566       0.020981      -0.020074       0.005257       0.014817             11.721932       6.483783      -3.596304      -0.253858      12.341518      -2.726802      16.340496           0.002823
          157              C       7.270146       5.579602       5.530315       0.544809      23.191712 0.27377997E+03  0.58047907E+04                                 7.560254                            5.911685      -0.282223       1.957570                    0.998652      23.207974      65.958270       0.603489       0.478688      -1.015198      -0.012624      -0.023254      -0.023814       0.035598       0.013248      -0.005906      -0.091043      -0.096536       0.106725      -0.069518      -0.055539       0.125056              8.616205       8.549445       1.703774       1.734493       8.544971       3.834465       8.754201          -0.009901
          158              C       7.854175       6.549065       6.545480      -0.031299      43.774094 0.46257487E+03  0.10971523E+05                                10.727460                            7.179183      -0.167755       1.946121                    0.998917      27.724092      78.326204       0.618048       0.417830      -1.070432       0.011757       0.008807       0.012616       0.019364      -0.050294      -0.019879       0.006946       0.091368      -0.140062      -0.050302      -0.044109       0.094411             13.487480       7.718892       4.767589       1.230908      14.888451      -1.188789      17.855098           0.132824
          159              C       8.355970       7.761080       6.096669       0.050554      36.668100 0.41073901E+03  0.94748989E+04                                 9.613163                            6.788048      -0.046343       1.996881                    0.999469      26.580941      74.522225       0.631164       0.420683      -1.066577       0.007681       0.000660      -0.011268       0.013653      -0.004844      -0.010149      -0.009616       0.004080      -0.013278      -0.017584       0.006367       0.011217             11.731127       6.747646       4.150256       0.010191      13.639518      -3.008615      14.806218           0.005438
          160              C       8.369395       8.122967       4.722454      -0.097012      32.797706 0.41172842E+03  0.95539298E+04                                 8.946614                            6.803475       0.184642       2.049350                    0.999628      28.361606      81.141831       0.626113       0.421582      -1.060374       0.020467      -0.001916       0.012294       0.023952      -0.019951      -0.001020       0.025514       0.034666       0.002252      -0.040157       0.008182       0.031974             10.327932       6.645550       3.337801      -0.113028      11.449381      -3.122511      12.888865           0.039409
          161              C       8.899720       9.315268       4.329800      -0.076509      30.925408 0.40885729E+03  0.94712768E+04                                 8.587392                            6.772604       0.167143       2.038968                    0.999738      28.335416      81.013838       0.628490       0.420698      -1.060869       0.014428      -0.005440       0.027101       0.031181      -0.005672       0.005029       0.008465      -0.013772       0.061269      -0.020611      -0.002762       0.023373              9.646117       6.735526       3.079106      -0.046237      10.558115      -1.731729      11.644709           0.024873
          162              C       9.384733      10.239028       5.252066      -0.077904      29.720730 0.38715401E+03  0.88496423E+04                                 8.328752                            6.564273       0.217297       2.058267                    0.999703      28.055753      79.757133       0.642012       0.417370      -1.062667      -0.012878      -0.022086      -0.000727       0.025577       0.001253      -0.007357       0.002573      -0.028063      -0.035085      -0.017711      -0.002393       0.020104              9.300481       5.923693       2.310818       0.403305       9.094531      -0.995646      12.883219           0.021473
          163              C       9.396481       9.957643       6.565494      -0.096453      33.100414 0.40775441E+03  0.94536402E+04                                 9.027187                            6.789343       0.096889       2.020457                    0.999479      28.500105      81.922572       0.623186       0.423924      -1.057245      -0.013094      -0.013497      -0.001870       0.018898      -0.017941      -0.001932       0.023396       0.010849      -0.079475      -0.039118       0.002793       0.036325             10.433141       6.181894       3.056291      -0.135504      10.834290      -2.438500      14.283238           0.038174
          164              C      24.666785       6.222276       7.901324       0.054095      36.669640 0.41180780E+03  0.95047657E+04                                 9.617670                            6.800325      -0.048878       1.996898                    0.999473      26.544952      74.417141       0.630178       0.421111      -1.066415      -0.002555      -0.010879       0.008694       0.014159      -0.008845      -0.010463      -0.009944       0.003571       0.020995      -0.020121       0.005279       0.014842             11.721865       6.483757       3.596279       0.253856      12.341443      -2.726808      16.340396           0.002823
          165              C       5.316671       1.937432       5.579602       0.544807      23.191896 0.27378240E+03  0.58048553E+04                                 7.560305                            5.911717      -0.282224       1.957569                    0.998652      23.208043      65.958551       0.603486       0.478688      -1.015198       0.012624       0.023816      -0.023255       0.035600      -0.005906      -0.013278       0.091058      -0.101629       0.091439      -0.069538      -0.055536       0.125074              8.616275       8.549506       1.734530      -1.703813       8.754266      -3.834518       8.545052          -0.009901
          166              C       4.732644       0.922267       6.549065      -0.031299      43.774684 0.46258031E+03  0.10971710E+05                                10.727635                            7.179276      -0.167747       1.946123                    0.998917      27.724305      78.327597       0.618036       0.417836      -1.070426      -0.011756      -0.012617       0.008809       0.019365      -0.019878       0.050262      -0.006935       0.115712      -0.067038      -0.050299      -0.044088       0.094387             13.487717       7.719039       1.230952      -4.767709      17.855361       1.188802      14.888751           0.132824
          167              C      21.013252       1.371078       7.761080       0.050556      36.668693 0.41074503E+03  0.94750983E+04                                 9.613365                            6.788166      -0.046367       1.996874                    0.999469      26.581154      74.523726       0.631147       0.420692      -1.066569      -0.007682       0.011266       0.000663       0.013652      -0.010145       0.004808       0.009630       0.008676       0.000522      -0.017576       0.006348       0.011227             11.731396       6.747793       0.010183      -4.150380      14.806515       3.008708      13.639879           0.005438
          168              C      20.999827       2.745293       8.122967      -0.097013      32.797246 0.41172133E+03  0.95537013E+04                                 8.946455                            6.803367       0.184678       2.049361                    0.999628      28.361469      81.140536       0.626127       0.421576      -1.060381      -0.020467      -0.012295      -0.001916       0.023953      -0.001022       0.019895      -0.025484       0.016210      -0.053127      -0.040106       0.008187       0.031919             10.327741       6.645416      -0.113037      -3.337706      12.888652       3.122482      11.449155           0.039409
          169              C      20.469505       3.137947       9.315268      -0.076504      30.925209 0.40885479E+03  0.94711913E+04                                 8.587306                            6.772541       0.167156       2.038973                    0.999738      28.335245      81.012864       0.628500       0.420693      -1.060874      -0.014428      -0.027103      -0.005437       0.031182       0.005028       0.005618      -0.008437      -0.037515      -0.009982      -0.020566      -0.002792       0.023358              9.646020       6.735437      -0.046243      -3.079038      11.644641       1.731744      10.557981           0.024873
          170              C      19.984494       2.215681      10.239028      -0.077893      29.720585 0.38715166E+03  0.88495765E+04                                 8.328740                            6.564266       0.217316       2.058279                    0.999703      28.055543      79.756522       0.642011       0.417371      -1.062666       0.012869       0.000704      -0.022094       0.025578      -0.007336      -0.001293      -0.002542       0.003504       0.059588      -0.017682      -0.002403       0.020085              9.300469       5.923676       0.403295      -2.310800      12.883213       0.995681       9.094517           0.021473
          171              C      19.972744       0.902253       9.957643      -0.096472      33.101159 0.40776450E+03  0.94539389E+04                                 9.027350                            6.789452       0.096937       2.020469                    0.999479      28.500434      81.923981       0.623177       0.423927      -1.057242       0.013106       0.001866      -0.013498       0.018907      -0.001913       0.017892      -0.023370       0.045165       0.023500      -0.039098       0.002832       0.036266             10.433345       6.182005      -0.135530      -3.056366      14.283480       2.438610      10.834549           0.038174
          172              C      13.093648      14.501917       6.222276       0.054095      36.670002 0.41181095E+03  0.95048780E+04                                 9.617803                            6.800397      -0.048874       1.996901                    0.999473      26.545102      74.418264       0.630167       0.421116      -1.066409       0.002555      -0.008688      -0.010891       0.014164      -0.010466       0.008815       0.009951      -0.008716      -0.015837      -0.020103       0.005252       0.014852             11.722045       6.483849       0.253848      -3.596358      16.340595       2.726891      12.341690           0.002823
          173              C       5.316671       5.530315       1.888145       0.544796      23.191935 0.27378308E+03  0.58048723E+04                                 7.560299                            5.911716      -0.282214       1.957572                    0.998652      23.208089      65.958660       0.603487       0.478687      -1.015198       0.012624      -0.023820       0.023245       0.035596       0.005877       0.013251       0.091054      -0.101631       0.091412      -0.069532      -0.055531       0.125063              8.616263       8.549499      -1.734522       1.703801       8.754273      -3.834500       8.545016          -0.009901
          174              C       4.732644       6.545480       0.918682      -0.031293      43.774373 0.46257683E+03  0.10971599E+05                                10.727573                            7.179243      -0.167764       1.946120                    0.998917      27.724121      78.326804       0.618038       0.417835      -1.070427      -0.011756       0.012615      -0.008807       0.019362       0.019849      -0.050292      -0.006933       0.115710      -0.067026      -0.050291      -0.044108       0.094399             13.487635       7.718996      -1.230924       4.767667      17.855316       1.188808      14.888595           0.132824
          175              C      12.622062       6.096669      14.642161       0.050554      36.668093 0.41073843E+03  0.94748863E+04                                 9.613174                            6.788046      -0.046316       1.996890                    0.999469      26.580937      74.522317       0.631164       0.420684      -1.066577      -0.007683      -0.011270      -0.000659       0.013655       0.010115      -0.004845       0.009631       0.008681       0.000517      -0.017574       0.006385       0.011188             11.731152       6.747661      -0.010179       4.150266      14.806286       3.008630      13.639511           0.005438
          176              C      12.608635       4.722454      14.280274      -0.097014      32.798083 0.41173444E+03  0.95541109E+04                                 8.946706                            6.803534       0.184641       2.049350                    0.999628      28.361751      81.142600       0.626109       0.421583      -1.060373      -0.020466       0.012295       0.001913       0.023951       0.000970      -0.019947      -0.025487       0.016210      -0.053122      -0.040146       0.008221       0.031926             10.328053       6.645613       0.113054       3.337836      12.889059       3.122587      11.449488           0.039409
          177              C      12.078310       4.329800      13.087973      -0.076507      30.925274 0.40885535E+03  0.94712225E+04                                 8.587365                            6.772570       0.167159       2.038974                    0.999738      28.335335      81.013616       0.628494       0.420696      -1.060870      -0.014429       0.027101       0.005438       0.031180      -0.005082      -0.005672      -0.008435      -0.037523      -0.009975      -0.020625      -0.002740       0.023365              9.646099       6.735489       0.046257       3.079080      11.644754       1.731770      10.558054           0.024873
          178              C      11.593298       5.252066      12.164213      -0.077905      29.720792 0.38715546E+03  0.88496747E+04                                 8.328738                            6.564267       0.217306       2.058271                    0.999703      28.055736      79.756811       0.642016       0.417367      -1.062669       0.012881      -0.000728       0.022084       0.025577       0.007306       0.001249      -0.002548       0.003507       0.059648      -0.017660      -0.002444       0.020104              9.300465       5.923683      -0.403307       2.310803      12.883231       0.995632       9.094480           0.021473
          179              C      11.581552       6.565494      12.445598      -0.096452      33.100352 0.40775334E+03  0.94536178E+04                                 9.027210                            6.789358       0.096885       2.020456                    0.999479      28.500155      81.922977       0.623181       0.423927      -1.057242       0.013094      -0.001870       0.013496       0.018897       0.001876      -0.017941      -0.023367       0.045154       0.023472      -0.039103       0.002810       0.036293             10.433170       6.181917       0.135514       3.056308      14.283272       2.438504      10.834320           0.038174
          180              C      21.484837       7.901324       1.245471       0.054093      36.670073 0.41181270E+03  0.95049214E+04                                 9.617796                            6.800399      -0.048871       1.996900                    0.999473      26.545126      74.418160       0.630169       0.421115      -1.066410       0.002556       0.008697       0.010882       0.014162       0.010436      -0.008842       0.009956      -0.008711      -0.015856      -0.020112       0.005284       0.014828             11.722033       6.483843      -0.253852       3.596339      16.340655       2.726853      12.341602           0.002823
          181              C      26.294689      13.047349      12.998062       0.544795      23.191796 0.27378076E+03  0.58048144E+04                                 7.560256                            5.911677      -0.282209       1.957572                    0.998652      23.208201      65.959071       0.603491       0.478685      -1.015199       0.012633      -0.023278      -0.023824       0.035624      -0.013261       0.005880      -0.091054      -0.096507       0.106763      -0.069534      -0.055528       0.125063              8.616217       8.549450      -1.703779      -1.734491       8.544992       3.834478       8.754208          -0.009901
          182              C      25.710663      14.016812      14.013227      -0.031282      43.774391 0.46257653E+03  0.10971580E+05                                10.727525                            7.179205      -0.167764       1.946117                    0.998917      27.724183      78.326706       0.618045       0.417831      -1.070431      -0.011752       0.008811       0.012603       0.019354       0.050259       0.019840       0.006955       0.091377      -0.140000      -0.050260      -0.044110       0.094370             13.487584       7.718951      -4.767650      -1.230940      14.888581      -1.188724      17.855220           0.132825
          183              C      16.817656       0.293333      13.564416       0.050555      36.668547 0.41074332E+03  0.94750346E+04                                 9.613272                            6.788107      -0.046372       1.996872                    0.999469      26.581102      74.523111       0.631157       0.420686      -1.066574      -0.007682       0.000664      -0.011266       0.013652       0.004806       0.010109      -0.009614       0.004085      -0.013272      -0.017539       0.006346       0.011192             11.731277       6.747722      -4.150328      -0.010185      13.639720      -3.008642      14.806390           0.005438
          184              C      16.804229       0.655220      12.190201      -0.097011      32.798087 0.41173404E+03  0.95540998E+04                                 8.946714                            6.803549       0.184653       2.049354                    0.999628      28.361727      81.142540       0.626106       0.421585      -1.060372      -0.020467      -0.001916       0.012296       0.023954       0.019896       0.000967       0.025514       0.034660       0.002251      -0.040144       0.008247       0.031897             10.328053       6.645616      -3.337834       0.113053      11.449520      -3.122584      12.889024           0.039410
          185              C      16.273906       1.847521      11.797547      -0.076507      30.925346 0.40885588E+03  0.94712360E+04                                 8.587399                            6.772619       0.167155       2.038973                    0.999738      28.335322      81.013538       0.628486       0.420702      -1.060867      -0.014428      -0.005439       0.027101       0.031180       0.005620      -0.005082       0.008466      -0.013767       0.061267      -0.020591      -0.002792       0.023383              9.646122       6.735540      -3.079115       0.046249      10.558157      -1.731736      11.644668           0.024873
          186              C      15.788896       2.771281      12.719813      -0.077903      29.720576 0.38715099E+03  0.88495487E+04                                 8.328683                            6.564221       0.217311       2.058276                    0.999703      28.055699      79.756656       0.642019       0.417366      -1.062670       0.012879      -0.022086      -0.000725       0.025577      -0.001303       0.007307       0.002575      -0.028061      -0.035091      -0.017668      -0.002438       0.020106              9.300401       5.923647      -2.310813      -0.403272       9.094503      -0.995668      12.883052           0.021474
          187              C      15.777150       2.489896      14.033241      -0.096451      33.100253 0.40775109E+03  0.94535379E+04                                 9.027139                            6.789311       0.096970       2.020482                    0.999479      28.500052      81.922139       0.623188       0.423924      -1.057246       0.013093      -0.013498      -0.001872       0.018898       0.017889       0.001872       0.023400       0.010844      -0.079490      -0.039131       0.002873       0.036258             10.433085       6.181860      -3.056280       0.135524      10.834259      -2.438503      14.283137           0.038174
          188              C      17.289242      13.690023       0.433577       0.054089      36.669903 0.41181036E+03  0.95048422E+04                                 9.617715                            6.800346      -0.048858       1.996904                    0.999473      26.545066      74.417592       0.630177       0.421110      -1.066414       0.002554      -0.010889       0.008689       0.014163       0.008816       0.010433      -0.009933       0.003566       0.020981      -0.020074       0.005257       0.014817             11.721931       6.483782      -3.596304      -0.253858      12.341517      -2.726802      16.340495           0.002823
          189              C      26.294682       9.355892       9.405179       0.544809      23.191712 0.27377998E+03  0.58047908E+04                                 7.560253                            5.911685      -0.282223       1.957570                    0.998652      23.207974      65.958266       0.603489       0.478688      -1.015198       0.012624       0.023254       0.023814       0.035598       0.013248      -0.005906      -0.091043      -0.096536       0.106725      -0.069518      -0.055539       0.125056              8.616204       8.549445       1.703773       1.734492       8.544969       3.834464       8.754199          -0.009901
          190              C      25.710653       8.386429       8.390014      -0.031299      43.774088 0.46257481E+03  0.10971522E+05                                10.727460                            7.179183      -0.167755       1.946121                    0.998917      27.724090      78.326197       0.618048       0.417830      -1.070432      -0.011757      -0.008807      -0.012616       0.019364      -0.050294      -0.019879       0.006946       0.091368      -0.140062      -0.050302      -0.044109       0.094412             13.487479       7.718892       4.767588       1.230907      14.888449      -1.188789      17.855096           0.132824
          191              C      25.208858       7.174414       8.838825       0.050554      36.668102 0.41073904E+03  0.94748998E+04                                 9.613163                            6.788048      -0.046343       1.996881                    0.999469      26.580942      74.522230       0.631164       0.420683      -1.066577      -0.007681      -0.000660       0.011268       0.013653      -0.004844      -0.010149      -0.009616       0.004080      -0.013278      -0.017584       0.006367       0.011217             11.731128       6.747647       4.150256       0.010192      13.639518      -3.008615      14.806219           0.005438
          192              C      25.195433       6.812527      10.213040      -0.097012      32.797703 0.41172838E+03  0.95539286E+04                                 8.946614                            6.803475       0.184642       2.049350                    0.999628      28.361605      81.141827       0.626113       0.421582      -1.060375      -0.020467       0.001916      -0.012294       0.023952      -0.019951      -0.001020       0.025514       0.034666       0.002252      -0.040157       0.008182       0.031974             10.327932       6.645550       3.337800      -0.113028      11.449380      -3.122511      12.888865           0.039409
          193              C      24.665108       5.620226      10.605694      -0.076509      30.925408 0.40885729E+03  0.94712768E+04                                 8.587392                            6.772604       0.167143       2.038968                    0.999738      28.335416      81.013840       0.628490       0.420698      -1.060869      -0.014428       0.005440      -0.027101       0.031181      -0.005672       0.005029       0.008465      -0.013772       0.061269      -0.020611      -0.002762       0.023373              9.646117       6.735526       3.079105      -0.046237      10.558115      -1.731729      11.644709           0.024873
          194              C      24.180095       4.696466       9.683428      -0.077905      29.720735 0.38715408E+03  0.88496442E+04                                 8.328753                            6.564274       0.217297       2.058268                    0.999703      28.055756      79.757142       0.642012       0.417370      -1.062667       0.012878       0.022086       0.000727       0.025577       0.001253      -0.007357       0.002573      -0.028063      -0.035085      -0.017711      -0.002393       0.020104              9.300482       5.923693       2.310818       0.403305       9.094532      -0.995646      12.883220           0.021473
          195              C      24.168347       4.977851       8.370000      -0.096452      33.100409 0.40775433E+03  0.94536377E+04                                 9.027185                            6.789342       0.096889       2.020457                    0.999479      28.500103      81.922562       0.623186       0.423924      -1.057245       0.013094       0.013497       0.001870       0.018898      -0.017941      -0.001932       0.023396       0.010849      -0.079474      -0.039118       0.002793       0.036325             10.433139       6.181893       3.056290      -0.135504      10.834288      -2.438499      14.283236           0.038174
          196              C       8.898043       8.713218       7.034170       0.054096      36.669635 0.41180774E+03  0.95047640E+04                                 9.617669                            6.800324      -0.048877       1.996898                    0.999473      26.544950      74.417131       0.630178       0.421110      -1.066415       0.002555       0.010879      -0.008694       0.014159      -0.008845      -0.010463      -0.009944       0.003571       0.020995      -0.020121       0.005279       0.014842             11.721863       6.483756       3.596278       0.253856      12.341441      -2.726808      16.340392           0.002823
          197              O      14.930469       1.944153       5.394252      -0.506650      27.621433 0.44406862E+03  0.10196441E+05                                 7.195979                            6.495260       0.658184       2.264724                    0.997400      26.955359      69.681763       0.748744       0.356266      -1.138987      -0.006603       0.011478      -0.007725       0.015330       0.022552      -0.023539       0.049822       0.073560      -0.058817      -0.081519       0.026549       0.054970              7.606773      10.039203       1.435642      -1.764562       6.154494      -0.800153       6.626623           0.073869
          198              O      12.916581       2.617595       4.892868      -0.471382      26.881391 0.42564397E+03  0.96510014E+04                                 7.024762                            6.332266       0.646557       2.273622                    0.997349      26.232617      66.947113       0.764675       0.353267      -1.143690      -0.000926       0.010386      -0.006383       0.012225      -0.041630       0.043520      -0.004694      -0.060156       0.041946      -0.074398       0.013767       0.060631              7.360644       6.546711      -0.900351       0.889200       8.072285      -2.949105       7.462937           0.090065
          199              O      14.930469       5.523594       2.073495      -0.506656      27.621152 0.44406342E+03  0.10196300E+05                                 7.195931                            6.495217       0.658100       2.264695                    0.997399      26.955542      69.682342       0.748747       0.356265      -1.138986      -0.006602      -0.011479       0.007728       0.015332      -0.022589       0.023504       0.049827       0.073565      -0.058823      -0.081526       0.026558       0.054968              7.606722      10.039137      -1.435632       1.764552       6.154467      -0.800147       6.626562           0.073869
          200              O      12.916581       4.850152       2.574879      -0.471389      26.881458 0.42564494E+03  0.96510134E+04                                 7.024725                            6.332232       0.646583       2.273631                    0.997350      26.232658      66.946839       0.764686       0.353262      -1.143695      -0.000935      -0.010380       0.006394       0.012228       0.041599      -0.043539      -0.004698      -0.060148       0.041956      -0.074390       0.013766       0.060624              7.360606       6.546671       0.900343      -0.889199       8.072257      -2.949092       7.462890           0.090064
          201              O      19.126080       9.541242       9.411900      -0.506654      27.620847 0.44405626E+03  0.10196069E+05                                 7.195811                            6.495114       0.658138       2.264708                    0.997399      26.955269      69.680863       0.748763       0.356260      -1.138994      -0.006602       0.007726       0.011478       0.015331       0.023502       0.022548      -0.049801       0.066196      -0.080930      -0.081488       0.026529       0.054959              7.606585      10.038979       1.764481       1.435568       6.626435       0.800101       6.154340           0.073870
          202              O      17.112193      10.042626      10.085342      -0.471386      26.882831 0.42567222E+03  0.96518150E+04                                 7.025092                            6.332546       0.646608       2.273640                    0.997349      26.232802      66.948483       0.764645       0.353275      -1.143682      -0.000932       0.006394       0.010384       0.012230      -0.043536      -0.041630       0.004717      -0.051049       0.069278      -0.074405       0.013746       0.060658              7.361005       6.546993      -0.889217      -0.900363       7.463311       2.949300       8.072710           0.090065
          203              O      19.126086      12.861999      12.991341      -0.506654      27.622736 0.44409380E+03  0.10197147E+05                                 7.196192                            6.495440       0.658139       2.264709                    0.997399      26.955436      69.682023       0.748736       0.356265      -1.138989      -0.006601      -0.007725      -0.011478       0.015329      -0.023538      -0.022583      -0.049801       0.066182      -0.080930      -0.081509       0.026532       0.054976              7.607002      10.039522      -1.764606      -1.435679       6.626805       0.800185       6.154680           0.073870
          204              O      17.112197      12.360615      12.317899      -0.471390      26.883735 0.42569010E+03  0.96523294E+04                                 7.025288                            6.332712       0.646600       2.273638                    0.997349      26.233020      66.949593       0.764628       0.353278      -1.143678      -0.000937      -0.006395      -0.010383       0.012230       0.043507       0.041604       0.004713      -0.051051       0.069264      -0.074370       0.013749       0.060620              7.361216       6.547195       0.889247       0.900392       7.463514       2.949404       8.072939           0.090065
          205              O      18.634359      12.991341       9.541242      -0.506651      27.621456 0.44406909E+03  0.10196454E+05                                 7.195985                            6.495264       0.658185       2.264724                    0.997400      26.955366      69.681799       0.748744       0.356266      -1.138987       0.006604      -0.011478       0.007725       0.015330       0.022551      -0.023539       0.049822       0.073560      -0.058817      -0.081519       0.026548       0.054970              7.606779      10.039210       1.435643      -1.764564       6.154498      -0.800154       6.626629           0.073869
          206              O      20.648247      12.317899      10.042626      -0.471382      26.881407 0.42564428E+03  0.96510103E+04                                 7.024766                            6.332270       0.646558       2.273622                    0.997349      26.232620      66.947135       0.764675       0.353267      -1.143690       0.000926      -0.010386       0.006382       0.012225      -0.041629       0.043520      -0.004694      -0.060155       0.041946      -0.074397       0.013766       0.060631              7.360649       6.546714      -0.900352       0.889200       8.072289      -2.949107       7.462943           0.090065
          207              O      18.634359       9.411900      12.861999      -0.506656      27.621168 0.44406374E+03  0.10196309E+05                                 7.195935                            6.495221       0.658100       2.264695                    0.997399      26.955545      69.682364       0.748746       0.356265      -1.138986       0.006602       0.011479      -0.007727       0.015332      -0.022589       0.023503       0.049826       0.073565      -0.058823      -0.081525       0.026557       0.054968              7.606726      10.039142      -1.435633       1.764553       6.154471      -0.800147       6.626565           0.073870
          208              O      20.648247      10.085342      12.360615      -0.471388      26.881468 0.42564513E+03  0.96510191E+04                                 7.024728                            6.332235       0.646583       2.273630                    0.997350      26.232658      66.946851       0.764686       0.353263      -1.143695       0.000935       0.010380      -0.006394       0.012228       0.041598      -0.043539      -0.004698      -0.060147       0.041955      -0.074389       0.013766       0.060623              7.360609       6.546674       0.900342      -0.889200       8.072261      -2.949094       7.462892           0.090066
          209              O      14.438748       5.394252       5.523594      -0.506655      27.620836 0.44405604E+03  0.10196063E+05                                 7.195808                            6.495111       0.658138       2.264709                    0.997399      26.955267      69.680849       0.748764       0.356260      -1.138994       0.006602      -0.007726      -0.011478       0.015331       0.023502       0.022548      -0.049802       0.066197      -0.080930      -0.081488       0.026530       0.054959              7.606582      10.038974       1.764480       1.435567       6.626432       0.800102       6.154339           0.073869
          210              O      16.452635       4.892868       4.850152      -0.471387      26.882827 0.42567215E+03  0.96518128E+04                                 7.025090                            6.332544       0.646608       2.273640                    0.997349      26.232805      66.948484       0.764645       0.353275      -1.143682       0.000932      -0.006394      -0.010384       0.012230      -0.043537      -0.041631       0.004717      -0.051050       0.069278      -0.074405       0.013746       0.060659              7.361003       6.546993      -0.889217      -0.900362       7.463309       2.949299       8.072708           0.090065
          211              O      14.438742       2.073495       1.944153      -0.506654      27.622736 0.44409379E+03  0.10197146E+05                                 7.196191                            6.495440       0.658140       2.264709                    0.997399      26.955437      69.682022       0.748736       0.356265      -1.138989       0.006601       0.007725       0.011478       0.015329      -0.023538      -0.022584      -0.049801       0.066182      -0.080930      -0.081509       0.026533       0.054977              7.607002      10.039523      -1.764606      -1.435679       6.626804       0.800184       6.154679           0.073868
          212              O      16.452631       2.574879       2.617595      -0.471390      26.883742 0.42569021E+03  0.96523326E+04                                 7.025288                            6.332712       0.646599       2.273638                    0.997349      26.233025      66.949605       0.764628       0.353278      -1.143678       0.000937       0.006395       0.010383       0.012230       0.043508       0.041604       0.004713      -0.051052       0.069264      -0.074370       0.013750       0.060621              7.361217       6.547195       0.889247       0.900393       7.463515       2.949405       8.072941           0.090064
          213              O      27.025559      12.861999       9.411900      -0.506656      27.621157 0.44406352E+03  0.10196302E+05                                 7.195932                            6.495218       0.658100       2.264695                    0.997399      26.955544      69.682349       0.748747       0.356265      -1.138986       0.006602      -0.007728       0.011479       0.015332       0.023504      -0.022589       0.049827       0.066194      -0.080937      -0.081527       0.026558       0.054969              7.606723      10.039138       1.764552      -1.435632       6.626562      -0.800147       6.154468           0.073869
          214              O      29.039447      12.360615      10.085342      -0.471389      26.881461 0.42564500E+03  0.96510151E+04                                 7.024725                            6.332232       0.646583       2.273630                    0.997350      26.232661      66.946846       0.764686       0.353262      -1.143695       0.000935      -0.006395       0.010381       0.012228      -0.043539       0.041599      -0.004698      -0.051052       0.069244      -0.074391       0.013767       0.060624              7.360606       6.546672      -0.889200       0.900342       7.462889      -2.949093       8.072258           0.090064
          215              O      27.025559       9.541242      12.991341      -0.506651      27.621431 0.44406859E+03  0.10196440E+05                                 7.195979                            6.495259       0.658185       2.264724                    0.997400      26.955361      69.681764       0.748744       0.356266      -1.138987       0.006603       0.007725      -0.011478       0.015330      -0.023539       0.022552       0.049822       0.066189      -0.080932      -0.081519       0.026549       0.054971              7.606773      10.039202      -1.764562       1.435642       6.626623      -0.800153       6.154493           0.073869
          216              O      29.039447      10.042626      12.317899      -0.471382      26.881392 0.42564398E+03  0.96510015E+04                                 7.024762                            6.332266       0.646557       2.273622                    0.997349      26.232618      66.947115       0.764675       0.353267      -1.143690       0.000926       0.006383      -0.010386       0.012225       0.043520      -0.041630      -0.004694      -0.051051       0.069260      -0.074398       0.013767       0.060631              7.360644       6.546710       0.889199      -0.900351       7.462938      -2.949105       8.072284           0.090065
          217              O       6.047542       1.944153       2.073495      -0.506654      27.622722 0.44409350E+03  0.10197138E+05                                 7.196188                            6.495437       0.658140       2.264709                    0.997399      26.955432      69.681999       0.748736       0.356265      -1.138989       0.006601       0.011478       0.007725       0.015329      -0.022584      -0.023538      -0.049802       0.073556      -0.058808      -0.081510       0.026533       0.054977              7.606998      10.039518      -1.435678      -1.764605       6.154676       0.800183       6.626801           0.073869
          218              O       8.061431       2.617595       2.574879      -0.471390      26.883726 0.42568990E+03  0.96523233E+04                                 7.025284                            6.332709       0.646599       2.273638                    0.997349      26.233021      66.949581       0.764629       0.353278      -1.143678       0.000937       0.010383       0.006395       0.012230       0.041605       0.043508       0.004713      -0.060158       0.041946      -0.074371       0.013750       0.060621              7.361213       6.547191       0.900392       0.889247       8.072936       2.949403       7.463510           0.090064
          219              O      22.829948       5.523594       5.394252      -0.506654      27.620832 0.44405595E+03  0.10196060E+05                                 7.195807                            6.495110       0.658138       2.264709                    0.997399      26.955265      69.680841       0.748764       0.356260      -1.138994       0.006602      -0.011478      -0.007727       0.015331       0.022548       0.023503      -0.049802       0.073564      -0.058830      -0.081489       0.026530       0.054959              7.606581      10.038973       1.435567       1.764480       6.154338       0.800101       6.626431           0.073870
          220              O       8.061435       4.850152       4.892868      -0.471387      26.882829 0.42567219E+03  0.96518138E+04                                 7.025090                            6.332544       0.646607       2.273639                    0.997349      26.232806      66.948486       0.764645       0.353275      -1.143682       0.000932      -0.010384      -0.006394       0.012230      -0.041631      -0.043537       0.004716      -0.060164       0.041936      -0.074406       0.013747       0.060659              7.361003       6.546993      -0.900362      -0.889217       8.072708       2.949299       7.463309           0.090065
          221              O       6.539269       2.073495       5.523594      -0.506656      27.621162 0.44406362E+03  0.10196305E+05                                 7.195933                            6.495219       0.658100       2.264695                    0.997399      26.955544      69.682355       0.748746       0.356265      -1.138986      -0.006602       0.007728      -0.011479       0.015332       0.023504      -0.022589       0.049827       0.066194      -0.080936      -0.081526       0.026558       0.054968              7.606725      10.039140       1.764553      -1.435633       6.626565      -0.800147       6.154469           0.073869
          222              O       4.525381       2.574879       4.850152      -0.471389      26.881459 0.42564495E+03  0.96510138E+04                                 7.024724                            6.332232       0.646582       2.273630                    0.997350      26.232661      66.946844       0.764686       0.353262      -1.143695      -0.000935       0.006394      -0.010380       0.012228      -0.043539       0.041599      -0.004698      -0.051052       0.069244      -0.074390       0.013766       0.060624              7.360605       6.546671      -0.889199       0.900343       7.462889      -2.949092       8.072256           0.090065
          223              O       6.539269       5.394252       1.944153      -0.506651      27.621444 0.44406885E+03  0.10196447E+05                                 7.195981                            6.495261       0.658184       2.264724                    0.997400      26.955365      69.681784       0.748744       0.356266      -1.138987      -0.006603      -0.007725       0.011478       0.015330      -0.023539       0.022552       0.049822       0.066189      -0.080932      -0.081520       0.026549       0.054970              7.606776      10.039206      -1.764563       1.435642       6.626625      -0.800153       6.154496           0.073869
          224              O       4.525381       4.892868       2.617595      -0.471382      26.881392 0.42564398E+03  0.96510014E+04                                 7.024761                            6.332266       0.646557       2.273622                    0.997349      26.232621      66.947119       0.764676       0.353267      -1.143690      -0.000926      -0.006383       0.010386       0.012225       0.043521      -0.041630      -0.004694      -0.051051       0.069261      -0.074399       0.013767       0.060632              7.360643       6.546710       0.889200      -0.900351       7.462936      -2.949104       8.072284           0.090064
          225              O      27.517286      12.991341      12.861999      -0.506655      27.622737 0.44409381E+03  0.10197147E+05                                 7.196191                            6.495439       0.658139       2.264709                    0.997399      26.955440      69.682028       0.748736       0.356265      -1.138989      -0.006601      -0.011478      -0.007725       0.015329      -0.022584      -0.023538      -0.049801       0.073557      -0.058809      -0.081510       0.026533       0.054977              7.607001      10.039522      -1.435679      -1.764606       6.154679       0.800184       6.626804           0.073868
          226              O      25.503397      12.317899      12.360615      -0.471390      26.883736 0.42569011E+03  0.96523297E+04                                 7.025287                            6.332711       0.646600       2.273638                    0.997349      26.233025      66.949600       0.764628       0.353278      -1.143678      -0.000937      -0.010383      -0.006395       0.012230       0.041605       0.043508       0.004713      -0.060158       0.041946      -0.074371       0.013750       0.060621              7.361215       6.547194       0.900392       0.889247       8.072938       2.949404       7.463513           0.090064
          227              O      10.734880       9.411900       9.541242      -0.506655      27.620836 0.44405601E+03  0.10196062E+05                                 7.195808                            6.495111       0.658138       2.264709                    0.997399      26.955267      69.680846       0.748764       0.356260      -1.138994      -0.006602       0.011478       0.007727       0.015331       0.022548       0.023503      -0.049802       0.073564      -0.058830      -0.081489       0.026530       0.054959              7.606581      10.038974       1.435567       1.764480       6.154338       0.800101       6.626431           0.073869
          228              O      25.503393      10.085342      10.042626      -0.471387      26.882835 0.42567229E+03  0.96518167E+04                                 7.025091                            6.332545       0.646608       2.273640                    0.997349      26.232808      66.948494       0.764645       0.353275      -1.143682      -0.000932       0.010384       0.006394       0.012230      -0.041631      -0.043537       0.004716      -0.060164       0.041936      -0.074405       0.013747       0.060659              7.361005       6.546993      -0.900363      -0.889217       8.072710       2.949300       7.463311           0.090065

******************************************************
Auxiliary information for the entire system
The total spin magnetic moment of the unit cell is   6.909694
The total net atomic charge of the unit cell is   -0.000002
Accuracy of reproducing the electrostatic potential in the unit cell:
  The inner radius (bohr) =    5.0000
  The outer radius (bohr) =   12.0000
  Valid grid points have density less than (e/(bohr^3)) =    0.0001
  The number of valid grid points were=       158999
  The rms potential error without charges in kcal/mol is=      9.40151
  The rms potential error with partial charges in kcal/mol is=      0.76053
  The RRMSE value at monopole order=      0.08089
  The rms potential error with partial charges and cloud penetration in kcal/mol is=      0.75913
  The RRMSE value at monopole order with cloud penetration is=      0.08075
  The rms potential error with partial charges and atomic dipoles in kcal/mol is=      0.25650
  The RRMSE value at dipole order=      0.02728
  The rms potential error with partial charges, atomic dipoles and cloud penetration in kcal/mol is=      0.23385
  The RRMSE value at dipole order with cloud penetration=      0.02487

******************************************************
The electron densities and ab initio electrostatic potential were computed in VASP using the PBE functional and
projector augmented wave method. See the main text of the journal article for a description of computational details.
The atomic charges, dipoles, and quadrupoles were computed with the DDEC6 method as described in
(a) T. A. Manz and N. Gabaldon Limas, RSC Adv. 6 (2016) 47771-47801 DOI: 10.1039/c6ra04656h
(b) N. Gabaldon Limas and T. A. Manz, RSC Adv. 8 (2018) 2678-2707 DOI: 10.1039/c7ra11829e.
For each atom in the material, the electron cloud parameters were fit to the spherically averaged atom-in-material
electron density using radial positions for which this density was between 10^-4 and 10^-2 electrons per cubic bohr.
The polarizabilities, dispersion coefficients, and quantum Drude oscillator (QDO) parameters were fit using the MCLF method.
The magnetic structure of the system was optimized in VASP from the default ferromagnetic initial guess using spin polarization.
The atomic spin moments (ASMs) were computed on this optimized magnetic structure using the DDEC6 partition as inputs
to the method of T. A. Manz and D. S. Sholl, J. Chem. Theory Comput. 7 (2011) 4146-4164 DOI: 10.1021/ct200539n.
The RMSE and RRMSE were computed using a uniform grid with Ewald summation.
