# Supplementary material for: A collection of forcefield precursors for metal–organic frameworks
Source: RSC Adv. 2019 Nov 13;9(63):36492–507. doi: 10.1039/c9ra07327b (PMC9075174; doi:10.1039/c9ra07327b)
Supplement: RA-009-C9RA07327B-s6257 [file RA-009-C9RA07327B-s6257.xyz]

  584
jmolscript: load "" {1 1 1} spacegroup "x,y,z" unitcell [{     13.983000     0.000000     0.000000 }, {      6.991501    22.724394     0.000000 }, {      6.991461     3.581572    22.440387 }]
Ni    19.136410     7.840992    14.475396     0.694743
Ni    13.962013     2.696709     7.217277     0.685369
Ni    15.821060    17.412403     3.255203     0.694768
Ni    14.003943    15.849692    18.437471     0.682499
Ni     8.829557    15.530281     5.461541     0.694933
Ni    14.003972     7.552095     1.525498     0.743235
Ni    12.144906     5.958870    16.681735     0.640056
Ni    13.962004    20.705078    12.745691     0.743543
H     16.039870     4.177393    16.776433     0.380165
H     15.307190    20.448620     0.776437     0.396203
H      3.336330     2.237640     7.840671     0.392590
H     10.590711     2.307480     7.865356     0.386975
H     19.232186     6.716252    18.616545     0.109591
H     19.707604     7.196405    20.856096     0.100313
H     12.841986     2.885097     0.635063     0.119993
H     11.309448     1.321449     1.359887     0.104919
H     16.968332     3.687092    22.332673     0.117613
H     22.411920    25.394531    19.363810     0.134505
H     22.504205    25.902891    20.840387     0.132574
H     25.232286    21.140773    21.814300     0.130881
H     12.516150    20.913639    19.778957     0.120930
H     13.090855    21.697642    17.671805     0.109227
H     12.124631    23.639738    16.854975     0.101432
H     24.568100    24.804289    18.143053     0.105621
H     17.945768     6.458980     8.305187     0.124834
H      5.905006     7.839809     8.641793     0.112148
H      8.206608     8.060779     8.830292     0.103582
H      9.568552     6.190734     8.646281     0.099920
H      8.628895     4.101633     8.271527     0.109782
H      7.552203     2.157981     8.679942     0.126331
H      6.317505     1.435765     8.056099     0.120854
H      9.940508     1.151918     3.615146     0.126498
H      7.980094     0.605470     2.327068     0.113253
H      5.677094     0.383055     2.172229     0.099800
H      4.340316     0.840360     4.012341     0.101401
H      5.307936     1.520079     6.007292     0.113800
H      9.114088    11.863723    18.490879     0.122903
H     21.960268    11.532367    19.518649     0.119498
H     20.613713    10.571395    14.864512     0.106158
H     21.809257    11.782507    16.444316     0.123707
H      7.731168     8.627880    18.932955     0.127173
H     20.518624     7.419399    17.355395     0.100777
H      9.253915     9.402165    19.826082     0.106364
H      9.690183    10.683352    20.620472     0.099909
H     10.894124     9.840140    18.199154     0.116194
H     11.542933     9.622777    19.599434     0.125020
H     13.381702    13.350885    16.731553     0.109012
H     12.188952    11.374999    16.938004     0.122693
H     11.642210    12.106072    20.849364     0.133926
H     12.836359    14.086503    20.642912     0.106714
H      6.924355     5.865778    15.665634     0.102651
H      8.841425     4.735202    15.174190     0.132414
H      8.756135     6.159539    11.469282     0.129874
H      6.827878     7.287249    11.942774     0.100857
H     11.000403     4.955986    13.524821     0.135443
H     10.545958     4.770313    12.048244     0.102208
H     10.055154     2.635813    12.328749     0.090126
H      9.902737     2.781040    13.879379     0.102676
H     12.383321     3.145828    13.872647     0.127675
H     18.877027    24.380280    13.663952     0.124842
H     19.088179    23.787677     9.025524     0.099336
H     18.355466    23.716010    11.182045     0.126088
H     13.665565     4.101252    12.070684     0.127555
H     13.644595     4.618120     9.770544     0.108919
H     18.917592    13.748804     5.556240     0.380137
H     19.650289    10.877209    11.996631     0.397364
H     10.646624    15.390623    19.060865     0.391980
H     17.375243    15.460463    19.085549     0.387475
H     15.725270    16.287663     7.396352     0.108738
H     15.249844    16.767816     9.635902     0.100146
H     15.123993    16.038080    11.855256     0.120598
H     16.656528    14.474432    12.580081     0.105177
H     17.989111    13.258503    11.112480     0.117101
H     19.537034    12.241548     8.143616     0.135884
H     19.444744    12.749908     9.620194     0.133514
H     16.716658     7.987790    10.594107     0.130479
H     15.449802     7.760656     8.558764     0.120476
H     14.875105     8.544659     6.451611     0.109910
H     15.841331    10.486755     5.634781     0.101918
H     17.380857    11.651306     6.922859     0.105597
H     24.003185    19.611963    19.525381     0.125783
H     22.060945    20.992792    19.861987     0.112106
H     19.759343    21.213762    20.050486     0.102551
H     18.397399    19.343717    19.866475     0.099876
H     19.337057    17.254616    19.491720     0.110130
H     20.413748    15.310964    19.900135     0.127510
H     21.648448    14.588748    19.276292     0.121560
H     18.025460    14.304901    14.835340     0.128538
H     19.985879    13.758453    13.547262     0.114207
H      8.305879    13.536038    13.392423     0.099829
H      9.642651    13.993343    15.232535     0.101124
H     22.658024    14.673062    17.227485     0.113004
H     11.860369    21.435134     7.270685     0.123724
H     12.997185    21.103778     8.298455     0.120933
H     14.343756    20.142806     3.644319     0.106423
H     13.148207    21.353918     5.224122     0.124154
H     13.243287    18.199291     7.712761     0.126953
H     14.438836    16.990810     6.135202     0.100278
H     11.720536    18.973576     8.605888     0.106992
H     11.284265    20.254763     9.400278     0.099660
H     10.080333    19.411551     6.978960     0.115327
H      9.431520    19.194188     8.379241     0.125536
H     21.575760    22.922296     5.511359     0.108631
H      8.785510    20.946410     5.717811     0.121894
H      9.332238    21.677483     9.629170     0.133795
H     22.121091    23.657914     9.422719     0.106291
H     14.050111    15.437189     4.445441     0.101138
H     12.133043    14.306613     3.953996     0.132379
H     12.218346    15.730950     0.249088     0.129696
H     14.146601    16.858660     0.722580     0.100287
H      9.974071    14.527397     2.304628     0.135091
H     10.428521    14.341724     0.828050     0.102557
H     10.919323    12.207224     1.108555     0.088895
H     11.071735    12.352451     2.659186     0.102075
H      8.591151    12.717239     2.652454     0.126673
H      9.088946    11.227297     2.443758     0.125017
H     15.869272    14.216266    20.245717     0.098261
H     16.601977    14.144599    22.402238     0.125700
H      7.308913    13.672663     0.850491     0.128219
H     14.321353    17.771103    20.990738     0.109046
H     11.926099    17.225141     1.481066     0.380150
H     12.658775     3.989622    20.070682     0.397232
H     10.646655     8.095343     0.973913     0.392284
H      3.392274     8.130727     1.038990     0.387598
H      8.733776    19.442400     3.698176     0.108803
H      8.258354    21.729635     3.819354     0.100363
H      1.141008     1.081843     2.748947     0.120791
H      2.673548     1.551163     1.090603     0.105240
H     10.997630    22.634657     0.121178     0.117127
H     19.537010    23.124193    22.025240     0.135847
H     19.444722    24.662436    22.294524     0.133501
H     16.716647    24.873623    17.438425     0.130411
H     15.449787    22.827921    17.534918     0.120519
H     14.875084    20.870672    18.641229     0.110048
H     15.841305    20.370144    20.687793     0.102120
H     17.380832    21.825666    21.634777     0.105605
H     10.020209     9.219375     5.069283     0.125713
H      8.077968     9.769405     6.379802     0.112009
H      5.776366     9.990375     6.568301     0.102417
H      4.414425     9.513928     4.750630     0.099618
H      5.354086     8.814596     2.746703     0.110010
H      6.430781     8.911569     0.762973     0.127573
H      7.665481     8.181696     0.148107     0.121581
H      4.042484     3.751514     0.567742     0.128529
H      6.002902     2.393410     0.231136     0.114156
H      8.305902     2.205452     0.035905     0.099688
H      9.642677     4.094639     0.197475     0.100828
H      8.675053     6.171785     0.554278     0.112912
H     18.851866    20.129593     8.801120     0.123598
H     19.988685    21.092292     8.311919     0.121350
H      7.352248    16.344870     8.096492     0.106411
H     20.139700    18.095809     9.043476     0.124157
H     20.234791    20.056145     5.536043     0.126970
H      7.447339    18.307836     4.591303     0.100257
H     18.712041    21.060144     6.159886     0.107167
H     18.275769    22.046531     7.299858     0.099604
H     17.071834    19.522579     6.848806     0.115533
H     16.423023    20.871099     6.413463     0.125772
H     14.584251    18.626647    10.546982     0.108569
H     15.777005    18.519100     8.563252     0.122288
H     16.323740    22.496796     8.668721     0.134116
H     15.129588    22.605059    10.656940     0.106439
H      7.058613    16.394330     3.323421     0.101150
H     19.124546    15.730839     2.284431     0.132339
H      5.226838    12.296727     4.274894     0.129689
H      7.155092    12.942039     5.313884     0.100324
H     16.965570    14.136884     2.762412     0.135014
H     17.420017    12.649498     2.811780     0.102435
H     17.910824    12.590080     0.659747     0.089035
H     18.063239    14.144219     0.558766     0.102338
H     15.582654    14.195065     0.920056     0.126830
H     23.071913    17.335721    21.922014     0.125120
H     22.860769    12.661869    22.067877     0.098576
H     23.593479    14.780141    21.657217     0.126008
H     14.300411    12.566208     2.147545     0.128673
H     14.321384    10.376281     3.020476     0.108971
H      9.048377     7.653730    12.701259     0.380237
H      8.315675    13.561033     8.850489     0.396230
H     17.319323    21.248326    12.194106     0.392892
H     10.590704    21.283710    12.259183     0.387085
H     12.240693     9.870989    14.918369     0.109603
H     12.716114    12.158224    15.039547     0.100475
H     12.841963    14.234826    13.969141     0.120158
H     11.309430    14.704146    12.310796     0.104918
H      9.976851    13.063246    11.341372     0.117577
H      8.428934     9.971210    10.805046     0.134451
H      8.521221    11.509453    11.074331     0.132515
H     11.249313    11.720640     6.218231     0.130889
H     12.516173     9.674938     6.314725     0.120956
H     13.090872     7.717689     7.421036     0.109368
H     12.124643     7.217161     9.467599     0.101646
H     10.585113     8.672683    10.414584     0.105636
H     17.945755    22.372358    16.289477     0.124739
H     19.887991    22.922388    17.599996     0.112046
H     22.189593    23.143358    17.788495     0.103447
H     23.551540    22.666911    15.970823     0.099659
H     22.611886    21.967579    13.966897     0.109650
H     21.535198    22.064552    11.983167     0.126374
H     20.300501    21.334679    11.368300     0.120885
H      9.940495    16.904497    11.787935     0.126457
H      7.980079    15.546393    11.451329     0.113177
H     19.660079    15.358435    11.256098     0.099674
H     18.323304    17.247622    11.417669     0.101129
H     19.290927    19.324768    11.774471     0.113728
H     16.105585    10.558182    20.021313     0.122794
H     14.968768    11.520881    19.532113     0.119955
H     13.622205     6.773459    19.316685     0.106806
H     14.817750     8.524398    20.263669     0.123892
H     14.722672    10.484734    16.756237     0.127233
H     13.527127     8.736425    15.811497     0.101106
H     16.245420    11.488733    17.380080     0.106422
H     16.681687    12.475120    18.520051     0.099884
H     17.885624     9.951168    18.069000     0.116117
H     18.534436    11.299688    17.633656     0.125127
H     20.373193     9.055236    21.767175     0.108967
H     19.180447     8.947689    19.783445     0.123038
H     18.633712    12.925385    19.888915     0.134254
H     19.827856    13.033648    21.877133     0.106869
H     13.915857     6.822919    14.543615     0.103182
H     15.832928     6.159428    13.504625     0.132639
H     15.747628     2.725316    15.495087     0.130122
H     13.819370     3.370628    16.534077     0.101488
H     17.991902     4.565473    13.982605     0.135180
H     17.537454     3.078087    14.031974     0.102156
H     17.046655     3.018669    11.879941     0.090270
H     16.894240     4.572808    11.778959     0.103025
H      5.391824     4.623654    12.140249     0.127969
H      4.894032     4.182738    10.701821     0.124946
H     12.096675    22.233280    10.847683     0.099637
H     11.363967    24.351552    10.437024     0.126435
H      6.674063     2.994797    13.367739     0.128035
H     13.644588    23.529264    14.240670     0.108831
C     17.836686     5.933235    16.486952     0.614690
C     16.346126    18.419555     1.247686     0.579449
C     18.611340     6.069373    18.863389    -0.179101
C     17.828294     5.450837    17.878256    -0.157586
C     16.986517     4.426905    18.353993     0.230204
C     16.985116     3.932811    19.657779    -0.019520
C     17.668883     4.663289    20.660864     0.043399
C     18.474305     5.729076    20.205324     0.080311
C     19.226588     6.454552    21.134356    -0.160511
C     12.249108     2.491779     0.035905    -0.094298
C     11.368178     1.503268     0.448808    -0.066597
C     17.550025     4.347384    22.027484    -0.156318
C     23.025772    25.574202    20.090878    -0.260666
C     24.844958    21.920195    21.486671    -0.134721
C     23.923477    22.616055    22.258620    -0.209938
C     23.344582    23.780643    21.767175     0.238960
C     23.688566    24.252001    20.506026    -0.035932
C     24.611445    23.553510    19.731832     0.044147
C     25.188942    22.388922    20.223277     0.077922
C     12.128821    21.693061    19.451327    -0.123073
C     12.472805    22.161788    18.187934    -0.095436
C     11.895308    23.329007    17.698733    -0.092558
C     24.955429    24.024867    18.470683    -0.152224
C     16.449587     4.455504     7.968581     0.611967
C     11.506601     1.845038     5.594388     0.574978
C      4.508105     5.708618     8.231134    -0.138803
C      3.944591     4.459320     8.006730    -0.169292
C      4.761198     3.339637     7.896772     0.247747
C      6.139921     3.469253     8.011218    -0.045760
C      6.703436     4.720465     8.233378     0.049627
C      5.886829     5.840148     8.343336     0.077550
C      6.450343     7.089447     8.567740    -0.137610
C      7.829067     7.223607     8.682186    -0.101711
C      8.645674     6.101294     8.569984    -0.081766
C      8.082160     4.851995     8.345580    -0.155567
C      6.936953     2.172789     7.932677    -0.263837
C      9.404958     1.333022     4.351191    -0.150383
C      9.983852     1.742432     5.549508    -0.134772
C      9.184023     2.016002     6.651331     0.229155
C      7.803901     1.882793     6.557081    -0.047245
C      7.223609     1.474099     5.363252     0.052656
C      8.024836     1.197899     4.259185     0.082695
C      7.444544     0.789205     3.065357    -0.146592
C      6.064422     0.655995     2.971107    -0.104640
C      5.263194     0.929565     4.072930    -0.083472
C      5.843487     1.336345     5.269003    -0.155835
C      8.627478    11.139049    18.919490    -0.252919
C     20.834643    10.183648    15.681342     0.080089
C     21.550571    10.907445    16.628327    -0.190483
C      7.897568    10.324392    17.844596     0.188053
C      7.510238     9.018258    18.118368    -0.208047
C     20.777310     8.292547    17.173628     0.077911
C      9.606287    10.303274    19.734076    -0.154977
C     11.004588    10.235051    19.078817    -0.257404
C     13.033524    13.102832    17.555115     0.076124
C     12.318993    11.918495    17.680781    -0.202817
C     11.797425    11.544742    18.912758     0.188653
C     11.991786    12.356040    20.023557    -0.180894
C     12.706318    13.543007    19.900135     0.083005
C      7.285117     5.934198    14.812899     0.039325
C      8.445707     5.252552    14.514442    -0.203198
C      9.032995     5.312475    13.266757     0.282859
C      8.389779     6.095664    12.322017    -0.267343
C      7.229189     6.777791    12.609253     0.075178
C     10.305449     4.562656    12.968300    -0.257428
C     10.431295     3.059216    13.116406    -0.145581
C     11.857561     2.554919    13.302661    -0.241950
C     12.374938     1.713745     9.626926     0.058569
C     18.932964    24.398532    10.930713    -0.202749
C     12.332985     2.596712    11.884429     0.211117
C     13.213915     3.579727    11.451329    -0.202721
C     13.409680     3.778182    10.089198     0.098336
C     17.120777    15.504646     5.266759     0.612813
C     18.611352     8.848144    12.467879     0.580680
C     16.346114    15.640784     7.643196    -0.177947
C     17.129164    15.022248     6.658063    -0.157111
C     17.970940    13.998316     7.133799     0.227866
C     17.972336    13.504222     8.437586    -0.017137
C     17.288565    14.234700     9.440671     0.043054
C     16.483145    15.300487     8.985131     0.080179
C     15.730858    16.025963     9.914163    -0.159994
C     15.716873    15.644762    11.256098    -0.096463
C     16.597801    14.656251    11.669001    -0.064988
C     17.407418    13.918795    10.807290    -0.156839
C     18.923179    12.421219     8.870685    -0.264475
C     17.103988     8.767212    10.266477    -0.133262
C     18.025466     9.463072    11.038426    -0.210253
C     18.604364    10.627660    10.546982     0.239151
C     18.260384    11.099018     9.285832    -0.033693
C     17.337507    10.400527     8.511639     0.041680
C     16.760008     9.235939     9.003083     0.077113
C     15.837132     8.540078     8.231134    -0.122534
C     15.493152     9.008805     6.967740    -0.094915
C     16.070651    10.176024     6.478540    -0.094888
C     16.993528    10.871884     7.250489    -0.149922
C     11.516366    17.608487    19.188775     0.609598
C     16.459361    14.998021    16.814582     0.574128
C     23.457848    18.861601    19.451327    -0.140933
C     24.021363    17.612303    19.226924    -0.168411
C     23.204756    16.492620    19.116966     0.248656
C     21.826032    16.622236    19.231412    -0.046380
C     21.262517    17.873448    19.453571     0.050760
C     22.079124    18.993131    19.563529     0.078551
C     21.515608    20.242430    19.787933    -0.139008
C     20.136884    20.376590    19.902379    -0.099555
C     19.320277    19.254277    19.790177    -0.082022
C     19.883793    18.004978    19.565773    -0.156783
C     21.029001    15.325772    19.152870    -0.265821
C     18.561008    14.486005    15.571385    -0.153041
C     17.982109    14.895415    16.769701    -0.135030
C     18.781935    15.168985    17.871524     0.228784
C     20.162057    15.035776    17.777275    -0.046823
C     20.742354    14.627082    16.583446     0.051890
C     19.941130    14.350882    15.479379     0.083644
C     20.521426    13.942188    14.285550    -0.148100
C     21.901549    13.808978    14.191301    -0.104573
C      8.719773    14.082548    15.293124    -0.083394
C     22.122476    14.489328    16.489196    -0.154342
C     12.346976    20.710460     7.699297    -0.254996
C     14.122823    19.755059     4.461149     0.079770
C     13.406892    20.478856     5.408133    -0.189918
C     13.076891    19.895803     6.624402     0.187083
C     13.464219    18.589669     6.898175    -0.208616
C     14.180151    17.863958     5.953435     0.079445
C     11.368165    19.874685     8.513883    -0.155768
C      9.969866    19.806462     7.858624    -0.256473
C     21.923936    22.674243     6.334921     0.076798
C      8.655467    21.489906     6.460587    -0.202041
C      9.177030    21.116153     7.692565     0.188094
C     22.965665    21.927451     8.803364    -0.180582
C     22.251134    23.114418     8.679942     0.084279
C     13.689351    15.505609     3.592706     0.040085
C     12.528763    14.823963     3.294249    -0.203029
C     11.941479    14.883886     2.046563     0.283313
C     12.584699    15.667075     1.101823    -0.267547
C     13.745287    16.349202     1.389060     0.076138
C     10.669027    14.134067     1.748106    -0.258030
C     10.543179    12.630627     1.896213    -0.143853
C      9.116913    12.126330     2.082468    -0.240096
C     15.591009    14.866728    20.847120     0.060541
C     16.024480    14.827121    22.150906    -0.202707
C      8.641493    12.168123     0.664235     0.210821
C      7.760565    13.151138     0.231136    -0.204138
C     14.556267    16.931165    21.309391     0.099184
C     10.129280    17.216015     3.260588     0.612836
C     11.619842     4.135181    17.992702     0.580225
C      9.354623    19.584205     3.020476    -0.177743
C     10.137671    18.513898     2.564936    -0.157239
C     10.979450    18.822307     1.478822     0.227840
C     10.980849    20.031924     0.785414    -0.017275
C     10.297080    21.137602     1.348667     0.042982
C      9.491657    20.855734     2.472931     0.080060
C      8.739371    21.887495     3.042916    -0.159704
C      1.733888     0.428183     2.454978    -0.096336
C      2.614819     0.680127     1.413744    -0.064980
C     10.415936    22.437351     0.821318    -0.157053
C     18.923156    23.870491    22.088073    -0.264384
C     17.103975    24.672932    18.259743    -0.133585
C     18.025454    25.544907    18.825241    -0.210660
C     18.604348    25.243155    20.052730     0.239530
C     18.260365    24.072059    20.716965    -0.033599
C     17.337488    23.197453    20.149223     0.041622
C     16.759992    23.499205    18.921734     0.077272
C     15.837115    22.627231    18.356237    -0.122387
C     15.493132    21.453504    19.018228    -0.094661
C     16.070627    21.154382    20.247961    -0.094680
C     16.993505    22.026357    20.813459    -0.150059
C     11.516394     8.571211     3.143898     0.612819
C      2.476388     5.815259     0.940252     0.577694
C      9.474874     9.027984     4.339971    -0.141375
C     10.038391     8.609484     3.141654    -0.168167
C      9.221785     8.324428     2.053295     0.249348
C      7.843061     8.457872     2.163253    -0.046435
C      7.279544     8.874458     3.363814     0.050690
C      8.096150     9.159514     4.452173     0.078367
C      7.532633     9.578013     5.650489    -0.139083
C      6.153909     9.712174     5.764935    -0.099821
C      5.337303     9.424488     4.674333    -0.082649
C      5.900820     9.005988     3.476016    -0.156675
C      7.046032     8.175978     0.895371    -0.265847
C      4.578033     4.506902     0.630575    -0.153174
C      3.999137     5.754768     0.846003    -0.135171
C      4.798964     6.885936     0.942496     0.229356
C      6.179087     6.771870     0.825806    -0.047021
C      6.759381     5.528549     0.610379     0.051943
C      5.958156     4.394750     0.511641     0.083533
C      6.538450     3.151429     0.296213    -0.148095
C      7.918573     3.037362     0.179523    -0.104973
C      8.719799     4.168531     0.276017    -0.083973
C      8.139504     5.413766     0.489200    -0.154432
C     19.338476    20.438632     8.017950    -0.254893
C     21.114318    17.090378     7.584851     0.079750
C     20.398387    18.139603     8.150349    -0.189896
C     20.068390    19.248775     7.382887     0.187059
C     20.455721    19.313268     6.049928    -0.208428
C      7.188652    18.265957     5.482187     0.079445
C     18.359668    21.111311     7.064234    -0.155751
C     16.961368    20.453489     7.100138    -0.256729
C     14.932429    19.400820    10.172227     0.078751
C     15.646962    19.338253     8.982887    -0.201062
C     16.168529    20.495925     8.419633     0.189321
C     15.974164    21.720708     9.045720    -0.179747
C     15.259631    21.785906    10.237305     0.086758
C      6.697852    15.563037     3.525385     0.040241
C      5.537264    15.160877     2.899298    -0.202939
C     18.932977    13.938231     3.155118     0.283311
C      5.593193    13.128736     4.077418    -0.267419
C      6.753781    13.519893     4.705749     0.076323
C     17.660525    13.525326     2.461710    -0.257934
C     17.534681    13.434625     0.953716    -0.143843
C     16.108416    13.539071     0.426367    -0.240294
C     15.591045     9.776701     0.175035     0.062583
C     23.015980    14.639521    22.370822    -0.202232
C     15.632993    12.145151     0.691164     0.211633
C     14.752063    11.872397     1.730154    -0.203389
C     14.556300    10.558570     2.140813     0.102220
C     10.845190     7.644604    14.480782     0.611930
C      9.354616    13.706592     6.772509     0.579439
C     11.619849    10.012794    14.240670    -0.179221
C     10.836801     8.942487    13.785130    -0.157395
C      9.995027     9.250896    12.699015     0.230059
C      9.993630    10.460513    12.005607    -0.019679
C     10.677397    11.566191    12.568861     0.043285
C     11.482816    11.284323    13.693124     0.080244
C     12.235101    12.316084    14.263110    -0.160320
C     12.249085    13.581166    13.675172    -0.094261
C     11.368158    13.833110    12.633938    -0.066718
C     10.558543    12.865940    12.041512    -0.156593
C      9.042788    10.717508    10.867879    -0.260699
C     10.861983    11.519949     7.039549    -0.134435
C      9.940502    12.391924     7.605047    -0.209976
C      9.361604    12.090172     8.832536     0.239048
C      9.705584    10.919076     9.496772    -0.035671
C     10.628463    10.044470     8.929030     0.044043
C     11.205963    10.346222     7.701541     0.077839
C     12.128842     9.474248     7.136043    -0.122770
C     12.472823     8.300521     7.798034    -0.095113
C     11.895323     8.001399     9.027768    -0.092423
C     10.972444     8.873374     9.593265    -0.152121
C     16.449577    21.724194    14.364092     0.615181
C     11.506590    18.968242    12.160446     0.578475
C     18.491093    22.180967    15.560164    -0.139327
C     17.927580    21.762467    14.361848    -0.169022
C     18.744189    21.477411    13.273489     0.248440
C     20.122913    21.610855    13.383447    -0.045852
C     20.686426    22.027441    14.584008     0.049573
C     19.869817    22.312497    15.672366     0.077366
C     20.433329    22.730996    16.870683    -0.137753
C     21.812053    22.865157    16.985129    -0.102034
C     22.628662    22.577471    15.894526    -0.082451
C     22.065149    22.158971    14.696209    -0.155464
C     20.919946    21.328961    12.115565    -0.263828
C      9.404946    17.659885    11.850768    -0.150681
C      9.983842    18.907751    12.066196    -0.134971
C     23.167014    20.038919    12.162690     0.229712
C     21.786892    19.924853    12.046000    -0.047427
C     21.206598    18.681532    11.830572     0.052700
C     22.007824    17.547733    11.731834     0.082578
C     21.427530    16.304412    11.516407    -0.146706
C     20.047408    16.190345    11.399717    -0.104969
C     19.246182    17.321514    11.496210    -0.083988
C     19.826476    18.566749    11.709394    -0.155909
C     15.618978    10.867221    19.238144    -0.252641
C     13.843138     7.518967    18.805044     0.079550
C     14.559066     8.568192    19.370542    -0.190678
C     14.889066     9.677364    18.603081     0.187512
C     14.501740     9.741857    17.270122    -0.208159
C     13.785811     8.694546    16.702380     0.075838
C     16.597790    11.539900    18.284427    -0.154952
C     17.996090    10.882078    18.320332    -0.257672
C     20.025017     9.829409    21.392421     0.078188
C     19.310488     9.766842    20.203080    -0.201866
C     18.788923    10.924514    19.639827     0.189825
C     18.983286    12.149297    20.265913    -0.180016
C     19.697815    12.214495    21.457498     0.085508
C     14.276618     5.991626    14.745578     0.037886
C     15.437208     5.589466    14.119492    -0.203491
C     16.024493     4.366820    14.375312     0.282613
C     15.381273     3.557325    15.297612    -0.267019
C     14.220683     3.948482    15.925943     0.073357
C     17.296947     3.953915    13.681904    -0.257130
C     17.422797     3.863214    12.173910    -0.145573
C      4.866064     3.967660    11.646561    -0.242013
C     12.374936    22.929684    11.395229     0.060591
C     11.941464    24.210932    11.150628    -0.202390
C      5.341485     2.573740    11.911357     0.211897
C      6.222413     2.300986    12.950347    -0.202003
C     13.409675    23.711553    13.361006     0.101391
N      6.648893     6.715954    13.859183    -0.248922
N     13.239088     2.719003     9.205047    -0.225670
N     20.448712     8.874883    15.952871    -0.249337
N     13.227886    13.916761    18.668158    -0.212245
N     14.325580    16.287365     2.638990    -0.249680
N     14.726861    15.871986    20.425240    -0.227089
N     14.508753    18.446294     4.732678    -0.250733
N     21.729570    23.488172     7.447964    -0.213447
N      7.334076    14.744453     4.447685    -0.249623
N     14.726894     9.518533     1.234221    -0.236519
N      7.517251    17.152239     6.249648    -0.250778
N     14.738064    20.628234    10.800558    -0.221865
N     13.640389     5.173042    15.667878    -0.232868
N     13.239084    22.671516    12.454415    -0.235260
N     13.457209     7.580828    17.469841    -0.237468
N     20.219380    11.056823    22.020752    -0.220780
O     18.623930     6.674433    15.991020    -0.570008
O     17.197665     5.350787    15.614021    -0.502312
O     15.595238    18.958074     1.831136    -0.440081
O     16.958581    17.276826     1.420476    -0.547048
O     16.053852     3.793499    17.503502    -0.507938
O     15.396682    20.829402     0.058345    -0.495626
O     15.915437     3.304501     7.804767    -0.610625
O     15.761624     5.451759     8.074051    -0.559153
O     12.085495     2.168120     6.707432    -0.586792
O     12.183380     1.758277     4.523982    -0.575033
O      4.150141     2.130477     7.838427    -0.518185
O      9.775502     2.258660     7.943897    -0.531712
O     16.333535    16.245844     4.770826    -0.569719
O     17.759801    14.922198     4.393828    -0.500626
O     19.362238     9.386663    13.051329    -0.441131
O     17.998896     7.705415    12.640670    -0.547781
O     18.903607    13.364910     6.283308    -0.507199
O     19.560800    11.257991    11.278539    -0.496687
O     12.050517    16.457484    19.024960    -0.609505
O     12.204330    18.604742    19.294245    -0.557961
O     15.880462    15.321103    17.927625    -0.586001
O     15.782585    14.911260    15.744176    -0.574407
O      9.832813    15.283460    19.058621    -0.517593
O     18.190452    15.411643    19.164090    -0.532051
O      9.342036    16.843100     4.070686    -0.569670
O     10.768304    16.262195     2.823001    -0.500558
O     12.370728     4.796214    18.432534    -0.435767
O     11.007388     4.125708    16.837022    -0.534482
O     11.912117    17.882616     0.987377    -0.507242
O     12.569283     3.340520    20.559883    -0.496632
O     12.050546     8.228035     2.033099    -0.632369
O     12.204356     8.832381     4.111079    -0.561391
O     15.880492     6.965311     1.083871    -0.607443
O      1.799611     4.744558     1.023282    -0.577387
O      9.832844     8.076238     0.868443    -0.518045
O      4.207483     8.200592     0.978401    -0.532303
O     11.632431     7.271689    15.290880    -0.558926
O     10.206167     6.690784    14.043194    -0.500661
O      8.603728    14.367625     7.212340    -0.440110
O      9.967073    13.697119     5.616829    -0.547029
O      9.062361     8.311205    12.207571    -0.508076
O      8.405166    12.911931     9.339689    -0.495537
O     15.915428    21.381018    13.253293    -0.633474
O     15.761612    21.985364    15.331272    -0.562568
O     12.085486    20.118294    12.304064    -0.608080
O     12.183367    17.897541    12.243475    -0.577975
O     18.133134    21.229221    12.088636    -0.518624
O      9.775495    21.353575    12.198594    -0.531979

The following XYZ coordinates are in angstroms. Other properties are in atomic units.
The sperically averaged electron density of each atom fit to a function of the form exp(a - br)
eigen_1, eigen_2 and eigen_3 are the three eigenvalues of traceless quadrupole moment tensor
  atom number  atomic symbol              X              Y              Z     net charge C6 coefficient C8 coefficient C10 coefficient fluctuating dipole atomic polarizability isotropic forcefield polarizability              a              b squared Pearson coefficient          <r^3>          <r^4>         wp_QDO          m_QDO          q_QDO       dipole_x       dipole_y       dipole_z         dipole            Qxy            Qxz            Qyz     Q(x^2-y^2)  Q(3z^2 - R^2)        eigen_1        eigen_2        eigen_3 static polarizability      alpha(xx)      alpha(xy)      alpha(xz)      alpha(yy)      alpha(yz)      alpha(zz) atomic spin moment
            1             Ni      19.136410       7.840992      14.475396       0.694743     110.719061 0.23740166E+04  0.79074557E+05                                17.172769                           14.570947       0.767565       2.080631                    0.997899      48.444483     129.325310       0.548315       0.335369      -1.212092      -0.116560       0.031409       0.026672       0.123629      -0.056641      -0.041159      -0.079435      -0.018739       0.017383      -0.118533       0.031201       0.087332             19.949197      16.699712       0.436912      -1.326473      16.932899      -4.215543      26.214981          -1.844367
            2             Ni      13.962013       2.696709       7.217277       0.685369     122.625782 0.25030422E+04  0.84693987E+05                                18.745471                           15.258299       0.434367       1.982205                    0.996311      48.950014     132.786129       0.518975       0.348799      -1.197256       0.002269       0.118743      -0.124787       0.172270      -0.010017      -0.001461      -0.035748       0.038567      -0.030253      -0.048915       0.018627       0.030288             22.503003      33.930860       3.888200       4.484737      17.371435       1.894762      16.206713           0.077491
            3             Ni      15.821060      17.412403       3.255203       0.694768     110.677033 0.23727455E+04  0.79021660E+05                                17.169696                           14.567511       0.769122       2.081183                    0.997932      48.432250     129.284133       0.548353       0.335391      -1.212072       0.116395       0.031209       0.027176       0.123533       0.056461       0.040785      -0.079327      -0.018809       0.018388      -0.118103       0.030780       0.087323             19.947178      16.697139      -0.436725       1.324928      16.932391      -4.212715      26.212003          -1.846577
            4             Ni      14.003943      15.849692      18.437471       0.682499     122.900114 0.25102180E+04  0.85001172E+05                                18.774810                           15.282224       0.430260       1.980532                    0.996306      49.001974     132.995714       0.518441       0.348894      -1.197125      -0.001859       0.118735      -0.124196       0.171832       0.010508       0.002195      -0.036333       0.036660      -0.029755      -0.049173       0.018966       0.030207             22.538256      33.984469      -3.894654      -4.491513      17.399773       1.897311      16.230526           0.076439
            5             Ni       8.829557      15.530281       5.461541       0.694933     110.656219 0.23722408E+04  0.79000093E+05                                17.167153                           14.565638       0.769529       2.081344                    0.997931      48.428496     129.267229       0.548410       0.335376      -1.212094       0.116399       0.031745       0.026561       0.123539       0.049212       0.049341      -0.075309       0.005925       0.093378      -0.118108       0.030752       0.087357             19.943895      16.693310       1.238591      -0.639996      24.667100      -5.446065      18.471275          -1.846657
            6             Ni      14.003972       7.552095       1.525498       0.743235     116.395438 0.23428395E+04  0.77915322E+05                                18.100703                           14.742195       0.463285       2.003098                    0.995862      47.673154     127.899191       0.529435       0.347867      -1.198948      -0.001632      -0.111759       0.144123       0.182385       0.030287       0.030331      -0.034950       0.007817       0.023584      -0.064190       0.026602       0.037588             21.731427      32.764678      -4.876556      -3.035786      16.253318       1.909780      16.176285          -1.810486
            7             Ni      12.144906       5.958870      16.681735       0.640056     116.597889 0.25347027E+04  0.85922998E+05                                17.808069                           15.092445       0.659006       2.035642                    0.998119      49.789878     134.613544       0.536167       0.336995      -1.209182      -0.105217       0.023975       0.017430       0.109313      -0.030421      -0.032964      -0.079042      -0.009768       0.089086      -0.097054       0.005165       0.091889             20.702402      17.308094      -1.278975       0.687667      25.638475      -5.678569      19.160636           0.212987
            8             Ni      13.962004      20.705078      12.745691       0.743543     116.413575 0.23431131E+04  0.77927918E+05                                18.104103                           14.744219       0.463142       2.003105                    0.995863      47.670792     127.902267       0.529328       0.347922      -1.198882       0.001979      -0.112230       0.144348       0.182855      -0.029421      -0.030181      -0.034642       0.009040       0.021725      -0.063308       0.026138       0.037170             21.736066      32.771431       4.878159       3.035700      16.257517       1.910605      16.179250          -1.808635
            9              H      16.039870       4.177393      16.776433       0.380165       0.402130 0.23026833E+01  0.17158928E+02                                 1.022095                            0.981115      -1.194448       2.434525                    0.999447       2.513559       6.887730       0.524341       1.567605      -0.650267      -0.002873       0.004641      -0.010361       0.011710      -0.000001       0.005447       0.002921      -0.005380      -0.002098      -0.007392       0.001498       0.005894              1.052730       0.939845       0.039234       0.133356       0.907084      -0.081006       1.311261          -0.000042
           10              H      15.307190      20.448620       0.776437       0.396203       0.415046 0.23057530E+01  0.16918838E+02                                 0.990630                            0.941761      -1.184456       2.467962                    0.999997       2.189921       5.656067       0.578694       1.442446      -0.674480      -0.007987      -0.003890       0.017096       0.019266      -0.006714      -0.010324       0.005831       0.013095       0.009094      -0.011163      -0.006334       0.017497              1.022555       0.875144       0.010163      -0.106865       0.981757      -0.169714       1.210766          -0.000375
           11              H       3.336330       2.237640       7.840671       0.392590       0.412806 0.23803485E+01  0.17879499E+02                                 1.041359                            0.999855      -1.282333       2.408938                    0.999468       2.447572       6.726447       0.517758       1.574943      -0.649722      -0.014149      -0.003518      -0.001378       0.014644       0.011096      -0.000178       0.002920      -0.011200      -0.012317      -0.010812      -0.003974       0.014786              1.059906       1.353097       0.011778      -0.014176       0.968949       0.014494       0.857671           0.000154
           12              H      10.590711       2.307480       7.865356       0.386975       0.434609 0.25331979E+01  0.19253706E+02                                 1.061325                            1.018413      -1.284462       2.402142                    0.999564       2.463316       6.727008       0.524869       1.535359      -0.656323       0.016146       0.006136       0.004494       0.017848       0.003049       0.009103       0.004176       0.002535       0.019492      -0.007837      -0.005920       0.013757              1.083450       1.380831      -0.017806       0.060659       0.898542       0.016944       0.970977          -0.000049
           13              H      19.232186       6.716252      18.616545       0.109591       1.026275 0.71319563E+01  0.68673837E+02                                 1.728274                            1.592923      -1.262683       2.277663                    0.993799       3.717366      10.626560       0.476772       1.334173      -0.695048       0.027097       0.019749      -0.008598       0.034615       0.009218       0.001635       0.002172       0.010432      -0.001436      -0.010466      -0.000897       0.011363              1.808559       1.800961       0.569893      -0.252349       1.951904      -0.212041       1.672812          -0.000019
           14              H      19.707604       7.196405      20.856096       0.100313       1.130216 0.78592472E+01  0.77160484E+02                                 1.815052                            1.652088      -1.163026       2.322422                    0.994982       3.681760      10.459976       0.479044       1.302318      -0.702668       0.017968       0.028228      -0.008911       0.034628       0.013520       0.002593      -0.002690      -0.006364       0.015161      -0.017037       0.005632       0.011405              1.908618       1.679117       0.533256      -0.106537       2.457095      -0.254059       1.589643           0.000023
           15              H      12.841986       2.885097       0.635063       0.119993       1.101360 0.77180102E+01  0.74652588E+02                                 1.732732                            1.603924      -0.776521       2.514921                    0.999727       3.291443       8.972366       0.506609       1.249953      -0.717318       0.029724       0.010967       0.027063       0.041668       0.013787       0.007446      -0.005385       0.006405       0.028637      -0.021468       0.007999       0.013468              1.785729       1.901690       0.293867       0.455679       1.601962       0.172348       1.853536          -0.000044
           16              H      11.309448       1.321449       1.359887       0.104919       1.098122 0.75854887E+01  0.73169610E+02                                 1.733736                            1.589593      -0.805260       2.491786                    0.999455       3.392856       9.284052       0.508322       1.249165      -0.716295      -0.001981      -0.005512       0.037932       0.038381       0.014567      -0.000818      -0.003145       0.001450       0.021864      -0.018345       0.005898       0.012446              1.819713       1.440309       0.031170      -0.052784       1.421036      -0.241690       2.597793          -0.000015
           17              H      16.968332       3.687092      22.332673       0.117613       1.091326 0.78304605E+01  0.76901657E+02                                 1.769536                            1.648093      -1.344653       2.234548                    0.994986       3.735049      10.655630       0.479457       1.300791      -0.702012      -0.018972      -0.024637       0.012076       0.033358       0.007454       0.002510      -0.003113      -0.003650       0.040042      -0.014887       0.000940       0.013946              1.831229       1.719489       0.480132      -0.142473       2.110187      -0.156799       1.664011           0.000000
           18              H      22.411920      25.394531      19.363810       0.134505       0.948811 0.69874890E+01  0.66917442E+02                                 1.654031                            1.587458      -0.932933       2.437760                    0.997562       3.528129      10.047406       0.472904       1.352430      -0.692918      -0.015360      -0.005428      -0.023550       0.028636       0.006336       0.007906       0.002299       0.003184      -0.010714      -0.009080      -0.003090       0.012169              1.697558       1.667325       0.095461       0.312608       1.497309       0.044286       1.928040          -0.000008
           19              H      22.504205      25.902891      20.840387       0.132574       1.032901 0.77369752E+01  0.76141555E+02                                 1.751853                            1.669849      -1.274568       2.272674                    0.994231       3.755047      10.903242       0.460512       1.351496      -0.691810      -0.013112       0.009211       0.021503       0.026817      -0.007076      -0.005397       0.005200      -0.012404      -0.010932      -0.009661      -0.004371       0.014032              1.805787       1.712608      -0.067653      -0.278013       1.693095       0.140003       2.011659          -0.000019
           20              H      25.232286      21.140773      21.814300       0.130881       1.041438 0.75096520E+01  0.72604393E+02                                 1.705601                            1.611093      -0.938664       2.448955                    0.998570       3.362859       9.358266       0.488776       1.296143      -0.706313       0.016470      -0.033343       0.013652       0.039615      -0.011676      -0.001637      -0.003764      -0.005713      -0.012361      -0.011712      -0.002581       0.014293              1.749603       1.539249      -0.263447       0.039282       2.017184      -0.334810       1.692376          -0.000305
           21              H      12.516150      20.913639      19.778957       0.120930       1.089514 0.77624406E+01  0.75962076E+02                                 1.767843                            1.642150      -1.222237       2.304256                    0.995039       3.609027      10.231272       0.480451       1.302742      -0.702724       0.015422      -0.034232       0.011307       0.039211      -0.014245      -0.004615      -0.007116      -0.002013       0.020466      -0.020209       0.007987       0.012222              1.831305       1.746394      -0.288173       0.035396       2.234261      -0.264464       1.513261           0.000048
           22              H      13.090855      21.697642      17.671805       0.109227       1.181678 0.83623473E+01  0.82838804E+02                                 1.842272                            1.687250      -0.814560       2.492298                    0.999140       3.461637       9.669607       0.484327       1.276620      -0.710819       0.028532      -0.019496      -0.021711       0.040811      -0.012087      -0.011606      -0.004585      -0.004836       0.002729      -0.019766       0.005974       0.013792              1.925119       2.305592      -0.363172      -0.407363       1.649784       0.176037       1.819981          -0.000052
           23              H      12.124631      23.639738      16.854975       0.101432       1.022040 0.70664668E+01  0.66396436E+02                                 1.594413                            1.491738      -0.713039       2.528726                    0.999895       3.236139       8.499243       0.552014       1.180902      -0.732661       0.010173       0.011582      -0.031959       0.035483      -0.011944      -0.009548      -0.007422      -0.007305       0.013509      -0.020572       0.010023       0.010549              1.645897       1.439630       0.033692      -0.242351       1.382725      -0.294679       2.115336           0.000004
           24              H      24.568100      24.804289      18.143053       0.105621       1.060538 0.74811934E+01  0.72993297E+02                                 1.765931                            1.631282      -1.269882       2.258158                    0.996075       3.861428      11.156562       0.470626       1.333885      -0.694224      -0.014994       0.026537      -0.014668       0.033826      -0.007408      -0.011626      -0.010313      -0.000898       0.027500      -0.020220       0.002829       0.017390              1.844220       1.571723      -0.432396       0.105871       2.345723      -0.296806       1.615215          -0.000004
           25              H      17.945768       6.458980       8.305187       0.124834       0.994817 0.71939700E+01  0.69690144E+02                                 1.718737                            1.622749      -1.345288       2.249748                    0.993480       3.713719      10.783618       0.460615       1.372667      -0.687458      -0.020201       0.030287       0.001520       0.036438      -0.001341      -0.001777       0.001465      -0.010728      -0.013634      -0.005755      -0.002272       0.008027              1.755853       1.811518      -0.389947      -0.011420       2.139514       0.045844       1.316526           0.000028
           26              H       5.905006       7.839809       8.641793       0.112148       0.961782 0.69456758E+01  0.66397651E+02                                 1.655247                            1.576004      -1.030397       2.390707                    0.996661       3.589247      10.202431       0.477789       1.341008      -0.694594      -0.020893       0.029481       0.001098       0.036151       0.000497       0.004042       0.004080      -0.002956      -0.055430      -0.019603       0.008003       0.011601              1.684012       1.638043      -0.364214      -0.021528       2.060607       0.014487       1.353386           0.000006
           27              H       8.206608       8.060779       8.830292       0.103582       0.984658 0.68275680E+01  0.64844759E+02                                 1.668688                            1.550996      -0.938779       2.425140                    0.997990       3.561980      10.018845       0.488102       1.321254      -0.698730       0.013709       0.033448       0.006076       0.036655      -0.003147       0.000914       0.005371      -0.009001      -0.047844      -0.017035       0.002778       0.014257              1.737773       1.585329       0.453124       0.108423       2.223090       0.119510       1.404901           0.000002
           28              H       9.568552       6.190734       8.646281       0.099920       1.079598 0.78319877E+01  0.76062986E+02                                 1.695509                            1.603043      -0.964171       2.408225                    0.998475       3.472694       9.497822       0.512572       1.230410      -0.719867       0.035052       0.001557       0.000416       0.035089      -0.006991       0.001440       0.003675       0.002194      -0.044908      -0.015878       0.001258       0.014620              1.717106       2.282655       0.232750       0.101650       1.515416       0.033461       1.353245          -0.000003
           29              H       8.628895       4.101633       8.271527       0.109782       1.028396 0.72394152E+01  0.69569848E+02                                 1.681931                            1.568307      -1.292120       2.248546                    0.995320       3.708998      10.395657       0.500263       1.274060      -0.707146       0.018664      -0.024976      -0.004470       0.031498       0.007143       0.002008       0.002822       0.008727      -0.033281      -0.011722      -0.002583       0.014305              1.729907       1.681094      -0.424816      -0.066746       2.202537       0.205400       1.306089           0.000003
           30              H       7.552203       2.157981       8.679942       0.126331       1.047327 0.82137724E+01  0.81856833E+02                                 1.760245                            1.717701      -1.042159       2.381488                    0.996552       3.685296      10.685021       0.456257       1.347051      -0.694026       0.019399       0.006671       0.022863       0.030717      -0.002495       0.007298       0.001456      -0.000858       0.032698      -0.010182      -0.003461       0.013643              1.770728       1.875105      -0.051466       0.281283       1.604324       0.002037       1.832753          -0.000005
           31              H       6.317505       1.435765       8.056099       0.120854       0.994247 0.76758312E+01  0.75735893E+02                                 1.735115                            1.686060      -1.222526       2.289292                    0.994303       3.876200      11.439331       0.446969       1.388839      -0.683975      -0.021633      -0.016329       0.000513       0.027109       0.005018      -0.002880       0.000283      -0.013215      -0.012379      -0.008198      -0.002192       0.010390              1.750998       1.788958       0.266620      -0.051358       1.946733      -0.005321       1.517304           0.000004
           32              H       9.940508       1.151918       3.615146       0.126498       1.068188 0.77711853E+01  0.75696463E+02                                 1.716506                            1.622310      -1.151623       2.339984                    0.996499       3.483181       9.694934       0.495115       1.270023      -0.710688       0.019963      -0.005146      -0.031547       0.037686      -0.001226      -0.002295       0.008316      -0.000132       0.033568      -0.008983      -0.005964       0.014947              1.745276       1.776874      -0.046457      -0.316321       1.337326       0.090350       2.121628          -0.000014
           33              H       7.980094       0.605470       2.327068       0.113253       0.973240 0.68610923E+01  0.64978810E+02                                 1.634800                            1.540522      -0.910212       2.448033                    0.998446       3.424739       9.492540       0.498602       1.297102      -0.704814       0.020287      -0.004313      -0.030004       0.036475       0.001790      -0.000165       0.007622       0.028203       0.021826      -0.019982       0.009330       0.010652              1.677284       1.564632      -0.046315      -0.336739       1.373882       0.098650       2.093337           0.000004
           34              H       5.677094       0.383055       2.172229       0.099800       1.001690 0.69045108E+01  0.65682588E+02                                 1.677368                            1.551078      -0.983013       2.397274                    0.998010       3.593400      10.076875       0.492746       1.306670      -0.701492      -0.011706      -0.010191      -0.031949       0.035520      -0.000187      -0.006017       0.009328       0.013525       0.037086      -0.016195      -0.001225       0.017420              1.753232       1.619589       0.192533       0.437891       1.456531       0.263454       2.183574          -0.000001
           35              H       4.340316       0.840360       4.012341       0.101401       1.103022 0.80775291E+01  0.79495185E+02                                 1.754874                            1.654700      -1.039126       2.373637                    0.997426       3.601099      10.095850       0.489613       1.271133      -0.710081      -0.034979      -0.000583      -0.001239       0.035006      -0.000464      -0.006314       0.008701       0.017463       0.018396      -0.015517       0.001462       0.014055              1.777209       2.406116       0.176804       0.189338       1.393612       0.055737       1.531898          -0.000004
           36              H       5.307936       1.520079       6.007292       0.113800       1.005671 0.71393821E+01  0.68774926E+02                                 1.698458                            1.590137      -1.302611       2.250021                    0.995502       3.754969      10.742330       0.478737       1.328127      -0.695719      -0.018450       0.010601       0.023611       0.031784       0.001169       0.006665       0.005248       0.018712       0.000606      -0.011902      -0.001442       0.013343              1.740577       1.662518      -0.129888      -0.395163       1.434192       0.322433       2.125021          -0.000003
           37              H       9.114088      11.863723      18.490879       0.122903       0.910431 0.70014987E+01  0.66987404E+02                                 1.595979                            1.580693      -0.877556       2.458428                    0.997762       3.543915      10.039576       0.478375       1.338243      -0.695761       0.017480       0.015900      -0.012616       0.026787       0.002341      -0.000759      -0.004552      -0.002331       0.010077      -0.004893      -0.001870       0.006764              1.591564       1.642465       0.241168      -0.069111       1.699454      -0.167760       1.432772           0.000026
           38              H      21.960268      11.532367      19.518649       0.119498       0.931908 0.70494246E+01  0.67795973E+02                                 1.638288                            1.597657      -0.963156       2.410199                    0.996740       3.678959      10.568297       0.469041       1.357828      -0.690836      -0.012035       0.008668       0.019906       0.024824      -0.003669      -0.001914       0.001843       0.000084       0.009399      -0.005236      -0.000088       0.005324              1.657082       1.835932      -0.216699      -0.335464       1.478239       0.230852       1.657075           0.000130
           39              H      20.613713      10.571395      14.864512       0.106158       1.047816 0.75463459E+01  0.73404102E+02                                 1.732883                            1.628266      -1.115356       2.353867                    0.996557       3.580969      10.155565       0.477944       1.317484      -0.700023      -0.006171       0.021735      -0.042381       0.048028       0.000708       0.003485      -0.007654      -0.008328       0.028356      -0.010157      -0.003765       0.013922              1.771219       1.416574      -0.029984       0.258252       1.589353      -0.244154       2.307728          -0.000105
           40              H      21.809257      11.782507      16.444316       0.123707       0.957555 0.70069181E+01  0.67549264E+02                                 1.677899                            1.603223      -1.401533       2.210159                    0.994303       3.804308      11.082314       0.461871       1.375600      -0.685904       0.007183       0.027201      -0.006242       0.028818       0.001332       0.006541      -0.000166      -0.002734       0.015405      -0.007606      -0.000976       0.008582              1.693324       1.370955       0.224348       0.001634       2.262136      -0.176550       1.446880          -0.000293
           41              H       7.731168       8.627880      18.932955       0.127173       0.999086 0.74418760E+01  0.71447301E+02                                 1.627208                            1.578960      -0.865579       2.474079                    0.999259       3.304785       9.023944       0.507822       1.256293      -0.715225       0.007264      -0.017431       0.029833       0.035308       0.004366       0.005903      -0.007783      -0.021003       0.011079      -0.016154       0.001812       0.014343              1.626558       1.536839       0.064048       0.195156       1.467093      -0.135237       1.875741          -0.000233
           42              H      20.518624       7.419399      17.355395       0.100777       1.126249 0.78811162E+01  0.77139674E+02                                 1.786468                            1.636246      -1.121527       2.340701                    0.996469       3.594503      10.072611       0.491219       1.273917      -0.709202      -0.007341      -0.045101       0.012873       0.047473      -0.000358       0.004636      -0.009824      -0.029817       0.009466      -0.017646      -0.001868       0.019514              1.872510       1.652472       0.481089      -0.121990       2.401457      -0.044690       1.563600          -0.000155
           43              H       9.253915       9.402165      19.826082       0.106364       1.083226 0.85244702E+01  0.84562436E+02                                 1.715046                            1.682922      -0.674102       2.543502                    0.999527       3.477490       9.613023       0.495569       1.245925      -0.717599      -0.010954      -0.027416      -0.001142       0.029546       0.000505      -0.001991      -0.002337      -0.008372      -0.032838      -0.011497       0.001515       0.009982              1.720155       1.760735       0.348554       0.101710       1.945274       0.006944       1.454457          -0.000034
           44              H       9.690183      10.683352      20.620472       0.099909       0.916323 0.67860377E+01  0.64527761E+02                                 1.609832                            1.559528      -0.867332       2.455523                    0.996705       3.650837      10.366845       0.479264       1.344006      -0.693860       0.003982       0.014738       0.026341       0.030445      -0.001987       0.000995       0.005546       0.002208       0.015073      -0.007181      -0.000553       0.007734              1.632589       1.444424       0.046723       0.142064       1.415191       0.291163       2.038152           0.000069
           45              H      10.894124       9.840140      18.199154       0.116194       0.985311 0.77639420E+01  0.75899811E+02                                 1.657910                            1.645977      -0.835191       2.476335                    0.997837       3.542982      10.004195       0.478797       1.308568      -0.702686      -0.008985      -0.007532      -0.022738       0.025583       0.004320      -0.001348       0.000465      -0.000487       0.017900      -0.007437       0.001273       0.006164              1.652690       1.534744       0.033739       0.057607       1.498444       0.286770       1.924883          -0.000146
           46              H      11.542933       9.622777      19.599434       0.125020       0.996011 0.77328755E+01  0.75549272E+02                                 1.672673                            1.643436      -0.857858       2.465877                    0.997849       3.535842       9.993423       0.478653       1.309773      -0.702256       0.008635      -0.017205       0.019534       0.027425      -0.000574       0.004287      -0.005498      -0.004104      -0.000926      -0.006825      -0.000863       0.007688              1.677915       1.796045      -0.341132       0.248343       1.657206      -0.235335       1.580494           0.000032
           47              H      13.381702      13.350885      16.731553       0.109012       1.046148 0.75489312E+01  0.73944440E+02                                 1.777396                            1.663066      -1.222641       2.306291                    0.994996       3.699801      10.769538       0.455115       1.373931      -0.687952       0.016820       0.009360      -0.043978       0.048006       0.002466      -0.005741       0.001561      -0.005756       0.041476      -0.012061      -0.003135       0.015196              1.813178       1.629624       0.162972      -0.231773       1.509196      -0.153239       2.300715           0.000236
           48              H      12.188952      11.374999      16.938004       0.122693       0.950431 0.68171638E+01  0.65320276E+02                                 1.683151                            1.591996      -1.287239       2.273389                    0.994081       3.717991      10.824838       0.458512       1.394156      -0.683089      -0.008061      -0.019808      -0.027172       0.034578       0.009013      -0.002935       0.006766      -0.003727       0.016052      -0.014144       0.003824       0.010319              1.730199       1.399114       0.069464       0.098519       1.664035       0.398087       2.127447          -0.000472
           49              H      11.642210      12.106072      20.849364       0.133926       0.856330 0.60977955E+01  0.56788865E+02                                 1.568210                            1.505436      -1.112017       2.359810                    0.997352       3.550278      10.171714       0.471882       1.393743      -0.683527      -0.011130      -0.010013       0.027324       0.031156       0.007443       0.000115       0.002127      -0.009614      -0.005343      -0.008107      -0.001957       0.010064              1.575650       1.430923       0.112033      -0.198850       1.360882      -0.156103       1.935145          -0.000444
           50              H      12.836359      14.086503      20.642912       0.106714       1.042638 0.75368002E+01  0.73374891E+02                                 1.739395                            1.636836      -1.001435       2.407912                    0.997768       3.562985      10.148125       0.471944       1.333076      -0.697141       0.000489       0.025528       0.043520       0.050457       0.005092      -0.005251       0.007331      -0.011821       0.055511      -0.018621      -0.002476       0.021097              1.794065       1.550424       0.169634       0.182531       1.862792       0.470687       1.968981          -0.000544
           51              H       6.924355       5.865778      15.665634       0.102651       1.098630 0.78007580E+01  0.75960892E+02                                 1.748330                            1.623663      -0.985240       2.409678                    0.997980       3.463639       9.599434       0.496326       1.267319      -0.711963      -0.014550      -0.009301       0.045068       0.048263      -0.006228      -0.000490      -0.014223       0.003753       0.042986      -0.018392      -0.002852       0.021244              1.820277       1.792598      -0.057416      -0.532186       1.444837       0.088722       2.223397          -0.000452
           52              H       8.841425       4.735202      15.174190       0.132414       0.987066 0.71784898E+01  0.68744144E+02                                 1.649759                            1.577253      -1.073348       2.384596                    0.996995       3.402763       9.478036       0.492156       1.299573      -0.704618       0.021637      -0.016093       0.025160       0.036881      -0.012099      -0.008859      -0.009003       0.006298       0.017513      -0.021245       0.008916       0.012328              1.674902       1.644210      -0.274721       0.218651       1.647648      -0.298080       1.732849          -0.000563
           53              H       8.756135       6.159539      11.469282       0.129874       0.933898 0.68998309E+01  0.66167553E+02                                 1.650165                            1.591670      -1.331884       2.256539                    0.993753       3.674755      10.627508       0.463875       1.376889      -0.686715       0.016687       0.005918      -0.027541       0.032741      -0.008343      -0.006661      -0.004140       0.011831       0.001497      -0.013806       0.002074       0.011733              1.670594       1.450685      -0.003149      -0.160939       1.471125       0.012516       2.089972          -0.000627
           54              H       6.827878       7.287249      11.942774       0.100857       0.970716 0.70917616E+01  0.68472108E+02                                 1.697010                            1.617042      -1.202211       2.314012                    0.994530       3.703806      10.745903       0.458804       1.382674      -0.686037      -0.014300       0.025899      -0.037277       0.047590      -0.010792       0.000132      -0.010264       0.003091       0.016822      -0.016600       0.001885       0.014714              1.734485       1.718362      -0.233884       0.286367       1.646859      -0.313109       1.838233          -0.000578
           55              H      11.000403       4.955986      13.524821       0.135443       0.929075 0.71323428E+01  0.68899034E+02                                 1.648136                            1.616882      -1.001818       2.402789                    0.996106       3.645598      10.548083       0.461285       1.374534      -0.687680       0.017843       0.011393       0.022104       0.030607       0.005935       0.005163      -0.000911       0.003942      -0.011643      -0.008268      -0.001026       0.009294              1.675958       1.733391       0.029136       0.278976       1.715770       0.265490       1.578711           0.000210
           56              H      10.545958       4.770313      12.048244       0.102208       1.033183 0.83184939E+01  0.82332576E+02                                 1.675835                            1.672890      -0.891453       2.435743                    0.998168       3.611492      10.098402       0.490521       1.261599      -0.712610      -0.001234       0.003310      -0.023168       0.023436      -0.001865       0.002853      -0.003918      -0.014281       0.020151      -0.011066       0.001067       0.010000              1.671999       1.512588      -0.139954      -0.134531       1.538952      -0.033050       1.964455          -0.000034
           57              H      10.055154       2.635813      12.328749       0.090126       1.061606 0.83609521E+01  0.82603859E+02                                 1.687661                            1.662168      -0.753390       2.494738                    0.999392       3.576880       9.892770       0.500307       1.239154      -0.718020      -0.007643      -0.006478      -0.026622       0.028444      -0.005502       0.011411       0.002574      -0.005170       0.006399      -0.014703       0.003470       0.011233              1.700724       1.578291       0.055551       0.149188       1.659190       0.377454       1.864692           0.000069
           58              H       9.902737       2.781040      13.879379       0.102676       0.989243 0.75914365E+01  0.73039902E+02                                 1.597634                            1.575983      -0.607759       2.572787                    0.999918       3.390100       9.181683       0.518871       1.226903      -0.721507      -0.009755      -0.002752       0.029812       0.031488      -0.000719      -0.004970      -0.003928      -0.001607       0.014188      -0.006801      -0.001434       0.008235              1.596487       1.597300       0.031568      -0.301439       1.459844      -0.122719       1.732317           0.000011
           59              H      12.383321       3.145828      13.872647       0.127675       0.903073 0.67007675E+01  0.63795052E+02                                 1.624349                            1.573718      -0.991938       2.408181                    0.996356       3.629711      10.462008       0.464177       1.385991      -0.685531       0.008126       0.017776       0.016410       0.025520       0.003483      -0.002220       0.002722       0.002302       0.001770      -0.005868       0.002459       0.003410              1.653079       1.623127       0.214141       0.318853       1.624045       0.302915       1.712064           0.000054
           60              H      18.877027      24.380280      13.663952       0.124842       0.954312 0.70351951E+01  0.67851107E+02                                 1.684054                            1.609336      -1.220973       2.291351                    0.994818       3.769249      10.961914       0.460020       1.380539      -0.685685      -0.001291      -0.021759       0.012023       0.024894      -0.001667       0.001531      -0.001551      -0.002794       0.000773      -0.002581      -0.000838       0.003420              1.718394       1.354576      -0.126399       0.052970       2.270711      -0.355295       1.529895          -0.000030
           61              H      19.088179      23.787677       9.025524       0.099336       0.987640 0.68892743E+01  0.66168936E+02                                 1.727448                            1.599823      -1.197355       2.310539                    0.994725       3.760048      10.951617       0.457745       1.393163      -0.683377      -0.019413      -0.031608      -0.026515       0.045596       0.014827      -0.004421       0.006637      -0.015464      -0.002098      -0.019235       0.001486       0.017749              1.804588       1.544038       0.164705       0.223170       1.892510       0.500768       1.977215           0.000786
           62              H      18.355466      23.716010      11.182045       0.126088       0.903938 0.66370214E+01  0.62920058E+02                                 1.606272                            1.556133      -1.076329       2.373781                    0.997374       3.558994      10.174318       0.472214       1.368206      -0.689029      -0.017942      -0.023396       0.011801       0.031758       0.008928      -0.004747       0.003543       0.003579       0.029477      -0.015337       0.003930       0.011407              1.607778       1.545969       0.301972      -0.124174       1.807828      -0.108166       1.469537           0.000743
           63              H      13.665565       4.101252      12.070684       0.127555       0.984481 0.71080007E+01  0.68043981E+02                                 1.650715                            1.571072      -1.123396       2.348183                    0.997515       3.513070       9.850747       0.491347       1.302194      -0.702787       0.019961       0.010195       0.020754       0.030547       0.008034      -0.001432      -0.005614      -0.001725       0.019089      -0.011700       0.000697       0.011003              1.683269       1.652684       0.284938       0.307747       1.566770       0.357023       1.830353           0.000726
           64              H      13.644595       4.618120       9.770544       0.108919       1.060161 0.75271937E+01  0.72623118E+02                                 1.701784                            1.591852      -0.988306       2.414429                    0.998127       3.419066       9.422629       0.502876       1.262419      -0.712876       0.003856       0.048931      -0.012058       0.050542       0.003820       0.006322       0.001653      -0.032338       0.000331      -0.018661       0.001743       0.016917              1.739221       1.521615       0.247499      -0.138790       2.180842      -0.314125       1.515207           0.000593
           65              H      18.917592      13.748804       5.556240       0.380137       0.402881 0.23093331E+01  0.17230544E+02                                 1.025569                            0.984232      -1.209454       2.427360                    0.999348       2.522727       6.929956       0.521860       1.573040      -0.649341       0.002915       0.004574      -0.010320       0.011659      -0.000037      -0.005414       0.002938      -0.005525      -0.002197      -0.007395       0.001469       0.005926              1.056450       0.942871      -0.039422      -0.134218       0.909873      -0.081559       1.316607          -0.000041
           66              H      19.650289      10.877209      11.996631       0.397364       0.412726 0.22887681E+01  0.16757007E+02                                 0.985535                            0.937194      -1.187019       2.467918                    0.999996       2.179709       5.616675       0.581330       1.439091      -0.675122       0.008324      -0.004107       0.017039       0.019403       0.006705       0.010285       0.005715       0.012699       0.008987      -0.010945      -0.006385       0.017330              1.017126       0.870972      -0.010087       0.105874       0.976695      -0.168257       1.203711          -0.000374
           67              H      10.646624      15.390623      19.060865       0.391980       0.413638 0.23858973E+01  0.17928476E+02                                 1.041987                            1.000400      -1.284204       2.407806                    0.999442       2.449067       6.728081       0.518188       1.572994      -0.650037       0.014143      -0.003538      -0.001354       0.014642      -0.011226       0.000269       0.002925      -0.011248      -0.012165      -0.010992      -0.003884       0.014876              1.060563       1.354176      -0.011758       0.014205       0.969448       0.014520       0.858064           0.000154
           68              H      17.375243      15.460463      19.085549       0.387475       0.433632 0.25256993E+01  0.19179362E+02                                 1.059099                            1.016417      -1.280320       2.404423                    0.999617       2.458111       6.706187       0.525848       1.533886      -0.656588      -0.015872       0.006086       0.004737       0.017646      -0.003061      -0.009146       0.004195       0.002592       0.019551      -0.007856      -0.005965       0.013820              1.081109       1.377270       0.017755      -0.060431       0.896940       0.016885       0.969115          -0.000048
           69              H      15.725270      16.287663       7.396352       0.108738       1.029520 0.71569023E+01  0.68947316E+02                                 1.728848                            1.593342      -1.250996       2.281575                    0.993978       3.720023      10.623173       0.477958       1.330223      -0.695835      -0.027257       0.019929      -0.008992       0.034943      -0.009303      -0.001684       0.002282       0.010473      -0.001171      -0.010607      -0.000840       0.011447              1.809194       1.801640      -0.570357       0.252498       1.952773      -0.212213       1.673168          -0.000022
           70              H      15.249844      16.767816       9.635902       0.100146       1.130406 0.78599092E+01  0.77154710E+02                                 1.813816                            1.651077      -1.154261       2.325785                    0.995102       3.680680      10.449926       0.479747       1.300614      -0.703025      -0.017779       0.028103      -0.009115       0.034481      -0.013710      -0.002585      -0.002560      -0.006658       0.014696      -0.017150       0.005464       0.011686              1.907241       1.678072      -0.532603       0.106406       2.454997      -0.253813       1.588653           0.000022
           71              H      15.123993      16.038080      11.855256       0.120598       1.097164 0.76823216E+01  0.74211842E+02                                 1.727430                            1.599533      -0.778409       2.514590                    0.999743       3.284674       8.944416       0.507692       1.248893      -0.717562      -0.029768       0.011239       0.026901       0.041666      -0.013577      -0.007373      -0.005427       0.006569       0.028929      -0.021320       0.007878       0.013442              1.780047       1.895381      -0.292195      -0.453127       1.597282       0.171245       1.847478          -0.000043
           72              H      16.656528      14.474432      12.580081       0.105177       1.096658 0.75726390E+01  0.73019261E+02                                 1.732847                            1.588730      -0.803204       2.492825                    0.999458       3.390034       9.276543       0.508197       1.249925      -0.716142       0.002045      -0.005584       0.037806       0.038271      -0.014629       0.000741      -0.003101       0.001318       0.021575      -0.018358       0.005917       0.012440              1.818810       1.439545      -0.031105       0.052775       1.420269      -0.241605       2.596615          -0.000014
           73              H      17.989111      13.258503      11.112480       0.117101       1.090695 0.78244449E+01  0.76817157E+02                                 1.767917                            1.646766      -1.332935       2.239463                    0.995154       3.733064      10.643380       0.480020       1.299696      -0.702258       0.019227      -0.024918       0.012445       0.033845      -0.007318      -0.002527      -0.002981      -0.003511       0.040275      -0.014759       0.000769       0.013990              1.829464       1.717885      -0.479217       0.142171       2.107847      -0.156468       1.662661           0.000000
           74              H      19.537034      12.241548       8.143616       0.135884       0.946881 0.69696018E+01  0.66698055E+02                                 1.651230                            1.584969      -0.936303       2.436570                    0.997614       3.522157      10.024169       0.473518       1.351651      -0.693073       0.014903      -0.005389      -0.022920       0.027866      -0.006231      -0.007970       0.002326       0.003269      -0.010854      -0.009108      -0.003063       0.012171              1.694591       1.664370      -0.095157      -0.311410       1.494991       0.044204       1.924411          -0.000010
           75              H      19.444744      12.749908       9.620194       0.133514       1.031040 0.77238391E+01  0.76018937E+02                                 1.753502                            1.671415      -1.293981       2.265389                    0.993964       3.757258      10.928416       0.458829       1.356334      -0.690838       0.013059       0.008958       0.021380       0.026606       0.007026       0.005139       0.005213      -0.012423      -0.011151      -0.009413      -0.004536       0.013949              1.807513       1.714400       0.067683       0.278281       1.694802       0.140023       2.013335          -0.000013
           76              H      16.716658       7.987790      10.594107       0.130479       1.041993 0.75126211E+01  0.72626718E+02                                 1.704865                            1.610350      -0.936685       2.449342                    0.998572       3.362223       9.350382       0.489464       1.294436      -0.706677      -0.016389      -0.033574       0.013846       0.039844       0.011693       0.001684      -0.003616      -0.005459      -0.012328      -0.011665      -0.002576       0.014241              1.748845       1.538542       0.263446      -0.039423       2.016498      -0.334782       1.691496          -0.000305
           77              H      15.449802       7.760656       8.558764       0.120476       1.090110 0.77662349E+01  0.75993635E+02                                 1.767039                            1.641457      -1.220310       2.305083                    0.995137       3.608115      10.221783       0.481127       1.301007      -0.703096      -0.015260      -0.034415       0.011719       0.039429       0.014377       0.004710      -0.006939      -0.001686       0.019930      -0.020228       0.008122       0.012106              1.830424       1.745465       0.287961      -0.035442       2.233193      -0.264362       1.512615           0.000048
           78              H      14.875105       8.544659       6.451611       0.109910       1.182589 0.83723869E+01  0.83015710E+02                                 1.848733                            1.692523      -0.827110       2.488336                    0.999003       3.462945       9.697822       0.481442       1.283073      -0.709474      -0.028249      -0.019424      -0.021459       0.040445       0.012230       0.011563      -0.004676      -0.004815       0.002293      -0.019862       0.005994       0.013868              1.932211       2.314984       0.365458       0.410062       1.655309       0.177285       1.826340          -0.000053
           79              H      15.841331      10.486755       5.634781       0.101918       1.019383 0.70467797E+01  0.66185866E+02                                 1.593995                            1.491563      -0.719039       2.527184                    0.999895       3.233103       8.498254       0.550817       1.183924      -0.731965      -0.010656       0.011600      -0.031873       0.035553       0.011834       0.009230      -0.007337      -0.007240       0.013241      -0.020221       0.009737       0.010484              1.645365       1.439429      -0.033530       0.242046       1.382560      -0.294306       2.114106           0.000004
           80              H      17.380857      11.651306       6.922859       0.105597       1.061385 0.74888601E+01  0.73110944E+02                                 1.769350                            1.633981      -1.285390       2.251774                    0.995959       3.866453      11.186411       0.469278       1.336932      -0.693599       0.015008       0.026525      -0.014788       0.033875       0.007352       0.011814      -0.010218      -0.000810       0.027590      -0.020239       0.002743       0.017496              1.848052       1.574551       0.434105      -0.106372       2.351607      -0.298063       1.617998          -0.000005
           81              H      24.003185      19.611963      19.525381       0.125783       0.989774 0.71543288E+01  0.69260671E+02                                 1.718607                            1.622756      -1.343477       2.252003                    0.993529       3.710862      10.797338       0.458374       1.380285      -0.686010       0.020357       0.030092       0.001469       0.036360       0.001182       0.001819       0.001397      -0.010724      -0.013388      -0.005751      -0.002178       0.007929              1.755707       1.811390       0.389472       0.011392       2.139103       0.045834       1.316629           0.000028
           82              H      22.060945      20.992792      19.861987       0.112106       0.960178 0.69306248E+01  0.66205469E+02                                 1.652258                            1.573440      -1.026914       2.392487                    0.996776       3.583661      10.176622       0.478658       1.339551      -0.694912       0.021098       0.029631       0.001243       0.036396      -0.000650      -0.004047       0.004115      -0.003064      -0.055190      -0.019533       0.007826       0.011707              1.680866       1.635085       0.362852       0.021461       2.056131       0.014432       1.351382           0.000005
           83              H      19.759343      21.213762      20.050486       0.102551       0.987435 0.68495941E+01  0.65099270E+02                                 1.670992                            1.552819      -0.935369       2.425962                    0.998046       3.566776      10.032261       0.488188       1.320104      -0.698958      -0.013742       0.033716       0.006114       0.036919       0.003082      -0.000782       0.005464      -0.009117      -0.048139      -0.017140       0.002781       0.014359              1.740354       1.587492      -0.454466      -0.108694       2.227070       0.119851       1.406502           0.000003
           84              H      18.397399      19.343717      19.866475       0.099876       1.077394 0.78089437E+01  0.75746054E+02                                 1.689477                            1.597762      -0.946687       2.415029                    0.998553       3.466711       9.460415       0.515081       1.225923      -0.720880      -0.035095       0.001430       0.000462       0.035127       0.006909      -0.001549       0.003609       0.002592      -0.044936      -0.015887       0.001325       0.014562              1.710846       2.273044      -0.231271      -0.101070       1.510329       0.033248       1.349165          -0.000004
           85              H      19.337057      17.254616      19.491720       0.110130       1.026766 0.72262869E+01  0.69416155E+02                                 1.680662                            1.567286      -1.289610       2.249853                    0.995338       3.706325      10.388048       0.500205       1.274713      -0.707015      -0.018626      -0.024868      -0.004205       0.031354      -0.007188      -0.001877       0.002878       0.008522      -0.033371      -0.011763      -0.002525       0.014288              1.728533       1.679810       0.424091       0.066612       2.200443       0.205094       1.305345           0.000003
           86              H      20.413748      15.310964      19.900135       0.127510       1.044620 0.81903003E+01  0.81589950E+02                                 1.759547                            1.717147      -1.044231       2.381590                    0.996492       3.683017      10.687125       0.455431       1.350040      -0.693425      -0.019214       0.006878       0.022483       0.030365       0.002655      -0.007307       0.001390      -0.000731       0.032813      -0.010281      -0.003401       0.013682              1.770008       1.874158       0.051501      -0.280635       1.604030       0.001985       1.831837          -0.000005
           87              H      21.648448      14.588748      19.276292       0.121560       0.990101 0.76376666E+01  0.75284399E+02                                 1.732441                            1.683657      -1.230185       2.287051                    0.994256       3.869569      11.423456       0.446461       1.391803      -0.683439       0.021422      -0.016259       0.000411       0.026896      -0.004898       0.002858       0.000262      -0.013146      -0.012546      -0.008108      -0.002210       0.010318              1.748262       1.786028      -0.265576       0.051092       1.943304      -0.005229       1.515453           0.000004
           88              H      18.025460      14.304901      14.835340       0.128538       1.065310 0.77516814E+01  0.75519282E+02                                 1.719532                            1.625093      -1.179224       2.330011                    0.996170       3.481840       9.717311       0.492099       1.277591      -0.709067      -0.019586      -0.005009      -0.030692       0.036752       0.001262       0.002233       0.008175      -0.000401       0.033354      -0.008763      -0.006038       0.014801              1.748422       1.780223       0.046479       0.316746       1.339467       0.090522       2.125575          -0.000014
           89              H      19.985879      13.758453      13.547262       0.114207       0.970391 0.68386935E+01  0.64733094E+02                                 1.633806                            1.539758      -0.859627       2.472523                    0.998998       3.421534       9.490455       0.497725       1.300060      -0.704202      -0.020048      -0.004270      -0.029602       0.036005      -0.001643       0.000169       0.007446       0.027844       0.021831      -0.019710       0.009270       0.010440              1.676205       1.563738       0.046173       0.336016       1.373271       0.098435       2.091605           0.000004
           90              H       8.305879      13.536038      13.392423       0.099829       1.001676 0.69035878E+01  0.65660444E+02                                 1.676100                            1.550023      -0.980824       2.398283                    0.998101       3.591693      10.065470       0.493451       1.305067      -0.701827       0.011632      -0.010026      -0.031935       0.035436       0.000082       0.005778       0.009464       0.013559       0.037077      -0.016297      -0.001033       0.017330              1.751840       1.618448      -0.192290      -0.437296       1.455535       0.263056       2.181536          -0.000000
           91              H       9.642651      13.993343      15.232535       0.101124       1.104449 0.80894451E+01  0.79632768E+02                                 1.755477                            1.655185      -1.042605       2.371856                    0.997350       3.602634      10.097700       0.489922       1.270006      -0.710319       0.035034      -0.000899      -0.001357       0.035072       0.000633       0.006356       0.008666       0.017463       0.018461      -0.015472       0.001332       0.014140              1.777841       2.407309      -0.176978      -0.189500       1.393956       0.055764       1.532258          -0.000004
           92              H      22.658024      14.673062      17.227485       0.113004       1.009037 0.71684207E+01  0.69124849E+02                                 1.702077                            1.593208      -1.300621       2.250094                    0.995534       3.762385      10.769055       0.478347       1.327861      -0.695753       0.018520       0.010413       0.023884       0.031967      -0.001203      -0.006663       0.005354       0.018739       0.000693      -0.011996      -0.001378       0.013374              1.744409       1.666088       0.130397       0.396761       1.436915       0.323632       2.130225          -0.000003
           93              H      11.860369      21.435134       7.270685       0.123724       0.906155 0.69626700E+01  0.66551208E+02                                 1.594156                            1.578951      -0.885955       2.456253                    0.997691       3.538376      10.032724       0.477236       1.342742      -0.694887      -0.017278       0.015742      -0.012290       0.026408      -0.002338       0.000650      -0.004684      -0.002400       0.010213      -0.005009      -0.001871       0.006880              1.589744       1.640637      -0.240608       0.069032       1.697235      -0.167409       1.431360           0.000022
           94              H      12.997185      21.103778       8.298455       0.120933       0.931504 0.70510707E+01  0.67860227E+02                                 1.642020                            1.601177      -0.979399       2.403828                    0.996515       3.686992      10.617863       0.466757       1.363500      -0.689665       0.011465       0.008394       0.019563       0.024179       0.003766       0.001964       0.001816      -0.000053       0.009521      -0.005354      -0.000041       0.005395              1.660926       1.840374       0.217538       0.336456       1.481542       0.231724       1.660862           0.000129
           95              H      14.343756      20.142806       3.644319       0.106423       1.047006 0.75380860E+01  0.73291091E+02                                 1.730727                            1.626405      -1.115184       2.354144                    0.996542       3.577480      10.137719       0.478727       1.315915      -0.700352       0.005966       0.021622      -0.042522       0.048075      -0.000770      -0.003471      -0.007639      -0.008323       0.027979      -0.010130      -0.003686       0.013816              1.768966       1.415075       0.029928      -0.257739       1.587415      -0.243604       2.304406          -0.000104
           96              H      13.148207      21.353918       5.224122       0.124154       0.957237 0.70050449E+01  0.67538471E+02                                 1.678704                            1.603925      -1.405189       2.208612                    0.994220       3.805699      11.093281       0.461294       1.377172      -0.685589      -0.007020       0.026904      -0.006119       0.028470      -0.001537      -0.006571      -0.000281      -0.002597       0.015524      -0.007685      -0.000963       0.008648              1.694151       1.371511      -0.224508      -0.001631       2.263410      -0.176731       1.447531          -0.000293
           97              H      13.243287      18.199291       7.712761       0.126953       0.999526 0.74427417E+01  0.71427774E+02                                 1.624480                            1.576433      -0.858207       2.476326                    0.999299       3.304250       9.008395       0.509709       1.252130      -0.716119      -0.007312      -0.017202       0.029586       0.034996      -0.004241      -0.005773      -0.007913      -0.021179       0.011102      -0.016101       0.001576       0.014525              1.623817       1.534404      -0.063894      -0.194621       1.464835      -0.134855       1.872213          -0.000219
           98              H      14.438836      16.990810       6.135202       0.100278       1.125916 0.78756580E+01  0.77045499E+02                                 1.783473                            1.633653      -1.107714       2.346583                    0.996548       3.591089      10.048706       0.492699       1.270762      -0.709894       0.007572      -0.045519       0.012953       0.047928       0.000373      -0.004611      -0.009838      -0.029636       0.009867      -0.017604      -0.001850       0.019453              1.869256       1.649710      -0.479860       0.121751       2.397039      -0.044668       1.561018          -0.000149
           99              H      11.720536      18.973576       8.605888       0.106992       1.081241 0.85095767E+01  0.84416600E+02                                 1.716775                            1.684647      -0.688128       2.539006                    0.999377       3.474848       9.620265       0.493679       1.250666      -0.716589       0.011069      -0.027134      -0.001295       0.029334      -0.000481       0.001952      -0.002173      -0.008444      -0.032493      -0.011345       0.001425       0.009920              1.721873       1.762517      -0.348839      -0.101893       1.947178       0.006959       1.455923          -0.000021
          100              H      11.284265      20.254763       9.400278       0.099660       0.916899 0.67924410E+01  0.64609251E+02                                 1.611000                            1.560662      -0.872493       2.453301                    0.996685       3.654098      10.380578       0.478866       1.344693      -0.693713      -0.003890       0.014895       0.026590       0.030725       0.001942      -0.001134       0.005532       0.002286       0.015098      -0.007210      -0.000515       0.007725              1.633787       1.445593      -0.046817      -0.142326       1.416204       0.291350       2.039563           0.000066
          101              H      10.080333      19.411551       6.978960       0.115327       0.988880 0.77956951E+01  0.76254731E+02                                 1.658752                            1.646711      -0.828782       2.478130                    0.997875       3.545300       9.999393       0.480046       1.304401      -0.703554       0.009139      -0.007438      -0.023086       0.025920      -0.004405       0.001332       0.000503      -0.001028       0.017330      -0.007457       0.001489       0.005968              1.653541       1.535242      -0.033801      -0.057726       1.499019       0.287259       1.926364          -0.000068
          102              H       9.431520      19.194188       8.379241       0.125536       0.995004 0.77240843E+01  0.75459595E+02                                 1.673383                            1.643991      -0.868311       2.462102                    0.997784       3.534598       9.997301       0.477810       1.312148      -0.701773      -0.008477      -0.017035       0.019291       0.027095       0.000379      -0.004359      -0.005410      -0.004011      -0.000894      -0.006914      -0.000624       0.007537              1.678679       1.796973       0.341660      -0.248786       1.657952      -0.235735       1.581114           0.000058
          103              H      21.575760      22.922296       5.511359       0.108631       1.043246 0.75196502E+01  0.73535290E+02                                 1.769185                            1.656085      -1.198735       2.316213                    0.995305       3.686896      10.698895       0.457940       1.367725      -0.689207      -0.017035       0.009708      -0.044359       0.048499      -0.002377       0.005819       0.001498      -0.005705       0.041504      -0.012016      -0.003220       0.015236              1.804566       1.622586      -0.161709       0.229765       1.503029      -0.151972       2.288082           0.000233
          104              H       8.785510      20.946410       5.717811       0.121894       0.953759 0.68429915E+01  0.65597969E+02                                 1.683463                            1.592126      -1.289920       2.271390                    0.994026       3.719683      10.815126       0.459962       1.389121      -0.684038       0.007923      -0.020112      -0.027261       0.034791      -0.009112       0.002953       0.006702      -0.003482       0.016231      -0.014223       0.003964       0.010259              1.730599       1.399222      -0.069523      -0.098648       1.664350       0.398533       2.128226          -0.000478
          105              H       9.332238      21.677483       9.629170       0.133795       0.857908 0.61138491E+01  0.56992962E+02                                 1.571894                            1.508780      -1.120401       2.356071                    0.997272       3.558743      10.210887       0.470577       1.396268      -0.683012       0.011279      -0.010170       0.027127       0.031089      -0.007391      -0.000133       0.002144      -0.009515      -0.004890      -0.008107      -0.001827       0.009934              1.579384       1.434062      -0.112489       0.199656       1.363787      -0.156749       1.940302          -0.000446
          106              H      22.121091      23.657914       9.422719       0.106291       1.046336 0.75696792E+01  0.73778998E+02                                 1.743588                            1.640427      -1.003030       2.406585                    0.997690       3.570979      10.178388       0.471393       1.333115      -0.697101      -0.000323       0.025683       0.043667       0.050661      -0.005098       0.005166       0.007301      -0.011696       0.055672      -0.018572      -0.002536       0.021108              1.798551       1.553759      -0.170413      -0.183354       1.867618       0.472835       1.974277          -0.000543
          107              H      14.050111      15.437189       4.445441       0.101138       1.102191 0.78288305E+01  0.76268336E+02                                 1.748406                            1.623698      -0.972651       2.413619                    0.998116       3.468574       9.601104       0.497868       1.262830      -0.712917       0.014438      -0.009318       0.045647       0.048775       0.006233       0.000664      -0.014338       0.004052       0.042695      -0.018569      -0.002643       0.021212              1.820362       1.792734       0.057382       0.532316       1.444821       0.088657       2.223530          -0.000442
          108              H      12.133043      14.306613       3.953996       0.132379       0.988657 0.71935798E+01  0.68929853E+02                                 1.651906                            1.579180      -1.078211       2.382176                    0.996843       3.406717       9.494148       0.491694       1.300018      -0.704506      -0.021425      -0.016235       0.025206       0.036850       0.012198       0.008883      -0.009167       0.006238       0.017448      -0.021423       0.009089       0.012334              1.677125       1.646304       0.275315      -0.219118       1.649872      -0.298862       1.735198          -0.000528
          109              H      12.218346      15.730950       0.249088       0.129696       0.936180 0.69160376E+01  0.66314007E+02                                 1.647570                            1.589309      -1.345090       2.250135                    0.993613       3.671553      10.592530       0.466410       1.369589      -0.688125      -0.016542       0.005997      -0.027644       0.032769       0.008224       0.006864      -0.004150       0.011950       0.001055      -0.013805       0.001920       0.011886              1.667924       1.448616       0.003134       0.160435       1.469062       0.012548       2.086094          -0.000633
          110              H      14.146601      16.858660       0.722580       0.100287       0.971382 0.70943836E+01  0.68467870E+02                                 1.694082                            1.614441      -1.191403       2.318534                    0.994753       3.698847      10.710852       0.460652       1.377721      -0.687012       0.014521       0.026363      -0.037617       0.048176       0.010820      -0.000133      -0.010212       0.003253       0.017193      -0.016658       0.001962       0.014696              1.731420       1.715437       0.233187      -0.285546       1.644031      -0.312147       1.834793          -0.000569
          111              H       9.974071      14.527397       2.304628       0.135091       0.931669 0.71601873E+01  0.69254094E+02                                 1.652850                            1.621318      -1.013723       2.397371                    0.995933       3.655758      10.593386       0.459983       1.376713      -0.687223      -0.017930       0.011489       0.022031       0.030640      -0.005903      -0.005082      -0.001084       0.004130      -0.011953      -0.008329      -0.000934       0.009263              1.680875       1.738577      -0.029126      -0.280184       1.720969       0.266661       1.583080           0.000376
          112              H      10.428521      14.341724       0.828050       0.102557       1.031844 0.83088833E+01  0.82248769E+02                                 1.677654                            1.674610      -0.868064       2.444005                    0.998151       3.612455      10.115875       0.488881       1.265657      -0.711735       0.001429       0.003384      -0.023023       0.023314       0.001666      -0.002856      -0.003982      -0.014277       0.019733      -0.010967       0.001012       0.009955              1.673866       1.514100       0.140228       0.134725       1.540471      -0.032964       1.967027          -0.000038
          113              H      10.919323      12.207224       1.108555       0.088895       1.062688 0.83637768E+01  0.82573472E+02                                 1.682934                            1.657667      -0.737252       2.500316                    0.999479       3.573384       9.854147       0.503553       1.232035      -0.719623       0.008083      -0.006604      -0.027040       0.028985       0.005677      -0.011327       0.002641      -0.005237       0.006182      -0.014763       0.003627       0.011136              1.695896       1.573904      -0.055359      -0.148539       1.654550       0.375787       1.859235           0.000070
          114              H      11.071735      12.352451       2.659186       0.102075       0.990373 0.76004363E+01  0.73131225E+02                                 1.597146                            1.575531      -0.604009       2.573815                    0.999927       3.390867       9.177116       0.519751       1.224748      -0.721991       0.009905      -0.002771       0.029768       0.031494       0.000676       0.004921      -0.003978      -0.001689       0.014886      -0.006810      -0.001584       0.008394              1.595989       1.596852      -0.031632       0.301255       1.459572      -0.122748       1.731542          -0.000032
          115              H       8.591151      12.717239       2.652454       0.126673       0.905228 0.67178767E+01  0.63973948E+02                                 1.624244                            1.573564      -0.981216       2.412190                    0.996473       3.630227      10.451575       0.465336       1.382191      -0.686267      -0.008560       0.018084       0.016899       0.026189      -0.003637       0.002248       0.002695       0.002263       0.002025      -0.005989       0.002481       0.003509              1.652986       1.622961      -0.214254      -0.318899       1.624091       0.303037       1.711906           0.000103
          116              H       9.088946      11.227297       2.443758       0.125017       0.955118 0.70421492E+01  0.67937546E+02                                 1.685218                            1.610252      -1.230184       2.287123                    0.994665       3.770999      10.969935       0.459820       1.380745      -0.685633       0.001303      -0.021496       0.012037       0.024671       0.001607      -0.001649      -0.001498      -0.002763       0.001259      -0.002679      -0.000711       0.003390              1.719687       1.355219       0.126559      -0.053000       2.273001      -0.355895       1.530842          -0.000033
          117              H      15.869272      14.216266      20.245717       0.098261       0.992076 0.69246854E+01  0.66564822E+02                                 1.729174                            1.601256      -1.185800       2.314205                    0.994886       3.764093      10.952119       0.458890       1.388522      -0.684251       0.019640      -0.031910      -0.026836       0.046088      -0.014876       0.004457       0.006493      -0.015535      -0.001946      -0.019267       0.001538       0.017729              1.806477       1.545432      -0.165062      -0.223525       1.894591       0.501660       1.979407           0.000782
          118              H      16.601977      14.144599      22.402238       0.125700       0.905281 0.66452017E+01  0.62976484E+02                                 1.603442                            1.553575      -1.055293       2.381913                    0.997647       3.554212      10.137619       0.474513       1.362034      -0.690253       0.018078      -0.023433       0.011666       0.031813      -0.008916       0.004941       0.003471       0.003559       0.029277      -0.015327       0.003875       0.011452              1.604918       1.543247      -0.300928       0.123745       1.804294      -0.107743       1.467213           0.000743
          119              H       7.308913      13.672663       0.850491       0.128219       0.982171 0.70881949E+01  0.67808095E+02                                 1.648270                            1.569026      -1.121565       2.349395                    0.997526       3.508722       9.835686       0.491591       1.302435      -0.702744      -0.019935       0.010131       0.020473       0.030319      -0.007956       0.001542      -0.005614      -0.001845       0.019557      -0.011672       0.000570       0.011102              1.680661       1.650252      -0.284058      -0.306691       1.564449       0.355847       1.827282           0.000728
          120              H      14.321353      17.771103      20.990738       0.109046       1.059789 0.75243819E+01  0.72604213E+02                                 1.703011                            1.592803      -0.995019       2.412101                    0.998070       3.419526       9.430795       0.502031       1.264400      -0.712449      -0.004076       0.048760      -0.012173       0.050421      -0.003710      -0.006334       0.001792      -0.032535       0.000069      -0.018699       0.001637       0.017062              1.740557       1.522531      -0.247969       0.139012       2.182992      -0.314665       1.516147           0.000589
          121              H      11.926099      17.225141       1.481066       0.380150       0.402839 0.23090225E+01  0.17227673E+02                                 1.025508                            0.984175      -1.209407       2.427402                    0.999348       2.522580       6.929476       0.521867       1.573069      -0.649337       0.002913      -0.009476       0.006142       0.011662      -0.005354       0.000825       0.003395      -0.002670       0.006342      -0.007399       0.001474       0.005925              1.056391       0.942815      -0.138739      -0.017771       1.281043      -0.140805       0.945314          -0.000042
          122              H      12.658775       3.989622      20.070682       0.397232       0.412993 0.22904419E+01  0.16771337E+02                                 0.985686                            0.937312      -1.186135       2.468091                    0.999996       2.180322       5.617519       0.581537       1.438402      -0.675242       0.008340       0.016157      -0.006601       0.019344       0.011214       0.004988       0.003831       0.000379      -0.028290      -0.011006      -0.006379       0.017385              1.017297       0.871091       0.102969      -0.026645       1.145893      -0.195310       1.034909           0.000733
          123              H      10.646655       8.095343       0.973913       0.392284       0.413043 0.23819208E+01  0.17894263E+02                                 1.041707                            1.000133      -1.284420       2.408021                    0.999438       2.449096       6.731192       0.517726       1.574778      -0.649739       0.014258      -0.001764      -0.003127       0.014703      -0.001424      -0.011136       0.004596      -0.000749       0.019206      -0.011021      -0.003814       0.014835              1.060284       1.353769       0.012181      -0.013814       0.865180       0.031119       0.961903          -0.000109
          124              H       3.392274       8.130727       1.038990       0.387598       0.433203 0.25226308E+01  0.19151291E+02                                 1.058638                            1.015986      -1.280355       2.404604                    0.999616       2.457490       6.704859       0.525786       1.534451      -0.656491      -0.015997       0.005460       0.005154       0.017672      -0.009457      -0.001511       0.002269      -0.009458      -0.016876      -0.007766      -0.006003       0.013769              1.080634       1.376634      -0.056773       0.027026       0.972126       0.004811       0.893141          -0.000041
          125              H       8.733776      19.442400       3.698176       0.108803       1.029269 0.71546805E+01  0.68921103E+02                                 1.728641                            1.593153      -1.251095       2.281600                    0.993976       3.719489      10.621550       0.477956       1.330320      -0.695817      -0.027253      -0.005721       0.021131       0.034957      -0.003131      -0.008925       0.001446       0.005239      -0.016878      -0.010602      -0.000850       0.011452              1.808984       1.801429       0.159418      -0.602944       1.613840      -0.158108       2.011684          -0.000023
          126              H       8.258354      21.729635       3.819354       0.100363       1.129613 0.78530992E+01  0.77073965E+02                                 1.813298                            1.650612      -1.154546       2.325820                    0.995109       3.679306      10.446326       0.479689       1.301008      -0.702946      -0.017752      -0.004528       0.029265       0.034526      -0.004684      -0.013124      -0.003054      -0.009809       0.005299      -0.017139       0.005471       0.011668              1.906712       1.677610       0.021119      -0.542525       1.530716      -0.106308       2.511809          -0.000053
          127              H       1.141008       1.081843       2.748947       0.120791       1.095350 0.76668226E+01  0.74024869E+02                                 1.725565                            1.597952      -0.777895       2.515024                    0.999746       3.282185       8.935442       0.507926       1.248945      -0.717553      -0.029729       0.028364       0.006997       0.041681      -0.009436      -0.012266      -0.007898      -0.009059      -0.017769      -0.021324       0.007893       0.013430              1.778050       1.893146      -0.492632      -0.216725       1.892379       0.123569       1.548625           0.000055
          128              H       2.673548       1.551163       1.090603       0.105240       1.095914 0.75661815E+01  0.72940081E+02                                 1.731961                            1.587976      -0.802678       2.493139                    0.999462       3.388692       9.271233       0.508364       1.249805      -0.716172       0.002042       0.036495      -0.011481       0.038313      -0.001599      -0.014557      -0.004728      -0.008963      -0.009030      -0.018377       0.005965       0.012412              1.817842       1.438875       0.047159      -0.038990       2.490703      -0.412355       1.523949           0.000017
          129              H      10.997630      22.634657       0.121178       0.117127       1.090329 0.78211449E+01  0.76775944E+02                                 1.767482                            1.646390      -1.332481       2.239701                    0.995162       3.732256      10.640141       0.480093       1.299650      -0.702271       0.019218       0.008386      -0.026587       0.033861      -0.003648      -0.006835      -0.005712      -0.020525      -0.010693      -0.014774       0.000770       0.014005              1.829004       1.717468       0.064854      -0.495440       1.624631      -0.079417       2.144914          -0.000006
          130              H      19.537010      23.124193      22.025240       0.135847       0.947016 0.69708077E+01  0.66712110E+02                                 1.651341                            1.585068      -0.936318       2.436527                    0.997614       3.522407      10.024887       0.473523       1.351586      -0.693085       0.014900      -0.023482      -0.001697       0.027862      -0.008854      -0.004894       0.002802       0.006246      -0.001931      -0.009110      -0.003062       0.012172              1.694713       1.664469      -0.322558      -0.044877       1.927660      -0.024864       1.492010           0.000000
          131              H      19.444722      24.662436      22.294524       0.133501       1.031096 0.77242906E+01  0.76023584E+02                                 1.753475                            1.671393      -1.294051       2.265343                    0.993964       3.757221      10.927897       0.458867       1.356219      -0.690861       0.013055       0.022538       0.005482       0.026616       0.006183       0.006132       0.006786      -0.002553       0.018443      -0.009412      -0.004536       0.013948              1.807481       1.714358       0.285443       0.022958       2.048966       0.083439       1.659119          -0.000004
          132              H      16.716647      24.873623      17.438425       0.130411       1.042669 0.75190747E+01  0.72705525E+02                                 1.705614                            1.611057      -0.937490       2.448928                    0.998561       3.363730       9.355971       0.489344       1.294460      -0.706666      -0.016469       0.008268      -0.035324       0.039842       0.003430       0.011320      -0.001987       0.004328       0.017115      -0.011607      -0.002677       0.014284              1.749599       1.539183       0.002627       0.266488       1.596076      -0.267661       2.113537           0.000311
          133              H      15.449787      22.827921      17.534918       0.120519       1.090013 0.77653116E+01  0.75986046E+02                                 1.767279                            1.641620      -1.220621       2.304991                    0.995130       3.608552      10.224746       0.480965       1.301421      -0.703005      -0.015203       0.006114      -0.035890       0.039454       0.006911       0.013420      -0.008015      -0.008430      -0.000266      -0.020196       0.008113       0.012083              1.830713       1.745678       0.010412       0.289963       1.448378      -0.139012       2.298084           0.000014
          134              H      14.875084      20.870672      18.641229       0.110048       1.180450 0.83543444E+01  0.82797733E+02                                 1.847081                            1.691144      -0.825484       2.489271                    0.999021       3.460714       9.691424       0.481415       1.283749      -0.709333      -0.028219      -0.024329      -0.015801       0.040470       0.013371       0.010240      -0.004259      -0.002128       0.010247      -0.019871       0.005996       0.013875              1.930420       2.312601       0.461852       0.295812       1.875626       0.141642       1.603031          -0.000061
          135              H      15.841305      20.370144      20.687793       0.102120       1.018412 0.70382159E+01  0.66085353E+02                                 1.593049                            1.490709      -0.718921       2.527440                    0.999895       3.231129       8.491782       0.550946       1.184008      -0.731952      -0.010672      -0.029725       0.016459       0.035614       0.010985       0.010223      -0.007428      -0.007930       0.011272      -0.020217       0.009751       0.010466              1.644395       1.438593       0.233562      -0.071223       2.003110      -0.393242       1.491480           0.000015
          136              H      17.380832      21.825666      21.634777       0.105605       1.061379 0.74887431E+01  0.73108689E+02                                 1.769263                            1.633905      -1.285414       2.251764                    0.995960       3.866249      11.185322       0.469321       1.336830      -0.693620       0.014990      -0.010426       0.028537       0.033879       0.012829       0.005398      -0.011802      -0.010697      -0.002038      -0.020247       0.002741       0.017506              1.847967       1.574445      -0.036629       0.445375       1.543409      -0.169137       2.426048           0.000001
          137              H      10.020209       9.219375       5.069283       0.125713       0.989539 0.71526303E+01  0.69240883E+02                                 1.718443                            1.622655      -1.342980       2.252247                    0.993528       3.710681      10.796941       0.458344       1.380441      -0.685983       0.020430       0.006174       0.029401       0.036330       0.001968       0.000876       0.003195       0.000711       0.020428      -0.005734      -0.002142       0.007876              1.755509       1.811220       0.072593       0.382640       1.351235       0.171520       2.104072           0.000026
          138              H       8.077968       9.769405       6.379802       0.112009       0.960447 0.69330264E+01  0.66233789E+02                                 1.652516                            1.573670      -1.026872       2.392421                    0.996776       3.584307      10.178690       0.478645       1.339479      -0.694926       0.021109       0.005902       0.029022       0.036369      -0.004094      -0.000005       0.008436       0.024066       0.026155      -0.019527       0.007831       0.011697              1.681131       1.635352       0.078395       0.355003       1.373570       0.123438       2.034472           0.000007
          139              H       5.776366       9.990375       6.568301       0.102417       0.987938 0.68539544E+01  0.65151006E+02                                 1.671517                            1.553276      -0.935569       2.425747                    0.998041       3.568052      10.036608       0.488134       1.320040      -0.698967      -0.013733       0.011368       0.032309       0.036901      -0.000293       0.003171       0.009658       0.017143       0.030513      -0.017167       0.002801       0.014366              1.740923       1.588017      -0.179056      -0.431845       1.464625       0.241734       2.170126          -0.000010
          140              H       4.414425       9.513928       4.750630       0.099618       1.079065 0.78242911E+01  0.75931927E+02                                 1.691051                            1.599179      -0.948801       2.413764                    0.998532       3.470383       9.472639       0.514928       1.225690      -0.720917      -0.035028       0.000696       0.001365       0.035061      -0.000444       0.007054       0.006755       0.022128       0.013753      -0.015925       0.001363       0.014563              1.712472       2.275408      -0.136463      -0.212816       1.364657       0.056788       1.497352           0.000006
          141              H       5.354086       8.814596       2.746703       0.110010       1.027856 0.72358822E+01  0.69532289E+02                                 1.681840                            1.568307      -1.291099       2.249010                    0.995320       3.709055      10.397930       0.500045       1.274682      -0.707010      -0.018554      -0.008079      -0.023903       0.031319      -0.002976      -0.006825       0.004675       0.019680       0.000333      -0.011743      -0.002536       0.014279              1.729786       1.681005       0.132761       0.408690       1.392321       0.334616       2.116032           0.000002
          142              H       6.430781       8.911569       0.762973       0.127573       1.044499 0.81892944E+01  0.81579460E+02                                 1.759596                            1.717188      -1.044496       2.381532                    0.996483       3.683061      10.688093       0.455356       1.350269      -0.693379      -0.019175       0.023297       0.003196       0.030342      -0.006777       0.003773      -0.001169      -0.016827      -0.015334      -0.010283      -0.003380       0.013663              1.770074       1.874224      -0.269025       0.095092       1.826850      -0.033572       1.609148          -0.000006
          143              H       7.665481       8.181696       0.148107       0.121581       0.990187 0.76386265E+01  0.75297096E+02                                 1.732607                            1.683811      -1.230582       2.286862                    0.994254       3.870003      11.425414       0.446417       1.391882      -0.683421       0.021378      -0.002119      -0.016124       0.026861       0.002064      -0.005263       0.002256      -0.000788       0.024850      -0.008131      -0.002186       0.010317              1.748443       1.786213       0.008593      -0.270319       1.524620       0.061630       1.934496          -0.000006
          144              H       4.042484       3.751514       0.567742       0.128529       1.064461 0.77441382E+01  0.75427064E+02                                 1.718648                            1.624338      -1.177919       2.330694                    0.996182       3.480299       9.711649       0.492200       1.277647      -0.709063      -0.019679      -0.031027      -0.000128       0.036742       0.002400       0.000878       0.005195      -0.018788      -0.022633      -0.008806      -0.005907       0.014713              1.747484       1.779291       0.319818      -0.004008       2.132921      -0.036273       1.330240           0.000017
          145              H       6.002902       2.393410       0.231136       0.114156       0.970330 0.68380387E+01  0.64724213E+02                                 1.633626                            1.539600      -0.859185       2.472693                    0.999002       3.421297       9.489058       0.497800       1.299917      -0.704234      -0.020065      -0.029871       0.000405       0.035987      -0.000089      -0.001631       0.003209       0.001308      -0.057715      -0.019686       0.009260       0.010426              1.676009       1.563592       0.339035      -0.007350       2.104101      -0.018231       1.360333           0.000003
          146              H       8.305902       2.205452       0.035905       0.099688       1.002187 0.69080140E+01  0.65712783E+02                                 1.676606                            1.550468      -0.980999       2.398074                    0.998096       3.592941      10.069608       0.493408       1.304979      -0.701842       0.011617      -0.033097      -0.004884       0.035415       0.005722      -0.000832       0.005060      -0.014061      -0.045920      -0.016328      -0.001013       0.017342              1.752389       1.618936      -0.462312      -0.121018       2.246161       0.137061       1.392070          -0.000008
          147              H       9.642677       4.094639       0.197475       0.100828       1.106358 0.81071915E+01  0.79851476E+02                                 1.757373                            1.656884      -1.044625       2.370612                    0.997320       3.606816      10.112323       0.489721       1.269828      -0.710341       0.034958      -0.001506      -0.000671       0.034997       0.006363      -0.000380       0.005454      -0.002831      -0.042249      -0.015497       0.001344       0.014152              1.779792       2.410215      -0.215449      -0.145146       1.547822       0.031553       1.381338           0.000012
          148              H       8.675053       6.171785       0.554278       0.112912       1.010103 0.71779507E+01  0.69240619E+02                                 1.703249                            1.594231      -1.302368       2.249120                    0.995519       3.765268      10.779612       0.478203       1.327801      -0.695752       0.018447       0.025231       0.006544       0.031933      -0.006800      -0.000123       0.003584       0.007557      -0.032680      -0.011989      -0.001393       0.013382              1.745655       1.667229       0.412748       0.066318       2.215517       0.199917       1.354219           0.000001
          149              H      18.851866      20.129593       8.801120       0.123598       0.906305 0.69638578E+01  0.66562990E+02                                 1.594098                            1.578897      -0.884875       2.456666                    0.997698       3.538294      10.031338       0.477347       1.342421      -0.694953      -0.017178      -0.009629       0.017498       0.026343       0.000259      -0.002399      -0.005072      -0.004672       0.003096      -0.005006      -0.001856       0.006862              1.589683       1.640529       0.030239      -0.248463       1.385799      -0.117725       1.742722           0.000045
          150              H      19.988685      21.092292       8.311919       0.121350       0.930518 0.70420861E+01  0.67756994E+02                                 1.641382                            1.600583      -0.980983       2.403434                    0.996504       3.685293      10.614132       0.466624       1.364227      -0.689524       0.011574       0.020656       0.005232       0.024248       0.002506       0.003440       0.000993      -0.005141      -0.005957      -0.005352      -0.000005       0.005356              1.660273       1.839620       0.366316       0.161708       1.727829       0.192207       1.413370           0.000089
          151              H       7.352248      16.344870       8.096492       0.106411       1.047070 0.75387441E+01  0.73299460E+02                                 1.730826                            1.626498      -1.115259       2.354091                    0.996541       3.577716      10.138692       0.478702       1.315950      -0.700344       0.005986      -0.038567       0.028068       0.048073      -0.003552      -0.000215      -0.008783      -0.015541       0.006369      -0.010137      -0.003677       0.013815              1.769066       1.415148      -0.249812       0.070174       2.210894      -0.343107       1.681154          -0.000104
          152              H      20.139700      18.095809       9.043476       0.124157       0.957265 0.70053148E+01  0.67542196E+02                                 1.678776                            1.603984      -1.405390       2.208520                    0.994216       3.805943      11.094338       0.461270       1.377221      -0.685578      -0.006959      -0.001787       0.027558       0.028479      -0.006724      -0.000484      -0.001280      -0.008853      -0.003103      -0.007694      -0.000956       0.008651              1.694233       1.371565      -0.036995      -0.221471       1.412828      -0.040969       2.298306          -0.000293
          153              H      20.234791      20.056145       5.536043       0.126970       0.999616 0.74437814E+01  0.71441714E+02                                 1.624720                            1.576658      -0.858581       2.476196                    0.999296       3.304509       9.009955       0.509607       1.252313      -0.716078      -0.007239       0.026561      -0.021631       0.035012      -0.006394      -0.003283      -0.006745      -0.013796       0.033223      -0.016119       0.001590       0.014529              1.624058       1.534618      -0.202304      -0.032421       1.820407      -0.191597       1.517148          -0.000250
          154              H       7.447339      18.307836       4.591303       0.100257       1.126043 0.78768375E+01  0.77060519E+02                                 1.783656                            1.633815      -1.107666       2.346590                    0.996548       3.591412      10.050091       0.492653       1.270823      -0.709880       0.007600       0.005637      -0.046975       0.047919      -0.004493       0.001099      -0.007805      -0.016962       0.047985      -0.017617      -0.001838       0.019455              1.869456       1.649872       0.044595      -0.493115       1.568042       0.087697       2.390452          -0.000150
          155              H      18.712041      21.060144       6.159886       0.107167       1.080895 0.85064053E+01  0.84380133E+02                                 1.716676                            1.684555      -0.688563       2.538952                    0.999375       3.474283       9.619479       0.493579       1.250994      -0.716518       0.011181      -0.005537      -0.026590       0.029372       0.001903      -0.000789       0.001127       0.012291       0.029448      -0.011413       0.001481       0.009932              1.721772       1.762388      -0.155634      -0.328371       1.470232       0.083140       1.932696          -0.000059
          156              H      18.275769      22.046531       7.299858       0.099604       0.917938 0.68024505E+01  0.64731132E+02                                 1.612409                            1.561946      -0.875218       2.451929                    0.996657       3.657230      10.393109       0.478586       1.344925      -0.693653      -0.003775       0.028517       0.010555       0.030641      -0.000818       0.002091       0.003964      -0.007693      -0.015380      -0.007205      -0.000439       0.007644              1.635251       1.446793      -0.148132      -0.023795       2.116914       0.180119       1.342046          -0.000003
          157              H      17.071834      19.522579       6.848806       0.115533       0.988198 0.77888876E+01  0.76172554E+02                                 1.658131                            1.646114      -0.828709       2.478341                    0.997877       3.543746       9.994437       0.480073       1.304595      -0.703518       0.009214      -0.023980      -0.003787       0.025967       0.000610      -0.004573      -0.000790      -0.009195      -0.006855      -0.007481       0.001506       0.005974              1.652909       1.534651      -0.062256      -0.024236       2.004372       0.206339       1.419702          -0.000069
          158              H      16.423023      20.871099       6.413463       0.125772       0.994469 0.77189273E+01  0.75398323E+02                                 1.672965                            1.643593      -0.868580       2.462129                    0.997786       3.533448       9.994062       0.477792       1.312390      -0.701725      -0.008394       0.016344      -0.019960       0.027129      -0.004265       0.001042      -0.004767       0.000016       0.011537      -0.006961      -0.000612       0.007573              1.678258       1.796544      -0.191754       0.376490       1.509262      -0.211974       1.728969           0.000153
          159              H      14.584251      18.626647      10.546982       0.108569       1.043853 0.75231049E+01  0.73570178E+02                                 1.769210                            1.655954      -1.196251       2.317201                    0.995338       3.685477      10.691371       0.458217       1.366880      -0.689382      -0.017086      -0.042428       0.016346       0.048572       0.005455      -0.003066      -0.001260      -0.023715      -0.011973      -0.012000      -0.003236       0.015236              1.804616       1.622545       0.201709      -0.195972       2.221615      -0.266857       1.569687          -0.000625
          160              H      15.777005      18.519100       8.563252       0.122288       0.952505 0.68318844E+01  0.65467000E+02                                 1.682287                            1.591083      -1.289531       2.271874                    0.994047       3.716546      10.805115       0.459989       1.389558      -0.683963       0.008002      -0.030125      -0.015632       0.034870       0.001453      -0.009482       0.005419      -0.011731      -0.008770      -0.014241       0.003943       0.010298              1.729341       1.398292      -0.108247      -0.053021       2.239000       0.306238       1.550731          -0.000454
          161              H      16.323740      22.496796       8.668721       0.134116       0.856924 0.61047261E+01  0.56886853E+02                                 1.570792                            1.507743      -1.119507       2.356760                    0.997290       3.555648      10.200222       0.470696       1.396432      -0.682990       0.011347       0.025191      -0.014308       0.031114      -0.001279      -0.007225       0.003137      -0.003162       0.014201      -0.008064      -0.001817       0.009881              1.578263       1.433068       0.179337      -0.142399       1.875851      -0.238525       1.425871          -0.000435
          162              H      15.129588      22.605059      10.656940       0.106439       1.044812 0.75548077E+01  0.73595579E+02                                 1.741819                            1.638780      -1.000608       2.408017                    0.997710       3.566916      10.163123       0.471660       1.333058      -0.697130      -0.000164       0.047387       0.018557       0.050891       0.004231      -0.005724       0.003633      -0.035449      -0.015517      -0.018487      -0.002663       0.021150              1.796675       1.552117      -0.207576      -0.139064       2.116630       0.432213       1.721278          -0.000248
          163              H       7.058613      16.394330       3.323421       0.101150       1.102116 0.78281005E+01  0.76259075E+02                                 1.748298                            1.623601      -0.972517       2.413691                    0.998118       3.468334       9.600151       0.497895       1.262797      -0.712925       0.014456       0.043595      -0.016407       0.048772       0.001645       0.006046      -0.017257      -0.014290      -0.012276      -0.018561      -0.002647       0.021209              1.820246       1.792593       0.534654      -0.027236       2.231658      -0.036941       1.436487          -0.000442
          164              H      19.124546      15.730839       2.284431       0.132339       0.988523 0.71921843E+01  0.68911920E+02                                 1.651651                            1.578945      -1.077426       2.382508                    0.996853       3.406274       9.492051       0.491777       1.299884      -0.704537      -0.021392       0.022324      -0.020016       0.036832       0.010685       0.010633      -0.010551      -0.002456      -0.008620      -0.021405       0.009081       0.012323              1.676860       1.646032      -0.172963       0.306328       1.639806      -0.297242       1.744743          -0.000526
          165              H       5.226838      12.296727       4.274894       0.129689       0.936135 0.69155730E+01  0.66308488E+02                                 1.647517                            1.589255      -1.345008       2.250158                    0.993614       3.671529      10.592402       0.466418       1.369589      -0.688124      -0.016497      -0.026364       0.010272       0.032752       0.008052       0.007026      -0.004954       0.006906      -0.014067      -0.013782       0.001920       0.011861              1.667872       1.448561       0.158921      -0.022196       2.074650      -0.084112       1.480406          -0.000632
          166              H       7.155092      12.942039       5.313884       0.100324       0.971155 0.70922442E+01  0.68441628E+02                                 1.693793                            1.614182      -1.191077       2.318723                    0.994760       3.698158      10.708198       0.460699       1.377693      -0.687020       0.014538      -0.033008       0.031944       0.048180       0.001566       0.010702      -0.011289      -0.003534      -0.003163      -0.016646       0.001953       0.014693              1.731116       1.715125      -0.245172       0.275205       1.732596      -0.326252       1.745628          -0.000569
          167              H      16.965570      14.136884       2.762412       0.135014       0.932021 0.71635306E+01  0.69294072E+02                                 1.653200                            1.621637      -1.013821       2.397249                    0.995931       3.656528      10.595979       0.459966       1.376612      -0.687240      -0.017890       0.023597       0.007896       0.030647      -0.005964      -0.005031      -0.000428       0.008276       0.000548      -0.008350      -0.000917       0.009267              1.681236       1.738963      -0.281413       0.015385       1.669890       0.274966       1.634855           0.000368
          168              H      17.420017      12.649498       2.811780       0.102435       1.032327 0.83136644E+01  0.82306214E+02                                 1.678006                            1.674946      -0.868077       2.443880                    0.998152       3.613279      10.118114       0.488906       1.265436      -0.711781       0.001511      -0.022166       0.007005       0.023296      -0.002580       0.002087      -0.004206      -0.015696       0.015549      -0.010983       0.001022       0.009961              1.674212       1.514360       0.155170       0.117273       1.946666      -0.097778       1.561609          -0.000030
          169              H      17.910824      12.590080       0.659747       0.089035       1.061831 0.83551047E+01  0.82467223E+02                                 1.682159                            1.656923      -0.735474       2.501302                    0.999486       3.571584       9.848248       0.503608       1.232208      -0.719591       0.008215      -0.027753      -0.002233       0.029030      -0.010314       0.007399       0.002459      -0.006511       0.002122      -0.014779       0.003603       0.011176              1.695099       1.573215      -0.155374      -0.031262       1.970130       0.325004       1.541951          -0.000036
          170              H      18.063239      14.144219       0.558766       0.102338       0.989657 0.75936337E+01  0.73051265E+02                                 1.596586                            1.575005      -0.604480       2.573822                    0.999927       3.389353       9.172866       0.519735       1.225027      -0.721932       0.010011       0.028969      -0.007377       0.031526       0.004978      -0.000101      -0.004823      -0.006818      -0.000937      -0.006800      -0.001607       0.008406              1.595419       1.596310       0.292323      -0.078685       1.685929      -0.158896       1.504017           0.000044
          171              H      15.582654      14.195065       0.920056       0.126830       0.904823 0.67142090E+01  0.63931235E+02                                 1.623880                            1.573234      -0.981577       2.412141                    0.996476       3.629301      10.448776       0.465334       1.382366      -0.686235      -0.008533       0.019612       0.015191       0.026233       0.001665      -0.003959       0.002226      -0.000691      -0.006759      -0.006007       0.002493       0.003514              1.652600       1.622604      -0.348566      -0.161262       1.803573       0.274212       1.531623           0.000082
          172              H      23.071913      17.335721      21.922014       0.125120       0.955033 0.70415648E+01  0.67931919E+02                                 1.685254                            1.610292      -1.230746       2.286910                    0.994659       3.771000      10.970687       0.459759       1.380929      -0.685596       0.001307       0.008579      -0.023093       0.024670      -0.001369       0.001845      -0.001320      -0.001620       0.004870      -0.002694      -0.000706       0.003400              1.719714       1.355240      -0.032400       0.133375       1.438517      -0.222694       2.365385           0.000082
          173              H      22.860769      12.661869      22.067877       0.098576       0.990031 0.69059961E+01  0.66337753E+02                                 1.726728                            1.599069      -1.183457       2.315710                    0.994917       3.758044      10.929226       0.459232       1.388479      -0.684283       0.019904      -0.031707      -0.027348       0.046362       0.001940      -0.015301       0.007555      -0.009233       0.017519      -0.019197       0.001509       0.017689              1.803838       1.543270      -0.246383      -0.127553       2.130176       0.462645       1.738068          -0.000214
          174              H      23.593479      14.780141      21.657217       0.126008       0.904280 0.66358068E+01  0.62866755E+02                                 1.602510                            1.552688      -1.054566       2.382554                    0.997656       3.551496      10.129019       0.474540       1.362404      -0.690189       0.018153       0.007780      -0.024964       0.031832       0.003449      -0.009566       0.000739      -0.013443      -0.021967      -0.015286       0.003889       0.011398              1.603969       1.542396       0.074685      -0.316486       1.441124      -0.049899       1.828387          -0.000486
          175              H      14.300411      12.566208       2.147545       0.128673       0.980865 0.70761814E+01  0.67665309E+02                                 1.646993                            1.567851      -1.121364       2.349842                    0.997536       3.505178       9.824128       0.491696       1.302693      -0.702701      -0.019964       0.021877       0.006711       0.030368       0.000256      -0.008073      -0.006714      -0.008763      -0.001068      -0.011657       0.000565       0.011092              1.679338       1.648995      -0.347317      -0.231934       1.929882       0.296985       1.459135          -0.000488
          176              H      14.321384      10.376281       3.020476       0.108971       1.059037 0.75154431E+01  0.72486628E+02                                 1.701323                            1.591167      -0.993731       2.412608                    0.998080       3.416523       9.416324       0.502684       1.263305      -0.712700      -0.004121      -0.004155       0.050210       0.050550      -0.007007      -0.002678       0.004314      -0.017059       0.045904      -0.018724       0.001597       0.017127              1.738828       1.521010       0.098059      -0.266594       1.433201      -0.195077       2.262273          -0.000574
          177              H       9.048377       7.653730      12.701259       0.380237       0.401922 0.23011604E+01  0.17144850E+02                                 1.021793                            0.980832      -1.194209       2.434742                    0.999448       2.512825       6.885310       0.524380       1.567737      -0.650249      -0.002878      -0.009500       0.006241       0.011725       0.005392      -0.000873       0.003349      -0.002624       0.006192      -0.007415       0.001532       0.005883              1.052413       0.939599       0.137801       0.017713       1.275553      -0.139816       0.942087           0.000064
          178              H       8.315675      13.561033       8.850489       0.396230       0.415000 0.23054389E+01  0.16916049E+02                                 0.990582                            0.941717      -1.184512       2.467964                    0.999997       2.189791       5.655750       0.578685       1.442510      -0.674469      -0.007983       0.016274      -0.006530       0.019266      -0.011248      -0.004998       0.003818       0.000459      -0.028810      -0.011161      -0.006330       0.017491              1.022507       0.875106      -0.103921       0.026880       1.152191      -0.196914       1.040224          -0.000376
          179              H      17.319323      21.248326      12.194106       0.392892       0.412195 0.23762090E+01  0.17843480E+02                                 1.040986                            0.999502      -1.282284       2.409277                    0.999465       2.447374       6.728471       0.517365       1.576573      -0.649450      -0.014261      -0.001786      -0.003108       0.014704       0.001494       0.010994       0.004600      -0.000647       0.019208      -0.010841      -0.003905       0.014746              1.059530       1.352557      -0.012146       0.013829       0.864705       0.031071       0.961328          -0.000108
          180              H      10.590704      21.283710      12.259183       0.387085       0.434208 0.25303081E+01  0.19227125E+02                                 1.060867                            1.017985      -1.284426       2.402340                    0.999564       2.462709       6.725538       0.524837       1.535820      -0.656244       0.016269       0.005233       0.005243       0.017876       0.009414       0.001509       0.002258      -0.009454      -0.016747      -0.007749      -0.005959       0.013708              1.082978       1.380193       0.056989      -0.027111       0.974006       0.004829       0.894736          -0.000041
          181              H      12.240693       9.870989      14.918369       0.109603       1.026281 0.71321541E+01  0.68676979E+02                                 1.728349                            1.593002      -1.263136       2.277463                    0.993793       3.717587      10.627673       0.476730       1.334268      -0.695028       0.027038      -0.005335       0.020935       0.034609       0.003078       0.008840       0.001343       0.005466      -0.016420      -0.010409      -0.000968       0.011377              1.808642       1.800973      -0.159411       0.602514       1.613860      -0.158122       2.011094           0.000061
          182              H      12.716114      12.158224      15.039547       0.100475       1.129851 0.78561172E+01  0.77124625E+02                                 1.814929                            1.651962      -1.163791       2.322177                    0.994979       3.681241      10.459284       0.478958       1.302636      -0.702602       0.017910      -0.004305       0.029363       0.034662       0.004671       0.012942      -0.003243      -0.009873       0.004787      -0.017045       0.005654       0.011391              1.908511       1.678987      -0.021142       0.543326       1.531989      -0.106400       2.514556          -0.000056
          183              H      12.841963      14.234826      13.969141       0.120158       1.099670 0.77036623E+01  0.74479989E+02                                 1.731055                            1.602508      -0.775985       2.515342                    0.999731       3.289343       8.964935       0.506791       1.250070      -0.717293       0.029678       0.028482       0.006700       0.041676       0.009545       0.012467      -0.007824      -0.009021      -0.017421      -0.021478       0.008017       0.013461              1.783938       1.899669       0.495486       0.217996       1.898978       0.124405       1.553166           0.000057
          184              H      11.309430      14.704146      12.310796       0.104918       1.097854 0.75830892E+01  0.73140525E+02                                 1.733446                            1.589332      -0.804978       2.491921                    0.999457       3.392539       9.282744       0.508370       1.249150      -0.716299      -0.001979       0.036622      -0.011409       0.038409       0.001515       0.014519      -0.004799      -0.009023      -0.009361      -0.018378       0.005957       0.012421              1.819421       1.440096      -0.047178       0.039083       2.492910      -0.412727       1.525257           0.000013
          185              H       9.976851      13.063246      11.341372       0.117577       1.091537 0.78324283E+01  0.76926516E+02                                 1.769819                            1.648340      -1.344730       2.234472                    0.994984       3.735665      10.658088       0.479400       1.300853      -0.701998      -0.018964       0.008049      -0.026238       0.033360       0.003657       0.006974      -0.005791      -0.020451      -0.010297      -0.014903       0.000942       0.013961              1.831544       1.719749      -0.065041       0.496691       1.626587      -0.079619       2.148295           0.000000
          186              H       8.428934       9.971210      10.805046       0.134451       0.949149 0.69906483E+01  0.66955191E+02                                 1.654392                            1.587788      -0.933299       2.437523                    0.997559       3.528897      10.050120       0.472868       1.352381      -0.692925      -0.015336      -0.024111      -0.001642       0.028623       0.008805       0.005017       0.002774       0.006129      -0.001852      -0.009076      -0.003096       0.012172              1.697931       1.667680       0.323837       0.045040       1.931554      -0.024972       1.494558          -0.000017
          187              H       8.521221      11.509453      11.074331       0.132515       1.033265 0.77403005E+01  0.76181477E+02                                 1.752143                            1.670107      -1.274985       2.272416                    0.994228       3.755732      10.905285       0.460524       1.351332      -0.691840      -0.013085       0.022692       0.005711       0.026810      -0.006444      -0.006135       0.006759      -0.002657       0.018349      -0.009663      -0.004369       0.014032              1.806100       1.712892      -0.285275      -0.022956       2.047706       0.083444       1.657701           0.000005
          188              H      11.249313      11.720640       6.218231       0.130889       1.041464 0.75098884E+01  0.72607901E+02                                 1.705692                            1.611171      -0.938648       2.448981                    0.998568       3.362918       9.358783       0.488737       1.296227      -0.706295       0.016441       0.008199      -0.035105       0.039622      -0.003456      -0.011266      -0.002159       0.004261       0.017616      -0.011704      -0.002586       0.014290              1.749702       1.539313      -0.002723      -0.266391       1.596292      -0.267638       2.113502          -0.000301
          189              H      12.516173       9.674938       6.314725       0.120956       1.089547 0.77625592E+01  0.75967340E+02                                 1.768235                            1.642430      -1.222630       2.304113                    0.995034       3.609661      10.235024       0.480268       1.303167      -0.702631       0.015363       0.005735      -0.035650       0.039241      -0.006789      -0.013306      -0.008200      -0.008787       0.000161      -0.020172       0.007961       0.012210              1.831770       1.746741      -0.010463      -0.290246       1.449085      -0.139090       2.299485           0.000024
          190              H      13.090872       7.717689       7.421036       0.109368       1.179614 0.83450234E+01  0.82630377E+02                                 1.840742                            1.685977      -0.812958       2.493209                    0.999156       3.459532       9.663880       0.484269       1.277342      -0.710667       0.028500      -0.024594      -0.015828       0.040836      -0.013396      -0.010088      -0.004205      -0.002375       0.010003      -0.019777       0.005975       0.013801              1.923440       2.303364      -0.458844      -0.294034       1.868975       0.140603       1.597982          -0.000071
          191              H      12.124643       7.217161       9.467599       0.101646       1.020972 0.70571062E+01  0.66286191E+02                                 1.593335                            1.490778      -0.712890       2.529002                    0.999896       3.233975       8.491996       0.552178       1.180947      -0.732657       0.010183      -0.029815       0.016457       0.035545      -0.011316      -0.010282      -0.007528      -0.008070       0.011313      -0.020570       0.010030       0.010540              1.644769       1.438682      -0.233776       0.071401       2.003955      -0.393694       1.491671           0.000017
          192              H      10.585113       8.672683      10.414584       0.105636       1.060510 0.74808484E+01  0.72989121E+02                                 1.765914                            1.631255      -1.269874       2.258182                    0.996077       3.861230      11.155944       0.470625       1.333902      -0.694221      -0.014978      -0.010307       0.028539       0.033838      -0.012645      -0.005488      -0.011871      -0.010667      -0.001778      -0.020221       0.002832       0.017389              1.844220       1.571688       0.036414      -0.443680       1.540951      -0.168417       2.420021          -0.000011
          193              H      17.945755      22.372358      16.289477       0.124739       0.994743 0.71938676E+01  0.69690727E+02                                 1.718856                            1.622904      -1.345010       2.249873                    0.993475       3.714124      10.785838       0.460510       1.372948      -0.687405      -0.020276       0.006241       0.029586       0.036406      -0.001955      -0.001036       0.003281       0.000820       0.020505      -0.005751      -0.002230       0.007981              1.755952       1.811657      -0.072723      -0.383174       1.351361       0.171672       2.104838           0.000020
          194              H      19.887991      22.922388      17.599996       0.112046       0.962139 0.69490401E+01  0.66438489E+02                                 1.655697                            1.576415      -1.030548       2.390550                    0.996657       3.590329      10.206491       0.477709       1.341058      -0.694581      -0.020904       0.005726       0.028905       0.036128       0.004065      -0.000147       0.008422       0.024256       0.026138      -0.019606       0.008012       0.011594              1.684480       1.638497      -0.078708      -0.356366       1.375821       0.123920       2.039120           0.000001
          195              H      22.189593      23.143358      17.788495       0.103447       0.985195 0.68322517E+01  0.64900622E+02                                 1.669282                            1.551513      -0.939054       2.424885                    0.997985       3.563414      10.023885       0.488026       1.321229      -0.698731       0.013699       0.011277       0.032056       0.036639       0.000413      -0.003260       0.009538       0.017086       0.030295      -0.017062       0.002795       0.014267              1.738428       1.585922       0.178581       0.430603       1.462908       0.241058       2.166455          -0.000009
          196              H      23.551540      22.666911      15.970823       0.099659       1.081358 0.78481133E+01  0.76257838E+02                                 1.697099                            1.604477      -0.966550       2.406809                    0.998456       3.476487       9.510190       0.512453       1.230079      -0.719925       0.034987       0.000659       0.001499       0.035026       0.000322      -0.007120       0.006848       0.021892       0.014269      -0.015918       0.001293       0.014625              1.718747       2.285032       0.137270       0.214195       1.368831       0.057153       1.502378           0.000005
          197              H      22.611886      21.967579      13.966897       0.109650       1.029573 0.72497198E+01  0.69694257E+02                                 1.683167                            1.569373      -1.293739       2.247632                    0.995302       3.711874      10.405908       0.500113       1.273980      -0.707151       0.018595      -0.008369      -0.023967       0.031467       0.003099       0.006760       0.004597       0.019772       0.000056      -0.011709      -0.002592       0.014301              1.731229       1.682348      -0.133020      -0.409416       1.393235       0.335146       2.118104           0.000002
          198              H      21.535198      22.064552      11.983167       0.126374       1.047310 0.82138437E+01  0.81859899E+02                                 1.760416                            1.717858      -1.042561       2.381354                    0.996541       3.685590      10.686956       0.456165       1.347285      -0.693977       0.019365       0.023640       0.002943       0.030701       0.006794      -0.003619      -0.001090      -0.016860      -0.015162      -0.010189      -0.003437       0.013627              1.770918       1.875302       0.269686      -0.095171       1.827895      -0.033622       1.609556          -0.000005
          199              H      20.300501      21.334679      11.368300       0.120885       0.994258 0.76760622E+01  0.75739932E+02                                 1.735230                            1.686163      -1.222903       2.289130                    0.994298       3.876508      11.440960       0.446918       1.388967      -0.683949      -0.021593      -0.002027      -0.016217       0.027080      -0.002066       0.005384       0.002267      -0.000902       0.024854      -0.008217      -0.002171       0.010388              1.751134       1.789088      -0.008693       0.271392       1.526441       0.061787       1.937874          -0.000005
          200              H       9.940495      16.904497      11.787935       0.126457       1.067796 0.77678045E+01  0.75654946E+02                                 1.716082                            1.621959      -1.151003       2.340312                    0.996499       3.482566       9.692523       0.495170       1.270026      -0.710691       0.020047      -0.031896      -0.000089       0.037673      -0.002450      -0.000829       0.005286      -0.018808      -0.023293      -0.009035      -0.005829       0.014865              1.744827       1.776445      -0.319510       0.003978       2.129617      -0.036184       1.328418           0.000017
          201              H       7.980079      15.546393      11.451329       0.113177       0.973540 0.68637398E+01  0.65010418E+02                                 1.635145                            1.540823      -0.910293       2.447925                    0.998444       3.425505       9.495266       0.498549       1.297107      -0.704811       0.020296      -0.030279       0.000457       0.036455       0.000119       0.001796       0.003344       0.001440      -0.058467      -0.019979       0.009327       0.010652              1.677653       1.564971      -0.339931       0.007340       2.106683      -0.018228       1.361304           0.000004
          202              H      19.660079      15.358435      11.256098       0.099674       1.002143 0.69084155E+01  0.65728917E+02                                 1.677833                            1.551481      -0.983220       2.397065                    0.998005       3.594558      10.080774       0.492700       1.306609      -0.701501      -0.011698      -0.033139      -0.005046       0.035504      -0.005974       0.000771       0.004930      -0.014041      -0.045733      -0.016222      -0.001206       0.017428              1.753745       1.620052       0.462939       0.121169       2.248237       0.137277       1.392946          -0.000007
          203              H      18.323304      17.247622      11.417669       0.101129       1.104792 0.80939339E+01  0.79697259E+02                                 1.756625                            1.656264      -1.040998       2.372488                    0.997399       3.604998      10.109446       0.489431       1.270957      -0.710104      -0.034909      -0.001343      -0.000388       0.034937      -0.006293       0.000545       0.005492      -0.002806      -0.042241      -0.015540       0.001477       0.014063              1.779016       2.408806       0.215233       0.144991       1.547335       0.031524       1.380907           0.000011
          204              H      19.290927      19.324768      11.774471       0.113728       1.006690 0.71484900E+01  0.68885533E+02                                 1.699585                            1.591120      -1.304301       2.249086                    0.995488       3.757733      10.752490       0.478596       1.328076      -0.695717      -0.018375       0.024993       0.006771       0.031751       0.006795       0.000093       0.003495       0.007617      -0.032493      -0.011893      -0.001457       0.013350              1.741778       1.663617      -0.411073      -0.066062       2.209934       0.199151       1.351784           0.000001
          205              H      16.105585      10.558182      20.021313       0.122794       0.910495 0.70018018E+01  0.66989003E+02                                 1.595868                            1.580577      -0.876480       2.458871                    0.997766       3.543670      10.037793       0.478476       1.337989      -0.695815       0.017364      -0.009933       0.017722       0.026725      -0.000359       0.002416      -0.004944      -0.004613       0.002917      -0.004893      -0.001852       0.006746              1.591456       1.642321      -0.030219       0.249029       1.387075      -0.117909       1.744972           0.000044
          206              H      14.968768      11.520881      19.532113       0.119955       0.930777 0.70390154E+01  0.67676003E+02                                 1.637529                            1.596941      -0.964762       2.409841                    0.996731       3.676883      10.563405       0.468906       1.358618      -0.690684      -0.012162       0.021024       0.005453       0.024893      -0.002426      -0.003353       0.001013      -0.005016      -0.006129      -0.005231      -0.000039       0.005270              1.656310       1.835012      -0.365178      -0.161014       1.723695       0.191439       1.410221          -0.000087
          207              H      13.622205       6.773459      19.316685       0.106806       1.045246 0.75266492E+01  0.73190737E+02                                 1.732801                            1.628319      -1.112249       2.355862                    0.996615       3.579317      10.161178       0.476808       1.321017      -0.699306      -0.006407      -0.038399       0.028057       0.047987       0.003583       0.000196      -0.008752      -0.015690       0.006399      -0.010201      -0.003639       0.013840              1.771114       1.416653       0.250270      -0.070227       2.213655      -0.343500       1.683033           0.000194
          208              H      14.817750       8.524398      20.263669       0.123892       0.957108 0.70033380E+01  0.67509629E+02                                 1.677740                            1.603102      -1.402482       2.209871                    0.994287       3.804119      11.083222       0.461740       1.376095      -0.685807       0.007126      -0.001808       0.027902       0.028854       0.006664       0.000280      -0.001157      -0.008869      -0.003045      -0.007594      -0.001001       0.008595              1.693159       1.370903       0.036991       0.221252       1.412109      -0.040818       2.296463           0.000260
          209              H      14.722672      10.484734      16.756237       0.127233       0.998615 0.74363704E+01  0.71373086E+02                                 1.625888                            1.577709      -0.867193       2.473376                    0.999247       3.303325       9.015245       0.508403       1.255232      -0.715458       0.007161       0.026824      -0.021888       0.035354       0.006522       0.003331      -0.006590      -0.013644       0.032883      -0.016107       0.001797       0.014310              1.625257       1.535663       0.202563       0.032434       1.821957      -0.191867       1.518152           0.000137
          210              H      13.527127       8.736425      15.811497       0.101106       1.125976 0.78794443E+01  0.77114996E+02                                 1.785713                            1.635701      -1.123327       2.339886                    0.996467       3.593658      10.067899       0.491495       1.273338      -0.709321      -0.007433       0.005694      -0.046425       0.047359       0.004559      -0.001185      -0.007768      -0.016941       0.048214      -0.017673      -0.001828       0.019502              1.871654       1.651805      -0.044638       0.493783       1.570046       0.087857       2.393113           0.000376
          211              H      16.245420      11.488733      17.380080       0.106422       1.083290 0.85247211E+01  0.84561944E+02                                 1.714797                            1.682687      -0.675097       2.543075                    0.999521       3.477102       9.610443       0.495739       1.245541      -0.717685      -0.011097      -0.005418      -0.026866       0.029569      -0.001971       0.000778       0.001077       0.012536       0.029753      -0.011595       0.001568       0.010026              1.719902       1.760446       0.155353       0.328060       1.468643       0.083009       1.930618          -0.000020
          212              H      16.681687      12.475120      18.520051       0.099884       0.917210 0.67945990E+01  0.64632718E+02                                 1.611111                            1.560684      -0.870349       2.454075                    0.996677       3.653644      10.378374       0.478983       1.344304      -0.693787       0.003851       0.028271       0.010469       0.030392       0.000674      -0.002104       0.003988      -0.007718      -0.015271      -0.007172      -0.000480       0.007652              1.633932       1.445516       0.147841       0.023732       2.115298       0.179969       1.340983          -0.000000
          213              H      17.885624       9.951168      18.069000       0.116117       0.986188 0.77716508E+01  0.75983990E+02                                 1.658015                            1.646079      -0.835685       2.475966                    0.997839       3.542297       9.998528       0.479157       1.307432      -0.702931      -0.009069      -0.023593      -0.003874       0.025571      -0.000616       0.004555      -0.000886      -0.009129      -0.007113      -0.007459       0.001442       0.006017              1.652781       1.534799       0.062195       0.024220       2.003759       0.206146       1.419785          -0.000083
          214              H      18.534436      11.299688      17.633656       0.125127       0.996225 0.77345120E+01  0.75566157E+02                                 1.672610                            1.643357      -0.859140       2.465290                    0.997841       3.535531       9.991264       0.478795       1.309369      -0.702339       0.008575       0.016604      -0.020120       0.027460       0.004194      -0.001171      -0.004770      -0.000034       0.011809      -0.006887      -0.000772       0.007658              1.677857       1.796018       0.191506      -0.376040       1.509101      -0.211722       1.728451           0.000154
          215              H      20.373193       9.055236      21.767175       0.108967       1.046794 0.75526838E+01  0.73983236E+02                                 1.777494                            1.662992      -1.220236       2.307258                    0.995030       3.698317      10.761966       0.455369       1.373125      -0.688120       0.016887      -0.042111       0.015930       0.048086      -0.005372       0.003135      -0.001193      -0.023747      -0.011980      -0.012035      -0.003171       0.015206              1.813299       1.629637      -0.203530       0.197553       2.233799      -0.269103       1.576462          -0.000628
          216              H      19.180447       8.947689      19.783445       0.123038       0.949547 0.68096090E+01  0.65233414E+02                                 1.682532                            1.591455      -1.287262       2.273626                    0.994098       3.716163      10.820272       0.458417       1.394755      -0.682978      -0.008126      -0.029988      -0.015317       0.034640      -0.001466       0.009390       0.005502      -0.011801      -0.008463      -0.014177       0.003828       0.010350              1.729527       1.398610       0.108171       0.053008       2.238946       0.306042       1.551025          -0.000452
          217              H      18.633712      12.925385      19.888915       0.134254       0.855280 0.60879993E+01  0.56674715E+02                                 1.567002                            1.504293      -1.110922       2.360597                    0.997371       3.546917      10.159953       0.472030       1.393868      -0.683513      -0.011198       0.025410      -0.014181       0.031180       0.001275       0.007284       0.003165      -0.002984       0.014559      -0.008066      -0.001950       0.010016              1.574430       1.429829      -0.178602       0.141808       1.870847      -0.237543       1.422615          -0.000435
          218              H      19.827856      13.033648      21.877133       0.106869       1.041112 0.75218993E+01  0.73191385E+02                                 1.737626                            1.635187      -0.999145       2.409286                    0.997788       3.558913      10.132865       0.472210       1.333026      -0.697169       0.000333       0.047219       0.018426       0.050688      -0.004314       0.005728       0.003686      -0.035440      -0.015294      -0.018531      -0.002608       0.021138              1.792191       1.548780       0.206642       0.138419       2.110695       0.430241       1.717097          -0.000249
          219              H      13.915857       6.822919      14.543615       0.103182       1.098176 0.77977310E+01  0.75926605E+02                                 1.748068                            1.623502      -0.988229       2.408505                    0.997970       3.462787       9.597824       0.496263       1.267561      -0.711906      -0.014628       0.042937      -0.016243       0.048181      -0.001394      -0.006203      -0.017138      -0.014585      -0.011712      -0.018385      -0.002859       0.021244              1.820001       1.792454      -0.534381       0.027082       2.231094      -0.036773       1.436455          -0.000718
          220              H      15.832928       6.159428      13.504625       0.132639       0.986654 0.71746273E+01  0.68694763E+02                                 1.648947                            1.576548      -1.074115       2.384437                    0.996978       3.401657       9.472683       0.492420       1.299111      -0.704713       0.021630       0.022254      -0.020047       0.036946      -0.010668      -0.010626      -0.010456      -0.002502      -0.008783      -0.021333       0.009015       0.012318              1.674062       1.643387       0.172381      -0.305425       1.637114      -0.296252       1.741685          -0.000593
          221              H      15.747628       2.725316      15.495087       0.130122       0.933099 0.68928895E+01  0.66087658E+02                                 1.649597                            1.591174      -1.332135       2.256629                    0.993754       3.673477      10.624475       0.463791       1.377416      -0.686615       0.016713      -0.026299       0.010163       0.032776      -0.007866      -0.007182      -0.004958       0.006679      -0.014133      -0.013780       0.002051       0.011729              1.670000       1.450215      -0.159262       0.022239       2.077655      -0.084363       1.482131          -0.000706
          222              H      13.819370       3.370628      16.534077       0.101488       0.969221 0.70794114E+01  0.68328152E+02                                 1.695826                            1.616074      -1.203924       2.313612                    0.994529       3.701251      10.739149       0.458719       1.383429      -0.685892      -0.014295      -0.032645       0.031472       0.047545      -0.001655      -0.010675      -0.011241      -0.003495      -0.002763      -0.016605       0.001981       0.014624              1.733255       1.717311       0.245516      -0.275743       1.734642      -0.326753       1.747812          -0.000831
          223              H      17.991902       4.565473      13.982605       0.135180       0.930835 0.71499092E+01  0.69113443E+02                                 1.650276                            1.618892      -1.004867       2.401100                    0.996067       3.650478      10.566734       0.460975       1.374569      -0.687654       0.017795       0.023524       0.007804       0.030511       0.005986       0.005067      -0.000299       0.008246       0.000935      -0.008348      -0.000964       0.009312              1.678172       1.735711       0.280658      -0.015226       1.666888       0.274218       1.631917           0.000300
          224              H      17.537454       3.078087      14.031974       0.102156       1.033140 0.83176652E+01  0.82320364E+02                                 1.675637                            1.672687      -0.890750       2.436038                    0.998172       3.611104      10.096286       0.490615       1.261419      -0.712653      -0.001306      -0.022338       0.006963       0.023435       0.002549      -0.002281      -0.004175      -0.015911       0.015330      -0.011081       0.001079       0.010002              1.671790       1.512311      -0.154783      -0.116953       1.943497      -0.097651       1.559561          -0.000029
          225              H      17.046655       3.018669      11.879941       0.090270       1.060775 0.83525370E+01  0.82500860E+02                                 1.686922                            1.661457      -0.751607       2.495724                    0.999401       3.575107       9.887033       0.500351       1.239342      -0.717984      -0.007769      -0.027318      -0.002193       0.028486       0.010422      -0.007237       0.002377      -0.006571       0.002021      -0.014720       0.003454       0.011266              1.699964       1.577627       0.156061       0.031373       1.976104       0.326506       1.546162          -0.000039
          226              H      16.894240       4.572808      11.778959       0.103025       0.987913 0.75781894E+01  0.72880210E+02                                 1.596248                            1.574660      -0.607698       2.573113                    0.999920       3.386932       9.170907       0.519066       1.226986      -0.721499      -0.009863       0.029053      -0.007377       0.031557      -0.005035       0.000060      -0.004723      -0.006490      -0.000834      -0.006795      -0.001463       0.008258              1.595084       1.595884      -0.292262       0.078619       1.685818      -0.158843       1.503550           0.000043
          227              H       5.391824       4.623654      12.140249       0.127969       0.901732 0.66882724E+01  0.63647271E+02                                 1.622924                            1.572416      -0.990898       2.408960                    0.996369       3.626455      10.450732       0.464289       1.386283      -0.685485       0.008154       0.019126       0.014976       0.025624      -0.001615       0.003860       0.002270      -0.000573      -0.006814      -0.005930       0.002473       0.003457              1.651571       1.621655       0.348142       0.161009       1.802389       0.273785       1.530670           0.000085
          228              H       4.894032       4.182738      10.701821       0.124946       0.954157 0.70336757E+01  0.67832489E+02                                 1.683846                            1.609142      -1.221362       2.291232                    0.994816       3.768604      10.959559       0.460059       1.380503      -0.685692      -0.001298       0.008530      -0.023355       0.024898       0.001230      -0.001891      -0.001327      -0.001404       0.005174      -0.002599      -0.000823       0.003422              1.718175       1.354392       0.032392      -0.133201       1.437539      -0.222337       2.362595           0.000080
          229              H      12.096675      22.233280      10.847683       0.099637       0.985596 0.68706172E+01  0.65942267E+02                                 1.724979                            1.597619      -1.194973       2.312066                    0.994759       3.753943      10.928412       0.458095       1.393099      -0.683414      -0.019670      -0.031337      -0.027095       0.045859      -0.001915       0.015251       0.007699      -0.009167       0.017350      -0.019168       0.001456       0.017712              1.801921       1.541858       0.245972       0.127261       2.127647       0.461810       1.736258          -0.000214
          230              H      11.363967      24.351552      10.437024       0.126435       0.902910 0.66273246E+01  0.62806514E+02                                 1.605279                            1.555185      -1.075485       2.374472                    0.997386       3.556161      10.165181       0.472261       1.368539      -0.688973      -0.018005       0.007924      -0.024929       0.031756      -0.003256       0.009550       0.000794      -0.013546      -0.022133      -0.015296       0.003950       0.011346              1.606774       1.545061      -0.074943       0.317571       1.443297      -0.050115       1.831965          -0.000485
          231              H       6.674063       2.994797      13.367739       0.128035       0.983160 0.70958066E+01  0.67898849E+02                                 1.649414                            1.569871      -1.123297       2.348588                    0.997530       3.509435       9.838853       0.491460       1.302439      -0.702747       0.019997       0.022166       0.006714       0.030599      -0.000159       0.008110      -0.006700      -0.008516      -0.001104      -0.011672       0.000665       0.011007              1.681919       1.651393       0.348471       0.232634       1.933258       0.297996       1.461105          -0.000474
          232              H      13.644588      23.529264      14.240670       0.108831       1.059398 0.75180817E+01  0.72502779E+02                                 1.700023                            1.590149      -0.986890       2.414985                    0.998140       3.415956       9.407518       0.503568       1.261247      -0.713144       0.003904      -0.004021       0.050353       0.050664       0.007011       0.002787       0.004141      -0.017065       0.045610      -0.018691       0.001716       0.016975              1.737420       1.520016      -0.097901       0.266073       1.432327      -0.194728       2.259917          -0.000572
          233              C      17.836686       5.933235      16.486952       0.614690      23.076518 0.20712540E+03  0.40984568E+04                                 7.392158                            5.070114       0.270717       2.159519                    0.998671      21.306600      58.628421       0.665098       0.465407      -1.021672       0.018857       0.025363      -0.038976       0.050180      -0.074199      -0.007046       0.021955       0.006492      -0.125043      -0.060768      -0.037300       0.098068              9.052678       7.492008       3.457358      -0.592140       7.325665      -1.492600      12.340363          -0.002011
          234              C      16.346126      18.419555       1.247686       0.579449      21.539413 0.23547638E+03  0.48053829E+04                                 7.129957                            5.439615      -0.059231       2.037306                    0.998807      22.373613      62.270152       0.636950       0.471216      -1.019763      -0.022450      -0.028759       0.033374       0.049446       0.045288       0.065811       0.046845       0.039023      -0.086148      -0.075692      -0.034808       0.110500              8.415375       6.560426      -0.998068      -2.924775       8.086540      -2.277739      10.599159          -0.001111
          235              C      18.611340       6.069373      18.863389      -0.179101      39.608118 0.49693374E+03  0.12134352E+05                                10.189207                            7.530185      -0.085788       1.920272                    0.999631      31.528843      93.741122       0.586197       0.427902      -1.052250       0.002186      -0.025898      -0.009593       0.027704       0.001467      -0.006231       0.001735       0.002018      -0.096916      -0.033153       0.014737       0.018416             11.817749       8.286618       3.690364       0.801183       9.524547      -0.284085      17.642083           0.000526
          236              C      17.828294       5.450837      17.878256      -0.157586      43.725861 0.50405234E+03  0.12186534E+05                                10.537039                            7.361329       0.093857       2.004493                    0.999359      29.256606      82.823737       0.628396       0.403151      -1.082544       0.025765      -0.005140       0.019857       0.032933       0.001772       0.006724       0.024875       0.029014      -0.000719      -0.033322       0.009966       0.023356             13.047127       8.682125       4.309555      -0.112621      10.822369      -2.656800      19.636888          -0.003135
          237              C      16.986517       4.426905      18.353993       0.230204      33.130234 0.38389584E+03  0.87375440E+04                                 9.081202                            6.648528       0.095436       2.039156                    0.999461      25.770165      72.582827       0.623249       0.431786      -1.055987      -0.054323      -0.039685      -0.081509       0.105686       0.043291       0.033853       0.037657       0.012338      -0.035408      -0.044498      -0.033389       0.077887             10.966701       8.053751       3.684918       0.988173      10.464222      -2.810577      14.382129          -0.000698
          238              C      16.985116       3.932811      19.657779      -0.019520      40.288200 0.46921129E+03  0.11187962E+05                                10.229335                            7.246918      -0.044802       1.984765                    0.999379      27.800153      79.195214       0.612004       0.419730      -1.067371      -0.036351      -0.078211       0.042861       0.096309       0.026868      -0.001145      -0.000079       0.007007      -0.115864      -0.038647      -0.007769       0.046416             12.748118       7.916714       4.584634       0.813500      14.670598      -1.934627      15.657041          -0.000337
          239              C      17.668883       4.663289      20.660864       0.043399      34.873815 0.42212409E+03  0.98364800E+04                                 9.349653                            6.924854      -0.065393       1.987120                    0.999439      27.093986      77.166715       0.617013       0.426003      -1.059755       0.015749      -0.004791       0.029160       0.033485       0.008495       0.005029       0.005306       0.010640      -0.016934      -0.009725      -0.005475       0.015200             10.958435       7.400254       3.968134       0.888681      10.721660       0.372674      14.753392           0.000154
          240              C      18.474305       5.729076      20.205324       0.080311      34.208280 0.39612661E+03  0.90906114E+04                                 9.221988                            6.696596      -0.185640       1.951410                    0.999170      26.565536      75.232955       0.628697       0.424527      -1.060038       0.005702      -0.008119      -0.000608       0.009940      -0.003322       0.006638       0.004061       0.005574       0.075421      -0.017928      -0.008709       0.026637             10.800809       7.525008       3.901495       0.860615       9.955801      -0.154867      14.921617          -0.000026
          241              C      19.226588       6.454552      21.134356      -0.160511      35.355641 0.46053903E+03  0.11013237E+05                                 9.407500                            7.205494       0.120288       2.000623                    0.999662      30.316586      88.657743       0.605850       0.422759      -1.057410      -0.003387      -0.016999       0.004981       0.018034       0.021764      -0.018942      -0.015637       0.001749      -0.050482      -0.027472      -0.013173       0.040645             10.564357       7.592416       3.470709       1.685334      10.681281      -0.243561      13.419375           0.000114
          242              C      12.249108       2.491779       0.035905      -0.094298      30.802630 0.41084611E+03  0.95225403E+04                                 8.516737                            6.759196       0.283716       2.071652                    0.999805      28.565145      81.514935       0.633710       0.417006      -1.063920      -0.010941      -0.031060      -0.007693       0.033818       0.018650       0.015766       0.001911       0.014965       0.064367      -0.031906       0.000532       0.031374              9.267762       8.240562       2.904503       1.046892       8.263235      -1.574821      11.299489          -0.000045
          243              C      11.368178       1.503268       0.448808      -0.066597      30.707292 0.40393406E+03  0.93309594E+04                                 8.536011                            6.723905       0.285618       2.075688                    0.999789      28.316659      80.903886       0.631722       0.419724      -1.061253       0.011233       0.016266      -0.029755       0.035723      -0.001632       0.000646      -0.005447       0.011644       0.078484      -0.019743      -0.007088       0.026831              9.367751       7.943262       3.122010       0.831547       8.356062      -0.323735      11.803930           0.000103
          244              C      17.550025       4.347384      22.027484      -0.156318      34.914789 0.47018720E+03  0.11318498E+05                                 9.398227                            7.356260      -0.052194       1.955120                    0.998699      30.305891      89.334275       0.589540       0.431593      -1.050459       0.011124       0.006342      -0.013461       0.018579       0.006719      -0.007860      -0.004060      -0.008816       0.012740      -0.012029      -0.000902       0.012931             10.466139       7.742475       3.235594       1.112798       9.683554       0.595307      13.972387          -0.000042
          245              C      23.025772      25.574202      20.090878      -0.260666      33.676881 0.46967083E+03  0.11368684E+05                                 9.370565                            7.363391      -0.549093       1.810337                    0.996443      31.217224      94.039273       0.584516       0.432906      -1.043594       0.079565      -0.013065      -0.003052       0.080688       0.005648      -0.004786      -0.019963      -0.033455      -0.037877      -0.021961      -0.011177       0.033138             11.277101       8.348700       0.964702      -0.321087      15.816733      -3.116550       9.665868          -0.000203
          246              C      24.844958      21.920195      21.486671      -0.134721      36.123382 0.45938567E+03  0.11009612E+05                                 9.615023                            7.265730      -0.153052       1.913724                    0.999431      30.524685      90.186189       0.593061       0.430936      -1.049410      -0.013389       0.008441       0.010193       0.018827       0.004904       0.016879       0.001593      -0.009217      -0.092404      -0.036789       0.012993       0.023796             11.089025       8.751736      -1.446169      -4.394040       9.508669      -2.265233      15.006670          -0.001153
          247              C      23.923477      22.616055      22.258620      -0.209938      46.090910 0.57687282E+03  0.14425434E+05                                10.987896                            7.903431       0.023388       1.965008                    0.999660      30.999587      89.245533       0.603219       0.406053      -1.080622       0.035479      -0.030382      -0.023427       0.052256      -0.011993      -0.012978       0.004532      -0.007503      -0.015917      -0.017362      -0.003231       0.020593             13.693152       9.625636      -1.674319      -4.805174      13.441547      -4.930555      18.012272          -0.003579
          248              C      23.344582      23.780643      21.767175       0.238960      31.202239 0.36249597E+03  0.81389687E+04                                 8.705024                            6.449790       0.134615       2.050858                    0.999405      25.558231      71.668886       0.633900       0.430347      -1.056095      -0.085368       0.048782       0.067896       0.119487      -0.044771      -0.023508       0.023055       0.019412      -0.067920      -0.037442      -0.031436       0.068878             10.489521       7.340831      -1.490131      -3.094335      11.205650      -3.696354      12.922083          -0.000385
          249              C      23.688566      24.252001      20.506026      -0.035932      40.092315 0.47113955E+03  0.11243332E+05                                10.180033                            7.263917       0.045449       2.013418                    0.999527      27.891115      79.438335       0.611135       0.419975      -1.067418      -0.015581       0.072948      -0.056417       0.093526      -0.036193       0.009698      -0.021790      -0.023894      -0.104839      -0.041691      -0.019575       0.061266             12.599918       8.348159      -2.812495      -3.242960      15.636920      -3.358181      13.814675          -0.000356
          250              C      24.611445      23.553510      19.731832       0.044147      33.268728 0.40181251E+03  0.92638278E+04                                 9.047247                            6.760486      -0.092696       1.979525                    0.999415      26.923437      76.688189       0.622839       0.426544      -1.057660       0.016081       0.004485      -0.013633       0.021553      -0.006327      -0.004605       0.002236       0.001960       0.021067      -0.010024      -0.000355       0.010379             10.468263       7.937934      -2.929424      -2.965363      11.114163      -1.897718      12.352693           0.000064
          251              C      25.188942      22.388922      20.223277       0.077922      33.639824 0.38231486E+03  0.86973165E+04                                 9.130275                            6.580528      -0.090371       1.988957                    0.999314      26.188254      73.873520       0.633885       0.424748      -1.059758       0.005272      -0.000273       0.001299       0.005437       0.004756      -0.012577      -0.003154      -0.005699       0.048429      -0.016834      -0.005065       0.021900             10.777641       9.068388      -2.571917      -4.059841      10.223574      -1.930453      13.040960          -0.000322
          252              C      12.128821      21.693061      19.451327      -0.123073      34.277969 0.44997386E+03  0.10715290E+05                                 9.304141                            7.196497      -0.081394       1.951073                    0.999197      29.673629      87.043865       0.595941       0.431605      -1.050284      -0.010489       0.009602      -0.012994       0.019263       0.003644       0.015752      -0.004815      -0.027362      -0.032762      -0.026178       0.006216       0.019962             10.431576      10.300470      -2.248098      -4.059594       9.723844      -1.216785      11.270413          -0.000122
          253              C      12.472805      22.161788      18.187934      -0.095436      31.489735 0.42237581E+03  0.98858386E+04                                 8.727262                            6.905475       0.082199       2.004275                    0.999634      29.096570      84.217035       0.618119       0.423369      -1.056887      -0.014654       0.017712       0.009793       0.024987      -0.014200      -0.025745       0.004200      -0.002720      -0.001512      -0.028450      -0.002419       0.030869              9.637534       9.876907      -2.534348      -2.327892       8.899749      -2.070260      10.135946          -0.000094
          254              C      11.895308      23.329007      17.698733      -0.092558      30.519753 0.40705135E+03  0.93878534E+04                                 8.365287                            6.662058       0.361962       2.089700                    0.999638      28.455267      80.303010       0.649516       0.408883      -1.071997       0.002245      -0.014381       0.025126       0.029037      -0.007417      -0.015621      -0.016463       0.007960       0.059882      -0.028674      -0.002035       0.030710              9.115761       8.720358      -3.103796      -1.987721       8.846810      -1.214132       9.780114          -0.000025
          255              C      24.955429      24.024867      18.470683      -0.152224      35.112170 0.47173636E+03  0.11382310E+05                                 9.468801                            7.398797      -0.128849       1.928707                    0.998792      30.491360      90.430905       0.583339       0.435165      -1.046715       0.005659      -0.022221       0.010919       0.025398      -0.009990       0.015607      -0.012632      -0.000538      -0.001577      -0.016330      -0.009248       0.025578             10.553410       8.783001      -3.058278      -2.894061      10.769561      -1.281628      12.107669          -0.000140
          256              C      16.449587       4.455504       7.968581       0.611967      24.010320 0.24328194E+03  0.50108956E+04                                 7.667696                            5.541585      -0.142704       2.006663                    0.999307      22.341990      62.698870       0.628219       0.473358      -1.017473      -0.044129      -0.020387      -0.008991       0.049435       0.018153      -0.008405      -0.022084      -0.034053       0.290733      -0.073351      -0.028026       0.101377              9.047667      12.809300       0.551950       0.298390      10.236227       0.635557       4.097473          -0.000522
          257              C      11.506601       1.845038       5.594388       0.574978      26.462595 0.28422966E+03  0.60717973E+04                                 8.187997                            5.988827      -0.138626       1.996197                    0.999393      23.277178      66.003622       0.605917       0.473201      -1.020015       0.047853       0.025739       0.019289       0.057658      -0.021607       0.019920      -0.022315      -0.144735      -0.089887      -0.068413      -0.027127       0.095540              9.685987      14.221112       0.662371       1.601466       4.652466       0.828371      10.184382           0.001567
          258              C       4.508105       5.708618       8.231134      -0.138803      35.698200 0.46479326E+03  0.11171509E+05                                 9.557026                            7.311651      -0.073766       1.940431                    0.999606      30.452229      90.093578       0.590815       0.431323      -1.049206      -0.007286      -0.009915      -0.014999       0.019400      -0.006577      -0.011184      -0.006366      -0.028343       0.130442      -0.039201      -0.006381       0.045583             10.763023      14.450584       2.634846       0.747711      12.805213       0.800190       5.033272           0.000111
          259              C       3.944591       4.459320       8.006730      -0.169292      41.311022 0.49568121E+03  0.11967133E+05                                10.228620                            7.342857       0.044096       1.991797                    0.999482      29.359396      83.809616       0.621956       0.407905      -1.076395       0.013233       0.019123      -0.011714       0.026039       0.034638       0.004050      -0.002063      -0.037014       0.034072      -0.045313       0.011716       0.033598             12.229074      17.878719       0.711080       0.448043      13.537980       1.143263       5.270523           0.001587
          260              C       4.761198       3.339637       7.896772       0.247747      29.534420 0.35988705E+03  0.80875895E+04                                 8.455880                            6.484504       0.060817       2.033522                    0.999805      25.568769      72.364871       0.622063       0.438146      -1.048533      -0.063874      -0.099550      -0.021267       0.120176       0.012884       0.007852       0.018177      -0.084726      -0.094339      -0.037946      -0.025909       0.063855              9.566328      13.169921       0.020210      -0.274507      10.851113       1.079412       4.677949          -0.000102
          261              C       6.139921       3.469253       8.011218      -0.045760      38.791368 0.47199819E+03  0.11283133E+05                                 9.972086                            7.283311       0.045022       2.012184                    0.999548      28.138926      80.543036       0.607950       0.421453      -1.065140       0.083319      -0.050410      -0.011389       0.098046      -0.034951      -0.000200      -0.000169      -0.050958      -0.101589      -0.033872      -0.026312       0.060184             11.769473      13.630590      -0.375647      -0.480819      15.927995       2.673429       5.749833           0.000052
          262              C       6.703436       4.720465       8.233378       0.049627      32.264065 0.39697219E+03  0.91163478E+04                                 8.842156                            6.702029      -0.090828       1.980331                    0.999447      26.759997      75.850037       0.628581       0.424311      -1.060002       0.019185       0.007574      -0.009794       0.022833       0.001830       0.004384      -0.000834      -0.010238      -0.017430      -0.008924       0.000583       0.008342              9.982340      11.646061       1.547138       0.473874      13.588067       1.724354       4.712892          -0.000025
          263              C       5.886829       5.840148       8.343336       0.077550      32.054230 0.38285134E+03  0.87098491E+04                                 8.836457                            6.587761      -0.116618       1.979579                    0.999230      26.183670      73.786529       0.633357       0.425086      -1.059879       0.003974       0.008048      -0.012249       0.015185       0.006935       0.003297       0.004222       0.032734      -0.023136      -0.015557      -0.006635       0.022192             10.117727      12.521276       2.295797       0.572081      13.217811       1.071676       4.614092           0.000072
          264              C       6.450343       7.089447       8.567740      -0.137610      32.308253 0.44428800E+03  0.10498902E+05                                 8.775684                            7.019601       0.262566       2.055873                    0.999801      29.334950      84.468079       0.623211       0.415902      -1.064847       0.009356      -0.015622      -0.012528       0.022103      -0.025029       0.000714       0.004407      -0.005377      -0.025306      -0.021865      -0.007733       0.029598              9.651133      11.203847       2.338054       0.736042      12.699794       0.694388       5.049757           0.000012
          265              C       7.829067       7.223607       8.682186      -0.101711      30.056187 0.43753358E+03  0.10311301E+05                                 8.429062                            7.022632       0.268911       2.064937                    0.999596      29.018113      83.748221       0.614871       0.422688      -1.059361      -0.001682      -0.028871      -0.009881       0.030562       0.009119       0.002304       0.009671      -0.026913      -0.035467      -0.014595      -0.010256       0.024851              8.997471      10.486029       1.450842       0.763509      11.363701       0.630656       5.142682          -0.000062
          266              C       8.645674       6.101294       8.569984      -0.081766      29.587286 0.40983223E+03  0.94950452E+04                                 8.273038                            6.739512       0.221222       2.047650                    0.999831      28.636394      81.753658       0.636111       0.415606      -1.064605      -0.027930       0.008890      -0.011688       0.031555      -0.004942       0.002486       0.004115       0.032959      -0.038886      -0.016469      -0.007313       0.023781              8.911670       9.520025       1.603225       0.695147      12.345499       1.247340       4.869486          -0.000030
          267              C       8.082160       4.851995       8.345580      -0.155567      34.363800 0.45928201E+03  0.10978864E+05                                 9.258935                            7.238712      -0.068964       1.946197                    0.999364      30.110068      88.120099       0.598899       0.427833      -1.053954      -0.017297       0.015563      -0.010164       0.025391      -0.015121      -0.000168      -0.001458      -0.005938      -0.030716      -0.011337      -0.009226       0.020562             10.186525      11.487966       2.028072       0.711864      13.888291       2.068599       5.183317          -0.000001
          268              C       6.936953       2.172789       7.932677      -0.263837      33.595315 0.51018318E+03  0.12579993E+05                                 9.300112                            7.639836      -0.472749       1.825185                    0.995772      31.865374      96.197641       0.579000       0.429016      -1.048232       0.004279       0.066141      -0.070894       0.097051       0.000294      -0.007204       0.016702       0.030766       0.011510      -0.026851       0.007271       0.019580             10.580684      10.519936      -3.216030      -2.358730      11.629508       2.545894       9.592608          -0.000006
          269              C       9.404958       1.333022       4.351191      -0.150383      36.109130 0.46095873E+03  0.11036547E+05                                 9.569711                            7.234738      -0.063487       1.937976                    0.999468      30.506347      89.551323       0.600786       0.425809      -1.054481       0.007116       0.028269       0.006836       0.029942      -0.010746      -0.010421      -0.005411      -0.061039       0.014371      -0.037707       0.007208       0.030499             10.876232      14.955379       1.335090       3.227371       5.367166       1.637146      12.306153           0.000003
          270              C       9.983852       1.742432       5.549508      -0.134772      41.240250 0.49959486E+03  0.12076281E+05                                10.242702                            7.378078       0.060532       1.998946                    0.999440      29.219191      83.255497       0.620142       0.408601      -1.076744      -0.014398       0.015410      -0.037315       0.042862       0.012684       0.018951      -0.005045      -0.028360       0.016630      -0.031962       0.014141       0.017822             12.304771      18.538705       0.689799       1.938232       5.704155       1.928617      12.671454          -0.001191
          271              C       9.184023       2.016002       6.651331       0.229155      30.792512 0.38901505E+03  0.88928154E+04                                 8.663813                            6.719584       0.105965       2.040329                    0.999632      26.031293      73.732522       0.615579       0.435261      -1.052761       0.061514       0.042915       0.097113       0.122706       0.016599       0.024053       0.035031       0.004488       0.188996      -0.049966      -0.031501       0.081467              9.750217      13.642925      -0.254966       0.477048       5.138942       1.720060      10.468785           0.000056
          272              C       7.803901       1.882793       6.557081      -0.047245      39.359013 0.49863823E+03  0.12056077E+05                                10.051149                            7.484851       0.077829       2.018806                    0.999405      28.336300      80.940122       0.601276       0.421320      -1.067754      -0.075202       0.026692       0.042259       0.090297      -0.011054      -0.036167       0.011633       0.010992       0.127761      -0.036468      -0.026022       0.062490             11.729326      14.292329      -0.121255       0.497057       6.799876       3.868280      14.095773          -0.000025
          273              C       7.223609       1.474099       5.363252       0.052656      31.671972 0.39631359E+03  0.91019823E+04                                 8.740872                            6.702281      -0.089283       1.980702                    0.999382      26.786083      76.050883       0.627439       0.425048      -1.059014      -0.018057       0.016807      -0.009301       0.026363       0.004700       0.004221      -0.001268       0.008305       0.010142      -0.008705       0.001112       0.007593              9.785040      11.728689       1.129352       1.530244       5.485751       2.794232      12.140678          -0.000001
          274              C       8.024836       1.197899       4.259185       0.082695      32.382170 0.38315848E+03  0.87125227E+04                                 8.880613                            6.575358      -0.146094       1.968838                    0.999270      26.166778      73.553388       0.636574       0.423147      -1.061829      -0.005925       0.018523      -0.010209       0.021965       0.004410       0.008073       0.002329       0.028529      -0.029413      -0.012451      -0.009565       0.022016             10.220444      12.847091       1.292280       2.478898       5.183740       2.206432      12.630500          -0.000011
          275              C       7.444544       0.789205       3.065357      -0.146592      33.035726 0.44558122E+03  0.10526653E+05                                 8.882640                            7.012589       0.284590       2.060062                    0.999807      29.390741      84.343325       0.626443       0.413867      -1.067213      -0.009454       0.024056       0.006954       0.026766      -0.005159      -0.025489       0.009278       0.012125       0.022773      -0.021301      -0.011755       0.033057              9.860788      11.141622       1.332624       2.286293       5.615258       1.657694      12.825485          -0.000017
          276              C       6.064422       0.655995       2.971107      -0.104640      30.685770 0.44152065E+03  0.10433726E+05                                 8.547724                            7.055235       0.193083       2.034743                    0.999821      29.278522      84.743575       0.613076       0.422769      -1.058819       0.002226       0.023310       0.024373       0.033798       0.006467       0.004207       0.015035       0.001500       0.055853      -0.018533      -0.007718       0.026251              9.146660      10.544956       1.188173       1.128273       5.533747       1.513056      11.361276           0.000023
          277              C       5.263194       0.929565       4.072930      -0.083472      29.695859 0.41377119E+03  0.96307013E+04                                 8.350277                            6.810992       0.172391       2.034886                    0.999716      28.839012      83.125687       0.625917       0.420428      -1.059175       0.026612       0.016029      -0.011744       0.033212       0.000631      -0.005126       0.003661       0.025255      -0.033779      -0.014075      -0.005048       0.019122              8.950838       9.823851       1.052922       1.369199       5.401801       2.125188      11.626862          -0.000041
          278              C       5.843487       1.336345       5.269003      -0.155835      34.005560 0.46541868E+03  0.11182950E+05                                 9.257617                            7.330694      -0.079670       1.946827                    0.998831      30.251972      89.294806       0.588730       0.432990      -1.048884       0.015454       0.016989      -0.020629       0.030870      -0.005737      -0.012872      -0.001099      -0.006326       0.004667      -0.015834       0.003058       0.012775             10.099670      11.481770       1.140045       1.751069       6.243529       3.089160      12.573709          -0.000023
          279              C       8.627478      11.139049      18.919490      -0.252919      27.767028 0.45419364E+03  0.10834755E+05                                 8.068971                            7.117527      -0.154857       1.945379                    0.996746      29.919534      87.675779       0.613875       0.418262      -1.059177       0.039163      -0.068302       0.014579       0.080072      -0.008531       0.027408      -0.008457      -0.005673       0.027134      -0.027902      -0.005570       0.033471              8.813236      10.604894       0.519388       2.616090       7.286355       1.273337       8.548460           0.000022
          280              C      20.834643      10.183648      15.681342       0.080089      26.583230 0.36776098E+03  0.83217562E+04                                 7.839732                            6.496671       0.125972       2.046094                    0.999653      26.874289      76.694689       0.628940       0.430375      -1.051668       0.008916      -0.041795       0.014354       0.045082      -0.025738      -0.025991      -0.009856       0.008067       0.006616      -0.041610       0.008293       0.033317              8.462905       5.805842       2.102162       2.157454       9.697693       0.838232       9.885179          -0.000556
          281              C      21.550571      10.907445      16.628327      -0.190483      31.192111 0.46785915E+03  0.11228930E+05                                 8.659316                            7.286253       0.035809       1.989696                    0.998402      30.010195      87.830129       0.599733       0.425525      -1.056021      -0.005047      -0.002834      -0.013603       0.014783      -0.002130      -0.013651       0.013130       0.001933      -0.030552      -0.022324       0.002902       0.019422              9.199519       6.469853       1.932308       2.771447      10.124551       0.436399      11.004152          -0.002581
          282              C       7.897568      10.324392      17.844596       0.188053      27.792091 0.39069783E+03  0.89225545E+04                                 8.171997                            6.745412      -0.027905       2.021888                    0.999441      25.259300      71.032051       0.614116       0.436724      -1.054043       0.017992       0.011305       0.021433       0.030181       0.004795       0.016928       0.013505       0.022204      -0.013612      -0.022355      -0.004816       0.027171              9.042579       7.452074       2.690213       3.484614       9.215866       1.049345      10.459798           0.002432
          283              C       7.510238       9.018258      18.118368      -0.208047      30.877467 0.45270104E+03  0.10747348E+05                                 8.520424                            7.091306       0.246010       2.051175                    0.999573      29.845848      86.121372       0.619361       0.416555      -1.064494      -0.001814      -0.010720      -0.001596       0.010989      -0.010739       0.004805      -0.012377       0.012475       0.026796      -0.019688      -0.000137       0.019825              9.308425       7.712916       3.535943       2.568537      10.741394       1.910653       9.470966          -0.002496
          284              C      20.777310       8.292547      17.173628       0.077911      27.827034 0.37137744E+03  0.84307906E+04                                 8.148153                            6.558766       0.037985       2.015856                    0.999574      27.066846      77.567798       0.621145       0.434370      -1.048418       0.000061       0.029117      -0.039564       0.049123      -0.020135      -0.027817      -0.014483      -0.006652      -0.007081      -0.042794       0.015859       0.026935              9.052385       6.732120       3.197990       1.922846      10.702782       1.478559       9.722252           0.001258
          285              C       9.606287      10.303274      19.734076      -0.154977      25.667439 0.41766621E+03  0.97745112E+04                                 7.729147                            6.872152      -0.066228       1.978501                    0.998355      28.966359      84.575583       0.617239       0.424021      -1.053642       0.024012       0.042439      -0.084264       0.097355      -0.025147      -0.002793      -0.006446       0.048919      -0.068719      -0.030300      -0.016233       0.046533              8.317279      11.681997       0.035982       1.045697       5.951759       0.018672       7.318082           0.000188
          286              C      11.004588      10.235051      19.078817      -0.257404      27.380113 0.45291523E+03  0.10797042E+05                                 7.975340                            7.101478      -0.123537       1.951966                    0.997059      30.084217      88.139429       0.615328       0.417553      -1.059587      -0.064900       0.052145       0.036012       0.090708       0.016184      -0.009517      -0.002924       0.009578       0.006474      -0.018575      -0.002057       0.020632              8.471581      11.568302       1.197410      -0.514287       7.680771       0.019288       6.165672          -0.000289
          287              C      13.033524      13.102832      17.555115       0.076124      26.762609 0.36617138E+03  0.82882890E+04                                 7.925555                            6.509472       0.218420       2.083447                    0.999299      26.802910      76.849401       0.623573       0.433949      -1.048043      -0.003463       0.018970       0.045108       0.049057      -0.032842       0.002401       0.000261       0.045301      -0.004702      -0.039160      -0.001614       0.040774              8.533579       6.579008       2.672022      -0.284210       9.357788       1.560649       9.663942           0.001238
          288              C      12.318993      11.918495      17.680781      -0.202817      31.232827 0.47634711E+03  0.11476192E+05                                 8.630617                            7.321608       0.096348       2.002395                    0.999107      30.260976      88.531891       0.602436       0.422008      -1.058948       0.001739       0.012135      -0.006574       0.013910      -0.003844       0.017317       0.013160       0.016441      -0.037996      -0.028083       0.004863       0.023220              9.090609       7.234503       2.676979      -1.033395       9.605659       0.782542      10.431666          -0.003685
          289              C      11.797425      11.544742      18.912758       0.188653      27.265081 0.39226856E+03  0.89598756E+04                                 8.026847                            6.746802      -0.025193       2.024412                    0.999445      25.162276      70.570739       0.616232       0.435155      -1.055880      -0.019000      -0.025321       0.003413       0.031840       0.009478      -0.001210      -0.005880      -0.000649      -0.051326      -0.018405      -0.000360       0.018765              8.597605       7.534367       3.380203      -0.887682       9.277845       0.965581       8.980603           0.002807
          290              C      11.991786      12.356040      20.023557      -0.180894      30.418980 0.44892729E+03  0.10625437E+05                                 8.429712                            7.070396       0.286871       2.082511                    0.998398      29.007451      83.317708       0.619716       0.417583      -1.064844      -0.003222       0.008122       0.007133       0.011280      -0.007733       0.003468      -0.015316       0.009409      -0.024690      -0.020348       0.001877       0.018471              9.015108       7.124094       3.291437      -0.059460      10.335349       1.475313       9.585880          -0.003823
          291              C      12.706318      13.543007      19.900135       0.083005      26.360194 0.37208999E+03  0.84539027E+04                                 7.861593                            6.582895       0.135301       2.055240                    0.999440      26.825920      76.994787       0.617276       0.436734      -1.046639      -0.002601       0.008721      -0.046648       0.047527      -0.025163       0.000185      -0.002050       0.017908       0.061239      -0.036958       0.016095       0.020863              8.408338       6.775961       2.878835      -0.275088       9.882835       1.057870       8.566218          -0.000872
          292              C       7.285117       5.934198      14.812899       0.039325      28.089032 0.37916342E+03  0.86485859E+04                                 8.145442                            6.583963       0.105349       2.027038                    0.999732      27.580298      79.116201       0.626337       0.428726      -1.052304      -0.007598       0.040775      -0.042687       0.059519       0.024512       0.001612      -0.026432       0.032915       0.082127      -0.050807       0.011298       0.039509              9.089123      11.647664      -3.169339      -2.471756       6.743484      -0.055101       8.876222           0.000064
          293              C       8.445707       5.252552      14.514442      -0.203198      32.454011 0.45931247E+03  0.10973133E+05                                 8.888737                            7.191553       0.014483       1.975546                    0.999542      30.139558      88.006354       0.607177       0.422249      -1.058061       0.035282       0.050598       0.016155       0.063765      -0.003178       0.011885      -0.018503      -0.005563      -0.041024      -0.026595       0.002752       0.023843              9.927176      13.207164      -3.085636      -2.607533       7.612202      -0.282569       8.962162          -0.005487
          294              C       9.032995       5.312475      13.266757       0.282859      28.917036 0.36164806E+03  0.81340755E+04                                 8.484720                            6.521177      -0.173629       1.972692                    0.998549      24.766996      70.040722       0.617571       0.440958      -1.047245       0.068848       0.032848       0.020389       0.078960       0.011407       0.010759       0.028318      -0.027237      -0.064437      -0.035762      -0.007020       0.042782              9.997483      12.204628      -4.288609      -0.866723       9.553452       0.078202       8.234367           0.005519
          295              C       8.389779       6.095664      12.322017      -0.267343      33.708060 0.50291620E+03  0.12326348E+05                                 9.162561                            7.559114      -0.189501       1.899441                    0.999232      31.627769      94.438893       0.586530       0.426067      -1.052602       0.002512       0.043105       0.003467       0.043317       0.007208      -0.010467       0.015788       0.002803       0.030903      -0.023152       0.002074       0.021078             10.097761      11.435330      -3.029070       0.368299       9.369313      -1.122138       9.488641          -0.004820
          296              C       7.229189       6.777791      12.609253       0.075178      27.246152 0.38210707E+03  0.87774113E+04                                 8.129151                            6.728844      -0.210555       1.936850                    0.998805      27.608385      80.816556       0.600064       0.444352      -1.037603       0.012301      -0.002155       0.046381       0.048033       0.028410       0.013914      -0.014395       0.008611       0.042540      -0.042833       0.020294       0.022539              8.903423      11.015643      -1.927527      -1.522622       6.590104      -0.901022       9.104523           0.000696
          297              C      10.305449       4.562656      12.968300      -0.257428      32.638370 0.45286058E+03  0.10832081E+05                                 9.146135                            7.165661      -0.351096       1.878228                    0.997388      30.410065      90.237901       0.602254       0.425186      -1.051229      -0.047678      -0.062989       0.031884       0.085190      -0.012719       0.006079      -0.006301      -0.074114       0.034181      -0.045315       0.009659       0.035656             11.070328      10.851974      -5.626525      -1.109124      15.399509       2.390292       6.959499          -0.000113
          298              C      10.431295       3.059216      13.116406      -0.145581      25.913628 0.40303301E+03  0.93382384E+04                                 7.745292                            6.707945       0.075215       2.020799                    0.999306      28.671035      83.002505       0.631411       0.418668      -1.058136       0.088476       0.066569       0.010465       0.111216      -0.033938       0.015983       0.002405      -0.016052      -0.050710      -0.036753      -0.007673       0.044427              8.673927       9.223682      -3.117903      -0.778437      10.539293       0.950741       6.258805          -0.000020
          299              C      11.857561       2.554919      13.302661      -0.241950      27.465036 0.43678711E+03  0.10321459E+05                                 8.005736                            6.975017      -0.175453       1.946735                    0.996304      29.458525      86.005620       0.620559       0.417688      -1.059209      -0.068266       0.030456      -0.022190       0.077975      -0.013472      -0.017018       0.004630       0.045683       0.028785      -0.031316      -0.002991       0.034307              8.703319       8.527108      -1.852955      -0.149151       8.240171      -0.010864       9.342677           0.000212
          300              C      12.374938       1.713745       9.626926       0.058569      28.521733 0.38630167E+03  0.88661729E+04                                 8.298024                            6.706579       0.053020       2.020427                    0.999286      27.418102      79.291106       0.611209       0.436623      -1.045908       0.021024       0.047335      -0.004588       0.051996       0.003636       0.015703       0.001101       0.008692      -0.082326      -0.032335       0.008385       0.023950              9.082433       7.028237       1.822769      -1.316005       7.971425       1.702423      12.247637           0.002638
          301              C      18.932964      24.398532      10.930713      -0.202749      32.071579 0.45292446E+03  0.10760391E+05                                 8.745340                            7.099366       0.220049       2.049825                    0.999184      29.613787      85.649117       0.617816       0.417296      -1.063387       0.005645       0.000772      -0.007082       0.009089      -0.003389      -0.002519      -0.024385      -0.012722      -0.031617      -0.026848      -0.000562       0.027410              9.579105       6.325424       1.339400      -1.671869       8.809259       2.640531      13.602630           0.007696
          302              C      12.332985       2.596712      11.884429       0.211117      27.248169 0.37136254E+03  0.83738166E+04                                 8.043285                            6.567054       0.010971       2.035220                    0.998897      24.810193      69.320568       0.623744       0.435486      -1.054821      -0.034573       0.009299       0.026352       0.044454      -0.025494      -0.009702       0.000554       0.017529      -0.017811      -0.025459      -0.006284       0.031743              8.872299       6.965652       1.292167      -2.515653       7.623559       2.068517      12.027685          -0.002356
          303              C      13.213915       3.579727      11.451329      -0.202721      30.381453 0.44855432E+03  0.10611848E+05                                 8.383090                            7.048765       0.254171       2.060283                    0.999275      29.442201      84.480999       0.623287       0.415377      -1.066511       0.017494       0.003194      -0.013468       0.022308      -0.013954      -0.002231       0.011081      -0.004896      -0.001264      -0.016278      -0.003258       0.019535              8.829958       7.679319       2.567024      -1.021174       7.191237       0.520380      11.619318           0.007145
          304              C      13.409680       3.778182      10.089198       0.098336      25.900376 0.34727619E+03  0.77216335E+04                                 7.638419                            6.262875       0.226575       2.084645                    0.999769      26.055196      72.940127       0.650381       0.423549      -1.059271      -0.017324      -0.037298      -0.014595       0.043638       0.004268       0.018736       0.003756       0.042546      -0.126267      -0.046231      -0.000581       0.046812              8.165621       5.285620       1.421414      -1.133301       8.898472       0.745125      10.312770           0.001765
          305              C      17.120777      15.504646       5.266759       0.612813      23.113250 0.20751601E+03  0.41078818E+04                                 7.397392                            5.073227       0.273698       2.160090                    0.998718      21.328217      58.688884       0.665260       0.465102      -1.021899      -0.019354       0.025993      -0.038503       0.050326       0.074187       0.007558       0.021774       0.006538      -0.127541      -0.060313      -0.038202       0.098516              9.059687       7.497257      -3.460591       0.593478       7.331671      -1.494897      12.350134          -0.001959
          306              C      18.611352       8.848144      12.467879       0.580680      21.514369 0.23515524E+03  0.47974104E+04                                 7.126068                            5.436995      -0.058739       2.037776                    0.998822      22.358438      62.227947       0.636883       0.471405      -1.019615       0.023102      -0.028878       0.033590       0.049959      -0.044715      -0.065710       0.047265       0.039100      -0.086826      -0.076149      -0.034124       0.110273              8.410270       6.557089       0.997570       2.922810       8.081373      -2.275210      10.592349          -0.001105
          307              C      16.346114      15.640784       7.643196      -0.177947      39.541781 0.49586426E+03  0.12101272E+05                                10.177438                            7.521876      -0.080321       1.922226                    0.999616      31.496671      93.607287       0.586566       0.427879      -1.052302      -0.002879      -0.025634      -0.009648       0.027541      -0.002392       0.005818       0.001822       0.001588      -0.096195      -0.032839       0.013998       0.018840             11.803717       8.277570      -3.686103      -0.800597       9.514061      -0.283539      17.619519           0.000506
          308              C      17.129164      15.022248       6.658063      -0.157111      43.708547 0.50381211E+03  0.12179379E+05                                10.534844                            7.360089       0.094296       2.004746                    0.999376      29.249497      82.801368       0.628378       0.403208      -1.082497      -0.025441      -0.004915       0.019819       0.032622      -0.001585      -0.006141       0.024720       0.029203      -0.000910      -0.033214       0.010506       0.022707             13.044365       8.679863      -4.308319       0.112072      10.820636      -2.655846      19.632594          -0.003123
          309              C      17.970940      13.998316       7.133799       0.227866      33.211692 0.38497447E+03  0.87679092E+04                                 9.093346                            6.656163       0.098486       2.039386                    0.999495      25.808863      72.706924       0.623153       0.431566      -1.056161       0.053850      -0.039062      -0.082029       0.105614      -0.043132      -0.032959       0.037493       0.012969      -0.032848      -0.044531      -0.032480       0.077011             10.982756       8.062823      -3.689549      -0.990273      10.478739      -2.815700      14.406706          -0.000696
          310              C      17.972336      13.504222       8.437586      -0.017137      40.161461 0.46745290E+03  0.11134882E+05                                10.207709                            7.232807      -0.043447       1.985889                    0.999387      27.743879      78.979235       0.612705       0.419669      -1.067476       0.035934      -0.077632       0.041829       0.095224      -0.027384       0.001039      -0.000541       0.007944      -0.111780      -0.037278      -0.009038       0.046316             12.719945       7.900195      -4.572552      -0.811276      14.633154      -1.929140      15.626485          -0.000313
          311              C      17.288565      14.234700       9.440671       0.043054      34.879619 0.42219333E+03  0.98390087E+04                                 9.353138                            6.927383      -0.067803       1.986378                    0.999452      27.094513      77.184923       0.616606       0.426244      -1.059550      -0.015565      -0.004865       0.029918       0.034074      -0.008672      -0.005071       0.005372       0.011263      -0.016979      -0.009955      -0.005566       0.015522             10.962751       7.402756      -3.969627      -0.889762      10.725586       0.373697      14.759911           0.000144
          312              C      16.483145      15.300487       8.985131       0.080179      34.208812 0.39616939E+03  0.90917118E+04                                 9.221380                            6.696545      -0.183456       1.952017                    0.999132      26.566021      75.231395       0.628767       0.424475      -1.060085      -0.005029      -0.008577      -0.000525       0.009956       0.002529      -0.006719       0.002989       0.005971       0.074751      -0.017048      -0.009281       0.026330             10.799827       7.523698      -3.900007      -0.860480       9.953780      -0.155591      14.922001          -0.000017
          313              C      15.730858      16.025963       9.914163      -0.159994      35.346571 0.46040889E+03  0.11010074E+05                                 9.408873                            7.207083       0.116114       1.999473                    0.999673      30.312422      88.664482       0.605415       0.423065      -1.057149       0.003757      -0.016882       0.005369       0.018109      -0.022603       0.018548      -0.015267       0.001998      -0.050634      -0.027010      -0.013980       0.040991             10.565498       7.593675      -3.470870      -1.685088      10.682918      -0.244045      13.419900           0.000095
          314              C      15.716873      15.644762      11.256098      -0.096463      30.867313 0.41202170E+03  0.95567524E+04                                 8.529383                            6.770134       0.276317       2.069159                    0.999833      28.602926      81.656424       0.633009       0.417163      -1.063804       0.010387      -0.030786      -0.008448       0.033572      -0.017332      -0.015444       0.001749       0.014608       0.066144      -0.030878      -0.000208       0.031086              9.281130       8.251039      -2.907389      -1.045983       8.276059      -1.579918      11.316293          -0.000031
          315              C      16.597801      14.656251      11.669001      -0.064988      30.663917 0.40324774E+03  0.93109169E+04                                 8.527202                            6.717408       0.289708       2.077189                    0.999781      28.291179      80.806422       0.632154       0.419626      -1.061341      -0.011972       0.017193      -0.030747       0.037206       0.001269      -0.000528      -0.005557       0.011483       0.078244      -0.019577      -0.007196       0.026773              9.357940       7.934017      -3.117285      -0.829676       8.346687      -0.324587      11.793116           0.000088
          316              C      17.407418      13.918795      10.807290      -0.156839      34.951639 0.47086386E+03  0.11338811E+05                                 9.404360                            7.361583      -0.053353       1.954465                    0.998718      30.327920      89.413732       0.589326       0.431597      -1.050462      -0.010329       0.005404      -0.013289       0.017678      -0.007041       0.008038      -0.003829      -0.008818       0.012216      -0.012319      -0.000689       0.013008             10.472847       7.746743      -3.236838      -1.113413       9.689591       0.595919      13.982208          -0.000029
          317              C      18.923179      12.421219       8.870685      -0.264475      33.780438 0.47149417E+03  0.11422404E+05                                 9.383432                            7.373335      -0.542139       1.811702                    0.996414      31.268429      94.193327       0.584712       0.432397      -1.044036      -0.080703      -0.012829      -0.003137       0.081777      -0.005538       0.005432      -0.019917      -0.033584      -0.038942      -0.022450      -0.010848       0.033298             11.293317       8.359272      -0.967013       0.324409      15.842549      -3.122965       9.678130          -0.000205
          318              C      17.103988       8.767212      10.266477      -0.133262      36.040202 0.45811529E+03  0.10970755E+05                                 9.598385                            7.254065      -0.151937       1.914419                    0.999395      30.481889      90.003482       0.593779       0.430744      -1.049604       0.012819       0.008694       0.009472       0.018156      -0.004851      -0.016971       0.001037      -0.009780      -0.091283      -0.036578       0.013048       0.023530             11.069085       8.736085       1.443594       4.384041       9.492426      -2.261556      14.978744          -0.001163
          319              C      18.025466       9.463072      11.038426      -0.210253      46.126121 0.57739767E+03  0.14442048E+05                                10.994183                            7.907642       0.021679       1.964415                    0.999678      31.012376      89.297311       0.602979       0.406116      -1.080565      -0.035835      -0.030568      -0.023321       0.052559       0.012289       0.013299       0.004767      -0.008169      -0.015542      -0.017819      -0.003309       0.021128             13.701519       9.630569       1.673281       4.809147      13.447491      -4.934802      18.026498          -0.003572
          320              C      18.604364      10.627660      10.546982       0.239151      31.208797 0.36260763E+03  0.81419879E+04                                 8.705945                            6.450802       0.135574       2.051000                    0.999426      25.559788      71.672202       0.633856       0.430350      -1.056109       0.085342       0.048816       0.067609       0.119320       0.045439       0.024120       0.023273       0.018170      -0.069543      -0.037517      -0.032409       0.069925             10.490442       7.340639       1.490021       3.093045      11.208240      -3.698026      12.922446          -0.000402
          321              C      18.260384      11.099018       9.285832      -0.033693      39.961808 0.46937646E+03  0.11189841E+05                                10.156854                            7.249364       0.050213       2.015569                    0.999538      27.834822      79.216265       0.611919       0.419865      -1.067575       0.015262       0.073147      -0.056573       0.093723       0.036424      -0.009050      -0.021706      -0.023055      -0.104595      -0.041693      -0.019411       0.061103             12.569038       8.330375       2.806379       3.235200      15.595869      -3.345545      13.780871          -0.000334
          322              C      17.337507      10.400527       8.511639       0.041680      33.331550 0.40271337E+03  0.92892801E+04                                 9.055988                            6.766237      -0.089900       1.979947                    0.999444      26.955481      76.784875       0.622860       0.426314      -1.057862      -0.015719       0.003874      -0.013656       0.021180       0.006805       0.004123       0.002449       0.002612       0.019440      -0.010205       0.000164       0.010041             10.479054       7.945512       2.931801       2.969611      11.124810      -1.900328      12.366842           0.000041
          323              C      16.760008       9.235939       9.003083       0.077113      33.666728 0.38269609E+03  0.87082547E+04                                 9.135464                            6.584105      -0.087510       1.989630                    0.999346      26.202621      73.926331       0.633663       0.424787      -1.059722      -0.005022       0.000524       0.000156       0.005051      -0.004636       0.012425      -0.002983      -0.006243       0.048184      -0.016890      -0.004748       0.021637             10.783943       9.073350       2.572220       4.063090      10.228341      -1.932072      13.050140          -0.000317
          324              C      15.837132       8.540078       8.231134      -0.122534      34.251750 0.44955116E+03  0.10702337E+05                                 9.299342                            7.193089      -0.082273       1.950949                    0.999189      29.657908      86.976115       0.596106       0.431602      -1.050323       0.010627       0.009362      -0.012279       0.018744      -0.003125      -0.015713      -0.004558      -0.027803      -0.035531      -0.026394       0.005889       0.020505             10.425982      10.294170       2.246297       4.057489       9.718467      -1.216280      11.265309          -0.000145
          325              C      15.493152       9.008805       6.967740      -0.094915      31.450742 0.42170756E+03  0.98656657E+04                                 8.715825                            6.895310       0.089307       2.006568                    0.999645      29.077992      84.126499       0.619247       0.422793      -1.057315       0.015155       0.017992       0.010471       0.025749       0.014097       0.025154       0.003625      -0.001494      -0.000823      -0.027758      -0.002472       0.030230              9.625362       9.865809       2.533465       2.327537       8.888498      -2.064002      10.121779          -0.000083
          326              C      16.070651      10.176024       6.478540      -0.094888      30.614165 0.40868150E+03  0.94351419E+04                                 8.382823                            6.675454       0.359811       2.088195                    0.999642      28.512828      80.514329       0.648836       0.408891      -1.071961      -0.002363      -0.014561       0.024431       0.028539       0.007209       0.014488      -0.016707       0.008680       0.060461      -0.028327      -0.002042       0.030370              9.135273       8.741464       3.113952       1.992280       8.867398      -1.214939       9.796957          -0.000048
          327              C      16.993528      10.871884       7.250489      -0.149922      35.039257 0.47044756E+03  0.11343305E+05                                 9.454785                            7.386796      -0.122142       1.931044                    0.998837      30.453213      90.282489       0.584044       0.434943      -1.046862      -0.006485      -0.022911       0.011572       0.026474       0.010272      -0.015662      -0.012694      -0.000360      -0.000893      -0.016213      -0.009639       0.025852             10.538371       8.770736       3.055639       2.887599      10.757469      -1.282044      12.086909          -0.000116
          328              C      11.516366      17.608487      19.188775       0.609598      24.073440 0.24400544E+03  0.50295331E+04                                 7.680214                            5.549451      -0.144906       2.005407                    0.999251      22.377846      62.822960       0.627836       0.473295      -1.017506       0.043430      -0.020614      -0.009557       0.049014      -0.018325       0.008682      -0.022285      -0.033285       0.292077      -0.073441      -0.028461       0.101902              9.063567      12.834049      -0.555401      -0.299223      10.253521       0.637060       4.103133          -0.000519
          329              C      16.459361      14.998021      16.814582       0.574128      26.469669 0.28429921E+03  0.60732472E+04                                 8.187325                            5.988116      -0.133178       1.997864                    0.999425      23.278401      65.992439       0.606212       0.472973      -1.020206      -0.047529       0.025608       0.019217       0.057307       0.021601      -0.019330      -0.022226      -0.144979      -0.091379      -0.067949      -0.027849       0.095797              9.685763      14.222404      -0.662781      -1.603638       4.652199       0.828800      10.182685           0.001547
          330              C      23.457848      18.861601      19.451327      -0.140933      35.808044 0.46660218E+03  0.11226162E+05                                 9.576125                            7.325235      -0.076307       1.939033                    0.999615      30.505801      90.304322       0.590329       0.431249      -1.049225       0.006699      -0.009515      -0.015292       0.019216       0.005885       0.011023      -0.006181      -0.028385       0.132540      -0.039196      -0.006999       0.046195             10.785738      14.482641      -2.644238      -0.749500      12.832073       0.802055       5.042502           0.000125
          331              C      24.021363      17.612303      19.226924      -0.168411      41.209044 0.49423163E+03  0.11922529E+05                                10.210416                            7.330644       0.044710       1.992580                    0.999496      29.315028      83.629254       0.622706       0.407742      -1.076581      -0.013015       0.019935      -0.010918       0.026192      -0.035477      -0.003676      -0.001437      -0.036742       0.034335      -0.045937       0.011688       0.034250             12.206850      17.843714      -0.707770      -0.446748      13.514568       1.141356       5.262269           0.001581
          332              C      23.204756      16.492620      19.116966       0.248656      29.520295 0.35968009E+03  0.80818432E+04                                 8.454814                            6.483675       0.058858       2.033225                    0.999806      25.556678      72.327704       0.621949       0.438286      -1.048441       0.063866      -0.098702      -0.021373       0.119489      -0.012535      -0.007201       0.018618      -0.084947      -0.096297      -0.037992      -0.026279       0.064271              9.565378      13.168507      -0.018155       0.274976      10.850224       1.079709       4.677403          -0.000098
          333              C      21.826032      16.622236      19.231412      -0.046380      38.821042 0.47240653E+03  0.11295768E+05                                 9.977716                            7.286854       0.043257       2.011475                    0.999536      28.154135      80.606885       0.607730       0.421498      -1.065071      -0.083290      -0.050738      -0.010930       0.098138       0.034919       0.000738      -0.000422      -0.051074      -0.101271      -0.033853      -0.026286       0.060139             11.776636      13.637999       0.378265       0.481892      15.938567       2.676306       5.753341           0.000052
          334              C      21.262517      17.873448      19.453571       0.050760      32.223711 0.39640022E+03  0.90997617E+04                                 8.834840                            6.697160      -0.086713       1.981920                    0.999413      26.738035      75.768789       0.628827       0.424306      -1.060025      -0.019928       0.007368      -0.010030       0.023495      -0.001587      -0.004804      -0.001285      -0.009790      -0.017826      -0.009361       0.001221       0.008140              9.973707      11.633771      -1.543393      -0.473160      13.577929       1.722914       4.709420          -0.000023
          335              C      22.079124      18.993131      19.563529       0.078551      32.023558 0.38240910E+03  0.86969596E+04                                 8.829423                            6.582879      -0.113448       1.980684                    0.999216      26.169277      73.725250       0.633771       0.424947      -1.060004      -0.004662       0.008646      -0.011680       0.015261      -0.007923      -0.003461       0.004368       0.032701      -0.023280      -0.015881      -0.006797       0.022678             10.109467      12.510763      -2.291869      -0.571173      13.206747       1.070495       4.610890           0.000065
          336              C      21.515608      20.242430      19.787933      -0.139008      32.361308 0.44522016E+03  0.10526361E+05                                 8.785363                            7.027663       0.262086       2.055358                    0.999829      29.362642      84.567481       0.622765       0.415986      -1.064802      -0.008773      -0.014063      -0.012330       0.020659       0.024512      -0.001271       0.004225      -0.004376      -0.024671      -0.021581      -0.007279       0.028860              9.662110      11.217146      -2.345675      -0.737063      12.713926       0.695036       5.055259           0.000024
          337              C      20.136884      20.376590      19.902379      -0.099555      29.996203 0.43633368E+03  0.10276203E+05                                 8.419115                            7.013772       0.270116       2.065798                    0.999602      28.979391      83.615050       0.615143       0.422781      -1.059278       0.001087      -0.028839      -0.009961       0.030530      -0.009728      -0.003268       0.009597      -0.027099      -0.037780      -0.015285      -0.010378       0.025663              8.987426      10.471104      -1.451778      -0.762415      11.354723       0.630508       5.136451          -0.000066
          338              C      19.320277      19.254277      19.790177      -0.082022      29.583923 0.40980376E+03  0.94940916E+04                                 8.273932                            6.741291       0.220658       2.047683                    0.999829      28.629726      81.729724       0.635751       0.415855      -1.064460       0.027419       0.008683      -0.011523       0.030983       0.005010      -0.002341       0.004059       0.032887      -0.039511      -0.016479      -0.007377       0.023856              8.912355       9.515527      -1.602066      -0.694655      12.351048       1.247618       4.870490          -0.000027
          339              C      19.883793      18.004978      19.565773      -0.156783      34.412522 0.46017655E+03  0.11005728E+05                                 9.267468                            7.245920      -0.070012       1.945521                    0.999350      30.138799      88.229515       0.598574       0.427852      -1.053930       0.016802       0.016062      -0.010479       0.025497       0.015160       0.000083      -0.001453      -0.005923      -0.028997      -0.011246      -0.009072       0.020318             10.195552      11.496296      -2.030294      -0.712557      13.902310       2.070742       5.188050          -0.000011
          340              C      21.029001      15.325772      19.152870      -0.265821      33.703289 0.51219980E+03  0.12643163E+05                                 9.322373                            7.656764      -0.476034       1.823347                    0.995878      31.927783      96.461813       0.578106       0.429222      -1.048024      -0.003930       0.066383      -0.072184       0.098147      -0.000124       0.008341       0.016697       0.030635       0.012499      -0.026926       0.006233       0.020693             10.608027      10.546603       3.230869       2.369241      11.660554       2.556366       9.616924          -0.000009
          341              C      18.561008      14.486005      15.571385      -0.153041      36.232752 0.46281970E+03  0.11093347E+05                                 9.592547                            7.249662      -0.064095       1.937196                    0.999484      30.569134      89.813676       0.600068       0.425848      -1.054355      -0.006342       0.028199       0.008856       0.030229       0.010425       0.009030      -0.005984      -0.062928       0.014731      -0.037892       0.006406       0.031486             10.904069      14.996230      -1.339636      -3.239106       5.379076       1.642025      12.336901          -0.000028
          342              C      17.982109      14.895415      16.769701      -0.135030      41.250634 0.49968387E+03  0.12078799E+05                                10.243046                            7.377578       0.058491       1.998256                    0.999450      29.226138      83.272708       0.620318       0.408473      -1.076844       0.014537       0.015546      -0.037239       0.042892      -0.012335      -0.018843      -0.005529      -0.029055       0.018454      -0.032163       0.014916       0.017247             12.305807      18.537776      -0.690178      -1.939784       5.704739       1.930061      12.674905          -0.001159
          343              C      18.781935      15.168985      17.871524       0.228784      30.794953 0.38904488E+03  0.88935539E+04                                 8.663903                            6.719461       0.106806       2.040434                    0.999636      26.032714      73.733693       0.615644       0.435212      -1.052804      -0.061384       0.042799       0.096795       0.122348      -0.017030      -0.024266       0.035005       0.004558       0.188211      -0.050190      -0.031227       0.081416              9.750318      13.641185       0.255613      -0.475311       5.139113       1.721020      10.470657           0.000027
          344              C      20.162057      15.035776      17.777275      -0.046823      39.311748 0.49793097E+03  0.12034189E+05                                10.041824                            7.478355       0.077694       2.019080                    0.999379      28.316121      80.855047       0.601706       0.421186      -1.067885       0.074809       0.026601       0.041729       0.089696       0.010857       0.035798       0.011557       0.010907       0.126362      -0.035993      -0.025841       0.061833             11.718125      14.277634       0.121890      -0.494549       6.794617       3.865372      14.082125           0.000009
          345              C      20.742354      14.627082      16.583446       0.051890      31.689589 0.39658641E+03  0.91098168E+04                                 8.744655                            6.704929      -0.088330       1.980782                    0.999390      26.793087      76.077362       0.627267       0.425091      -1.058987       0.017653       0.017095      -0.009380       0.026303      -0.004834      -0.003722      -0.001389       0.008528       0.010863      -0.008912       0.001698       0.007214              9.789382      11.734577      -1.129456      -1.528389       5.488063       2.796128      12.145506          -0.000020
          346              C      19.941130      14.350882      15.479379       0.083644      32.350566 0.38263582E+03  0.86978417E+04                                 8.875368                            6.570936      -0.142607       1.970099                    0.999270      26.151459      73.503272       0.636766       0.423156      -1.061803       0.005769       0.018607      -0.010238       0.022008      -0.004740      -0.008340       0.001932       0.027882      -0.029097      -0.012133      -0.009753       0.021886             10.214788      12.842190      -1.291709      -2.476795       5.181112       2.205120      12.621061           0.000010
          347              C      20.521426      13.942188      14.285550      -0.148100      33.112480 0.44684920E+03  0.10565054E+05                                 8.898714                            7.024380       0.279464       2.058083                    0.999827      29.431724      84.519348       0.625618       0.414082      -1.066980       0.010365       0.023827       0.007263       0.026980       0.004760       0.025005       0.008715       0.012700       0.021825      -0.020740      -0.011568       0.032308              9.879439      11.164574      -1.336994      -2.295469       5.625563       1.661121      12.848181          -0.000046
          348              C      21.901549      13.808978      14.191301      -0.104573      30.697178 0.44170659E+03  0.10439913E+05                                 8.552426                            7.059044       0.189288       2.033397                    0.999799      29.286541      84.792486       0.612568       0.423047      -1.058575      -0.001754       0.023069       0.024835       0.033941      -0.006458      -0.003794       0.015550       0.001200       0.054156      -0.018619      -0.007503       0.026122              9.151665      10.552847      -1.189461      -1.128869       5.537010       1.513554      11.365137           0.000053
          349              C       8.719773      14.082548      15.293124      -0.083394      29.671379 0.41333191E+03  0.96174357E+04                                 8.344048                            6.806055       0.176598       2.036253                    0.999718      28.824192      83.056099       0.626358       0.420265      -1.059331      -0.026310       0.016317      -0.011353       0.032975      -0.000773       0.005159       0.003310       0.025799      -0.033822      -0.013881      -0.005525       0.019406              8.943927       9.817734      -1.052197      -1.366969       5.397804       2.123357      11.616242          -0.000063
          350              C      22.122476      14.489328      16.489196      -0.154342      33.958462 0.46457997E+03  0.11157979E+05                                 9.249867                            7.324468      -0.075781       1.948204                    0.998836      30.226500      89.205935       0.588922       0.433035      -1.048836      -0.015539       0.017201      -0.020170       0.030727       0.006015       0.013193      -0.000121      -0.005512       0.003035      -0.015733       0.002125       0.013609             10.091035      11.471408      -1.137876      -1.744907       6.238254       3.086655      12.563444           0.000009
          351              C      12.346976      20.710460       7.699297      -0.254996      27.813693 0.45516475E+03  0.10864126E+05                                 8.076938                            7.123563      -0.157123       1.944247                    0.996734      29.954485      87.814002       0.613794       0.418078      -1.059254      -0.039442      -0.069557       0.013221       0.081047       0.007597      -0.028514      -0.008826      -0.004734       0.027086      -0.028550      -0.005826       0.034376              8.822804      10.616855      -0.518382      -2.621100       7.292110       1.275933       8.559447           0.000017
          352              C      14.122823      19.755059       4.461149       0.079770      26.590888 0.36788317E+03  0.83255560E+04                                 7.843094                            6.499420       0.109917       2.041100                    0.999655      26.879273      76.724021       0.628539       0.430597      -1.051489      -0.008317      -0.042555       0.014161       0.045614       0.026068       0.026243      -0.010115       0.008671       0.004303      -0.042068       0.008244       0.033824              8.466922       5.808886      -2.104187      -2.158975       9.702494       0.841420       9.889385          -0.000556
          353              C      13.406892      20.478856       5.408133      -0.189918      31.188792 0.46773870E+03  0.11225543E+05                                 8.659072                            7.285262       0.037046       1.990031                    0.998359      30.007102      87.824927       0.599769       0.425518      -1.056004       0.005428      -0.003592      -0.013210       0.014727       0.002158       0.013590       0.013108       0.002388      -0.029532      -0.022075       0.002685       0.019390              9.199907       6.469632      -1.932958      -2.771943      10.124720       0.437122      11.005368          -0.002575
          354              C      13.076891      19.895803       6.624402       0.187083      27.815088 0.39104901E+03  0.89324939E+04                                 8.175249                            6.747390      -0.030786       2.020744                    0.999472      25.274267      71.079517       0.614176       0.436588      -1.054136      -0.017899       0.010764       0.021262       0.029804      -0.004997      -0.017170       0.013738       0.022069      -0.014909      -0.022706      -0.004836       0.027543              9.046920       7.455003      -2.691092      -3.488243       9.217588       1.051697      10.468170           0.002432
          355              C      13.464219      18.589669       6.898175      -0.208616      30.887374 0.45287993E+03  0.10752668E+05                                 8.523531                            7.094210       0.244227       2.050337                    0.999549      29.852125      86.144062       0.619037       0.416731      -1.064380       0.002580      -0.011054      -0.000709       0.011374       0.010421      -0.004478      -0.012607       0.011406       0.025618      -0.019226      -0.000265       0.019491              9.311913       7.715844      -3.537891      -2.569789      10.745526       1.912891       9.474371          -0.002426
          356              C      14.180151      17.863958       5.953435       0.079445      27.790265 0.37075008E+03  0.84125539E+04                                 8.139914                            6.552752       0.037470       2.015962                    0.999594      27.043061      77.468070       0.621530       0.434308      -1.048510       0.000169       0.029960      -0.039917       0.049910       0.019699       0.027166      -0.014446      -0.007101      -0.008114      -0.042069       0.015989       0.026081              9.042930       6.725025      -3.193929      -1.920455      10.691318       1.476781       9.712447           0.001286
          357              C      11.368165      19.874685       8.513883      -0.155768      25.711768 0.41860933E+03  0.98028749E+04                                 7.739036                            6.880439      -0.066901       1.977534                    0.998301      29.005525      84.738774       0.616747       0.424087      -1.053519      -0.023732       0.043006      -0.084065       0.097364       0.025336       0.002803      -0.006347       0.048592      -0.067827      -0.030168      -0.016240       0.046408              8.328546      11.700587      -0.035436      -1.048964       5.958302       0.018142       7.326748           0.000200
          358              C       9.969866      19.806462       7.858624      -0.256473      27.329049 0.45175558E+03  0.10760540E+05                                 7.958282                            7.086231      -0.115772       1.954527                    0.997166      30.044273      87.933961       0.616903       0.416829      -1.060240       0.065683       0.053210       0.035663       0.091746      -0.016158       0.009778      -0.001635       0.008773       0.007544      -0.019110      -0.000907       0.020017              8.453316      11.541500      -1.192160       0.511609       7.663204       0.019166       6.155242          -0.000178
          359              C      21.923936      22.674243       6.334921       0.076798      26.798084 0.36680270E+03  0.83073696E+04                                 7.939918                            6.522120       0.207439       2.079984                    0.999260      26.821387      76.961307       0.621869       0.434887      -1.047325       0.003289       0.019121       0.044535       0.048578       0.032534      -0.002656       0.000755       0.045260      -0.005304      -0.038844      -0.001766       0.040609              8.549002       6.592297      -2.678405       0.280223       9.378775       1.567843       9.675934           0.001233
          360              C       8.655467      21.489906       6.460587      -0.202041      31.182606 0.47525762E+03  0.11443300E+05                                 8.621198                            7.313386       0.096353       2.002960                    0.999125      30.231041      88.416333       0.602760       0.422026      -1.058945      -0.001706       0.012172      -0.007434       0.014364       0.003800      -0.017610       0.014302       0.017048      -0.036170      -0.028849       0.005120       0.023729              9.080801       7.226317      -2.672991       1.030562       9.594352       0.784512      10.421734          -0.003691
          361              C       9.177030      21.116153       7.692565       0.188094      27.294441 0.39282044E+03  0.89758674E+04                                 8.033372                            6.752537      -0.026944       2.023620                    0.999436      25.178630      70.635895       0.615818       0.435282      -1.055776       0.018406      -0.025631       0.002787       0.031678      -0.009431       0.001577      -0.005769      -0.000918      -0.050130      -0.017962      -0.000629       0.018591              8.604470       7.541261      -3.382886       0.888798       9.284047       0.966498       8.988103           0.002784
          362              C      22.965665      21.927451       8.803364      -0.180582      30.403418 0.44862057E+03  0.10616471E+05                                 8.426323                            7.067410       0.290066       2.083434                    0.998385      28.998823      83.288998       0.619915       0.417516      -1.064876       0.003026       0.008209       0.007078       0.011254       0.007803      -0.003466      -0.014608       0.009756      -0.022855      -0.019496       0.001469       0.018027              9.011344       7.121403      -3.289596       0.061023      10.329203       1.473211       9.583425          -0.003813
          363              C      22.251134      23.114418       8.679942       0.084279      26.314167 0.37119945E+03  0.84279207E+04                                 7.848966                            6.572020       0.131241       2.054540                    0.999445      26.795452      76.860316       0.618260       0.436337      -1.046964       0.002603       0.008927      -0.046844       0.047758       0.024427      -0.000802      -0.002088       0.017412       0.060004      -0.035960       0.015214       0.020746              8.394899       6.764005      -2.873080       0.273788       9.866163       1.059068       8.554531          -0.000883
          364              C      13.689351      15.505609       3.592706       0.040085      28.061151 0.37861479E+03  0.86332101E+04                                 8.142053                            6.581218       0.105684       2.027381                    0.999746      27.561895      79.058197       0.626160       0.428989      -1.052111       0.010019       0.041134      -0.041847       0.059527      -0.024967      -0.000584      -0.026667       0.033213       0.083722      -0.051281       0.010729       0.040552              9.085487      11.642678       3.167838       2.471395       6.741146      -0.055380       8.872638           0.000477
          365              C      12.528763      14.823963       3.294249      -0.203029      32.450415 0.45921057E+03  0.10970177E+05                                 8.887100                            7.189816       0.018793       1.976640                    0.999514      30.139580      88.006602       0.607364       0.422139      -1.058122      -0.033454       0.051225       0.016623       0.063400       0.004481      -0.011207      -0.018543      -0.005412      -0.043435      -0.026521       0.002011       0.024509              9.925555      13.203577       3.084777       2.607367       7.612053      -0.284595       8.961035          -0.005858
          366              C      11.941479      14.883886       2.046563       0.283313      28.932009 0.36177770E+03  0.81394513E+04                                 8.494967                            6.527775      -0.183835       1.969631                    0.998567      24.780028      70.136880       0.616358       0.441692      -1.046587      -0.069043       0.032295       0.020657       0.078972      -0.011210      -0.010702       0.028271      -0.027291      -0.064606      -0.035774      -0.006885       0.042658             10.010929      12.223694       4.295580       0.868794       9.566756       0.078735       8.242338           0.005863
          367              C      12.584699      15.667075       1.101823      -0.267547      33.711500 0.50290768E+03  0.12326649E+05                                 9.165718                            7.561613      -0.191921       1.898813                    0.999284      31.632113      94.467880       0.586108       0.426355      -1.052375      -0.002851       0.042941       0.003054       0.043144      -0.006863       0.009982       0.015582       0.003516       0.030247      -0.022566       0.001957       0.020609             10.101784      11.441233       3.029983      -0.369609       9.374819      -1.121925       9.489299          -0.005868
          368              C      13.745287      16.349202       1.389060       0.076138      27.246719 0.38207883E+03  0.87775058E+04                                 8.133900                            6.732812      -0.214852       1.935542                    0.998791      27.610838      80.854394       0.599262       0.444909      -1.037171      -0.012030      -0.002638       0.046577       0.048177      -0.028422      -0.013811      -0.015058       0.008907       0.042284      -0.043107       0.020868       0.022239              8.909040      11.025170       1.928121       1.524576       6.593665      -0.900376       9.108284           0.000823
          369              C      10.669027      14.134067       1.748106      -0.258030      32.656756 0.45316816E+03  0.10841900E+05                                 9.148378                            7.166582      -0.351826       1.877860                    0.997403      30.429016      90.321301       0.602371       0.425007      -1.051279       0.047425      -0.063360       0.031702       0.085256       0.013032      -0.005764      -0.006208      -0.074805       0.032810      -0.045464       0.009313       0.036150             11.073814      10.856544       5.627780       1.108994      15.403208       2.390248       6.961689          -0.000037
          370              C      10.543179      12.630627       1.896213      -0.143853      25.876168 0.40225980E+03  0.93165143E+04                                 7.744358                            6.707235       0.070075       2.020021                    0.999296      28.639316      82.913059       0.630591       0.419384      -1.057609      -0.087486       0.066056       0.010630       0.110136       0.033269      -0.016448       0.002467      -0.016561      -0.047921      -0.036793      -0.006665       0.043458              8.673383       9.222059       3.118887       0.779292      10.541491       0.949089       6.256599          -0.000015
          371              C       9.116913      12.126330       2.082468      -0.240096      27.414215 0.43569224E+03  0.10288612E+05                                 7.995393                            6.965595      -0.172990       1.948078                    0.996298      29.417748      85.843386       0.621100       0.417607      -1.059313       0.068119       0.031567      -0.022834       0.078473       0.013198       0.016101       0.005202       0.047489       0.030017      -0.032195      -0.001846       0.034041              8.692268       8.513751       1.849515       0.148801       8.232788      -0.012353       9.330264           0.000229
          372              C      15.591009      14.866728      20.847120       0.060541      28.492548 0.38573313E+03  0.88508440E+04                                 8.296439                            6.705054       0.046702       2.018834                    0.999331      27.404595      79.270473       0.610744       0.437068      -1.045527      -0.021292       0.046928      -0.004843       0.051760      -0.004280      -0.015545       0.001252       0.008228      -0.081654      -0.032071       0.008120       0.023951              9.080786       7.026222      -1.822605       1.314394       7.970977       1.703747      12.245159           0.002652
          373              C      16.024480      14.827121      22.150906      -0.202707      32.090789 0.45323699E+03  0.10771133E+05                                 8.755757                            7.107947       0.213512       2.047884                    0.999133      29.624145      85.730221       0.616561       0.418017      -1.062784      -0.005316       0.000310      -0.005766       0.007849       0.003130       0.001912      -0.024125      -0.011984      -0.032716      -0.026733      -0.000219       0.026952              9.590700       6.331531      -1.339488       1.672746       8.819508       2.646033      13.621062           0.007650
          374              C       8.641493      12.168123       0.664235       0.210821      27.237064 0.37118245E+03  0.83686106E+04                                 8.040330                            6.564712      -0.036094       2.022871                    0.999052      24.804628      69.296754       0.623972       0.435387      -1.054898       0.034490       0.010005       0.026021       0.044348       0.025299       0.009455       0.000091       0.018133      -0.017653      -0.025489      -0.005973       0.031462              8.869057       6.962197      -1.291352       2.513982       7.621240       2.067454      12.023734          -0.002325
          375              C       7.760565      13.151138       0.231136      -0.204138      30.443726 0.44981888E+03  0.10650102E+05                                 8.397728                            7.061794       0.245075       2.057254                    0.999292      29.479897      84.644210       0.622252       0.415742      -1.066193      -0.017243       0.002993      -0.013607       0.022169       0.014463       0.002171       0.010902      -0.005090      -0.001126      -0.016653      -0.003134       0.019787              8.845083       7.692507      -2.570909       1.025283       7.203790       0.519818      11.638953           0.007085
          376              C      14.556267      16.931165      21.309391       0.099184      25.865397 0.34668199E+03  0.77045017E+04                                 7.628286                            6.254602       0.226297       2.084666                    0.999774      26.034056      72.843245       0.651319       0.423155      -1.059603       0.017753      -0.037856      -0.014543       0.044269      -0.004221      -0.018974       0.003757       0.042603      -0.126735      -0.046472      -0.000523       0.046994              8.154767       5.278596      -1.420334       1.131641       8.889358       0.741922      10.296347           0.001773
          377              C      10.129280      17.216015       3.260588       0.612836      23.112622 0.20751156E+03  0.41077363E+04                                 7.397054                            5.073042       0.273857       2.160141                    0.998717      21.327551      58.684997       0.665304       0.465078      -1.021920      -0.019399      -0.033934       0.031696       0.050323       0.019149       0.072068       0.030145       0.058702       0.029229      -0.060332      -0.038186       0.098518              9.059269       7.496821       0.040603      -3.510713      11.759580      -2.201547       7.921406          -0.001963
          378              C      11.619842       4.135181      17.992702       0.580225      21.556667 0.23562320E+03  0.48109490E+04                                 7.144007                            5.447878      -0.074206       2.032875                    0.998765      22.386912      62.400916       0.635076       0.472354      -1.018763       0.022703       0.029886      -0.034251       0.050811      -0.071317      -0.034321       0.046953       0.047466      -0.060077      -0.074369      -0.034819       0.109189              8.435468       6.570497       3.053826       0.521318       9.859346      -2.570000       8.876560          -0.000740
          379              C       9.354623      19.584205       3.020476      -0.177743      39.535776 0.49577988E+03  0.12098729E+05                                10.176691                            7.521440      -0.080807       1.922127                    0.999615      31.493085      93.595531       0.586558       0.427902      -1.052285      -0.002831      -0.013538      -0.023707       0.027447       0.005382      -0.003222       0.009157       0.047123       0.040739      -0.032888       0.014115       0.018773             11.802769       8.277021      -1.371295      -3.514010      17.327522      -1.530658       9.803765           0.000468
          380              C      10.137671      18.513898       2.564936      -0.157239      43.711336 0.50385370E+03  0.12180576E+05                                10.535022                            7.360214       0.094505       2.004784                    0.999375      29.250991      82.804921       0.628398       0.403188      -1.082515      -0.025462       0.018811      -0.008000       0.032652      -0.006315      -0.000637       0.021322       0.007649      -0.065235      -0.033197       0.010466       0.022731             13.044729       8.679990      -0.568118      -4.272441      18.587225      -3.895709      11.866972          -0.003127
          381              C      10.979450      18.822307       1.478822       0.227840      33.213508 0.38499175E+03  0.87683810E+04                                 9.093529                            6.656193       0.098422       2.039340                    0.999495      25.809786      72.709310       0.623170       0.431551      -1.056173       0.053796      -0.087176      -0.025666       0.105605      -0.039375      -0.037423       0.037197       0.010911      -0.038848      -0.044554      -0.032507       0.077061             10.983270       8.062918      -1.559182      -3.487541      13.433345      -3.287894      11.453546          -0.000717
          382              C      10.980849      20.031924       0.785414      -0.017275      40.169150 0.46754128E+03  0.11137561E+05                                10.209038                            7.233503      -0.043701       1.985767                    0.999387      27.747119      78.991605       0.612671       0.419671      -1.067471       0.035903       0.029083      -0.083270       0.095230      -0.003293      -0.027264       0.007534       0.058725       0.040636      -0.037265      -0.009102       0.046367             12.722112       7.901257      -1.521538      -4.388596      15.003338      -1.989413      15.261742          -0.000339
          383              C      10.297080      21.137602       1.348667       0.042982      34.883831 0.42224943E+03  0.98406367E+04                                 9.353664                            6.927689      -0.067832       1.986308                    0.999452      27.097123      77.193456       0.616613       0.426225      -1.059563      -0.015593       0.028754      -0.009549       0.034075      -0.006400      -0.007788       0.005546       0.012283      -0.013581      -0.009930      -0.005595       0.015525             10.963402       7.403168      -1.504068      -3.780365      14.776176      -0.273359      10.710862           0.000149
          384              C       9.491657      20.855734       2.472931       0.080060      34.212200 0.39622329E+03  0.90932464E+04                                 9.221873                            6.696919      -0.183449       1.951986                    0.999132      26.567950      75.237775       0.628761       0.424464      -1.060093      -0.004997      -0.001884      -0.008340       0.009903      -0.006237       0.003503      -0.003435      -0.034449      -0.045808      -0.016944      -0.009394       0.026338             10.800395       7.524115      -1.464172      -3.716393      14.749821      -0.921235      10.127251          -0.000012
          385              C       8.739371      21.887495       3.042916      -0.159704      35.335610 0.46024997E+03  0.11005354E+05                                 9.407517                            7.206241       0.115623       1.999454                    0.999672      30.304540      88.638530       0.605398       0.423112      -1.057116       0.003925       0.002829      -0.017307       0.017970       0.014714      -0.025181      -0.010525       0.030091       0.034962      -0.026874      -0.013911       0.040785             10.563909       7.592448      -2.210355      -3.162110      13.272268      -0.657360      10.827012           0.000034
          386              C       1.733888       0.428183       2.454978      -0.096336      30.858549 0.41191468E+03  0.95535090E+04                                 8.527964                            6.769506       0.277234       2.069583                    0.999833      28.595117      81.626955       0.633013       0.417194      -1.063800       0.010550      -0.013062      -0.028697       0.033248      -0.017915      -0.014747      -0.004512      -0.025491      -0.052486      -0.030760      -0.000149       0.030909              9.279317       8.248650      -1.489841      -2.705704      10.746432      -1.974790       8.842870           0.000030
          387              C       2.614819       0.680127       1.413744      -0.064980      30.661854 0.40323036E+03  0.93102547E+04                                 8.526379                            6.716999       0.290045       2.077278                    0.999782      28.289614      80.796267       0.632221       0.419593      -1.061380      -0.011919      -0.027602       0.021813       0.037145      -0.000358       0.001285      -0.012228      -0.030755      -0.047481      -0.019443      -0.007371       0.026813              9.356866       7.932729      -1.310262      -2.947160      11.605141      -0.844899       8.532730           0.000107
          388              C      10.415936      22.437351       0.821318      -0.157053      34.956498 0.47095396E+03  0.11341404E+05                                 9.404763                            7.362005      -0.053081       1.954496                    0.998720      30.330860      89.421007       0.589349       0.431564      -1.050493      -0.010370      -0.012227       0.007378       0.017648       0.006822      -0.008292      -0.003974      -0.009476       0.010892      -0.012421      -0.000698       0.013119             10.473180       7.746681      -1.609236      -3.021061      14.061342      -0.102575       9.611517          -0.000045
          389              C      18.923156      23.870491      22.088073      -0.264384      33.780693 0.47147849E+03  0.11421955E+05                                 9.383654                            7.373286      -0.542210       1.811676                    0.996415      31.268226      94.193129       0.584704       0.432406      -1.044028      -0.080740      -0.005106      -0.012193       0.081815       0.004462      -0.006266      -0.013284       0.007967       0.085708      -0.022433      -0.010834       0.033267             11.294220       8.359204       0.167945      -1.006607       8.859972      -2.010312      16.663485          -0.000213
          390              C      17.103975      24.672932      18.259743      -0.133585      36.059339 0.45833438E+03  0.10977443E+05                                 9.601971                            7.255751      -0.151949       1.914291                    0.999394      30.491781      90.042041       0.593709       0.430738      -1.049595       0.012668       0.010451       0.007244       0.017949      -0.017907      -0.001891       0.009402       0.039444       0.055578      -0.037089       0.013317       0.023772             11.074696       8.739832       4.561490       0.733675      14.149349      -3.004628      10.334906           0.001578
          391              C      18.025454      25.544907      18.825241      -0.210660      46.167612 0.57774959E+03  0.14453141E+05                                11.000891                            7.909422       0.024189       1.964979                    0.999678      31.023447      89.338084       0.602979       0.406052      -1.080601      -0.035982      -0.027802      -0.025699       0.052231       0.014746       0.009918       0.006830       0.001510       0.012123      -0.017003      -0.004086       0.021089             13.714907       9.636274       5.021684       0.889397      16.403024      -5.414298      15.105424          -0.003653
          392              C      18.604348      25.243155      20.052730       0.239530      31.203083 0.36249414E+03  0.81388811E+04                                 8.705636                            6.450152       0.134482       2.050738                    0.999428      25.555321      71.659471       0.633829       0.430398      -1.056069       0.085179       0.074503       0.037424       0.119192       0.030767       0.041064       0.026247       0.035980      -0.016149      -0.037698      -0.032154       0.069852             10.491419       7.339259       3.288825       0.982326      11.731492      -3.785075      12.403507          -0.000470
          393              C      18.260365      24.072059      20.716965      -0.033599      39.958513 0.46929476E+03  0.11187334E+05                                10.156417                            7.248665       0.050350       2.015654                    0.999538      27.831707      79.203744       0.611961       0.419857      -1.067587       0.015194      -0.044290       0.081122       0.093666      -0.003224       0.037322      -0.010685       0.045899       0.102301      -0.041650      -0.019366       0.061015             12.569744       8.329299       3.636743       2.259903      12.786435      -2.900398      16.593496          -0.000386
          394              C      17.337488      23.197453      20.149223       0.041622      33.332573 0.40271411E+03  0.92892232E+04                                 9.056009                            6.766071      -0.089569       1.980048                    0.999444      26.955193      76.781631       0.622897       0.426292      -1.057884      -0.015724      -0.012848       0.005986       0.021170       0.005153       0.006047       0.000615      -0.008945      -0.014961      -0.010177       0.000141       0.010035             10.479717       7.944888       3.394781       2.425968      11.746359      -2.001116      11.747905          -0.000064
          395              C      16.759992      23.499205      18.921734       0.077272      33.663620 0.38261502E+03  0.87059473E+04                                 9.135278                            6.583499      -0.087672       1.989642                    0.999346      26.199420      73.915292       0.633679       0.424798      -1.059715      -0.004924       0.000292       0.000391       0.004948       0.011528      -0.006556      -0.006066      -0.025838      -0.010204      -0.016950      -0.004670       0.021619             10.784767       9.073050       4.418879       1.898687      12.381475      -2.276103      10.899777           0.000419
          396              C      15.837115      22.627231      18.356237      -0.122387      34.245965 0.44943188E+03  0.10698770E+05                                 9.298535                            7.192171      -0.082202       1.951058                    0.999188      29.652514      86.956871       0.596141       0.431606      -1.050322       0.010796      -0.010762       0.010978       0.018785      -0.015994      -0.000730       0.000708       0.004319       0.061603      -0.026407       0.005802       0.020604             10.425696      10.292866       4.361018       1.578087      10.848284      -1.396276      10.135937          -0.000132
          397              C      15.493132      21.453504      19.018228      -0.094661      31.439025 0.42154294E+03  0.98607489E+04                                 8.714179                            6.894338       0.091104       2.007316                    0.999646      29.066996      84.087272       0.619246       0.422839      -1.057297       0.015263       0.012936       0.016009       0.025624       0.027042       0.009816       0.003584      -0.001689      -0.000847      -0.027717      -0.002422       0.030140              9.623637       9.862744       2.697076       2.133282       9.447814      -2.153954       9.560352          -0.000062
          398              C      16.070627      21.154382      20.247961      -0.094680      30.600822 0.40847692E+03  0.94290713E+04                                 8.380344                            6.673753       0.361257       2.088797                    0.999641      28.503017      80.476222       0.648934       0.408888      -1.071983      -0.002353       0.021706      -0.018292       0.028483       0.015464       0.004839      -0.021089      -0.020012      -0.025055      -0.028217      -0.002095       0.030313              9.132622       8.738060       2.457749       2.759306       9.394010      -1.299268       9.265797          -0.000102
          399              C      16.993505      22.026357      20.813459      -0.150059      35.042165 0.47049272E+03  0.11344534E+05                                 9.454952                            7.386870      -0.121850       1.931099                    0.998841      30.454418      90.283170       0.584081       0.434910      -1.046895      -0.006535       0.007830      -0.024404       0.026449      -0.013772       0.012609      -0.011979       0.004042       0.012937      -0.016146      -0.009666       0.025812             10.538972       8.770206       3.333359       2.561501      11.656411      -1.426684      11.190298          -0.000026
          400              C      11.516394       8.571211       3.143898       0.612819      24.062851 0.24383584E+03  0.50266757E+04                                 7.683221                            5.550876      -0.163940       1.998845                    0.999228      22.398117      62.945687       0.626998       0.473867      -1.016893       0.043368      -0.012138      -0.020092       0.049314       0.006910      -0.019038      -0.042255      -0.156051      -0.062552      -0.074809      -0.029022       0.103831              9.067124      12.838612      -0.381076      -0.495362       4.456313       1.562312       9.906447          -0.001718
          401              C       2.476388       5.815259       0.940252       0.577694      26.436003 0.28386382E+03  0.60630538E+04                                 8.184528                            5.986165      -0.149515       1.992366                    0.999398      23.284457      66.055642       0.605768       0.473389      -1.019741      -0.047517       0.024137       0.021617       0.057513      -0.015159       0.025416      -0.003369      -0.026064       0.279548      -0.069553      -0.028001       0.097554              9.681426      14.212831      -1.679732      -0.400762      10.300113      -0.074126       4.531334          -0.001568
          402              C       9.474874       9.027984       4.339971      -0.141375      35.821902 0.46676192E+03  0.11230807E+05                                 9.577781                            7.325804      -0.075344       1.939220                    0.999619      30.511679      90.320778       0.590397       0.431168      -1.049289       0.006888      -0.016466      -0.006880       0.019129       0.011759       0.004148      -0.014026      -0.076695      -0.014789      -0.038848      -0.007205       0.046053             10.788522      14.489853      -1.158120      -2.496280       5.486437       1.974736      12.389277          -0.000298
          403              C      10.038391       8.609484       3.141654      -0.168167      41.204203 0.49391040E+03  0.11913425E+05                                10.212348                            7.329738       0.045592       1.993229                    0.999494      29.302817      83.603008       0.622526       0.407906      -1.076420      -0.013054      -0.007562       0.020656       0.025578      -0.009206      -0.035115      -0.001300      -0.036621       0.040743      -0.047110       0.012215       0.034894             12.212286      17.858954      -0.553885      -0.631664       5.823225       2.369143      12.954679          -0.002585
          404              C       9.221785       8.324428       2.053295       0.249348      29.507586 0.35948519E+03  0.80766406E+04                                 8.454335                            6.483164       0.056827       2.032780                    0.999807      25.547859      72.306995       0.621773       0.438454      -1.048305       0.064221      -0.036452      -0.094093       0.119610      -0.008994      -0.011207       0.031727      -0.001636       0.149981      -0.037923      -0.025868       0.063791              9.565522      13.172643       0.269258      -0.059615       5.166551       1.985985      10.357373           0.000247
          405              C       7.843061       8.457872       2.163253      -0.046435      38.826571 0.47246543E+03  0.11297613E+05                                 9.978989                            7.287441       0.043217       2.011442                    0.999537      28.155741      80.615003       0.607684       0.421513      -1.065053      -0.083315      -0.018623      -0.048428       0.098151       0.006249       0.034377       0.011448       0.023131       0.121973      -0.033757      -0.026374       0.060131             11.778656      13.641844       0.535877       0.298234       6.840534       4.129188      14.853590          -0.000125
          406              C       7.279544       8.874458       3.363814       0.050690      32.228398 0.39644831E+03  0.91012914E+04                                 8.836113                            6.697794      -0.087115       1.981782                    0.999413      26.740610      75.781932       0.628755       0.424334      -1.059989      -0.019908      -0.008613       0.008838       0.023422      -0.004981      -0.000810       0.000917       0.004212       0.023745      -0.009371       0.001241       0.008130              9.975449      11.637344      -0.710843      -1.450271       5.466750       3.018015      12.822254           0.000155
          407              C       8.096150       9.159514       4.452173       0.078367      32.033993 0.38251330E+03  0.86999795E+04                                 8.831345                            6.583725      -0.114073       1.980400                    0.999216      26.174124      73.743253       0.633733       0.424940      -1.060001      -0.004707      -0.010040       0.010277       0.015119      -0.004607      -0.007309       0.003421       0.026647      -0.040946      -0.015839      -0.006758       0.022597             10.112297      12.516220      -0.925988      -2.174912       5.158679       2.355756      12.661992          -0.000373
          408              C       7.532633       9.578013       5.650489      -0.139083      32.368640 0.44531199E+03  0.10529164E+05                                 8.786682                            7.028345       0.261923       2.055223                    0.999828      29.367478      84.586270       0.622736       0.415981      -1.064797      -0.008773      -0.014281      -0.011985       0.020605       0.002672       0.024481       0.006226       0.008579       0.013738      -0.021613      -0.007332       0.028945              9.663828      11.220155      -1.098018      -2.200941       5.462553       1.853008      12.308777           0.000012
          409              C       6.153909       9.712174       5.764935      -0.099821      30.009514 0.43654828E+03  0.10282696E+05                                 8.421632                            7.015454       0.269775       2.065523                    0.999603      28.989776      83.655524       0.615065       0.422776      -1.059263       0.001146      -0.014321      -0.027023       0.030605      -0.004821      -0.009175       0.014256       0.001653       0.048486      -0.015425      -0.010420       0.025845              8.990331      10.475044      -0.982166      -1.314008       5.488635       1.567873      11.007315          -0.000103
          410              C       5.337303       9.424488       4.674333      -0.082649      29.611880 0.41024753E+03  0.95072714E+04                                 8.279323                            6.745000       0.219267       2.046951                    0.999829      28.650514      81.810731       0.635546       0.415862      -1.064419       0.027547      -0.009933       0.010406       0.031077      -0.001581       0.005213       0.004510       0.035293      -0.033537      -0.016707      -0.007324       0.024031              8.918474       9.522455      -0.939506      -1.474631       5.448029       2.352103      11.784939           0.000123
          411              C       5.900820       9.005988       3.476016      -0.156675      34.425683 0.46033238E+03  0.11010865E+05                                 9.270983                            7.247908      -0.071684       1.944923                    0.999347      30.146864      88.271285       0.598372       0.427942      -1.053829       0.016937      -0.007742       0.017505       0.025558       0.002563       0.014942       0.001305       0.011093       0.023729      -0.011357      -0.008898       0.020255             10.199886      11.501069      -1.024277      -1.894126       6.051408       3.326236      13.047181          -0.000058
          412              C       7.046032       8.175978       0.895371      -0.265847      33.702606 0.51218073E+03  0.12642612E+05                                 9.322318                            7.656575      -0.476198       1.823312                    0.995876      31.927556      96.461757       0.578117       0.429217      -1.048024      -0.003940      -0.060746       0.076830       0.098023       0.008345      -0.001326       0.012531       0.004197      -0.066058      -0.026881       0.006056       0.020825             10.608349      10.546553       2.849199       2.817528      10.464045       2.747750      10.814447          -0.000010
          413              C       4.578033       4.506902       0.630575      -0.153174      36.229688 0.46275840E+03  0.11091218E+05                                 9.591211                            7.248578      -0.062648       1.937649                    0.999485      30.565653      89.793047       0.600203       0.425777      -1.054426      -0.006534       0.013157       0.026201       0.030039       0.010650       0.008804      -0.001905      -0.036913       0.090259      -0.037549       0.006258       0.031290             10.902993      14.996808      -3.410970      -0.812736      12.671926       0.477902       5.040246          -0.000164
          414              C       3.999137       5.754768       0.846003      -0.135171      41.245324 0.49943451E+03  0.12071492E+05                                10.243908                            7.376591       0.059915       1.999022                    0.999448      29.215747      83.243786       0.620240       0.408568      -1.076761       0.014732      -0.033799       0.020971       0.042417      -0.021095      -0.009128      -0.004465      -0.023390       0.039986      -0.033000       0.015274       0.017726             12.309540      18.548817      -2.027664      -0.376667      13.102470       0.749667       5.277335          -0.002476
          415              C       4.798964       6.885936       0.942496       0.229356      30.783290 0.38886424E+03  0.88885430E+04                                 8.662996                            6.718724       0.105532       2.040184                    0.999637      26.024617      73.711185       0.615555       0.435318      -1.052721      -0.061716       0.102334       0.026761       0.122463      -0.026589      -0.012943       0.018278      -0.099562      -0.127298      -0.050230      -0.030964       0.081194              9.749899      13.643956      -0.427993       0.327356      10.870220       0.805543       4.735520           0.000243
          416              C       6.179087       6.771870       0.825806      -0.047021      39.320561 0.49805183E+03  0.12037874E+05                                10.043371                            7.479243       0.077599       2.019006                    0.999379      28.319535      80.868112       0.601671       0.421184      -1.067883       0.074870       0.045428       0.019500       0.089719       0.037049       0.005122       0.000317      -0.059723      -0.085252      -0.036037      -0.025826       0.061863             11.720422      14.281340      -0.468908       0.198524      15.106464       2.539827       5.773463          -0.000107
          417              C       6.759381       5.528549       0.610379       0.051943      31.690015 0.39658162E+03  0.91097969E+04                                 8.745099                            6.705112      -0.088494       1.980743                    0.999390      26.793541      76.082236       0.627219       0.425119      -1.058955       0.017656      -0.006557       0.018234       0.026215      -0.004429      -0.004111      -0.002837      -0.000464      -0.016299      -0.008874       0.001662       0.007212              9.790126      11.736318      -1.688046      -0.874497      12.850773       1.621401       4.783287           0.000146
          418              C       5.958156       4.394750       0.511641       0.083533      32.353900 0.38266908E+03  0.86987605E+04                                 8.875835                            6.571131      -0.142708       1.970043                    0.999269      26.152716      73.506766       0.636772       0.423144      -1.061813       0.005815      -0.007129       0.019775       0.021811      -0.009010      -0.003283       0.001967       0.027774      -0.029044      -0.012155      -0.009676       0.021831             10.215649      12.844356      -2.650420      -0.885418      13.122758       0.938048       4.679834          -0.000336
          419              C       6.538450       3.151429       0.296213      -0.148095      33.113189 0.44685799E+03  0.10565299E+05                                 8.898627                            7.024343       0.279734       2.058134                    0.999827      29.432699      84.521902       0.625634       0.414069      -1.066989       0.010318       0.010963       0.022157       0.026788       0.025537       0.000887       0.005591      -0.006743      -0.036812      -0.020756      -0.011654       0.032410              9.879295      11.165036      -2.477525      -0.958362      13.184945       0.454869       5.287905           0.000082
          420              C       7.918573       3.037362       0.179523      -0.104973      30.712722 0.44197215E+03  0.10447877E+05                                 8.555027                            7.060945       0.189084       2.033141                    0.999799      29.298733      84.837746       0.612507       0.423021      -1.058579      -0.001794       0.028259       0.018784       0.033980      -0.004851      -0.005764       0.010557      -0.030780      -0.041972      -0.018780      -0.007562       0.026342              9.154553      10.556118      -1.302578      -0.996655      11.695545       0.531800       5.211995          -0.000058
          421              C       8.719799       4.168531       0.276017      -0.083973      29.698881 0.41376968E+03  0.96305141E+04                                 8.349289                            6.809649       0.175272       2.035522                    0.999719      28.845549      83.139831       0.626171       0.420264      -1.059294      -0.026437      -0.008690       0.017907       0.033093       0.004878      -0.001592       0.003862       0.028864      -0.025888      -0.014012      -0.005569       0.019581              8.949859       9.824419      -1.517752      -0.824144      12.131172       1.051367       4.893985           0.000188
          422              C       8.139504       5.413766       0.489200      -0.154432      33.973597 0.46478440E+03  0.11164534E+05                                 9.253438                            7.326617      -0.077261       1.947637                    0.998833      30.236696      89.253497       0.588749       0.433098      -1.048758      -0.015689      -0.017217       0.020196       0.030830       0.013938       0.003970       0.000092      -0.004617       0.007031      -0.015792       0.002200       0.013592             10.095391      11.475643      -1.904044      -0.848803      13.374134       1.950467       5.436397          -0.000027
          423              C      19.338476      20.438632       8.017950      -0.254893      27.805737 0.45501548E+03  0.10859609E+05                                 8.075458                            7.122449      -0.157494       1.944281                    0.996717      29.947471      87.787903       0.613839       0.418084      -1.059256      -0.039192       0.002159      -0.070771       0.080927      -0.027148       0.012057      -0.010340      -0.012578       0.003227      -0.028759      -0.005855       0.034614              8.821001      10.613676      -2.669279      -0.098619       8.923814       1.015008       6.925513           0.000022
          424              C      21.114318      17.090378       7.584851       0.079750      26.592327 0.36791253E+03  0.83264498E+04                                 7.843558                            6.499816       0.109701       2.041021                    0.999655      26.880657      76.730933       0.628495       0.430615      -1.051470      -0.008148       0.007388      -0.044197       0.045545       0.030046       0.021617      -0.010610       0.005345      -0.005138      -0.042091       0.008270       0.033821              8.467405       5.809012      -2.463625      -1.737714      10.147214       0.770689       9.445988          -0.000546
          425              C      20.398387      18.139603       8.150349      -0.189896      31.188795 0.46774595E+03  0.11225828E+05                                 8.659276                            7.285456       0.036610       1.989901                    0.998356      30.007490      87.828222       0.599740       0.425534      -1.055987       0.005803      -0.013456      -0.001368       0.014717       0.013828      -0.000002       0.014574       0.011332      -0.001954      -0.022071       0.002629       0.019443              9.200081       6.469391      -3.041634      -1.472009      11.119579       0.278367      10.011272          -0.002584
          426              C      20.068390      19.248775       7.382887       0.187059      27.814652 0.39105693E+03  0.89327429E+04                                 8.175258                            6.747538      -0.031022       2.020682                    0.999472      25.274388      71.080726       0.614157       0.436598      -1.054127      -0.017504       0.022939       0.007406       0.029790      -0.017777      -0.002232       0.012517       0.014162      -0.038234      -0.022713      -0.004853       0.027566              9.046755       7.454443      -3.868322      -2.107495      10.764374       0.804619       8.921449           0.002439
          427              C      20.455721      19.313268       6.049928      -0.208428      30.885259 0.45285399E+03  0.10752038E+05                                 8.523589                            7.094331       0.243144       2.050027                    0.999547      29.851085      86.144685       0.618981       0.416769      -1.064342       0.003060      -0.002192      -0.010663       0.011308      -0.002752       0.011003      -0.014848      -0.002809      -0.016810      -0.019232      -0.000244       0.019477              9.311879       7.715340      -3.094967      -3.088300      10.101778       2.015696      10.118519          -0.002456
          428              C       7.188652      18.265957       5.482187       0.079445      27.791613 0.37077558E+03  0.84133809E+04                                 8.140555                            6.553240       0.036773       2.015751                    0.999592      27.044286      77.475838       0.621462       0.434342      -1.048476       0.000423      -0.034572       0.035958       0.049884       0.029984       0.015184      -0.012526       0.004621       0.027729      -0.042118       0.016013       0.026104              9.043655       6.725237      -2.399926      -2.851456      10.197516       1.556078      10.208212           0.001300
          429              C      18.359668      21.111311       7.064234      -0.155751      25.712553 0.41862760E+03  0.98036419E+04                                 7.739762                            6.880970      -0.068243       1.977119                    0.998291      29.008092      84.754300       0.616657       0.424134      -1.053465      -0.023533      -0.076349       0.055699       0.097392       0.007165       0.024568      -0.004385       0.060626      -0.034097      -0.030389      -0.016385       0.046774              8.329351      11.700979      -1.041423       0.131128       7.300064      -0.195223       5.987011           0.000216
          430              C      16.961368      20.453489       7.100138      -0.256729      27.326358 0.45173429E+03  0.10759636E+05                                 7.957228                            7.085670      -0.115156       1.954814                    0.997156      30.040068      87.912816       0.616995       0.416783      -1.060296       0.065866       0.043532       0.046770       0.091765       0.006995      -0.017622      -0.002783       0.001399      -0.013340      -0.019030      -0.001017       0.020047              8.451988      11.540087       0.318117      -1.256234       6.198023       0.252672       7.617852          -0.000119
          431              C      14.932429      19.400820      10.172227       0.078751      26.727924 0.36561835E+03  0.82735637E+04                                 7.925132                            6.510892       0.209382       2.081129                    0.999277      26.779419      76.799671       0.622526       0.434795      -1.047417       0.003061       0.047841       0.011570       0.049315       0.002684       0.033077      -0.002207       0.024898      -0.064727      -0.039394      -0.001430       0.040824              8.532376       6.581402      -0.141131      -2.681130      10.137920       1.436343       8.877805           0.000673
          432              C      15.646962      19.338253       8.982887      -0.201062      31.141672 0.47452115E+03  0.11420898E+05                                 8.614840                            7.308687       0.095015       2.003143                    0.999106      30.196945      88.292504       0.602847       0.422138      -1.058897      -0.001741      -0.005469       0.013110       0.014312      -0.016895       0.006481       0.015112       0.022922      -0.022022      -0.029105       0.004945       0.024159              9.074078       7.221382       0.596288      -2.799039      10.637298       0.616297       9.363553          -0.004259
          433              C      16.168529      20.495925       8.419633       0.189321      27.264676 0.39234051E+03  0.89621721E+04                                 8.029028                            6.749618      -0.027332       2.023854                    0.999435      25.157833      70.567080       0.615785       0.435438      -1.055680       0.018567      -0.001298      -0.025722       0.031749       0.000007      -0.008961      -0.001553       0.026173       0.029095      -0.018033       0.000038       0.017995              8.599576       7.537135       0.344900      -3.477760       9.290885       0.963562       8.970708           0.005371
          434              C      15.974164      21.720708       9.045720      -0.179747      30.350735 0.44771354E+03  0.10589129E+05                                 8.416597                            7.060273       0.290139       2.084163                    0.998357      28.959945      83.140979       0.620258       0.417517      -1.064927       0.003561       0.008310       0.007100       0.011496      -0.002186       0.008718      -0.012755       0.021352       0.010656      -0.019711       0.001165       0.018546              9.000444       7.112843      -0.456244      -3.252525      10.048500       1.512959       9.839990          -0.004129
          435              C      15.259631      21.785906      10.237305       0.086758      26.253110 0.37018352E+03  0.83993273E+04                                 7.838694                            6.564635       0.129983       2.054739                    0.999447      26.756108      76.729075       0.618363       0.436551      -1.046806       0.002946      -0.045459       0.016311       0.048386       0.003352       0.025341      -0.007875      -0.019431      -0.053610      -0.037315       0.016431       0.020885              8.383310       6.754438      -0.182338      -2.871785       8.905698       1.210656       9.489793           0.002509
          436              C       6.697852      15.563037       3.525385       0.040241      28.055139 0.37852506E+03  0.86306306E+04                                 8.141006                            6.580565       0.105597       2.027433                    0.999745      27.557562      79.042674       0.626174       0.429006      -1.052103       0.010114      -0.034916       0.047059       0.059464      -0.004522      -0.024594      -0.034373      -0.015451      -0.062163      -0.051217       0.010738       0.040480              9.084133      11.640419       2.939206       2.738055       8.801493      -0.384248       6.810486           0.000514
          437              C       5.537264      15.160877       2.899298      -0.202939      32.443329 0.45910043E+03  0.10966780E+05                                 8.885678                            7.188906       0.019171       1.976831                    0.999513      30.134603      87.986166       0.607415       0.422133      -1.058136      -0.033316       0.024409       0.047833       0.063196      -0.010384       0.006070      -0.013825       0.024254       0.045494      -0.026603       0.002141       0.024462              9.923728      13.200758       3.060102       2.634225       8.837579      -0.480402       7.732846          -0.005775
          438              C      18.932977      13.938231       3.155118       0.283311      28.927144 0.36172653E+03  0.81379492E+04                                 8.493903                            6.527267      -0.183389       1.969841                    0.998571      24.777063      70.125203       0.616393       0.441686      -1.046599      -0.069023       0.025440       0.028559       0.078912      -0.012333      -0.009379       0.034061       0.008848       0.043400      -0.035856      -0.006821       0.042677             10.009251      12.221585       1.534245       4.103360       8.298797       0.280599       9.507369           0.005928
          439              C       5.593193      13.128736       4.077418      -0.267419      33.703350 0.50277399E+03  0.12322526E+05                                 9.164432                            7.560793      -0.191901       1.898921                    0.999281      31.626359      94.446785       0.586119       0.426376      -1.052365      -0.002681       0.009681       0.041805       0.042995       0.008631      -0.008443       0.012230      -0.017790      -0.033541      -0.022592       0.002053       0.020539             10.100132      11.439014       0.112359       3.049182       9.136414      -1.083791       9.724968          -0.005828
          440              C       6.753781      13.519893       4.705749       0.076323      27.238672 0.38194949E+03  0.87737389E+04                                 8.132406                            6.731789      -0.214713       1.935698                    0.998789      27.604437      80.830397       0.599296       0.444924      -1.037169      -0.011954       0.045476      -0.010074       0.048088      -0.018126      -0.025937      -0.018210      -0.011375      -0.018435      -0.043097       0.020816       0.022281              8.907233      11.022602       1.808980       1.663164       8.764084      -1.246617       6.935012           0.000815
          441              C      17.660525      13.525326       2.461710      -0.257934      32.649823 0.45308994E+03  0.10839545E+05                                 9.146893                            7.165859      -0.351292       1.878038                    0.997407      30.427057      90.313038       0.602415       0.424995      -1.051288       0.047623       0.021363      -0.067561       0.085375      -0.003790       0.013654      -0.002655      -0.052550       0.100477      -0.045580       0.009324       0.036256             11.071170      10.853990       1.980544       5.380028       7.914204       3.583643      14.445317          -0.000061
          442              C      17.534681      13.434625       0.953716      -0.143843      25.872294 0.40219951E+03  0.93146818E+04                                 7.743693                            6.706878       0.070365       2.020237                    0.999291      28.634143      82.893603       0.630593       0.419402      -1.057608      -0.087343       0.020996       0.063607       0.110071      -0.011162       0.035598       0.007384       0.014673       0.042937      -0.036947      -0.006626       0.043573              8.672337       9.221132       1.259993       2.956489       6.657284       1.568231      10.138596           0.000445
          443              C      16.108416      13.539071       0.426367      -0.240294      27.414798 0.43573667E+03  0.10289835E+05                                 7.995368                            6.965891      -0.173014       1.948101                    0.996289      29.417579      85.841211       0.621100       0.417600      -1.059327       0.068215      -0.017371       0.034816       0.078531       0.018095       0.010565      -0.001179       0.007776      -0.088720      -0.032414      -0.001778       0.034193              8.692053       8.513930       0.437621       1.803343       9.298121      -0.182530       8.264108           0.000042
          444              C      15.591045       9.776701       0.175035       0.062583      28.439747 0.38487306E+03  0.88263898E+04                                 8.287542                            6.698672       0.045542       2.018873                    0.999339      27.373732      79.166113       0.610871       0.437211      -1.045416      -0.021043       0.002852       0.047844       0.052345      -0.016897      -0.001644       0.006963       0.044617       0.025995      -0.033205       0.008618       0.024587              9.070824       7.018307       1.004437      -2.003707      12.655397       0.953746       7.538768           0.001477
          445              C      23.015980      14.639521      22.370822      -0.202232      32.050039 0.45256678E+03  0.10750787E+05                                 8.748301                            7.102621       0.214264       2.048652                    0.999120      29.594112      85.614259       0.616826       0.418009      -1.062833      -0.004991      -0.005667       0.001256       0.007655       0.002125       0.003046      -0.019545       0.017654       0.054790      -0.026872      -0.000066       0.026938              9.582275       6.326866       1.438227      -1.585687      14.311731       1.764060       8.108228          -0.004972
          446              C      15.632993      12.145151       0.691164       0.211633      27.215702 0.37086822E+03  0.83595904E+04                                 8.036578                            6.562312      -0.034915       2.023456                    0.999050      24.789635      69.242372       0.624044       0.435437      -1.054888       0.034516       0.027263       0.005919       0.044381       0.013136       0.023711       0.000119       0.018469      -0.018238      -0.025472      -0.006268       0.031740              8.864766       6.958949       2.276949      -1.670462      12.551904       1.278780       7.083443           0.004755
          447              C      14.752063      11.872397       1.730154      -0.203389      30.397696 0.44901255E+03  0.10625738E+05                                 8.389621                            7.055760       0.245899       2.058170                    0.999278      29.443169      84.504666       0.622508       0.415777      -1.066221      -0.017404      -0.012794       0.004996       0.022171       0.004544       0.014194       0.010692      -0.005117      -0.002713      -0.016785      -0.003108       0.019894              8.836655       7.685795       0.605358      -2.697410      11.678844      -0.195605       7.145325          -0.004892
          448              C      14.556300      10.558570       2.140813       0.102220      25.780246 0.34527794E+03  0.76651576E+04                                 7.610863                            6.241425       0.227354       2.085676                    0.999768      25.979821      72.641780       0.652115       0.423087      -1.059695       0.018095      -0.020704      -0.035807       0.045147      -0.020400      -0.001236       0.010352       0.083831      -0.007343      -0.047533      -0.000558       0.048092              8.135728       5.269055       0.889932      -1.578221      10.462382       0.482128       8.675747           0.001336
          449              C      10.845190       7.644604      14.480782       0.611930      23.111368 0.20743658E+03  0.41058351E+04                                 7.397570                            5.072640       0.278273       2.161963                    0.998682      21.317957      58.653465       0.665236       0.465172      -1.021880       0.017555      -0.034539       0.030713       0.049441      -0.018698      -0.072006       0.029512       0.056229       0.027260      -0.060380      -0.037066       0.097446              9.060938       7.496518      -0.044116       3.512341      11.761215      -2.206661       7.925081           0.002719
          450              C       9.354616      13.706592       6.772509       0.579439      21.539231 0.23547576E+03  0.48053626E+04                                 7.129861                            5.439571      -0.059109       2.037344                    0.998808      22.373669      62.270066       0.636960       0.471210      -1.019768      -0.022475       0.028404      -0.033665       0.049450       0.072123       0.034362       0.048217       0.047325      -0.060902      -0.075690      -0.034816       0.110506              8.415220       6.560270      -3.045462      -0.524720       9.827577      -2.555389       8.857813          -0.001111
          451              C      11.619849      10.012794      14.240670      -0.179221      39.620482 0.49708334E+03  0.12139028E+05                                10.191545                            7.531463      -0.086768       1.919902                    0.999630      31.534295      93.764054       0.586126       0.427918      -1.052230       0.001991      -0.013400      -0.023783       0.027371      -0.005811       0.002318       0.009067       0.047886       0.041346      -0.033356       0.015069       0.018287             11.821251       8.287008       1.372037       3.518347      17.358608      -1.536740       9.818138          -0.000155
          452              C      10.836801       8.942487      13.785130      -0.157395      43.733143 0.50407483E+03  0.12187141E+05                                10.537782                            7.361117       0.093254       2.004167                    0.999357      29.259071      82.829330       0.628457       0.403110      -1.082578       0.025541       0.018660      -0.008042       0.032638       0.007174       0.000446       0.021488       0.007123      -0.064928      -0.033276       0.009789       0.023487             13.049572       8.681614       0.565322       4.274332      18.593723      -3.902397      11.873380           0.003694
          453              C       9.995027       9.250896      12.699015       0.230059      33.136313 0.38393379E+03  0.87385712E+04                                 9.082081                            6.648606       0.095772       2.039225                    0.999461      25.771975      72.587184       0.623284       0.431754      -1.056013      -0.054322      -0.086784      -0.026370       0.105724       0.040328       0.037390       0.037556       0.011654      -0.036612      -0.044391      -0.033505       0.077896             10.968709       8.054157       1.555523       3.484454      13.411425      -3.283040      11.440546           0.000829
          454              C       9.993630      10.460513      12.005607      -0.019679      40.302096 0.46935533E+03  0.11192343E+05                                10.231767                            7.248034      -0.045295       1.984526                    0.999379      27.805587      79.216077       0.611951       0.419730      -1.067363      -0.036312       0.030003      -0.083997       0.096302       0.003107       0.026834       0.008351       0.060011       0.043550      -0.038603      -0.007906       0.046508             12.752214       7.918477       1.525322       4.401238      15.034250      -1.994351      15.303914           0.000273
          455              C      10.677397      11.566191      12.568861       0.043285      34.881226 0.42220234E+03  0.98388092E+04                                 9.350891                            6.925383      -0.065676       1.986963                    0.999439      27.097842      77.180963       0.617001       0.425989      -1.059759       0.015784       0.028009      -0.009337       0.033479       0.006333       0.007645       0.005526       0.011889      -0.012603      -0.009683      -0.005520       0.015203             10.960397       7.400861       1.502479       3.779332      14.771833      -0.274771      10.708497          -0.000064
          456              C      11.482816      11.284323      13.693124       0.080244      34.215284 0.39619205E+03  0.90925786E+04                                 9.223486                            6.697228      -0.185900       1.951287                    0.999170      26.568587      75.245948       0.628650       0.424537      -1.060021       0.005613      -0.001918      -0.007837       0.009829       0.006070      -0.004294      -0.002445      -0.035304      -0.046321      -0.017803      -0.008818       0.026620             10.803222       7.525705       1.464388       3.717961      14.753517      -0.921740      10.130446           0.000019
          457              C      12.235101      12.316084      14.263110      -0.160320      35.353287 0.46048810E+03  0.11011888E+05                                 9.407947                            7.205669       0.119418       2.000428                    0.999660      30.313523      88.652834       0.605761       0.422826      -1.057351      -0.003646       0.002443      -0.017335       0.017882      -0.015199       0.024455      -0.010921       0.029894       0.035836      -0.027307      -0.013171       0.040477             10.565195       7.592090       2.211096       3.162127      13.276133      -0.658038      10.827364          -0.000122
          458              C      12.249085      13.581166      13.675172      -0.094261      30.800793 0.41083355E+03  0.95221480E+04                                 8.516825                            6.759468       0.284214       2.071894                    0.999806      28.561543      81.503430       0.633646       0.417052      -1.063893      -0.011131      -0.012369      -0.029074       0.033500       0.018516       0.016007      -0.004220      -0.024524      -0.052357      -0.031822       0.000541       0.031281              9.267948       8.239373       1.490594       2.703109      10.734191      -1.970286       8.830279           0.000085
          459              C      11.368158      13.833110      12.633938      -0.066718      30.713665 0.40403185E+03  0.93337537E+04                                 8.536929                            6.724524       0.285601       2.075586                    0.999789      28.320644      80.916755       0.631723       0.419700      -1.061272       0.011179      -0.026798       0.020785       0.035710       0.000441      -0.001600      -0.012161      -0.030940      -0.048198      -0.019670      -0.007294       0.026964              9.368959       7.943370       1.313168       2.952097      11.619807      -0.844862       8.543701          -0.000054
          460              C      10.558543      12.865940      12.041512      -0.156593      34.927502 0.47037792E+03  0.11324300E+05                                 9.400350                            7.357626      -0.052207       1.955005                    0.998701      30.313787      89.363923       0.589498       0.431578      -1.050463       0.011169      -0.012307       0.008369       0.018608      -0.006706       0.007989      -0.004169      -0.009612       0.010779      -0.012155      -0.000862       0.013017             10.468858       7.743714       1.608729       3.020650      14.055353      -0.102668       9.607506           0.000038
          461              C       9.042788      10.717508      10.867879      -0.260699      33.680456 0.46971118E+03  0.11369982E+05                                 9.371317                            7.363714      -0.549234       1.810244                    0.996445      31.220313      94.051980       0.584498       0.432907      -1.043587       0.079619      -0.005057      -0.012403       0.080738      -0.003811       0.006332      -0.013408       0.007409       0.084970      -0.021871      -0.011224       0.033094             11.278565       8.349217      -0.165520       1.004774       8.849526      -2.005220      16.636952           0.000001
          462              C      10.861983      11.519949       7.039549      -0.134435      36.114288 0.45925622E+03  0.11005783E+05                                 9.613727                            7.264926      -0.153354       1.913704                    0.999430      30.519629      90.169601       0.593064       0.430962      -1.049389      -0.013510       0.011318       0.006625       0.018828       0.017478       0.002287       0.009517       0.039803       0.054873      -0.036834       0.012878       0.023957             11.087359       8.750078      -4.565952      -0.735778      14.162568      -3.007501      10.349432          -0.001156
          463              C       9.940502      12.391924       7.605047      -0.209976      46.091174 0.57688511E+03  0.14425830E+05                                10.988019                            7.903582       0.023478       1.965049                    0.999660      30.999516      89.245843       0.603205       0.406060      -1.080617       0.035426      -0.027952      -0.026360       0.052261      -0.014710      -0.009780       0.006184       0.002433       0.014301      -0.017385      -0.003228       0.020614             13.693280       9.625447      -5.009029      -0.896048      16.364105      -5.396793      15.090289          -0.003586
          464              C       9.361604      12.090172       8.832536       0.239048      31.200334 0.36247012E+03  0.81382696E+04                                 8.704925                            6.449729       0.134429       2.050831                    0.999405      25.556821      71.665163       0.633876       0.430370      -1.056078      -0.085333       0.074726       0.037502       0.119465      -0.030244      -0.040439       0.025712       0.035846      -0.018453      -0.037435      -0.031380       0.068815             10.489540       7.340621      -3.290511      -0.983554      11.728690      -3.780008      12.399308          -0.000389
          465              C       9.705584      10.919076       9.496772      -0.035671      40.082456 0.47100471E+03  0.11239279E+05                                10.178498                            7.262923       0.045379       2.013455                    0.999527      27.886495      79.421521       0.611173       0.419980      -1.067417      -0.015544      -0.044162       0.080920       0.093488       0.003933      -0.037153      -0.010641       0.045687       0.103728      -0.041671      -0.019478       0.061149             12.598174       8.346559      -3.644992      -2.265411      12.812427      -2.907629      16.635536          -0.000388
          466              C      10.628463      10.044470       8.929030       0.044043      33.271408 0.40185035E+03  0.92648784E+04                                 9.047592                            6.760699      -0.092494       1.979567                    0.999415      26.924625      76.691235       0.622846       0.426531      -1.057673       0.016091      -0.012745       0.006583       0.021556      -0.005571      -0.005492       0.000353      -0.010000      -0.014550      -0.009992      -0.000397       0.010389             10.468785       7.937675      -3.389817      -2.425469      11.731286      -1.996655      11.737393           0.000056
          467              C      11.205963      10.346222       7.701541       0.077839      33.640936 0.38233829E+03  0.86979609E+04                                 9.130440                            6.580704      -0.090456       1.988926                    0.999314      26.188782      73.874880       0.633882       0.424745      -1.059762       0.005173       0.001201      -0.000535       0.005337      -0.011697       0.006699      -0.006291      -0.025622      -0.010855      -0.016921      -0.004973       0.021894             10.777803       9.067887      -4.414046      -1.900297      12.369691      -2.272776      10.895830          -0.000316
          468              C      12.128842       9.474248       7.136043      -0.122770      34.267726 0.44980588E+03  0.10710308E+05                                 9.302546                            7.195257      -0.081419       1.951162                    0.999197      29.666845      87.020432       0.595978       0.431617      -1.050275      -0.010669      -0.011483       0.011328       0.019339       0.016158       0.001286       0.000240       0.003368       0.059994      -0.026255       0.006157       0.020098             10.429797      10.297444      -4.361393      -1.580321      10.850211      -1.396356      10.141737          -0.000194
          469              C      12.472823       8.300521       7.798034      -0.095113      31.476390 0.42219213E+03  0.98803843E+04                                 8.725370                            6.904396       0.084081       2.005061                    0.999636      29.084826      84.175872       0.618116       0.423421      -1.056864      -0.014801       0.012222       0.015839       0.024886      -0.027558      -0.009796       0.004298      -0.002093       0.000764      -0.028324      -0.002370       0.030694              9.635278       9.873238      -2.696822      -2.134615       9.458736      -2.160143       9.573860          -0.000172
          470              C      11.895323       8.001399       9.027768      -0.092423      30.507854 0.40687502E+03  0.93826057E+04                                 8.363117                            6.660630       0.363409       2.090301                    0.999637      28.446196      80.267763       0.649595       0.408885      -1.072015       0.002221       0.022424      -0.018205       0.028968      -0.016621      -0.004886      -0.020773      -0.020197      -0.024013      -0.028602      -0.002074       0.030676              9.113324       8.717195      -2.451271      -2.750682       9.376767      -1.298899       9.246009          -0.000019
          471              C      10.972444       8.873374       9.593265      -0.152121      35.108667 0.47168642E+03  0.11380737E+05                                 9.468090                            7.398327      -0.128598       1.928796                    0.998795      30.489069      90.420910       0.583370       0.435156      -1.046727       0.005696       0.007284      -0.023612       0.025358       0.013808      -0.012285      -0.011820       0.004334       0.013350      -0.016298      -0.009219       0.025517             10.552663       8.781377      -3.339170      -2.563431      11.674438      -1.426921      11.202173          -0.000204
          472              C      16.449577      21.724194      14.364092       0.615181      23.999580 0.24311128E+03  0.50079383E+04                                 7.670465                            5.542878      -0.161344       2.000237                    0.999286      22.360841      62.814097       0.627416       0.473911      -1.016884      -0.044102      -0.011545      -0.019942       0.049759      -0.006632       0.018831      -0.041889      -0.155756      -0.061053      -0.074703      -0.028554       0.103256              9.051040      12.813636       0.380013       0.492676       4.449867       1.559214       9.889618          -0.001716
          473              C      11.506590      18.968242      12.160446       0.578475      26.430671 0.28380950E+03  0.60619374E+04                                 8.185301                            5.986840      -0.154593       1.990804                    0.999367      23.283221      66.064259       0.605511       0.473587      -1.019578       0.047846       0.024213       0.021797       0.057884       0.015751      -0.025494      -0.003607      -0.026577       0.278481      -0.069968      -0.027295       0.097263              9.681989      14.212309       1.678023       0.400721      10.301823      -0.074721       4.531835          -0.001563
          474              C      18.491093      22.180967      15.560164      -0.139327      35.718179 0.46504388E+03  0.11178982E+05                                 9.559924                            7.313048      -0.073029       1.940508                    0.999608      30.461740      90.126042       0.590831       0.431255      -1.049252      -0.007467      -0.016288      -0.007285       0.019342      -0.012039      -0.004825      -0.014046      -0.075490      -0.013553      -0.038850      -0.006527       0.045377             10.767434      14.459600       1.155080       2.487919       5.477207       1.970955      12.365496          -0.000283
          475              C      17.927580      21.762467      14.361848      -0.169022      41.305393 0.49534960E+03  0.11957725E+05                                10.230455                            7.341914       0.044858       1.992410                    0.999479      29.346986      83.782983       0.621772       0.408073      -1.076230       0.013294      -0.008456       0.019981       0.025446       0.009443       0.034235      -0.001862      -0.036441       0.041846      -0.046496       0.012239       0.034257             12.234491      17.893242       0.555932       0.635289       5.832700       2.373697      12.977532          -0.002588
          476              C      18.744189      21.477411      13.273489       0.248440      29.521614 0.35969292E+03  0.80823956E+04                                 8.455327                            6.483975       0.058786       2.033079                    0.999805      25.559849      72.343475       0.621893       0.438311      -1.048401      -0.064222      -0.036467      -0.094951       0.120291       0.009681       0.011450       0.031132      -0.002371       0.149169      -0.037812      -0.025562       0.063374              9.566439      13.173485      -0.268455       0.061793       5.167103       1.985949      10.358729           0.000257
          477              C      20.122913      21.610855      13.383447      -0.045852      38.798099 0.47207436E+03  0.11285498E+05                                 9.973544                            7.284025       0.044983       2.012145                    0.999549      28.141106      80.553288       0.607900       0.421467      -1.065123       0.083341      -0.019016      -0.048033       0.098053      -0.005734      -0.034482       0.011707       0.023275       0.121738      -0.033781      -0.026394       0.060175             11.771917      13.634356      -0.534592      -0.295883       6.836279       4.125765      14.845116          -0.000127
          478              C      20.686426      22.027441      14.584008       0.049573      32.268842 0.39701937E+03  0.91178702E+04                                 8.843490                            6.702687      -0.091308       1.980169                    0.999447      26.762638      75.863916       0.628502       0.424343      -1.059962       0.019160      -0.008361       0.009009       0.022764       0.004585       0.001125       0.001331       0.003662       0.023812      -0.008919       0.000587       0.008332              9.984334      11.649604       0.711903       1.453827       5.470995       3.020690      12.832402           0.000165
          479              C      19.869817      22.312497      15.672366       0.077366      32.066907 0.38298096E+03  0.87136748E+04                                 8.839011                            6.588984      -0.117442       1.979222                    0.999230      26.189840      73.811489       0.633273       0.425100      -1.059853       0.004032      -0.010731       0.009776       0.015065       0.004295       0.006374       0.003243       0.026669      -0.040847      -0.015481      -0.006635       0.022117             10.121511      12.527595       0.927425       2.179024       5.163007       2.358623      12.673932          -0.000381
          480              C      20.433329      22.730996      16.870683      -0.137753      32.320070 0.44445427E+03  0.10503977E+05                                 8.777902                            7.020937       0.262223       2.055639                    0.999800      29.342807      84.499621       0.623139       0.415905      -1.064829       0.009369      -0.014802      -0.013467       0.022096      -0.003286      -0.024918       0.006537       0.008403       0.015425      -0.021892      -0.007828       0.029720              9.654051      11.207951       1.095584       2.194215       5.457429       1.851557      12.296771           0.000026
          481              C      21.812053      22.865157      16.985129      -0.102034      30.071315 0.43777992E+03  0.10318732E+05                                 8.431798                            7.024467       0.268645       2.064656                    0.999597      29.029997      83.793737       0.614799       0.422671      -1.059354      -0.001720      -0.014332      -0.027054       0.030664       0.003786       0.008718       0.014148       0.000626       0.047175      -0.014757      -0.010306       0.025063              9.000777      10.490264       0.982724       1.313188       5.495119       1.568626      11.016946          -0.000123
          482              C      22.628662      22.577471      15.894526      -0.082451      29.616574 0.41029636E+03  0.95088027E+04                                 8.278585                            6.743333       0.219946       2.046934                    0.999831      28.658213      81.837711       0.635909       0.415607      -1.064569      -0.028070      -0.010137       0.010667       0.031693       0.001734      -0.005167       0.004499       0.035049      -0.033978      -0.016690      -0.007287       0.023976              8.918111       9.527126       0.939985       1.475740       5.446857       2.351330      11.780349           0.000134
          483              C      22.065149      22.158971      14.696209      -0.155464      34.376594 0.45942869E+03  0.10983698E+05                                 9.262248                            7.240532      -0.070477       1.945641                    0.999363      30.118088      88.160745       0.598717       0.427912      -1.053862      -0.017425      -0.007544       0.016960       0.025459      -0.002647      -0.014889       0.001418       0.011953       0.024633      -0.011421      -0.009094       0.020514             10.190803      11.492443       1.022950       1.891924       6.045617       3.322819      13.034348          -0.000065
          484              C      20.919946      21.328961      12.115565      -0.263828      33.594346 0.51015330E+03  0.12579140E+05                                 9.300095                            7.639622      -0.473046       1.825115                    0.995768      31.864954      96.197651       0.579004       0.429017      -1.048225       0.004276      -0.059497       0.076375       0.096908      -0.007200       0.001315       0.012583       0.004716      -0.065776      -0.026788       0.007083       0.019705             10.581206      10.519877      -2.836554      -2.804569      10.436418       2.736918      10.787323          -0.000013
          485              C       9.404946      17.659885      11.850768      -0.150681      36.116531 0.46103586E+03  0.11038659E+05                                 9.570254                            7.234728      -0.062528       1.938198                    0.999468      30.509142      89.555412       0.600874       0.425737      -1.054545       0.007292       0.011170       0.026788       0.029926      -0.012087      -0.008866      -0.001546      -0.036013       0.086833      -0.037363       0.007163       0.030200             10.877617      14.959515       3.399429       0.810285      12.643096       0.476092       5.030239          -0.000206
          486              C       9.983842      18.907751      12.066196      -0.134971      41.239936 0.49940331E+03  0.12070754E+05                                10.244377                            7.377501       0.061865       1.999651                    0.999437      29.211074      83.235143       0.620047       0.408694      -1.076660      -0.014623      -0.033907       0.020932       0.042446       0.021255       0.009466      -0.003975      -0.022301       0.039349      -0.032809       0.014610       0.018199             12.309697      18.551453       2.026294       0.376520      13.100070       0.748718       5.277568          -0.002451
          487              C      23.167014      20.038919      12.162690       0.229712      30.781240 0.38883665E+03  0.88878644E+04                                 8.662930                            6.718818       0.104681       2.040073                    0.999634      26.023445      73.710636       0.615497       0.435361      -1.052682       0.061839       0.102648       0.026858       0.122810       0.026325       0.012555       0.018232      -0.100008      -0.127580      -0.050017      -0.031237       0.081254              9.749887      13.645586       0.429657      -0.326988      10.868361       0.804928       4.735714           0.000201
          488              C      21.786892      19.924853      12.046000      -0.047427      39.367906 0.49875487E+03  0.12059656E+05                                10.052794                            7.485753       0.077844       2.018771                    0.999405      28.339562      80.953157       0.601234       0.421323      -1.067747      -0.075259       0.045958       0.019515       0.090315      -0.037443      -0.005238       0.000255      -0.060382      -0.086023      -0.036504      -0.026000       0.062504             11.731855      14.296185       0.471201      -0.198284      15.121164       2.541386       5.778215          -0.000078
          489              C      21.206598      18.681532      11.830572       0.052700      31.673474 0.39631780E+03  0.91022508E+04                                 8.741623                            6.702589      -0.089594       1.980616                    0.999382      26.786993      76.058211       0.627376       0.425082      -1.058975      -0.018057      -0.006516       0.017956       0.026285       0.004899       0.003933      -0.002664      -0.000276      -0.015735      -0.008696       0.001108       0.007588              9.786260      11.731007       1.689647       0.874267      12.846043       1.620002       4.781728           0.000107
          490              C      22.007824      17.547733      11.731834       0.082578      32.389593 0.38322997E+03  0.87146125E+04                                 8.882070                            6.576003      -0.146477       1.968664                    0.999269      26.170030      73.566087       0.636534       0.423151      -1.061819      -0.005983      -0.007111       0.019773       0.021848       0.008694       0.003067       0.002278       0.028127      -0.030266      -0.012424      -0.009554       0.021977             10.222730      12.851111       2.652941       0.885893      13.134410       0.938227       4.682668          -0.000314
          491              C      21.427530      16.304412      11.516407      -0.146706      33.043391 0.44568415E+03  0.10529786E+05                                 8.883988                            7.013351       0.284516       2.059957                    0.999807      29.395909      84.363379       0.626410       0.413862      -1.067208      -0.009438       0.010715       0.022542       0.026684      -0.026073      -0.001093       0.006066      -0.007719      -0.037099      -0.021338      -0.011824       0.033161              9.862562      11.144185       2.468193       0.955969      13.164429       0.453453       5.279072           0.000013
          492              C      20.047408      16.190345      11.399717      -0.104969      30.699777 0.44174766E+03  0.10440566E+05                                 8.550184                            7.056889       0.192970       2.034540                    0.999821      29.289257      84.784167       0.613017       0.422750      -1.058818       0.002257       0.027838       0.019083       0.033826       0.005255       0.005752       0.009882      -0.031282      -0.042544      -0.018678      -0.007754       0.026432              9.149572      10.548454       1.301776       0.995905      11.691390       0.531352       5.208872          -0.000026
          493              C      19.246182      17.321514      11.496210      -0.083988      29.721259 0.41417089E+03  0.96426764E+04                                 8.355262                            6.814361       0.171051       2.034186                    0.999716      28.858478      83.203039       0.625729       0.420438      -1.059131       0.026726      -0.009129       0.017635       0.033296      -0.004860       0.001475       0.004222       0.028416      -0.025376      -0.014187      -0.005080       0.019267              8.956591       9.830331       1.519986       0.824731      12.141868       1.051977       4.897574           0.000073
          494              C      19.826476      18.566749      11.709394      -0.155909      34.020617 0.46561983E+03  0.11189422E+05                                 9.261262                            7.332872      -0.081342       1.946208                    0.998827      30.261877      89.341824       0.588548       0.433060      -1.048801       0.015610      -0.017717       0.020008       0.030950      -0.013570      -0.003707      -0.000917      -0.005479       0.008412      -0.015885       0.003161       0.012724             10.104191      11.486288       1.910396       0.850210      13.385068       1.952046       5.441216          -0.000050
          495              C      15.618978      10.867221      19.238144      -0.252641      27.755690 0.45394079E+03  0.10827127E+05                                 8.066961                            7.115567      -0.155359       1.945434                    0.996725      29.908706      87.635243       0.613961       0.418265      -1.059184       0.038827       0.003658      -0.069734       0.079898       0.026005      -0.012795      -0.010009      -0.013109       0.004259      -0.028150      -0.005682       0.033832              8.811328      10.601515       2.665371       0.100858       8.912937       1.013441       6.919532           0.000098
          496              C      13.843138       7.518967      18.805044       0.079550      26.595656 0.36801427E+03  0.83294474E+04                                 7.845803                            6.501234       0.127828       2.047198                    0.999637      26.871398      76.711288       0.628342       0.430683      -1.051413       0.007783       0.007487      -0.042911       0.044249      -0.028874      -0.020527      -0.009937       0.003490      -0.006453      -0.040114       0.007667       0.032447              8.470314       5.811945       2.466727       1.740719      10.149952       0.773850       9.449046          -0.000077
          497              C      14.559066       8.568192      19.370542      -0.190678      31.211582 0.46823375E+03  0.11240438E+05                                 8.663426                            7.289334       0.034359       1.989026                    0.998401      30.024409      87.888435       0.599572       0.425544      -1.055984      -0.005601      -0.013626      -0.000276       0.014735      -0.013595       0.000171       0.014622       0.011399      -0.001850      -0.022060       0.002879       0.019181              9.204155       6.473566       3.044361       1.472548      11.125661       0.279351      10.013237           0.002213
          498              C      14.889066       9.677364      18.603081       0.187512      27.809300 0.39098821E+03  0.89308485E+04                                 8.174820                            6.747454      -0.029197       2.021295                    0.999442      25.270871      71.071296       0.614087       0.436664      -1.054079       0.017408       0.023405       0.008134       0.030282       0.017548       0.002164       0.012013       0.013782      -0.038401      -0.022157      -0.005018       0.027175              9.045904       7.455131       3.867553       2.108169      10.760862       0.804457       8.921719          -0.001548
          499              C      14.501740       9.741857      17.270122      -0.208159      30.894471 0.45296503E+03  0.10754890E+05                                 8.522303                            7.092481       0.243255       2.049951                    0.999576      29.858325      86.154823       0.619444       0.416450      -1.064590      -0.002780      -0.002782      -0.010355       0.011077       0.003238      -0.011410      -0.014660      -0.002341      -0.018284      -0.019424      -0.000380       0.019804              9.310856       7.714967       3.095362       3.087978      10.100833       2.015002      10.116768           0.002121
          500              C      13.785811       8.694546      16.702380       0.075838      27.866657 0.37197961E+03  0.84471645E+04                                 8.153361                            6.562131       0.041233       2.016633                    0.999575      27.084387      77.608965       0.621316       0.434112      -1.048663      -0.001039      -0.033484       0.034737       0.048259      -0.029707      -0.015429      -0.012524       0.004370       0.025754      -0.041784       0.015598       0.026185              9.059010       6.736239       2.408552       2.855210      10.220488       1.559503      10.220305          -0.000235
          501              C      16.597790      11.539900      18.284427      -0.154952      25.670078 0.41770408E+03  0.97757158E+04                                 7.729971                            6.872596      -0.068346       1.977809                    0.998345      28.969254      84.588152       0.617194       0.424037      -1.053621       0.023767      -0.076506       0.055209       0.097293      -0.007126      -0.024305      -0.004340       0.061283      -0.033878      -0.030432      -0.016411       0.046843              8.318477      11.683209       1.038764      -0.129871       7.292263      -0.194748       5.979961           0.000192
          502              C      17.996090      10.882078      18.320332      -0.257672      27.377587 0.45287235E+03  0.10795350E+05                                 7.973566                            7.100129      -0.123353       1.951968                    0.997062      30.083430      88.123353       0.615541       0.417434      -1.059703      -0.065037       0.043717       0.045757       0.090745      -0.006604       0.017654      -0.003826       0.002475      -0.012239      -0.018515      -0.002004       0.020519              8.469541      11.566273      -0.319482       1.261809       6.208711       0.253318       7.633638          -0.000140
          503              C      20.025017       9.829409      21.392421       0.078188      26.687992 0.36491523E+03  0.82524324E+04                                 7.909598                            6.497379       0.219447       2.084321                    0.999312      26.758649      76.677978       0.624310       0.433826      -1.048159      -0.003189       0.048388       0.011295       0.049791      -0.002989      -0.033379      -0.002718       0.024837      -0.064802      -0.039774      -0.001282       0.041056              8.515521       6.567288       0.136005       2.674799      10.122024       1.427677       8.857250           0.000701
          504              C      19.310488       9.766842      20.203080      -0.201866      31.194614 0.47566743E+03  0.11455594E+05                                 8.624884                            7.317431       0.094662       2.002433                    0.999088      30.229645      88.420567       0.602486       0.422129      -1.058885       0.001813      -0.004609       0.012979       0.013892       0.016584      -0.006433       0.014172       0.023832      -0.019485      -0.028275       0.004584       0.023691              9.084477       7.230382      -0.598431       2.803437      10.647967       0.614932       9.375082          -0.004273
          505              C      18.788923      10.924514      19.639827       0.189825      27.237120 0.39181735E+03  0.89470779E+04                                 8.023108                            6.744337      -0.025811       2.024582                    0.999443      25.142617      70.507923       0.616144       0.435338      -1.055760      -0.019161      -0.000604      -0.025519       0.031917       0.000371       0.009002      -0.001622       0.026903       0.029439      -0.018483       0.000256       0.018227              8.593378       7.531120      -0.344207       3.475227       9.284230       0.962900       8.964785           0.005404
          506              C      18.983286      12.149297      20.265913      -0.180016      30.363958 0.44797375E+03  0.10596686E+05                                 8.419459                            7.062831       0.287114       2.083316                    0.998372      28.966947      83.163060       0.620087       0.417577      -1.064903      -0.003718       0.008335       0.007019       0.011513       0.002195      -0.008640      -0.013258       0.022259       0.012666      -0.020556       0.001586       0.018971              9.003628       7.115188       0.458096       3.253734      10.051573       1.515254       9.844124          -0.004155
          507              C      19.697815      12.214495      21.457498       0.085508      26.298832 0.37107159E+03  0.84252613E+04                                 7.851335                            6.575574       0.133658       2.055319                    0.999441      26.786884      76.865727       0.617361       0.436959      -1.046470      -0.002948      -0.045297       0.016057       0.048149      -0.004070      -0.026007      -0.007978      -0.019778      -0.054971      -0.038347       0.017355       0.020992              8.396685       6.766428       0.182076       2.877383       8.917459       1.210404       9.506169           0.002538
          508              C      14.276618       5.991626      14.745578       0.037886      28.119086 0.37961094E+03  0.86603859E+04                                 8.149571                            6.586618       0.106352       2.027388                    0.999729      27.581919      79.099428       0.626455       0.428566      -1.052519      -0.007922      -0.035216       0.046375       0.058767       0.004927       0.022930      -0.033918      -0.013549      -0.060725      -0.049766       0.010876       0.038890              9.094156      11.657252      -2.941131      -2.746491       8.806096      -0.383703       6.819120          -0.002476
          509              C      15.437208       5.589466      14.119492      -0.203491      32.477803 0.45972307E+03  0.10985399E+05                                 8.892750                            7.194738       0.012601       1.974714                    0.999539      30.154913      88.061111       0.607046       0.422245      -1.058063       0.034849       0.023857       0.046839       0.063068       0.010606      -0.005000      -0.014141       0.023275       0.044976      -0.026577       0.002720       0.023857              9.931378      13.212504      -3.065393      -2.634338       8.844693      -0.478423       7.736937          -0.005932
          510              C      16.024493       4.366820      14.375312       0.282613      28.921541 0.36171800E+03  0.81362965E+04                                 8.486099                            6.522336      -0.173793       1.972631                    0.998554      24.772092      70.065092       0.617422       0.441029      -1.047170       0.068993       0.025216       0.029047       0.078991       0.012378       0.009724       0.033948       0.008519       0.043556      -0.035604      -0.007213       0.042817              9.998249      12.204954      -1.530808      -4.096553       8.292095       0.279255       9.497698           0.003266
          511              C      15.381273       3.557325      15.297612      -0.267019      33.705706 0.50294464E+03  0.12327280E+05                                 9.162179                            7.559609      -0.189870       1.899302                    0.999230      31.627930      94.441795       0.586475       0.426098      -1.052577       0.002331       0.009921       0.042103       0.043318      -0.008949       0.008510       0.012431      -0.017955      -0.032959      -0.022817       0.002045       0.020773             10.096387      11.433398      -0.110447      -3.048340       9.133969      -1.084962       9.721795          -0.006130
          512              C      14.220683       3.948482      15.925943       0.073357      27.278154 0.38270623E+03  0.87934850E+04                                 8.133749                            6.732996      -0.207150       1.938045                    0.998784      27.608512      80.793505       0.600106       0.444204      -1.037824       0.012388       0.044715      -0.008925       0.047250       0.017483       0.025216      -0.017232      -0.011310      -0.019090      -0.041630       0.019804       0.021826              8.908711      11.025060      -1.813519      -1.664659       8.766412      -1.245527       6.934660          -0.002325
          513              C      17.296947       3.953915      13.681904      -0.257130      32.628772 0.45269277E+03  0.10827296E+05                                 9.144734                            7.164532      -0.351495       1.878160                    0.997382      30.407623      90.233732       0.602263       0.425210      -1.051192      -0.047909       0.021539      -0.067156       0.085259       0.004014      -0.013348      -0.003005      -0.052448       0.099390      -0.045285       0.009370       0.035915             11.068131      10.849048      -1.980157      -5.378514       7.911392       3.584079      14.443953          -0.000172
          514              C      17.422797       3.863214      12.173910      -0.145573      25.908186 0.40292810E+03  0.93349050E+04                                 7.743925                            6.706914       0.076266       2.021297                    0.999302      28.661870      82.963395       0.631502       0.418648      -1.058182       0.088365       0.020925       0.064107       0.111157       0.010579      -0.036179       0.007452       0.016173       0.043597      -0.036881      -0.007635       0.044517              8.672206       9.221110      -1.258736      -2.955511       6.658954       1.569176      10.136555           0.000343
          515              C       4.866064       3.967660      11.646561      -0.242013      27.457316 0.43667111E+03  0.10317639E+05                                 8.003519                            6.973656      -0.174200       1.947271                    0.996300      29.449497      85.964049       0.620701       0.417636      -1.059282      -0.068340      -0.016839       0.033540       0.077967      -0.019021      -0.010693      -0.001544       0.007557      -0.085311      -0.031654      -0.002823       0.034477              8.700445       8.524573      -0.438300      -1.806208       9.307161      -0.182839       8.269601           0.000040
          516              C      12.374936      22.929684      11.395229       0.060591      28.467736 0.38542448E+03  0.88411831E+04                                 8.288728                            6.699949       0.052037       2.020526                    0.999293      27.386566      79.183106       0.611364       0.436752      -1.045811       0.020800       0.003164       0.048194       0.052586       0.016939       0.000990       0.006823       0.045231       0.025730      -0.033451       0.008859       0.024592              9.071876       7.020062      -1.006119       2.004169      12.655927       0.951960       7.539640           0.001423
          517              C      11.941464      24.210932      11.150628      -0.202390      32.032997 0.45230329E+03  0.10741490E+05                                 8.738144                            7.094387       0.220864       2.050585                    0.999173      29.585524      85.538958       0.618073       0.417284      -1.063440       0.005391      -0.006898       0.001934       0.008966      -0.002740      -0.003228      -0.019810       0.016804       0.055558      -0.026956      -0.000422       0.027379              9.570692       6.321008      -1.437438       1.585612      14.290969       1.759939       8.100099          -0.004929
          518              C       5.341485       2.573740      11.911357       0.211897      27.225770 0.37104520E+03  0.83646540E+04                                 8.039077                            6.564512       0.012315       2.035859                    0.998896      24.794940      69.263716       0.623843       0.435521      -1.054828      -0.034557       0.027489       0.005139       0.044455      -0.013416      -0.023850       0.000623       0.018090      -0.017789      -0.025435      -0.006575       0.032010              8.867175       6.962085      -2.278038       1.671671      12.553847       1.279282       7.085592           0.004711
          519              C       6.222413       2.300986      12.950347      -0.202003      30.335973 0.44776452E+03  0.10587990E+05                                 8.375083                            7.042890       0.254991       2.061198                    0.999260      29.405857      84.342926       0.623532       0.415416      -1.066537       0.017686      -0.012605       0.005094       0.022307      -0.004532      -0.013729       0.010843      -0.005051      -0.003168      -0.016456      -0.003205       0.019661              8.821501       7.672718      -0.601660       2.693125      11.658828      -0.193650       7.132957          -0.004832
          520              C      13.409675      23.711553      13.361006       0.101391      25.812207 0.34582456E+03  0.76809029E+04                                 7.620257                            6.249184       0.228080       2.085825                    0.999762      25.999003      72.730249       0.651220       0.423469      -1.059376      -0.017615      -0.020675      -0.035263       0.044511       0.020175       0.001322       0.010296       0.083461      -0.007574      -0.047219      -0.000656       0.047875              8.145721       5.275458      -0.891133       1.579328      10.478120       0.484265       8.683586           0.001274
          521              N       6.648893       6.715954      13.859183      -0.248922      36.342346 0.58174204E+03  0.14448185E+05                                 9.118807                            7.781326       0.017362       2.012927                    0.999275      28.884469      80.490169       0.631852       0.390309      -1.101149       0.114872      -0.070100      -0.019185       0.135933       0.007988      -0.003513      -0.041905      -0.001674       0.159242      -0.045778      -0.025838       0.071616              9.986149      11.157141      -2.578435      -2.503281       7.462576      -0.645116      11.338731          -0.076083
          522              N      13.239088       2.719003       9.205047      -0.225670      37.228061 0.57066194E+03  0.14062456E+05                                 9.238356                            7.703391       0.007632       2.018790                    0.998975      28.269405      77.697486       0.637393       0.389957      -1.104731      -0.039245      -0.017692       0.127382       0.134460       0.020473       0.016698       0.025768      -0.035215      -0.161589      -0.062133       0.000203       0.061929             10.038910       8.499358       2.110974      -1.685779      10.484251       2.625642      11.133122           0.097197
          523              N      20.448712       8.874883      15.952871      -0.249337      37.225003 0.59757942E+03  0.14889610E+05                                 9.226400                            7.877959       0.047799       2.018770                    0.999288      28.871213      79.672553       0.631183       0.389460      -1.105589       0.105674       0.069042       0.108659       0.166556      -0.013945      -0.036750      -0.063575      -0.066782      -0.016186      -0.080689      -0.002558       0.083246              9.981079       6.695528       2.482572       1.582439      12.141786       0.455138      11.105921          -0.037975
          524              N      13.227886      13.916761      18.668158      -0.212245      36.782132 0.57245030E+03  0.14141311E+05                                 9.238637                            7.764351       0.073291       2.045397                    0.998920      28.171103      77.949467       0.627842       0.394915      -1.099398      -0.081711      -0.111359       0.013567       0.138786      -0.034636      -0.011538       0.025170       0.029501       0.161181      -0.066406       0.000930       0.065476             10.038727       7.714868       2.408887      -0.531087      11.080189       2.417449      11.321124          -0.062779
          525              N      14.325580      16.287365       2.638990      -0.249680      36.370466 0.58228003E+03  0.14464939E+05                                 9.122808                            7.784353       0.021121       2.013700                    0.999319      28.898208      80.538808       0.631796       0.390251      -1.101185      -0.114868      -0.069600      -0.019400       0.135702      -0.007912       0.003352      -0.042323      -0.001608       0.159254      -0.046063      -0.025835       0.071897              9.991168      11.164590       2.580615       2.505726       7.466770      -0.644313      11.342145          -0.076669
          526              N      14.726861      15.871986      20.425240      -0.227089      37.242970 0.57096930E+03  0.14070959E+05                                 9.237615                            7.703064       0.012440       2.020097                    0.998936      28.277700      77.705433       0.637749       0.389714      -1.104979       0.039058      -0.017947       0.126876       0.133959      -0.020377      -0.017041       0.025338      -0.034648      -0.161825      -0.062161       0.000551       0.061610             10.037939       8.498255      -2.111123       1.685655      10.484009       2.625044      11.131551           0.096868
          527              N      14.508753      18.446294       4.732678      -0.250733      37.290365 0.59888134E+03  0.14930717E+05                                 9.237655                            7.886926       0.042246       2.016805                    0.999319      28.903423      79.794147       0.630754       0.389499      -1.105521      -0.105702       0.069021       0.108066       0.166178       0.014208       0.036902      -0.063642      -0.066752      -0.017907      -0.081080      -0.002170       0.083250              9.994268       6.704271      -2.487660      -1.586129      12.157597       0.461184      11.120935          -0.037949
          528              N      21.729570      23.488172       7.447964      -0.213447      36.830457 0.57336922E+03  0.14169568E+05                                 9.245173                            7.769541       0.076705       2.046164                    0.998912      28.195082      78.028881       0.627764       0.394809      -1.099481       0.081275      -0.111195       0.013189       0.138361       0.035153       0.011204       0.025438       0.030153       0.159360      -0.066820       0.001735       0.065084             10.045968       7.721196      -2.411471       0.530911      11.090212       2.419370      11.326495          -0.062653
          529              N       7.334076      14.744453       4.447685      -0.249623      36.365969 0.58220739E+03  0.14462577E+05                                 9.121937                            7.783819       0.021303       2.013795                    0.999319      28.895565      80.527942       0.631828       0.390246      -1.101197      -0.114777      -0.030177      -0.065764       0.135681       0.002048      -0.008369      -0.052462      -0.065346      -0.031686      -0.046035      -0.025853       0.071888              9.990021      11.162741       2.880617       2.153040      11.044390      -1.215110       7.762931          -0.076647
          530              N      14.726894       9.518533       1.234221      -0.236519      37.529801 0.57641193E+03  0.14238576E+05                                 9.285063                            7.740677       0.021255       2.021070                    0.998981      28.408391      78.152176       0.636087       0.389813      -1.104928       0.040819       0.126066      -0.037492       0.137712      -0.021855      -0.016692       0.038491       0.056008       0.106098      -0.063922       0.002034       0.061888             10.091341       8.545748       1.339494      -2.363527      12.002457       2.405006       9.725818          -0.061792
          531              N       7.517251      17.152239       6.249648      -0.250778      37.293806 0.59894970E+03  0.14932935E+05                                 9.238388                            7.887481       0.042258       2.016790                    0.999319      28.905148      79.801824       0.630716       0.389509      -1.105507      -0.105558       0.117679       0.051176       0.166162       0.038695       0.008205      -0.053863      -0.005766       0.165348      -0.081067      -0.002171       0.083238              9.995125       6.704550      -1.958537      -2.206756      11.291484       0.599860      11.989339          -0.037991
          532              N      14.738064      20.628234      10.800558      -0.221865      37.071632 0.57809685E+03  0.14314483E+05                                 9.283343                            7.800790       0.085689       2.047460                    0.998945      28.303225      78.382285       0.626647       0.394737      -1.099630       0.082655      -0.005064      -0.115378       0.142020       0.016624       0.034801       0.008134      -0.070452      -0.145032      -0.069200       0.003682       0.065518             10.088747       7.756796       0.145828      -2.476045      12.117179       2.275762      10.392268          -0.058409
          533              N      13.640389       5.173042      15.667878      -0.232868      35.798879 0.57102546E+03  0.14114649E+05                                 9.026851                            7.708152       0.022819       2.018592                    0.999270      28.610101      79.506392       0.635061       0.390190      -1.101358       0.109700      -0.027570      -0.062578       0.129268      -0.004010       0.005650      -0.051577      -0.062730      -0.033911      -0.044471      -0.025770       0.070241              9.880484      11.022356      -2.835434      -2.121428      10.932814      -1.212448       7.686283          -0.085874
          534              N      13.239084      22.671516      12.454415      -0.235260      37.511570 0.57604597E+03  0.14228258E+05                                 9.285127                            7.740512       0.016156       2.019704                    0.999014      28.399056      78.140597       0.635767       0.390044      -1.104688      -0.040959       0.126632      -0.037331       0.138228       0.021520       0.016848       0.038904       0.055484       0.106485      -0.063860       0.001657       0.062203             10.091503       8.546160      -1.339515       2.363262      12.002598       2.405228       9.725752          -0.061768
          535              N      13.457209       7.580828      17.469841      -0.237468      36.934553 0.59165513E+03  0.14708501E+05                                 9.190334                            7.847330       0.028311       2.015517                    0.999225      28.711336      79.197179       0.631248       0.390307      -1.104750       0.101201       0.114802       0.049905       0.160971      -0.036095      -0.006485      -0.053459      -0.010189       0.163719      -0.077395      -0.005686       0.083081              9.941929       6.671943       1.949885       2.191638      11.230203       0.588529      11.923640           0.032846
          536              N      20.219380      11.056823      22.020752      -0.220780      37.033793 0.57738736E+03  0.14292831E+05                                 9.279196                            7.797584       0.053188       2.037257                    0.998912      28.283851      78.322893       0.626572       0.394897      -1.099495      -0.083091      -0.004684      -0.115693       0.142517      -0.016866      -0.034313       0.007788      -0.071575      -0.144784      -0.068880       0.002948       0.065932             10.084035       7.752682      -0.146411       2.474164      12.114126       2.273918      10.385298          -0.058499
          537              O      18.623930       6.674433      15.991020      -0.570008      49.996359 0.58408727E+03  0.14401168E+05                                10.882159                            7.565900      -0.055612       2.018219                    0.996719      28.418484      76.796172       0.675945       0.367515      -1.127143      -0.025520      -0.066970      -0.038655       0.081428      -0.023950      -0.035339      -0.029962       0.018211      -0.065600      -0.063940       0.022200       0.041740             13.892310      15.181219       8.387855      -5.767672      14.008004      -4.978286      12.487708          -0.039630
          538              O      17.197665       5.350787      15.614021      -0.502312      41.060536 0.54497343E+03  0.13144400E+05                                 9.573354                            7.307712      -0.031266       2.073056                    0.995070      26.273188      69.158681       0.691070       0.367467      -1.132458       0.029730       0.010404      -0.024751       0.040059      -0.022066       0.040174       0.052084       0.031365      -0.073176      -0.085121       0.034101       0.051020             11.237266      11.480934       4.815740       4.890340       9.129446       4.244922      13.101417          -0.003368
          539              O      15.595238      18.958074       1.831136      -0.440081      27.981346 0.38842397E+03  0.86663572E+04                                 7.421412                            6.213102       0.256427       2.180375                    0.997429      25.085413      64.925690       0.736603       0.372685      -1.120879      -0.008823      -0.011740      -0.013486       0.019938       0.034627       0.042924       0.011953       0.025202      -0.035909      -0.046172      -0.019946       0.066118              8.247359       7.149892      -1.268498      -3.067675       7.412441      -0.336855      10.179744          -0.030106
          540              O      16.958581      17.276826       1.420476      -0.547048      33.608635 0.52958951E+03  0.12623373E+05                                 8.120799                            7.035301       0.815764       2.311494                    0.998314      27.337518      70.457746       0.733184       0.350475      -1.151285       0.007167      -0.012277      -0.049186       0.051199      -0.045269      -0.007951      -0.008342      -0.059972      -0.095237      -0.046576      -0.023725       0.070300              8.891223       7.205105      -2.185245      -0.384228      10.914014      -2.685452       8.554549          -0.054497
          541              O      16.053852       3.793499      17.503502      -0.507938      33.231905 0.48472196E+03  0.11422393E+05                                 8.430060                            6.912241      -0.053637       2.060380                    0.997343      26.310660      69.818756       0.703178       0.369638      -1.123991       0.063160       0.018912       0.075180       0.099995       0.031624       0.071525       0.032135       0.038593       0.120449      -0.059560      -0.048126       0.107687              9.541225       8.231725       1.140310       4.634410       6.654581      -0.290329      13.737370           0.000026
          542              O      15.396682      20.829402       0.058345      -0.495626      26.184375 0.37431309E+03  0.82368745E+04                                 6.971581                            5.936549       0.495927       2.262823                    0.998448      24.743977      62.658221       0.788341       0.353073      -1.141336       0.066398      -0.052382      -0.081889       0.117722      -0.026026      -0.090335       0.007825       0.072073       0.181101      -0.081498      -0.048411       0.129908              7.621263       7.065140      -0.880931      -2.869993       6.777361      -0.504578       9.021287          -0.000732
          543              O      15.915437       3.304501       7.804767      -0.610625      47.136366 0.63921638E+03  0.16055734E+05                                10.459078                            7.845656       0.259845       2.102111                    0.998919      29.222457      78.674647       0.675277       0.361112      -1.136626      -0.004578       0.056708       0.012909       0.058339       0.033988       0.004662       0.001830      -0.009085      -0.029080      -0.029713      -0.009827       0.039540             12.706571      16.618417       6.881267       1.169205      15.543584       1.474777       5.957713           0.016462
          544              O      15.761624       5.451759       8.074051      -0.559153      32.878448 0.46249279E+03  0.10680500E+05                                 8.019265                            6.562001       0.881623       2.326530                    0.999580      27.122819      69.304748       0.759662       0.349139      -1.149842       0.027883      -0.009770      -0.008934       0.030866      -0.061001      -0.027208      -0.009112      -0.107813       0.144132      -0.110569       0.051759       0.058810              8.905672       9.131047      -3.393361      -0.282821      12.831192       0.240631       4.754776          -0.000603
          545              O      12.085495       2.168120       6.707432      -0.586792      47.277003 0.63927828E+03  0.16081243E+05                                10.506192                            7.869164       0.086584       2.047638                    0.998424      29.241523      79.162967       0.670314       0.363244      -1.133291       0.011402       0.000391      -0.056542       0.057682      -0.002002       0.041020       0.003757       0.005392       0.017699      -0.038801      -0.005197       0.043997             12.862706      17.460770       1.768833       7.260718       6.627031       1.941004      14.500316          -0.012214
          546              O      12.183380       1.758277       4.523982      -0.575033      31.123662 0.47358092E+03  0.10998677E+05                                 7.655098                            6.588244       0.894963       2.304942                    0.999674      27.994448      71.674034       0.767332       0.343698      -1.154666      -0.020044       0.025440       0.008940       0.033598      -0.043276      -0.071028      -0.023425      -0.111270       0.093089      -0.122443       0.054919       0.067524              8.148146       8.773115      -0.493040      -2.596810       4.913886       0.131385      10.757437           0.000689
          547              O       4.150141       2.130477       7.838427      -0.518185      28.504225 0.43701714E+03  0.10043303E+05                                 7.486085                            6.524308       0.104370       2.116053                    0.997382      26.000754      68.322921       0.729670       0.365260      -1.126404       0.056158       0.106389      -0.012984       0.121000       0.080921       0.001643       0.012799       0.040464      -0.162144      -0.064583      -0.046364       0.110947              7.972959       9.653818       1.980152      -0.364837       9.248933       0.759955       5.016125           0.000424
          548              O       9.775502       2.258660       7.943897      -0.531712      28.966967 0.45048157E+03  0.10406195E+05                                 7.550714                            6.594006       0.098143       2.108238                    0.997535      26.227845      68.549825       0.732552       0.361954      -1.131721      -0.055734       0.010701      -0.093553       0.109421       0.023442       0.082269       0.033147       0.112685       0.112081      -0.084084      -0.043603       0.127688              8.104750      10.183975      -0.308309       2.450509       5.558904       0.970580       8.571373          -0.000244
          549              O      16.333535      16.245844       4.770826      -0.569719      49.950548 0.58344072E+03  0.14381153E+05                                10.876092                            7.561951      -0.054290       2.018871                    0.996758      28.403967      76.744500       0.676094       0.367538      -1.127132       0.025430      -0.067308      -0.038627       0.081665       0.023970       0.035515      -0.030096       0.018354      -0.065497      -0.064159       0.022273       0.041885             13.884549      15.171608      -8.382831       5.764584      14.001697      -4.976189      12.480343          -0.039753
          550              O      17.759801      14.922198       4.393828      -0.500626      41.007409 0.54411118E+03  0.13118621E+05                                 9.566652                            7.303063      -0.035006       2.072420                    0.995137      26.250290      69.088939       0.691118       0.367582      -1.132351      -0.030026       0.010969      -0.024288       0.040147       0.021898      -0.040748       0.052437       0.031591      -0.072390      -0.085598       0.033831       0.051767             11.229127      11.471378      -4.811197      -4.885741       9.122993       4.241435      13.093011          -0.003243
          551              O      19.362238       9.386663      13.051329      -0.441131      28.015518 0.38902894E+03  0.86834841E+04                                 7.427938                            6.218375       0.255789       2.179962                    0.997410      25.103399      64.991965       0.736192       0.372738      -1.120807       0.009022      -0.011712      -0.013023       0.019702      -0.034461      -0.042743       0.012298       0.026291      -0.036588      -0.045663      -0.020600       0.066263              8.254758       7.156461       1.269605       3.071459       7.417947      -0.336115      10.189867          -0.030086
          552              O      17.998896       7.705415      12.640670      -0.547781      33.630760 0.53006086E+03  0.12637456E+05                                 8.124014                            7.038237       0.816028       2.311376                    0.998247      27.349186      70.496450       0.733059       0.350456      -1.151297      -0.007485      -0.012815      -0.048928       0.051129       0.045229       0.007935      -0.008167      -0.059845      -0.095425      -0.046439      -0.023814       0.070252              8.894403       7.207982       2.186170       0.384610      10.917577      -2.685813       8.557652          -0.054362
          553              O      18.903607      13.364910       6.283308      -0.507199      33.209948 0.48428193E+03  0.11409706E+05                                 8.425586                            6.907688      -0.055445       2.059958                    0.997374      26.302513      69.795504       0.703609       0.369486      -1.124080      -0.063083       0.019214       0.075382       0.100155      -0.031685      -0.071597       0.031752       0.038666       0.121813      -0.059953      -0.047823       0.107776              9.536431       8.225276      -1.138390      -4.630837       6.651779      -0.293689      13.732239           0.000095
          554              O      19.560800      11.257991      11.278539      -0.496687      26.172652 0.37417674E+03  0.82323674E+04                                 6.967964                            5.934865       0.494227       2.262089                    0.998374      24.740872      62.625821       0.788646       0.353001      -1.141499      -0.066369      -0.052356      -0.081630       0.117514       0.026365       0.089310       0.008228       0.071758       0.179124      -0.080968      -0.047738       0.128707              7.616441       7.062421       0.881562       2.866859       6.774715      -0.501745       9.012186          -0.000736
          555              O      12.050517      16.457484      19.024960      -0.609505      47.071603 0.63814569E+03  0.16021916E+05                                10.449122                            7.838695       0.254245       2.100609                    0.998898      29.201151      78.596966       0.675636       0.361076      -1.136669       0.004506       0.057245       0.013012       0.058877      -0.034494      -0.004817       0.002080      -0.009042      -0.029723      -0.030090      -0.010102       0.040192             12.693710      16.598003      -6.873208      -1.167837      15.530460       1.473625       5.952668           0.016528
          556              O      12.204330      18.604742      19.294245      -0.557961      32.848397 0.46195275E+03  0.10664819E+05                                 8.013902                            6.557777       0.884707       2.327591                    0.999575      27.110987      69.262091       0.759982       0.349098      -1.149886      -0.028202      -0.010634      -0.008912       0.031431       0.061191       0.027088      -0.009151      -0.108268       0.143829      -0.110775       0.051783       0.058991              8.899727       9.124847       3.390683       0.282656      12.822241       0.240790       4.752092          -0.000610
          557              O      15.880462      15.321103      17.927625      -0.586001      47.247309 0.63877427E+03  0.16065433E+05                                10.502274                            7.866409       0.122218       2.059257                    0.998477      29.229562      79.123478       0.670385       0.363276      -1.133263      -0.011587       0.000424      -0.056909       0.058078       0.001735      -0.041234       0.003721       0.005690       0.017666      -0.038885      -0.005399       0.044285             12.857799      17.454408      -1.768603      -7.258635       6.625095       1.940528      14.493895          -0.012111
          558              O      15.782585      14.911260      15.744176      -0.574407      31.093479 0.47300288E+03  0.10981701E+05                                 7.649435                            6.583743       0.888915       2.303305                    0.999662      27.983535      71.630279       0.767692       0.343648      -1.154729       0.020555       0.025671       0.009698       0.034287       0.043815       0.071563      -0.023225      -0.110729       0.093915      -0.122943       0.054803       0.068140              8.141964       8.768384       0.492926       2.594088       4.910920       0.131452      10.746590           0.000686
          559              O       9.832813      15.283460      19.058621      -0.517593      28.476191 0.43644958E+03  0.10026755E+05                                 7.480372                            6.519310       0.105211       2.116375                    0.997348      25.989759      68.276618       0.730095       0.365175      -1.126498      -0.055847       0.106524      -0.012804       0.120955      -0.081253      -0.001847       0.012838       0.040306      -0.161684      -0.064633      -0.046562       0.111195              7.966889       9.648183      -1.978212       0.364842       9.239993       0.759250       5.012490           0.000426
[truncated: 18,947 more chars]
