# Supplementary material for: A collection of forcefield precursors for metal–organic frameworks
Source: RSC Adv. 2019 Nov 13;9(63):36492–507. doi: 10.1039/c9ra07327b (PMC9075174; doi:10.1039/c9ra07327b)
Supplement: RA-009-C9RA07327B-s6258 [file RA-009-C9RA07327B-s6258.xyz]

   98
jmolscript: load "" {1 1 1} spacegroup "x,y,z" unitcell [{     11.548000     0.000000     0.000000 }, {     -5.773930    10.287761     0.000000 }, {      0.000000    -6.280844    12.581034 }]
Zn     0.135689    -4.710633     9.435776     0.759967
Zn    11.412311    -1.570211     3.145259     0.759967
H      9.980948    -4.403082    12.145730     0.112492
H      4.973776     2.605097    10.117668     0.126025
H      3.589173     1.980418    12.032501     0.128406
H      8.630977    -0.607635     1.703472     0.135248
H      8.636761     0.954934     1.528596     0.129916
H      6.903408     2.019759     0.088067     0.121141
H      0.985104     8.378186     0.832864     0.113578
H      3.571817    -2.297937    10.702686     0.112018
H      0.658273     5.135612     0.626535     0.118802
H      4.206995     5.269577     6.725821     0.112486
H     -0.800258    -1.738602     8.753883     0.126025
H      9.363134    -1.113923     6.839050     0.128382
H      2.857044     7.754974     4.587045     0.135235
H      2.862808     6.192405     4.761921     0.129903
H      1.129450     5.127580     6.202450     0.121173
H      6.759055    -1.230847     5.457653     0.113574
H     -2.202154     3.164432     8.168865     0.112016
H      6.432269     2.011727     5.663982     0.118801
H     -4.206878     8.409999     0.435304     0.112491
H      0.800294     1.401820     2.463366     0.126024
H      2.184897     2.026499     0.548533     0.128406
H     -2.856907     4.614552    10.877562     0.135249
H     -2.862691     3.051983    11.052438     0.129916
H     -1.129338     1.987158    12.492967     0.121140
H      4.788966    -4.371269    11.748170     0.113579
H      2.202253     6.304854     1.878348     0.112019
H      5.115797    -1.128695    11.954499     0.118802
H      1.567075    -1.262660     5.855213     0.112486
H      6.574328     5.745519     3.827151     0.126024
H     -3.589064     5.120840     5.741984     0.128382
H      2.917026    -3.748057     7.993989     0.135235
H      2.911262    -2.185488     7.819113     0.129902
H      4.644620    -1.120663     6.378584     0.121173
H     -0.984985     5.237764     7.123381     0.113575
H      7.976224     0.842485     4.412169     0.112018
H     -0.658199     1.995190     6.917052     0.118800
C     10.004961    -5.292380    11.873351     0.083509
C      4.646973     3.190145    10.763326    -0.043692
C      3.884807     2.835925    11.819881    -0.116865
C      8.480625     0.113413     1.071904    -0.171837
C      7.052250     0.061515     0.563001     0.105346
C      6.454186     1.205650     0.056615    -0.151298
C      0.590167     9.151823     0.498209    -0.145490
C      0.949265    -2.656481    11.058603     0.559316
C      1.948984    -1.847014    11.828437    -0.021836
C      3.295248    -1.832659    11.458428    -0.126358
C      1.553473     5.136803     0.373153    -0.115538
C      4.231022     6.158875     6.998200     0.083524
C     10.420927    -2.323650     8.108225    -0.043713
C      9.658758    -1.969430     7.051670    -0.116815
C      2.706686     7.033926     5.218613    -0.171812
C      1.278316     7.085824     5.727516     0.105373
C      0.680239     5.941689     6.233902    -0.151385
C      6.364109    -2.004484     5.792308    -0.145447
C      6.723296     3.522976     7.812948     0.559234
C      7.722998     2.713509     7.043114    -0.021865
C     -2.478735     2.699154     7.413123    -0.126350
C      7.327471     2.010536     5.917364    -0.115508
C     -4.230891     9.299297     0.707683     0.083509
C      1.127097     0.816772     1.817708    -0.043692
C      1.889263     1.170992     0.761153    -0.116866
C     -2.706555     3.893504    11.509130    -0.171838
C     -1.278180     3.945402    12.018033     0.105346
C     -0.680116     2.801267    12.524419    -0.151293
C      5.183903    -5.144906    12.082825    -0.145485
C      4.824805     6.663398     1.522431     0.559317
C      3.825086     5.853931     0.752597    -0.021836
C      2.478822     5.839576     1.122606    -0.126361
C      4.220597    -1.129886    12.207881    -0.115540
C      1.543048    -2.151958     5.582834     0.083525
C     -4.646857     6.330567     4.472809    -0.043713
C     -3.884688     5.976347     5.529364    -0.116815
C      3.067384    -3.027009     7.362421    -0.171812
C      4.495754    -3.078907     6.853518     0.105372
C      5.093831    -1.934772     6.347132    -0.151380
C     -0.590039     6.011401     6.788726    -0.145442
C     -0.949226     0.483941     4.768086     0.559234
C     -1.948928     1.293408     5.537920    -0.021865
C      8.252805     1.307763     5.167911    -0.126353
C     -1.553401     1.996381     6.663670    -0.115510
N      4.868012     4.551393    10.788111    -0.274933
N      3.632955     3.989115    12.514480     0.087092
N     10.641946    -3.684898     8.083440    -0.274917
N      9.406886    -3.122620     6.357071     0.087054
N      0.906058    -0.544476     1.792923    -0.274933
N      2.141115     0.017802     0.066554     0.087092
N     -4.867876     7.691815     4.497594    -0.274916
N     -3.632816     7.129537     6.223963     0.087054
O      1.452749    -3.499824    10.239578    -0.568508
O     -0.262349    -2.499022    11.255496    -0.576526
O     -4.321203     4.366319     8.631973    -0.568474
O      5.511678     3.365517     7.616055    -0.576475
O      4.321321     7.506741     2.341456    -0.568508
O      6.036419     6.505939     1.325538    -0.576526
O     10.095273    -0.359402     3.949061    -0.568474
O      0.262392     0.641400     4.964979    -0.576475

The following XYZ coordinates are in angstroms. Other properties are in atomic units.
The sperically averaged electron density of each atom fit to a function of the form exp(a - br)
eigen_1, eigen_2 and eigen_3 are the three eigenvalues of traceless quadrupole moment tensor
  atom number  atomic symbol              X              Y              Z     net charge C6 coefficient C8 coefficient C10 coefficient fluctuating dipole atomic polarizability isotropic forcefield polarizability              a              b squared Pearson coefficient          <r^3>          <r^4>         wp_QDO          m_QDO          q_QDO       dipole_x       dipole_y       dipole_z         dipole            Qxy            Qxz            Qyz     Q(x^2-y^2)  Q(3z^2 - R^2)        eigen_1        eigen_2        eigen_3 static polarizability      alpha(xx)      alpha(xy)      alpha(xz)      alpha(yy)      alpha(yz)      alpha(zz) atomic spin moment
            1             Zn       0.135689      -4.710633       9.435776       0.759967     105.433326 0.21094001E+04  0.69239749E+05                                18.255546                           14.997611       0.318964       1.940603                    0.997491      48.997839     136.328689       0.466652       0.399868      -1.142779       0.078562      -0.000004       0.000006       0.078562       0.000025       0.000003       0.063929      -0.026148      -0.127473      -0.078663       0.008172       0.070492             22.289427      17.217278      -0.000119      -0.000045      21.372089      -4.209934      28.278912           0.000005
            2             Zn      11.412311      -1.570211       3.145259       0.759967     105.433342 0.21094005E+04  0.69239767E+05                                18.255549                           14.997613       0.318963       1.940603                    0.997491      48.997843     136.328710       0.466652       0.399868      -1.142779      -0.078561       0.000004      -0.000006       0.078561       0.000025       0.000003       0.063929      -0.026148      -0.127474      -0.078664       0.008172       0.070492             22.289430      17.217281      -0.000133      -0.000037      21.372093      -4.209935      28.278916           0.000005
            3              H       9.980948      -4.403082      12.145730       0.112492       1.192650 0.89829897E+01  0.90403470E+02                                 1.823969                            1.729410      -1.126306       2.343086                    0.997220       3.555224       9.941137       0.487456       1.248552      -0.716288      -0.000762       0.053260       0.012599       0.054736      -0.004128      -0.012407       0.010025      -0.026295       0.002247      -0.020770      -0.000625       0.021395              1.835100       1.568893       0.140281      -0.066468       2.417611       0.159453       1.518797           0.000006
            4              H       4.973776       2.605097      10.117668       0.126025       1.129172 0.81453334E+01  0.79967543E+02                                 1.769544                            1.656740      -0.929711       2.450825                    0.998826       3.344133       9.226651       0.493708       1.263663      -0.714353       0.013912      -0.033321      -0.032651       0.048681       0.001291      -0.012432       0.008338      -0.028966      -0.022443      -0.022702       0.001814       0.020888              1.803432       1.574302      -0.179274      -0.386191       1.747026       0.393272       2.088968           0.000004
            5              H       3.589173       1.980418      12.032501       0.128406       1.101272 0.78055189E+01  0.76901355E+02                                 1.819574                            1.678158      -1.208794       2.312050                    0.995690       3.654701      10.579819       0.459493       1.352992      -0.692377      -0.008348      -0.039802       0.002592       0.040751       0.003708      -0.014747       0.009888      -0.021213       0.005525      -0.023290       0.005545       0.017745              1.895232       1.576447       0.356082      -0.138449       2.562089      -0.353574       1.547161           0.000000
            6              H       8.630977      -0.607635       1.703472       0.135248       1.031878 0.75821503E+01  0.74586915E+02                                 1.791960                            1.684827      -1.276733       2.284487                    0.993813       3.727924      10.987458       0.443493       1.403942      -0.682085       0.000182      -0.024726       0.023139       0.033865       0.000339      -0.006502      -0.006809      -0.001909       0.011417      -0.008729      -0.002222       0.010951              1.870065       1.614250      -0.146077       0.188241       1.897527      -0.462104       2.098418          -0.000004
            7              H       8.636761       0.954934       1.528596       0.129916       1.139962 0.88593406E+01  0.88687670E+02                                 1.787796                            1.727911      -0.757228       2.527447                    0.999258       3.349813       9.286104       0.484141       1.263783      -0.715432       0.001046       0.029032       0.018481       0.034431       0.003804      -0.004760       0.007322      -0.011698      -0.005861      -0.011553       0.000513       0.011041              1.813009       1.612624       0.090878       0.086697       1.945501       0.344205       1.880904          -0.000000
            8              H       6.903408       2.019759       0.088067       0.121141       1.039131 0.76000171E+01  0.72666151E+02                                 1.614883                            1.553291      -0.792779       2.508958                    0.999635       3.184392       8.415812       0.538104       1.190481      -0.731735       0.014911       0.034399      -0.000341       0.037493       0.004966       0.009628      -0.004516      -0.008099      -0.040483      -0.019264       0.006109       0.013155              1.618380       1.659950       0.267764       0.063558       1.906353       0.006081       1.288838           0.000006
            9              H       0.985104       8.378186       0.832864       0.113578       1.016571 0.71959706E+01  0.68943163E+02                                 1.678427                            1.573918      -0.962665       2.420863                    0.998084       3.479938       9.690493       0.495220       1.290940      -0.705899       0.012233      -0.029992       0.012720       0.034799       0.004931       0.009140      -0.007738      -0.002566      -0.032506      -0.018464       0.007913       0.010551              1.726567       1.699620      -0.376169       0.202097       2.050702      -0.285292       1.429378          -0.000000
           10              H       3.571817      -2.297937      10.702686       0.112018       1.055273 0.74492376E+01  0.71553778E+02                                 1.683673                            1.572631      -0.934370       2.432157                    0.998654       3.409573       9.320112       0.512167       1.245011      -0.716658       0.013981      -0.017895      -0.031298       0.038668      -0.002444      -0.008816       0.010432       0.017262       0.011964      -0.016238      -0.000892       0.017129              1.746217       1.467684      -0.053443      -0.108054       1.691789       0.440330       2.079177          -0.000002
           11              H       0.658273       5.135612       0.626535       0.118802       1.150831 0.85508619E+01  0.84058216E+02                                 1.715811                            1.636824      -1.030156       2.390491                    0.998237       3.298142       8.788767       0.530286       1.174966      -0.735401      -0.035840       0.002247       0.012777       0.038116      -0.003686      -0.011369       0.008446       0.012425       0.000527      -0.013051      -0.004656       0.017707              1.727481       2.158831       0.057490      -0.153596       1.531308       0.091340       1.492303           0.000004
           12              H       4.206995       5.269577       6.725821       0.112486       1.192632 0.89827792E+01  0.90400424E+02                                 1.823919                            1.729365      -1.126246       2.343119                    0.997218       3.555158       9.940759       0.487475       1.248516      -0.716296      -0.000751      -0.053264      -0.012602       0.054739       0.004142       0.012407       0.010027      -0.026302       0.002254      -0.020771      -0.000633       0.021404              1.835049       1.568851      -0.140262       0.066467       2.417540       0.159444       1.518756           0.000006
           13              H      -0.800258      -1.738602       8.753883       0.126025       1.129215 0.81457732E+01  0.79973424E+02                                 1.769638                            1.656823      -0.929689       2.450837                    0.998827       3.344218       9.227158       0.493676       1.263720      -0.714340       0.013910       0.033311       0.032656       0.048678      -0.001293       0.012431       0.008334      -0.028967      -0.022431      -0.022700       0.001816       0.020884              1.803529       1.574389       0.179293       0.386229       1.747117       0.393299       2.089082           0.000004
           14              H       9.363134      -1.113923       6.839050       0.128382       1.101301 0.78057444E+01  0.76904005E+02                                 1.819592                            1.678172      -1.208760       2.312063                    0.995690       3.654770      10.579991       0.459496       1.352975      -0.692380      -0.008359       0.039819      -0.002587       0.040769      -0.003696       0.014748       0.009883      -0.021210       0.005538      -0.023284       0.005539       0.017745              1.895252       1.576453      -0.356080       0.138450       2.562129      -0.353586       1.547176           0.000000
           15              H       2.857044       7.754974       4.587045       0.135235       1.031900 0.75823208E+01  0.74588675E+02                                 1.791952                            1.684819      -1.276619       2.284519                    0.993816       3.727930      10.987320       0.443506       1.403898      -0.682094       0.000180       0.024726      -0.023147       0.033870      -0.000338       0.006499      -0.006811      -0.001901       0.011404      -0.008728      -0.002221       0.010948              1.870056       1.614245       0.146081      -0.188244       1.897517      -0.462103       2.098408          -0.000003
           16              H       2.862808       6.192405       4.761921       0.129903       1.139951 0.88591859E+01  0.88685376E+02                                 1.787756                            1.727873      -0.757202       2.527454                    0.999258       3.349776       9.285840       0.484158       1.263750      -0.715440       0.001043      -0.029040      -0.018487       0.034441      -0.003807       0.004759       0.007325      -0.011707      -0.005858      -0.011556       0.000510       0.011047              1.812967       1.612586      -0.090867      -0.086691       1.945461       0.344197       1.880854           0.000000
           17              H       1.129450       5.127580       6.202450       0.121173       1.039071 0.75995604E+01  0.72661658E+02                                 1.614932                            1.553335      -0.793147       2.508854                    0.999633       3.184241       8.415771       0.538042       1.190620      -0.731704       0.014899      -0.034386       0.000340       0.037476      -0.004962      -0.009628      -0.004519      -0.008098      -0.040471      -0.019261       0.006112       0.013150              1.618431       1.659997      -0.267779      -0.063562       1.906424       0.006083       1.288870           0.000006
           18              H       6.759055      -1.230847       5.457653       0.113574       1.016602 0.71962141E+01  0.68945897E+02                                 1.678441                            1.573929      -0.962661       2.420866                    0.998082       3.479963       9.690507       0.495227       1.290914      -0.705904       0.012241       0.029995      -0.012718       0.034804      -0.004929      -0.009137      -0.007737      -0.002567      -0.032496      -0.018459       0.007912       0.010548              1.726582       1.699640       0.376183      -0.202102       2.050720      -0.285296       1.429388          -0.000000
           19              H      -2.202154       3.164432       8.168865       0.112016       1.055307 0.74495453E+01  0.71557718E+02                                 1.683733                            1.572682      -0.934341       2.432163                    0.998654       3.409657       9.320510       0.512149       1.245040      -0.716652       0.013987       0.017890       0.031298       0.038668       0.002447       0.008814       0.010438       0.017264       0.011962      -0.016243      -0.000889       0.017132              1.746282       1.467733       0.053449       0.108065       1.691852       0.440358       2.079260          -0.000002
           20              H       6.432269       2.011727       5.663982       0.118801       1.150801 0.85505559E+01  0.84054292E+02                                 1.715768                            1.636786      -1.030166       2.390485                    0.998237       3.298076       8.788487       0.530298       1.174953      -0.735404      -0.035840      -0.002253      -0.012780       0.038117       0.003683       0.011367       0.008446       0.012430       0.000525      -0.013053      -0.004653       0.017706              1.727437       2.158772      -0.057490       0.153587       1.531272       0.091335       1.492267           0.000004
           21              H      -4.206878       8.409999       0.435304       0.112491       1.192650 0.89829905E+01  0.90403487E+02                                 1.823970                            1.729411      -1.126306       2.343086                    0.997220       3.555224       9.941140       0.487455       1.248553      -0.716288       0.000762      -0.053260      -0.012599       0.054736      -0.004128      -0.012407       0.010025      -0.026295       0.002247      -0.020770      -0.000625       0.021395              1.835101       1.568894       0.140281      -0.066468       2.417612       0.159453       1.518798           0.000006
           22              H       0.800294       1.401820       2.463366       0.126024       1.129175 0.81453614E+01  0.79967883E+02                                 1.769547                            1.656743      -0.929713       2.450823                    0.998826       3.344138       9.226667       0.493708       1.263662      -0.714353      -0.013912       0.033321       0.032651       0.048681       0.001291      -0.012432       0.008338      -0.028966      -0.022443      -0.022702       0.001814       0.020888              1.803435       1.574305      -0.179275      -0.386193       1.747028       0.393273       2.088972           0.000004
           23              H       2.184897       2.026499       0.548533       0.128406       1.101274 0.78055319E+01  0.76901516E+02                                 1.819575                            1.678159      -1.208796       2.312049                    0.995690       3.654704      10.579830       0.459493       1.352991      -0.692377       0.008348       0.039802      -0.002592       0.040751       0.003708      -0.014747       0.009888      -0.021213       0.005525      -0.023290       0.005545       0.017745              1.895234       1.576448       0.356082      -0.138450       2.562092      -0.353575       1.547163           0.000000
           24              H      -2.856907       4.614552      10.877562       0.135249       1.031878 0.75821560E+01  0.74586983E+02                                 1.791960                            1.684827      -1.276733       2.284487                    0.993813       3.727925      10.987461       0.443493       1.403942      -0.682086      -0.000182       0.024726      -0.023139       0.033865       0.000339      -0.006502      -0.006809      -0.001909       0.011417      -0.008729      -0.002222       0.010951              1.870065       1.614250      -0.146077       0.188241       1.897527      -0.462104       2.098419          -0.000004
           25              H      -2.862691       3.051983      11.052438       0.129916       1.139963 0.88593465E+01  0.88687747E+02                                 1.787797                            1.727912      -0.757229       2.527446                    0.999258       3.349814       9.286109       0.484141       1.263783      -0.715432      -0.001046      -0.029032      -0.018481       0.034431       0.003804      -0.004760       0.007322      -0.011698      -0.005861      -0.011553       0.000513       0.011041              1.813010       1.612624       0.090878       0.086697       1.945502       0.344205       1.880905          -0.000000
           26              H      -1.129338       1.987158      12.492967       0.121140       1.039133 0.76000335E+01  0.72666344E+02                                 1.614885                            1.553293      -0.792781       2.508957                    0.999635       3.184394       8.415818       0.538104       1.190481      -0.731735      -0.014911      -0.034399       0.000341       0.037493       0.004966       0.009628      -0.004516      -0.008099      -0.040484      -0.019264       0.006109       0.013155              1.618382       1.659952       0.267765       0.063558       1.906356       0.006082       1.288839           0.000006
           27              H       4.788966      -4.371269      11.748170       0.113579       1.016573 0.71959919E+01  0.68943417E+02                                 1.678429                            1.573920      -0.962667       2.420861                    0.998084       3.479942       9.690507       0.495220       1.290939      -0.705899      -0.012233       0.029992      -0.012720       0.034799       0.004931       0.009140      -0.007738      -0.002566      -0.032506      -0.018464       0.007913       0.010551              1.726569       1.699622      -0.376171       0.202097       2.050706      -0.285293       1.429380          -0.000000
           28              H       2.202253       6.304854       1.878348       0.112019       1.055270 0.74492104E+01  0.71553447E+02                                 1.683670                            1.572628      -0.934367       2.432159                    0.998654       3.409567       9.320089       0.512168       1.245011      -0.716658      -0.013981       0.017895       0.031298       0.038668      -0.002445      -0.008816       0.010432       0.017262       0.011964      -0.016238      -0.000892       0.017129              1.746213       1.467681      -0.053443      -0.108053       1.691785       0.440328       2.079171          -0.000002
           29              H       5.115797      -1.128695      11.954499       0.118802       1.150830 0.85508549E+01  0.84058137E+02                                 1.715811                            1.636824      -1.030155       2.390491                    0.998237       3.298141       8.788766       0.530286       1.174967      -0.735401       0.035840      -0.002247      -0.012777       0.038116      -0.003686      -0.011369       0.008446       0.012425       0.000527      -0.013051      -0.004656       0.017707              1.727480       2.158830       0.057490      -0.153596       1.531308       0.091340       1.492303           0.000004
           30              H       1.567075      -1.262660       5.855213       0.112486       1.192632 0.89827781E+01  0.90400406E+02                                 1.823918                            1.729365      -1.126245       2.343119                    0.997218       3.555158       9.940757       0.487475       1.248515      -0.716296       0.000751       0.053264       0.012602       0.054739       0.004142       0.012407       0.010027      -0.026302       0.002254      -0.020771      -0.000633       0.021404              1.835048       1.568851      -0.140262       0.066467       2.417539       0.159444       1.518755           0.000006
           31              H       6.574328       5.745519       3.827151       0.126024       1.129217 0.81457865E+01  0.79973584E+02                                 1.769639                            1.656824      -0.929690       2.450836                    0.998827       3.344220       9.227164       0.493675       1.263720      -0.714340      -0.013910      -0.033311      -0.032656       0.048678      -0.001293       0.012431       0.008334      -0.028967      -0.022431      -0.022700       0.001816       0.020884              1.803531       1.574390       0.179293       0.386229       1.747119       0.393300       2.089084           0.000004
           32              H      -3.589064       5.120840       5.741984       0.128382       1.101302 0.78057531E+01  0.76904114E+02                                 1.819593                            1.678173      -1.208762       2.312062                    0.995690       3.654772      10.579999       0.459496       1.352975      -0.692380       0.008359      -0.039819       0.002587       0.040769      -0.003696       0.014748       0.009883      -0.021210       0.005538      -0.023284       0.005539       0.017745              1.895254       1.576454      -0.356081       0.138450       2.562131      -0.353586       1.547176           0.000000
           33              H       2.917026      -3.748057       7.993989       0.135235       1.031901 0.75823267E+01  0.74588746E+02                                 1.791953                            1.684819      -1.276618       2.284519                    0.993816       3.727931      10.987323       0.443506       1.403897      -0.682094      -0.000180      -0.024726       0.023147       0.033870      -0.000338       0.006499      -0.006811      -0.001901       0.011404      -0.008728      -0.002221       0.010948              1.870057       1.614245       0.146081      -0.188244       1.897517      -0.462103       2.098409          -0.000004
           34              H       2.911262      -2.185488       7.819113       0.129902       1.139952 0.88591934E+01  0.88685475E+02                                 1.787757                            1.727874      -0.757204       2.527453                    0.999258       3.349777       9.285846       0.484157       1.263751      -0.715440      -0.001043       0.029040       0.018487       0.034441      -0.003807       0.004759       0.007325      -0.011707      -0.005858      -0.011556       0.000510       0.011047              1.812969       1.612588      -0.090867      -0.086691       1.945463       0.344197       1.880856           0.000000
           35              H       4.644620      -1.120663       6.378584       0.121173       1.039073 0.75995762E+01  0.72661839E+02                                 1.614933                            1.553336      -0.793148       2.508853                    0.999633       3.184243       8.415775       0.538042       1.190619      -0.731704      -0.014899       0.034386      -0.000340       0.037476      -0.004962      -0.009628      -0.004519      -0.008098      -0.040471      -0.019262       0.006112       0.013150              1.618432       1.659998      -0.267780      -0.063562       1.906426       0.006083       1.288871           0.000006
           36              H      -0.984985       5.237764       7.123381       0.113575       1.016604 0.71962322E+01  0.68946106E+02                                 1.678442                            1.573929      -0.962662       2.420865                    0.998082       3.479966       9.690514       0.495228       1.290912      -0.705904      -0.012241      -0.029995       0.012717       0.034803      -0.004929      -0.009137      -0.007737      -0.002567      -0.032497      -0.018459       0.007912       0.010548              1.726584       1.699641       0.376184      -0.202103       2.050722      -0.285297       1.429388          -0.000000
           37              H       7.976224       0.842485       4.412169       0.112018       1.055304 0.74495214E+01  0.71557419E+02                                 1.683728                            1.572678      -0.934337       2.432165                    0.998654       3.409652       9.320487       0.512150       1.245038      -0.716652      -0.013987      -0.017890      -0.031298       0.038668       0.002447       0.008814       0.010438       0.017264       0.011962      -0.016243      -0.000889       0.017132              1.746277       1.467730       0.053449       0.108064       1.691847       0.440355       2.079253          -0.000002
           38              H      -0.658199       1.995190       6.917052       0.118800       1.150801 0.85505646E+01  0.84054414E+02                                 1.715771                            1.636788      -1.030167       2.390485                    0.998237       3.298077       8.788497       0.530297       1.174956      -0.735404       0.035840       0.002253       0.012780       0.038117       0.003683       0.011367       0.008446       0.012430       0.000525      -0.013053      -0.004653       0.017706              1.727440       2.158775      -0.057490       0.153587       1.531275       0.091336       1.492269           0.000004
           39              C      10.004961      -5.292380      11.873351       0.083509      24.371295 0.32421585E+03  0.71178221E+04                                 7.399562                            6.081073       0.320684       2.119386                    0.999484      26.177033      73.886530       0.652282       0.427718      -1.051973       0.014005      -0.034043      -0.032085       0.048832      -0.005727       0.007384       0.010346      -0.020905      -0.042490      -0.021492       0.000371       0.021121              8.146649       7.193139       1.791364      -3.188595       9.192440      -0.616733       8.054368           0.000007
           40              C       4.646973       3.190145      10.763326      -0.043692      28.069402 0.38741041E+03  0.88870625E+04                                 8.067561                            6.588303       0.168890       2.030338                    0.999836      28.631649      82.447658       0.635495       0.420153      -1.057310       0.015186       0.065658      -0.020119       0.070331      -0.001101      -0.014253       0.019005      -0.077289      -0.046948      -0.040379      -0.011745       0.052124              8.841397       7.253357       0.778566      -4.021513       8.937399       0.033342      10.333435           0.000002
           41              C       3.884807       2.835925      11.819881      -0.116865      29.731372 0.41653544E+03  0.97301373E+04                                 8.472588                            6.892316       0.160618       2.035991                    0.998285      29.130779      84.655741       0.613097       0.427671      -1.052608      -0.016982       0.028716       0.038852       0.051211      -0.006963      -0.037878       0.024105      -0.088770      -0.006320      -0.066225       0.005755       0.060469              9.391659       7.638612       1.960280      -3.478041      11.575777      -1.677920       8.960588          -0.000000
           42              C       8.480625       0.113413       1.071904      -0.171837      30.006659 0.40640735E+03  0.94484627E+04                                 8.553526                            6.764608      -0.282958       1.918745                    0.996097      28.853510      84.032269       0.623952       0.422236      -1.054509       0.011520      -0.008344      -0.072048       0.073438       0.002441      -0.043684       0.014632      -0.013224       0.027273      -0.048335       0.002216       0.046119             10.050716      13.698067      -0.359037      -0.413159       6.229574      -0.221299      10.224508          -0.000000
           43              C       7.052250       0.061515       0.563001       0.105346      31.626959 0.40179272E+03  0.92092685E+04                                 8.768381                            6.719946       0.019430       2.020974                    0.999307      25.962121      72.339234       0.634048       0.421464      -1.067052       0.030901      -0.003233       0.003760       0.031297       0.000348       0.038807       0.000486       0.069194      -0.030959      -0.031497      -0.029407       0.060905             10.269375      16.478681      -0.284805       2.955001       8.753550      -0.970992       5.575895           0.000007
           44              C       6.454186       1.205650       0.056615      -0.151298      32.286829 0.42871163E+03  0.10036804E+05                                 8.763789                            6.885220       0.145360       2.015181                    0.999687      29.436077      84.254549       0.630920       0.414669      -1.066066      -0.034293       0.002057      -0.020302       0.039905       0.018570      -0.000663       0.003632      -0.024937      -0.068523      -0.023410      -0.010526       0.033936              9.841213      14.600438      -1.322278       3.329698       9.133643      -1.169520       5.789557          -0.000000
           45              C       0.590167       9.151823       0.498209      -0.145490      32.988487 0.44191220E+03  0.10448734E+05                                 8.967761                            7.053734       0.115498       2.008440                    0.999507      29.665686      85.980279       0.613543       0.422215      -1.058818      -0.036189      -0.001974      -0.020658       0.041717      -0.014043       0.007282      -0.021305      -0.011805      -0.040560      -0.025446      -0.007036       0.032482             10.051928      14.777797       0.364373       3.053326       9.571184      -0.971701       5.806802           0.000000
           46              C       0.949265      -2.656481      11.058603       0.559316      24.287829 0.26939551E+03  0.56860725E+04                                 7.773680                            5.825556      -0.038421       2.030365                    0.999653      23.172113      65.603991       0.614283       0.472406      -1.019049      -0.028794      -0.036748      -0.044443       0.064457      -0.006213      -0.006887      -0.064862      -0.067213       0.116458      -0.057668      -0.034872       0.092540              9.356875      10.282083       2.347451       2.338577       8.996803       4.191711       8.791737           0.000014
           47              C       1.948984      -1.847014      11.828437      -0.021836      37.920784 0.44669787E+03  0.10505123E+05                                 9.817981                            7.029444      -0.073341       1.977498                    0.999376      27.501572      77.422418       0.627855       0.414820      -1.072135       0.030454       0.030015       0.023490       0.048786      -0.010285       0.001489      -0.003581      -0.002963      -0.002370      -0.010167      -0.001697       0.011863             12.354169      12.856134       4.593305       3.155445      12.220578       6.509738      11.985795           0.000000
           48              C       3.295248      -1.832659      11.458428      -0.126358      33.928306 0.43845956E+03  0.10340780E+05                                 9.123934                            7.004127       0.110895       2.000101                    0.999675      29.620415      85.577479       0.618974       0.419575      -1.061095       0.000652       0.016231       0.019141       0.025105      -0.014553      -0.018951       0.009405      -0.007289       0.040383      -0.024806      -0.006227       0.031033             10.607530      11.856790       3.412398       1.952374       9.920268       4.520190      10.045533          -0.000003
           49              C       1.553473       5.136803       0.373153      -0.115538      33.554780 0.42189476E+03  0.98612167E+04                                 9.075868                            6.880775       0.109205       2.004733                    0.999662      29.297794      84.446589       0.622699       0.420825      -1.059614       0.023338       0.005618      -0.003025       0.024194      -0.013754      -0.019730      -0.013547       0.014364      -0.034574      -0.033409       0.007986       0.025423             10.672392      10.382732       2.967304       1.893668      10.938576       5.576184      10.695867          -0.000002
           50              C       4.231022       6.158875       6.998200       0.083524      24.370971 0.32421094E+03  0.71176863E+04                                 7.399498                            6.081034       0.320451       2.119321                    0.999485      26.176818      73.885743       0.652284       0.427719      -1.051973       0.013987       0.034041       0.032074       0.048818       0.005730      -0.007372       0.010348      -0.020895      -0.042496      -0.021486       0.000366       0.021120              8.146566       7.193069      -1.791292       3.188559       9.192373      -0.616741       8.054255           0.000007
           51              C      10.420927      -2.323650       8.108225      -0.043713      28.069915 0.38741949E+03  0.88873304E+04                                 8.067659                            6.588368       0.168890       2.030337                    0.999836      28.632057      82.449344       0.635493       0.420151      -1.057310       0.015211      -0.065635       0.020131       0.070318       0.001119       0.014264       0.019010      -0.077272      -0.046983      -0.040380      -0.011745       0.052125              8.841510       7.253460      -0.778510       4.021592       8.937527       0.033352      10.333543           0.000002
           52              C       9.658758      -1.969430       7.051670      -0.116815      29.730667 0.41652163E+03  0.97297432E+04                                 8.472493                            6.892228       0.160598       2.035987                    0.998287      29.130303      84.654302       0.613097       0.427674      -1.052605      -0.016981      -0.028712      -0.038863       0.051216       0.006975       0.037898       0.024098      -0.088771      -0.006343      -0.066240       0.005767       0.060473              9.391559       7.638504      -1.960204       3.478001      11.575696      -1.677936       8.960477          -0.000000
           53              C       2.706686       7.033926       5.218613      -0.171812      30.006104 0.40639765E+03  0.94481502E+04                                 8.553305                            6.764440      -0.283003       1.918722                    0.996096      28.853090      84.029772       0.623974       0.422225      -1.054519       0.011557       0.008354       0.072041       0.073439      -0.002437       0.043691       0.014632      -0.013264       0.027252      -0.048351       0.002233       0.046117             10.050446      13.697720       0.359045       0.413174       6.229439      -0.221297      10.224179          -0.000001
           54              C       1.278316       7.085824       5.727516       0.105373      31.626958 0.40179139E+03  0.92092498E+04                                 8.768476                            6.720013       0.019388       2.020962                    0.999307      25.962029      72.339522       0.634033       0.421474      -1.067043       0.030925       0.003188      -0.003768       0.031316      -0.000328      -0.038818       0.000484       0.069180      -0.030981      -0.031515      -0.029395       0.060910             10.269494      16.478884       0.284841      -2.955035       8.753651      -0.970995       5.575946           0.000007
           55              C       0.680239       5.941689       6.233902      -0.151385      32.287027 0.42871549E+03  0.10036876E+05                                 8.763608                            6.885071       0.145397       2.015180                    0.999687      29.436462      84.254450       0.630954       0.414647      -1.066084      -0.034302      -0.002040       0.020326       0.039924      -0.018589       0.000677       0.003661      -0.024911      -0.068507      -0.023416      -0.010527       0.033943              9.841009      14.600100       1.322219      -3.329627       9.133486      -1.169475       5.789440          -0.000001
           56              C       6.364109      -2.004484       5.792308      -0.145447      32.987523 0.44189504E+03  0.10448225E+05                                 8.967587                            7.053598       0.115599       2.008477                    0.999507      29.665166      85.978304       0.613549       0.422215      -1.058818      -0.036215       0.001958       0.020666       0.041743       0.014028      -0.007302      -0.021303      -0.011856      -0.040564      -0.025438      -0.007052       0.032489             10.051728      14.777480      -0.364333      -3.053279       9.571004      -0.971676       5.806699           0.000001
           57              C       6.723296       3.522976       7.812948       0.559234      24.289044 0.26941041E+03  0.56864592E+04                                 7.773882                            5.825678      -0.038502       2.030332                    0.999653      23.172781      65.606056       0.614283       0.472400      -1.019053      -0.028745       0.036725       0.044430       0.064413       0.006228       0.006881      -0.064869      -0.067250       0.116457      -0.057687      -0.034868       0.092555              9.357158      10.282325      -2.347570      -2.338677       8.997126       4.191908       8.792024           0.000014
           58              C       7.722998       2.713509       7.043114      -0.021865      37.921600 0.44670467E+03  0.10505334E+05                                 9.818154                            7.029518      -0.073304       1.977505                    0.999376      27.501815      77.423586       0.627848       0.414822      -1.072133       0.030434      -0.030003      -0.023475       0.048759       0.010294      -0.001497      -0.003582      -0.002952      -0.002368      -0.010173      -0.001699       0.011873             12.354462      12.856278      -4.593440      -3.155554      12.220973       6.510020      11.986135           0.000001
           59              C      -2.478735       2.699154       7.413123      -0.126350      33.928520 0.43846038E+03  0.10340821E+05                                 9.124016                            7.004160       0.110879       2.000096                    0.999675      29.620458      85.578134       0.618968       0.419578      -1.061092       0.000634      -0.016211      -0.019155       0.025102       0.014550       0.018934       0.009426      -0.007293       0.040379      -0.024789      -0.006243       0.031032             10.607664      11.856803      -3.412440      -1.952398       9.920463       4.520346      10.045726          -0.000003
           60              C       7.327471       2.010536       5.917364      -0.115508      33.554061 0.42188045E+03  0.98608170E+04                                 9.075851                            6.880739       0.109236       2.004745                    0.999662      29.297162      84.445008       0.622688       0.420835      -1.059605       0.023359      -0.005590       0.003045       0.024211       0.013757       0.019761      -0.013520       0.014367      -0.034471      -0.033401       0.007959       0.025442             10.672409      10.382615      -2.967292      -1.893675      10.938661       5.576283      10.695953          -0.000002
           61              C      -4.230891       9.299297       0.707683       0.083509      24.371286 0.32421570E+03  0.71178178E+04                                 7.399561                            6.081072       0.320684       2.119387                    0.999484      26.177026      73.886506       0.652283       0.427718      -1.051973      -0.014005       0.034043       0.032086       0.048832      -0.005727       0.007384       0.010346      -0.020906      -0.042490      -0.021492       0.000371       0.021121              8.146647       7.193136       1.791363      -3.188593       9.192439      -0.616732       8.054365           0.000007
           62              C       1.127097       0.816772       1.817708      -0.043692      28.069391 0.38741015E+03  0.88870549E+04                                 8.067558                            6.588301       0.168890       2.030338                    0.999836      28.631644      82.447637       0.635495       0.420153      -1.057310      -0.015185      -0.065658       0.020120       0.070331      -0.001101      -0.014253       0.019005      -0.077289      -0.046948      -0.040379      -0.011745       0.052124              8.841394       7.253354       0.778564      -4.021513       8.937395       0.033344      10.333433           0.000002
           63              C       1.889263       1.170992       0.761153      -0.116866      29.731395 0.41653585E+03  0.97301494E+04                                 8.472593                            6.892320       0.160617       2.035991                    0.998285      29.130797      84.655810       0.613097       0.427671      -1.052608       0.016983      -0.028716      -0.038852       0.051211      -0.006963      -0.037878       0.024105      -0.088771      -0.006319      -0.066225       0.005755       0.060469              9.391664       7.638616       1.960280      -3.478044      11.575783      -1.677920       8.960595           0.000000
           64              C      -2.706555       3.893504      11.509130      -0.171838      30.006665 0.40640748E+03  0.94484667E+04                                 8.553528                            6.764610      -0.282958       1.918745                    0.996097      28.853519      84.032311       0.623952       0.422236      -1.054509      -0.011520       0.008344       0.072048       0.073438       0.002441      -0.043684       0.014632      -0.013224       0.027273      -0.048335       0.002216       0.046119             10.050718      13.698069      -0.359037      -0.413160       6.229575      -0.221298      10.224511          -0.000000
           65              C      -1.278180       3.945402      12.018033       0.105346      31.627003 0.40179341E+03  0.92092880E+04                                 8.768389                            6.719952       0.019429       2.020973                    0.999307      25.962139      72.339297       0.634048       0.421464      -1.067052      -0.030901       0.003233      -0.003760       0.031297       0.000348       0.038807       0.000486       0.069194      -0.030959      -0.031497      -0.029408       0.060905             10.269386      16.478701      -0.284805       2.955004       8.753556      -0.970992       5.575900           0.000008
           66              C      -0.680116       2.801267      12.524419      -0.151293      32.286667 0.42870898E+03  0.10036725E+05                                 8.763755                            6.885195       0.145366       2.015184                    0.999687      29.435987      84.254186       0.630922       0.414669      -1.066066       0.034293      -0.002057       0.020303       0.039905       0.018570      -0.000663       0.003632      -0.024936      -0.068522      -0.023409      -0.010526       0.033936              9.841173      14.600373      -1.322266       3.329683       9.133611      -1.169514       5.789536          -0.000001
           67              C       5.183903      -5.144906      12.082825      -0.145485      32.988384 0.44191037E+03  0.10448679E+05                                 8.967738                            7.053716       0.115503       2.008443                    0.999507      29.665631      85.980047       0.613544       0.422214      -1.058818       0.036189       0.001974       0.020658       0.041717      -0.014043       0.007282      -0.021305      -0.011805      -0.040561      -0.025446      -0.007036       0.032482             10.051902      14.777756       0.364368       3.053320       9.571161      -0.971700       5.806788          -0.000000
           68              C       4.824805       6.663398       1.522431       0.559317      24.287834 0.26939556E+03  0.56860736E+04                                 7.773681                            5.825556      -0.038421       2.030365                    0.999653      23.172114      65.603989       0.614283       0.472406      -1.019049       0.028794       0.036749       0.044443       0.064457      -0.006213      -0.006887      -0.064862      -0.067212       0.116458      -0.057668      -0.034873       0.092540              9.356875      10.282083       2.347451       2.338577       8.996804       4.191712       8.791739           0.000014
           69              C       3.825086       5.853931       0.752597      -0.021836      37.920767 0.44669761E+03  0.10505115E+05                                 9.817978                            7.029442      -0.073341       1.977498                    0.999376      27.501567      77.422399       0.627855       0.414820      -1.072136      -0.030454      -0.030014      -0.023491       0.048786      -0.010285       0.001489      -0.003581      -0.002963      -0.002370      -0.010166      -0.001697       0.011863             12.354164      12.856128       4.593302       3.155443      12.220573       6.509736      11.985792           0.000001
           70              C       2.478822       5.839576       1.122606      -0.126361      33.928371 0.43846066E+03  0.10340813E+05                                 9.123947                            7.004138       0.110893       2.000100                    0.999675      29.620448      85.577607       0.618974       0.419575      -1.061095      -0.000653      -0.016231      -0.019141       0.025105      -0.014554      -0.018951       0.009405      -0.007289       0.040383      -0.024806      -0.006227       0.031033             10.607546      11.856810       3.412405       1.952379       9.920283       4.520196      10.045544          -0.000003
           71              C       4.220597      -1.129886      12.207881      -0.115540      33.554852 0.42189585E+03  0.98612489E+04                                 9.075883                            6.880785       0.109202       2.004731                    0.999662      29.297832      84.446743       0.622698       0.420825      -1.059613      -0.023338      -0.005618       0.003025       0.024194      -0.013754      -0.019730      -0.013547       0.014364      -0.034574      -0.033410       0.007986       0.025423             10.672410      10.382746       2.967310       1.893673      10.938598       5.576197      10.695887          -0.000002
           72              C       1.543048      -2.151958       5.582834       0.083525      24.370964 0.32421081E+03  0.71176826E+04                                 7.399497                            6.081033       0.320451       2.119321                    0.999485      26.176811      73.885716       0.652284       0.427719      -1.051973      -0.013987      -0.034041      -0.032074       0.048818       0.005730      -0.007372       0.010348      -0.020895      -0.042496      -0.021486       0.000366       0.021120              8.146564       7.193068      -1.791292       3.188559       9.192371      -0.616741       8.054253           0.000007
           73              C      -4.646857       6.330567       4.472809      -0.043713      28.069919 0.38741949E+03  0.88873304E+04                                 8.067659                            6.588367       0.168890       2.030337                    0.999836      28.632060      82.449351       0.635493       0.420151      -1.057310      -0.015211       0.065635      -0.020132       0.070318       0.001119       0.014264       0.019010      -0.077271      -0.046983      -0.040380      -0.011745       0.052125              8.841510       7.253460      -0.778510       4.021592       8.937527       0.033352      10.333544           0.000002
           74              C      -3.884688       5.976347       5.529364      -0.116815      29.730682 0.41652185E+03  0.97297496E+04                                 8.472495                            6.892230       0.160597       2.035987                    0.998287      29.130313      84.654339       0.613097       0.427674      -1.052605       0.016981       0.028712       0.038863       0.051216       0.006975       0.037897       0.024097      -0.088771      -0.006342      -0.066240       0.005767       0.060473              9.391562       7.638507      -1.960205       3.478003      11.575700      -1.677937       8.960481          -0.000001
           75              C       3.067384      -3.027009       7.362421      -0.171812      30.006110 0.40639776E+03  0.94481538E+04                                 8.553307                            6.764442      -0.283004       1.918722                    0.996096      28.853099      84.029815       0.623974       0.422225      -1.054519      -0.011557      -0.008354      -0.072041       0.073439      -0.002437       0.043691       0.014632      -0.013264       0.027252      -0.048350       0.002233       0.046117             10.050448      13.697721       0.359045       0.413175       6.229440      -0.221296      10.224182          -0.000000
           76              C       4.495754      -3.078907       6.853518       0.105372      31.627015 0.40179227E+03  0.92092748E+04                                 8.768487                            6.720021       0.019387       2.020961                    0.999307      25.962055      72.339612       0.634032       0.421474      -1.067043      -0.030925      -0.003188       0.003767       0.031317      -0.000328      -0.038819       0.000484       0.069180      -0.030981      -0.031516      -0.029395       0.060911             10.269507      16.478910       0.284841      -2.955040       8.753659      -0.970996       5.575952           0.000007
           77              C       5.093831      -1.934772       6.347132      -0.151380      32.286889 0.42871323E+03  0.10036808E+05                                 8.763578                            6.885049       0.145404       2.015183                    0.999687      29.436388      84.254140       0.630956       0.414647      -1.066085       0.034302       0.002040      -0.020327       0.039925      -0.018589       0.000677       0.003661      -0.024911      -0.068506      -0.023416      -0.010527       0.033943              9.840974      14.600043       1.322209      -3.329614       9.133457      -1.169470       5.789421          -0.000001
           78              C      -0.590039       6.011401       6.788726      -0.145442      32.987415 0.44189315E+03  0.10448168E+05                                 8.967563                            7.053579       0.115604       2.008479                    0.999507      29.665108      85.978057       0.613550       0.422214      -1.058818       0.036215      -0.001958      -0.020667       0.041743       0.014028      -0.007302      -0.021303      -0.011856      -0.040565      -0.025438      -0.007051       0.032489             10.051701      14.777437      -0.364329      -3.053271       9.570980      -0.971675       5.806685           0.000000
           79              C      -0.949226       0.483941       4.768086       0.559234      24.289042 0.26941037E+03  0.56864579E+04                                 7.773881                            5.825677      -0.038501       2.030332                    0.999653      23.172777      65.606035       0.614284       0.472400      -1.019053       0.028745      -0.036725      -0.044430       0.064413       0.006228       0.006881      -0.064869      -0.067250       0.116457      -0.057687      -0.034868       0.092555              9.357157      10.282322      -2.347570      -2.338677       8.997126       4.191908       8.792023           0.000014
           80              C      -1.948928       1.293408       5.537920      -0.021865      37.921568 0.44670424E+03  0.10505322E+05                                 9.818149                            7.029515      -0.073304       1.977505                    0.999376      27.501803      77.423544       0.627849       0.414822      -1.072133      -0.030434       0.030002       0.023476       0.048759       0.010294      -0.001497      -0.003582      -0.002952      -0.002368      -0.010173      -0.001700       0.011873             12.354455      12.856269      -4.593436      -3.155551      12.220966       6.510016      11.986129           0.000000
           81              C       8.252805       1.307763       5.167911      -0.126353      33.928602 0.43846170E+03  0.10340860E+05                                 9.124033                            7.004173       0.110876       2.000094                    0.999675      29.620500      85.578299       0.618967       0.419579      -1.061092      -0.000634       0.016211       0.019155       0.025102       0.014550       0.018934       0.009426      -0.007293       0.040379      -0.024789      -0.006243       0.031032             10.607684      11.856828      -3.412449      -1.952404       9.920482       4.520353      10.045741          -0.000003
           82              C      -1.553401       1.996381       6.663670      -0.115510      33.554101 0.42188105E+03  0.98608353E+04                                 9.075861                            6.880746       0.109233       2.004744                    0.999662      29.297182      84.445107       0.622687       0.420835      -1.059605      -0.023359       0.005590      -0.003045       0.024211       0.013757       0.019761      -0.013520       0.014367      -0.034471      -0.033402       0.007960       0.025442             10.672422      10.382626      -2.967296      -1.893677      10.938675       5.576292      10.695966          -0.000002
           83              N       4.868012       4.551393      10.788111      -0.274933      37.870574 0.55540402E+03  0.13666567E+05                                 9.494988                            7.629668      -0.135976       1.965698                    0.998200      29.035825      81.143947       0.633318       0.393037      -1.096710      -0.066435      -0.091283       0.069852       0.132761      -0.018514      -0.012106       0.055588      -0.070177      -0.026791      -0.045332      -0.035032       0.080364             11.154551       9.334083       2.804571      -5.424095      10.914019      -3.002955      13.215552           0.000005
           84              N       3.632955       3.989115      12.514480       0.087092      27.159881 0.33318796E+03  0.71861847E+04                                 7.571894                            5.836124       0.160632       2.147160                    0.999054      22.658585      58.503311       0.740809       0.383346      -1.108061      -0.036536      -0.022075       0.013036       0.044633       0.007816      -0.089664       0.015704      -0.057844       0.056418      -0.105805       0.020453       0.085352              8.962582       9.939788       0.848716      -5.552570       7.003423      -0.438774       9.944534           0.000006
           85              N      10.641946      -3.684898       8.083440      -0.274917      37.871127 0.55541355E+03  0.13666888E+05                                 9.495163                            7.629797      -0.136022       1.965683                    0.998200      29.035991      81.145214       0.633304       0.393044      -1.096703      -0.066449       0.091303      -0.069855       0.132783       0.018501       0.012103       0.055588      -0.070177      -0.026753      -0.045326      -0.035033       0.080359             11.154766       9.334245      -2.804646       5.424177      10.914347      -3.003088      13.215706           0.000005
           86              N       9.406886      -3.122620       6.357071       0.087054      27.161014 0.33320479E+03  0.71866419E+04                                 7.572102                            5.836275       0.160639       2.147156                    0.999053      22.659183      58.505334       0.740798       0.383346      -1.108060      -0.036526       0.022079      -0.013030       0.044626      -0.007815       0.089652       0.015707      -0.057831       0.056428      -0.105790       0.020444       0.085345              8.962841       9.940153      -0.848715       5.552771       7.003594      -0.438812       9.944775           0.000006
           87              N       0.906058      -0.544476       1.792923      -0.274933      37.870566 0.55540397E+03  0.13666566E+05                                 9.494987                            7.629668      -0.135975       1.965698                    0.998200      29.035821      81.143930       0.633318       0.393037      -1.096710       0.066436       0.091282      -0.069852       0.132761      -0.018514      -0.012106       0.055588      -0.070176      -0.026791      -0.045332      -0.035032       0.080364             11.154549       9.334080       2.804568      -5.424093      10.914018      -3.002953      13.215551           0.000005
           88              N       2.141115       0.017802       0.066554       0.087092      27.159878 0.33318792E+03  0.71861837E+04                                 7.571893                            5.836124       0.160632       2.147160                    0.999054      22.658584      58.503308       0.740809       0.383346      -1.108061       0.036536       0.022075      -0.013036       0.044633       0.007816      -0.089664       0.015704      -0.057844       0.056418      -0.105805       0.020453       0.085352              8.962581       9.939786       0.848716      -5.552569       7.003423      -0.438774       9.944534           0.000006
           89              N      -4.867876       7.691815       4.497594      -0.274916      37.871119 0.55541332E+03  0.13666882E+05                                 9.495162                            7.629795      -0.136022       1.965683                    0.998200      29.035986      81.145195       0.633304       0.393044      -1.096703       0.066449      -0.091303       0.069855       0.132783       0.018501       0.012103       0.055588      -0.070177      -0.026753      -0.045326      -0.035033       0.080359             11.154764       9.334245      -2.804647       5.424177      10.914347      -3.003089      13.215702           0.000005
           90              N      -3.632816       7.129537       6.223963       0.087054      27.161007 0.33320468E+03  0.71866388E+04                                 7.572100                            5.836273       0.160640       2.147156                    0.999053      22.659179      58.505317       0.740798       0.383346      -1.108060       0.036527      -0.022079       0.013030       0.044626      -0.007815       0.089652       0.015707      -0.057831       0.056428      -0.105790       0.020444       0.085345              8.962839       9.940150      -0.848714       5.552770       7.003593      -0.438812       9.944774           0.000006
           91              O       1.452749      -3.499824      10.239578      -0.568508      39.118581 0.59801838E+03  0.14749422E+05                                 9.161435                            7.559178       0.260206       2.137712                    0.994969      27.798943      73.779650       0.693074       0.358316      -1.140644      -0.036649       0.012640       0.007803       0.039545      -0.008552      -0.006461       0.039197      -0.097374       0.036241      -0.055650      -0.014701       0.070351             10.651207       7.842206       0.903966       0.871469      11.492816       5.204050      12.618600          -0.000004
           92              O      -0.262349      -2.499022      11.255496      -0.576526      29.038535 0.46626471E+03  0.10816063E+05                                 7.368017                            6.611438       0.696906       2.261457                    0.997527      27.747405      71.633235       0.751067       0.351553      -1.145044       0.017378      -0.009298      -0.011108       0.022624      -0.002722      -0.014200      -0.083412       0.065470      -0.020563      -0.103181       0.034597       0.068584              7.734453      10.924952       0.543155       0.356266       6.294656       0.467708       5.983752           0.000009
           93              O      -4.321203       4.366319       8.631973      -0.568474      39.119155 0.59802614E+03  0.14749696E+05                                 9.161636                            7.559311       0.260043       2.137660                    0.994969      27.798876      73.780248       0.693055       0.358324      -1.140635      -0.036677      -0.012650      -0.007809       0.039575       0.008568       0.006449       0.039220      -0.097382       0.036233      -0.055653      -0.014724       0.070377             10.651490       7.842376      -0.904061      -0.871528      11.493162       5.204255      12.618932          -0.000004
           94              O       5.511678       3.365517       7.616055      -0.576475      29.037046 0.46623412E+03  0.10815168E+05                                 7.367735                            6.611193       0.696886       2.261451                    0.997526      27.746827      71.630953       0.751086       0.351550      -1.145047       0.017426       0.009320       0.011118       0.022674       0.002742       0.014204      -0.083402       0.065484      -0.020638      -0.103181       0.034621       0.068559              7.734150      10.924523      -0.543155      -0.356268       6.294415       0.467666       5.983513           0.000010
           95              O       4.321321       7.506741       2.341456      -0.568508      39.118583 0.59801838E+03  0.14749422E+05                                 9.161435                            7.559178       0.260206       2.137712                    0.994969      27.798943      73.779647       0.693074       0.358316      -1.140644       0.036649      -0.012640      -0.007804       0.039545      -0.008552      -0.006461       0.039197      -0.097374       0.036241      -0.055650      -0.014701       0.070351             10.651208       7.842205       0.903965       0.871470      11.492815       5.204051      12.618604          -0.000004
           96              O       6.036419       6.505939       1.325538      -0.576526      29.038524 0.46626449E+03  0.10816056E+05                                 7.368015                            6.611436       0.696907       2.261457                    0.997527      27.747402      71.633219       0.751067       0.351553      -1.145044      -0.017378       0.009299       0.011107       0.022624      -0.002722      -0.014199      -0.083412       0.065470      -0.020563      -0.103181       0.034597       0.068584              7.734451      10.924949       0.543155       0.356266       6.294654       0.467708       5.983750           0.000009
           97              O      10.095273      -0.359402       3.949061      -0.568474      39.119154 0.59802611E+03  0.14749695E+05                                 9.161636                            7.559310       0.260044       2.137660                    0.994969      27.798877      73.780249       0.693055       0.358324      -1.140635       0.036677       0.012650       0.007809       0.039575       0.008568       0.006449       0.039221      -0.097382       0.036232      -0.055653      -0.014724       0.070377             10.651490       7.842377      -0.904062      -0.871528      11.493164       5.204254      12.618929          -0.000004
           98              O       0.262392       0.641400       4.964979      -0.576475      29.037028 0.46623376E+03  0.10815157E+05                                 7.367732                            6.611191       0.696887       2.261452                    0.997526      27.746819      71.630921       0.751087       0.351550      -1.145047      -0.017426      -0.009320      -0.011118       0.022674       0.002742       0.014204      -0.083401       0.065484      -0.020638      -0.103181       0.034621       0.068559              7.734147      10.924517      -0.543155      -0.356268       6.294412       0.467666       5.983510           0.000010

******************************************************
Auxiliary information for the entire system
The total spin magnetic moment of the unit cell is   0.000231
The total net atomic charge of the unit cell is   -0.000002
Accuracy of reproducing the electrostatic potential in the unit cell:
  The inner radius (bohr) =    5.0000
  The outer radius (bohr) =   12.0000
  Valid grid points have density less than (e/(bohr^3)) =    0.0001
  The number of valid grid points were=        51662
  The rms potential error without charges in kcal/mol is=      3.39607
  The rms potential error with partial charges in kcal/mol is=      0.94522
  The RRMSE value at monopole order=      0.27833
  The rms potential error with partial charges and cloud penetration in kcal/mol is=      0.96964
  The RRMSE value at monopole order with cloud penetration is=      0.28552
  The rms potential error with partial charges and atomic dipoles in kcal/mol is=      0.63120
  The RRMSE value at dipole order=      0.18586
  The rms potential error with partial charges, atomic dipoles and cloud penetration in kcal/mol is=      0.64904
  The RRMSE value at dipole order with cloud penetration=      0.19111

******************************************************
The electron densities and ab initio electrostatic potential were computed in VASP using the PBE functional and
projector augmented wave method. See the main text of the journal article for a description of computational details.
The atomic charges, dipoles, and quadrupoles were computed with the DDEC6 method as described in
(a) T. A. Manz and N. Gabaldon Limas, RSC Adv. 6 (2016) 47771-47801 DOI: 10.1039/c6ra04656h
(b) N. Gabaldon Limas and T. A. Manz, RSC Adv. 8 (2018) 2678-2707 DOI: 10.1039/c7ra11829e.
For each atom in the material, the electron cloud parameters were fit to the spherically averaged atom-in-material
electron density using radial positions for which this density was between 10^-4 and 10^-2 electrons per cubic bohr.
The polarizabilities, dispersion coefficients, and quantum Drude oscillator (QDO) parameters were fit using the MCLF method.
The magnetic structure of the system was optimized in VASP from the default ferromagnetic initial guess using spin polarization.
The atomic spin moments (ASMs) were computed on this optimized magnetic structure using the DDEC6 partition as inputs
to the method of T. A. Manz and D. S. Sholl, J. Chem. Theory Comput. 7 (2011) 4146-4164 DOI: 10.1021/ct200539n.
The RMSE and RRMSE were computed using a uniform grid with Ewald summation.
