# Supplementary material for: A collection of forcefield precursors for metal–organic frameworks
Source: RSC Adv. 2019 Nov 13;9(63):36492–507. doi: 10.1039/c9ra07327b (PMC9075174; doi:10.1039/c9ra07327b)
Supplement: RA-009-C9RA07327B-s6259 [file RA-009-C9RA07327B-s6259.xyz]

   98
jmolscript: load "" {1 1 1} spacegroup "x,y,z" unitcell [{     11.453900     0.000000     0.000000 }, {     -5.726847    10.233560     0.000000 }, {      0.000000    -6.241333    12.686775 }]
Co     0.164822    -4.681000     9.515081     0.786914
Co    11.289078    -1.560333     3.171694     0.786918
H     -2.144098     3.124000     8.223568     0.113655
H     -0.624184     1.951396     6.946009     0.119331
H      9.940856    -4.372163    12.236394     0.111466
H      4.940144     2.583007    10.205242     0.124055
H      3.559952     1.966791    12.123482     0.125702
H      8.576683    -0.587714     1.706371     0.131831
H      8.582425     0.973674     1.507189     0.129433
H      0.988560     8.328781     0.834790     0.112805
H     -1.125836     1.971757    12.604311     0.119568
H      3.582811    -2.252440    10.806595     0.113641
H      5.102761    -1.079835    12.084153     0.119331
H      4.213976     5.243723     6.793768     0.111426
H     -0.786856    -1.711446     8.824921     0.124074
H      9.286845    -1.095231     6.906680     0.125692
H      2.849831     7.700607     4.637016     0.131846
H      2.855543     6.139219     4.836199     0.129438
H      6.715437    -1.215887     5.508598     0.112795
H      4.601052    -1.100196     6.425852     0.119553
H      7.871151     0.868227     4.463207     0.113658
H      6.351237     2.040831     5.740766     0.119334
H     -4.213803     8.364390     0.450381     0.111466
H      0.786909     1.409220     2.481533     0.124054
H      2.167101     2.025436     0.563293     0.125702
H     -2.849630     4.579941    10.980404     0.131831
H     -2.855372     3.018553    11.179586     0.129434
H      4.738493    -4.336554    11.851985     0.112807
H      6.852889     2.020470     0.082464     0.119569
H      2.144242     6.244667     1.880180     0.113644
H      0.624292     5.072062     0.602622     0.119333
H      1.513077    -1.251496     5.893007     0.111426
H      6.513909     5.703673     3.861854     0.124074
H     -3.559792     5.087458     5.780095     0.125691
H      2.877222    -3.708380     8.049759     0.131847
H      2.871510    -2.146992     7.850576     0.129438
H     -0.988384     5.208114     7.178177     0.112797
H      1.126001     5.092423     6.260923     0.119554
C      6.699461     3.517523     7.915406     0.554802
C      7.674175     2.703924     7.116266    -0.021005
C     -2.433890     2.669184     7.466040    -0.126941
C     -1.521025     1.968137     6.702296    -0.113481
C      9.955507    -5.261989    11.964136     0.081443
C      4.621734     3.168437    10.853282    -0.042062
C      3.862342     2.820090    11.912501    -0.115765
C      8.425495     0.124199     1.064294    -0.170463
C      7.001773     0.064866     0.561263     0.106853
C      0.591115     9.099583     0.499859    -0.145514
C     -0.676835     2.786525    12.633491    -0.150743
C      0.972465    -2.645963    11.114757     0.554791
C      1.947204    -1.832363    11.913897    -0.021042
C      3.293035    -1.797624    11.564122    -0.126910
C      4.205922    -1.096577    12.327866    -0.113478
C      4.228648     6.133549     7.066026     0.081536
C     10.348616    -2.296876     8.176880    -0.042060
C      9.589221    -1.948530     7.117661    -0.115741
C      2.698635     6.988695     5.279094    -0.170505
C      1.274919     7.048028     5.782125     0.106890
C      6.317980    -1.986690     5.843529    -0.145528
C      5.050037    -1.914964     6.396672    -0.150724
C     -0.972408     0.474704     4.771369     0.554802
C     -1.947122     1.288303     5.570509    -0.021007
C      8.160943     1.323043     5.220735    -0.126942
C      7.248078     2.024090     5.984479    -0.113483
C     -4.228454     9.254216     0.722639     0.081443
C      1.105319     0.823790     1.833493    -0.042060
C      1.864711     1.172137     0.774274    -0.115764
C     -2.698442     3.868028    11.622481    -0.170464
C     -1.274720     3.927361    12.125512     0.106860
C      5.135938    -5.107356    12.186916    -0.145516
C      6.403888     1.205702     0.053284    -0.150735
C      4.754588     6.638190     1.572018     0.554791
C      3.779849     5.824590     0.772878    -0.021044
C      2.434018     5.789851     1.122653    -0.126910
C      1.521131     5.088804     0.358909    -0.113480
C      1.498405    -2.141322     5.620749     0.081537
C     -4.621563     6.289103     4.509895    -0.042059
C     -3.862168     5.940757     5.569114    -0.115741
C      3.028418    -2.996468     7.407681    -0.170505
C      4.452134    -3.055801     6.904650     0.106897
C     -0.590927     5.978917     6.843246    -0.145530
C      0.677016     5.907191     6.290103    -0.150717
N      4.851284     4.525611    10.881574    -0.299575
N      3.623544     3.968413    12.613699     0.086458
N     10.578138    -3.654051     8.148589    -0.299634
N      9.350392    -3.096853     6.416463     0.086426
N      0.875769    -0.533384     1.805201    -0.299577
N      2.103509     0.023814     0.073076     0.086458
N     -4.851085     7.646278     4.538186    -0.299637
N     -3.623339     7.089080     6.270312     0.086426
O     -4.229495     4.357731     8.714546    -0.558162
O      5.484543     3.376700     7.749843    -0.567148
O      1.497384    -3.486170    10.315617    -0.558151
O     -0.242448    -2.505139    11.280319    -0.567141
O      9.956548    -0.365504     3.972229    -0.558163
O      0.242510     0.615527     4.936932    -0.567148
O      4.229669     7.478397     2.371158    -0.558152
O      5.969501     6.497366     1.406456    -0.567141

The following XYZ coordinates are in angstroms. Other properties are in atomic units.
The sperically averaged electron density of each atom fit to a function of the form exp(a - br)
eigen_1, eigen_2 and eigen_3 are the three eigenvalues of traceless quadrupole moment tensor
  atom number  atomic symbol              X              Y              Z     net charge C6 coefficient C8 coefficient C10 coefficient fluctuating dipole atomic polarizability isotropic forcefield polarizability              a              b squared Pearson coefficient          <r^3>          <r^4>         wp_QDO          m_QDO          q_QDO       dipole_x       dipole_y       dipole_z         dipole            Qxy            Qxz            Qyz     Q(x^2-y^2)  Q(3z^2 - R^2)        eigen_1        eigen_2        eigen_3 static polarizability      alpha(xx)      alpha(xy)      alpha(xz)      alpha(yy)      alpha(yz)      alpha(zz) atomic spin moment
            1             Co       0.164822      -4.681000       9.515081       0.786914     122.787169 0.25626089E+04  0.87053814E+05                                18.554054                           15.220675       0.625286       2.040558                    0.996914      49.168392     132.808898       0.531843       0.339013      -1.208118       0.087021      -0.000003      -0.000009       0.087021      -0.000003      -0.000003       0.054225      -0.019015      -0.144992      -0.075311       0.014658       0.060653             22.704079      17.308602      -0.000081      -0.000020      21.566052      -4.215361      29.237582           2.782109
            2             Co      11.289078      -1.560333       3.171694       0.786918     122.787174 0.25626081E+04  0.87053746E+05                                18.554021                           15.220645       0.625320       2.040568                    0.996914      49.168424     132.808806       0.531846       0.339012      -1.208119      -0.087023       0.000003       0.000009       0.087023      -0.000003      -0.000002       0.054224      -0.019014      -0.144993      -0.075310       0.014659       0.060651             22.704041      17.308575      -0.000081      -0.000021      21.566017      -4.215356      29.237531           2.782125
            3              H      -2.144098       3.124000       8.223568       0.113655       1.049762 0.74151017E+01  0.71085240E+02                                 1.674406                            1.566784      -0.874092       2.461991                    0.999094       3.373417       9.187278       0.514650       1.241459      -0.717765       0.014257       0.017506       0.031334       0.038620       0.001945       0.008196       0.010223       0.018242       0.012128      -0.016464       0.000009       0.016455              1.733447       1.465373       0.056064       0.115806       1.674953       0.427038       2.060014           0.000192
            4              H      -0.624184       1.951396       6.946009       0.119331       1.134620 0.83837370E+01  0.81968934E+02                                 1.696705                            1.618619      -1.009233       2.401186                    0.998416       3.268586       8.672315       0.534578       1.171880      -0.736250       0.036808       0.001641       0.012336       0.038855       0.002578       0.011651       0.008461       0.013522      -0.000170      -0.013852      -0.003834       0.017686              1.708610       2.138206      -0.070814       0.144269       1.516631       0.083566       1.470992          -0.000063
            5              H       9.940856      -4.372163      12.236394       0.111466       1.201964 0.90849418E+01  0.91710078E+02                                 1.834262                            1.739638      -1.136937       2.336218                    0.997007       3.580265      10.034458       0.485718       1.249185      -0.716023       0.000281       0.052715       0.011596       0.053976      -0.003962      -0.012044       0.010334      -0.026930       0.001024      -0.020672      -0.000998       0.021670              1.845690       1.578626       0.152160      -0.065795       2.430658       0.159046       1.527785          -0.000075
            6              H       4.940144       2.583007      10.205242       0.124055       1.129346 0.81386290E+01  0.79835198E+02                                 1.763904                            1.651476      -0.918412       2.453070                    0.998902       3.349984       9.220041       0.496865       1.256680      -0.715792       0.013687      -0.033138      -0.033088       0.048788       0.001552      -0.012196       0.008947      -0.028618      -0.021246      -0.022518       0.001600       0.020917              1.797579       1.560769      -0.171912      -0.378444       1.742914       0.394013       2.089054           0.000035
            7              H       3.559952       1.966791      12.123482       0.125702       1.104261 0.78247045E+01  0.77098193E+02                                 1.818989                            1.677158      -1.124010       2.348450                    0.996624       3.658977      10.575022       0.461125       1.348067      -0.693364      -0.009228      -0.039550       0.002494       0.040689       0.004077      -0.014569       0.009773      -0.021024       0.006963      -0.023216       0.005718       0.017497              1.895101       1.581407       0.366519      -0.141576       2.558909      -0.351148       1.544987           0.000126
            8              H       8.576683      -0.587714       1.706371       0.131831       1.047396 0.77068186E+01  0.76115876E+02                                 1.807921                            1.696750      -1.278688       2.280137                    0.993675       3.764851      11.115002       0.442705       1.400850      -0.682526      -0.000252      -0.025409       0.024117       0.035033       0.000426      -0.006317      -0.006598      -0.003595       0.013712      -0.008639      -0.002503       0.011142              1.888902       1.629539      -0.151860       0.201332       1.901638      -0.473741       2.135530          -0.000001
            9              H       8.582425       0.973674       1.507189       0.129433       1.139514 0.88695674E+01  0.88781782E+02                                 1.785688                            1.727797      -0.759231       2.527418                    0.999210       3.340703       9.248886       0.484809       1.262159      -0.715936       0.001520       0.028984       0.017820       0.034058       0.003660      -0.004645       0.007327      -0.011789      -0.004803      -0.011367       0.000352       0.011014              1.809078       1.617064       0.092232       0.085213       1.953278       0.334196       1.856893          -0.000054
           10              H       0.988560       8.328781       0.834790       0.112805       1.016940 0.71905336E+01  0.68867944E+02                                 1.677147                            1.571952      -0.958184       2.422071                    0.998146       3.484592       9.697172       0.496251       1.288691      -0.706310       0.012514      -0.029511       0.013153       0.034648       0.004967       0.009114      -0.007602      -0.002165      -0.032669      -0.018398       0.007864       0.010534              1.725802       1.702553      -0.378946       0.203186       2.048393      -0.285578       1.426461          -0.000020
           11              H      -1.125836       1.971757      12.604311       0.119568       1.044468 0.76466335E+01  0.73190918E+02                                 1.617018                            1.555268      -0.794483       2.506971                    0.999631       3.192199       8.428659       0.539446       1.186236      -0.732717      -0.014750      -0.034259       0.000721       0.037306       0.004954       0.009510      -0.004786      -0.008074      -0.040591      -0.019292       0.006133       0.013159              1.620480       1.662723       0.267683       0.062766       1.910593       0.004339       1.288124          -0.000050
           12              H       3.582811      -2.252440      10.806595       0.113641       1.049776 0.74151958E+01  0.71086124E+02                                 1.674394                            1.566773      -0.874147       2.461957                    0.999094       3.373440       9.187237       0.514663       1.241425      -0.717772       0.014251      -0.017505      -0.031337       0.038621      -0.001949      -0.008198       0.010225       0.018243       0.012127      -0.016466       0.000007       0.016459              1.733433       1.465360      -0.056060      -0.115799       1.674939       0.427034       2.060000           0.000192
           13              H       5.102761      -1.079835      12.084153       0.119331       1.134633 0.83838922E+01  0.81971067E+02                                 1.696739                            1.618651      -1.009283       2.401167                    0.998417       3.268621       8.672522       0.534563       1.171905      -0.736244       0.036808      -0.001635      -0.012335       0.038854      -0.002579      -0.011649       0.008462       0.013520      -0.000174      -0.013852      -0.003832       0.017684              1.708645       2.138249       0.070813      -0.144277       1.516662       0.083569       1.471023          -0.000063
           14              H       4.213976       5.243723       6.793768       0.111426       1.202011 0.90853355E+01  0.91714620E+02                                 1.834277                            1.739650      -1.136938       2.336217                    0.997007       3.580324      10.034502       0.485730       1.249148      -0.716032       0.000293      -0.052719      -0.011602       0.053981       0.003962       0.012047       0.010336      -0.026949       0.001023      -0.020682      -0.000996       0.021677              1.845705       1.578633      -0.152145       0.065800       2.430693       0.159045       1.527791          -0.000075
           15              H      -0.786856      -1.711446       8.824921       0.124074       1.129356 0.81387461E+01  0.79836882E+02                                 1.763936                            1.651505      -0.918441       2.453064                    0.998902       3.350003       9.220218       0.496852       1.256705      -0.715786       0.013681       0.033132       0.033085       0.048781      -0.001549       0.012192       0.008946      -0.028623      -0.021237      -0.022513       0.001595       0.020918              1.797613       1.560808       0.171925       0.378463       1.742943       0.394019       2.089088           0.000035
           16              H       9.286845      -1.095231       6.906680       0.125692       1.104269 0.78248011E+01  0.77099607E+02                                 1.819017                            1.677185      -1.123973       2.348462                    0.996625       3.659054      10.575377       0.461113       1.348093      -0.693358      -0.009223       0.039553      -0.002500       0.040691      -0.004076       0.014569       0.009774      -0.021022       0.006954      -0.023216       0.005718       0.017498              1.895131       1.581421      -0.366511       0.141576       2.558958      -0.351157       1.545013           0.000126
           17              H       2.849831       7.700607       4.637016       0.131846       1.047416 0.77070528E+01  0.76119316E+02                                 1.807995                            1.696814      -1.278805       2.280083                    0.993670       3.764973      11.115706       0.442678       1.400913      -0.682513      -0.000256       0.025404      -0.024116       0.035029      -0.000418       0.006320      -0.006593      -0.003589       0.013708      -0.008642      -0.002494       0.011137              1.888983       1.629611       0.151877      -0.201353       1.901707      -0.473768       2.135630          -0.000000
           18              H       2.855543       6.139219       4.836199       0.129438       1.139458 0.88690101E+01  0.88774699E+02                                 1.785626                            1.727740      -0.759045       2.527504                    0.999213       3.340592       9.248463       0.484819       1.262155      -0.715937       0.001508      -0.028988      -0.017817       0.034059      -0.003657       0.004646       0.007327      -0.011785      -0.004788      -0.011365       0.000353       0.011012              1.809014       1.617008      -0.092215      -0.085201       1.953215       0.334177       1.856817          -0.000055
           19              H       6.715437      -1.215887       5.508598       0.112795       1.016946 0.71906002E+01  0.68868755E+02                                 1.677157                            1.571963      -0.958355       2.421999                    0.998142       3.484605       9.697227       0.496247       1.288697      -0.706309       0.012511       0.029509      -0.013154       0.034646      -0.004966      -0.009119      -0.007602      -0.002170      -0.032672      -0.018401       0.007868       0.010534              1.725814       1.702575       0.378951      -0.203188       2.048396      -0.285574       1.426470          -0.000020
           20              H       4.601052      -1.100196       6.425852       0.119553       1.044456 0.76464861E+01  0.73189007E+02                                 1.616994                            1.555244      -0.794393       2.507008                    0.999632       3.192174       8.428509       0.539456       1.186223      -0.732720      -0.014744       0.034265      -0.000721       0.037310      -0.004956      -0.009509      -0.004788      -0.008072      -0.040601      -0.019295       0.006134       0.013161              1.620456       1.662692      -0.267677      -0.062767       1.910567       0.004341       1.288107          -0.000050
           21              H       7.871151       0.868227       4.463207       0.113658       1.049759 0.74150750E+01  0.71084910E+02                                 1.674401                            1.566780      -0.874088       2.461993                    0.999094       3.373411       9.187253       0.514651       1.241457      -0.717765      -0.014257      -0.017506      -0.031334       0.038620       0.001945       0.008196       0.010223       0.018242       0.012128      -0.016464       0.000009       0.016455              1.733442       1.465369       0.056063       0.115806       1.674949       0.427036       2.060008           0.000192
           22              H       6.351237       2.040831       5.740766       0.119334       1.134613 0.83836760E+01  0.81968176E+02                                 1.696696                            1.618612      -1.009227       2.401189                    0.998416       3.268577       8.672278       0.534580       1.171878      -0.736250      -0.036808      -0.001641      -0.012336       0.038854       0.002578       0.011651       0.008460       0.013522      -0.000170      -0.013852      -0.003834       0.017686              1.708601       2.138194      -0.070813       0.144268       1.516624       0.083565       1.470985          -0.000063
           23              H      -4.213803       8.364390       0.450381       0.111466       1.201964 0.90849461E+01  0.91710131E+02                                 1.834263                            1.739638      -1.136938       2.336217                    0.997007       3.580266      10.034461       0.485718       1.249184      -0.716023      -0.000281      -0.052715      -0.011596       0.053976      -0.003962      -0.012044       0.010334      -0.026930       0.001024      -0.020672      -0.000998       0.021670              1.845690       1.578626       0.152160      -0.065795       2.430659       0.159046       1.527785          -0.000075
           24              H       0.786909       1.409220       2.481533       0.124054       1.129346 0.81386277E+01  0.79835176E+02                                 1.763903                            1.651476      -0.918411       2.453071                    0.998902       3.349984       9.220038       0.496865       1.256680      -0.715792      -0.013687       0.033138       0.033088       0.048788       0.001552      -0.012196       0.008947      -0.028618      -0.021246      -0.022518       0.001600       0.020917              1.797578       1.560768      -0.171912      -0.378444       1.742913       0.394013       2.089054           0.000035
           25              H       2.167101       2.025436       0.563293       0.125702       1.104262 0.78247051E+01  0.77098198E+02                                 1.818989                            1.677158      -1.124011       2.348449                    0.996624       3.658977      10.575021       0.461125       1.348067      -0.693364       0.009227       0.039550      -0.002494       0.040689       0.004077      -0.014569       0.009773      -0.021024       0.006963      -0.023215       0.005718       0.017497              1.895101       1.581407       0.366519      -0.141576       2.558909      -0.351148       1.544987           0.000126
           26              H      -2.849630       4.579941      10.980404       0.131831       1.047396 0.77068176E+01  0.76115866E+02                                 1.807921                            1.696750      -1.278689       2.280137                    0.993675       3.764851      11.115003       0.442705       1.400850      -0.682526       0.000252       0.025409      -0.024116       0.035033       0.000426      -0.006317      -0.006598      -0.003595       0.013711      -0.008639      -0.002503       0.011142              1.888902       1.629539      -0.151860       0.201332       1.901638      -0.473741       2.135530          -0.000001
           27              H      -2.855372       3.018553      11.179586       0.129434       1.139513 0.88695525E+01  0.88781592E+02                                 1.785686                            1.727795      -0.759231       2.527418                    0.999210       3.340701       9.248877       0.484809       1.262159      -0.715936      -0.001520      -0.028984      -0.017820       0.034058       0.003660      -0.004645       0.007327      -0.011789      -0.004803      -0.011367       0.000352       0.011014              1.809076       1.617062       0.092232       0.085212       1.953276       0.334196       1.856891          -0.000055
           28              H       4.738493      -4.336554      11.851985       0.112807       1.016937 0.71905140E+01  0.68867712E+02                                 1.677144                            1.571950      -0.958183       2.422072                    0.998146       3.484588       9.697159       0.496251       1.288691      -0.706310      -0.012514       0.029511      -0.013153       0.034648       0.004967       0.009114      -0.007602      -0.002165      -0.032669      -0.018398       0.007864       0.010534              1.725799       1.702550      -0.378945       0.203185       2.048389      -0.285577       1.426459          -0.000020
           29              H       6.852889       2.020470       0.082464       0.119569       1.044471 0.76466594E+01  0.73191218E+02                                 1.617020                            1.555269      -0.794484       2.506970                    0.999631       3.192203       8.428669       0.539446       1.186235      -0.732717       0.014750       0.034259      -0.000721       0.037306       0.004954       0.009510      -0.004786      -0.008074      -0.040591      -0.019292       0.006133       0.013159              1.620482       1.662725       0.267684       0.062766       1.910596       0.004339       1.288125          -0.000050
           30              H       2.144242       6.244667       1.880180       0.113644       1.049772 0.74151653E+01  0.71085756E+02                                 1.674390                            1.566769      -0.874143       2.461959                    0.999094       3.373433       9.187212       0.514664       1.241425      -0.717772      -0.014251       0.017505       0.031337       0.038621      -0.001949      -0.008198       0.010225       0.018243       0.012127      -0.016466       0.000007       0.016459              1.733428       1.465356      -0.056060      -0.115798       1.674934       0.427032       2.059994           0.000192
           31              H       0.624292       5.072062       0.602622       0.119333       1.134630 0.83838633E+01  0.81970712E+02                                 1.696735                            1.618648      -1.009280       2.401168                    0.998417       3.268617       8.672507       0.534564       1.171904      -0.736244      -0.036808       0.001635       0.012335       0.038854      -0.002579      -0.011649       0.008462       0.013519      -0.000174      -0.013852      -0.003832       0.017684              1.708641       2.138244       0.070813      -0.144277       1.516659       0.083569       1.471020          -0.000063
           32              H       1.513077      -1.251496       5.893007       0.111426       1.202012 0.90853395E+01  0.91714676E+02                                 1.834278                            1.739650      -1.136939       2.336216                    0.997007       3.580325      10.034508       0.485729       1.249148      -0.716032      -0.000293       0.052719       0.011602       0.053981       0.003962       0.012047       0.010336      -0.026949       0.001023      -0.020682      -0.000996       0.021677              1.845706       1.578634      -0.152145       0.065800       2.430694       0.159045       1.527791          -0.000075
           33              H       6.513909       5.703673       3.861854       0.124074       1.129355 0.81387409E+01  0.79836817E+02                                 1.763935                            1.651504      -0.918440       2.453065                    0.998902       3.350002       9.220214       0.496852       1.256705      -0.715786      -0.013681      -0.033132      -0.033085       0.048781      -0.001549       0.012192       0.008946      -0.028623      -0.021237      -0.022513       0.001595       0.020918              1.797612       1.560807       0.171924       0.378463       1.742942       0.394019       2.089087           0.000035
           34              H      -3.559792       5.087458       5.780095       0.125691       1.104269 0.78248059E+01  0.77099669E+02                                 1.819019                            1.677186      -1.123974       2.348461                    0.996625       3.659055      10.575382       0.461113       1.348093      -0.693358       0.009223      -0.039553       0.002500       0.040691      -0.004076       0.014569       0.009774      -0.021022       0.006954      -0.023216       0.005718       0.017498              1.895132       1.581422      -0.366511       0.141576       2.558960      -0.351158       1.545014           0.000126
           35              H       2.877222      -3.708380       8.049759       0.131847       1.047418 0.77070634E+01  0.76119439E+02                                 1.807995                            1.696814      -1.278805       2.280082                    0.993670       3.764975      11.115710       0.442679       1.400912      -0.682513       0.000256      -0.025404       0.024116       0.035029      -0.000418       0.006320      -0.006593      -0.003589       0.013708      -0.008642      -0.002494       0.011137              1.888983       1.629612       0.151877      -0.201353       1.901707      -0.473768       2.135630          -0.000001
           36              H       2.871510      -2.146992       7.850576       0.129438       1.139457 0.88689996E+01  0.88774565E+02                                 1.785624                            1.727738      -0.759046       2.527504                    0.999213       3.340591       9.248458       0.484819       1.262155      -0.715937      -0.001508       0.028988       0.017817       0.034059      -0.003657       0.004646       0.007327      -0.011785      -0.004788      -0.011365       0.000353       0.011012              1.809012       1.617007      -0.092215      -0.085201       1.953213       0.334177       1.856816          -0.000055
           37              H      -0.988384       5.208114       7.178177       0.112797       1.016943 0.71905771E+01  0.68868484E+02                                 1.677155                            1.571961      -0.958354       2.422000                    0.998142       3.484600       9.697212       0.496248       1.288697      -0.706309      -0.012511      -0.029509       0.013154       0.034646      -0.004966      -0.009119      -0.007602      -0.002170      -0.032672      -0.018401       0.007868       0.010534              1.725811       1.702572       0.378949      -0.203188       2.048391      -0.285573       1.426468          -0.000020
           38              H       1.126001       5.092423       6.260923       0.119554       1.044458 0.76465075E+01  0.73189259E+02                                 1.616995                            1.555245      -0.794395       2.507007                    0.999632       3.192177       8.428518       0.539456       1.186222      -0.732720       0.014744      -0.034265       0.000721       0.037310      -0.004956      -0.009509      -0.004788      -0.008072      -0.040601      -0.019295       0.006134       0.013161              1.620457       1.662694      -0.267678      -0.062767       1.910571       0.004341       1.288108          -0.000050
           39              C       6.699461       3.517523       7.915406       0.554802      24.226365 0.26819124E+03  0.56573606E+04                                 7.770114                            5.816787      -0.061533       2.021949                    0.999631      23.224277      65.848169       0.613739       0.473100      -1.018127      -0.026068       0.036059       0.045853       0.063893       0.007573       0.010695      -0.068062      -0.063829       0.116858      -0.060793      -0.034325       0.095117              9.369975      10.225996      -2.336066      -2.431413       8.999679       4.237443       8.884251           0.000073
           40              C       7.674175       2.703924       7.116266      -0.021005      37.708756 0.44412965E+03  0.10428714E+05                                 9.781965                            7.009861      -0.055431       1.984458                    0.999378      27.417037      77.101925       0.628702       0.414897      -1.072185       0.030900      -0.029348      -0.023883       0.048852       0.009775      -0.000048      -0.002168      -0.003797      -0.005174      -0.009336      -0.001712       0.011048             12.310083      12.686632      -4.541457      -3.162947      12.131387       6.526536      12.112232           0.001963
           41              C      -2.433890       2.669184       7.466040      -0.126941      33.668815 0.43423737E+03  0.10214824E+05                                 9.069185                            6.964728       0.117137       2.002991                    0.999688      29.523636      85.143425       0.621570       0.418902      -1.061691      -0.000188      -0.014533      -0.021237       0.025734       0.013229       0.019542       0.009792      -0.009177       0.040128      -0.024668      -0.006418       0.031087             10.544837      11.744286      -3.429764      -1.991204       9.871576       4.501927      10.018650           0.000483
           42              C      -1.521025       1.968137       6.702296      -0.113481      33.331832 0.42070658E+03  0.98227701E+04                                 9.030564                            6.869899       0.132170       2.013038                    0.999715      29.200319      84.015305       0.623589       0.420681      -1.060108      -0.022085       0.005548      -0.001900       0.022851       0.012966       0.019258      -0.011832       0.015124      -0.035146      -0.031544       0.006136       0.025408             10.594849      10.286696      -2.914556      -1.837239      10.809935       5.495873      10.687916           0.000132
           43              C       9.955507      -5.261989      11.964136       0.081443      24.442653 0.32569907E+03  0.71660388E+04                                 7.431569                            6.108603       0.252843       2.096175                    0.999393      26.342614      74.689959       0.647955       0.429634      -1.049700       0.012645      -0.035456      -0.033835       0.050615      -0.007956       0.013739       0.009639      -0.018394      -0.051207      -0.028178       0.006838       0.021340              8.185877       7.226886       1.836560      -3.195906       9.201810      -0.603766       8.128934           0.003020
           44              C       4.621734       3.168437      10.853282      -0.042062      28.150494 0.38829521E+03  0.89198578E+04                                 8.100893                            6.612140       0.139883       2.019820                    0.999808      28.746856      83.062857       0.631476       0.422234      -1.055127       0.014523       0.067341      -0.019940       0.071717      -0.003316      -0.011067       0.020974      -0.072939      -0.040704      -0.035982      -0.014727       0.050709              8.877317       7.249813       0.817769      -4.018028       8.956615       0.069465      10.425522           0.001603
           45              C       3.862342       2.820090      11.912501      -0.115765      29.616416 0.41394534E+03  0.96555767E+04                                 8.447414                            6.867444       0.176885       2.041258                    0.998323      29.097209      84.525589       0.614600       0.427246      -1.052760      -0.016716       0.030160       0.039319       0.052298      -0.005361      -0.035561       0.021282      -0.090483      -0.007905      -0.064735       0.006770       0.057965              9.368692       7.631207       2.033447      -3.477004      11.513980      -1.660815       8.960889           0.001586
           46              C       8.425495       0.124199       1.064294      -0.170463      29.970802 0.40509570E+03  0.94117945E+04                                 8.545223                            6.751135      -0.281503       1.918219                    0.996189      28.863146      84.074621       0.624833       0.421917      -1.054547       0.010006      -0.009917      -0.071248       0.072628       0.002392      -0.044544       0.014367      -0.019529       0.033362      -0.050622       0.003806       0.046816             10.048582      13.754719      -0.381583      -0.383734       6.221537      -0.233956      10.169492           0.000592
           47              C       7.001773       0.064866       0.561263       0.106853      31.522114 0.39875009E+03  0.91242188E+04                                 8.753811                            6.696840       0.022688       2.022648                    0.999344      25.910398      72.187346       0.634660       0.421765      -1.066623       0.030595      -0.002662       0.002848       0.030842      -0.000501       0.039077      -0.000114       0.067136      -0.025725      -0.030827      -0.029269       0.060096             10.268065      16.528989      -0.291603       2.936720       8.727555      -0.969763       5.547652           0.000154
           48              C       0.591115       9.099583       0.499859      -0.145514      32.944517 0.44013703E+03  0.10397814E+05                                 8.963573                            7.042452       0.111482       2.007508                    0.999476      29.645489      85.925812       0.613565       0.422563      -1.058445      -0.035026      -0.001918      -0.019699       0.040232      -0.014078       0.006832      -0.021187      -0.010251      -0.039559      -0.025361      -0.006505       0.031865             10.056681      14.831691       0.346281       3.039953       9.555595      -0.976957       5.782758           0.000033
           49              C      -0.676835       2.786525      12.633491      -0.150743      32.218613 0.42614899E+03  0.99620569E+04                                 8.749929                            6.863025       0.145285       2.015734                    0.999696      29.383769      84.047899       0.632146       0.414477      -1.066169       0.033170      -0.002755       0.021596       0.039676       0.019194      -0.001342       0.003090      -0.023162      -0.066441      -0.022848      -0.010717       0.033565              9.837837      14.647877      -1.335010       3.319527       9.107231      -1.168956       5.758401          -0.000037
           50              C       0.972465      -2.645963      11.114757       0.554791      24.226318 0.26819159E+03  0.56573683E+04                                 7.770073                            5.816768      -0.061510       2.021949                    0.999631      23.224448      65.848595       0.613744       0.473096      -1.018129      -0.026050      -0.036034      -0.045848       0.063868      -0.007560      -0.010696      -0.068065      -0.063842       0.116873      -0.060790      -0.034336       0.095126              9.369903      10.225994       2.336039       2.431411       8.999546       4.237355       8.884169           0.000073
           51              C       1.947204      -1.832363      11.913897      -0.021042      37.709009 0.44413703E+03  0.10428910E+05                                 9.781915                            7.009854      -0.055339       1.984481                    0.999377      27.417349      77.102386       0.628712       0.414889      -1.072192       0.030894       0.029318       0.023880       0.048829      -0.009795       0.000042      -0.002185      -0.003807      -0.005150      -0.009365      -0.001702       0.011068             12.309971      12.686692       4.541425       3.162929      12.131146       6.526362      12.112077           0.001963
           52              C       3.293035      -1.797624      11.564122      -0.126910      33.667881 0.43422451E+03  0.10214439E+05                                 9.069010                            6.964617       0.117090       2.002975                    0.999687      29.523204      85.141644       0.621576       0.418901      -1.061693      -0.000192       0.014547       0.021237       0.025742      -0.013263      -0.019551       0.009807      -0.009146       0.040125      -0.024681      -0.006436       0.031117             10.544601      11.744157       3.429666       1.991152       9.871250       4.501736      10.018395           0.000483
           53              C       4.205922      -1.096577      12.327866      -0.113478      33.332402 0.42071756E+03  0.98230984E+04                                 9.030687                            6.870005       0.132190       2.013038                    0.999715      29.200683      84.016874       0.623582       0.420683      -1.060106      -0.022084      -0.005553       0.001904       0.022851      -0.012959      -0.019247      -0.011845       0.015098      -0.035095      -0.031537       0.006157       0.025380             10.594975      10.286934       2.914640       1.837304      10.809992       5.495871      10.687999           0.000131
           54              C       4.228648       6.133549       7.066026       0.081536      24.441601 0.32568122E+03  0.71655588E+04                                 7.431422                            6.108486       0.252844       2.096179                    0.999394      26.341816      74.687605       0.647952       0.429641      -1.049694       0.012622       0.035429       0.033837       0.050591       0.007980      -0.013710       0.009639      -0.018478      -0.051254      -0.028176       0.006780       0.021396              8.185704       7.226713      -1.836453       3.195817       9.201721      -0.603761       8.128679           0.003020
           55              C      10.348616      -2.296876       8.176880      -0.042060      28.150685 0.38829886E+03  0.89199642E+04                                 8.100917                            6.612153       0.139997       2.019858                    0.999808      28.746993      83.063403       0.631478       0.422232      -1.055128       0.014540      -0.067387       0.019934       0.071762       0.003310       0.011057       0.020952      -0.072952      -0.040823      -0.035973      -0.014741       0.050714              8.877350       7.249879      -0.817703       4.018079       8.956655       0.069436      10.425516           0.001603
           56              C       9.589221      -1.948530       7.117661      -0.115741      29.617041 0.41395597E+03  0.96559240E+04                                 8.447661                            6.867631       0.176742       2.041211                    0.998321      29.097595      84.528222       0.614576       0.427259      -1.052748      -0.016710      -0.030160      -0.039321       0.052297       0.005327       0.035563       0.021281      -0.090475      -0.007909      -0.064737       0.006787       0.057950              9.368982       7.631436      -2.033425       3.477134      11.514362      -1.660913       8.961148           0.001586
           57              C       2.698635       6.988695       5.279094      -0.170505      29.971391 0.40510447E+03  0.94120225E+04                                 8.545202                            6.751099      -0.281517       1.918212                    0.996189      28.863424      84.074761       0.624852       0.421904      -1.054559       0.010059       0.009910       0.071244       0.072630      -0.002420       0.044561       0.014380      -0.019476       0.033288      -0.050635       0.003811       0.046824             10.048580      13.754838       0.381604       0.383747       6.221508      -0.233983      10.169394           0.000592
           58              C       1.274919       7.048028       5.782125       0.106890      31.521781 0.39874277E+03  0.91240115E+04                                 8.753747                            6.696773       0.022712       2.022654                    0.999344      25.910222      72.186748       0.634663       0.421764      -1.066623       0.030626       0.002669      -0.002856       0.030875       0.000507      -0.039076      -0.000112       0.067126      -0.025773      -0.030839      -0.029255       0.060094             10.268015      16.528951       0.291666      -2.936759       8.727470      -0.969739       5.547624           0.000154
           59              C       6.317980      -1.986690       5.843529      -0.145528      32.945673 0.44015513E+03  0.10398383E+05                                 8.963891                            7.042687       0.111517       2.007516                    0.999476      29.646166      85.929300       0.613541       0.422574      -1.058435      -0.035024       0.001944       0.019684       0.040224       0.014124      -0.006830      -0.021197      -0.010284      -0.039449      -0.025346      -0.006556       0.031902             10.057054      14.832329      -0.346257      -3.040105       9.555877      -0.976965       5.782956           0.000033
           60              C       5.050037      -1.914964       6.396672      -0.150724      32.218058 0.42613729E+03  0.99617150E+04                                 8.749833                            6.862930       0.145353       2.015755                    0.999697      29.383415      84.046599       0.632151       0.414477      -1.066169       0.033163       0.002777      -0.021602       0.039676      -0.019210       0.001355       0.003100      -0.023182      -0.066471      -0.022866      -0.010723       0.033589              9.837750      14.647772       1.335026      -3.319531       9.107122      -1.168927       5.758355          -0.000037
           61              C      -0.972408       0.474704       4.771369       0.554802      24.226376 0.26819138E+03  0.56573643E+04                                 7.770115                            5.816787      -0.061533       2.021949                    0.999631      23.224289      65.848207       0.613739       0.473100      -1.018127       0.026068      -0.036059      -0.045854       0.063893       0.007573       0.010695      -0.068062      -0.063829       0.116858      -0.060793      -0.034325       0.095118              9.369977      10.225997      -2.336067      -2.431414       8.999680       4.237444       8.884253           0.000074
           62              C      -1.947122       1.288303       5.570509      -0.021007      37.708799 0.44413020E+03  0.10428730E+05                                 9.781971                            7.009865      -0.055431       1.984458                    0.999378      27.417056      77.101989       0.628702       0.414897      -1.072185      -0.030900       0.029348       0.023883       0.048852       0.009775      -0.000048      -0.002168      -0.003796      -0.005174      -0.009336      -0.001713       0.011048             12.310093      12.686640      -4.541461      -3.162950      12.131397       6.526543      12.112242           0.001963
           63              C       8.160943       1.323043       5.220735      -0.126942      33.668843 0.43423779E+03  0.10214836E+05                                 9.069192                            6.964733       0.117135       2.002990                    0.999688      29.523650      85.143485       0.621570       0.418902      -1.061691       0.000188       0.014533       0.021237       0.025735       0.013229       0.019542       0.009792      -0.009177       0.040128      -0.024668      -0.006418       0.031086             10.544846      11.744296      -3.429769      -1.991208       9.871585       4.501930      10.018656           0.000483
           64              C       7.248078       2.024090       5.984479      -0.113483      33.331925 0.42070801E+03  0.98228124E+04                                 9.030584                            6.869914       0.132166       2.013036                    0.999715      29.200362      84.015481       0.623588       0.420681      -1.060108       0.022086      -0.005548       0.001901       0.022851       0.012966       0.019258      -0.011833       0.015124      -0.035146      -0.031544       0.006137       0.025407             10.594875      10.286713      -2.914566      -1.837248      10.809967       5.495890      10.687943           0.000132
           65              C      -4.228454       9.254216       0.722639       0.081443      24.442664 0.32569922E+03  0.71660429E+04                                 7.431570                            6.108603       0.252840       2.096174                    0.999393      26.342627      74.689997       0.647955       0.429634      -1.049700      -0.012645       0.035456       0.033835       0.050615      -0.007956       0.013738       0.009639      -0.018395      -0.051208      -0.028177       0.006837       0.021341              8.185878       7.226887       1.836561      -3.195907       9.201811      -0.603767       8.128935           0.003020
           66              C       1.105319       0.823790       1.833493      -0.042060      28.150469 0.38829477E+03  0.89198451E+04                                 8.100888                            6.612136       0.139882       2.019820                    0.999808      28.746842      83.062804       0.631476       0.422234      -1.055127      -0.014523      -0.067341       0.019940       0.071717      -0.003316      -0.011067       0.020974      -0.072939      -0.040704      -0.035981      -0.014727       0.050709              8.877311       7.249809       0.817769      -4.018025       8.956610       0.069465      10.425515           0.001604
           67              C       1.864711       1.172137       0.774274      -0.115764      29.616414 0.41394523E+03  0.96555730E+04                                 8.447412                            6.867442       0.176886       2.041258                    0.998323      29.097205      84.525562       0.614600       0.427246      -1.052760       0.016716      -0.030160      -0.039319       0.052298      -0.005361      -0.035561       0.021282      -0.090483      -0.007905      -0.064735       0.006770       0.057965              9.368691       7.631206       2.033448      -3.477004      11.513980      -1.660816       8.960887           0.001587
           68              C      -2.698442       3.868028      11.622481      -0.170464      29.970836 0.40509622E+03  0.94118096E+04                                 8.545230                            6.751139      -0.281503       1.918219                    0.996189      28.863162      84.074679       0.624833       0.421917      -1.054547      -0.010006       0.009917       0.071248       0.072628       0.002392      -0.044544       0.014367      -0.019529       0.033362      -0.050622       0.003806       0.046816             10.048592      13.754734      -0.381584      -0.383735       6.221540      -0.233958      10.169501           0.000592
           69              C      -1.274720       3.927361      12.125512       0.106860      31.522019 0.39874864E+03  0.91241772E+04                                 8.753793                            6.696827       0.022690       2.022650                    0.999344      25.910350      72.187175       0.634660       0.421765      -1.066623      -0.030595       0.002662      -0.002848       0.030842      -0.000501       0.039077      -0.000114       0.067136      -0.025726      -0.030827      -0.029269       0.060096             10.268043      16.528948      -0.291604       2.936713       8.727539      -0.969762       5.547641           0.000154
           70              C       5.135938      -5.107356      12.186916      -0.145516      32.944623 0.44013889E+03  0.10397869E+05                                 8.963593                            7.042468       0.111480       2.007506                    0.999476      29.645546      85.926029       0.613564       0.422563      -1.058445       0.035026       0.001917       0.019699       0.040231      -0.014078       0.006832      -0.021187      -0.010251      -0.039558      -0.025361      -0.006505       0.031865             10.056704      14.831728       0.346285       3.039959       9.555615      -0.976958       5.782770           0.000033
           71              C       6.403888       1.205702       0.053284      -0.150735      32.218460 0.42614649E+03  0.99619828E+04                                 8.749896                            6.863000       0.145291       2.015737                    0.999696      29.383687      84.047568       0.632148       0.414477      -1.066169      -0.033170       0.002754      -0.021596       0.039676       0.019194      -0.001341       0.003090      -0.023161      -0.066442      -0.022848      -0.010716       0.033565              9.837798      14.647812      -1.334998       3.319512       9.107202      -1.168950       5.758381          -0.000037
           72              C       4.754588       6.638190       1.572018       0.554791      24.226340 0.26819185E+03  0.56573751E+04                                 7.770076                            5.816770      -0.061510       2.021948                    0.999631      23.224466      65.848653       0.613744       0.473096      -1.018129       0.026050       0.036034       0.045848       0.063868      -0.007560      -0.010696      -0.068065      -0.063843       0.116874      -0.060790      -0.034336       0.095126              9.369907      10.225999       2.336041       2.431413       8.999549       4.237357       8.884173           0.000074
           73              C       3.779849       5.824590       0.772878      -0.021044      37.709058 0.44413764E+03  0.10428928E+05                                 9.781922                            7.009858      -0.055339       1.984480                    0.999377      27.417371      77.102457       0.628712       0.414889      -1.072192      -0.030895      -0.029318      -0.023881       0.048829      -0.009795       0.000042      -0.002185      -0.003806      -0.005150      -0.009365      -0.001702       0.011068             12.309982      12.686702       4.541431       3.162934      12.131157       6.526369      12.112087           0.001963
           74              C       2.434018       5.789851       1.122653      -0.126910      33.667902 0.43422484E+03  0.10214448E+05                                 9.069015                            6.964621       0.117089       2.002974                    0.999687      29.523213      85.141683       0.621576       0.418901      -1.061693       0.000192      -0.014547      -0.021238       0.025743      -0.013263      -0.019551       0.009806      -0.009146       0.040125      -0.024681      -0.006436       0.031116             10.544607      11.744166       3.429670       1.991155       9.871256       4.501738      10.018398           0.000483
           75              C       1.521131       5.088804       0.358909      -0.113480      33.332463 0.42071848E+03  0.98231260E+04                                 9.030702                            6.870015       0.132187       2.013037                    0.999715      29.200711      84.017003       0.623581       0.420683      -1.060106       0.022084       0.005553      -0.001904       0.022851      -0.012959      -0.019247      -0.011846       0.015098      -0.035095      -0.031537       0.006158       0.025380             10.594994      10.286950       2.914647       1.837309      10.810014       5.495882      10.688017           0.000131
           76              C       1.498405      -2.141322       5.620749       0.081537      24.441609 0.32568133E+03  0.71655616E+04                                 7.431422                            6.108485       0.252841       2.096178                    0.999394      26.341826      74.687633       0.647953       0.429641      -1.049694      -0.012622      -0.035429      -0.033837       0.050591       0.007979      -0.013710       0.009640      -0.018478      -0.051254      -0.028176       0.006779       0.021397              8.185704       7.226713      -1.836453       3.195817       9.201721      -0.603762       8.128678           0.003020
           77              C      -4.621563       6.289103       4.509895      -0.042059      28.150686 0.38829888E+03  0.89199650E+04                                 8.100919                            6.612155       0.139994       2.019857                    0.999808      28.746996      83.063427       0.631478       0.422232      -1.055128      -0.014540       0.067387      -0.019934       0.071762       0.003310       0.011057       0.020952      -0.072952      -0.040823      -0.035972      -0.014741       0.050713              8.877352       7.249881      -0.817704       4.018080       8.956657       0.069434      10.425518           0.001604
           78              C      -3.862168       5.940757       5.569114      -0.115741      29.617040 0.41395585E+03  0.96559203E+04                                 8.447660                            6.867629       0.176743       2.041212                    0.998321      29.097593      84.528203       0.614576       0.427259      -1.052748       0.016710       0.030160       0.039321       0.052297       0.005327       0.035563       0.021281      -0.090475      -0.007909      -0.064737       0.006787       0.057950              9.368981       7.631435      -2.033427       3.477133      11.514362      -1.660915       8.961145           0.001586
           79              C       3.028418      -2.996468       7.407681      -0.170505      29.971413 0.40510480E+03  0.94120320E+04                                 8.545206                            6.751102      -0.281517       1.918212                    0.996189      28.863434      84.074794       0.624852       0.421904      -1.054559      -0.010059      -0.009910      -0.071244       0.072630      -0.002420       0.044561       0.014380      -0.019476       0.033288      -0.050635       0.003811       0.046824             10.048585      13.754847       0.381605       0.383748       6.221510      -0.233984      10.169399           0.000592
           80              C       4.452134      -3.055801       6.904650       0.106897      31.521684 0.39874132E+03  0.91239697E+04                                 8.753729                            6.696760       0.022714       2.022656                    0.999344      25.910173      72.186571       0.634664       0.421764      -1.066623      -0.030626      -0.002669       0.002856       0.030874       0.000507      -0.039076      -0.000112       0.067125      -0.025773      -0.030839      -0.029255       0.060093             10.267992      16.528908       0.291666      -2.936751       8.727454      -0.969737       5.547613           0.000154
           81              C      -0.590927       5.978917       6.843246      -0.145530      32.945768 0.44015682E+03  0.10398433E+05                                 8.963909                            7.042702       0.111515       2.007515                    0.999476      29.646216      85.929489       0.613540       0.422574      -1.058435       0.035024      -0.001944      -0.019684       0.040224       0.014124      -0.006830      -0.021197      -0.010284      -0.039448      -0.025346      -0.006557       0.031902             10.057074      14.832361      -0.346261      -3.040111       9.555895      -0.976966       5.782966           0.000033
           82              C       0.677016       5.907191       6.290103      -0.150717      32.217914 0.42613495E+03  0.99616455E+04                                 8.749802                            6.862907       0.145359       2.015758                    0.999697      29.383338      84.046287       0.632152       0.414477      -1.066169      -0.033163      -0.002776       0.021602       0.039676      -0.019210       0.001354       0.003100      -0.023182      -0.066472      -0.022866      -0.010723       0.033589              9.837713      14.647710       1.335015      -3.319516       9.107094      -1.168922       5.758335          -0.000037
           83              N       4.851284       4.525611      10.881574      -0.299575      39.205355 0.57819237E+03  0.14383555E+05                                 9.696227                            7.775380      -0.081791       1.964624                    0.999119      29.909365      84.281898       0.627928       0.392105      -1.096407      -0.073040      -0.095806       0.077361       0.143172      -0.019463      -0.005702       0.059759      -0.056318      -0.037061      -0.054492      -0.024357       0.078849             11.404040       9.505038       2.891458      -5.554037      11.101753      -3.050863      13.605329           0.032765
           84              N       3.623544       3.968413      12.613699       0.086458      27.222569 0.33462049E+03  0.72261690E+04                                 7.589857                            5.852611       0.152290       2.144359                    0.999043      22.684938      58.643801       0.738877       0.383865      -1.107481      -0.036682      -0.020725       0.010448       0.043408       0.009691      -0.092074       0.015649      -0.055371       0.059737      -0.107662       0.019377       0.088285              8.989092       9.988321       0.838333      -5.581979       6.965330      -0.397738      10.013625           0.002580
           85              N      10.578138      -3.654051       8.148589      -0.299634      39.206644 0.57821546E+03  0.14384269E+05                                 9.696418                            7.775517      -0.081839       1.964607                    0.999118      29.909949      84.283899       0.627925       0.392103      -1.096409      -0.073010       0.095805      -0.077333       0.143141       0.019462       0.005691       0.059762      -0.056297      -0.036989      -0.054490      -0.024351       0.078841             11.404284       9.505234      -2.891537       5.554150      11.102112      -3.051039      13.605506           0.032765
           86              N       9.350392      -3.096853       6.416463       0.086426      27.223339 0.33463154E+03  0.72264810E+04                                 7.590047                            5.852744       0.152215       2.144331                    0.999043      22.685341      58.645501       0.738861       0.383869      -1.107476      -0.036723       0.020732      -0.010448       0.043446      -0.009694       0.092072       0.015652      -0.055324       0.059701      -0.107646       0.019361       0.088285              8.989338       9.988703      -0.838347       5.582178       6.965502      -0.397808      10.013809           0.002579
           87              N       0.875769      -0.533384       1.805201      -0.299577      39.205544 0.57819565E+03  0.14383656E+05                                 9.696252                            7.775397      -0.081786       1.964623                    0.999119      29.909464      84.282226       0.627928       0.392104      -1.096408       0.073040       0.095807      -0.077362       0.143174      -0.019463      -0.005702       0.059760      -0.056317      -0.037062      -0.054493      -0.024356       0.078849             11.404073       9.505066       2.891470      -5.554058      11.101783      -3.050878      13.605371           0.032762
           88              N       2.103509       0.023814       0.073076       0.086458      27.222578 0.33462055E+03  0.72261705E+04                                 7.589858                            5.852611       0.152290       2.144359                    0.999043      22.684941      58.643809       0.738878       0.383865      -1.107481       0.036682       0.020725      -0.010448       0.043408       0.009691      -0.092075       0.015649      -0.055372       0.059737      -0.107662       0.019377       0.088285              8.989094       9.988324       0.838334      -5.581981       6.965331      -0.397740      10.013628           0.002579
           89              N      -4.851085       7.646278       4.538186      -0.299637      39.206811 0.57821834E+03  0.14384358E+05                                 9.696439                            7.775532      -0.081833       1.964607                    0.999118      29.910038      84.284185       0.627925       0.392103      -1.096409       0.073011      -0.095806       0.077334       0.143143       0.019462       0.005690       0.059763      -0.056296      -0.036990      -0.054491      -0.024350       0.078841             11.404312       9.505257      -2.891548       5.554167      11.102137      -3.051052      13.605541           0.032762
           90              N      -3.623339       7.089080       6.270312       0.086426      27.223346 0.33463158E+03  0.72264819E+04                                 7.590048                            5.852744       0.152216       2.144331                    0.999043      22.685343      58.645503       0.738861       0.383869      -1.107476       0.036723      -0.020732       0.010448       0.043446      -0.009694       0.092072       0.015653      -0.055324       0.059702      -0.107646       0.019361       0.088285              8.989339       9.988704      -0.838348       5.582179       6.965503      -0.397809      10.013811           0.002580
           91              O      -4.229495       4.357731       8.714546      -0.558162      38.694005 0.59272523E+03  0.14592715E+05                                 9.105549                            7.534710       0.325640       2.154533                    0.995632      27.818002      73.868251       0.692648       0.359179      -1.139466      -0.028230      -0.018429      -0.010699       0.035370       0.009590       0.005804       0.031896      -0.085778       0.025933      -0.048384      -0.011624       0.060008             10.563981       7.796792      -0.757529      -0.756490      11.375663       5.101024      12.519489           0.050306
           92              O       5.484543       3.376700       7.749843      -0.567148      29.010558 0.46558179E+03  0.10799949E+05                                 7.381666                            6.619057       0.653195       2.249709                    0.997185      27.657472      71.479786       0.748261       0.352880      -1.143575       0.017949       0.008244       0.008776       0.021614       0.001203       0.011452      -0.087014       0.070244      -0.019117      -0.107586       0.036854       0.070732              7.765852      10.927415      -0.601788      -0.524684       6.313328       0.458221       6.056813           0.012530
           93              O       1.497384      -3.486170      10.315617      -0.558151      38.693700 0.59272073E+03  0.14592583E+05                                 9.105512                            7.534695       0.325622       2.154526                    0.995632      27.817970      73.868225       0.692646       0.359180      -1.139464      -0.028241       0.018433       0.010707       0.035383      -0.009593      -0.005808       0.031896      -0.085786       0.025928      -0.048388      -0.011624       0.060012             10.563908       7.796760       0.757497       0.756482      11.375516       5.100952      12.519447           0.050304
           94              O      -0.242448      -2.505139      11.280319      -0.567141      29.011478 0.46560023E+03  0.10800498E+05                                 7.381874                            6.619236       0.653195       2.249701                    0.997185      27.657691      71.481066       0.748241       0.352886      -1.143569       0.017963      -0.008250      -0.008781       0.021629      -0.001209      -0.011452      -0.087012       0.070241      -0.019127      -0.107585       0.036857       0.070728              7.766075      10.927756       0.601761       0.524671       6.313486       0.458255       6.056983           0.012529
           95              O       9.956548      -0.365504       3.972229      -0.558163      38.694111 0.59272714E+03  0.14592773E+05                                 9.105564                            7.534720       0.325641       2.154532                    0.995632      27.818050      73.868403       0.692648       0.359179      -1.139466       0.028230       0.018428       0.010699       0.035370       0.009591       0.005805       0.031896      -0.085779       0.025935      -0.048385      -0.011623       0.060009             10.564000       7.796805      -0.757533      -0.756493      11.375683       5.101036      12.519512           0.050303
           96              O       0.242510       0.615527       4.936932      -0.567148      29.010573 0.46558211E+03  0.10799958E+05                                 7.381668                            6.619059       0.653193       2.249708                    0.997185      27.657481      71.479817       0.748260       0.352880      -1.143575      -0.017949      -0.008244      -0.008776       0.021614       0.001203       0.011452      -0.087014       0.070245      -0.019116      -0.107586       0.036854       0.070732              7.765855      10.927418      -0.601789      -0.524685       6.313330       0.458221       6.056815           0.012529
           97              O       4.229669       7.478397       2.371158      -0.558152      38.693811 0.59272273E+03  0.14592645E+05                                 9.105528                            7.534706       0.325623       2.154526                    0.995632      27.818020      73.868386       0.692646       0.359180      -1.139464       0.028241      -0.018432      -0.010707       0.035383      -0.009594      -0.005808       0.031896      -0.085787       0.025929      -0.048389      -0.011623       0.060012             10.563928       7.796774       0.757501       0.756486      11.375537       5.100964      12.519471           0.050301
           98              O       5.969501       6.497366       1.406456      -0.567141      29.011486 0.46560039E+03  0.10800502E+05                                 7.381875                            6.619237       0.653193       2.249700                    0.997185      27.657699      71.481088       0.748241       0.352885      -1.143569      -0.017963       0.008251       0.008781       0.021629      -0.001209      -0.011452      -0.087012       0.070242      -0.019127      -0.107585       0.036857       0.070728              7.766076      10.927757       0.601761       0.524671       6.313486       0.458255       6.056983           0.012529

******************************************************
Auxiliary information for the entire system
The total spin magnetic moment of the unit cell is   5.995705
The total net atomic charge of the unit cell is   -0.000002
Accuracy of reproducing the electrostatic potential in the unit cell:
  The inner radius (bohr) =    5.0000
  The outer radius (bohr) =   12.0000
  Valid grid points have density less than (e/(bohr^3)) =    0.0001
  The number of valid grid points were=        51338
  The rms potential error without charges in kcal/mol is=      3.26483
  The rms potential error with partial charges in kcal/mol is=      0.85858
  The RRMSE value at monopole order=      0.26298
  The rms potential error with partial charges and cloud penetration in kcal/mol is=      0.88379
  The RRMSE value at monopole order with cloud penetration is=      0.27070
  The rms potential error with partial charges and atomic dipoles in kcal/mol is=      0.57109
  The RRMSE value at dipole order=      0.17492
  The rms potential error with partial charges, atomic dipoles and cloud penetration in kcal/mol is=      0.58927
  The RRMSE value at dipole order with cloud penetration=      0.18049

******************************************************
The electron densities and ab initio electrostatic potential were computed in VASP using the PBE functional and
projector augmented wave method. See the main text of the journal article for a description of computational details.
The atomic charges, dipoles, and quadrupoles were computed with the DDEC6 method as described in
(a) T. A. Manz and N. Gabaldon Limas, RSC Adv. 6 (2016) 47771-47801 DOI: 10.1039/c6ra04656h
(b) N. Gabaldon Limas and T. A. Manz, RSC Adv. 8 (2018) 2678-2707 DOI: 10.1039/c7ra11829e.
For each atom in the material, the electron cloud parameters were fit to the spherically averaged atom-in-material
electron density using radial positions for which this density was between 10^-4 and 10^-2 electrons per cubic bohr.
The polarizabilities, dispersion coefficients, and quantum Drude oscillator (QDO) parameters were fit using the MCLF method.
The magnetic structure of the system was optimized in VASP from the default ferromagnetic initial guess using spin polarization.
The atomic spin moments (ASMs) were computed on this optimized magnetic structure using the DDEC6 partition as inputs
to the method of T. A. Manz and D. S. Sholl, J. Chem. Theory Comput. 7 (2011) 4146-4164 DOI: 10.1021/ct200539n.
The RMSE and RRMSE were computed using a uniform grid with Ewald summation.
