# Supplementary material for: A collection of forcefield precursors for metal–organic frameworks
Source: RSC Adv. 2019 Nov 13;9(63):36492–507. doi: 10.1039/c9ra07327b (PMC9075174; doi:10.1039/c9ra07327b)
Supplement: RA-009-C9RA07327B-s6260 [file RA-009-C9RA07327B-s6260.xyz]

  176
jmolscript: load "" {1 1 1} spacegroup "x,y,z" unitcell [{     15.578000     0.000000     0.000000 }, {     -7.789000    13.490944     0.000000 }, {      0.000000     0.000000    16.521000 }]
Zn     0.000000     6.990468    12.390750     1.067230
Zn    -1.735078     9.995710    12.390750     1.067171
Zn     1.735078     9.995710    12.390750     1.067173
Zn     7.789000     6.500476     4.130250     1.067219
Zn     9.524078     3.495234     4.130250     1.067160
Zn     6.053922     3.495234     4.130250     1.067162
H      7.244549     6.123539     7.897038     0.118307
H      8.187797     6.497239     9.952250     0.105650
H      6.855099     7.299950    11.754692     0.107441
H      4.602520     7.612940    11.482095     0.117674
H      9.469866     4.155211     7.897038     0.118307
H      9.321875     3.151485     9.952250     0.105650
H     10.683392     3.904279    11.754692     0.107442
H     12.080739     5.698575    11.482095     0.117674
H      6.652585     3.212194     7.897038     0.118306
H      5.857328     3.842221     9.952250     0.105650
H      5.828509     2.286715    11.754692     0.107441
H      6.683741     0.179430    11.482095     0.117671
H      8.333451     6.123539     0.363462     0.118307
H      7.390203     6.497239    14.829250     0.105650
H      8.722901     7.299950    13.026809     0.107441
H     10.975480     7.612940    13.299405     0.117672
H      6.108134     4.155211     0.363462     0.118307
H      6.256125     3.151485    14.829250     0.105650
H      4.894608     3.904279    13.026809     0.107441
H      3.497261     5.698575    13.299405     0.117674
H      8.925415     3.212194     0.363462     0.118307
H      9.720672     3.842221    14.829250     0.105650
H      9.749491     2.286715    13.026809     0.107442
H      8.894259     0.179430    13.299405     0.117673
H      0.544451     7.367405     8.623962     0.118308
H     -0.398797     6.993705     6.568750     0.105650
H      0.933901     6.190994     4.766309     0.107440
H      3.186480     5.878004     5.038905     0.117674
H     -1.680866     9.335733     8.623962     0.118308
H     -1.532875    10.339459     6.568750     0.105650
H     -2.894392     9.586665     4.766309     0.107441
H     -4.291739     7.792369     5.038905     0.117674
H      1.136415    10.278750     8.623962     0.118307
H      1.931672     9.648723     6.568750     0.105650
H      1.960491    11.204229     4.766309     0.107439
H      1.105259    13.311514     5.038905     0.117672
H     -0.544451     7.367405    16.157538     0.118308
H      0.398797     6.993705     1.691750     0.105650
H     -0.933901     6.190994     3.494192     0.107439
H     -3.186480     5.878004     3.221595     0.117672
H      1.680866     9.335733    16.157538     0.118307
H      1.532875    10.339459     1.691750     0.105650
H      2.894392     9.586665     3.494192     0.107440
H      4.291739     7.792369     3.221595     0.117675
H     -1.136415    10.278750    16.157538     0.118307
H     -1.931672     9.648723     1.691750     0.105650
H     -1.960491    11.204229     3.494192     0.107441
H     -1.105259    13.311514     3.221595     0.117673
C      2.292303     7.726264    10.484557     0.627373
C      3.107811     7.214957     9.329243    -0.081767
C      4.490359     7.038225     9.507340     0.051023
C      5.287952     6.555250     8.416458     0.050175
C      6.694646     6.401453     8.621153    -0.114038
C      7.257011     6.641592     9.826691    -0.080198
C      6.452408     7.115124    10.915425    -0.084739
C      5.123604     7.301299    10.750215    -0.120584
C     -2.244011     7.642620    10.484557     0.627372
C     -3.094570     7.192022     9.329243    -0.081765
C     11.639103     6.083067     9.507340     0.051023
C     10.822037     5.633818     8.416458     0.050174
C      9.985498     4.492484     8.621153    -0.114037
C      9.912281     3.885392     9.826691    -0.080196
C     10.724674     4.345433    10.915425    -0.084737
C     11.550308     5.403123    10.750215    -0.120582
C     -0.048292    11.613005    10.484557     0.627371
C     -0.013241    12.574909     9.329243    -0.081770
C      7.237539     0.369652     9.507340     0.051023
C      7.257011     1.301876     8.416458     0.050175
C      6.686857     2.597007     8.621153    -0.114039
C      6.197707     2.963960     9.826691    -0.080198
C      6.189918     2.030387    10.915425    -0.084740
C      6.693088     0.786522    10.750215    -0.120585
C     -2.292303     7.726264    14.296943     0.627373
C     -3.107811     7.214957    15.452257    -0.081766
C     11.087642     7.038225    15.274160     0.051023
C     10.290048     6.555250    16.365042     0.050174
C      8.883354     6.401453    16.160347    -0.114037
C      8.320989     6.641592    14.954809    -0.080197
C      9.125592     7.115124    13.866075    -0.084739
C     10.454396     7.301299    14.031285    -0.120584
C      2.244011     7.642620    14.296943     0.627372
C      3.094570     7.192022    15.452257    -0.081767
C      3.938897     6.083067    15.274160     0.051023
C      4.755963     5.633818    16.365042     0.050174
C      5.592502     4.492484    16.160347    -0.114039
C      5.665719     3.885392    14.954809    -0.080198
C      4.853326     4.345433    13.866075    -0.084739
C      4.027692     5.403123    14.031285    -0.120583
C      0.048292    11.613005    14.296943     0.627371
C      0.013241    12.574909    15.452257    -0.081769
C      8.340461     0.369652    15.274160     0.051024
C      8.320989     1.301876    16.365042     0.050175
C      8.891144     2.597007    16.160347    -0.114038
C      9.380293     2.963960    14.954809    -0.080197
C      9.388082     2.030387    13.866075    -0.084737
C      8.884912     0.786522    14.031285    -0.120583
C      5.496697     5.764680     6.036443     0.627373
C      4.681189     6.275987     7.191757    -0.081767
C      3.298642     6.452719     7.013660     0.051023
C      2.501048     6.935694     8.104542     0.050175
C      1.094355     7.089491     7.899847    -0.114037
C      0.531989     6.849352     6.694309    -0.080199
C      1.336592     6.375820     5.605575    -0.084741
C      2.665396     6.189645     5.770785    -0.120584
C     10.033011     5.848324     6.036443     0.627372
C     10.883570     6.298922     7.191757    -0.081765
C     -3.850103     7.407877     7.013660     0.051023
C     -3.033037     7.857126     8.104542     0.050175
C     -2.196498     8.998460     7.899847    -0.114036
C     -2.123281     9.605552     6.694309    -0.080197
C     -2.935674     9.145511     5.605575    -0.084738
C     -3.761308     8.087821     5.770785    -0.120583
C      7.837292     1.877939     6.036443     0.627371
C      7.802241     0.916035     7.191757    -0.081769
C      0.551461    13.121292     7.013660     0.051023
C      0.531989    12.189068     8.104542     0.050175
C      1.102144    10.893937     7.899847    -0.114038
C      1.591293    10.526984     6.694309    -0.080198
C      1.599082    11.460557     5.605575    -0.084741
C      1.095912    12.704422     5.770785    -0.120585
C     10.081303     5.764680     2.224057     0.627373
C     10.896811     6.275987     1.068743    -0.081766
C     -3.298642     6.452719     1.246840     0.051023
C     -2.501048     6.935694     0.155958     0.050175
C     -1.094355     7.089491     0.360653    -0.114036
C     -0.531989     6.849352     1.566191    -0.080198
C     -1.336592     6.375820     2.654925    -0.084741
C     -2.665396     6.189645     2.489715    -0.120585
C      5.544989     5.848324     2.224057     0.627372
C      4.694430     6.298922     1.068743    -0.081767
C      3.850103     7.407877     1.246840     0.051023
C      3.033037     7.857126     0.155958     0.050175
C      2.196498     8.998460     0.360653    -0.114038
C      2.123281     9.605552     1.566191    -0.080199
C      2.935674     9.145511     2.654925    -0.084741
C      3.761308     8.087821     2.489715    -0.120584
C      7.740708     1.877939     2.224057     0.627371
C      7.775759     0.916035     1.068743    -0.081769
C     -0.551461    13.121292     1.246840     0.051024
C     -0.531989    12.189068     0.155958     0.050175
C     -1.102144    10.893937     0.360653    -0.114037
C     -1.591293    10.526984     1.566191    -0.080198
C     -1.599082    11.460557     2.654925    -0.084739
C     -1.095912    12.704422     2.489715    -0.120584
O      1.656331     6.849217    11.145893    -0.565208
O      2.323303     8.963653    10.694704    -0.544374
O     -2.685569     8.631911    11.145893    -0.565196
O     -1.187900     6.997078    10.694704    -0.544384
O      1.029238    11.500760    11.145893    -0.565200
O     -1.135403    11.021157    10.694704    -0.544379
O     -1.656331     6.849217    13.635607    -0.565209
O     -2.323303     8.963653    14.086796    -0.544374
O      2.685569     8.631911    13.635607    -0.565197
O      1.187900     6.997078    14.086796    -0.544384
O     -1.029238    11.500760    13.635607    -0.565199
O      1.135403    11.021157    14.086796    -0.544379
O      6.132669     6.641727     5.375107    -0.565207
O      5.465697     4.527291     5.826296    -0.544374
O     10.474569     4.859033     5.375107    -0.565196
O      8.976900     6.493866     5.826296    -0.544385
O      6.759762     1.990184     5.375107    -0.565200
O      8.924403     2.469787     5.826296    -0.544380
O      9.445331     6.641727     2.885393    -0.565208
O     10.112303     4.527291     2.434204    -0.544375
O      5.103431     4.859033     2.885393    -0.565196
O      6.601100     6.493866     2.434204    -0.544385
O      8.818238     1.990184     2.885393    -0.565198
O      6.653597     2.469787     2.434204    -0.544379
O      0.000000     8.993873    12.390750    -0.721990
O      7.789000     4.497071     4.130250    -0.721948

The following XYZ coordinates are in angstroms. Other properties are in atomic units.
The sperically averaged electron density of each atom fit to a function of the form exp(a - br)
eigen_1, eigen_2 and eigen_3 are the three eigenvalues of traceless quadrupole moment tensor
  atom number  atomic symbol              X              Y              Z     net charge C6 coefficient C8 coefficient C10 coefficient fluctuating dipole atomic polarizability isotropic forcefield polarizability              a              b squared Pearson coefficient          <r^3>          <r^4>         wp_QDO          m_QDO          q_QDO       dipole_x       dipole_y       dipole_z         dipole            Qxy            Qxz            Qyz     Q(x^2-y^2)  Q(3z^2 - R^2)        eigen_1        eigen_2        eigen_3 static polarizability      alpha(xx)      alpha(xy)      alpha(xz)      alpha(yy)      alpha(yz)      alpha(zz) atomic spin moment
            1             Zn       0.000000       6.990468      12.390750       1.067230      75.381567 0.13811905E+04  0.40886152E+05                                14.997010                           12.433381       0.185270       1.969937                    0.996803      41.979465     111.843708       0.492978       0.419717      -1.126160      -0.000000      -0.085301       0.000000       0.085301      -0.000001      -0.011505      -0.000001      -0.218886      -0.077433      -0.098362      -0.023987       0.122348             18.396675      23.497685      -0.000034       0.429518      10.585642      -0.000006      21.106697           0.021883
            2             Zn      -1.735078       9.995710      12.390750       1.067171      75.391858 0.13814074E+04  0.40894283E+05                                14.998558                           12.434532       0.241206       1.983734                    0.996835      41.981304     111.851883       0.492943       0.419728      -1.126149      -0.073920       0.042662       0.000000       0.085348      -0.094777       0.005753       0.009963       0.109364      -0.077371      -0.098350      -0.023966       0.122316             18.398764      13.814733       5.591971      -0.214759      20.272300      -0.371972      21.109259           0.021876
            3             Zn       1.735078       9.995710      12.390750       1.067173      75.387411 0.13813217E+04  0.40890998E+05                                14.997783                           12.433999       0.241273       1.983754                    0.996836      41.980753     111.848356       0.492964       0.419718      -1.126159       0.073916       0.042660      -0.000001       0.085343       0.094774       0.005752      -0.009963       0.109362      -0.077381      -0.098345      -0.023969       0.122314             18.397666      13.814032      -5.591518      -0.214779      20.270998       0.371996      21.107967           0.021867
            4             Zn       7.789000       6.500476       4.130250       1.067219      75.382363 0.13812073E+04  0.40886789E+05                                14.997137                           12.433476       0.185280       1.969939                    0.996803      41.979599     111.844372       0.492975       0.419718      -1.126158       0.000000       0.085306      -0.000000       0.085306      -0.000001      -0.011505      -0.000001      -0.218890      -0.077439      -0.098363      -0.023989       0.122352             18.396842      23.497938      -0.000034       0.429522      10.585711      -0.000006      21.106877           0.021879
            5             Zn       9.524078       3.495234       4.130250       1.067160      75.392662 0.13814245E+04  0.40894929E+05                                14.998686                           12.434629       0.241215       1.983736                    0.996835      41.981440     111.852558       0.492940       0.419730      -1.126148       0.073925      -0.042665      -0.000000       0.085353      -0.094779       0.005752       0.009963       0.109367      -0.077377      -0.098351      -0.023968       0.122319             18.398933      13.814850       5.592051      -0.214761      20.272509      -0.371975      21.109440           0.021872
            6             Zn       6.053922       3.495234       4.130250       1.067162      75.388202 0.13813385E+04  0.40891633E+05                                14.997909                           12.434094       0.241282       1.983756                    0.996836      41.980887     111.849019       0.492961       0.419720      -1.126157      -0.073920      -0.042663       0.000000       0.085348       0.094776       0.005751      -0.009963       0.109364      -0.077386      -0.098346      -0.023971       0.122317             18.397831      13.814147      -5.591597      -0.214782      20.271203       0.372000      21.108144           0.021863
            7              H       7.244549       6.123539       7.897038       0.118307       1.029517 0.74406578E+01  0.72900882E+02                                 1.779886                            1.665876      -1.279998       2.273528                    0.993589       3.815939      11.249302       0.446971       1.398638      -0.682265       0.024989      -0.008311      -0.029394       0.039465      -0.004312      -0.002673       0.009236       0.014040       0.010470      -0.014069       0.002452       0.011617              1.862774       2.015165      -0.206052      -0.413123       1.466142       0.219235       2.107014           0.000082
            8              H       8.187797       6.497239       9.952250       0.105650       1.218536 0.87385371E+01  0.87837840E+02                                 1.891548                            1.730614      -1.151366       2.325698                    0.995343       3.684768      10.490609       0.474100       1.285266      -0.707077       0.038094      -0.003523       0.004904       0.038570      -0.000584       0.003271       0.005410       0.030208       0.016535      -0.019104       0.005367       0.013737              2.012231       2.949283      -0.221412       0.184786       1.466619       0.024012       1.620791          -0.000000
            9              H       6.855099       7.299950      11.754692       0.107441       1.131786 0.77593045E+01  0.74886577E+02                                 1.735587                            1.581467      -0.769058       2.506757                    0.999398       3.349107       9.014625       0.525045       1.208728      -0.725923       0.012821       0.010127       0.035052       0.038672      -0.005475       0.000563       0.010286       0.021426       0.038451      -0.021447       0.005329       0.016117              1.840967       1.828912       0.047053       0.578862       1.333084       0.154371       2.360904           0.000025
           10              H       4.602520       7.612940      11.482095       0.117674       1.184759 0.85988101E+01  0.86328358E+02                                 1.875224                            1.731326      -1.228837       2.298781                    0.994268       3.694958      10.610327       0.466703       1.307225      -0.702110      -0.017006       0.015373       0.032624       0.039873      -0.000208       0.000253       0.010063       0.013456       0.029976      -0.015675       0.001735       0.013940              1.971335       2.116928      -0.316400      -0.465176       1.535847       0.261661       2.261231           0.000150
           11              H       9.469866       4.155211       7.897038       0.118307       1.029518 0.74406695E+01  0.72901028E+02                                 1.779887                            1.665877      -1.280001       2.273526                    0.993589       3.815944      11.249321       0.446971       1.398638      -0.682265      -0.019692      -0.017485      -0.029394       0.039465       0.008236       0.009335      -0.002304       0.000448       0.010468      -0.014070       0.002453       0.011617              1.862775       1.781845       0.340760       0.396424       1.699465       0.248158       2.107015           0.000082
           12              H       9.321875       3.151485       9.952250       0.105650       1.218536 0.87385257E+01  0.87837635E+02                                 1.891542                            1.730608      -1.151363       2.325700                    0.995343       3.684762      10.490562       0.474103       1.285259      -0.707079      -0.022099      -0.031229       0.004904       0.038570       0.013373       0.003049      -0.005538      -0.014093       0.016535      -0.019104       0.005367       0.013737              2.012225       2.029028       0.752716      -0.071599       2.386861      -0.172035       1.620786          -0.000000
           13              H      10.683392       3.904279      11.754692       0.107442       1.131774 0.77591945E+01  0.74885014E+02                                 1.735550                            1.581436      -0.769045       2.506763                    0.999398       3.349079       9.014427       0.525061       1.208699      -0.725930       0.002360      -0.016167       0.035052       0.038672       0.012014       0.008626      -0.005631      -0.001229       0.038449      -0.021446       0.005329       0.016117              1.840924       1.416264       0.191166      -0.155736       1.745664      -0.578473       2.360843           0.000025
           14              H      12.080739       5.698575      11.482095       0.117674       1.184776 0.85989593E+01  0.86330200E+02                                 1.875237                            1.731336      -1.228861       2.298770                    0.994267       3.694991      10.610431       0.466703       1.307219      -0.702111       0.021817       0.007041       0.032623       0.039873       0.005931       0.008588      -0.005250      -0.006369       0.029976      -0.015675       0.001735       0.013940              1.971350       1.955141       0.409819       0.459199       1.697659       0.272029       2.261251           0.000150
           15              H       6.652585       3.212194       7.897038       0.118306       1.029523 0.74407105E+01  0.72901497E+02                                 1.779890                            1.665879      -1.279998       2.273527                    0.993589       3.815946      11.249315       0.446972       1.398634      -0.682266      -0.005296       0.025796      -0.029394       0.039465      -0.003924      -0.006663      -0.006932      -0.014489       0.010468      -0.014070       0.002453       0.011617              1.862778       1.424955      -0.134709       0.016699       2.056361      -0.467395       2.107018           0.000082
           16              H       5.857328       3.842221       9.952250       0.105650       1.218533 0.87384983E+01  0.87837300E+02                                 1.891540                            1.730607      -1.151366       2.325699                    0.995343       3.684756      10.490545       0.474103       1.285261      -0.707078      -0.015996       0.034752       0.004904       0.038570      -0.012789      -0.006321       0.000128      -0.016115       0.016534      -0.019104       0.005366       0.013737              2.012222       1.645530      -0.531302      -0.113187       2.770352       0.148021       1.620784          -0.000000
           17              H       5.828509       2.286715      11.754692       0.107441       1.131800 0.77594291E+01  0.74888230E+02                                 1.735616                            1.581491      -0.769051       2.506760                    0.999398       3.349139       9.014797       0.525034       1.208746      -0.725919      -0.015180       0.006040       0.035052       0.038672      -0.006540      -0.009190      -0.004655      -0.020195       0.038451      -0.021446       0.005329       0.016117              1.840999       1.497812      -0.238233      -0.423130       1.664236       0.424136       2.360948           0.000025
           18              H       6.683741       0.179430      11.482095       0.117671       1.184820 0.85993884E+01  0.86336114E+02                                 1.875331                            1.731416      -1.228889       2.298755                    0.994267       3.695120      10.611112       0.466675       1.307274      -0.702099      -0.004809      -0.022414       0.032623       0.039872      -0.005725      -0.008839      -0.004811      -0.007092       0.029980      -0.015676       0.001737       0.013939              1.971454       1.407174      -0.093425       0.005983       2.245811      -0.533733       2.261376           0.000150
           19              H       8.333451       6.123539       0.363462       0.118307       1.029516 0.74406439E+01  0.72900680E+02                                 1.779882                            1.665872      -1.279991       2.273531                    0.993589       3.815932      11.249260       0.446973       1.398634      -0.682266      -0.024989      -0.008311       0.029394       0.039466       0.004312      -0.002673      -0.009236       0.014040       0.010470      -0.014069       0.002452       0.011617              1.862769       2.015160       0.206051      -0.413122       1.466138      -0.219235       2.107009           0.000082
           20              H       7.390203       6.497239      14.829250       0.105650       1.218533 0.87384995E+01  0.87837303E+02                                 1.891539                            1.730606      -1.151366       2.325699                    0.995343       3.684755      10.490537       0.474103       1.285260      -0.707079      -0.038095      -0.003523      -0.004904       0.038570       0.000584       0.003271      -0.005410       0.030209       0.016534      -0.019104       0.005366       0.013737              2.012221       2.949266       0.221411       0.184783       1.466613      -0.024012       1.620783          -0.000000
           21              H       8.722901       7.299950      13.026809       0.107441       1.131798 0.77594170E+01  0.74888088E+02                                 1.735615                            1.581490      -0.769051       2.506760                    0.999398       3.349137       9.014792       0.525034       1.208746      -0.725919      -0.012821       0.010127      -0.035052       0.038672       0.005475       0.000564      -0.010286       0.021425       0.038451      -0.021446       0.005329       0.016117              1.840997       1.828945      -0.047054       0.578877       1.333101      -0.154374       2.360946           0.000025
           22              H      10.975480       7.612940      13.299405       0.117672       1.184818 0.85993735E+01  0.86335920E+02                                 1.875328                            1.731414      -1.228889       2.298756                    0.994267       3.695117      10.611098       0.466676       1.307273      -0.702100       0.017006       0.015372      -0.032623       0.039872       0.000208       0.000253      -0.010061       0.013462       0.029979      -0.015676       0.001737       0.013939              1.971450       2.117057       0.316428      -0.465217       1.535923      -0.261684       2.261372           0.000150
           23              H       6.108134       4.155211       0.363462       0.118307       1.029521 0.74406987E+01  0.72901384E+02                                 1.779891                            1.665880      -1.280005       2.273524                    0.993589       3.815949      11.249340       0.446971       1.398638      -0.682265       0.019692      -0.017485       0.029394       0.039465      -0.008236       0.009335       0.002304       0.000449       0.010468      -0.014070       0.002452       0.011617              1.862779       1.781848      -0.340761       0.396426       1.699468      -0.248158       2.107019           0.000082
           24              H       6.256125       3.151485      14.829250       0.105650       1.218534 0.87385184E+01  0.87837613E+02                                 1.891547                            1.730613      -1.151365       2.325699                    0.995343       3.684766      10.490604       0.474100       1.285267      -0.707077       0.022099      -0.031229      -0.004904       0.038570      -0.013373       0.003049       0.005538      -0.014093       0.016535      -0.019104       0.005367       0.013737              2.012230       2.029032      -0.752717      -0.071598       2.386866       0.172036       1.620790          -0.000000
           25              H       4.894608       3.904279      13.026809       0.107441       1.131785 0.77592907E+01  0.74886414E+02                                 1.735586                            1.581466      -0.769058       2.506757                    0.999398       3.349105       9.014619       0.525045       1.208729      -0.725923      -0.002359      -0.016167      -0.035052       0.038672      -0.012015       0.008626       0.005631      -0.001230       0.038451      -0.021447       0.005329       0.016117              1.840965       1.416291      -0.191174      -0.155742       1.745703       0.578494       2.360902           0.000025
           26              H       3.497261       5.698575      13.299405       0.117674       1.184754 0.85987711E+01  0.86327895E+02                                 1.875222                            1.731324      -1.228832       2.298784                    0.994268       3.694952      10.610316       0.466702       1.307229      -0.702109      -0.021817       0.007041      -0.032624       0.039873      -0.005931       0.008588       0.005250      -0.006367       0.029977      -0.015675       0.001734       0.013940              1.971333       1.955126      -0.409815       0.459192       1.697646      -0.272024       2.261228           0.000150
           27              H       8.925415       3.212194       0.363462       0.118307       1.029522 0.74407062E+01  0.72901468E+02                                 1.779891                            1.665881      -1.280002       2.273526                    0.993589       3.815950      11.249340       0.446971       1.398636      -0.682266       0.005296       0.025796       0.029394       0.039465       0.003924      -0.006663       0.006933      -0.014489       0.010468      -0.014070       0.002453       0.011617              1.862779       1.424956       0.134709       0.016699       2.056362       0.467394       2.107019           0.000082
           28              H       9.720672       3.842221      14.829250       0.105650       1.218538 0.87385474E+01  0.87837906E+02                                 1.891544                            1.730610      -1.151364       2.325699                    0.995343       3.684766      10.490576       0.474103       1.285259      -0.707079       0.015996       0.034752      -0.004904       0.038570       0.012789      -0.006320      -0.000128      -0.016116       0.016535      -0.019104       0.005367       0.013737              2.012227       1.645533       0.531305      -0.113188       2.770360      -0.148024       1.620787          -0.000000
           29              H       9.749491       2.286715      13.026809       0.107442       1.131775 0.77592004E+01  0.74885090E+02                                 1.735551                            1.581437      -0.769046       2.506762                    0.999398       3.349082       9.014438       0.525061       1.208699      -0.725930       0.015180       0.006040      -0.035052       0.038672       0.006539      -0.009190       0.004655      -0.020195       0.038449      -0.021446       0.005329       0.016117              1.840925       1.497760       0.238218      -0.423104       1.664170      -0.424108       2.360844           0.000025
           30              H       8.894259       0.179430      13.299405       0.117673       1.184782 0.85990084E+01  0.86330805E+02                                 1.875242                            1.731340      -1.228867       2.298767                    0.994267       3.694999      10.610456       0.466703       1.307217      -0.702111       0.004810      -0.022414      -0.032623       0.039872       0.005723      -0.008841       0.004812      -0.007088       0.029975      -0.015675       0.001735       0.013939              1.971355       1.407118       0.093417       0.005984       2.245690       0.533694       2.261258           0.000150
           31              H       0.544451       7.367405       8.623962       0.118308       1.029510 0.74406000E+01  0.72900167E+02                                 1.779879                            1.665870      -1.279992       2.273532                    0.993589       3.815922      11.249237       0.446972       1.398638      -0.682265      -0.024989       0.008312       0.029394       0.039466      -0.004312      -0.002673       0.009237       0.014039       0.010470      -0.014070       0.002452       0.011618              1.862766       2.015156      -0.206050      -0.413121       1.466136       0.219234       2.107004           0.000081
           32              H      -0.398797       6.993705       6.568750       0.105650       1.218535 0.87385266E+01  0.87837723E+02                                 1.891548                            1.730614      -1.151367       2.325698                    0.995343       3.684768      10.490614       0.474100       1.285268      -0.707077      -0.038094       0.003523      -0.004904       0.038570      -0.000584       0.003271       0.005410       0.030209       0.016535      -0.019104       0.005367       0.013737              2.012231       2.949283      -0.221412       0.184785       1.466619       0.024012       1.620791          -0.000001
           33              H       0.933901       6.190994       4.766309       0.107440       1.131794 0.77593748E+01  0.74887573E+02                                 1.735612                            1.581487      -0.769055       2.506758                    0.999398       3.349122       9.014743       0.525034       1.208748      -0.725919      -0.012821      -0.010127      -0.035052       0.038672      -0.005475       0.000563       0.010286       0.021427       0.038452      -0.021447       0.005330       0.016117              1.840994       1.828941       0.047054       0.578876       1.333099       0.154374       2.360942           0.000025
           34              H       3.186480       5.878004       5.038905       0.117674       1.184758 0.85988089E+01  0.86328440E+02                                 1.875232                            1.731333      -1.228831       2.298784                    0.994268       3.694964      10.610389       0.466698       1.307237      -0.702108       0.017006      -0.015373      -0.032623       0.039873      -0.000208       0.000253       0.010063       0.013456       0.029977      -0.015675       0.001735       0.013940              1.971344       2.116939      -0.316402      -0.465179       1.535853       0.261662       2.261240           0.000150
           35              H      -1.680866       9.335733       8.623962       0.118308       1.029511 0.74406063E+01  0.72900253E+02                                 1.779880                            1.665871      -1.279996       2.273530                    0.993589       3.815927      11.249258       0.446971       1.398639      -0.682265       0.019693       0.017485       0.029394       0.039466       0.008235       0.009336      -0.002304       0.000449       0.010468      -0.014070       0.002452       0.011618              1.862767       1.781837       0.340758       0.396422       1.699458       0.248156       2.107005           0.000081
           36              H      -1.532875      10.339459       6.568750       0.105650       1.218535 0.87385158E+01  0.87837529E+02                                 1.891543                            1.730609      -1.151365       2.325699                    0.995343       3.684762      10.490569       0.474102       1.285261      -0.707078       0.022099       0.031229      -0.004904       0.038570       0.013373       0.003049      -0.005538      -0.014093       0.016535      -0.019104       0.005367       0.013737              2.012225       2.029028       0.752716      -0.071598       2.386861      -0.172035       1.620786          -0.000001
           37              H      -2.894392       9.586665       4.766309       0.107441       1.131782 0.77592676E+01  0.74886035E+02                                 1.735573                            1.581456      -0.769043       2.506764                    0.999398       3.349094       9.014541       0.525051       1.208717      -0.725926      -0.002360       0.016167      -0.035052       0.038672       0.012015       0.008626      -0.005631      -0.001229       0.038450      -0.021446       0.005329       0.016117              1.840950       1.416282       0.191171      -0.155740       1.745690      -0.578486       2.360879           0.000025
           38              H      -4.291739       7.792369       5.038905       0.117674       1.184775 0.85989582E+01  0.86330284E+02                                 1.875246                            1.731344      -1.228856       2.298773                    0.994267       3.694997      10.610493       0.466699       1.307230      -0.702109      -0.021817      -0.007041      -0.032623       0.039873       0.005931       0.008588      -0.005250      -0.006368       0.029976      -0.015675       0.001735       0.013940              1.971359       1.955150       0.409823       0.459201       1.697667       0.272030       2.261261           0.000150
           39              H       1.136415      10.278750       8.623962       0.118307       1.029516 0.74406493E+01  0.72900743E+02                                 1.779882                            1.665873      -1.279993       2.273531                    0.993589       3.815929      11.249251       0.446973       1.398634      -0.682266       0.005296      -0.025797       0.029394       0.039466      -0.003923      -0.006664      -0.006933      -0.014489       0.010468      -0.014070       0.002452       0.011618              1.862770       1.424949      -0.134708       0.016698       2.056351      -0.467392       2.107009           0.000081
           40              H       1.931672       9.648723       6.568750       0.105650       1.218531 0.87384894E+01  0.87837202E+02                                 1.891540                            1.730607      -1.151368       2.325699                    0.995343       3.684756      10.490550       0.474102       1.285263      -0.707078       0.015996      -0.034753      -0.004904       0.038570      -0.012789      -0.006321       0.000128      -0.016115       0.016535      -0.019104       0.005366       0.013737              2.012222       1.645530      -0.531302      -0.113186       2.770353       0.148021       1.620784          -0.000000
           41              H       1.960491      11.204229       4.766309       0.107439       1.131807 0.77594993E+01  0.74889221E+02                                 1.735640                            1.581510      -0.769049       2.506761                    0.999398       3.349154       9.014913       0.525024       1.208764      -0.725915       0.015181      -0.006040      -0.035052       0.038672      -0.006540      -0.009190      -0.004655      -0.020196       0.038451      -0.021447       0.005330       0.016117              1.841026       1.497832      -0.238240      -0.423140       1.664260       0.424146       2.360985           0.000025
           42              H       1.105259      13.311514       5.038905       0.117672       1.184819 0.85993883E+01  0.86336202E+02                                 1.875338                            1.731423      -1.228884       2.298758                    0.994267       3.695126      10.611171       0.466671       1.307284      -0.702097       0.004809       0.022414      -0.032623       0.039872      -0.005725      -0.008839      -0.004811      -0.007092       0.029980      -0.015676       0.001737       0.013939              1.971462       1.407179      -0.093426       0.005983       2.245822      -0.533735       2.261385           0.000150
           43              H      -0.544451       7.367405      16.157538       0.118308       1.029509 0.74405806E+01  0.72899906E+02                                 1.779874                            1.665866      -1.279986       2.273535                    0.993589       3.815914      11.249196       0.446973       1.398635      -0.682266       0.024989       0.008312      -0.029395       0.039466       0.004312      -0.002673      -0.009237       0.014039       0.010470      -0.014070       0.002452       0.011618              1.862761       2.015151       0.206050      -0.413120       1.466133      -0.219233       2.106999           0.000081
           44              H       0.398797       6.993705       1.691750       0.105650       1.218531 0.87384845E+01  0.87837137E+02                                 1.891539                            1.730606      -1.151367       2.325699                    0.995343       3.684754      10.490542       0.474102       1.285262      -0.707078       0.038095       0.003523       0.004904       0.038570       0.000584       0.003271      -0.005410       0.030209       0.016535      -0.019104       0.005367       0.013737              2.012221       2.949267       0.221411       0.184783       1.466614      -0.024012       1.620783          -0.000001
           45              H      -0.933901       6.190994       3.494192       0.107439       1.131807 0.77594972E+01  0.74889195E+02                                 1.735640                            1.581510      -0.769049       2.506761                    0.999398       3.349152       9.014907       0.525023       1.208765      -0.725915       0.012821      -0.010127       0.035052       0.038672       0.005475       0.000564      -0.010286       0.021426       0.038451      -0.021447       0.005330       0.016117              1.841025       1.828973      -0.047055       0.578891       1.333117      -0.154377       2.360985           0.000025
           46              H      -3.186480       5.878004       3.221595       0.117672       1.184817 0.85993726E+01  0.86335999E+02                                 1.875336                            1.731421      -1.228883       2.298759                    0.994267       3.695123      10.611157       0.466672       1.307283      -0.702097      -0.017006      -0.015372       0.032623       0.039872       0.000208       0.000253      -0.010061       0.013462       0.029980      -0.015676       0.001737       0.013939              1.971459       2.117067       0.316430      -0.465219       1.535928      -0.261686       2.261381           0.000150
           47              H       1.680866       9.335733      16.157538       0.118307       1.029514 0.74406314E+01  0.72900561E+02                                 1.779883                            1.665874      -1.279999       2.273528                    0.993589       3.815931      11.249275       0.446971       1.398639      -0.682265      -0.019693       0.017485      -0.029394       0.039465      -0.008235       0.009336       0.002304       0.000449       0.010468      -0.014070       0.002452       0.011618              1.862770       1.781841      -0.340759       0.396423       1.699461      -0.248156       2.107010           0.000081
           48              H       1.532875      10.339459       1.691750       0.105650       1.218533 0.87385075E+01  0.87837494E+02                                 1.891547                            1.730613      -1.151367       2.325698                    0.995343       3.684766      10.490610       0.474099       1.285269      -0.707077      -0.022099       0.031229       0.004904       0.038570      -0.013373       0.003049       0.005538      -0.014093       0.016535      -0.019104       0.005367       0.013737              2.012230       2.029033      -0.752717      -0.071598       2.386866       0.172035       1.620791          -0.000001
           49              H       2.894392       9.586665       3.494192       0.107440       1.131793 0.77593722E+01  0.74887540E+02                                 1.735611                            1.581486      -0.769055       2.506758                    0.999398       3.349120       9.014736       0.525034       1.208748      -0.725919       0.002359       0.016167       0.035052       0.038672      -0.012016       0.008626       0.005631      -0.001230       0.038452      -0.021447       0.005330       0.016117              1.840994       1.416310      -0.191179      -0.155747       1.745730       0.578508       2.360941           0.000025
           50              H       4.291739       7.792369       3.221595       0.117675       1.184754 0.85987760E+01  0.86328043E+02                                 1.875230                            1.731331      -1.228827       2.298787                    0.994268       3.694959      10.610377       0.466698       1.307238      -0.702107       0.021817      -0.007041       0.032624       0.039873      -0.005931       0.008588       0.005250      -0.006366       0.029977      -0.015675       0.001735       0.013940              1.971341       1.955134      -0.409818       0.459195       1.697653      -0.272025       2.261237           0.000150
           51              H      -1.136415      10.278750      16.157538       0.118307       1.029515 0.74406368E+01  0.72900622E+02                                 1.779883                            1.665874      -1.279996       2.273529                    0.993589       3.815932      11.249276       0.446971       1.398638      -0.682265      -0.005296      -0.025797      -0.029394       0.039466       0.003923      -0.006664       0.006933      -0.014489       0.010468      -0.014070       0.002452       0.011618              1.862771       1.424950       0.134708       0.016699       2.056352       0.467391       2.107010           0.000081
           52              H      -1.931672       9.648723       1.691750       0.105650       1.218537 0.87385388E+01  0.87837817E+02                                 1.891545                            1.730611      -1.151366       2.325699                    0.995343       3.684766      10.490583       0.474102       1.285261      -0.707078      -0.015996      -0.034753       0.004904       0.038570       0.012789      -0.006320      -0.000128      -0.016116       0.016535      -0.019104       0.005367       0.013737              2.012228       1.645534       0.531305      -0.113187       2.770361      -0.148023       1.620788          -0.000001
           53              H      -1.960491      11.204229       3.494192       0.107441       1.131783 0.77592802E+01  0.74886196E+02                                 1.735576                            1.581458      -0.769043       2.506764                    0.999398       3.349096       9.014552       0.525050       1.208718      -0.725926      -0.015180      -0.006040       0.035052       0.038672       0.006540      -0.009190       0.004655      -0.020196       0.038450      -0.021446       0.005329       0.016117              1.840953       1.497780       0.238224      -0.423114       1.664195      -0.424119       2.360884           0.000025
           54              H      -1.105259      13.311514       3.221595       0.117673       1.184781 0.85990087E+01  0.86330905E+02                                 1.875250                            1.731348      -1.228861       2.298769                    0.994267       3.695005      10.610518       0.466699       1.307229      -0.702109      -0.004810       0.022414       0.032623       0.039872       0.005723      -0.008841       0.004812      -0.007089       0.029976      -0.015675       0.001735       0.013940              1.971365       1.407124       0.093418       0.005984       2.245702       0.533697       2.261268           0.000150
           55              C       2.292303       7.726264      10.484557       0.627373      23.423342 0.26141553E+03  0.55016030E+04                                 7.779935                            5.877927      -0.391007       1.934793                    0.998539      22.654676      65.016732       0.587219       0.495619      -1.002273      -0.035136       0.016350       0.039320       0.055208      -0.021186       0.079500      -0.015986       0.111380      -0.001114      -0.059808      -0.056372       0.116179              9.516229       8.939121      -1.638379      -4.573848       8.721662       1.997092      10.887905          -0.002146
           56              C       3.107811       7.214957       9.329243      -0.081767      48.126927 0.48498085E+03  0.11636341E+05                                11.386072                            7.308272      -0.108549       1.956082                    0.998918      28.394067      80.604710       0.618128       0.412987      -1.073875       0.009605      -0.008875      -0.015831       0.020534       0.020751      -0.009353      -0.028084      -0.091368      -0.091193      -0.040450      -0.033250       0.073701             15.533691      20.530044      -4.373057      -0.825920       7.816911       3.700850      18.254118           0.056453
           57              C       4.490359       7.038225       9.507340       0.051023      39.650721 0.42402846E+03  0.98780846E+04                                10.182846                            6.926181      -0.099026       1.974649                    0.999464      27.033528      76.631017       0.619733       0.424252      -1.062339       0.011559       0.009142       0.007538       0.016553       0.007305       0.010294      -0.003253       0.018114      -0.028270      -0.016235      -0.002876       0.019111             13.294552      19.255712      -3.637691       1.207618       6.512129       2.220562      14.115814           0.000167
           58              C       5.287952       6.555250       8.416458       0.050175      38.949586 0.42251180E+03  0.98384720E+04                                10.075499                            6.924251      -0.024564       2.001105                    0.999518      26.979336      76.575937       0.618129       0.425538      -1.061047       0.013290       0.005973       0.002915       0.014859       0.006966       0.013243       0.000297       0.003224      -0.007174      -0.014630      -0.001072       0.015702             12.973765      17.425486      -2.749012       1.867349       6.354487       2.421187      15.141323          -0.000470
           59              C       6.694646       6.401453       8.621153      -0.114038      35.621491 0.45205837E+03  0.10786515E+05                                 9.587590                            7.228963      -0.072163       1.959926                    0.998156      29.646660      87.293284       0.592149       0.433500      -1.048246      -0.022019       0.022062       0.002707       0.031287       0.001276      -0.025699      -0.004612      -0.041384      -0.037311      -0.039253       0.011148       0.028106             11.460944      15.963849      -1.575457       2.424025       5.774570       1.513644      12.644411           0.020159
           60              C       7.257011       6.641592       9.826691      -0.080198      32.398682 0.41879374E+03  0.97718532E+04                                 8.869688                            6.851185       0.143660       2.026140                    0.999705      28.854335      83.128754       0.624549       0.420303      -1.059817      -0.027214       0.020455       0.010042       0.035495       0.003277      -0.000823      -0.003130       0.028471      -0.019106      -0.012840      -0.005010       0.017850             10.248721      13.544214      -1.433226       0.842566       5.442367       1.899375      11.759583           0.010720
           61              C       6.452408       7.115124      10.915425      -0.084739      32.873468 0.40627742E+03  0.93709750E+04                                 8.854782                            6.676232       0.294311       2.071332                    0.999750      28.408163      80.326113       0.645465       0.411407      -1.069730       0.004439       0.000974      -0.032763       0.033077      -0.001928       0.005799       0.013914       0.005902       0.072292      -0.020622      -0.008562       0.029185             10.408433      14.418365      -1.852286       1.052774       5.369769       1.621450      11.437166           0.010566
           62              C       5.123604       7.301299      10.750215      -0.120584      36.140001 0.43724159E+03  0.10324860E+05                                 9.570349                            7.033955       0.046975       1.991286                    0.999486      29.499640      85.822587       0.611272       0.424335      -1.056060       0.004234       0.005001      -0.025732       0.026554       0.005104      -0.020325       0.007120      -0.041792       0.043083      -0.037318       0.012603       0.024715             11.487939      16.499068      -2.356023       2.016312       5.644476       1.337551      12.320273           0.018635
           63              C      -2.244011       7.642620      10.484557       0.627372      23.423275 0.26141398E+03  0.55015670E+04                                 7.779934                            5.877915      -0.391020       1.934788                    0.998539      22.654724      65.017034       0.587218       0.495620      -1.002272       0.031729       0.022253       0.039320       0.055208       0.058823      -0.053595      -0.060856      -0.018997      -0.001111      -0.059810      -0.056370       0.116180              9.516249      10.194917       0.913360       4.016467       7.465885       2.962549      10.887945          -0.002148
           64              C      -3.094570       7.192022       9.329243      -0.081765      48.127160 0.48498180E+03  0.11636376E+05                                11.386133                            7.308293      -0.108553       1.956081                    0.998918      28.394104      80.605027       0.618125       0.412988      -1.073873      -0.012487      -0.003882      -0.015832       0.020534      -0.049940      -0.019644       0.022140       0.009745      -0.091197      -0.040451      -0.033251       0.073701             15.533810      14.782480       7.691533       3.618098      13.564654      -1.135076      18.254295           0.056484
           65              C      11.639103       6.083067       9.507340       0.051023      39.650905 0.42402994E+03  0.98781333E+04                                10.182896                            6.926206      -0.099035       1.974646                    0.999464      27.033583      76.631367       0.619730       0.424254      -1.062338       0.002138      -0.014582       0.007538       0.016554       0.004191      -0.007963      -0.007289      -0.021708      -0.028272      -0.016235      -0.002876       0.019110             13.294631      12.848436       7.337026       1.319309      12.919545      -2.156070      14.115911           0.000166
           66              C      10.822037       5.633818       8.416458       0.050174      38.949766 0.42251334E+03  0.98385224E+04                                10.075550                            6.924277      -0.024567       2.001105                    0.999518      26.979389      76.576288       0.618126       0.425539      -1.061046      -0.001473      -0.014496       0.002915       0.014859      -0.002088      -0.006364      -0.011617      -0.013676      -0.007177      -0.014630      -0.001072       0.015702             12.973846      11.503026       6.168433       1.163180      12.277081      -2.827736      15.141433          -0.000471
           67              C       9.985498       4.492484       8.621153      -0.114037      35.621564 0.45205934E+03  0.10786546E+05                                 9.587610                            7.228977      -0.072167       1.959925                    0.998156      29.646692      87.293471       0.592147       0.433500      -1.048245       0.030115       0.008038       0.002707       0.031287      -0.018559       0.008856       0.024561       0.018482      -0.037314      -0.039253       0.011146       0.028107             11.460969       9.686299       5.199836       0.098836      12.052173      -2.856085      12.644433           0.020172
           68              C       9.912281       3.885392       9.826691      -0.080196      32.398660 0.41879351E+03  0.97718395E+04                                 8.869652                            6.851161       0.143660       2.026140                    0.999705      28.854358      83.128586       0.624554       0.420300      -1.059820       0.031322       0.013341       0.010042       0.035495       0.010688      -0.002300       0.002279      -0.019910      -0.019107      -0.012839      -0.005009       0.017848             10.248678       8.709009       4.224810       1.223605      10.277513      -1.679361      11.759513           0.010727
           69              C      10.724674       4.345433      10.915425      -0.084737      32.873310 0.40627541E+03  0.93709078E+04                                 8.854722                            6.676198       0.294315       2.071334                    0.999750      28.408102      80.325592       0.645470       0.411405      -1.069732      -0.001376      -0.004331      -0.032763       0.033077       0.003517       0.009152      -0.011979       0.000392       0.072286      -0.020620      -0.008564       0.029184             10.408351       9.235989       4.844270       0.877839      10.552015      -1.722403      11.437049           0.010571
           70              C      11.550308       5.403123      10.750215      -0.120582      36.140023 0.43724177E+03  0.10324864E+05                                 9.570338                            7.033948       0.046970       1.991285                    0.999486      29.499677      85.822648       0.611273       0.424334      -1.056061       0.002215      -0.006168      -0.025732       0.026554      -0.020651       0.016328       0.014041       0.012056       0.043076      -0.037319       0.012606       0.024713             11.487920      10.398477       5.878169       0.150227      11.745011      -2.414911      12.320271           0.018647
           71              C      -0.048292      11.613005      10.484557       0.627371      23.423490 0.26141655E+03  0.55016364E+04                                 7.779996                            5.877957      -0.391054       1.934777                    0.998539      22.654819      65.017471       0.587214       0.495623      -1.002271       0.003408      -0.038602       0.039319       0.055206      -0.037636      -0.025905       0.076843      -0.092382      -0.001114      -0.059808      -0.056371       0.116179              9.516321       7.357228       0.725058       0.557379      10.303734      -4.959660      10.888001          -0.002147
           72              C      -0.013241      12.574909       9.329243      -0.081770      48.127318 0.48498386E+03  0.11636439E+05                                11.386155                            7.308308      -0.108556       1.956079                    0.998918      28.394181      80.605311       0.618124       0.412988      -1.073873       0.002882       0.012755      -0.015832       0.020534       0.029188       0.028995       0.005942       0.081623      -0.091194      -0.040449      -0.033249       0.073698             15.533830       7.208074      -3.318409      -2.792138      21.139081      -2.565744      18.254335           0.056463
           73              C       7.237539       0.369652       9.507340       0.051023      39.650970 0.42403027E+03  0.98781456E+04                                10.182916                            6.926212      -0.099028       1.974649                    0.999464      27.033605      76.631518       0.619729       0.424254      -1.062337      -0.013697       0.005439       0.007538       0.016554      -0.011496      -0.002331       0.010541       0.003596      -0.028271      -0.016235      -0.002876       0.019111             13.294660       6.547733      -3.699289      -2.526924      19.220240      -0.064465      14.116007           0.000166
           74              C       7.257011       1.301876       8.416458       0.050175      38.949756 0.42251294E+03  0.98385098E+04                                10.075545                            6.924269      -0.024566       2.001105                    0.999518      26.979389      76.576249       0.618127       0.425539      -1.061046      -0.011818       0.008523       0.002916       0.014859      -0.004879      -0.006879       0.011320       0.010453      -0.007176      -0.014630      -0.001073       0.015702             12.973838       6.741555      -3.419375      -3.030523      17.038500       0.406551      15.141458          -0.000471
           75              C       6.686857       2.597007       8.621153      -0.114039      35.621579 0.45205951E+03  0.10786549E+05                                 9.587602                            7.228968      -0.072164       1.959926                    0.998156      29.646718      87.293478       0.592149       0.433499      -1.048246      -0.008097      -0.030100       0.002707       0.031287       0.017282       0.016842      -0.019950       0.022902      -0.037313      -0.039253       0.011147       0.028106             11.460956       6.957513      -3.624358      -2.522872      14.780927       1.342429      12.644430           0.020165
           76              C       6.197707       2.963960       9.826691      -0.080198      32.398713 0.41879393E+03  0.97718561E+04                                 8.869684                            6.851178       0.143652       2.026138                    0.999705      28.854351      83.128712       0.624551       0.420302      -1.059818      -0.004108      -0.033796       0.010042       0.035495      -0.013967       0.003123       0.000852      -0.008557      -0.019108      -0.012840      -0.005010       0.017849             10.248721       6.226612      -2.791585      -2.066183      12.759973      -0.220032      11.759577           0.010724
           77              C       6.189918       2.030387      10.915425      -0.084740      32.873738 0.40628050E+03  0.93710687E+04                                 8.854840                            6.676258       0.294323       2.071336                    0.999750      28.408307      80.326754       0.645463       0.411407      -1.069729      -0.003063       0.003357      -0.032764       0.033077      -0.001591      -0.014949      -0.001935      -0.006289       0.072291      -0.020621      -0.008563       0.029184             10.408515       6.027825      -2.992049      -1.930614      13.760485       0.100995      11.437233           0.010567
           78              C       6.693088       0.786522      10.750215      -0.120585      36.140581 0.43724796E+03  0.10325069E+05                                 9.570497                            7.034029       0.046955       1.991280                    0.999486      29.499946      85.824263       0.611264       0.424338      -1.056056      -0.006448       0.001167      -0.025733       0.026555       0.015541       0.004000      -0.021159       0.029735       0.043084      -0.037315       0.012604       0.024711             11.488142       6.317828      -3.522215      -2.166546      15.826077       1.077363      12.320520           0.018641
           79              C      -2.292303       7.726264      14.296943       0.627373      23.423305 0.26141462E+03  0.55015852E+04                                 7.779954                            5.877933      -0.391012       1.934791                    0.998539      22.654738      65.017155       0.587215       0.495622      -1.002271       0.035136       0.016350      -0.039320       0.055208       0.021186       0.079500       0.015986       0.111381      -0.001113      -0.059809      -0.056371       0.116179              9.516271       8.939155       1.638400      -4.573873       8.721694      -1.997127      10.887965          -0.002147
           80              C      -3.107811       7.214957      15.452257      -0.081766      48.127200 0.48498234E+03  0.11636392E+05                                11.386135                            7.308295      -0.108551       1.956081                    0.998918      28.394127      80.605091       0.618125       0.412988      -1.073873      -0.009605      -0.008875       0.015832       0.020534      -0.020751      -0.009352       0.028083      -0.091366      -0.091194      -0.040450      -0.033250       0.073699             15.533806      20.530120       4.373088      -0.825954       7.816976      -3.700925      18.254322           0.056471
           81              C      11.087642       7.038225      15.274160       0.051023      39.650969 0.42403036E+03  0.98781480E+04                                10.182915                            6.926213      -0.099028       1.974649                    0.999464      27.033607      76.631520       0.619729       0.424254      -1.062337      -0.011559       0.009142      -0.007538       0.016554      -0.007305       0.010294       0.003252       0.018114      -0.028270      -0.016235      -0.002876       0.019111             13.294659      19.255793       3.637711       1.207622       6.512177      -2.220613      14.116007           0.000166
           82              C      10.290048       6.555250      16.365042       0.050174      38.949748 0.42251305E+03  0.98385123E+04                                10.075543                            6.924269      -0.024565       2.001105                    0.999518      26.979381      76.576208       0.618127       0.425539      -1.061046      -0.013290       0.005973      -0.002915       0.014859      -0.006966       0.013243      -0.000297       0.003224      -0.007175      -0.014629      -0.001073       0.015702             12.973835      17.425515       2.749018       1.867335       6.354521      -2.421234      15.141469          -0.000471
           83              C       8.883354       6.401453      16.160347      -0.114037      35.621485 0.45205827E+03  0.10786510E+05                                 9.587582                            7.228957      -0.072158       1.959928                    0.998156      29.646659      87.293222       0.592150       0.433499      -1.048246       0.022019       0.022062      -0.002706       0.031287      -0.001276      -0.025699       0.004612      -0.041384      -0.037311      -0.039253       0.011147       0.028106             11.460930      15.963808       1.575452       2.424008       5.774567      -1.513654      12.644415           0.020167
           84              C       8.320989       6.641592      14.954809      -0.080197      32.398676 0.41879327E+03  0.97718362E+04                                 8.869676                            6.851172       0.143653       2.026138                    0.999705      28.854330      83.128617       0.624552       0.420302      -1.059818       0.027214       0.020456      -0.010042       0.035495      -0.003278      -0.000823       0.003131       0.028469      -0.019107      -0.012840      -0.005009       0.017849             10.248710      13.544197       1.433233       0.842537       5.442362      -1.899381      11.759571           0.010725
           85              C       9.125592       7.115124      13.866075      -0.084739      32.873697 0.40627997E+03  0.93710534E+04                                 8.854832                            6.676253       0.294323       2.071337                    0.999750      28.408293      80.326697       0.645464       0.411407      -1.069729      -0.004439       0.000974       0.032763       0.033077       0.001928       0.005799      -0.013914       0.005900       0.072290      -0.020621      -0.008563       0.029184             10.408504      14.418493       1.852312       1.052769       5.369795      -1.621463      11.437224           0.010569
           86              C      10.454396       7.301299      14.031285      -0.120584      36.140563 0.43724797E+03  0.10325068E+05                                 9.570494                            7.034030       0.046955       1.991280                    0.999486      29.499929      85.824197       0.611264       0.424338      -1.056056      -0.004235       0.005001       0.025733       0.026555      -0.005106      -0.020324      -0.007115      -0.041786       0.043083      -0.037315       0.012604       0.024711             11.488136      16.499339       2.356083       2.016293       5.644559      -1.337602      12.320510           0.018644
           87              C       2.244011       7.642620      14.296943       0.627372      23.423361 0.26141556E+03  0.55016023E+04                                 7.779929                            5.877920      -0.391009       1.934792                    0.998539      22.654671      65.016652       0.587220       0.495618      -1.002274      -0.031728       0.022252      -0.039320       0.055207      -0.058823      -0.053596       0.060856      -0.018996      -0.001112      -0.059810      -0.056370       0.116180              9.516225      10.194920      -0.913346       4.016452       7.465859      -2.962520      10.887894          -0.002146
           88              C       3.094570       7.192022      15.452257      -0.081767      48.126932 0.48498057E+03  0.11636333E+05                                11.386073                            7.308270      -0.108549       1.956082                    0.998918      28.394069      80.604715       0.618128       0.412987      -1.073875       0.012487      -0.003882       0.015832       0.020534       0.049939      -0.019644      -0.022140       0.009746      -0.091196      -0.040450      -0.033250       0.073701             15.533696      14.782398      -7.691480       3.618001      13.564580       1.135161      18.254110           0.056454
           89              C       3.938897       6.083067      15.274160       0.051023      39.650720 0.42402829E+03  0.98780796E+04                                10.182845                            6.926180      -0.099026       1.974649                    0.999464      27.033524      76.630999       0.619733       0.424252      -1.062339      -0.002138      -0.014582      -0.007538       0.016554      -0.004191      -0.007963       0.007288      -0.021709      -0.028271      -0.016235      -0.002876       0.019110             13.294553      12.848374      -7.336988       1.319252      12.919486       2.156109      14.115800           0.000167
           90              C       4.755963       5.633818      16.365042       0.050174      38.949610 0.42251212E+03  0.98384812E+04                                10.075504                            6.924254      -0.024565       2.001105                    0.999518      26.979343      76.575963       0.618129       0.425538      -1.061047       0.001472      -0.014496      -0.002916       0.014859       0.002087      -0.006364       0.011617      -0.013676      -0.007176      -0.014630      -0.001072       0.015702             12.973773      11.502967      -6.168398       1.163137      12.277033       2.827766      15.141319          -0.000470
           91              C       5.592502       4.492484      16.160347      -0.114039      35.621526 0.45205880E+03  0.10786529E+05                                 9.587598                            7.228967      -0.072167       1.959924                    0.998156      29.646685      87.293398       0.592148       0.433500      -1.048246      -0.030116       0.008038      -0.002707       0.031287       0.018558       0.008856      -0.024561       0.018482      -0.037314      -0.039253       0.011147       0.028106             11.460954       9.686287      -5.199823       0.098837      12.052156       2.856096      12.644419           0.020160
           92              C       5.665719       3.885392      14.954809      -0.080198      32.398668 0.41879357E+03  0.97718485E+04                                 8.869687                            6.851185       0.143660       2.026140                    0.999705      28.854331      83.128745       0.624549       0.420303      -1.059817      -0.031322       0.013340      -0.010042       0.035495      -0.010689      -0.002299      -0.002278      -0.019912      -0.019107      -0.012840      -0.005010       0.017849             10.248720       8.709041      -4.224817       1.223620      10.277542       1.679374      11.759577           0.010720
           93              C       4.853326       4.345433      13.866075      -0.084739      32.873444 0.40627696E+03  0.93709617E+04                                 8.854777                            6.676227       0.294312       2.071333                    0.999750      28.408155      80.326073       0.645465       0.411407      -1.069730       0.001376      -0.004331       0.032763       0.033077      -0.003520       0.009151       0.011979       0.000389       0.072292      -0.020622      -0.008562       0.029185             10.408428       9.236046      -4.844303       0.877826      10.552088       1.722454      11.437150           0.010567
           94              C       4.027692       5.403123      14.031285      -0.120583      36.139992 0.43724132E+03  0.10324852E+05                                 9.570346                            7.033952       0.046978       1.991288                    0.999486      29.499623      85.822514       0.611272       0.424335      -1.056060      -0.002215      -0.006168       0.025733       0.026554       0.020648       0.016328      -0.014042       0.012058       0.043082      -0.037318       0.012603       0.024715             11.487936      10.398506      -5.878194       0.150192      11.745044       2.414950      12.320259           0.018636
           95              C       0.048292      11.613005      14.296943       0.627371      23.423447 0.26141594E+03  0.55016203E+04                                 7.779983                            5.877946      -0.391061       1.934775                    0.998539      22.654812      65.017431       0.587215       0.495622      -1.002271      -0.003408      -0.038602      -0.039319       0.055206       0.037636      -0.025906      -0.076843      -0.092382      -0.001114      -0.059807      -0.056371       0.116179              9.516305       7.357220      -0.725029       0.557415      10.303702       4.959650      10.887991          -0.002147
           96              C       0.013241      12.574909      15.452257      -0.081769      48.127266 0.48498332E+03  0.11636423E+05                                11.386150                            7.308306      -0.108557       1.956079                    0.998918      28.394158      80.605243       0.618124       0.412988      -1.073873      -0.002882       0.012755       0.015832       0.020534      -0.029188       0.028997      -0.005942       0.081625      -0.091194      -0.040450      -0.033250       0.073700             15.533826       7.208062       3.318444      -2.792064      21.139106       2.565801      18.254309           0.056474
           97              C       8.340461       0.369652      15.274160       0.051024      39.650916 0.42403005E+03  0.98781368E+04                                10.182898                            6.926207      -0.099036       1.974646                    0.999464      27.033587      76.631388       0.619729       0.424254      -1.062338       0.013697       0.005440      -0.007538       0.016554       0.011495      -0.002331      -0.010541       0.003596      -0.028271      -0.016235      -0.002876       0.019111             13.294633       6.547722       3.699308      -2.526871      19.220260       0.064508      14.115916           0.000166
           98              C       8.320989       1.301876      16.365042       0.050175      38.949758 0.42251315E+03  0.98385178E+04                                10.075550                            6.924276      -0.024567       2.001104                    0.999518      26.979390      76.576308       0.618126       0.425539      -1.061045       0.011817       0.008523      -0.002916       0.014859       0.004878      -0.006879      -0.011320       0.010454      -0.007176      -0.014630      -0.001072       0.015702             12.973845       6.741552       3.419397      -3.030484      17.038559      -0.406535      15.141426          -0.000471
           99              C       8.891144       2.597007      16.160347      -0.114038      35.621621 0.45206008E+03  0.10786569E+05                                 9.587622                            7.228983      -0.072168       1.959925                    0.998156      29.646727      87.293616       0.592147       0.433500      -1.048245       0.008097      -0.030100      -0.002707       0.031287      -0.017282       0.016842       0.019950       0.022903      -0.037314      -0.039253       0.011147       0.028106             11.460984       6.957526       3.624380      -2.522864      14.780981      -1.342445      12.644444           0.020169
          100              C       9.380293       2.963960      14.954809      -0.080197      32.398711 0.41879425E+03  0.97718616E+04                                 8.869662                            6.851167       0.143659       2.026140                    0.999705      28.854383      83.128690       0.624554       0.420300      -1.059820       0.004107      -0.033796      -0.010042       0.035495       0.013966       0.003123      -0.000852      -0.008557      -0.019107      -0.012839      -0.005009       0.017848             10.248690       6.226602       2.791590      -2.066174      12.759941       0.219998      11.759528           0.010725
          101              C       9.388082       2.030387      13.866075      -0.084737      32.873322 0.40627550E+03  0.93709113E+04                                 8.854725                            6.676199       0.294314       2.071333                    0.999750      28.408124      80.325687       0.645469       0.411405      -1.069732       0.003063       0.003357       0.032763       0.033077       0.001589      -0.014950       0.001936      -0.006287       0.072287      -0.020620      -0.008564       0.029184             10.408356       6.027752       2.991994      -1.930565      13.760260      -0.100971      11.437056           0.010569
          102              C       8.884912       0.786522      14.031285      -0.120583      36.140069 0.43724224E+03  0.10324879E+05                                 9.570347                            7.033953       0.046967       1.991284                    0.999486      29.499711      85.822789       0.611273       0.424334      -1.056061       0.006449       0.001166       0.025732       0.026554      -0.015546       0.003996       0.021161       0.029741       0.043077      -0.037319       0.012606       0.024713             11.487933       6.317742       3.522154      -2.166494      15.825763      -1.077359      12.320292           0.018644
          103              C       5.496697       5.764680       6.036443       0.627373      23.423344 0.26141552E+03  0.55016026E+04                                 7.779932                            5.877925      -0.391000       1.934795                    0.998539      22.654683      65.016746       0.587219       0.495619      -1.002274       0.035134      -0.016349      -0.039320       0.055207      -0.021185       0.079501      -0.015986       0.111377      -0.001115      -0.059807      -0.056372       0.116179              9.516226       8.939124      -1.638379      -4.573845       8.721661       1.997090      10.887892          -0.002145
          104              C       4.681189       6.275987       7.191757      -0.081767      48.126898 0.48498015E+03  0.11636320E+05                                11.386070                            7.308268      -0.108547       1.956083                    0.998918      28.394054      80.604676       0.618128       0.412987      -1.073874      -0.009604       0.008875       0.015831       0.020534       0.020751      -0.009353      -0.028084      -0.091368      -0.091192      -0.040451      -0.033250       0.073701             15.533690      20.530056      -4.373059      -0.825913       7.816910       3.700846      18.254105           0.056453
          105              C       3.298642       6.452719       7.013660       0.051023      39.650725 0.42402828E+03  0.98780799E+04                                10.182849                            6.926180      -0.099022       1.974651                    0.999464      27.033523      76.631010       0.619733       0.424252      -1.062339      -0.011559      -0.009142      -0.007538       0.016553       0.007305       0.010294      -0.003253       0.018114      -0.028271      -0.016235      -0.002876       0.019111             13.294560      19.255742      -3.637696       1.207630       6.512131       2.220557      14.115809           0.000167
          106              C       2.501048       6.935694       8.104542       0.050175      38.949554 0.42251146E+03  0.98384616E+04                                10.075491                            6.924247      -0.024565       2.001105                    0.999518      26.979328      76.575891       0.618130       0.425537      -1.061047      -0.013290      -0.005973      -0.002915       0.014859       0.006965       0.013242       0.000297       0.003223      -0.007175      -0.014629      -0.001072       0.015702             12.973753      17.425469      -2.749008       1.867350       6.354482       2.421183      15.141309          -0.000469
          107              C       1.094355       7.089491       7.899847      -0.114037      35.621461 0.45205782E+03  0.10786498E+05                                 9.587584                            7.228958      -0.072167       1.959925                    0.998156      29.646627      87.293148       0.592149       0.433500      -1.048246       0.022019      -0.022061      -0.002707       0.031287       0.001276      -0.025699      -0.004611      -0.041385      -0.037312      -0.039254       0.011147       0.028106             11.460937      15.963843      -1.575455       2.424032       5.774566       1.513641      12.644402           0.020159
          108              C       0.531989       6.849352       6.694309      -0.080199      32.398720 0.41879435E+03  0.97718720E+04                                 8.869699                            6.851193       0.143651       2.026137                    0.999705      28.854349      83.128840       0.624549       0.420303      -1.059817       0.027214      -0.020456      -0.010042       0.035495       0.003278      -0.000823      -0.003130       0.028471      -0.019105      -0.012840      -0.005009       0.017850             10.248735      13.544236      -1.433229       0.842565       5.442373       1.899379      11.759597           0.010720
          109              C       1.336592       6.375820       5.605575      -0.084741      32.873539 0.40627814E+03  0.93710014E+04                                 8.854813                            6.676247       0.294310       2.071332                    0.999750      28.408198      80.326414       0.645462       0.411408      -1.069728      -0.004439      -0.000974       0.032764       0.033077      -0.001929       0.005799       0.013914       0.005904       0.072293      -0.020623      -0.008562       0.029185             10.408476      14.418432      -1.852292       1.052796       5.369784       1.621455      11.437212           0.010565
          110              C       2.665396       6.189645       5.770785      -0.120584      36.140111 0.43724291E+03  0.10324904E+05                                 9.570385                            7.033975       0.046978       1.991287                    0.999486      29.499673      85.822852       0.611269       0.424336      -1.056059      -0.004235      -0.005002       0.025733       0.026554       0.005103      -0.020325       0.007120      -0.041791       0.043084      -0.037318       0.012602       0.024715             11.487989      16.499166      -2.356038       2.016334       5.644494       1.337550      12.320306           0.018637
          111              C      10.033011       5.848324       6.036443       0.627372      23.423276 0.26141400E+03  0.55015672E+04                                 7.779930                            5.877912      -0.391013       1.934790                    0.998539      22.654732      65.017049       0.587219       0.495620      -1.002272      -0.031728      -0.022252      -0.039320       0.055207       0.058822      -0.053595      -0.060856      -0.018998      -0.001112      -0.059809      -0.056370       0.116179              9.516244      10.194914       0.913360       4.016462       7.465885       2.962546      10.887931          -0.002146
          112              C      10.883570       6.298922       7.191757      -0.081765      48.127139 0.48498144E+03  0.11636366E+05                                11.386132                            7.308292      -0.108552       1.956081                    0.998918      28.394092      80.604997       0.618124       0.412989      -1.073873       0.012487       0.003882       0.015832       0.020533      -0.049940      -0.019644       0.022140       0.009745      -0.091197      -0.040451      -0.033251       0.073702             15.533810      14.782483       7.691538       3.618092      13.564661      -1.135081      18.254286           0.056485
          113              C      -3.850103       7.407877       7.013660       0.051023      39.650898 0.42402976E+03  0.98781284E+04                                10.182896                            6.926205      -0.099031       1.974648                    0.999464      27.033578      76.631356       0.619730       0.424254      -1.062338      -0.002138       0.014582      -0.007538       0.016554       0.004191      -0.007963      -0.007289      -0.021708      -0.028272      -0.016235      -0.002876       0.019110             13.294634      12.848436       7.337029       1.319301      12.919552      -2.156079      14.115913           0.000166
          114              C      -3.033037       7.857126       8.104542       0.050175      38.949740 0.42251313E+03  0.98385158E+04                                10.075543                            6.924273      -0.024567       2.001104                    0.999518      26.979381      76.576240       0.618126       0.425539      -1.061046       0.001473       0.014495      -0.002915       0.014859      -0.002088      -0.006364      -0.011617      -0.013675      -0.007177      -0.014630      -0.001072       0.015702             12.973835      11.503011       6.168421       1.163178      12.277066      -2.827737      15.141429          -0.000470
          115              C      -2.196498       8.998460       7.899847      -0.114036      35.621514 0.45205869E+03  0.10786526E+05                                 9.587601                            7.228971      -0.072170       1.959925                    0.998156      29.646658      87.293328       0.592147       0.433500      -1.048245      -0.030115      -0.008038      -0.002707       0.031286      -0.018559       0.008857       0.024561       0.018482      -0.037315      -0.039253       0.011146       0.028107             11.460956       9.686285       5.199826       0.098834      12.052157      -2.856086      12.644425           0.020172
          116              C      -2.123281       9.605552       6.694309      -0.080197      32.398691 0.41879400E+03  0.97718547E+04                                 8.869661                            6.851166       0.143652       2.026137                    0.999705      28.854373      83.128670       0.624554       0.420300      -1.059819      -0.031322      -0.013341      -0.010042       0.035495       0.010688      -0.002299       0.002279      -0.019911      -0.019106      -0.012839      -0.005009       0.017848             10.248690       8.709020       4.224815       1.223610      10.277521      -1.679359      11.759527           0.010727
          117              C      -2.935674       9.145511       5.605575      -0.084738      32.873380 0.40627609E+03  0.93709329E+04                                 8.854751                            6.676212       0.294314       2.071334                    0.999750      28.408137      80.325883       0.645467       0.411406      -1.069731       0.001375       0.004331       0.032763       0.033077       0.003518       0.009151      -0.011979       0.000393       0.072287      -0.020620      -0.008563       0.029184             10.408392       9.236020       4.844294       0.877832      10.552063      -1.722425      11.437094           0.010569
          118              C      -3.761308       8.087821       5.770785      -0.120583      36.140122 0.43724290E+03  0.10324902E+05                                 9.570371                            7.033966       0.046973       1.991286                    0.999486      29.499708      85.822899       0.611271       0.424335      -1.056060      -0.002215       0.006169       0.025732       0.026554      -0.020650       0.016328       0.014041       0.012057       0.043077      -0.037318       0.012605       0.024714             11.487967      10.398523       5.878206       0.150218      11.745070      -2.414928      12.320307           0.018648
          119              C       7.837292       1.877939       6.036443       0.627371      23.423491 0.26141658E+03  0.55016368E+04                                 7.779991                            5.877954      -0.391046       1.934779                    0.998539      22.654827      65.017483       0.587214       0.495622      -1.002271      -0.003407       0.038601      -0.039319       0.055205      -0.037635      -0.025905       0.076843      -0.092379      -0.001115      -0.059807      -0.056371       0.116178              9.516315       7.357228       0.725057       0.557379      10.303730      -4.959653      10.887986          -0.002145
          120              C       7.802241       0.916035       7.191757      -0.081769      48.127295 0.48498348E+03  0.11636428E+05                                11.386154                            7.308306      -0.108554       1.956080                    0.998918      28.394168      80.605277       0.618124       0.412988      -1.073873      -0.002882      -0.012755       0.015832       0.020534       0.029188       0.028995       0.005941       0.081624      -0.091193      -0.040450      -0.033249       0.073699             15.533830       7.208075      -3.318414      -2.792138      21.139089      -2.565735      18.254325           0.056463
          121              C       0.551461      13.121292       7.013660       0.051023      39.650960 0.42403006E+03  0.98781401E+04                                10.182916                            6.926211      -0.099023       1.974650                    0.999464      27.033599      76.631508       0.619729       0.424254      -1.062337       0.013697      -0.005439      -0.007538       0.016554      -0.011496      -0.002331       0.010541       0.003595      -0.028271      -0.016235      -0.002876       0.019111             13.294663       6.547735      -3.699294      -2.526928      19.220245      -0.064453      14.116010           0.000165
          122              C       0.531989      12.189068       8.104542       0.050175      38.949734 0.42251286E+03  0.98385067E+04                                10.075538                            6.924266      -0.024567       2.001104                    0.999518      26.979382      76.576204       0.618127       0.425538      -1.061046       0.011817      -0.008523      -0.002916       0.014859      -0.004878      -0.006879       0.011320       0.010452      -0.007176      -0.014629      -0.001073       0.015702             12.973827       6.741552      -3.419370      -3.030524      17.038473       0.406554      15.141457          -0.000470
          123              C       1.102144      10.893937       7.899847      -0.114038      35.621525 0.45205883E+03  0.10786527E+05                                 9.587591                            7.228962      -0.072167       1.959925                    0.998156      29.646684      87.293333       0.592149       0.433499      -1.048246       0.008096       0.030100      -0.002707       0.031287       0.017282       0.016842      -0.019950       0.022903      -0.037314      -0.039253       0.011147       0.028106             11.460942       6.957505      -3.624350      -2.522872      14.780895       1.342430      12.644424           0.020165
          124              C       1.591293      10.526984       6.694309      -0.080198      32.398736 0.41879423E+03  0.97718656E+04                                 8.869691                            6.851182       0.143644       2.026135                    0.999705      28.854363      83.128784       0.624551       0.420302      -1.059818       0.004108       0.033796      -0.010042       0.035495      -0.013967       0.003123       0.000852      -0.008557      -0.019106      -0.012840      -0.005009       0.017850             10.248730       6.226614      -2.791585      -2.066184      12.759984      -0.220038      11.759592           0.010724
          125              C       1.599082      11.460557       5.605575      -0.084741      32.873810 0.40628120E+03  0.93710943E+04                                 8.854869                            6.676272       0.294321       2.071336                    0.999750      28.408342      80.327045       0.645461       0.411408      -1.069728       0.003064      -0.003357       0.032764       0.033077      -0.001592      -0.014949      -0.001934      -0.006290       0.072292      -0.020622      -0.008563       0.029184             10.408556       6.027848      -2.992068      -1.930630      13.760541       0.101012      11.437280           0.010566
          126              C       1.095912      12.704422       5.770785      -0.120585      36.140683 0.43724912E+03  0.10325107E+05                                 9.570530                            7.034047       0.046958       1.991281                    0.999486      29.499978      85.824518       0.611262       0.424339      -1.056055       0.006449      -0.001167       0.025734       0.026555       0.015541       0.004000      -0.021159       0.029734       0.043085      -0.037314       0.012603       0.024711             11.488190       6.317852      -3.522240      -2.166557      15.826160       1.077380      12.320556           0.018643
          127              C      10.081303       5.764680       2.224057       0.627373      23.423304 0.26141461E+03  0.55015847E+04                                 7.779950                            5.877930      -0.391004       1.934793                    0.998539      22.654745      65.017169       0.587216       0.495622      -1.002271      -0.035135      -0.016350       0.039320       0.055207       0.021185       0.079500       0.015986       0.111379      -0.001114      -0.059808      -0.056371       0.116179              9.516266       8.939155       1.638399      -4.573869       8.721692      -1.997124      10.887951          -0.002146
          128              C      10.896811       6.275987       1.068743      -0.081766      48.127174 0.48498197E+03  0.11636382E+05                                11.386133                            7.308293      -0.108550       1.956082                    0.998918      28.394115      80.605059       0.618125       0.412988      -1.073873       0.009604       0.008875      -0.015831       0.020534      -0.020751      -0.009353       0.028082      -0.091367      -0.091193      -0.040450      -0.033250       0.073700             15.533805      20.530129       4.373090      -0.825950       7.816975      -3.700922      18.254311           0.056472
          129              C      -3.298642       6.452719       1.246840       0.051023      39.650962 0.42403017E+03  0.98781429E+04                                10.182916                            6.926212      -0.099023       1.974650                    0.999464      27.033601      76.631509       0.619729       0.424254      -1.062337       0.011559      -0.009142       0.007538       0.016554      -0.007305       0.010294       0.003252       0.018114      -0.028271      -0.016235      -0.002876       0.019111             13.294663      19.255804       3.637711       1.207631       6.512177      -2.220611      14.116009           0.000166
          130              C      -2.501048       6.935694       0.155958       0.050175      38.949718 0.42251261E+03  0.98384991E+04                                10.075534                            6.924264      -0.024566       2.001105                    0.999518      26.979374      76.576162       0.618128       0.425538      -1.061046       0.013290      -0.005973       0.002915       0.014859      -0.006965       0.013242      -0.000297       0.003223      -0.007175      -0.014629      -0.001073       0.015702             12.973823      17.425492       2.749013       1.867339       6.354515      -2.421232      15.141461          -0.000470
          131              C      -1.094355       7.089491       0.360653      -0.114036      35.621454 0.45205774E+03  0.10786493E+05                                 9.587575                            7.228952      -0.072161       1.959928                    0.998156      29.646626      87.293080       0.592150       0.433499      -1.048246      -0.022019      -0.022061       0.002706       0.031287      -0.001276      -0.025699       0.004611      -0.041385      -0.037312      -0.039254       0.011147       0.028106             11.460922      15.963801       1.575451       2.424014       5.774562      -1.513650      12.644404           0.020167
          132              C      -0.531989       6.849352       1.566191      -0.080198      32.398709 0.41879384E+03  0.97718535E+04                                 8.869685                            6.851178       0.143645       2.026136                    0.999705      28.854343      83.128695       0.624551       0.420302      -1.059818      -0.027214      -0.020456       0.010042       0.035495      -0.003278      -0.000823       0.003131       0.028470      -0.019106      -0.012840      -0.005009       0.017849             10.248723      13.544218       1.433237       0.842536       5.442368      -1.899384      11.759582           0.010725
          133              C      -1.336592       6.375820       2.654925      -0.084741      32.873801 0.40628127E+03  0.93710957E+04                                 8.854867                            6.676272       0.294322       2.071336                    0.999750      28.408328      80.326989       0.645461       0.411408      -1.069728       0.004439      -0.000975      -0.032764       0.033077       0.001928       0.005799      -0.013913       0.005901       0.072291      -0.020621      -0.008563       0.029184             10.408552      14.418562       1.852319       1.052791       5.369813      -1.621470      11.437280           0.010567
          134              C      -2.665396       6.189645       2.489715      -0.120585      36.140655 0.43724909E+03  0.10325106E+05                                 9.570526                            7.034048       0.046957       1.991281                    0.999486      29.499961      85.824450       0.611262       0.424339      -1.056055       0.004235      -0.005001      -0.025734       0.026555      -0.005105      -0.020324      -0.007115      -0.041784       0.043084      -0.037314       0.012603       0.024711             11.488181      16.499421       2.356095       2.016311       5.644576      -1.337603      12.320545           0.018645
          135              C       5.544989       5.848324       2.224057       0.627372      23.423359 0.26141555E+03  0.55016017E+04                                 7.779925                            5.877917      -0.391001       1.934794                    0.998539      22.654678      65.016665       0.587221       0.495618      -1.002275       0.031727      -0.022251       0.039319       0.055206      -0.058821      -0.053596       0.060856      -0.018997      -0.001113      -0.059809      -0.056370       0.116179              9.516219      10.194917      -0.913345       4.016447       7.465859      -2.962516      10.887880          -0.002145
          136              C       4.694430       6.298922       1.068743      -0.081767      48.126906 0.48498016E+03  0.11636321E+05                                11.386071                            7.308269      -0.108547       1.956083                    0.998918      28.394055      80.604679       0.618127       0.412987      -1.073874      -0.012487       0.003881      -0.015831       0.020533       0.049940      -0.019644      -0.022140       0.009745      -0.091195      -0.040451      -0.033250       0.073701             15.533696      14.782400      -7.691485       3.617994      13.564586       1.135166      18.254100           0.056455
          137              C       3.850103       7.407877       1.246840       0.051023      39.650712 0.42402809E+03  0.98780744E+04                                10.182847                            6.926179      -0.099021       1.974651                    0.999464      27.033518      76.630991       0.619733       0.424252      -1.062339       0.002138       0.014582       0.007538       0.016554      -0.004191      -0.007963       0.007289      -0.021709      -0.028272      -0.016235      -0.002876       0.019110             13.294558      12.848376      -7.336992       1.319244      12.919494       2.156118      14.115804           0.000167
          138              C       3.033037       7.857126       0.155958       0.050175      38.949587 0.42251194E+03  0.98384752E+04                                10.075497                            6.924250      -0.024566       2.001105                    0.999518      26.979336      76.575919       0.618130       0.425537      -1.061047      -0.001473       0.014496       0.002916       0.014859       0.002087      -0.006364       0.011617      -0.013675      -0.007176      -0.014630      -0.001072       0.015702             12.973762      11.502952      -6.168386       1.163135      12.277018       2.827768      15.141316          -0.000469
          139              C       2.196498       8.998460       0.360653      -0.114038      35.621479 0.45205820E+03  0.10786510E+05                                 9.587589                            7.228962      -0.072171       1.959924                    0.998156      29.646652      87.293259       0.592149       0.433500      -1.048246       0.030115      -0.008038       0.002707       0.031287       0.018558       0.008857      -0.024561       0.018482      -0.037314      -0.039253       0.011147       0.028106             11.460942       9.686274      -5.199812       0.098836      12.052139       2.856096      12.644412           0.020160
          140              C       2.123281       9.605552       1.566191      -0.080199      32.398696 0.41879399E+03  0.97718617E+04                                 8.869695                            6.851190       0.143652       2.026137                    0.999705      28.854344      83.128825       0.624549       0.420303      -1.059817       0.031322      -0.013340       0.010042       0.035495      -0.010690      -0.002299      -0.002278      -0.019913      -0.019105      -0.012840      -0.005010       0.017850             10.248731       8.709052      -4.224823       1.223625      10.277550       1.679372      11.759591           0.010720
          141              C       2.935674       9.145511       2.654925      -0.084741      32.873559 0.40627834E+03  0.93710065E+04                                 8.854815                            6.676248       0.294311       2.071333                    0.999750      28.408192      80.326380       0.645462       0.411408      -1.069728      -0.001376       0.004331      -0.032764       0.033077      -0.003521       0.009151       0.011979       0.000389       0.072293      -0.020623      -0.008562       0.029185             10.408480       9.236086      -4.844331       0.877821      10.552143       1.722476      11.437211           0.010565
          142              C       3.761308       8.087821       2.489715      -0.120584      36.140088 0.43724244E+03  0.10324890E+05                                 9.570380                            7.033971       0.046981       1.991289                    0.999486      29.499655      85.822777       0.611270       0.424336      -1.056059       0.002215       0.006168      -0.025733       0.026554       0.020647       0.016328      -0.014042       0.012058       0.043084      -0.037318       0.012602       0.024716             11.487984      10.398553      -5.878231       0.150183      11.745103       2.414968      12.320297           0.018637
          143              C       7.740708       1.877939       2.224057       0.627371      23.423445 0.26141592E+03  0.55016197E+04                                 7.779979                            5.877944      -0.391054       1.934777                    0.998539      22.654819      65.017447       0.587215       0.495621      -1.002271       0.003407       0.038601       0.039319       0.055205       0.037636      -0.025906      -0.076843      -0.092379      -0.001115      -0.059807      -0.056372       0.116178              9.516299       7.357220      -0.725029       0.557415      10.303700       4.959644      10.887978          -0.002146
          144              C       7.775759       0.916035       1.068743      -0.081769      48.127245 0.48498296E+03  0.11636413E+05                                11.386149                            7.308305      -0.108556       1.956080                    0.998918      28.394146      80.605214       0.618124       0.412989      -1.073873       0.002882      -0.012755      -0.015832       0.020534      -0.029188       0.028997      -0.005942       0.081626      -0.091193      -0.040450      -0.033250       0.073700             15.533826       7.208064       3.318448      -2.792065      21.139115       2.565793      18.254300           0.056475
          145              C      -0.551461      13.121292       1.246840       0.051024      39.650909 0.42402988E+03  0.98781321E+04                                10.182898                            6.926206      -0.099031       1.974648                    0.999464      27.033582      76.631379       0.619729       0.424254      -1.062338      -0.013697      -0.005440       0.007538       0.016554       0.011495      -0.002331      -0.010541       0.003596      -0.028272      -0.016235      -0.002876       0.019111             13.294636       6.547724       3.699312      -2.526876      19.220265       0.064497      14.115919           0.000165
          146              C      -0.531989      12.189068       0.155958       0.050175      38.949734 0.42251297E+03  0.98385116E+04                                10.075543                            6.924272      -0.024567       2.001104                    0.999518      26.979383      76.576261       0.618126       0.425539      -1.061046      -0.011817      -0.008523       0.002916       0.014859       0.004878      -0.006879      -0.011320       0.010454      -0.007177      -0.014630      -0.001072       0.015702             12.973834       6.741547       3.419392      -3.030484      17.038534      -0.406538      15.141422          -0.000470
          147              C      -1.102144      10.893937       0.360653      -0.114037      35.621572 0.45205946E+03  0.10786550E+05                                 9.587612                            7.228978      -0.072172       1.959924                    0.998156      29.646693      87.293473       0.592147       0.433500      -1.048245      -0.008096       0.030099       0.002707       0.031287      -0.017283       0.016842       0.019950       0.022904      -0.037314      -0.039253       0.011147       0.028107             11.460971       6.957519       3.624373      -2.522863      14.780957      -1.342447      12.644436           0.020169
          148              C      -1.591293      10.526984       1.566191      -0.080198      32.398741 0.41879470E+03  0.97718756E+04                                 8.869671                            6.851172       0.143650       2.026137                    0.999705      28.854398      83.128773       0.624553       0.420300      -1.059819      -0.004107       0.033796       0.010042       0.035495       0.013966       0.003123      -0.000852      -0.008557      -0.019106      -0.012839      -0.005009       0.017848             10.248701       6.226606       2.791592      -2.066175      12.759956       0.220003      11.759541           0.010725
          149              C      -1.599082      11.460557       2.654925      -0.084739      32.873433 0.40627684E+03  0.93709550E+04                                 8.854762                            6.676219       0.294313       2.071333                    0.999750      28.408161      80.325985       0.645467       0.411406      -1.069731      -0.003063      -0.003357      -0.032763       0.033077       0.001589      -0.014950       0.001935      -0.006289       0.072288      -0.020621      -0.008563       0.029184             10.408406       6.027777       2.992014      -1.930582      13.760326      -0.100986      11.437114           0.010568
          150              C      -1.095912      12.704422       2.489715      -0.120584      36.140162 0.43724332E+03  0.10324915E+05                                 9.570379                            7.033970       0.046970       1.991285                    0.999486      29.499742      85.823040       0.611271       0.424335      -1.056060      -0.006450      -0.001166      -0.025733       0.026554      -0.015545       0.003996       0.021161       0.029739       0.043079      -0.037318       0.012605       0.024714             11.487978       6.317765       3.522177      -2.166505      15.825841      -1.077375      12.320328           0.018645
          151              O       1.656331       6.849217      11.145893      -0.565208      33.190717 0.50881293E+03  0.12084966E+05                                 8.234776                            6.976283       0.322896       2.152759                    0.995790      27.739447      72.883296       0.718948       0.358692      -1.137287       0.002620       0.028741      -0.003675       0.029093       0.034557       0.025333      -0.056905       0.059955      -0.003875      -0.089223       0.042768       0.046455              9.400314      10.664574       0.798536      -4.429459       6.369152      -1.443309      11.167215           0.017009
          152              O       2.323303       8.963653      10.694704      -0.544374      33.215599 0.50147187E+03  0.11858235E+05                                 8.226966                            6.925427       0.482216       2.213506                    0.996670      27.266585      71.302819       0.722196       0.358656      -1.138196      -0.025934      -0.016854      -0.001788       0.030981      -0.014882       0.056410       0.015366      -0.031426      -0.111652      -0.080910       0.036504       0.044407              9.486698       6.958782      -3.193339      -1.893692      12.585126       3.225599       8.916187           0.025082
          153              O      -2.685569       8.631911      11.145893      -0.565196      33.191758 0.50883018E+03  0.12085501E+05                                 8.235032                            6.976466       0.322860       2.152754                    0.995789      27.739496      72.884247       0.718927       0.358698      -1.137280       0.023588      -0.016639      -0.003673       0.029098       0.008693      -0.061936       0.006520      -0.089848      -0.003855      -0.089220       0.042758       0.046462              9.400646       6.751643       1.460753       0.964824      10.282646       4.557897      11.167649           0.017017
          154              O      -1.187900       6.997078      10.694704      -0.544384      33.216750 0.50149235E+03  0.11858848E+05                                 8.227180                            6.925586       0.482183       2.213487                    0.996670      27.267018      71.304503       0.722184       0.358658      -1.138194      -0.001628       0.030887      -0.001796       0.030982      -0.006166      -0.014906      -0.056532       0.041487      -0.111669      -0.080911       0.036498       0.044413              9.486980      13.944505      -0.839588       3.740462       5.599975       0.027235       8.916461           0.025090
          155              O       1.029238      11.500760      11.145893      -0.565200      33.190209 0.50880178E+03  0.12084631E+05                                 8.234676                            6.976194       0.322900       2.152766                    0.995790      27.739202      72.882367       0.718955       0.358690      -1.137289      -0.026198      -0.012104      -0.003673       0.029092      -0.043251       0.036622       0.050382       0.029879      -0.003860      -0.089228       0.042762       0.046466              9.400188       8.134538      -2.259228       3.464670       8.898969      -3.114268      11.167056           0.017002
          156              O      -1.135403      11.021157      10.694704      -0.544379      33.217057 0.50149487E+03  0.11858932E+05                                 8.227267                            6.925630       0.482127       2.213475                    0.996670      27.266894      71.304423       0.722177       0.358660      -1.138191       0.027560      -0.014031      -0.001793       0.030978       0.021053      -0.041511       0.041169      -0.010066      -0.111650      -0.080910       0.036503       0.044407              9.487109       8.413329       4.033189      -1.846737      11.131436      -3.253005       8.916562           0.025079
          157              O      -1.656331       6.849217      13.635607      -0.565209      33.191045 0.50881915E+03  0.12085154E+05                                 8.234839                            6.976332       0.322875       2.152752                    0.995790      27.739554      72.883770       0.718944       0.358692      -1.137286      -0.002619       0.028742       0.003676       0.029095      -0.034559       0.025333       0.056904       0.059960      -0.003870      -0.089225       0.042767       0.046458              9.400393      10.664661      -0.798549      -4.429507       6.369203       1.443316      11.167315           0.017010
          158              O      -2.323303       8.963653      14.086796      -0.544374      33.216610 0.50148900E+03  0.11858756E+05                                 8.227185                            6.925584       0.482194       2.213498                    0.996669      27.266773      71.303945       0.722180       0.358660      -1.138191       0.025935      -0.016855       0.001790       0.030982       0.014884       0.056406      -0.015365      -0.031429      -0.111647      -0.080906       0.036501       0.044405              9.486994       6.958988       3.193480      -1.893792      12.585505      -3.225752       8.916488           0.025085
          159              O       2.685569       8.631911      13.635607      -0.565197      33.189970 0.50879877E+03  0.12084542E+05                                 8.234643                            6.976180       0.322915       2.152772                    0.995790      27.739120      72.882109       0.718954       0.358691      -1.137288      -0.023585      -0.016637       0.003670       0.029095      -0.008685      -0.061943      -0.006523      -0.089842      -0.003866      -0.089223       0.042762       0.046461              9.400140       6.751311      -1.460606       0.964703      10.282104      -4.557585      11.167006           0.017006
          160              O       1.187900       6.997078      14.086796      -0.544384      33.216624 0.50148978E+03  0.11858771E+05                                 8.227156                            6.925566       0.482188       2.213489                    0.996670      27.266977      71.304315       0.722186       0.358657      -1.138194       0.001629       0.030886       0.001795       0.030981       0.006164      -0.014906       0.056534       0.041484      -0.111673      -0.080912       0.036498       0.044414              9.486955      13.944478       0.839566       3.740461       5.599952      -0.027234       8.916434           0.025087
          161              O      -1.029238      11.500760      13.635607      -0.565199      33.191671 0.50882697E+03  0.12085401E+05                                 8.235003                            6.976431       0.322866       2.152754                    0.995790      27.739471      72.884031       0.718931       0.358697      -1.137281       0.026200      -0.012103       0.003676       0.029094       0.043254       0.036616      -0.050379       0.029868      -0.003854      -0.089223       0.042759       0.046464              9.400615       8.134830       2.259371       3.464849       8.899415       3.114492      11.167599           0.017012
          162              O       1.135403      11.021157      14.086796      -0.544379      33.216175 0.50148034E+03  0.11858489E+05                                 8.227071                            6.925493       0.482144       2.213481                    0.996671      27.266748      71.303489       0.722191       0.358657      -1.138195      -0.027559      -0.014032       0.001792       0.030978      -0.021053      -0.041513      -0.041171      -0.010061      -0.111651      -0.080913       0.036506       0.044407              9.486840       8.413160      -4.033057      -1.846654      11.131073       3.252844       8.916288           0.025078
          163              O       6.132669       6.641727       5.375107      -0.565207      33.190809 0.50881444E+03  0.12085013E+05                                 8.234799                            6.976300       0.322902       2.152761                    0.995790      27.739442      72.883356       0.718946       0.358692      -1.137287      -0.002621      -0.028738       0.003676       0.029090       0.034557       0.025332      -0.056905       0.059956      -0.003874      -0.089224       0.042768       0.046456              9.400343      10.664617       0.798540      -4.429477       6.369169      -1.443314      11.167242           0.017007
          164              O       5.465697       4.527291       5.826296      -0.544374      33.215709 0.50147369E+03  0.11858291E+05                                 8.226991                            6.925446       0.482226       2.213509                    0.996670      27.266593      71.302917       0.722193       0.358656      -1.138195       0.025930       0.016853       0.001788       0.030977      -0.014881       0.056410       0.015367      -0.031427      -0.111650      -0.080910       0.036505       0.044405              9.486731       6.958806      -3.193356      -1.893700      12.585175       3.225612       8.916213           0.025079
          165              O      10.474569       4.859033       5.375107      -0.565196      33.191850 0.50883171E+03  0.12085548E+05                                 8.235056                            6.976484       0.322865       2.152756                    0.995789      27.739490      72.884307       0.718925       0.358699      -1.137279      -0.023584       0.016638       0.003673       0.029095       0.008693      -0.061936       0.006521      -0.089850      -0.003854      -0.089221       0.042758       0.046463              9.400676       6.751663       1.460761       0.964829      10.282686       4.557915      11.167678           0.017015
          166              O       8.976900       6.493866       5.826296      -0.544385      33.216856 0.50149410E+03  0.11858902E+05                                 8.227204                            6.925604       0.482193       2.213490                    0.996670      27.267026      71.304597       0.722182       0.358658      -1.138193       0.001630      -0.030883       0.001796       0.030978      -0.006167      -0.014905      -0.056532       0.041488      -0.111668      -0.080910       0.036499       0.044411              9.487012      13.944559      -0.839592       3.740476       5.599990       0.027235       8.916486           0.025087
          167              O       6.759762       1.990184       5.375107      -0.565200      33.190301 0.50880332E+03  0.12084679E+05                                 8.234700                            6.976212       0.322905       2.152769                    0.995790      27.739197      72.882428       0.718953       0.358691      -1.137288       0.026196       0.012102       0.003673       0.029089      -0.043252       0.036623       0.050382       0.029880      -0.003859      -0.089229       0.042761       0.046467              9.400217       8.134566      -2.259240       3.464683       8.899001      -3.114281      11.167084           0.017001
          168              O       8.924403       2.469787       5.826296      -0.544380      33.217160 0.50149659E+03  0.11858984E+05                                 8.227292                            6.925648       0.482136       2.213478                    0.996670      27.266900      71.304513       0.722175       0.358661      -1.138190      -0.027557       0.014027       0.001794       0.030974       0.021054      -0.041512       0.041168      -0.010065      -0.111648      -0.080910       0.036504       0.044406              9.487140       8.413357       4.033207      -1.846744      11.131477      -3.253017       8.916586           0.025075
          169              O       9.445331       6.641727       2.885393      -0.565208      33.191138 0.50882070E+03  0.12085202E+05                                 8.234862                            6.976350       0.322880       2.152754                    0.995790      27.739549      72.883832       0.718942       0.358693      -1.137286       0.002620      -0.028739      -0.003676       0.029091      -0.034560       0.025332       0.056905       0.059962      -0.003869      -0.089226       0.042767       0.046459              9.400423      10.664704      -0.798553      -4.429525       6.369221       1.443321      11.167343           0.017008
          170              O      10.112303       4.527291       2.434204      -0.544375      33.216715 0.50149075E+03  0.11858809E+05                                 8.227210                            6.925602       0.482203       2.213502                    0.996669      27.266779      71.304036       0.722178       0.358660      -1.138191      -0.025930       0.016854      -0.001791       0.030978       0.014884       0.056406      -0.015365      -0.031431      -0.111645      -0.080906       0.036502       0.044404              9.487025       6.959011       3.193496      -1.893800      12.585552      -3.225764       8.916513           0.025082
          171              O       5.103431       4.859033       2.885393      -0.565196      33.190062 0.50880031E+03  0.12084590E+05                                 8.234667                            6.976198       0.322921       2.152775                    0.995790      27.739114      72.882169       0.718952       0.358692      -1.137287       0.023582       0.016636      -0.003670       0.029092      -0.008686      -0.061942      -0.006524      -0.089844      -0.003865      -0.089224       0.042762       0.046462              9.400169       6.751331      -1.460614       0.964707      10.282144      -4.557602      11.167034           0.017004
          172              O       6.601100       6.493866       2.434204      -0.544385      33.216735 0.50149165E+03  0.11858828E+05                                 8.227182                            6.925585       0.482197       2.213492                    0.996670      27.266986      71.304416       0.722183       0.358658      -1.138193      -0.001631      -0.030882      -0.001796       0.030977       0.006165      -0.014906       0.056534       0.041484      -0.111672      -0.080912       0.036499       0.044413              9.486988      13.944534       0.839569       3.740476       5.599968      -0.027234       8.916461           0.025084
          173              O       8.818238       1.990184       2.885393      -0.565198      33.191763 0.50882851E+03  0.12085449E+05                                 8.235027                            6.976449       0.322871       2.152757                    0.995790      27.739466      72.884093       0.718929       0.358698      -1.137281      -0.026198       0.012101      -0.003676       0.029091       0.043255       0.036617      -0.050379       0.029868      -0.003853      -0.089224       0.042758       0.046466              9.400644       8.134857       2.259383       3.464863       8.899447       3.114504      11.167627           0.017011
          174              O       6.653597       2.469787       2.434204      -0.544379      33.216279 0.50148208E+03  0.11858542E+05                                 8.227096                            6.925511       0.482154       2.213484                    0.996671      27.266756      71.303582       0.722189       0.358657      -1.138194       0.027556       0.014029      -0.001792       0.030974      -0.021054      -0.041514      -0.041170      -0.010060      -0.111649      -0.080913       0.036507       0.044406              9.486871       8.413187      -4.033075      -1.846661      11.131114       3.252856       8.916311           0.025075
          175              O       0.000000       8.993873      12.390750      -0.721990      47.478056 0.10990418E+04  0.31389970E+05                                10.385371                           10.267170      -0.108749       1.947456                    0.997225      32.812593      92.066674       0.596226       0.359682      -1.145765       0.000001       0.000033      -0.000000       0.000033      -0.000006      -0.000001      -0.000001       0.000012       0.738090      -0.123021      -0.123009       0.246030             11.159533      12.006981      -0.000009       0.000025      12.007263      -0.000005       9.464356           0.641400
          176              O       7.789000       4.497071       4.130250      -0.721948      47.476616 0.10989989E+04  0.31388438E+05                                10.385172                           10.266982      -0.108771       1.947458                    0.997225      32.811980      92.064496       0.596230       0.359683      -1.145764      -0.000001      -0.000033       0.000000       0.000033      -0.000006      -0.000001      -0.000000       0.000012       0.738144      -0.123030      -0.123018       0.246048             11.159311      12.006741      -0.000009       0.000025      12.007022      -0.000005       9.464169           0.641483

******************************************************
Auxiliary information for the entire system
The total spin magnetic moment of the unit cell is   3.291651
The total net atomic charge of the unit cell is   -0.000006
Accuracy of reproducing the electrostatic potential in the unit cell:
  The inner radius (bohr) =    5.0000
  The outer radius (bohr) =   12.0000
  Valid grid points have density less than (e/(bohr^3)) =    0.0001
  The number of valid grid points were=       384858
  The rms potential error without charges in kcal/mol is=      2.16555
  The rms potential error with partial charges in kcal/mol is=      0.45628
  The RRMSE value at monopole order=      0.21070
  The rms potential error with partial charges and cloud penetration in kcal/mol is=      0.45537
  The RRMSE value at monopole order with cloud penetration is=      0.21028
  The rms potential error with partial charges and atomic dipoles in kcal/mol is=      0.22894
  The RRMSE value at dipole order=      0.10572
  The rms potential error with partial charges, atomic dipoles and cloud penetration in kcal/mol is=      0.21892
  The RRMSE value at dipole order with cloud penetration=      0.10109

******************************************************
The electron densities and ab initio electrostatic potential were computed in VASP using the PBE functional and
projector augmented wave method. See the main text of the journal article for a description of computational details.
The atomic charges, dipoles, and quadrupoles were computed with the DDEC6 method as described in
(a) T. A. Manz and N. Gabaldon Limas, RSC Adv. 6 (2016) 47771-47801 DOI: 10.1039/c6ra04656h
(b) N. Gabaldon Limas and T. A. Manz, RSC Adv. 8 (2018) 2678-2707 DOI: 10.1039/c7ra11829e.
For each atom in the material, the electron cloud parameters were fit to the spherically averaged atom-in-material
electron density using radial positions for which this density was between 10^-4 and 10^-2 electrons per cubic bohr.
The polarizabilities, dispersion coefficients, and quantum Drude oscillator (QDO) parameters were fit using the MCLF method.
The magnetic structure of the system was optimized in VASP from the default ferromagnetic initial guess using spin polarization.
The atomic spin moments (ASMs) were computed on this optimized magnetic structure using the DDEC6 partition as inputs
to the method of T. A. Manz and D. S. Sholl, J. Chem. Theory Comput. 7 (2011) 4146-4164 DOI: 10.1021/ct200539n.
The RMSE and RRMSE were computed using a uniform grid with Ewald summation.
