# Supplementary material for: A collection of forcefield precursors for metal–organic frameworks
Source: RSC Adv. 2019 Nov 13;9(63):36492–507. doi: 10.1039/c9ra07327b (PMC9075174; doi:10.1039/c9ra07327b)
Supplement: RA-009-C9RA07327B-s6261 [file RA-009-C9RA07327B-s6261.xyz]

  568
jmolscript: load "" {1 1 1} spacegroup "x,y,z" unitcell [{     15.810000     0.000000     0.000000 }, {      0.000000    16.435000     0.000000 }, {      0.000000     0.000000    26.422000 }]
Zn    10.101958     4.096259    23.116872     0.946563
Zn    14.588678    12.267577    16.894755     0.991571
Zn     8.669888     4.117296    19.942797     0.948446
Zn    13.613042     4.121241     9.905872     0.946567
Zn     9.126322    12.384923     3.683755     0.991576
Zn    15.045112     4.100204     6.731797     0.948449
Zn     5.708042    12.338741     3.305128     0.946557
Zn     1.221323     4.167423     9.527245     0.991585
Zn     7.140112    12.317704     6.479203     0.948440
Zn     2.196958    12.313759    16.516128     0.946552
Zn     6.683677     4.050077    22.738245     0.991582
Zn     0.764888    12.334796    19.690203     0.948436
H     10.037769     0.241594    22.493049     0.126270
H      9.806943    14.564697    23.380828     0.091652
H     11.172927    12.796291    22.699140     0.092733
H     12.801357    13.118417    21.090040     0.116435
H     14.885115    16.061925    17.655180     0.122919
H     15.044796     1.682944    16.666998     0.097886
H     13.759443     3.480933    17.409456     0.104158
H     12.197415     3.201538    19.087253     0.122872
H      0.276675     8.422937    19.565491     0.119430
H      1.120929     6.353771    19.877271     0.098166
H     15.579174     4.557425    20.572169     0.098666
H     13.305696     4.884482    20.926224     0.120792
H      9.312090     7.836208    20.506114     0.123441
H      8.414082     9.939888    20.035803     0.101845
H      9.846468    11.747738    19.531142     0.098718
H     12.108879    11.442047    19.369968     0.114148
H      7.114500     0.290899    23.063764     0.123241
H      6.208587    14.714255    22.485122     0.107942
H      6.015705    12.958997    24.046662     0.100373
H      9.116046     3.194964     0.184954     0.120659
H     11.780031     2.143124    24.810258     0.088324
H     12.880407     2.054375     0.409541     0.112355
H     12.863016     6.069445     0.369908     0.100908
H     11.748411     5.998775    24.823469     0.088503
H     14.747568     2.200646     4.343777     0.087865
H     13.870113     2.156272     2.203595     0.100926
H     13.564980     6.049723     2.319852     0.100755
H     14.519904     6.010280     4.446823     0.088854
H      6.630714     5.055406     0.047560     0.101399
H      5.378562     4.895986     2.000145     0.082885
H      5.237853     6.746567     3.479777     0.109414
H      6.278151     8.730272     3.004181     0.131815
H     12.910446    10.068081    16.252172     0.083026
H     10.115238    12.096160    16.727768     0.155288
H      9.516039    11.455195    15.388173     0.124395
H      9.043320    10.911197    16.817603     0.169354
H     11.422725     8.380206    16.392209     0.161162
H     10.053579     8.720411    17.147878     0.160020
H     10.086780     8.646453    15.549347     0.124753
H     13.677231     7.975905     9.282049     0.126270
H     13.908057    10.087803    10.169828     0.091653
H     12.542073    11.856209     9.488140     0.092734
H     10.913643    11.534083     7.879040     0.116435
H      8.829885     8.590575     4.444180     0.122920
H      8.670204     6.534556     3.455998     0.097886
H      9.955557     4.736567     4.198456     0.104158
H     11.517585     5.015962     5.876253     0.122872
H      7.628325    16.229562     6.354491     0.119431
H      6.784071     1.863729     6.666271     0.098166
H      8.135826     3.660074     7.361169     0.098667
H     10.409304     3.333018     7.715224     0.120793
H     14.402910     0.381292     7.295114     0.123442
H     15.300918    14.712612     6.824803     0.101845
H     13.868532    12.904762     6.320142     0.098718
H     11.606121    13.210453     6.158968     0.114149
H      0.790500     7.926600     9.852764     0.123241
H      1.696413     9.938244     9.274122     0.107942
H      1.889295    11.693502    10.835662     0.100372
H     14.598954     5.022536    13.395954     0.120660
H     11.934969     6.074376    11.599258     0.088326
H     10.834593     6.163125    13.620541     0.112357
H     10.851984     2.148054    13.580908     0.100910
H     11.966589     2.218725    11.612469     0.088504
H      8.967432     6.016853    17.554777     0.087866
H      9.844887     6.061228    15.414595     0.100927
H     10.150020     2.167776    15.530852     0.100757
H      9.195096     2.207220    17.657823     0.088856
H      1.274286     3.162094    13.258560     0.101398
H      2.526438     3.321513    15.211145     0.082884
H      2.667147     1.470932    16.690777     0.109413
H      1.626849    15.922228    16.215181     0.131814
H     10.804554    14.584419     3.041172     0.083026
H     13.599762    12.556340     3.516768     0.155288
H     14.198961    13.197305     2.177173     0.124396
H     14.671680    13.741303     3.606603     0.169354
H     12.292275    16.272293     3.181209     0.161162
H     13.661421    15.932089     3.936878     0.160020
H     13.628220    16.006046     2.338347     0.124753
H      5.772231    16.193405     3.928951     0.126269
H      6.003057     1.870303     3.041172     0.091653
H      4.637073     3.638709     3.722860     0.092734
H      3.008643     3.316583     5.331960     0.116435
H      0.924885     0.373074     8.766820     0.122920
H      0.765204    14.752056     9.755002     0.097886
H      2.050557    12.954067     9.012544     0.104158
H      3.612585    13.233462     7.334747     0.122872
H     15.533325     8.012062     6.856509     0.119431
H     14.689071    10.081229     6.544729     0.098166
H      0.230826    11.877574     5.849831     0.098666
H      2.504304    11.550518     5.495776     0.120792
H      6.497910     8.598792     5.915886     0.123441
H      7.395918     6.495112     6.386197     0.101845
H      5.963532     4.687262     6.890858     0.098718
H      3.701121     4.992953     7.052032     0.114149
H      8.695500    16.144100     3.358236     0.123241
H      9.601413     1.720744     3.936878     0.107941
H      9.794295     3.476002     2.375338     0.100372
H      6.693954    13.240036    26.237046     0.120659
H      4.029969    14.291876     1.611742     0.088326
H      2.929593    14.380625    26.012459     0.112358
H      2.946984    10.365555    26.052092     0.100910
H      4.061589    10.436225     1.598531     0.088504
H      1.062432    14.234353    22.078223     0.087866
H      1.939887    14.278728    24.218405     0.100928
H      2.245020    10.385276    24.102148     0.100757
H      1.290096    10.424720    21.975177     0.088856
H      9.179286    11.379594    26.374440     0.101399
H     10.431438    11.539013    24.421855     0.082885
H     10.572147     9.688432    22.942223     0.109414
H      9.531849     7.704728    23.417819     0.131815
H      2.899554     6.366919    10.169828     0.083026
H      5.694762     4.338840     9.694232     0.155288
H      6.293961     4.979805    11.033827     0.124396
H      6.766680     5.523803     9.604397     0.169354
H      4.387275     8.054793    10.029791     0.161162
H      5.756421     7.714589     9.274122     0.160020
H      5.723220     7.788546    10.872653     0.124753
H      2.132769     8.459094    17.139951     0.126269
H      1.901943     6.347197    16.252172     0.091652
H      3.267927     4.578791    16.933860     0.092734
H      4.896357     4.900917    18.542960     0.116435
H      6.980115     7.844425    21.977820     0.122919
H      7.139796     9.900444    22.966002     0.097886
H      5.854443    11.698433    22.223544     0.104158
H      4.292415    11.419038    20.545747     0.122871
H      8.181675     0.205437    20.067509     0.119431
H      9.025929    14.571271    19.755729     0.098166
H      7.674174    12.774925    19.060831     0.098666
H      5.400696    13.101982    18.706776     0.120792
H      1.407090    16.053708    19.126886     0.123440
H      0.509082     1.722388    19.597197     0.101845
H      1.941468     3.530238    20.101858     0.098718
H      4.203879     3.224547    20.263032     0.114149
H     15.019500     8.508399    16.569236     0.123241
H     14.113587     6.496755    17.147878     0.107942
H     13.920705     4.741497    15.586338     0.100372
H      1.211046    11.412464    13.026046     0.120659
H      3.875031    10.360624    14.822742     0.088325
H      4.975407    10.271875    12.801459     0.112356
H      4.958016    14.286945    12.841092     0.100909
H      3.843411    14.216275    14.809531     0.088503
H      6.842568    10.418146     8.867223     0.087865
H      5.965113    10.373772    11.007405     0.100927
H      5.659980    14.267223    10.891148     0.100756
H      6.614904    14.227779     8.764177     0.088855
H     14.535714    13.272906    13.163440     0.101398
H     13.283562    13.113487    11.210855     0.082884
H     13.142853    14.964067     9.731223     0.109413
H     14.183151     0.512772    10.206819     0.131814
H      5.005446     1.850581    23.380828     0.083026
H      2.210238     3.878660    22.905232     0.155288
H      1.611039     3.237695    24.244827     0.124395
H      1.138320     2.693696    22.815397     0.169354
H      3.517725     0.162707    23.240791     0.161162
H      2.148579     0.502911    22.485122     0.160020
H      2.181780     0.428953    24.083653     0.124752
H      5.112954     6.240369    24.165561     0.294284
H      3.800724     6.071089    24.852533     0.252697
H      4.444191     3.175242    25.462881     0.279188
H      4.858413     3.673222     0.361981     0.299346
H      2.686119     6.412937    23.180021     0.129401
H      4.036293     5.931391    22.466627     0.162634
H      3.735903     7.492716    22.641012     0.154278
H      4.738257     8.620157    24.123286     0.166328
H      4.967502     8.035071    25.594991     0.156387
H      3.484524     8.342406    25.079762     0.142092
H      2.414187     4.370067    26.110220     0.157419
H      3.595194     4.973231    25.217157     0.135584
H      3.574641     5.234547     0.372550     0.157524
H      2.771493     2.315691     0.784733     0.156407
H      4.276605     1.983704     1.215412     0.165216
H      3.721674     1.489011    26.221193     0.155541
H      2.792046     1.977130    10.954561     0.294284
H      4.104276     2.146411    11.641533     0.252697
H      3.460809     5.042258    12.251881     0.279188
H      3.046587     4.544277    13.572981     0.299346
H      5.218881     1.804563     9.969021     0.129401
H      3.868707     2.286108     9.255627     0.162633
H      4.169097     0.724784     9.430012     0.154278
H      3.166743    16.032342    10.912286     0.166327
H      2.937498     0.182428    12.383991     0.156387
H      4.420476    16.310094    11.868762     0.142091
H      5.490813     3.847434    12.899220     0.157419
H      4.309806     3.244269    12.006157     0.135583
H      4.330359     2.982952    13.583550     0.157524
H      5.133507     5.901809    13.995733     0.156407
H      3.628395     6.233795    14.426412     0.165217
H      4.183326     6.728489    13.010193     0.155541
H     10.697046    10.194630     2.256439     0.294284
H     12.009276    10.363911     1.569467     0.252697
H     11.365809    13.259758     0.959119     0.279188
H     10.951587    12.761777    26.060019     0.299346
H     13.123881    10.022063     3.241979     0.129401
H     11.773707    10.503609     3.955373     0.162633
H     12.074097     8.942284     3.780988     0.154278
H     11.071743     7.814842     2.298714     0.166328
H     10.842498     8.399928     0.827009     0.156388
H     12.325476     8.092594     1.342238     0.142092
H     13.395813    12.064933     0.311780     0.157420
H     12.214806    11.461769     1.204843     0.135584
H     12.235359    11.200452    26.049450     0.157524
H     13.038507    14.119308    25.637267     0.156407
H     11.533395    14.451295    25.206588     0.165217
H     12.088326    14.945989     0.200807     0.155542
H     13.017954    14.457869    15.467439     0.294284
H     11.705724    14.288589    14.780467     0.252697
H     12.349191    11.392742    14.170119     0.279188
H     12.763413    11.890723    12.849019     0.299346
H     10.591119    14.630437    16.452979     0.129401
H     11.941293    14.148891    17.166373     0.162633
H     11.640903    15.710216    16.991988     0.154278
H     12.643257     0.402657    15.509714     0.166327
H     12.872502    16.252572    14.038009     0.156387
H     11.389524     0.124906    14.553238     0.142092
H     10.319187    12.587567    13.522780     0.157420
H     11.500194    13.190731    14.415843     0.135584
H     11.479641    13.452047    12.838450     0.157523
H     10.676493    10.533191    12.426267     0.156407
H     12.181605    10.201204    11.995588     0.165216
H     11.626674     9.706511    13.411807     0.155541
C     10.809297     2.152985    20.939435     0.619856
C     11.685171     1.012396    20.516683    -0.123721
C     11.555529    16.188475    21.140242     0.041877
C     10.584795    15.964959    22.181269    -0.122386
C     10.466220    14.719186    22.714993    -0.127763
C     11.285178    13.654198    22.305452    -0.135494
C     12.246426    13.844844    21.346334    -0.134777
C     12.421917    15.113626    20.733343     0.047761
C     13.346802    15.319063    19.718739    -0.138809
C     13.457472     0.134767    19.071400     0.038956
C     14.352318     0.345135    17.972244    -0.149133
C     14.439273     1.558038    17.388318    -0.102601
C     13.656678     2.631243    17.818997    -0.117150
C     12.749184     2.473467    18.828317    -0.132096
C     12.624285     1.199755    19.496794     0.039782
C     14.219514    14.178474    19.285418     0.617049
C     14.391843    10.367198    19.245785     0.630023
C     13.530198     9.224965    19.708170    -0.143948
C     14.089872     7.970975    19.980316     0.049220
C     15.506448     7.712945    19.816500    -0.135100
C      0.192882     6.500043    20.017307    -0.106485
C     15.193410     5.413689    20.429490    -0.125454
C     13.846398     5.605978    20.627655    -0.139801
C     13.245618     6.901056    20.379289     0.044689
C     11.874891     7.098276    20.540463    -0.126424
C     11.283597     8.340762    20.223399     0.040921
C      9.889155     8.556061    20.278885    -0.136200
C      9.354777     9.806764    20.006738    -0.118187
C     10.213260    10.884900    19.684390    -0.117397
C     11.553948    10.705759    19.594555    -0.147877
C     12.143661     9.430403    19.824427     0.038242
C     10.999017     5.964261    20.989637     0.620198
C      8.165865     2.179281    24.519616     0.631760
C      8.036223     1.040335    25.489303    -0.148277
C      8.452026     1.250703     0.391046     0.035727
C      7.490778    16.282154    25.066551     0.032618
C      7.037031    16.040560    23.716387    -0.139876
C      6.507396    14.850666    23.375543    -0.100228
C      6.385659    13.790608    24.321451    -0.102741
C      9.019605     2.481685     0.805871    -0.154141
C     11.971332     2.963230    25.248863     0.104012
C     12.640095     2.894203     0.034349    -0.229321
C     12.953133     4.087384     0.686972     0.095485
C     12.621123     5.224686     0.007927    -0.223553
C     11.957103     5.177025    25.251505     0.111868
C     14.464569     3.017466     3.952731     0.105625
C     13.949163     2.989526     2.652769    -0.216490
C     13.576047     4.077523     2.047705     0.106707
C     13.784739     5.216469     2.721466    -0.223575
C     14.327022     5.185242     4.018786     0.112001
C      7.988793     5.980696    24.564533     0.627656
C      7.952430     7.145938    25.521010    -0.165145
C      7.199874     7.009527     0.282715     0.047747
C      6.559569     5.806485     0.623559    -0.192415
C      5.827566     5.706232     1.788769    -0.158409
C      5.743773     6.828742     2.679191    -0.092996
C      6.363525     7.993984     2.409686    -0.127449
C      8.643327     8.317753    25.217157     0.044420
C     12.211644    10.712333    16.278594     0.235865
C      9.800619    11.267836    16.307658    -0.356194
C     10.592700     8.901196    16.349934    -0.351612
C     12.905703     6.064515     7.728435     0.619856
C     12.029829     7.205104     7.305683    -0.123721
C     12.159471     8.464025     7.929242     0.041877
C     13.130205     8.687541     8.970269    -0.122386
C     13.248780     9.933314     9.503993    -0.127762
C     12.429822    10.998302     9.094452    -0.135493
C     11.468574    10.807656     8.135334    -0.134777
C     11.293083     9.538874     7.522343     0.047762
C     10.368198     9.333436     6.507739    -0.138809
C     10.257528     8.082733     5.860400     0.038956
C      9.362682     7.872365     4.761244    -0.149134
C      9.275727     6.659462     4.177318    -0.102601
C     10.058322     5.586256     4.607997    -0.117149
C     10.965816     5.744032     5.617317    -0.132096
C     11.090715     7.017745     6.285794     0.039782
C      9.495486    10.474025     6.074418     0.617049
C      9.323157    14.285302     6.034785     0.630023
C     10.184802    15.427534     6.497170    -0.143947
C      9.625128     0.246525     6.769316     0.049221
C      8.208552     0.504555     6.605500    -0.135100
C      7.712118     1.717457     6.806307    -0.106485
C      8.521590     2.803811     7.218490    -0.125454
C      9.868602     2.611522     7.416655    -0.139801
C     10.469382     1.316443     7.168289     0.044689
C     11.840109     1.119223     7.329463    -0.126424
C     12.431403    16.311737     7.012399     0.040921
C     13.825845    16.096439     7.067885    -0.136200
C     14.360223    14.845735     6.795738    -0.118186
C     13.501740    13.767599     6.473390    -0.117397
C     12.161052    13.946741     6.383555    -0.147877
C     11.571339    15.222097     6.613427     0.038243
C     12.715983     2.253239     7.778637     0.620200
C     15.549135     6.038219    11.308616     0.631761
C     15.678777     7.177164    12.278303    -0.148277
C     15.262974     6.966796    13.602046     0.035727
C      0.414222     8.370345    11.855551     0.032618
C      0.867969     8.611940    10.505387    -0.139877
C      1.397604     9.801834    10.164543    -0.100229
C      1.519341    10.861891    11.110451    -0.102741
C     14.695395     5.735815    14.016871    -0.154142
C     11.743668     5.254269    12.037863     0.104009
C     11.074905     5.323296    13.245349    -0.229325
C     10.761867     4.130115    13.897972     0.095480
C     11.093877     2.992813    13.218927    -0.223555
C     11.757897     3.040475    12.040505     0.111865
C      9.250431     5.200034    17.163731     0.105624
C      9.765837     5.227973    15.863769    -0.216492
C     10.138953     4.139977    15.258705     0.106702
C      9.930261     3.001031    15.932466    -0.223577
C      9.387978     3.032257    17.229786     0.111999
C     15.726207     2.236803    11.353533     0.627658
C     15.762570     1.071562    12.310010    -0.165144
C      0.705126     1.207972    13.493715     0.047747
C      1.345431     2.411014    13.834559    -0.192415
C      2.077434     2.511268    14.999769    -0.158407
C      2.161227     1.388757    15.890191    -0.092995
C      1.541475     0.223516    15.620686    -0.127448
C     15.071673    16.334746    12.006157     0.044419
C     11.503356    13.940167     3.067594     0.235865
C     13.914381    13.384664     3.096658    -0.356194
C     13.122300    15.751304     3.138934    -0.351612
C      5.000703    14.282015     5.482565     0.619857
C      4.124829    15.422604     5.905317    -0.123722
C      4.254471     0.246525     5.281758     0.041877
C      5.225205     0.470041     4.240731    -0.122387
C      5.343780     1.715814     3.707007    -0.127762
C      4.524822     2.780802     4.116548    -0.135493
C      3.563574     2.590156     5.075666    -0.134777
C      3.388083     1.321374     5.688657     0.047762
C      2.463198     1.115936     6.703261    -0.138808
C      2.352528    16.300233     7.350600     0.038956
C      1.457682    16.089865     8.449756    -0.149133
C      1.370727    14.876962     9.033682    -0.102600
C      2.153322    13.803756     8.603003    -0.117149
C      3.060816    13.961532     7.593683    -0.132096
C      3.185715    15.235245     6.925206     0.039782
C      1.590486     2.256525     7.136582     0.617049
C      1.418157     6.067802     7.176215     0.630024
C      2.279802     7.210034     6.713830    -0.143947
C      1.720128     8.464025     6.441684     0.049221
C      0.303552     8.722054     6.605500    -0.135099
C     15.617118     9.934957     6.404693    -0.106485
C      0.616590    11.021311     5.992510    -0.125454
C      1.963602    10.829021     5.794345    -0.139801
C      2.564382     9.533943     6.042711     0.044689
C      3.935109     9.336723     5.881537    -0.126424
C      4.526403     8.094237     6.198601     0.040921
C      5.920845     7.878939     6.143115    -0.136201
C      6.455223     6.628235     6.415262    -0.118186
C      5.596740     5.550099     6.737610    -0.117397
C      4.256052     5.729241     6.827445    -0.147876
C      3.666339     7.004597     6.597573     0.038243
C      4.810983    10.470738     5.432363     0.620200
C      7.644135    14.255719     1.902384     0.631761
C      7.773777    15.394664     0.932697    -0.148278
C      7.357974    15.184296    26.030954     0.035726
C      8.319222     0.152845     1.355449     0.032618
C      8.772969     0.394440     2.705613    -0.139878
C      9.302604     1.584334     3.046457    -0.100230
C      9.424341     2.644391     2.100549    -0.102731
C      6.790395    13.953315    25.616129    -0.154132
C      3.838668    13.471769     1.173137     0.104009
C      3.169905    13.540796    -0.034349    -0.229326
C      2.856867    12.347615    25.735028     0.095477
C      3.188877    11.210313    -0.007927    -0.223555
C      3.852897    11.257975     1.170495     0.111864
C      1.345431    13.417534    22.469269     0.105624
C      1.860837    13.445473    23.769231    -0.216492
C      2.233953    12.357476    24.374295     0.106699
C      2.025261    11.218531    23.700534    -0.223578
C      1.482978    11.249757    22.403214     0.111998
C      7.821207    10.454303     1.857467     0.627658
C      7.857570     9.289062     0.900990    -0.165147
C      8.610126     9.425472    26.139285     0.047747
C      9.250431    10.628514    25.798441    -0.192416
C      9.982434    10.728768    24.633231    -0.158408
C     10.066227     9.606257    23.742809    -0.092996
C      9.446475     8.441016    24.012314    -0.127447
C      7.166673     8.117246     1.204843     0.044420
C      3.598356     5.722667    10.143406     0.235866
C      6.009381     5.167164    10.114342    -0.356194
C      5.217300     7.533804    10.072066    -0.351612
C      2.904297    10.370485    18.693565     0.619856
C      3.780171     9.229896    19.116317    -0.123721
C      3.650529     7.970975    18.492758     0.041877
C      2.679795     7.747459    17.451731    -0.122387
C      2.561220     6.501686    16.918007    -0.127763
C      3.380178     5.436698    17.327548    -0.135494
C      4.341426     5.627344    18.286666    -0.134777
C      4.516917     6.896126    18.899657     0.047762
C      5.441802     7.101563    19.914261    -0.138809
C      5.552472     8.352267    20.561600     0.038956
C      6.447318     8.562635    21.660756    -0.149133
C      6.534273     9.775538    22.244682    -0.102601
C      5.751678    10.848743    21.814003    -0.117149
C      4.844184    10.690968    20.804683    -0.132096
C      4.719285     9.417255    20.136206     0.039781
C      6.314514     5.960974    20.347582     0.617048
C      6.486843     2.149698    20.387215     0.630022
C      5.625198     1.007465    19.924830    -0.143948
C      6.184872    16.188475    19.652684     0.049221
C      7.601448    15.930445    19.816500    -0.135100
C      8.097882    14.717542    19.615693    -0.106486
C      7.288410    13.631189    19.203510    -0.125454
C      5.941398    13.823478    19.005345    -0.139801
C      5.340618    15.118557    19.253711     0.044688
C      3.969891    15.315776    19.092537    -0.126425
C      3.378597     0.123262    19.409601     0.040920
C      1.984155     0.338561    19.354115    -0.136201
C      1.449777     1.589264    19.626262    -0.118187
C      2.308260     2.667401    19.948610    -0.117397
C      3.648948     2.488259    20.038445    -0.147877
C      4.238661     1.212903    19.808573     0.038243
C      3.094017    14.181761    18.643363     0.620200
C      0.260865    10.396781    15.113384     0.631760
C      0.131223     9.257835    14.143697    -0.148278
C      0.547026     9.468203    12.819954     0.035726
C     15.395778     8.064654    14.566449     0.032618
C     14.942031     7.823060    15.916613    -0.139877
C     14.412396     6.633166    16.257457    -0.100229
C     14.290659     5.573108    15.311549    -0.102730
C      1.114605    10.699185    12.405129    -0.154131
C      4.066332    11.180730    14.384137     0.104010
C      4.735095    11.111704    13.176651    -0.229324
C      5.048133    12.304884    12.524028     0.095481
C      4.716123    13.442186    13.203073    -0.223554
C      4.052103    13.394525    14.381495     0.111865
C      6.559569    11.234966     9.258269     0.105623
C      6.044163    11.207026    10.558231    -0.216491
C      5.671047    12.295023    11.163295     0.106703
C      5.879739    13.433969    10.489534    -0.223576
C      6.422022    13.402742     9.192214     0.111999
C      0.083793    14.198196    15.068467     0.627657
C      0.047430    15.363438    14.111990    -0.165145
C     15.104874    15.227027    12.928285     0.047747
C     14.464569    14.023985    12.587441    -0.192415
C     13.732566    13.923732    11.422231    -0.158407
C     13.648773    15.046242    10.531809    -0.092996
C     14.268525    16.211484    10.801314    -0.127448
C      0.738327     0.100253    14.415843     0.044420
C      4.306644     2.494833    23.354406     0.235865
C      1.895619     3.050336    23.325342    -0.356194
C      2.687700     0.683696    23.283066    -0.351611
C      3.637881     6.608513    23.050553    -0.297000
C      4.374627     8.028497    24.815542    -0.279603
C      3.369111     4.587008    26.089083    -0.293543
C      3.690054     2.208864     0.462385    -0.278535
C      4.267119     1.608986     9.839553    -0.297000
C      3.530373     0.189002    11.604542    -0.279602
C      4.535889     3.630491    12.878083    -0.293543
C      4.214946     6.008636    13.673385    -0.278535
C     12.172119     9.826486     3.371447    -0.297000
C     11.435373     8.406502     1.606458    -0.279602
C     12.440889    11.847991     0.332917    -0.293543
C     12.119946    14.226136    25.959615    -0.278535
C     11.542881    14.826013    16.582447    -0.297001
C     12.279627    16.245998    14.817458    -0.279602
C     11.274111    12.804508    13.543917    -0.293543
C     11.595054    10.426364    12.748615    -0.278535
N     11.582406     4.066019    24.664144    -0.190725
N     14.573658     4.107106     4.647101    -0.173196
N     10.900995    10.271875    16.291805     0.057349
N     12.132594     4.151481    11.453144    -0.190726
N      9.141342     4.110393    17.858101    -0.173195
N     12.814005    14.380625     3.080805     0.057349
N      4.227594    12.368981     1.757856    -0.190729
N      1.236342    12.327893    21.774899    -0.173198
N      4.909005     6.163125    10.130195     0.057348
N      3.677406    12.283519    14.968856    -0.190727
N      6.668658    12.324606     8.563899    -0.173197
N      2.995995     2.054375    23.341195     0.057348
N      4.270281     6.597009    24.260680    -0.125873
N      4.124829     3.411906    26.295174    -0.084586
N      3.634719     1.620491    11.049680    -0.125873
N      3.780171     4.805594    13.084174    -0.084586
N     11.539719     9.837991     2.161320    -0.125873
N     11.685171    13.023094     0.126826    -0.084586
N     12.175281    14.814509    15.372320    -0.125873
N     12.029829    11.629406    13.337826    -0.084586
O      9.803781     2.379788    20.243480    -0.550418
O     11.199804     2.805454    21.950341    -0.571423
O     13.742052    13.494779    18.323657    -0.577540
O     15.308823    13.992759    19.885197    -0.544945
O     14.415558    10.529905    18.009499    -0.562629
O     14.979975    11.049250    20.108727    -0.560767
O     10.382427     5.338088    20.090496    -0.570090
O     10.965816     5.757180    22.224601    -0.560272
O      9.258336     2.360066    23.973209    -0.523916
O      7.093947     2.853116    24.347080    -0.625330
O      9.052806     5.336444    24.501913    -0.536602
O      6.923199     5.752250    23.914816    -0.589778
O      8.501669     4.308435    21.937658    -0.883371
O     12.519939    11.959749    16.299732    -0.459315
O     13.911219     5.837712     7.032480    -0.550419
O     12.515196     5.412045     8.739341    -0.571422
O      9.972948    11.157721     5.112657    -0.577540
O      8.406177    10.659741     6.674197    -0.544945
O      9.299442    14.122595     4.798499    -0.562630
O      8.735025    13.603249     6.897727    -0.560767
O     13.332573     2.879412     6.879496    -0.570090
O     12.749184     2.460319     9.013601    -0.560271
O     14.456664     5.857434    10.762209    -0.523917
O      0.811053     5.364384    11.136080    -0.625330
O     14.662194     2.881055    11.290913    -0.536603
O      0.981801     2.465250    10.703816    -0.589779
O     15.213331     3.909065     8.726658    -0.883387
O     11.195061    12.692750     3.088732    -0.459315
O      6.006219    14.055212     6.178520    -0.550416
O      4.610196    13.629545     4.471659    -0.571423
O      2.067948     2.940221     8.098343    -0.577539
O      0.501177     2.442241     6.536803    -0.544947
O      1.394442     5.905095     8.412501    -0.562632
O      0.830025     5.385749     6.313273    -0.560765
O      5.427573    11.096912     6.331504    -0.570091
O      4.844184    10.677819     4.197399    -0.560270
O      6.551664    14.074934     2.448791    -0.523914
O      8.716053    13.581884     2.074920    -0.625332
O      6.757194    11.098555     1.920087    -0.536603
O      8.886801    10.682750     2.507184    -0.589777
O      7.308331    12.126565     4.484342    -0.883341
O      3.290061     4.475250    10.122268    -0.459314
O      1.898781    10.597288    19.389520    -0.550416
O      3.294804    11.022954    17.682659    -0.571423
O      5.837052     5.277278    21.309343    -0.577539
O      7.403823     5.775259    19.747803    -0.544946
O      6.510558     2.312404    21.623501    -0.562632
O      7.074975     2.831750    19.524273    -0.560765
O      2.477427    13.555588    19.542504    -0.570091
O      3.060816    13.974680    17.408399    -0.560270
O      1.353336    10.577566    15.659791    -0.523914
O     14.998947    11.070616    15.285920    -0.625331
O      1.147806    13.553944    15.131087    -0.536604
O     14.828199    13.969750    15.718184    -0.589776
O      0.596669    12.525935    17.695342    -0.883320
O      4.614939     3.742250    23.333268    -0.459314

The following XYZ coordinates are in angstroms. Other properties are in atomic units.
The sperically averaged electron density of each atom fit to a function of the form exp(a - br)
eigen_1, eigen_2 and eigen_3 are the three eigenvalues of traceless quadrupole moment tensor
  atom number  atomic symbol              X              Y              Z     net charge C6 coefficient C8 coefficient C10 coefficient fluctuating dipole atomic polarizability isotropic forcefield polarizability              a              b squared Pearson coefficient          <r^3>          <r^4>         wp_QDO          m_QDO          q_QDO       dipole_x       dipole_y       dipole_z         dipole            Qxy            Qxz            Qyz     Q(x^2-y^2)  Q(3z^2 - R^2)        eigen_1        eigen_2        eigen_3 static polarizability      alpha(xx)      alpha(xy)      alpha(xz)      alpha(yy)      alpha(yz)      alpha(zz) atomic spin moment
            1             Zn      10.101958       4.096259      23.116872       0.946563      78.968941 0.14222666E+04  0.42762455E+05                                16.769588                           13.703435       0.177437       1.930906                    0.996657      45.537150     125.604284       0.411448       0.495118      -1.071728      -0.041728       0.005660      -0.036973       0.056037      -0.005811      -0.032667       0.010542      -0.104492      -0.063151      -0.065667       0.000586       0.065081             20.305187      18.584784      -0.095371      -1.498903      17.881891      -0.277438      24.448884           0.006842
            2             Zn      14.588678      12.267577      16.894755       0.991571      63.819684 0.11817229E+04  0.34155455E+05                                15.000511                           12.793033       0.014617       1.890499                    0.997350      44.869452     124.094376       0.408036       0.519353      -1.051761      -0.003067       0.000097       0.005399       0.006210      -0.009302      -0.004432       0.005418      -0.022765      -0.108652      -0.036977       0.003543       0.033434             17.556926      15.837168       1.402903      -1.349596      18.371466       0.349394      18.462144           0.006462
            3             Zn       8.669888       4.117296      19.942797       0.948446      79.048900 0.14276210E+04  0.42943763E+05                                16.762398                           13.710126       0.185902       1.935308                    0.996450      45.405996     125.081571       0.412399       0.493743      -1.072974      -0.000974       0.006701       0.059373       0.059757       0.006326       0.009277      -0.001200      -0.070388      -0.188005      -0.064132      -0.002961       0.067093             20.232916      22.938815      -0.035222      -2.565129      17.477695       0.150440      20.282238           0.006583
            4             Zn      13.613042       4.121241       9.905872       0.946567      78.968688 0.14222591E+04  0.42762200E+05                                16.769593                           13.703428       0.177422       1.930900                    0.996658      45.537259     125.604813       0.411447       0.495121      -1.071726       0.041728      -0.005660      -0.036973       0.056038      -0.005812       0.032665      -0.010542      -0.104489      -0.063154      -0.065665       0.000585       0.065080             20.305209      18.584821      -0.095373       1.498817      17.881861       0.277433      24.448945           0.006830
            5             Zn       9.126322      12.384923       3.683755       0.991576      63.819389 0.11817156E+04  0.34155214E+05                                15.000500                           12.793020       0.014602       1.890493                    0.997350      44.869544     124.094830       0.408035       0.519355      -1.051759       0.003065      -0.000098       0.005400       0.006210      -0.009301       0.004432      -0.005418      -0.022761      -0.108648      -0.036976       0.003545       0.033431             17.556920      15.837167       1.402906       1.349606      18.371453      -0.349381      18.462139           0.006467
            6             Zn      15.045112       4.100204       6.731797       0.948449      79.048700 0.14276179E+04  0.42943663E+05                                16.762393                           13.710129       0.185891       1.935304                    0.996450      45.406055     125.081886       0.412398       0.493745      -1.072972       0.000974      -0.006701       0.059375       0.059760       0.006326      -0.009276       0.001200      -0.070383      -0.188001      -0.064131      -0.002959       0.067090             20.232892      22.938815      -0.035227       2.565071      17.477709      -0.150431      20.282152           0.006587
            7             Zn       5.708042      12.338741       3.305128       0.946557      78.969899 0.14222868E+04  0.42763108E+05                                16.769571                           13.703419       0.177499       1.930930                    0.996657      45.536684     125.602042       0.411455       0.495110      -1.071735       0.041720      -0.005658       0.036967       0.056028      -0.005809      -0.032664       0.010545      -0.104507      -0.063176      -0.065670       0.000578       0.065092             20.305184      18.584786      -0.095385      -1.498792      17.881804      -0.277401      24.448964           0.006842
            8             Zn       1.221323       4.167423       9.527245       0.991585      63.818241 0.11816888E+04  0.34154361E+05                                15.000512                           12.793019       0.014527       1.890464                    0.997351      44.870142     124.097709       0.408027       0.519367      -1.051750       0.003056      -0.000101      -0.005404       0.006209      -0.009295      -0.004433       0.005420      -0.022746      -0.108628      -0.036970       0.003551       0.033419             17.556937      15.837184       1.402926      -1.349600      18.371500       0.349355      18.462126           0.006465
            9             Zn       7.140112      12.317704       6.479203       0.948440      79.049967 0.14276462E+04  0.42944592E+05                                16.762377                           13.710120       0.185973       1.935335                    0.996449      45.405513     125.079208       0.412406       0.493734      -1.072982       0.000973      -0.006698      -0.059364       0.059749       0.006327       0.009276      -0.001204      -0.070402      -0.188018      -0.064137      -0.002966       0.067103             20.232884      22.938780      -0.035186      -2.565104      17.477648       0.150430      20.282223           0.006586
           10             Zn       2.196958      12.313759      16.516128       0.946552      78.970232 0.14222959E+04  0.42763422E+05                                16.769579                           13.703435       0.177515       1.930936                    0.996657      45.536582     125.601557       0.411456       0.495108      -1.071737      -0.041719       0.005657       0.036966       0.056026      -0.005808       0.032665      -0.010546      -0.104511      -0.063177      -0.065672       0.000578       0.065094             20.305178      18.584780      -0.095379       1.498840      17.881821       0.277407      24.448934           0.006830
           11             Zn       6.683677       4.050077      22.738245       0.991582      63.818439 0.11816935E+04  0.34154512E+05                                15.000513                           12.793022       0.014539       1.890469                    0.997351      44.870064     124.097312       0.408028       0.519365      -1.051751      -0.003058       0.000101      -0.005404       0.006210      -0.009297       0.004433      -0.005419      -0.022750      -0.108630      -0.036970       0.003549       0.033422             17.556939      15.837163       1.402923       1.349587      18.371508      -0.349360      18.462147           0.006469
           12             Zn       0.764888      12.334796      19.690203       0.948436      79.050243 0.14276523E+04  0.42944795E+05                                16.762385                           13.710125       0.185989       1.935340                    0.996449      45.405421     125.078773       0.412407       0.493732      -1.072983      -0.000973       0.006698      -0.059362       0.059746       0.006327      -0.009276       0.001205      -0.070407      -0.188021      -0.064138      -0.002968       0.067105             20.232900      22.938800      -0.035177       2.565137      17.477642      -0.150433      20.282259           0.006584
           13              H      10.037769       0.241594      22.493049       0.126270       0.966795 0.69255846E+01  0.66826336E+02                                 1.724356                            1.621562      -1.299766       2.270748                    0.993554       3.776043      11.143718       0.445834       1.423777      -0.677424      -0.026077       0.030306       0.011906       0.041716      -0.007672      -0.009860      -0.003453      -0.003793      -0.016649      -0.015457       0.003788       0.011669              1.784218       1.752910      -0.392492      -0.286498       1.998620       0.215691       1.601125          -0.000014
           14              H       9.806943      14.564697      23.380828       0.091652       1.137252 0.83100429E+01  0.82918450E+02                                 1.834333                            1.708614      -1.109499       2.330974                    0.995806       3.832148      11.056818       0.465953       1.317395      -0.699072      -0.032193      -0.005088       0.018972       0.037712      -0.003377      -0.016952      -0.003802      -0.015497      -0.009281      -0.022476       0.009985       0.012491              1.907778       2.029713       0.067458      -0.591265       1.556610      -0.183515       2.137011          -0.000005
           15              H      11.172927      12.796291      22.699140       0.092733       1.128246 0.79771484E+01  0.78278067E+02                                 1.787241                            1.645071      -0.924066       2.419241                    0.997972       3.631806      10.173783       0.490637       1.272193      -0.709789      -0.007493      -0.038016       0.006072       0.039220      -0.007857      -0.015152      -0.006423      -0.018655      -0.036363      -0.025843       0.007551       0.018292              1.867496       1.431374       0.203686      -0.186095       2.347668      -0.521102       1.823445          -0.000014
           16              H      12.801357      13.118417      21.090040       0.116435       1.144017 0.85226082E+01  0.86000269E+02                                 1.882825                            1.763993      -1.274141       2.276675                    0.993434       3.815006      11.248729       0.443329       1.369155      -0.688971       0.023164      -0.033439      -0.010239       0.041947      -0.007676      -0.008932      -0.005496      -0.013608      -0.023847      -0.017580       0.003242       0.014338              1.942762       1.939130      -0.424041      -0.330497       2.180279       0.245486       1.708876           0.000002
           17              H      14.885115      16.061925      17.655180       0.122919       0.922492 0.66758622E+01  0.63778910E+02                                 1.667282                            1.589550      -1.233144       2.300472                    0.994222       3.725767      10.913309       0.451714       1.419295      -0.678480       0.025863      -0.029337      -0.011507       0.040767      -0.010152      -0.010761      -0.000959      -0.007311      -0.014030      -0.016516       0.001551       0.014965              1.715302       1.699064      -0.300341      -0.193967       1.891438       0.191144       1.555405          -0.000026
           18              H      15.044796       1.682944      16.666998       0.097886       1.086941 0.78995991E+01  0.77813988E+02                                 1.779153                            1.665862      -1.129665       2.327477                    0.995998       3.750077      10.742805       0.472008       1.317359      -0.699231       0.025370       0.008354      -0.027343       0.038224      -0.002358      -0.013639      -0.007025      -0.017014       0.007844      -0.019856       0.005161       0.014695              1.838483       1.917458       0.072743      -0.589633       1.499581      -0.106147       2.098411          -0.000021
           19              H      13.759443       3.480933      17.409456       0.104158       1.010555 0.70037192E+01  0.66698492E+02                                 1.678917                            1.555612      -0.867983       2.457369                    0.998321       3.507743       9.762443       0.496379       1.295702      -0.704720       0.005502       0.036124      -0.011421       0.038284      -0.008366      -0.014052      -0.005543      -0.017338      -0.025941      -0.023298       0.006926       0.016372              1.750448       1.357640       0.127835      -0.114780       2.275602      -0.491570       1.618101          -0.000004
           20              H      12.197415       3.201538      19.087253       0.122872       1.006547 0.73075002E+01  0.71309028E+02                                 1.759277                            1.656931      -1.288923       2.276946                    0.993349       3.762621      11.087754       0.445512       1.408871      -0.680686      -0.022951       0.033602       0.009482       0.041783      -0.007634      -0.007874      -0.006361      -0.014645      -0.010470      -0.016358       0.003404       0.012954              1.816142       1.819211      -0.408309      -0.264335       2.055379       0.205601       1.573837          -0.000009
           21              H       0.276675       8.422937      19.565491       0.119430       1.011021 0.73574973E+01  0.71998100E+02                                 1.766399                            1.663011      -1.311817       2.256589                    0.993312       3.859567      11.430116       0.444042       1.409586      -0.679856       0.024352       0.027899      -0.011617       0.038812      -0.000030      -0.004409      -0.007198       0.002460      -0.031499      -0.014274       0.005511       0.008763              1.816767       1.944480       0.398464      -0.144958       2.056434      -0.185142       1.449387          -0.000013
           22              H       1.120929       6.353771      19.877271       0.098166       1.079770 0.77129320E+01  0.75467174E+02                                 1.770637                            1.645402      -1.001151       2.390736                    0.996920       3.682035      10.487472       0.475567       1.316303      -0.699883       0.036610      -0.004179      -0.009917       0.038159      -0.001059      -0.003250      -0.004880       0.008068      -0.060942      -0.021507       0.006966       0.014541              1.841613       2.578533      -0.228948      -0.125413       1.536958      -0.024834       1.409349           0.000006
           23              H      15.579174       4.557425      20.572169       0.098666       1.114401 0.78382713E+01  0.76493428E+02                                 1.766382                            1.626718      -0.890252       2.441556                    0.998249       3.564802       9.922643       0.495755       1.266005      -0.711444       0.011853      -0.036158       0.001046       0.038065      -0.000081      -0.007932      -0.009073      -0.008817      -0.059165      -0.024017       0.007133       0.016884              1.843587       1.821524      -0.547279       0.087470       2.324578      -0.147682       1.384660           0.000002
           24              H      13.305696       4.884482      20.926224       0.120792       1.119578 0.83154386E+01  0.83478857E+02                                 1.863848                            1.749061      -1.289694       2.274314                    0.993257       3.785817      11.170527       0.442241       1.379609      -0.686972      -0.022409      -0.032454       0.013587       0.041714      -0.000028      -0.003067      -0.010124      -0.008290      -0.039930      -0.017417       0.002841       0.014576              1.918759       2.059228       0.424501      -0.253217       2.136593      -0.223415       1.560456          -0.000008
           25              H       9.312090       7.836208      20.506114       0.123441       0.968065 0.69723871E+01  0.67337023E+02                                 1.720955                            1.623265      -1.279263       2.278707                    0.993688       3.772782      11.109693       0.447513       1.417191      -0.678757      -0.025399      -0.032268       0.010987       0.042509       0.004481      -0.003104      -0.009041       0.001131      -0.034216      -0.015440       0.002193       0.013247              1.783646       1.912614       0.381075      -0.197545       1.972302      -0.178873       1.466022          -0.000015
           26              H       8.414082       9.939888      20.035803       0.101845       1.185302 0.86435294E+01  0.86768641E+02                                 1.861994                            1.725217      -1.168015       2.310652                    0.995703       3.746739      10.709506       0.472505       1.291301      -0.705249      -0.040519       0.005659       0.002456       0.040986      -0.001985       0.003619      -0.004851       0.005785      -0.065284      -0.022825       0.007756       0.015069              1.941813       2.787290      -0.142851      -0.194763       1.560577      -0.046227       1.477572          -0.000002
           27              H       9.846468      11.747738      19.531142       0.098718       1.020830 0.72540589E+01  0.69691769E+02                                 1.687588                            1.582068      -0.833037       2.467124                    0.998562       3.564660       9.964500       0.492725       1.293900      -0.704966      -0.012353       0.036089      -0.001661       0.038181      -0.000983      -0.005751      -0.008071      -0.006163      -0.057813      -0.022365       0.007707       0.014658              1.740744       1.631208      -0.426269       0.019214       2.199933      -0.117819       1.391092           0.000007
           28              H      12.108879      11.442047      19.369968       0.114148       1.000284 0.72912741E+01  0.71257627E+02                                 1.759196                            1.658937      -1.326346       2.246196                    0.993066       3.905691      11.595675       0.442782       1.415428      -0.678499       0.021539       0.031204      -0.007855       0.038721      -0.000369       0.000030      -0.006362      -0.003022      -0.035963      -0.013880       0.004456       0.009424              1.818685       1.874088       0.413846      -0.183196       2.083431      -0.153620       1.498537          -0.000001
           29              H       7.114500       0.290899      23.063764       0.123241       0.945413 0.68176902E+01  0.65622785E+02                                 1.705477                            1.613692      -1.295932       2.266367                    0.993703       3.831699      11.347723       0.444277       1.432304      -0.675432       0.007433       0.026291      -0.029505       0.040212       0.009271       0.001700      -0.002431      -0.011743       0.018454      -0.014396       0.005721       0.008675              1.755079       1.415293       0.015318       0.012343       1.945102      -0.419455       1.904841          -0.000016
           30              H       6.208587      14.714255      22.485122       0.107942       1.064170 0.77075816E+01  0.75506590E+02                                 1.764752                            1.654865      -1.010861       2.394631                    0.996647       3.650673      10.451802       0.469246       1.332412      -0.696789      -0.010652      -0.005448      -0.039105       0.040894       0.009458       0.009540      -0.001214      -0.017981       0.025419      -0.020284       0.007305       0.012979              1.817066       1.491176       0.079018       0.333522       1.530335       0.153062       2.429687          -0.000001
           31              H       6.015705      12.958997      24.046662       0.100373       1.041232 0.73390592E+01  0.70509041E+02                                 1.693148                            1.578291      -0.852891       2.459676                    0.998735       3.507436       9.712046       0.500884       1.272813      -0.709925      -0.013691      -0.034682      -0.008888       0.038331       0.007531       0.005178      -0.005412      -0.026357       0.019445      -0.019992       0.005725       0.014267              1.755736       1.484497       0.375063       0.158747       2.202022       0.369776       1.580689          -0.000001
           32              H       9.116046       3.194964       0.184954       0.120659       1.005097 0.73992271E+01  0.72361220E+02                                 1.751057                            1.662473      -1.256996       2.289376                    0.993551       3.766657      11.077457       0.447129       1.400729      -0.682318       0.007417       0.032682      -0.025112       0.041878       0.009567       0.004818      -0.003440      -0.023716       0.003606      -0.017568       0.002720       0.014848              1.794397       1.440237       0.090320      -0.004853       1.986904      -0.445193       1.956051          -0.000007
           33              H      11.780031       2.143124      24.810258       0.088324       1.346187 0.10103748E+02  0.10488865E+03                                 1.994666                            1.842822      -1.205434       2.296586                    0.995220       3.757365      10.728362       0.468106       1.260421      -0.713418      -0.010710      -0.040087      -0.023566       0.047719      -0.003291       0.007435       0.001860      -0.037459      -0.000728      -0.021583       0.002365       0.019219              2.052550       1.679228       0.237662       0.223107       2.431344       0.561482       2.047080          -0.000014
           34              H      12.880407       2.054375       0.409541       0.112355       1.198767 0.90822301E+01  0.91703682E+02                                 1.834446                            1.740886      -1.048785       2.369893                    0.997476       3.602491      10.107919       0.484766       1.251352      -0.715496       0.003529      -0.028383       0.013421       0.031594       0.000914       0.010497       0.002685      -0.028200       0.002964      -0.019880       0.005318       0.014562              1.843509       1.550812      -0.182071       0.230081       2.153875      -0.322941       1.825839          -0.000007
           35              H      12.863016       6.069445       0.369908       0.100908       1.288876 0.97858601E+01  0.10052641E+03                                 1.911326                            1.794644      -1.143051       2.315568                    0.996346       3.717000      10.470968       0.483099       1.234209      -0.718985       0.005875       0.024062       0.010293       0.026822       0.000637       0.009962      -0.003478      -0.022047       0.002954      -0.017209       0.005159       0.012050              1.929699       1.549429       0.129111       0.204063       2.336073       0.400324       1.903596          -0.000018
           36              H      11.748411       5.998775      24.823469       0.088503       1.455061 0.10930584E+02  0.11596008E+03                                 2.118207                            1.929771      -1.264565       2.269203                    0.993588       3.868599      11.240467       0.451899       1.277613      -0.709568      -0.011713       0.039580      -0.022722       0.047118       0.001622       0.009707      -0.001407      -0.029535      -0.010781      -0.019188       0.002490       0.016698              2.198002       1.770442      -0.347961       0.289436       2.611776      -0.602060       2.211787          -0.000031
           37              H      14.747568       2.200646       4.343777       0.087865       1.386600 0.10312655E+02  0.10780829E+03                                 2.045786                            1.870220      -1.224079       2.287556                    0.994280       3.830306      11.042292       0.460657       1.271881      -0.710473       0.014144      -0.039316       0.023155       0.047770      -0.005716       0.005904       0.001061      -0.033327       0.000097      -0.019477       0.001876       0.017601              2.117732       1.758814      -0.306765       0.308841       2.553831      -0.507600       2.040552          -0.000012
           38              H      13.870113       2.156272       2.203595       0.100926       1.261996 0.95271249E+01  0.97487576E+02                                 1.899951                            1.781377      -1.179455       2.301092                    0.995559       3.774403      10.709426       0.479223       1.249053      -0.714835      -0.007560      -0.023082      -0.013794       0.027932      -0.003179       0.008457      -0.000603      -0.022419       0.011225      -0.016877       0.006313       0.010564              1.922919       1.512136       0.113878       0.185898       2.355548       0.344962       1.901072          -0.000003
           39              H      13.564980       6.049723       2.319852       0.100755       1.275601 0.96573931E+01  0.99134187E+02                                 1.915588                            1.796177      -1.161905       2.307199                    0.996299       3.752920      10.657465       0.476292       1.252765      -0.714467      -0.009781       0.024205      -0.011740       0.028625       0.000154       0.010225       0.003462      -0.028840       0.007869      -0.020342       0.005779       0.014563              1.938762       1.597836      -0.302643       0.256885       2.309775      -0.344409       1.908674          -0.000011
           40              H      14.519904       6.010280       4.446823       0.088854       1.362096 0.10146769E+02  0.10573767E+03                                 2.031231                            1.862520      -1.197625       2.298713                    0.995545       3.804937      10.983172       0.458457       1.282051      -0.708438       0.013641       0.040466       0.023909       0.048941       0.003119       0.010542      -0.000244      -0.034388      -0.014074      -0.021658       0.001814       0.019843              2.101493       1.697980       0.249598       0.255671       2.504485       0.592921       2.102013          -0.000008
           41              H       6.630714       5.055406       0.047560       0.101399       1.058535 0.79148014E+01  0.78829696E+02                                 1.811064                            1.716069      -1.378969       2.209220                    0.992523       4.035056      12.031334       0.440753       1.395277      -0.682014       0.015069      -0.029992      -0.020014       0.039079       0.007487      -0.008524       0.005202      -0.015074      -0.006159      -0.016413       0.004505       0.011908              1.863878       1.530608       0.044585      -0.076256       2.151387       0.437936       1.909638          -0.000061
           42              H       5.378562       4.895986       2.000145       0.082885       1.096926 0.77605927E+01  0.75818971E+02                                 1.761705                            1.627817      -0.974396       2.392050                    0.996908       3.748344      10.562539       0.489639       1.280405      -0.706891      -0.009852      -0.029974       0.017342       0.036004       0.007927      -0.011420       0.007383      -0.019278       0.003716      -0.021064       0.007526       0.013538              1.832775       1.592475       0.516840      -0.105941       2.245208      -0.214176       1.660642          -0.000170
           43              H       5.237853       6.746567       3.479777       0.109414       1.212963 0.88159450E+01  0.88987704E+02                                 1.901837                            1.751358      -1.148288       2.330402                    0.995178       3.701602      10.629204       0.465085       1.304705      -0.703034      -0.019592      -0.002175       0.036781       0.041730       0.007327      -0.017128       0.002237      -0.015149      -0.001125      -0.023010       0.007981       0.015029              1.992804       1.786988       0.108735      -0.625864       1.586608      -0.067361       2.604817          -0.000015
           44              H       6.278151       8.730272       3.004181       0.131815       0.932544 0.66687823E+01  0.63811014E+02                                 1.691139                            1.597539      -1.293112       2.277261                    0.993973       3.736497      11.018959       0.446035       1.435119      -0.675365      -0.004940       0.031494       0.027467       0.042080       0.007298      -0.005122       0.008231      -0.010287       0.012126      -0.014859       0.002918       0.011941              1.745802       1.411178      -0.048394      -0.128533       1.985592       0.395628       1.840637          -0.000072
           45              H      12.910446      10.068081      16.252172       0.083026       1.164636 0.91836957E+01  0.94829706E+02                                 1.909051                            1.830033      -1.563905       2.112324                    0.992872       4.309444      13.037600       0.433758       1.367514      -0.686188       0.051059      -0.030674       0.005304       0.059800      -0.002600      -0.004432       0.001803      -0.004264      -0.036318      -0.013307       0.003291       0.010016              1.930168       2.251620      -0.452549      -0.001985       1.978080      -0.006488       1.560805          -0.000056
           46              H      10.115238      12.096160      16.727768       0.155288       0.985059 0.75928148E+01  0.74037376E+02                                 1.676055                            1.640706      -1.177837       2.330649                    0.997331       3.516857      10.015919       0.472463       1.329504      -0.697796       0.006418       0.017261       0.018603       0.026177      -0.004669       0.009101       0.009679      -0.007210      -0.010927      -0.016745       0.005062       0.011683              1.663093       1.485321       0.226042       0.037536       1.986574       0.259935       1.517384           0.000004
           47              H       9.516039      11.455195      15.388173       0.124395       1.072825 0.81781511E+01  0.79705733E+02                                 1.656412                            1.611239      -0.771322       2.497118                    0.999840       3.315798       8.871175       0.527929       1.190408      -0.731145      -0.008071       0.001879      -0.012618       0.015095      -0.008276      -0.001842       0.001243       0.000981       0.012139      -0.010322       0.002705       0.007617              1.642309       1.460421      -0.037179       0.177227       1.348534      -0.213442       2.117972          -0.000024
           48              H       9.043320      10.911197      16.817603       0.169354       1.009939 0.74414580E+01  0.71145033E+02                                 1.634713                            1.573301      -0.848077       2.506634                    0.999498       3.080922       8.281532       0.513598       1.247374      -0.719494      -0.020750      -0.008576       0.015374       0.027212      -0.002562      -0.006828      -0.003933       0.006133      -0.029081      -0.013401       0.002978       0.010423              1.645425       1.915853       0.188490      -0.396862       1.428519      -0.165100       1.591902          -0.000012
           49              H      11.422725       8.380206      16.392209       0.161162       0.919514 0.69986367E+01  0.67123511E+02                                 1.633090                            1.602512      -1.048278       2.405658                    0.997624       3.417239       9.773304       0.464114       1.376006      -0.689184       0.020904      -0.012944       0.009718       0.026438       0.000554       0.003212      -0.002183      -0.003504      -0.022814      -0.008925       0.003018       0.005907              1.620187       1.862299      -0.324711      -0.007789       1.696092      -0.004515       1.302171          -0.000005
           50              H      10.053579       8.720411      17.147878       0.160020       1.037616 0.78766925E+01  0.77461345E+02                                 1.744715                            1.679593      -1.087070       2.385318                    0.997235       3.428397       9.784052       0.463735       1.343060      -0.696497      -0.009049      -0.003829       0.021100       0.023276       0.003436      -0.001377      -0.000079      -0.009620      -0.012666      -0.005326      -0.002717       0.008042              1.758092       1.636362       0.166876      -0.460952       1.554585      -0.201437       2.083329          -0.000006
           51              H      10.086780       8.646453      15.549347       0.124753       1.172806 0.90582371E+01  0.90426124E+02                                 1.757137                            1.695582      -0.814178       2.478612                    0.999712       3.341129       9.000542       0.515502       1.190215      -0.732323      -0.010815      -0.001557      -0.009891       0.014738       0.000301       0.004781      -0.002711      -0.009067      -0.001524      -0.007792       0.001548       0.006243              1.751028       1.608019       0.210424       0.370162       1.670040       0.255195       1.975026          -0.000024
           52              H      13.677231       7.975905       9.282049       0.126270       0.966797 0.69256008E+01  0.66826528E+02                                 1.724358                            1.621563      -1.299768       2.270747                    0.993554       3.776047      11.143731       0.445834       1.423776      -0.677424       0.026077      -0.030305       0.011906       0.041716      -0.007672       0.009860       0.003453      -0.003793      -0.016648      -0.015457       0.003788       0.011669              1.784220       1.752912      -0.392493       0.286498       1.998622      -0.215692       1.601127          -0.000015
           53              H      13.908057      10.087803      10.169828       0.091653       1.137249 0.83100203E+01  0.82918170E+02                                 1.834331                            1.708612      -1.109498       2.330975                    0.995806       3.832142      11.056798       0.465953       1.317396      -0.699072       0.032193       0.005088       0.018972       0.037713      -0.003377       0.016952       0.003802      -0.015497      -0.009281      -0.022476       0.009985       0.012491              1.907776       2.029710       0.067458       0.591264       1.556608       0.183514       2.137008          -0.000003
           54              H      12.542073      11.856209       9.488140       0.092734       1.128242 0.79771146E+01  0.78277626E+02                                 1.787235                            1.645066      -0.924062       2.419244                    0.997972       3.631795      10.173734       0.490639       1.272190      -0.709790       0.007493       0.038016       0.006073       0.039220      -0.007857       0.015152       0.006423      -0.018655      -0.036363      -0.025843       0.007551       0.018292              1.867488       1.431369       0.203684       0.186094       2.347658       0.521098       1.823438          -0.000012
           55              H      10.913643      11.534083       7.879040       0.116435       1.144016 0.85225993E+01  0.86000152E+02                                 1.882824                            1.763992      -1.274140       2.276675                    0.993434       3.815002      11.248713       0.443329       1.369154      -0.688971      -0.023164       0.033439      -0.010239       0.041947      -0.007676       0.008931       0.005496      -0.013608      -0.023847      -0.017580       0.003242       0.014338              1.942761       1.939129      -0.424041       0.330497       2.180278      -0.245486       1.708875           0.000002
           56              H       8.829885       8.590575       4.444180       0.122920       0.922492 0.66758599E+01  0.63778884E+02                                 1.667281                            1.589550      -1.233143       2.300472                    0.994222       3.725767      10.913309       0.451714       1.419294      -0.678480      -0.025863       0.029337      -0.011507       0.040767      -0.010153       0.010761       0.000959      -0.007311      -0.014030      -0.016516       0.001551       0.014965              1.715302       1.699063      -0.300341       0.193967       1.891437      -0.191144       1.555405          -0.000025
           57              H       8.670204       6.534556       3.455998       0.097886       1.086941 0.78996007E+01  0.77814028E+02                                 1.779156                            1.665864      -1.129666       2.327477                    0.995998       3.750080      10.742825       0.472007       1.317362      -0.699231      -0.025370      -0.008354      -0.027344       0.038224      -0.002358       0.013639       0.007025      -0.017013       0.007844      -0.019856       0.005161       0.014695              1.838486       1.917461       0.072743       0.589634       1.499583       0.106147       2.098415          -0.000018
           58              H       9.955557       4.736567       4.198456       0.104158       1.010554 0.70037069E+01  0.66698343E+02                                 1.678916                            1.555611      -0.867983       2.457368                    0.998321       3.507740       9.762431       0.496380       1.295702      -0.704721      -0.005502      -0.036124      -0.011422       0.038284      -0.008366       0.014052       0.005543      -0.017338      -0.025941      -0.023298       0.006926       0.016372              1.750446       1.357639       0.127835       0.114780       2.275599       0.491569       1.618100           0.000001
           59              H      11.517585       5.015962       5.876253       0.122872       1.006548 0.73075002E+01  0.71309018E+02                                 1.759276                            1.656930      -1.288921       2.276947                    0.993349       3.762619      11.087742       0.445512       1.408870      -0.680687       0.022952      -0.033602       0.009482       0.041783      -0.007634       0.007874       0.006360      -0.014645      -0.010471      -0.016358       0.003404       0.012954              1.816141       1.819211      -0.408309       0.264336       2.055377      -0.205601       1.573836          -0.000006
           60              H       7.628325      16.229562       6.354491       0.119431       1.011020 0.73574899E+01  0.71998007E+02                                 1.766398                            1.663010      -1.311815       2.256590                    0.993312       3.859563      11.430101       0.444042       1.409586      -0.679856      -0.024352      -0.027899      -0.011617       0.038812      -0.000030       0.004409       0.007198       0.002460      -0.031499      -0.014274       0.005510       0.008763              1.816766       1.944478       0.398463       0.144958       2.056433       0.185142       1.449387          -0.000012
           61              H       6.784071       1.863729       6.666271       0.098166       1.079770 0.77129332E+01  0.75467192E+02                                 1.770637                            1.645403      -1.001151       2.390736                    0.996920       3.682035      10.487474       0.475567       1.316304      -0.699883      -0.036610       0.004179      -0.009917       0.038159      -0.001059       0.003250       0.004880       0.008068      -0.060942      -0.021507       0.006966       0.014541              1.841613       2.578533      -0.228948       0.125413       1.536958       0.024834       1.409349           0.000007
           62              H       8.135826       3.660074       7.361169       0.098667       1.114400 0.78382694E+01  0.76493418E+02                                 1.766382                            1.626718      -0.890252       2.441556                    0.998249       3.564805       9.922657       0.495754       1.266006      -0.711444      -0.011853       0.036158       0.001046       0.038065      -0.000081       0.007932       0.009073      -0.008817      -0.059165      -0.024017       0.007133       0.016884              1.843588       1.821524      -0.547280      -0.087471       2.324578       0.147682       1.384661           0.000002
           63              H      10.409304       3.333018       7.715224       0.120793       1.119577 0.83154291E+01  0.83478742E+02                                 1.863846                            1.749060      -1.289693       2.274314                    0.993257       3.785817      11.170528       0.442241       1.379609      -0.686972       0.022409       0.032454       0.013587       0.041714      -0.000028       0.003067       0.010124      -0.008290      -0.039930      -0.017418       0.002841       0.014576              1.918758       2.059227       0.424500       0.253217       2.136591       0.223415       1.560456          -0.000009
           64              H      14.402910       0.381292       7.295114       0.123442       0.968064 0.69723715E+01  0.67336821E+02                                 1.720952                            1.623262      -1.279254       2.278711                    0.993688       3.772775      11.109661       0.447514       1.417189      -0.678757       0.025399       0.032268       0.010987       0.042509       0.004481       0.003105       0.009042       0.001131      -0.034216      -0.015440       0.002193       0.013247              1.783643       1.912610       0.381074       0.197545       1.972298       0.178873       1.466020          -0.000015
           65              H      15.300918      14.712612       6.824803       0.101845       1.185303 0.86435417E+01  0.86768805E+02                                 1.861996                            1.725219      -1.168016       2.310651                    0.995703       3.746743      10.709524       0.472505       1.291302      -0.705249       0.040519      -0.005659       0.002456       0.040986      -0.001985      -0.003619       0.004851       0.005785      -0.065284      -0.022825       0.007755       0.015069              1.941815       2.787293      -0.142850       0.194763       1.560578       0.046227       1.477573           0.000002
           66              H      13.868532      12.904762       6.320142       0.098718       1.020830 0.72540604E+01  0.69691792E+02                                 1.687588                            1.582069      -0.833037       2.467124                    0.998562       3.564662       9.964509       0.492725       1.293901      -0.704966       0.012353      -0.036089      -0.001661       0.038181      -0.000983       0.005751       0.008071      -0.006163      -0.057813      -0.022365       0.007707       0.014658              1.740745       1.631208      -0.426269      -0.019214       2.199934       0.117820       1.391093           0.000009
           67              H      11.606121      13.210453       6.158968       0.114149       1.000283 0.72912638E+01  0.71257503E+02                                 1.759195                            1.658936      -1.326345       2.246197                    0.993066       3.905688      11.595665       0.442783       1.415428      -0.678499      -0.021539      -0.031204      -0.007855       0.038721      -0.000369      -0.000030       0.006362      -0.003022      -0.035963      -0.013880       0.004456       0.009424              1.818684       1.874087       0.413846       0.183196       2.083429       0.153620       1.498536          -0.000000
           68              H       0.790500       7.926600       9.852764       0.123241       0.945416 0.68177238E+01  0.65623186E+02                                 1.705481                            1.613695      -1.295934       2.266365                    0.993703       3.831708      11.347755       0.444277       1.432303      -0.675432      -0.007432      -0.026291      -0.029504       0.040212       0.009271      -0.001700       0.002431      -0.011744       0.018455      -0.014396       0.005721       0.008675              1.755082       1.415296       0.015318      -0.012344       1.945106       0.419456       1.904845          -0.000016
           69              H       1.696413       9.938244       9.274122       0.107942       1.064172 0.77075930E+01  0.75506718E+02                                 1.764752                            1.654866      -1.010860       2.394631                    0.996647       3.650674      10.451801       0.469247       1.332410      -0.696790       0.010652       0.005448      -0.039105       0.040894       0.009458      -0.009540       0.001214      -0.017981       0.025419      -0.020284       0.007305       0.012979              1.817067       1.491177       0.079018      -0.333523       1.530335      -0.153062       2.429689          -0.000002
           70              H       1.889295      11.693502      10.835662       0.100372       1.041230 0.73390442E+01  0.70508849E+02                                 1.693146                            1.578288      -0.852886       2.459678                    0.998735       3.507430       9.712021       0.500884       1.272813      -0.709926       0.013691       0.034682      -0.008888       0.038331       0.007531      -0.005178       0.005412      -0.026357       0.019444      -0.019992       0.005725       0.014267              1.755733       1.484495       0.375063      -0.158747       2.202019      -0.369775       1.580687          -0.000007
           71              H      14.598954       5.022536      13.395954       0.120660       1.005095 0.73992118E+01  0.72361027E+02                                 1.751054                            1.662471      -1.256992       2.289378                    0.993551       3.766655      11.077445       0.447129       1.400728      -0.682318      -0.007417      -0.032682      -0.025112       0.041878       0.009567      -0.004817       0.003440      -0.023716       0.003606      -0.017568       0.002720       0.014848              1.794394       1.440236       0.090320       0.004853       1.986900       0.445191       1.956046          -0.000012
           72              H      11.934969       6.074376      11.599258       0.088326       1.346212 0.10104001E+02  0.10489218E+03                                 1.994709                            1.842859      -1.205472       2.296569                    0.995220       3.757425      10.728663       0.468095       1.260440      -0.713414       0.010711       0.040088      -0.023566       0.047719      -0.003291      -0.007435      -0.001859      -0.037462      -0.000726      -0.021585       0.002365       0.019220              2.052597       1.679262       0.237670      -0.223116       2.431400      -0.561501       2.047128          -0.000021
           73              H      10.834593       6.163125      13.620541       0.112357       1.198808 0.90826621E+01  0.91709518E+02                                 1.834518                            1.740952      -1.048830       2.369873                    0.997476       3.602592      10.108422       0.484745       1.251387      -0.715488      -0.003529       0.028384       0.013423       0.031596       0.000915      -0.010499      -0.002685      -0.028204       0.002964      -0.019883       0.005319       0.014564              1.843582       1.550869      -0.182081      -0.230096       2.153964       0.322958       1.825915          -0.000019
           74              H      10.851984       2.148054      13.580908       0.100910       1.288941 0.97865247E+01  0.10053554E+03                                 1.911437                            1.794741      -1.143104       2.315544                    0.996345       3.717135      10.471670       0.483068       1.234259      -0.718973      -0.005875      -0.024062       0.010294       0.026823       0.000635      -0.009964       0.003478      -0.022050       0.002956      -0.017212       0.005160       0.012052              1.929813       1.549509       0.129121      -0.204083       2.336220      -0.400359       1.903712          -0.000027
           75              H      11.966589       2.218725      11.612469       0.088504       1.455085 0.10930828E+02  0.11596365E+03                                 2.118255                            1.929811      -1.264586       2.269194                    0.993588       3.868658      11.240792       0.451887       1.277638      -0.709563       0.011715      -0.039580      -0.022722       0.047118       0.001621      -0.009707       0.001407      -0.029538      -0.010779      -0.019189       0.002491       0.016699              2.198054       1.770481      -0.347973      -0.289449       2.611837       0.602082       2.211844          -0.000038
           76              H       8.967432       6.016853      17.554777       0.087866       1.386621 0.10312856E+02  0.10781112E+03                                 2.045821                            1.870250      -1.224115       2.287540                    0.994280       3.830356      11.042542       0.460649       1.271896      -0.710470      -0.014144       0.039316       0.023156       0.047771      -0.005716      -0.005905      -0.001061      -0.033329       0.000096      -0.019478       0.001876       0.017602              2.117771       1.758843      -0.306774      -0.308852       2.553878       0.507615       2.040592          -0.000020
           77              H       9.844887       6.061228      15.414595       0.100927       1.262028 0.95274685E+01  0.97492322E+02                                 1.900011                            1.781430      -1.179493       2.301075                    0.995558       3.774491      10.709869       0.479206       1.249082      -0.714829       0.007561       0.023082      -0.013795       0.027933      -0.003179      -0.008458       0.000604      -0.022422       0.011227      -0.016879       0.006314       0.010565              1.922981       1.512179       0.113882      -0.185909       2.355628      -0.344976       1.901135          -0.000014
           78              H      10.150020       2.167776      15.530852       0.100757       1.275650 0.96578930E+01  0.99141071E+02                                 1.915673                            1.796252      -1.161948       2.307179                    0.996298       3.753033      10.658045       0.476268       1.252804      -0.714458       0.009782      -0.024205      -0.011741       0.028626       0.000153      -0.010227      -0.003463      -0.028844       0.007872      -0.020346       0.005780       0.014566              1.938850       1.597901      -0.302662      -0.256905       2.309884       0.344430       1.908765          -0.000020
           79              H       9.195096       2.207220      17.657823       0.088856       1.362110 0.10146913E+02  0.10573981E+03                                 2.031266                            1.862549      -1.197656       2.298701                    0.995545       3.804983      10.983431       0.458447       1.282072      -0.708433      -0.013641      -0.040467       0.023910       0.048942       0.003119      -0.010543       0.000244      -0.034389      -0.014077      -0.021659       0.001815       0.019844              2.101530       1.698007       0.249605      -0.255680       2.504529      -0.592937       2.102055          -0.000014
           80              H       1.274286       3.162094      13.258560       0.101398       1.058534 0.79147942E+01  0.78829582E+02                                 1.811061                            1.716066      -1.378960       2.209224                    0.992524       4.035049      12.031298       0.440754       1.395275      -0.682015      -0.015069       0.029992      -0.020014       0.039079       0.007487       0.008524      -0.005202      -0.015074      -0.006159      -0.016413       0.004505       0.011908              1.863875       1.530606       0.044585       0.076256       2.151384      -0.437935       1.909634          -0.000062
           81              H       2.526438       3.321513      15.211145       0.082884       1.096916 0.77605016E+01  0.75817836E+02                                 1.761693                            1.627806      -0.974376       2.392060                    0.996908       3.748319      10.562441       0.489641       1.280404      -0.706891       0.009852       0.029974       0.017343       0.036004       0.007926       0.011419      -0.007382      -0.019277       0.003715      -0.021063       0.007526       0.013537              1.832762       1.592465       0.516836       0.105940       2.245190       0.214174       1.660630          -0.000172
           82              H       2.667147       1.470932      16.690777       0.109413       1.212958 0.88158968E+01  0.88987056E+02                                 1.901829                            1.751351      -1.148278       2.330407                    0.995179       3.701588      10.629139       0.465087       1.304702      -0.703035       0.019592       0.002175       0.036780       0.041730       0.007326       0.017128      -0.002238      -0.015148      -0.001124      -0.023010       0.007981       0.015029              1.992796       1.786982       0.108735       0.625860       1.586601       0.067361       2.604804          -0.000016
           83              H       1.626849      15.922228      16.215181       0.131814       0.932541 0.66687549E+01  0.63810682E+02                                 1.691135                            1.597536      -1.293108       2.277263                    0.993973       3.736487      11.018921       0.446035       1.435120      -0.675365       0.004940      -0.031494       0.027467       0.042080       0.007298       0.005122      -0.008231      -0.010286       0.012126      -0.014859       0.002917       0.011941              1.745798       1.411175      -0.048394       0.128533       1.985587      -0.395627       1.840633          -0.000075
           84              H      10.804554      14.584419       3.041172       0.083026       1.164635 0.91836813E+01  0.94829525E+02                                 1.909050                            1.830032      -1.563904       2.112324                    0.992872       4.309441      13.037591       0.433758       1.367514      -0.686187      -0.051059       0.030674       0.005304       0.059800      -0.002600       0.004432      -0.001803      -0.004264      -0.036318      -0.013307       0.003291       0.010016              1.930167       2.251619      -0.452549       0.001985       1.978079       0.006488       1.560804          -0.000055
           85              H      13.599762      12.556340       3.516768       0.155288       0.985060 0.75928278E+01  0.74037545E+02                                 1.676057                            1.640708      -1.177837       2.330649                    0.997331       3.516862      10.015941       0.472463       1.329505      -0.697796      -0.006418      -0.017261       0.018603       0.026177      -0.004669      -0.009101      -0.009679      -0.007210      -0.010927      -0.016745       0.005062       0.011683              1.663095       1.485323       0.226043      -0.037536       1.986575      -0.259936       1.517386           0.000004
           86              H      14.198961      13.197305       2.177173       0.124396       1.072829 0.81781996E+01  0.79706385E+02                                 1.656422                            1.611248      -0.771325       2.497117                    0.999840       3.315810       8.871239       0.527925       1.190414      -0.731144       0.008070      -0.001879      -0.012618       0.015095      -0.008276       0.001843      -0.001243       0.000981       0.012139      -0.010323       0.002705       0.007617              1.642319       1.460429      -0.037179      -0.177229       1.348541       0.213444       2.117986          -0.000019
           87              H      14.671680      13.741303       3.606603       0.169354       1.009944 0.74415024E+01  0.71145604E+02                                 1.634722                            1.573308      -0.848077       2.506634                    0.999498       3.080932       8.281583       0.513594       1.247379      -0.719493       0.020750       0.008576       0.015374       0.027212      -0.002562       0.006828       0.003933       0.006133      -0.029081      -0.013401       0.002978       0.010423              1.645434       1.915865       0.188492       0.396866       1.428526       0.165102       1.591911          -0.000006
           88              H      12.292275      16.272293       3.181209       0.161162       0.919513 0.69986251E+01  0.67123367E+02                                 1.633089                            1.602511      -1.048276       2.405660                    0.997624       3.417234       9.773285       0.464114       1.376006      -0.689184      -0.020904       0.012944       0.009718       0.026438       0.000554      -0.003212       0.002183      -0.003504      -0.022814      -0.008925       0.003018       0.005907              1.620186       1.862297      -0.324710       0.007790       1.696090       0.004515       1.302170          -0.000000
           89              H      13.661421      15.932089       3.936878       0.160020       1.037617 0.78766955E+01  0.77461342E+02                                 1.744712                            1.679590      -1.087071       2.385317                    0.997235       3.428393       9.784022       0.463737       1.343055      -0.696498       0.009049       0.003828       0.021100       0.023275       0.003436       0.001376       0.000079      -0.009620      -0.012666      -0.005326      -0.002717       0.008042              1.758089       1.636360       0.166875       0.460951       1.554583       0.201437       2.083325          -0.000002
           90              H      13.628220      16.006046       2.338347       0.124753       1.172795 0.90581147E+01  0.90424494E+02                                 1.757117                            1.695564      -0.814177       2.478613                    0.999712       3.341107       9.000429       0.515509       1.190205      -0.732325       0.010815       0.001557      -0.009891       0.014739       0.000301      -0.004781       0.002710      -0.009067      -0.001524      -0.007792       0.001549       0.006243              1.751008       1.608002       0.210419      -0.370155       1.670019      -0.255189       1.975003          -0.000015
           91              H       5.772231      16.193405       3.928951       0.126269       0.966798 0.69256111E+01  0.66826651E+02                                 1.724359                            1.621565      -1.299769       2.270746                    0.993554       3.776049      11.143738       0.445834       1.423776      -0.677424       0.026077      -0.030305      -0.011906       0.041715      -0.007672      -0.009860      -0.003453      -0.003793      -0.016648      -0.015457       0.003788       0.011669              1.784222       1.752913      -0.392493      -0.286498       1.998624       0.215693       1.601128          -0.000015
           92              H       6.003057       1.870303       3.041172       0.091653       1.137250 0.83100319E+01  0.82918319E+02                                 1.834332                            1.708614      -1.109500       2.330974                    0.995806       3.832145      11.056810       0.465953       1.317396      -0.699072       0.032193       0.005088      -0.018972       0.037712      -0.003377      -0.016952      -0.003802      -0.015497      -0.009281      -0.022476       0.009985       0.012491              1.907777       2.029712       0.067458      -0.591265       1.556610      -0.183515       2.137011          -0.000005
           93              H       4.637073       3.638709       3.722860       0.092734       1.128244 0.79771284E+01  0.78277795E+02                                 1.787237                            1.645067      -0.924064       2.419243                    0.997972       3.631798      10.173744       0.490639       1.272190      -0.709790       0.007493       0.038016      -0.006073       0.039220      -0.007857      -0.015152      -0.006423      -0.018655      -0.036363      -0.025843       0.007551       0.018292              1.867491       1.431370       0.203685      -0.186094       2.347661      -0.521100       1.823440          -0.000013
           94              H       3.008643       3.316583       5.331960       0.116435       1.144015 0.85225898E+01  0.86000020E+02                                 1.882822                            1.763990      -1.274138       2.276676                    0.993434       3.814998      11.248694       0.443330       1.369153      -0.688971      -0.023164       0.033439       0.010239       0.041947      -0.007676      -0.008931      -0.005495      -0.013608      -0.023847      -0.017580       0.003242       0.014338              1.942759       1.939127      -0.424040      -0.330497       2.180275       0.245486       1.708874           0.000003
           95              H       0.924885       0.373074       8.766820       0.122920       0.922492 0.66758646E+01  0.63778963E+02                                 1.667284                            1.589552      -1.233148       2.300470                    0.994222       3.725776      10.913351       0.451713       1.419297      -0.678480      -0.025863       0.029336       0.011507       0.040766      -0.010152      -0.010761      -0.000959      -0.007310      -0.014028      -0.016516       0.001552       0.014964              1.715304       1.699066      -0.300342      -0.193968       1.891440       0.191145       1.555406          -0.000024
           96              H       0.765204      14.752056       9.755002       0.097886       1.086939 0.78995823E+01  0.77813798E+02                                 1.779153                            1.665862      -1.129664       2.327478                    0.995998       3.750075      10.742806       0.472007       1.317362      -0.699231      -0.025370      -0.008354       0.027344       0.038224      -0.002358      -0.013639      -0.007025      -0.017014       0.007844      -0.019856       0.005161       0.014695              1.838483       1.917458       0.072743      -0.589632       1.499581      -0.106146       2.098410          -0.000020
           97              H       2.050557      12.954067       9.012544       0.104158       1.010554 0.70037049E+01  0.66698338E+02                                 1.678917                            1.555612      -0.867981       2.457370                    0.998321       3.507743       9.762450       0.496378       1.295705      -0.704720      -0.005502      -0.036124       0.011422       0.038284      -0.008366      -0.014052      -0.005543      -0.017338      -0.025941      -0.023298       0.006926       0.016372              1.750448       1.357640       0.127835      -0.114780       2.275601      -0.491570       1.618101          -0.000003
           98              H       3.612585      13.233462       7.334747       0.122872       1.006549 0.73075199E+01  0.71309266E+02                                 1.759279                            1.656933      -1.288925       2.276945                    0.993349       3.762626      11.087771       0.445512       1.408870      -0.680686       0.022951      -0.033602      -0.009482       0.041782      -0.007634      -0.007874      -0.006361      -0.014645      -0.010470      -0.016358       0.003404       0.012954              1.816144       1.819213      -0.408310      -0.264336       2.055381       0.205601       1.573839          -0.000007
           99              H      15.533325       8.012062       6.856509       0.119431       1.011018 0.73574729E+01  0.71997800E+02                                 1.766396                            1.663008      -1.311813       2.256591                    0.993312       3.859560      11.430089       0.444042       1.409586      -0.679856      -0.024353      -0.027899       0.011617       0.038812      -0.000030      -0.004409      -0.007198       0.002460      -0.031499      -0.014274       0.005510       0.008763              1.816764       1.944476       0.398463      -0.144958       2.056430      -0.185142       1.449385          -0.000012
          100              H      14.689071      10.081229       6.544729       0.098166       1.079769 0.77129260E+01  0.75467103E+02                                 1.770636                            1.645402      -1.001150       2.390736                    0.996920       3.682033      10.487467       0.475567       1.316304      -0.699883      -0.036610       0.004179       0.009917       0.038159      -0.001059      -0.003250      -0.004880       0.008068      -0.060942      -0.021507       0.006966       0.014541              1.841612       2.578531      -0.228947      -0.125413       1.536957      -0.024834       1.409349           0.000007
          101              H       0.230826      11.877574       5.849831       0.098666       1.114400 0.78382658E+01  0.76493390E+02                                 1.766384                            1.626719      -0.890251       2.441557                    0.998249       3.564806       9.922667       0.495753       1.266008      -0.711443      -0.011853       0.036158      -0.001046       0.038065      -0.000081      -0.007932      -0.009073      -0.008817      -0.059165      -0.024017       0.007133       0.016884              1.843589       1.821526      -0.547280       0.087471       2.324580      -0.147682       1.384662           0.000004
          102              H       2.504304      11.550518       5.495776       0.120792       1.119580 0.83154620E+01  0.83479160E+02                                 1.863851                            1.749064      -1.289697       2.274312                    0.993257       3.785824      11.170556       0.442240       1.379609      -0.686972       0.022409       0.032454      -0.013587       0.041713      -0.000028      -0.003067      -0.010124      -0.008291      -0.039930      -0.017418       0.002841       0.014576              1.918762       2.059231       0.424501      -0.253218       2.136597      -0.223416       1.560460          -0.000006
          103              H       6.497910       8.598792       5.915886       0.123441       0.968063 0.69723643E+01  0.67336728E+02                                 1.720951                            1.623261      -1.279254       2.278712                    0.993688       3.772770      11.109641       0.447514       1.417189      -0.678757       0.025399       0.032268      -0.010987       0.042509       0.004482      -0.003105      -0.009042       0.001130      -0.034216      -0.015441       0.002193       0.013248              1.783642       1.912609       0.381073      -0.197544       1.972297      -0.178872       1.466019          -0.000016
          104              H       7.395918       6.495112       6.386197       0.101845       1.185302 0.86435361E+01  0.86768727E+02                                 1.861995                            1.725218      -1.168016       2.310651                    0.995703       3.746741      10.709514       0.472505       1.291301      -0.705249       0.040519      -0.005659      -0.002456       0.040986      -0.001985       0.003619      -0.004851       0.005785      -0.065284      -0.022825       0.007755       0.015069              1.941814       2.787291      -0.142850      -0.194763       1.560577      -0.046227       1.477573          -0.000000
          105              H       5.963532       4.687262       6.890858       0.098718       1.020830 0.72540592E+01  0.69691773E+02                                 1.687588                            1.582068      -0.833037       2.467124                    0.998562       3.564661       9.964503       0.492725       1.293900      -0.704966       0.012353      -0.036089       0.001661       0.038181      -0.000983      -0.005751      -0.008071      -0.006163      -0.057813      -0.022365       0.007707       0.014658              1.740744       1.631208      -0.426269       0.019214       2.199933      -0.117819       1.391092           0.000008
          106              H       3.701121       4.992953       7.052032       0.114149       1.000281 0.72912473E+01  0.71257295E+02                                 1.759192                            1.658934      -1.326342       2.246199                    0.993066       3.905683      11.595643       0.442783       1.415427      -0.678499      -0.021539      -0.031204       0.007855       0.038721      -0.000369       0.000030      -0.006362      -0.003022      -0.035963      -0.013880       0.004457       0.009424              1.818681       1.874084       0.413845      -0.183196       2.083426      -0.153620       1.498534           0.000000
          107              H       8.695500      16.144100       3.358236       0.123241       0.945419 0.68177431E+01  0.65623412E+02                                 1.705483                            1.613697      -1.295935       2.266365                    0.993703       3.831711      11.347764       0.444277       1.432301      -0.675432      -0.007432      -0.026291       0.029504       0.040211       0.009271       0.001700      -0.002431      -0.011744       0.018455      -0.014396       0.005721       0.008675              1.755084       1.415297       0.015318       0.012344       1.945108      -0.419456       1.904847          -0.000016
          108              H       9.601413       1.720744       3.936878       0.107941       1.064173 0.77076042E+01  0.75506862E+02                                 1.764755                            1.654867      -1.010861       2.394630                    0.996647       3.650677      10.451815       0.469246       1.332411      -0.696789       0.010652       0.005448       0.039105       0.040894       0.009458       0.009540      -0.001214      -0.017981       0.025419      -0.020284       0.007305       0.012979              1.817070       1.491179       0.079018       0.333523       1.530337       0.153062       2.429693           0.000000
          109              H       9.794295       3.476002       2.375338       0.100372       1.041235 0.73390815E+01  0.70509284E+02                                 1.693150                            1.578291      -0.852886       2.459678                    0.998735       3.507435       9.712034       0.500885       1.272811      -0.709926       0.013691       0.034682       0.008888       0.038331       0.007531       0.005178      -0.005412      -0.026357       0.019444      -0.019992       0.005725       0.014267              1.755738       1.484498       0.375065       0.158748       2.202026       0.369777       1.580690           0.000001
          110              H       6.693954      13.240036      26.237046       0.120659       1.005103 0.73992792E+01  0.72361861E+02                                 1.751063                            1.662478      -1.257001       2.289373                    0.993551       3.766673      11.077516       0.447128       1.400728      -0.682318      -0.007417      -0.032682       0.025111       0.041877       0.009567       0.004818      -0.003440      -0.023716       0.003606      -0.017568       0.002720       0.014848              1.794404       1.440242       0.090321      -0.004854       1.986912      -0.445196       1.956057          -0.000007
          111              H       4.029969      14.291876       1.611742       0.088326       1.346222 0.10104093E+02  0.10489343E+03                                 1.994722                            1.842870      -1.205489       2.296561                    0.995220       3.757444      10.728751       0.468093       1.260444      -0.713413       0.010711       0.040088       0.023567       0.047720      -0.003291       0.007435       0.001859      -0.037463      -0.000726      -0.021586       0.002365       0.019220              2.052611       1.679273       0.237673       0.223119       2.431417       0.561507       2.047144          -0.000013
          112              H       2.929593      14.380625      26.012459       0.112358       1.198817 0.90827566E+01  0.91710767E+02                                 1.834531                            1.740964      -1.048843       2.369867                    0.997476       3.602613      10.108517       0.484742       1.251391      -0.715487      -0.003529       0.028384      -0.013424       0.031596       0.000916       0.010500       0.002685      -0.028205       0.002964      -0.019884       0.005319       0.014565              1.843596       1.550879      -0.182082       0.230099       2.153979      -0.322961       1.825929          -0.000009
          113              H       2.946984      10.365555      26.052092       0.100910       1.288952 0.97866295E+01  0.10053692E+03                                 1.911450                            1.794752      -1.143121       2.315536                    0.996345       3.717157      10.471761       0.483066       1.234261      -0.718973      -0.005875      -0.024062      -0.010295       0.026823       0.000635       0.009964      -0.003478      -0.022051       0.002955      -0.017212       0.005160       0.012053              1.929826       1.549518       0.129122       0.204086       2.336234       0.400362       1.903727          -0.000019
          114              H       4.061589      10.436225       1.598531       0.088504       1.455102 0.10930987E+02  0.11596584E+03                                 2.118276                            1.929828      -1.264603       2.269186                    0.993588       3.868688      11.240926       0.451883       1.277642      -0.709562       0.011715      -0.039580       0.022722       0.047118       0.001622       0.009707      -0.001407      -0.029539      -0.010779      -0.019190       0.002490       0.016699              2.198077       1.770497      -0.347978       0.289454       2.611865      -0.602091       2.211868          -0.000030
          115              H       1.062432      14.234353      22.078223       0.087866       1.386634 0.10312976E+02  0.10781272E+03                                 2.045836                            1.870262      -1.224131       2.287532                    0.994279       3.830378      11.042636       0.460647       1.271898      -0.710469      -0.014144       0.039317      -0.023156       0.047771      -0.005716       0.005905       0.001061      -0.033330       0.000095      -0.019478       0.001876       0.017602              2.117787       1.758855      -0.306777       0.308855       2.553898      -0.507620       2.040608          -0.000014
          116              H       1.939887      14.278728      24.218405       0.100928       1.262036 0.95275430E+01  0.97493336E+02                                 1.900022                            1.781440      -1.179504       2.301071                    0.995558       3.774509      10.709956       0.479203       1.249087      -0.714828       0.007562       0.023082       0.013795       0.027933      -0.003178       0.008458      -0.000604      -0.022423       0.011227      -0.016880       0.006314       0.010565              1.922993       1.512188       0.113883       0.185911       2.355642       0.344978       1.901148          -0.000005
          117              H       2.245020      10.385276      24.102148       0.100757       1.275661 0.96580082E+01  0.99142583E+02                                 1.915687                            1.796264      -1.161963       2.307172                    0.996298       3.753057      10.658143       0.476266       1.252806      -0.714458       0.009783      -0.024205       0.011741       0.028626       0.000153       0.010227       0.003463      -0.028845       0.007873      -0.020347       0.005780       0.014566              1.938864       1.597912      -0.302665       0.256908       2.309901      -0.344433       1.908779          -0.000013
          118              H       1.290096      10.424720      21.975177       0.088856       1.362118 0.10146990E+02  0.10574087E+03                                 2.031278                            1.862558      -1.197667       2.298696                    0.995545       3.805001      10.983513       0.458444       1.282076      -0.708433      -0.013641      -0.040467      -0.023910       0.048942       0.003119       0.010543      -0.000244      -0.034389      -0.014078      -0.021659       0.001815       0.019844              2.101543       1.698017       0.249607       0.255682       2.504544       0.592942       2.102069          -0.000010
          119              H       9.179286      11.379594      26.374440       0.101399       1.058538 0.79148356E+01  0.78830116E+02                                 1.811067                            1.716072      -1.378970       2.209219                    0.992523       4.035063      12.031358       0.440753       1.395276      -0.682014      -0.015069       0.029992       0.020014       0.039079       0.007487      -0.008524       0.005201      -0.015074      -0.006159      -0.016413       0.004505       0.011908              1.863881       1.530611       0.044585      -0.076256       2.151391       0.437937       1.909641          -0.000060
          120              H      10.431438      11.539013      24.421855       0.082885       1.096924 0.77605754E+01  0.75818775E+02                                 1.761704                            1.627816      -0.974396       2.392050                    0.996908       3.748343      10.562541       0.489638       1.280407      -0.706890       0.009852       0.029974      -0.017342       0.036004       0.007926      -0.011420       0.007383      -0.019278       0.003716      -0.021064       0.007526       0.013538              1.832774       1.592475       0.516841      -0.105941       2.245206      -0.214176       1.660641          -0.000171
          121              H      10.572147       9.688432      22.942223       0.109414       1.212960 0.88159211E+01  0.88987417E+02                                 1.901836                            1.751357      -1.148287       2.330403                    0.995178       3.701598      10.629196       0.465085       1.304707      -0.703034       0.019592       0.002175      -0.036781       0.041730       0.007326      -0.017128       0.002237      -0.015149      -0.001125      -0.023010       0.007981       0.015029              1.992802       1.786987       0.108735      -0.625863       1.586606      -0.067360       2.604814          -0.000016
          122              H       9.531849       7.704728      23.417819       0.131815       0.932545 0.66687964E+01  0.63811218E+02                                 1.691144                            1.597544      -1.293126       2.277255                    0.993973       3.736509      11.019020       0.446033       1.435124      -0.675364       0.004940      -0.031494      -0.027467       0.042080       0.007298      -0.005123       0.008230      -0.010286       0.012126      -0.014859       0.002918       0.011940              1.745807       1.411181      -0.048394      -0.128534       1.985599       0.395630       1.840643          -0.000071
          123              H       2.899554       6.366919      10.169828       0.083026       1.164632 0.91836561E+01  0.94829213E+02                                 1.909049                            1.830031      -1.563903       2.112325                    0.992872       4.309437      13.037581       0.433758       1.367516      -0.686187      -0.051059       0.030674      -0.005304       0.059800      -0.002600      -0.004432       0.001802      -0.004264      -0.036318      -0.013307       0.003291       0.010016              1.930165       2.251617      -0.452548      -0.001985       1.978077      -0.006488       1.560803          -0.000055
          124              H       5.694762       4.338840       9.694232       0.155288       0.985060 0.75928224E+01  0.74037473E+02                                 1.676056                            1.640707      -1.177836       2.330650                    0.997331       3.516860      10.015931       0.472463       1.329505      -0.697796      -0.006418      -0.017261      -0.018603       0.026177      -0.004669       0.009101       0.009679      -0.007210      -0.010927      -0.016745       0.005062       0.011683              1.663094       1.485322       0.226042       0.037536       1.986575       0.259936       1.517385           0.000005
          125              H       6.293961       4.979805      11.033827       0.124396       1.072826 0.81781643E+01  0.79705924E+02                                 1.656416                            1.611242      -0.771322       2.497118                    0.999840       3.315802       8.871200       0.527928       1.190411      -0.731145       0.008071      -0.001879       0.012618       0.015095      -0.008276      -0.001842       0.001243       0.000981       0.012139      -0.010323       0.002705       0.007617              1.642313       1.460424      -0.037179       0.177228       1.348537      -0.213443       2.117977          -0.000021
          126              H       6.766680       5.523803       9.604397       0.169354       1.009941 0.74414781E+01  0.71145293E+02                                 1.634717                            1.573304      -0.848076       2.506634                    0.999498       3.080927       8.281557       0.513596       1.247376      -0.719493       0.020750       0.008576      -0.015374       0.027212      -0.002562      -0.006828      -0.003933       0.006133      -0.029081      -0.013401       0.002978       0.010423              1.645429       1.915858       0.188491      -0.396864       1.428522      -0.165101       1.591906          -0.000009
          127              H       4.387275       8.054793      10.029791       0.161162       0.919513 0.69986324E+01  0.67123460E+02                                 1.633090                            1.602512      -1.048278       2.405658                    0.997624       3.417238       9.773301       0.464114       1.376007      -0.689184      -0.020904       0.012944      -0.009718       0.026438       0.000554       0.003212      -0.002183      -0.003504      -0.022814      -0.008925       0.003018       0.005907              1.620187       1.862299      -0.324711      -0.007789       1.696091      -0.004515       1.302171          -0.000004
          128              H       5.756421       7.714589       9.274122       0.160020       1.037617 0.78767042E+01  0.77461479E+02                                 1.744715                            1.679593      -1.087070       2.385318                    0.997235       3.428399       9.784055       0.463735       1.343059      -0.696497       0.009049       0.003829      -0.021100       0.023275       0.003436      -0.001377      -0.000079      -0.009620      -0.012666      -0.005326      -0.002717       0.008042              1.758093       1.636362       0.166876      -0.460952       1.554586      -0.201437       2.083330          -0.000004
          129              H       5.723220       7.788546      10.872653       0.124753       1.172803 0.90582093E+01  0.90425777E+02                                 1.757134                            1.695580      -0.814176       2.478614                    0.999712       3.341124       9.000525       0.515502       1.190215      -0.732323       0.010815       0.001557       0.009891       0.014738       0.000301       0.004781      -0.002710      -0.009067      -0.001524      -0.007792       0.001549       0.006243              1.751026       1.608017       0.210423       0.370161       1.670037       0.255194       1.975023          -0.000023
          130              H       2.132769       8.459094      17.139951       0.126269       0.966799 0.69256198E+01  0.66826756E+02                                 1.724360                            1.621566      -1.299770       2.270746                    0.993554       3.776052      11.143749       0.445834       1.423776      -0.677424      -0.026077       0.030305      -0.011906       0.041715      -0.007672       0.009860       0.003453      -0.003793      -0.016649      -0.015457       0.003788       0.011669              1.784223       1.752915      -0.392493       0.286499       1.998624      -0.215693       1.601129          -0.000016
          131              H       1.901943       6.347197      16.252172       0.091652       1.137252 0.83100402E+01  0.82918414E+02                                 1.834333                            1.708614      -1.109499       2.330974                    0.995806       3.832146      11.056810       0.465953       1.317395      -0.699072      -0.032193      -0.005088      -0.018972       0.037712      -0.003377       0.016952       0.003802      -0.015497      -0.009281      -0.022476       0.009985       0.012491              1.907778       2.029713       0.067458       0.591265       1.556610       0.183515       2.137011          -0.000004
          132              H       3.267927       4.578791      16.933860       0.092734       1.128242 0.79771116E+01  0.78277577E+02                                 1.787234                            1.645065      -0.924061       2.419244                    0.997972       3.631793      10.173722       0.490640       1.272189      -0.709790      -0.007493      -0.038016      -0.006073       0.039220      -0.007857       0.015152       0.006423      -0.018655      -0.036363      -0.025843       0.007551       0.018292              1.867487       1.431368       0.203684       0.186093       2.347656       0.521098       1.823437          -0.000013
          133              H       4.896357       4.900917      18.542960       0.116435       1.144015 0.85225881E+01  0.86000012E+02                                 1.882822                            1.763991      -1.274140       2.276676                    0.993434       3.815000      11.248706       0.443329       1.369155      -0.688971       0.023164      -0.033439       0.010239       0.041947      -0.007676       0.008932       0.005496      -0.013608      -0.023847      -0.017580       0.003242       0.014338              1.942759       1.939127      -0.424040       0.330497       2.180276      -0.245486       1.708874           0.000001
          134              H       6.980115       7.844425      21.977820       0.122919       0.922498 0.66759188E+01  0.63779626E+02                                 1.667292                            1.589560      -1.233165       2.300462                    0.994221       3.725795      10.913428       0.451712       1.419299      -0.678479       0.025862      -0.029336       0.011507       0.040766      -0.010151       0.010761       0.000959      -0.007311      -0.014027      -0.016515       0.001552       0.014963              1.715313       1.699074      -0.300344       0.193969       1.891451      -0.191146       1.555414          -0.000023
          135              H       7.139796       9.900444      22.966002       0.097886       1.086942 0.78996129E+01  0.77814170E+02                                 1.779156                            1.665864      -1.129665       2.327477                    0.995998       3.750083      10.742831       0.472007       1.317360      -0.699231       0.025370       0.008354       0.027343       0.038224      -0.002358       0.013639       0.007025      -0.017014       0.007844      -0.019856       0.005161       0.014695              1.838486       1.917461       0.072743       0.589634       1.499583       0.106147       2.098414          -0.000019
          136              H       5.854443      11.698433      22.223544       0.104158       1.010554 0.70037126E+01  0.66698421E+02                                 1.678917                            1.555612      -0.867982       2.457369                    0.998321       3.507743       9.762446       0.496379       1.295703      -0.704720       0.005502       0.036124       0.011421       0.038284      -0.008366       0.014052       0.005543      -0.017338      -0.025941      -0.023298       0.006926       0.016372              1.750447       1.357640       0.127835       0.114780       2.275601       0.491570       1.618101          -0.000001
          137              H       4.292415      11.419038      20.545747       0.122871       1.006550 0.73075256E+01  0.71309337E+02                                 1.759280                            1.656934      -1.288927       2.276944                    0.993349       3.762629      11.087782       0.445512       1.408871      -0.680686      -0.022951       0.033602      -0.009482       0.041782      -0.007634       0.007874       0.006361      -0.014645      -0.010470      -0.016358       0.003404       0.012954              1.816145       1.819214      -0.408310       0.264336       2.055382      -0.205601       1.573839          -0.000006
          138              H       8.181675       0.205437      20.067509       0.119431       1.011017 0.73574616E+01  0.71997660E+02                                 1.766394                            1.663007      -1.311812       2.256592                    0.993312       3.859558      11.430080       0.444042       1.409586      -0.679856       0.024353       0.027899       0.011617       0.038812      -0.000030       0.004409       0.007198       0.002460      -0.031498      -0.014274       0.005510       0.008763              1.816762       1.944474       0.398462       0.144957       2.056428       0.185141       1.449384          -0.000013
          139              H       9.025929      14.571271      19.755729       0.098166       1.079770 0.77129310E+01  0.75467162E+02                                 1.770637                            1.645402      -1.001151       2.390736                    0.996920       3.682035      10.487472       0.475567       1.316303      -0.699883       0.036610      -0.004179       0.009917       0.038159      -0.001059       0.003250       0.004880       0.008068      -0.060942      -0.021507       0.006966       0.014541              1.841612       2.578532      -0.228947       0.125413       1.536957       0.024834       1.409349           0.000006
          140              H       7.674174      12.774925      19.060831       0.098666       1.114400 0.78382698E+01  0.76493424E+02                                 1.766383                            1.626719      -0.890252       2.441556                    0.998249       3.564804       9.922655       0.495754       1.266006      -0.711444       0.011853      -0.036158      -0.001046       0.038065      -0.000081       0.007932       0.009073      -0.008817      -0.059165      -0.024017       0.007133       0.016884              1.843588       1.821524      -0.547280      -0.087471       2.324579       0.147682       1.384661           0.000001
          141              H       5.400696      13.101982      18.706776       0.120792       1.119582 0.83154751E+01  0.83479325E+02                                 1.863852                            1.749065      -1.289698       2.274311                    0.993257       3.785827      11.170568       0.442240       1.379609      -0.686972      -0.022409      -0.032454      -0.013587       0.041713      -0.000028       0.003067       0.010124      -0.008291      -0.039931      -0.017418       0.002841       0.014576              1.918764       2.059233       0.424502       0.253218       2.136599       0.223416       1.560460          -0.000011
          142              H       1.407090      16.053708      19.126886       0.123440       0.968064 0.69723766E+01  0.67336872E+02                                 1.720952                            1.623262      -1.279256       2.278710                    0.993688       3.772773      11.109650       0.447514       1.417189      -0.678757      -0.025399      -0.032268      -0.010987       0.042509       0.004482       0.003105       0.009042       0.001130      -0.034216      -0.015441       0.002193       0.013248              1.783643       1.912611       0.381074       0.197544       1.972298       0.178872       1.466020          -0.000016
          143              H       0.509082       1.722388      19.597197       0.101845       1.185302 0.86435356E+01  0.86768713E+02                                 1.861994                            1.725217      -1.168015       2.310651                    0.995703       3.746739      10.709504       0.472506       1.291301      -0.705249      -0.040519       0.005659      -0.002456       0.040986      -0.001985      -0.003619       0.004851       0.005785      -0.065284      -0.022825       0.007755       0.015069              1.941813       2.787291      -0.142851       0.194763       1.560577       0.046226       1.477572          -0.000000
          144              H       1.941468       3.530238      20.101858       0.098718       1.020831 0.72540604E+01  0.69691782E+02                                 1.687587                            1.582068      -0.833037       2.467124                    0.998562       3.564661       9.964501       0.492726       1.293899      -0.704966      -0.012353       0.036089       0.001661       0.038181      -0.000983       0.005751       0.008071      -0.006163      -0.057813      -0.022365       0.007707       0.014658              1.740744       1.631208      -0.426269      -0.019214       2.199933       0.117819       1.391092           0.000007
          145              H       4.203879       3.224547      20.263032       0.114149       1.000282 0.72912510E+01  0.71257341E+02                                 1.759193                            1.658934      -1.326343       2.246198                    0.993066       3.905684      11.595647       0.442783       1.415427      -0.678499       0.021539       0.031204       0.007855       0.038721      -0.000369      -0.000030       0.006362      -0.003022      -0.035963      -0.013880       0.004457       0.009424              1.818682       1.874084       0.413845       0.183196       2.083427       0.153620       1.498534          -0.000001
          146              H      15.019500       8.508399      16.569236       0.123241       0.945417 0.68177301E+01  0.65623256E+02                                 1.705481                            1.613695      -1.295935       2.266365                    0.993703       3.831708      11.347753       0.444277       1.432302      -0.675432       0.007433       0.026291       0.029504       0.040211       0.009271      -0.001700       0.002431      -0.011743       0.018455      -0.014396       0.005721       0.008675              1.755083       1.415296       0.015318      -0.012343       1.945106       0.419456       1.904846          -0.000017
          147              H      14.113587       6.496755      17.147878       0.107942       1.064170 0.77075812E+01  0.75506589E+02                                 1.764752                            1.654866      -1.010862       2.394631                    0.996647       3.650673      10.451804       0.469246       1.332412      -0.696789      -0.010652      -0.005448       0.039105       0.040894       0.009458      -0.009540       0.001214      -0.017980       0.025419      -0.020284       0.007305       0.012979              1.817067       1.491177       0.079018      -0.333522       1.530336      -0.153062       2.429688          -0.000004
          148              H      13.920705       4.741497      15.586338       0.100372       1.041235 0.73390849E+01  0.70509338E+02                                 1.693151                            1.578292      -0.852892       2.459675                    0.998735       3.507439       9.712053       0.500884       1.272812      -0.709926      -0.013691      -0.034682       0.008888       0.038331       0.007531      -0.005178       0.005412      -0.026357       0.019445      -0.019992       0.005725       0.014267              1.755739       1.484499       0.375065      -0.158748       2.202028      -0.369778       1.580691          -0.000007
          149              H       1.211046      11.412464      13.026046       0.120659       1.005103 0.73992806E+01  0.72361878E+02                                 1.751064                            1.662479      -1.257002       2.289373                    0.993551       3.766671      11.077511       0.447128       1.400729      -0.682318       0.007417       0.032682       0.025111       0.041877       0.009567      -0.004818       0.003440      -0.023716       0.003606      -0.017568       0.002720       0.014848              1.794404       1.440242       0.090320       0.004854       1.986913       0.445197       1.956058          -0.000012
          150              H       3.875031      10.360624      14.822742       0.088325       1.346211 0.10103985E+02  0.10489192E+03                                 1.994704                            1.842854      -1.205471       2.296569                    0.995220       3.757420      10.728628       0.468097       1.260436      -0.713414      -0.010711      -0.040088       0.023566       0.047719      -0.003291      -0.007435      -0.001860      -0.037461      -0.000727      -0.021585       0.002365       0.019220              2.052592       1.679258       0.237670      -0.223115       2.431393      -0.561499       2.047123          -0.000022
          151              H       4.975407      10.271875      12.801459       0.112356       1.198801 0.90825908E+01  0.91708542E+02                                 1.834505                            1.740940      -1.048822       2.369876                    0.997476       3.602575      10.108333       0.484749       1.251380      -0.715490       0.003529      -0.028384      -0.013423       0.031595       0.000915      -0.010499      -0.002685      -0.028203       0.002965      -0.019883       0.005319       0.014564              1.843569       1.550859      -0.182079      -0.230094       2.153948       0.322955       1.825901          -0.000020
          152              H       4.958016      14.286945      12.841092       0.100909       1.288929 0.97864006E+01  0.10053383E+03                                 1.911417                            1.794723      -1.143094       2.315549                    0.996345       3.717110      10.471540       0.483074       1.234250      -0.718975       0.005875       0.024062      -0.010294       0.026823       0.000636      -0.009963       0.003478      -0.022050       0.002955      -0.017211       0.005159       0.012052              1.929792       1.549494       0.129119      -0.204080       2.336192      -0.400352       1.903691          -0.000028
          153              H       3.843411      14.216275      14.809531       0.088503       1.455087 0.10930839E+02  0.11596372E+03                                 2.118251                            1.929807      -1.264588       2.269192                    0.993588       3.868655      11.240756       0.451889       1.277631      -0.709564      -0.011714       0.039580       0.022722       0.047118       0.001622      -0.009707       0.001407      -0.029537      -0.010780      -0.019189       0.002490       0.016699              2.198049       1.770477      -0.347971      -0.289447       2.611832       0.602079       2.211838          -0.000039
          154              H       6.842568      10.418146       8.867223       0.087865       1.386624 0.10312887E+02  0.10781149E+03                                 2.045821                            1.870250      -1.224113       2.287540                    0.994280       3.830357      11.042532       0.460650       1.271892      -0.710470       0.014144      -0.039316      -0.023156       0.047770      -0.005716      -0.005904      -0.001061      -0.033329       0.000096      -0.019478       0.001876       0.017602              2.117771       1.758843      -0.306773      -0.308851       2.553879       0.507613       2.040591          -0.000018
          155              H       5.965113      10.373772      11.007405       0.100927       1.262022 0.95274029E+01  0.97491434E+02                                 1.900001                            1.781421      -1.179486       2.301078                    0.995558       3.774476      10.709797       0.479208       1.249078      -0.714830      -0.007561      -0.023082       0.013795       0.027933      -0.003179      -0.008458       0.000604      -0.022421       0.011226      -0.016879       0.006314       0.010565              1.922970       1.512172       0.113882      -0.185907       2.355614      -0.344974       1.901125          -0.000014
          156              H       5.659980      14.267223      10.891148       0.100756       1.275642 0.96578128E+01  0.99139968E+02                                 1.915660                            1.796240      -1.161942       2.307182                    0.996298       3.753016      10.657956       0.476272       1.252798      -0.714460      -0.009782       0.024205       0.011741       0.028626       0.000153      -0.010226      -0.003463      -0.028843       0.007872      -0.020345       0.005780       0.014565              1.938836       1.597891      -0.302660      -0.256902       2.309868       0.344427       1.908751          -0.000020
          157              H       6.614904      14.227779       8.764177       0.088855       1.362111 0.10146913E+02  0.10573977E+03                                 2.031263                            1.862546      -1.197652       2.298702                    0.995545       3.804980      10.983403       0.458448       1.282068      -0.708434       0.013641       0.040467      -0.023910       0.048942       0.003119      -0.010542       0.000244      -0.034389      -0.014077      -0.021659       0.001815       0.019844              2.101527       1.698005       0.249604      -0.255678       2.504524      -0.592935       2.102051          -0.000012
          158              H      14.535714      13.272906      13.163440       0.101398       1.058538 0.79148259E+01  0.78829983E+02                                 1.811066                            1.716070      -1.378966       2.209221                    0.992523       4.035059      12.031337       0.440754       1.395275      -0.682014       0.015069      -0.029992       0.020014       0.039079       0.007487       0.008524      -0.005201      -0.015074      -0.006160      -0.016413       0.004505       0.011908              1.863879       1.530609       0.044585       0.076256       2.151390      -0.437937       1.909639          -0.000062
          159              H      13.283562      13.113487      11.210855       0.082884       1.096917 0.77605108E+01  0.75817963E+02                                 1.761696                            1.627809      -0.974376       2.392060                    0.996908       3.748323      10.562462       0.489640       1.280406      -0.706891      -0.009852      -0.029974      -0.017342       0.036003       0.007926       0.011420      -0.007382      -0.019277       0.003715      -0.021063       0.007526       0.013538              1.832765       1.592467       0.516837       0.105940       2.245194       0.214174       1.660632          -0.000171
          160              H      13.142853      14.964067       9.731223       0.109413       1.212960 0.88159173E+01  0.88987318E+02                                 1.901831                            1.751353      -1.148277       2.330407                    0.995179       3.701593      10.629158       0.465087       1.304702      -0.703035      -0.019592      -0.002175      -0.036780       0.041730       0.007327       0.017128      -0.002238      -0.015149      -0.001124      -0.023010       0.007981       0.015029              1.992798       1.786983       0.108735       0.625861       1.586603       0.067361       2.604807          -0.000015
          161              H      14.183151       0.512772      10.206819       0.131814       0.932544 0.66687817E+01  0.63811017E+02                                 1.691140                            1.597540      -1.293112       2.277261                    0.993973       3.736500      11.018974       0.446035       1.435121      -0.675365      -0.004940       0.031494      -0.027467       0.042080       0.007297       0.005122      -0.008230      -0.010286       0.012126      -0.014858       0.002917       0.011941              1.745803       1.411178      -0.048394       0.128533       1.985593      -0.395628       1.840637          -0.000074
          162              H       5.005446       1.850581      23.380828       0.083026       1.164633 0.91836732E+01  0.94829432E+02                                 1.909050                            1.830032      -1.563905       2.112324                    0.992872       4.309441      13.037595       0.433758       1.367515      -0.686187       0.051059      -0.030674      -0.005304       0.059800      -0.002600       0.004432      -0.001803      -0.004264      -0.036318      -0.013307       0.003291       0.010016              1.930167       2.251617      -0.452548       0.001985       1.978079       0.006488       1.560804          -0.000056
          163              H       2.210238       3.878660      22.905232       0.155288       0.985061 0.75928263E+01  0.74037467E+02                                 1.676052                            1.640703      -1.177837       2.330649                    0.997331       3.516854      10.015887       0.472466       1.329498      -0.697797       0.006418       0.017261      -0.018603       0.026177      -0.004669      -0.009102      -0.009679      -0.007210      -0.010927      -0.016745       0.005062       0.011683              1.663090       1.485318       0.226041      -0.037535       1.986570      -0.259934       1.517381           0.000003
          164              H       1.611039       3.237695      24.244827       0.124395       1.072814 0.81780336E+01  0.79704191E+02                                 1.656392                            1.611220      -0.771315       2.497121                    0.999840       3.315770       8.871038       0.527937       1.190397      -0.731148      -0.008071       0.001879       0.012618       0.015096      -0.008275       0.001842      -0.001243       0.000981       0.012138      -0.010322       0.002705       0.007617              1.642288       1.460405      -0.037178      -0.177224       1.348520       0.213437       2.117941          -0.000018
          165              H       1.138320       2.693696      22.815397       0.169354       1.009932 0.74413807E+01  0.71144011E+02                                 1.634695                            1.573285      -0.848075       2.506635                    0.999498       3.080904       8.281430       0.513605       1.247361      -0.719497      -0.020751      -0.008576      -0.015374       0.027212      -0.002562       0.006828       0.003933       0.006134      -0.029081      -0.013401       0.002978       0.010422              1.645407       1.915830       0.188488       0.396855       1.428506       0.165098       1.591884          -0.000008
          166              H       3.517725       0.162707      23.240791       0.161162       0.919514 0.69986460E+01  0.67123628E+02                                 1.633091                            1.602513      -1.048280       2.405657                    0.997624       3.417243       9.773320       0.464113       1.376007      -0.689184       0.020904      -0.012944      -0.009718       0.026438       0.000554      -0.003212       0.002183      -0.003503      -0.022814      -0.008925       0.003018       0.005907              1.620189       1.862301      -0.324711       0.007789       1.696093       0.004515       1.302172          -0.000002
          167              H       2.148579       0.502911      22.485122       0.160020       1.037618 0.78767074E+01  0.77461522E+02                                 1.744716                            1.679594      -1.087070       2.385318                    0.997235       3.428399       9.784057       0.463735       1.343059      -0.696497      -0.009049      -0.003828      -0.021100       0.023276       0.003436       0.001377       0.000079      -0.009620      -0.012666      -0.005326      -0.002717       0.008042              1.758093       1.636363       0.166876       0.460953       1.554587       0.201437       2.083330          -0.000003
          168              H       2.181780       0.428953      24.083653       0.124752       1.172801 0.90581815E+01  0.90425388E+02                                 1.757129                            1.695575      -0.814176       2.478614                    0.999712       3.341119       9.000492       0.515505       1.190211      -0.732324      -0.010815      -0.001557       0.009891       0.014738       0.000301      -0.004781       0.002711      -0.009067      -0.001524      -0.007792       0.001549       0.006243              1.751020       1.608012       0.210423      -0.370159       1.670033      -0.255194       1.975016          -0.000017
          169              H       5.112954       6.240369      24.165561       0.294284       0.527004 0.34046241E+01  0.28018525E+02                                 1.245151                            1.212597      -1.133977       2.433023                    0.998228       2.952577       8.544938       0.459552       1.619554      -0.644007       0.016160      -0.008032      -0.014913       0.023410      -0.001031      -0.001624       0.000075      -0.018216       0.019936      -0.012625       0.005815       0.006810              1.254642       1.574057      -0.167965      -0.018325       1.129524       0.002214       1.060345          -0.000036
          170              H       3.800724       6.071089      24.852533       0.252697       0.628092 0.36751819E+01  0.30234812E+02                                 1.311081                            1.184983      -0.915634       2.525025                    0.999879       2.765809       7.510244       0.519638       1.432770      -0.677089      -0.022892      -0.008168       0.013776       0.027938      -0.002003      -0.005973       0.005037       0.015569       0.000040      -0.010307      -0.001628       0.011934              1.375060       1.070921       0.278323      -0.203732       1.686410      -0.502729       1.367850          -0.000011
          171              H       4.444191       3.175242      25.462881       0.279188       0.584127 0.39213096E+01  0.33325725E+02                                 1.318501                            1.287826      -1.199498       2.393635                    0.997858       3.045195       8.864210       0.454405       1.586042      -0.649425       0.009095      -0.010665      -0.020236       0.024616      -0.004976      -0.003260       0.000380      -0.004779      -0.018297      -0.007628      -0.001236       0.008864              1.328205       1.082394      -0.039700      -0.146093       1.177579       0.149712       1.724641          -0.000026
          172              H       4.858413       3.673222       0.361981       0.299346       0.513393 0.32882867E+01  0.26471192E+02                                 1.179872                            1.157904      -1.049145       2.509289                    0.999768       2.547301       6.980150       0.497617       1.528998      -0.662118       0.029774       0.004858       0.025081       0.039232      -0.002910       0.008881      -0.004550       0.017363      -0.011649      -0.010705      -0.005077       0.015782              1.185171       1.237161       0.167657       0.248261       1.135635       0.097105       1.182716           0.000005
          173              H       2.686119       6.412937      23.180021       0.129401       1.023856 0.76907448E+01  0.73398262E+02                                 1.580503                            1.543715      -0.603134       2.587516                    0.999993       3.114311       8.094850       0.552321       1.161976      -0.739731      -0.020190      -0.005131      -0.002341       0.020963       0.005812       0.001760      -0.002323       0.022425       0.033461      -0.018448       0.006765       0.011683              1.573369       2.048406       0.164177       0.029607       1.366693      -0.030886       1.305008          -0.000012
          174              H       4.036293       5.931391      22.466627       0.162634       0.956186 0.70705554E+01  0.68324204E+02                                 1.694120                            1.621389      -1.255796       2.290533                    0.997102       3.643150      10.629072       0.454604       1.394286      -0.683522       0.012757      -0.015479      -0.018385       0.027210      -0.005500       0.016453       0.008214       0.002596       0.017963      -0.020350       0.000878       0.019471              1.716916       1.483097      -0.235392      -0.224004       1.872504       0.392611       1.795146          -0.000006
          175              H       3.735903       7.492716      22.641012       0.154278       0.928117 0.68281182E+01  0.64857159E+02                                 1.623318                            1.566002      -0.884176       2.477644                    0.998947       3.346835       9.417006       0.478778       1.346837      -0.695325       0.004256       0.021952      -0.014706       0.026763      -0.000620       0.012390      -0.005189      -0.013861       0.010538      -0.016631       0.002778       0.013853              1.642519       1.275950       0.064745       0.009051       2.064691      -0.365793       1.586917           0.000000
          176              H       4.738257       8.620157      24.123286       0.166328       0.872888 0.65848211E+01  0.62171988E+02                                 1.569762                            1.547701      -0.972680       2.436756                    0.998875       3.378735       9.573799       0.475548       1.364148      -0.690984       0.011207       0.018082      -0.011883       0.024367       0.003056       0.000665       0.003976      -0.020877      -0.000371      -0.010816      -0.001435       0.012251              1.560874       1.336133       0.168759      -0.185282       1.642861      -0.320949       1.703628          -0.000003
          177              H       4.967502       8.035071      25.594991       0.156387       0.921608 0.67774118E+01  0.64378150E+02                                 1.619222                            1.562950      -0.998920       2.417414                    0.998393       3.422806       9.691056       0.477061       1.351630      -0.693386       0.017640       0.008571       0.018354       0.026861       0.003434       0.006281       0.005534      -0.012204       0.006567      -0.010372      -0.001296       0.011668              1.629467       1.630971      -0.014259       0.500076       1.354310       0.033948       1.903120          -0.000031
          178              H       3.484524       8.342406      25.079762       0.142092       0.976024 0.71715710E+01  0.67413923E+02                                 1.541941                            1.497936      -0.648143       2.571726                    0.999994       3.077518       7.999151       0.555351       1.173285      -0.736234      -0.017445       0.011680       0.006952       0.022116       0.001399      -0.003784       0.007192       0.003784      -0.027097      -0.013281       0.005953       0.007328              1.539415       1.774666      -0.332200      -0.172300       1.549645       0.139095       1.293933          -0.000018
          179              H       2.414187       4.370067      26.110220       0.157419       0.911267 0.65911301E+01  0.60456056E+02                                 1.454886                            1.422678      -0.685796       2.567535                    0.999978       2.920068       7.413713       0.579885       1.151555      -0.742228      -0.023113      -0.003298       0.004220       0.023725      -0.004735      -0.001473      -0.004262       0.005860      -0.040052      -0.014627       0.002357       0.012269              1.446307       1.876767       0.182238      -0.039204       1.242253      -0.013211       1.219900          -0.000012
          180              H       3.595194       4.973231      25.217157       0.135584       0.952622 0.61300452E+01  0.56909976E+02                                 1.664881                            1.480835      -1.054943       2.379190                    0.998129       3.536089       9.968751       0.491814       1.341469      -0.693177       0.004006       0.010793      -0.020539       0.023545      -0.012206       0.000109      -0.007507       0.001681      -0.010166      -0.013686      -0.001771       0.015457              1.759539       1.216001       0.249898      -0.229167       2.038594      -0.692075       2.024022          -0.000014
          181              H       3.574641       5.234547       0.372550       0.157524       0.983159 0.73108977E+01  0.69360357E+02                                 1.573539                            1.533932      -0.841769       2.491387                    0.999688       3.113042       8.246890       0.534925       1.206904      -0.727834      -0.001092       0.017677       0.017874       0.025163      -0.011134      -0.000490      -0.000836      -0.023250       0.005824      -0.017099       0.001945       0.015153              1.567728       1.313850       0.133539       0.148804       1.642153       0.359072       1.747181          -0.000137
          182              H       2.771493       2.315691       0.784733       0.156407       0.990842 0.74427424E+01  0.70482376E+02                                 1.554244                            1.526044      -0.723101       2.549634                    0.999967       3.000098       7.778839       0.551222       1.173362      -0.737609      -0.018398       0.000847       0.011738       0.021840      -0.000268      -0.009270      -0.007028      -0.005088      -0.035264      -0.017775       0.005966       0.011809              1.539169       1.928726      -0.010927      -0.293469       1.278793      -0.036697       1.409987          -0.000009
          183              H       4.276605       1.983704       1.215412       0.165216       0.891344 0.62411910E+01  0.57487715E+02                                 1.529698                            1.455394      -0.891834       2.473211                    0.999613       3.155310       8.509739       0.522485       1.272697      -0.711093       0.015969      -0.009921       0.016711       0.025154       0.008870       0.004110      -0.005132      -0.005656      -0.030074      -0.014196      -0.000258       0.014455              1.554305       1.403736      -0.122590       0.406316       1.318208      -0.264360       1.940972          -0.000006
          184              H       3.721674       1.489011      26.221193       0.155541       0.895107 0.64484788E+01  0.59410540E+02                                 1.492093                            1.449594      -0.714584       2.555499                    0.999968       3.036457       7.980411       0.544043       1.221988      -0.724085       0.005968      -0.025763      -0.011853       0.028980       0.002929      -0.007633       0.003181      -0.025519       0.000474      -0.016906       0.003411       0.013495              1.490709       1.153296       0.014235       0.003224       1.699621       0.373796       1.619208          -0.000014
          185              H       2.792046       1.977130      10.954561       0.294284       0.527003 0.34046119E+01  0.28018398E+02                                 1.245149                            1.212595      -1.133974       2.433025                    0.998228       2.952571       8.544915       0.459552       1.619554      -0.644007      -0.016160       0.008032      -0.014912       0.023410      -0.001031       0.001624      -0.000075      -0.018216       0.019937      -0.012625       0.005815       0.006810              1.254640       1.574055      -0.167964       0.018325       1.129522      -0.002214       1.060343          -0.000035
          186              H       4.104276       2.146411      11.641533       0.252697       0.628091 0.36751783E+01  0.30234781E+02                                 1.311082                            1.184983      -0.915634       2.525025                    0.999879       2.765809       7.510249       0.519638       1.432772      -0.677088       0.022892       0.008168       0.013776       0.027938      -0.002003       0.005973      -0.005037       0.015569       0.000040      -0.010306      -0.001628       0.011934              1.375061       1.070921       0.278323       0.203732       1.686411       0.502730       1.367851          -0.000010
          187              H       3.460809       5.042258      12.251881       0.279188       0.584127 0.39213069E+01  0.33325694E+02                                 1.318500                            1.287826      -1.199495       2.393636                    0.997858       3.045193       8.864201       0.454405       1.586042      -0.649425      -0.009095       0.010665      -0.020236       0.024616      -0.004976       0.003260      -0.000380      -0.004779      -0.018297      -0.007628      -0.001236       0.008864              1.328204       1.082394      -0.039700       0.146093       1.177578      -0.149712       1.724639          -0.000025
          188              H       3.046587       4.544277      13.572981       0.299346       0.513393 0.32882850E+01  0.26471177E+02                                 1.179872                            1.157905      -1.049145       2.509289                    0.999768       2.547300       6.980149       0.497617       1.528999      -0.662117      -0.029774      -0.004858       0.025082       0.039232      -0.002910      -0.008881       0.004550       0.017363      -0.011649      -0.010705      -0.005077       0.015782              1.185171       1.237162       0.167657      -0.248261       1.135635      -0.097105       1.182715           0.000006
          189              H       5.218881       1.804563       9.969021       0.129401       1.023860 0.76907811E+01  0.73398740E+02                                 1.580511                            1.543722      -0.603135       2.587516                    0.999993       3.114317       8.094889       0.552318       1.161981      -0.739730       0.020190       0.005131      -0.002341       0.020963       0.005812      -0.001760       0.002323       0.022424       0.033461      -0.018448       0.006764       0.011683              1.573377       2.048417       0.164178      -0.029608       1.366700       0.030886       1.305014          -0.000008
          190              H       3.868707       2.286108       9.255627       0.162633       0.956185 0.70705536E+01  0.68324185E+02                                 1.694120                            1.621389      -1.255795       2.290533                    0.997102       3.643150      10.629073       0.454604       1.394287      -0.683522      -0.012757       0.015479      -0.018385       0.027210      -0.005500      -0.016453      -0.008214       0.002596       0.017963      -0.020350       0.000878       0.019471              1.716916       1.483098      -0.235392       0.224005       1.872504      -0.392611       1.795146          -0.000004
          191              H       4.169097       0.724784       9.430012       0.154278       0.928117 0.68281178E+01  0.64857158E+02                                 1.623318                            1.566003      -0.884177       2.477644                    0.998947       3.346835       9.417008       0.478778       1.346838      -0.695325      -0.004256      -0.021952      -0.014706       0.026763      -0.000620      -0.012390       0.005189      -0.013861       0.010538      -0.016631       0.002778       0.013853              1.642520       1.275950       0.064746      -0.009051       2.064692       0.365794       1.586918           0.000001
          192              H       3.166743      16.032342      10.912286       0.166327       0.872887 0.65848083E+01  0.62171826E+02                                 1.569760                            1.547699      -0.972674       2.436760                    0.998875       3.378728       9.573770       0.475548       1.364147      -0.690984      -0.011207      -0.018082      -0.011883       0.024367       0.003056      -0.000665      -0.003976      -0.020878      -0.000371      -0.010816      -0.001435       0.012251              1.560872       1.336132       0.168759       0.185282       1.642859       0.320949       1.703625          -0.000006
          193              H       2.937498       0.182428      12.383991       0.156387       0.921604 0.67773695E+01  0.64377631E+02                                 1.619216                            1.562945      -0.998912       2.417419                    0.998393       3.422791       9.690997       0.477062       1.351629      -0.693387      -0.017640      -0.008571       0.018354       0.026861       0.003434      -0.006281      -0.005534      -0.012205       0.006567      -0.010372      -0.001296       0.011668              1.629461       1.630965      -0.014259      -0.500073       1.354305      -0.033948       1.903112          -0.000034
          194              H       4.420476      16.310094      11.868762       0.142091       0.976024 0.71715687E+01  0.67413887E+02                                 1.541940                            1.497935      -0.648144       2.571725                    0.999994       3.077516       7.999142       0.555351       1.173284      -0.736234       0.017445      -0.011680       0.006952       0.022116       0.001399       0.003784      -0.007192       0.003784      -0.027097      -0.013281       0.005953       0.007328              1.539414       1.774666      -0.332198       0.172300       1.549643      -0.139094       1.293932          -0.000020
          195              H       5.490813       3.847434      12.899220       0.157419       0.911276 0.65912277E+01  0.60457255E+02                                 1.454904                            1.422695      -0.685799       2.567533                    0.999978       2.920090       7.413820       0.579876       1.151566      -0.742225       0.023112       0.003298       0.004220       0.023725      -0.004734       0.001472       0.004262       0.005860      -0.040051      -0.014626       0.002357       0.012269              1.446325       1.876793       0.182242       0.039205       1.242268       0.013211       1.219913          -0.000016
          196              H       4.309806       3.244269      12.006157       0.135583       0.952622 0.61300398E+01  0.56909949E+02                                 1.664884                            1.480837      -1.054941       2.379191                    0.998129       3.536094       9.968787       0.491811       1.341476      -0.693176      -0.004006      -0.010793      -0.020539       0.023545      -0.012206      -0.000109       0.007507       0.001681      -0.010165      -0.013686      -0.001771       0.015457              1.759543       1.216004       0.249899       0.229169       2.038599       0.692077       2.024027          -0.000013
          197              H       4.330359       2.982952      13.583550       0.157524       0.983153 0.73108523E+01  0.69359881E+02                                 1.573541                            1.533934      -0.841755       2.491396                    0.999688       3.113033       8.246888       0.534921       1.206914      -0.727832       0.001092      -0.017677       0.017875       0.025163      -0.011134       0.000490       0.000836      -0.023251       0.005826      -0.017099       0.001946       0.015153              1.567729       1.313851       0.133540      -0.148805       1.642155      -0.359073       1.747182          -0.000140
          198              H       5.133507       5.901809      13.995733       0.156407       0.990859 0.74429159E+01  0.70484528E+02                                 1.554271                            1.526069      -0.723107       2.549631                    0.999967       3.000130       7.778986       0.551213       1.173374      -0.737606       0.018397      -0.000847       0.011738       0.021839      -0.000268       0.009269       0.007028      -0.005090      -0.035263      -0.017775       0.005966       0.011809              1.539195       1.928763      -0.010927       0.293477       1.278813       0.036698       1.410010          -0.000016
          199              H       3.628395       6.233795      14.426412       0.165217       0.891343 0.62411879E+01  0.57487698E+02                                 1.529700                            1.455395      -0.891837       2.473210                    0.999613       3.155311       8.509752       0.522483       1.272700      -0.711092      -0.015969       0.009921       0.016711       0.025154       0.008870      -0.004110       0.005132      -0.005656      -0.030074      -0.014196      -0.000258       0.014455              1.554307       1.403738      -0.122590      -0.406318       1.318209       0.264360       1.940974          -0.000006
          200              H       4.183326       6.728489      13.010193       0.155541       0.895108 0.64484873E+01  0.59410650E+02                                 1.492096                            1.449597      -0.714583       2.555499                    0.999968       3.036459       7.980424       0.544041       1.221990      -0.724085      -0.005968       0.025763      -0.011852       0.028980       0.002929       0.007633      -0.003181      -0.025519       0.000475      -0.016906       0.003411       0.013495              1.490711       1.153298       0.014235      -0.003223       1.699624      -0.373797       1.619211          -0.000016
          201              H      10.697046      10.194630       2.256439       0.294284       0.527005 0.34046346E+01  0.28018633E+02                                 1.245152                            1.212599      -1.133979       2.433022                    0.998228       2.952581       8.544952       0.459552       1.619553      -0.644007      -0.016160       0.008032       0.014912       0.023410      -0.001031      -0.001624       0.000075      -0.018216       0.019936      -0.012624       0.005815       0.006810              1.254644       1.574060      -0.167965      -0.018325       1.129525       0.002214       1.060346          -0.000035
          202              H      12.009276      10.363911       1.569467       0.252697       0.628092 0.36751797E+01  0.30234793E+02                                 1.311082                            1.184983      -0.915634       2.525025                    0.999879       2.765809       7.510247       0.519638       1.432771      -0.677088       0.022892       0.008168      -0.013776       0.027938      -0.002003      -0.005973       0.005037       0.015569       0.000040      -0.010307      -0.001628       0.011934              1.375061       1.070921       0.278323      -0.203732       1.686410      -0.502730       1.367852          -0.000010
          203              H      11.365809      13.259758       0.959119       0.279188       0.584127 0.39213079E+01  0.33325710E+02                                 1.318501                            1.287826      -1.199497       2.393635                    0.997858       3.045195       8.864212       0.454404       1.586043      -0.649425      -0.009095       0.010665       0.020236       0.024616      -0.004976      -0.003260       0.000380      -0.004779      -0.018297      -0.007628      -0.001236       0.008864              1.328205       1.082394      -0.039700      -0.146093       1.177579       0.149712       1.724640          -0.000026
          204              H      10.951587      12.761777      26.060019       0.299346       0.513392 0.32882831E+01  0.26471159E+02                                 1.179872                            1.157904      -1.049145       2.509289                    0.999768       2.547300       6.980149       0.497617       1.529000      -0.662117      -0.029774      -0.004858      -0.025082       0.039232      -0.002910       0.008881      -0.004550       0.017363      -0.011649      -0.010705      -0.005077       0.015782              1.185171       1.237161       0.167657       0.248261       1.135635       0.097105       1.182715           0.000005
          205              H      13.123881      10.022063       3.241979       0.129401       1.023857 0.76907500E+01  0.73398343E+02                                 1.580505                            1.543717      -0.603134       2.587517                    0.999993       3.114312       8.094861       0.552320       1.161978      -0.739730       0.020190       0.005131       0.002341       0.020963       0.005812       0.001760      -0.002322       0.022424       0.033461      -0.018448       0.006764       0.011683              1.573371       2.048409       0.164177       0.029608       1.366695      -0.030886       1.305010          -0.000010
          206              H      11.773707      10.503609       3.955373       0.162633       0.956187 0.70705698E+01  0.68324378E+02                                 1.694122                            1.621390      -1.255798       2.290532                    0.997102       3.643153      10.629083       0.454603       1.394287      -0.683522      -0.012757       0.015479       0.018385       0.027209      -0.005500       0.016453       0.008214       0.002596       0.017963      -0.020350       0.000878       0.019471              1.716917       1.483098      -0.235391      -0.224004       1.872505       0.392611       1.795147          -0.000005
          207              H      12.074097       8.942284       3.780988       0.154278       0.928118 0.68281251E+01  0.64857239E+02                                 1.623319                            1.566003      -0.884177       2.477644                    0.998947       3.346835       9.417006       0.478778       1.346837      -0.695325      -0.004256      -0.021952       0.014706       0.026763      -0.000620       0.012390      -0.005189      -0.013861       0.010538      -0.016631       0.002778       0.013853              1.642520       1.275950       0.064746       0.009051       2.064692      -0.365795       1.586919           0.000001
          208              H      11.071743       7.814842       2.298714       0.166328       0.872886 0.65848025E+01  0.62171752E+02                                 1.569759                            1.547698      -0.972673       2.436760                    0.998875       3.378724       9.573755       0.475549       1.364146      -0.690985      -0.011207      -0.018082       0.011883       0.024367       0.003056       0.000665       0.003976      -0.020878      -0.000371      -0.010816      -0.001435       0.012252              1.560871       1.336130       0.168759      -0.185281       1.642858      -0.320949       1.703624          -0.000002
          209              H      10.842498       8.399928       0.827009       0.156388       0.921605 0.67773797E+01  0.64377751E+02                                 1.619217                            1.562946      -0.998913       2.417418                    0.998393       3.422792       9.691001       0.477062       1.351628      -0.693387      -0.017640      -0.008571      -0.018354       0.026861       0.003434       0.006281       0.005534      -0.012205       0.006567      -0.010372      -0.001296       0.011668              1.629462       1.630965      -0.014258       0.500074       1.354306       0.033949       1.903115          -0.000030
          210              H      12.325476       8.092594       1.342238       0.142092       0.976015 0.71714775E+01  0.67412711E+02                                 1.541920                            1.497917      -0.648144       2.571725                    0.999994       3.077494       7.999025       0.555360       1.173271      -0.736237       0.017445      -0.011680      -0.006952       0.022116       0.001399      -0.003784       0.007192       0.003785      -0.027097      -0.013282       0.005952       0.007329              1.539393       1.774641      -0.332190      -0.172296       1.549620       0.139091       1.293917          -0.000016
          211              H      13.395813      12.064933       0.311780       0.157420       0.911277 0.65912375E+01  0.60457392E+02                                 1.454907                            1.422698      -0.685799       2.567533                    0.999978       2.920093       7.413840       0.579874       1.151569      -0.742224       0.023112       0.003298      -0.004220       0.023725      -0.004735      -0.001472      -0.004262       0.005860      -0.040052      -0.014627       0.002357       0.012269              1.446328       1.876799       0.182243      -0.039204       1.242270      -0.013211       1.219916          -0.000014
          212              H      12.214806      11.461769       1.204843       0.135584       0.952622 0.61300437E+01  0.56909996E+02                                 1.664885                            1.480838      -1.054942       2.379190                    0.998129       3.536096       9.968795       0.491811       1.341475      -0.693176      -0.004006      -0.010793       0.020539       0.023545      -0.012206       0.000109      -0.007507       0.001681      -0.010165      -0.013686      -0.001771       0.015457              1.759543       1.216004       0.249899      -0.229169       2.038598      -0.692076       2.024029          -0.000014
          213              H      12.235359      11.200452      26.049450       0.157524       0.983164 0.73109628E+01  0.69361213E+02                                 1.573554                            1.533946      -0.841770       2.491387                    0.999688       3.113056       8.246974       0.534918       1.206915      -0.727831       0.001092      -0.017677      -0.017874       0.025163      -0.011134      -0.000490      -0.000836      -0.023251       0.005824      -0.017099       0.001945       0.015153              1.567743       1.313861       0.133542       0.148807       1.642168       0.359078       1.747198          -0.000138
          214              H      13.038507      14.119308      25.637267       0.156407       0.990861 0.74429332E+01  0.70484736E+02                                 1.554273                            1.526071      -0.723108       2.549630                    0.999967       3.000133       7.778997       0.551212       1.173374      -0.737606       0.018397      -0.000847      -0.011737       0.021839      -0.000268      -0.009269      -0.007028      -0.005091      -0.035263      -0.017775       0.005965       0.011809              1.539197       1.928766      -0.010928      -0.293477       1.278814      -0.036699       1.410012          -0.000011
          215              H      11.533395      14.451295      25.206588       0.165217       0.891344 0.62411911E+01  0.57487727E+02                                 1.529700                            1.455395      -0.891837       2.473210                    0.999613       3.155311       8.509748       0.522484       1.272699      -0.711093      -0.015969       0.009921      -0.016711       0.025154       0.008870       0.004110      -0.005132      -0.005656      -0.030074      -0.014196      -0.000258       0.014455              1.554307       1.403738      -0.122590       0.406318       1.318209      -0.264360       1.940973          -0.000006
          216              H      12.088326      14.945989       0.200807       0.155542       0.895109 0.64484909E+01  0.59410676E+02                                 1.492095                            1.449596      -0.714584       2.555498                    0.999968       3.036457       7.980412       0.544042       1.221988      -0.724085      -0.005968       0.025763       0.011852       0.028980       0.002929      -0.007633       0.003181      -0.025519       0.000474      -0.016906       0.003411       0.013495              1.490710       1.153297       0.014235       0.003223       1.699622       0.373796       1.619210          -0.000013
          217              H      13.017954      14.457869      15.467439       0.294284       0.527006 0.34046364E+01  0.28018649E+02                                 1.245152                            1.212599      -1.133977       2.433022                    0.998228       2.952580       8.544946       0.459552       1.619552      -0.644007       0.016160      -0.008032       0.014912       0.023410      -0.001031       0.001624      -0.000075      -0.018216       0.019937      -0.012625       0.005815       0.006810              1.254644       1.574060      -0.167965       0.018325       1.129525      -0.002214       1.060346          -0.000036
          218              H      11.705724      14.288589      14.780467       0.252697       0.628092 0.36751820E+01  0.30234817E+02                                 1.311082                            1.184983      -0.915634       2.525025                    0.999879       2.765810       7.510250       0.519638       1.432771      -0.677088      -0.022892      -0.008168      -0.013776       0.027938      -0.002003       0.005973      -0.005037       0.015569       0.000040      -0.010306      -0.001628       0.011934              1.375061       1.070921       0.278323       0.203732       1.686411       0.502729       1.367851          -0.000010
          219              H      12.349191      11.392742      14.170119       0.279188       0.584127 0.39213105E+01  0.33325737E+02                                 1.318502                            1.287827      -1.199498       2.393635                    0.997858       3.045196       8.864215       0.454405       1.586043      -0.649425       0.009095      -0.010665       0.020236       0.024616      -0.004976       0.003260      -0.000380      -0.004779      -0.018297      -0.007628      -0.001236       0.008864              1.328205       1.082395      -0.039700       0.146094       1.177579      -0.149712       1.724641          -0.000025
          220              H      12.763413      11.890723      12.849019       0.299346       0.513393 0.32882859E+01  0.26471189E+02                                 1.179872                            1.157905      -1.049145       2.509289                    0.999768       2.547301       6.980154       0.497616       1.529000      -0.662117       0.029774       0.004858      -0.025081       0.039232      -0.002910      -0.008881       0.004550       0.017363      -0.011649      -0.010705      -0.005077       0.015782              1.185171       1.237162       0.167658      -0.248261       1.135636      -0.097105       1.182716           0.000006
          221              H      10.591119      14.630437      16.452979       0.129401       1.023858 0.76907654E+01  0.73398541E+02                                 1.580508                            1.543720      -0.603134       2.587517                    0.999993       3.114315       8.094877       0.552319       1.161980      -0.739730      -0.020190      -0.005131       0.002341       0.020963       0.005812      -0.001760       0.002323       0.022424       0.033461      -0.018448       0.006764       0.011683              1.573374       2.048413       0.164177      -0.029608       1.366697       0.030886       1.305012          -0.000010
          222              H      11.941293      14.148891      17.166373       0.162633       0.956187 0.70705699E+01  0.68324380E+02                                 1.694122                            1.621391      -1.255799       2.290531                    0.997102       3.643154      10.629087       0.454603       1.394287      -0.683522       0.012757      -0.015479       0.018385       0.027209      -0.005500      -0.016453      -0.008214       0.002596       0.017963      -0.020350       0.000878       0.019471              1.716918       1.483099      -0.235392       0.224005       1.872506      -0.392611       1.795148          -0.000006
          223              H      11.640903      15.710216      16.991988       0.154278       0.928117 0.68281219E+01  0.64857204E+02                                 1.623318                            1.566003      -0.884178       2.477644                    0.998947       3.346836       9.417010       0.478778       1.346837      -0.695325       0.004256       0.021952       0.014706       0.026763      -0.000620      -0.012390       0.005189      -0.013861       0.010538      -0.016631       0.002778       0.013853              1.642520       1.275950       0.064746      -0.009051       2.064692       0.365794       1.586918          -0.000000
          224              H      12.643257       0.402657      15.509714       0.166327       0.872887 0.65848171E+01  0.62171936E+02                                 1.569762                            1.547700      -0.972679       2.436757                    0.998875       3.378733       9.573790       0.475548       1.364148      -0.690984       0.011207       0.018082       0.011883       0.024367       0.003056      -0.000665      -0.003976      -0.020878      -0.000371      -0.010816      -0.001435       0.012251              1.560873       1.336133       0.168759       0.185283       1.642860       0.320949       1.703627          -0.000006
          225              H      12.872502      16.252572      14.038009       0.156387       0.921605 0.67773747E+01  0.64377703E+02                                 1.619217                            1.562946      -0.998913       2.417418                    0.998393       3.422794       9.691012       0.477061       1.351630      -0.693386       0.017641       0.008571      -0.018354       0.026861       0.003434      -0.006281      -0.005534      -0.012205       0.006567      -0.010372      -0.001296       0.011668              1.629463       1.630967      -0.014259      -0.500074       1.354307      -0.033948       1.903115          -0.000034
          226              H      11.389524       0.124906      14.553238       0.142092       0.976025 0.71715828E+01  0.67414065E+02                                 1.541943                            1.497938      -0.648144       2.571725                    0.999994       3.077520       7.999160       0.555350       1.173285      -0.736234      -0.017445       0.011680      -0.006952       0.022116       0.001399       0.003783      -0.007192       0.003783      -0.027097      -0.013281       0.005953       0.007328              1.539416       1.774668      -0.332200       0.172300       1.549646      -0.139095       1.293934          -0.000021
          227              H      10.319187      12.587567      13.522780       0.157420       0.911274 0.65912082E+01  0.60457012E+02                                 1.454899                            1.422691      -0.685798       2.567533                    0.999978       2.920086       7.413798       0.579878       1.151563      -0.742226      -0.023112      -0.003298      -0.004220       0.023725      -0.004735       0.001472       0.004262       0.005860      -0.040052      -0.014626       0.002357       0.012269              1.446321       1.876788       0.182240       0.039204       1.242264       0.013211       1.219910          -0.000017
          228              H      11.500194      13.190731      14.415843       0.135584       0.952622 0.61300403E+01  0.56909950E+02                                 1.664884                            1.480837      -1.054943       2.379191                    0.998129       3.536093       9.968781       0.491812       1.341474      -0.693176       0.004006       0.010793       0.020539       0.023545      -0.012206      -0.000109       0.007507       0.001681      -0.010165      -0.013686      -0.001771       0.015457              1.759542       1.216003       0.249899       0.229168       2.038598       0.692077       2.024026          -0.000013
          229              H      11.479641      13.452047      12.838450       0.157523       0.983153 0.73108446E+01  0.69359770E+02                                 1.573538                            1.533931      -0.841754       2.491396                    0.999688       3.113032       8.246875       0.534922       1.206911      -0.727832      -0.001092       0.017677      -0.017875       0.025163      -0.011134       0.000490       0.000836      -0.023250       0.005826      -0.017099       0.001946       0.015153              1.567727       1.313849       0.133540      -0.148804       1.642152      -0.359072       1.747179          -0.000140
          230              H      10.676493      10.533191      12.426267       0.156407       0.990857 0.74428968E+01  0.70484286E+02                                 1.554267                            1.526065      -0.723106       2.549631                    0.999967       3.000127       7.778969       0.551214       1.173372      -0.737606      -0.018397       0.000847      -0.011737       0.021839      -0.000268       0.009269       0.007028      -0.005090      -0.035263      -0.017775       0.005966       0.011809              1.539192       1.928758      -0.010927       0.293476       1.278810       0.036698       1.410007          -0.000016
          231              H      12.181605      10.201204      11.995588       0.165216       0.891344 0.62411931E+01  0.57487749E+02                                 1.529700                            1.455395      -0.891835       2.473211                    0.999613       3.155312       8.509751       0.522484       1.272699      -0.711092       0.015969      -0.009921      -0.016711       0.025154       0.008870      -0.004110       0.005132      -0.005656      -0.030074      -0.014196      -0.000258       0.014455              1.554307       1.403738      -0.122590      -0.406317       1.318209       0.264361       1.940973          -0.000005
          232              H      11.626674       9.706511      13.411807       0.155541       0.895108 0.64484878E+01  0.59410655E+02                                 1.492096                            1.449596      -0.714584       2.555499                    0.999968       3.036460       7.980426       0.544042       1.221990      -0.724085       0.005968      -0.025763       0.011853       0.028980       0.002928       0.007633      -0.003181      -0.025519       0.000474      -0.016906       0.003411       0.013495              1.490711       1.153298       0.014235      -0.003223       1.699624      -0.373797       1.619210          -0.000015
          233              C      10.809297       2.152985      20.939435       0.619856      23.068988 0.24918073E+03  0.52020621E+04                                 7.707356                            5.752712      -0.415247       1.927026                    0.998320      22.823917      66.082487       0.589092       0.498038      -0.997127      -0.035314       0.042517       0.021887       0.059446       0.049504      -0.071212      -0.060357      -0.016099      -0.029619      -0.079561      -0.041183       0.120744              9.180075       9.125222      -3.513381      -0.126729       9.918696       2.734793       8.496306          -0.000169
          234              C      11.685171       1.012396      20.516683      -0.123721      49.477301 0.52580124E+03  0.12907546E+05                                11.622429                            7.634786      -0.191742       1.913078                    0.998954      29.738907      86.138814       0.600179       0.415722      -1.069254       0.016445      -0.014378      -0.002511       0.021988       0.014375       0.031212       0.010777       0.033159       0.005512      -0.023558      -0.022252       0.045810             15.092078      14.333226      -3.620648      -7.144605      18.016803      -0.764820      12.926207           0.000644
          235              C      11.555529      16.188475      21.140242       0.041877      38.926068 0.44444307E+03  0.10495872E+05                                10.097806                            7.122069      -0.095687       1.971499                    0.999442      27.595737      79.246949       0.606005       0.427984      -1.058018      -0.010069      -0.010615       0.009699       0.017553       0.008983      -0.011875      -0.013602      -0.004492      -0.017817      -0.017109      -0.006233       0.023342             12.429543      11.291359      -0.993275      -5.722718      14.667068      -2.602753      11.330204          -0.000023
          236              C      10.584795      15.964959      22.181269      -0.122386      36.075730 0.47641917E+03  0.11521645E+05                                 9.669241                            7.432087      -0.111915       1.940297                    0.998311      30.208221      89.641011       0.582529       0.434774      -1.047139       0.007693      -0.004963      -0.030106       0.031467      -0.013733       0.006504       0.021711       0.012812      -0.045930      -0.033955       0.009603       0.024352             11.137241       9.748486      -0.140477      -4.757163      12.711071      -2.650582      10.952164          -0.000069
          237              C      10.466220      14.719186      22.714993      -0.127763      33.553549 0.45743896E+03  0.10924356E+05                                 9.033465                            7.136705       0.130506       2.001620                    0.999812      30.246987      88.492683       0.614257       0.417536      -1.060341       0.001912      -0.017683      -0.056490       0.059223       0.006352      -0.041993       0.001380       0.010586      -0.024106      -0.042865      -0.001018       0.043883             10.051284       8.708370      -1.199519      -3.649640      11.926708      -1.810141       9.518775          -0.000106
          238              C      11.285178      13.654198      22.305452      -0.135494      35.037275 0.45869551E+03  0.10934331E+05                                 9.234428                            7.094303       0.229767       2.026490                    0.999684      30.219978      87.609711       0.624471       0.411459      -1.066916      -0.036578       0.025750      -0.036516       0.057744       0.000727      -0.026242      -0.019999      -0.064652      -0.120628      -0.058536       0.001396       0.057140             10.519494       9.645316      -0.663098      -4.873925      11.334501      -1.620198      10.578666          -0.000049
          239              C      12.246426      13.844844      21.346334      -0.134777      37.095998 0.47328269E+03  0.11430775E+05                                 9.806744                            7.365038      -0.118102       1.928754                    0.999006      30.597320      90.836377       0.590052       0.429794      -1.049804      -0.015108       0.021863      -0.017077       0.031589      -0.019659       0.001595       0.020148      -0.009360      -0.085578      -0.037550      -0.000452       0.038002             11.392569      10.745169       0.130309      -5.780483      12.013779      -2.368074      11.418759          -0.000144
          240              C      12.421917      15.113626      20.733343       0.047761      38.522749 0.42869967E+03  0.10044705E+05                                10.028594                            6.993075      -0.155496       1.951774                    0.999409      27.513657      78.995896       0.611093       0.427774      -1.056936      -0.005173      -0.009600       0.010293       0.014995       0.008978      -0.012469      -0.009535      -0.007939      -0.006650      -0.015016      -0.005808       0.020824             12.479627      12.235065      -1.009596      -6.659389      13.267145      -2.087255      11.936673           0.000014
          241              C      13.346802      15.319063      19.718739      -0.138809      48.989244 0.52898974E+03  0.13011719E+05                                11.553303                            7.662495      -0.189283       1.913122                    0.999043      29.918572      86.882029       0.598266       0.416221      -1.068419      -0.009205       0.021338       0.009289       0.025027       0.014243       0.025090       0.017839       0.018989       0.009153      -0.023689      -0.016911       0.040600             14.979544      14.474774      -3.421432      -6.900101      17.489862      -1.237196      12.973996          -0.000371
          242              C      13.457472       0.134767      19.071400       0.038956      37.882458 0.44144326E+03  0.10418397E+05                                 9.923635                            7.106000      -0.072629       1.977430                    0.999595      27.668398      79.705006       0.605025       0.428950      -1.056305       0.021379       0.009050      -0.000717       0.023226       0.008837      -0.018829      -0.015026      -0.011845      -0.017389      -0.024254      -0.004531       0.028785             12.124948      10.689830      -1.216828      -5.176156      14.543081      -2.349757      11.141932          -0.000015
          243              C      14.352318       0.345135      17.972244      -0.149133      34.669671 0.48129685E+03  0.11654430E+05                                 9.355225                            7.432114       0.004950       1.975943                    0.998150      30.244088      89.431692       0.587740       0.430371      -1.051145       0.000952       0.011186       0.041546       0.043036      -0.015778       0.004191       0.022134       0.004566      -0.043135      -0.032591       0.005340       0.027251             10.602445       9.263023       0.054268      -3.990605      12.085935      -2.370667      10.458377          -0.000089
          244              C      14.439273       1.558038      17.388318      -0.102601      31.560908 0.43450693E+03  0.10245066E+05                                 8.691694                            6.981620       0.184881       2.030402                    0.999757      29.435803      85.596843       0.617506       0.420675      -1.058261      -0.005096       0.024664       0.041553       0.048590       0.003509      -0.021695      -0.010081       0.002621       0.028222      -0.020465      -0.008168       0.028634              9.581764       8.299546      -1.298310      -3.223400      11.583618      -1.141061       8.862127          -0.000101
          245              C      13.656678       2.631243      17.818997      -0.117150      32.473895 0.43604771E+03  0.10250011E+05                                 8.754527                            6.908379       0.308255       2.064550                    0.999582      29.285747      83.942489       0.634843       0.410440      -1.069003       0.028637      -0.026401       0.014466       0.041549      -0.009813      -0.016249      -0.022695      -0.038874      -0.053518      -0.039364       0.001524       0.037841              9.771566       8.810300      -1.182230      -3.845546      11.477155      -1.179105       9.027245          -0.000088
          246              C      12.749184       2.473467      18.828317      -0.132096      35.907899 0.48712071E+03  0.11828860E+05                                 9.586400                            7.476678      -0.046529       1.954497                    0.999088      30.388728      89.934044       0.586122       0.430340      -1.051352       0.013201      -0.018829       0.015329       0.027636      -0.019900       0.005400       0.009809      -0.013811      -0.052055      -0.025524      -0.004738       0.030263             10.877715      10.017330      -0.471096      -4.858337      12.099900      -2.073202      10.515915          -0.000074
          247              C      12.624285       1.199755      19.496794       0.039782      38.537667 0.43776426E+03  0.10307908E+05                                10.021083                            7.062518      -0.143812       1.953014                    0.999445      27.679819      79.594339       0.608788       0.427278      -1.057549       0.012551       0.015755       0.001340       0.020188       0.006506      -0.012772      -0.015953      -0.009800      -0.001975      -0.017747      -0.006877       0.024624             12.426281      11.968835      -1.527106      -6.399736      13.598679      -1.620740      11.711327          -0.000074
          248              C      14.219514      14.178474      19.285418       0.617049      24.017975 0.25607148E+03  0.53736451E+04                                 7.864597                            5.804688      -0.402415       1.926752                    0.998459      22.906450      66.136597       0.591522       0.493433      -1.001092       0.032565      -0.046087      -0.026934       0.062530       0.040429      -0.069519      -0.063391      -0.028580       0.026119      -0.077502      -0.040254       0.117756              9.466721      10.858130      -3.423795       0.666934       9.668078       2.391831       7.873955           0.000008
          249              C      14.391843      10.367198      19.245785       0.630023      22.574577 0.24354913E+03  0.50611711E+04                                 7.612171                            5.704688      -0.443593       1.918750                    0.998155      22.733691      65.910291       0.588211       0.501082      -0.994497       0.040920       0.035816      -0.024059       0.059465      -0.080882      -0.023716       0.002306       0.049895      -0.206406      -0.076610      -0.044644       0.121254              9.007431       8.353579       4.004192       0.000197       9.581082      -0.848631       9.087632          -0.000135
          250              C      13.530198       9.224965      19.708170      -0.143948      48.519299 0.53615559E+03  0.13237216E+05                                11.492164                            7.724049      -0.136314       1.927709                    0.998996      30.091865      87.652000       0.594525       0.417283      -1.067352      -0.011849      -0.015855       0.011589       0.022937       0.004158      -0.000511       0.017910       0.000494       0.102990      -0.025088      -0.014847       0.039935             14.577829      18.370534       0.748814      -2.599271      18.081325      -3.672239       7.281629           0.000780
          251              C      14.089872       7.970975      19.980316       0.049220      38.369187 0.43570348E+03  0.10255488E+05                                10.039408                            7.080661      -0.097313       1.972864                    0.999466      27.536858      79.375362       0.603049       0.431507      -1.054105       0.017988      -0.007337       0.000849       0.019445      -0.016431      -0.004561      -0.002091       0.005355      -0.040053      -0.016589      -0.006859       0.023448             12.248534      15.863596      -1.745932      -1.551614      14.912135      -2.556728       5.969872           0.000015
          252              C      15.506448       7.712945      19.816500      -0.135100      35.806073 0.46670525E+03  0.11241975E+05                                 9.623907                            7.359428      -0.107556       1.940466                    0.998220      30.308069      90.104668       0.584291       0.435188      -1.045658      -0.033791      -0.002294      -0.004776       0.034204       0.027805      -0.009640      -0.002474       0.000023       0.018829      -0.031644       0.003546       0.028098             11.007599      14.667503      -2.496226      -0.665307      12.846779      -1.616038       5.508513          -0.000038
          253              C       0.192882       6.500043      20.017307      -0.106485      32.633576 0.43299555E+03  0.10203370E+05                                 8.884071                            6.959019       0.101838       1.998479                    0.999819      29.660549      86.302949       0.619729       0.419415      -1.058761      -0.040361      -0.022405      -0.010963       0.047446      -0.001195      -0.013852       0.002012       0.044574      -0.098896      -0.035651      -0.005751       0.041402              9.872209      12.304999      -1.126494      -0.784200      12.085681      -1.890963       5.225947          -0.000046
          254              C      15.193410       5.413689      20.429490      -0.125454      34.310978 0.45227033E+03  0.10737350E+05                                 9.104643                            7.046963       0.197851       2.020041                    0.999708      29.957695      86.518238       0.626570       0.411753      -1.067307       0.002350       0.032233      -0.031088       0.044844      -0.013180      -0.016734      -0.015595      -0.046124      -0.135068      -0.054255       0.003861       0.050394             10.235131      13.972249      -1.194515      -1.165202      11.465046      -1.550669       5.268097          -0.000060
          255              C      13.846398       5.605978      20.627655      -0.139801      37.281173 0.48977971E+03  0.11922176E+05                                 9.839371                            7.496370      -0.075350       1.940160                    0.999068      30.801869      91.581328       0.584815       0.430262      -1.050293      -0.007098       0.028579      -0.013356       0.032334       0.027402      -0.011787      -0.009153      -0.038396      -0.017278      -0.032211      -0.008160       0.040371             11.252551      15.923068      -1.988136      -1.656440      12.144547      -1.471146       5.690039          -0.000049
          256              C      13.245618       6.901056      20.379289       0.044689      38.650333 0.43820505E+03  0.10328948E+05                                10.075775                            7.088748      -0.198114       1.937779                    0.999393      27.699869      79.896733       0.604275       0.430024      -1.055032       0.010786      -0.013386       0.002698       0.017401      -0.015920      -0.001402      -0.001112       0.007537      -0.043043      -0.014884      -0.008654       0.023538             12.361356      17.513449      -0.875296      -2.508012      13.518652      -2.262309       6.051968          -0.000046
          257              C      11.874891       7.098276      20.540463      -0.126424      49.338878 0.52931154E+03  0.13022608E+05                                11.626399                            7.670377      -0.210453       1.906151                    0.998893      29.851259      86.718074       0.597264       0.416825      -1.067951       0.011360       0.019669      -0.001347       0.022753       0.001693       0.008247       0.019384      -0.006963       0.107471      -0.023023      -0.020483       0.043506             15.031722      19.440937       1.359159      -3.489988      17.792065      -4.080349       7.862164           0.000144
          258              C      11.283597       8.340762      20.223399       0.040921      37.748061 0.44419876E+03  0.10503532E+05                                 9.914245                            7.136390      -0.078998       1.976394                    0.999560      27.699753      79.965812       0.602472       0.429943      -1.055314      -0.010036       0.004774       0.007464       0.013387      -0.011895      -0.005300      -0.002922      -0.000077      -0.053660      -0.019946      -0.000967       0.020913             11.989598      15.193613      -1.227285      -1.671379      14.553860      -2.786314       6.221320          -0.000007
          259              C       9.889155       8.556061      20.278885      -0.136200      35.429701 0.48895290E+03  0.11901612E+05                                 9.540438                            7.523252      -0.099287       1.939646                    0.998324      30.547706      90.938437       0.579685       0.434086      -1.047568       0.024059       0.007235       0.008586       0.026550       0.026357      -0.007381      -0.002209      -0.019974       0.007507      -0.030162       0.001807       0.028354             10.761011      14.102940      -1.684744      -1.147693      12.199720      -1.747757       5.980375          -0.000043
          260              C       9.354777       9.806764      20.006738      -0.118187      33.127858 0.45811214E+03  0.10931116E+05                                 8.950434                            7.137309       0.175385       2.019279                    0.999778      29.991946      87.360439       0.615581       0.416993      -1.061980       0.035380       0.016629       0.015991       0.042237      -0.004712      -0.006555      -0.006408       0.033060      -0.118096      -0.040979       0.003690       0.037290              9.926334      12.771379      -0.142068      -1.350769      11.345092      -1.971130       5.662531          -0.000099
          261              C      10.213260      10.884900      19.684390      -0.117397      32.431507 0.44849472E+03  0.10640967E+05                                 8.829595                            7.073798       0.268277       2.054166                    0.999730      29.619982      85.925182       0.617025       0.418388      -1.061498      -0.000908      -0.031011       0.026723       0.040947      -0.014543      -0.007311      -0.014719      -0.033893      -0.056827      -0.029576      -0.004752       0.034328              9.785875      12.845974      -0.240250      -1.547679      10.903832      -1.477547       5.607821          -0.000019
          262              C      11.553948      10.705759      19.594555      -0.147877      34.924234 0.48238622E+03  0.11707742E+05                                 9.439134                            7.455956      -0.062334       1.948603                    0.998580      30.646642      91.242974       0.583962       0.432158      -1.048233      -0.001561      -0.021873       0.017640       0.028143       0.022953      -0.001478      -0.006940      -0.025134       0.019978      -0.029643       0.004364       0.025279             10.641278      14.175706      -1.456073      -1.359465      11.988476      -1.359099       5.759652          -0.000062
          263              C      12.143661       9.430403      19.824427       0.038242      37.711869 0.44588682E+03  0.10550331E+05                                 9.898946                            7.139052      -0.083831       1.971690                    0.999586      27.795318      80.190386       0.603917       0.428635      -1.056431      -0.006718       0.011074       0.005208       0.013960      -0.015307       0.001634      -0.003837       0.009282      -0.053460      -0.018507      -0.006699       0.025207             12.030668      16.504796      -0.825455      -2.141546      13.527885      -2.342609       6.059323           0.000025
          264              C      10.999017       5.964261      20.989637       0.620198      23.641232 0.24933943E+03  0.52031583E+04                                 7.810372                            5.740458      -0.429686       1.921202                    0.998111      22.798931      65.870074       0.592238       0.495602      -0.998934      -0.039817      -0.042907       0.020390       0.061985      -0.077766      -0.020143       0.001612       0.042112      -0.230236      -0.081260      -0.039146       0.120407              9.428092       8.410520       4.096603      -1.193340       9.768212      -1.660883      10.105543           0.000040
          265              C       8.165865       2.179281      24.519616       0.631760      22.460456 0.24436523E+03  0.50851618E+04                                 7.606188                            5.733502      -0.501863       1.899374                    0.997951      22.824175      66.336920       0.583457       0.504466      -0.992281      -0.007215       0.042916      -0.046922       0.063996       0.027181       0.043833       0.074407      -0.080548       0.162981      -0.081748      -0.042912       0.124660              8.938254       8.889656      -0.300070      -0.806175       9.371937      -3.959518       8.553168          -0.000179
          266              C       8.036223       1.040335      25.489303      -0.148277      48.241354 0.53640105E+03  0.13253307E+05                                11.410970                            7.706318      -0.236566       1.890352                    0.998688      30.366013      88.669999       0.597085       0.415179      -1.068015       0.009307      -0.023335       0.010093       0.027074      -0.015746      -0.014016      -0.000535       0.039583      -0.021831      -0.023653      -0.009539       0.033192             14.366875       7.267872       3.176874       2.427288      17.437674      -2.143966      18.395078           0.000116
          267              C       8.452026       1.250703       0.391046       0.035727      38.673072 0.45584648E+03  0.10838314E+05                                10.017660                            7.193626      -0.194691       1.929793                    0.999389      28.079343      81.024970       0.605138       0.425705      -1.058968       0.012616       0.007373       0.008158       0.016736       0.018739       0.010148       0.009337      -0.016932       0.051339      -0.029403       0.001129       0.028274             12.096178       6.513023       2.907700       2.731301      13.485695      -0.189164      16.289816          -0.000050
          268              C       7.490778      16.282154      25.066551       0.032618      38.570167 0.45561811E+03  0.10833943E+05                                10.010217                            7.206756      -0.113999       1.958104                    0.999525      28.015788      80.904451       0.602574       0.427474      -1.057634       0.003017      -0.009725      -0.017652       0.020379       0.019831       0.003089       0.006147      -0.019672       0.054419      -0.031214       0.008300       0.022914             12.011992       6.586798       3.201916       2.472863      14.679019       0.324650      14.770161          -0.000020
          269              C       7.037031      16.040560      23.716387      -0.139876      35.325630 0.48536613E+03  0.11796196E+05                                 9.522415                            7.504869      -0.091681       1.943632                    0.998245      30.479200      90.755761       0.579143       0.435159      -1.046601       0.027121      -0.010091       0.020983       0.035744      -0.000882      -0.010125      -0.022329      -0.007527       0.018248      -0.022735      -0.004636       0.027371             10.677120       6.715551       2.551724       2.493385      12.318458       0.947677      12.997351          -0.000086
          270              C       6.507396      14.850666      23.375543      -0.100228      31.906334 0.43795519E+03  0.10337741E+05                                 8.738883                            6.996681       0.182148       2.029876                    0.999784      29.383456      85.247447       0.619048       0.419166      -1.060140       0.019983      -0.022410       0.026846       0.040276       0.014971       0.014211      -0.001601      -0.009458       0.091055      -0.033351      -0.000866       0.034217              9.576504       5.905794       2.327202       1.661766      11.625982      -0.420645      11.197736          -0.000082
          271              C       6.385659      13.790608      24.321451      -0.102741      32.627674 0.44330719E+03  0.10463888E+05                                 8.802870                            6.987975       0.255898       2.048500                    0.999701      29.306667      84.179883       0.628187       0.413075      -1.067281       0.012226       0.031332      -0.010938       0.035367       0.027851       0.001998       0.001891      -0.056646      -0.000862      -0.039611      -0.000411       0.040022              9.741476       5.877074       2.189834       1.914267      10.841868      -0.160041      12.505486          -0.000099
          272              C       9.019605       2.481685       0.805871      -0.154141      36.095315 0.49277656E+03  0.12015170E+05                                 9.603694                            7.518032      -0.073502       1.938259                    0.999301      30.944347      92.125294       0.584032       0.430120      -1.050228       0.001587      -0.021844      -0.002901       0.022093       0.006889      -0.009814      -0.026415      -0.042060      -0.017822      -0.025672      -0.015730       0.041402             10.792373       6.599101       2.673766       2.613672      11.612416       0.787722      14.165602          -0.000085
          273              C      11.971332       2.963230      25.248863       0.104012      26.554047 0.32708122E+03  0.72091605E+04                                 7.874404                            6.120029       0.046748       2.029818                    0.999626      26.234644      74.621416       0.647134       0.429420      -1.049089      -0.017589       0.053758       0.000498       0.056565       0.013609      -0.038888       0.016761       0.002689      -0.028926      -0.050118       0.012174       0.037945              8.811555       6.536816      -0.188229       3.776800       8.771977       0.042516      11.125872          -0.000043
          274              C      12.640095       2.894203       0.034349      -0.229321      35.816034 0.49031018E+03  0.11903654E+05                                 9.463036                            7.406180       0.043150       1.967909                    0.999840      31.288820      92.028250       0.601378       0.419516      -1.060033      -0.025838       0.009352       0.013026       0.030410      -0.006919       0.011931      -0.019909      -0.052557      -0.010091      -0.030027      -0.009673       0.039700             10.618862       7.881108       0.344945       5.104332       9.595940       0.783464      14.379539          -0.000024
          275              C      12.953133       4.087384       0.686972       0.095485      36.517781 0.40964447E+03  0.94666976E+04                                 9.740400                            6.839736      -0.102340       1.979510                    0.999451      26.509519      74.991481       0.618888       0.428255      -1.059212      -0.023278       0.002628      -0.003770       0.023728      -0.000079       0.013781       0.002104      -0.001710       0.017298      -0.013706      -0.002042       0.015748             12.151785       8.326374      -0.120496       6.844464       9.319476      -0.274659      18.809503          -0.000106
          276              C      12.621123       5.224686       0.007927      -0.223553      35.150089 0.44708165E+03  0.10613900E+05                                 9.309954                            7.040349       0.208879       2.025362                    0.999820      30.590969      89.175147       0.620562       0.415751      -1.061692      -0.016350      -0.017818       0.006023       0.024922       0.011655      -0.001912       0.022664      -0.031504      -0.017643      -0.024836      -0.009137       0.033973             10.624783       7.588137      -0.530520       5.253113       9.698267      -0.937003      14.587945          -0.000043
          277              C      11.957103       5.177025      25.251505       0.111868      26.546235 0.31390063E+03  0.68473821E+04                                 7.849816                            5.968151       0.076469       2.042656                    0.999747      25.889496      73.242428       0.659865       0.425519      -1.051561      -0.014204      -0.055208      -0.005493       0.057269      -0.008560      -0.037723      -0.017053       0.011972      -0.028251      -0.046237       0.006206       0.040031              8.899305       6.477055      -0.069982       4.007539       8.799176      -0.305831      11.421683          -0.000062
          278              C      14.464569       3.017466       3.952731       0.105625      27.173373 0.32275697E+03  0.70792731E+04                                 7.973457                            6.052668       0.131705       2.060664                    0.999764      25.905789      73.136654       0.656060       0.425647      -1.053033      -0.016277       0.053939       0.017846       0.059100      -0.001793      -0.011235      -0.024189       0.036986      -0.092191      -0.046192       0.010267       0.035924              9.093566       5.805731      -0.560086       3.432437       9.143436       0.166196      12.331532          -0.000051
          279              C      13.949163       2.989526       2.652769      -0.216490      35.039055 0.44138499E+03  0.10460994E+05                                 9.349817                            7.034469       0.164653       2.014781                    0.999776      30.476853      89.209013       0.614716       0.420413      -1.057130      -0.023259       0.014337       0.017308       0.032343       0.015234      -0.000509       0.028272      -0.014335      -0.013488      -0.030721      -0.004397       0.035117             10.722951       6.930818      -0.872343       4.674627      10.062722      -0.873930      15.175313          -0.000019
          280              C      13.576047       4.077523       2.047705       0.106707      33.686913 0.36409538E+03  0.82018063E+04                                 9.267513                            6.469344      -0.140215       1.973758                    0.999502      26.048293      73.688005       0.630776       0.431059      -1.053352      -0.015301      -0.003369       0.011251       0.019289       0.006727      -0.002525       0.000323       0.015121       0.021039      -0.013697       0.004595       0.009102             11.510647       7.583782      -0.440701       6.108572       9.303009       0.097550      17.645149          -0.000057
          281              C      13.784739       5.216469       2.721466      -0.223575      35.897664 0.46755452E+03  0.11228130E+05                                 9.492946                            7.228189       0.138221       1.999827                    0.999794      30.925047      90.753821       0.608657       0.419042      -1.059294      -0.016297      -0.019013       0.015772       0.029595      -0.010045       0.011255      -0.025170      -0.039072      -0.014975      -0.024727      -0.015972       0.040699             10.859225       6.954431      -0.084112       4.627400      10.061631       1.241863      15.561613          -0.000038
          282              C      14.327022       5.185242       4.018786       0.112001      26.314918 0.31662297E+03  0.69250128E+04                                 7.856826                            6.030720       0.075420       2.046339                    0.999646      25.874052      73.410247       0.650131       0.430752      -1.047850      -0.003917      -0.051239       0.011370       0.052631       0.010517      -0.020777       0.022897       0.039864      -0.097201      -0.051276       0.008928       0.042348              8.913176       5.763715      -0.033294       3.409529       8.856777       0.355464      12.119036          -0.000022
          283              C       7.988793       5.980696      24.564533       0.627656      22.891142 0.24636590E+03  0.51242542E+04                                 7.622235                            5.703382      -0.362569       1.943865                    0.998422      22.659823      65.300124       0.594758       0.495126      -0.999458      -0.002669      -0.039768      -0.053996       0.067113       0.039677      -0.045901      -0.067010      -0.062092       0.170025      -0.080623      -0.041354       0.121977              9.015447       9.042859      -1.107782       0.776127       9.758628       3.824874       8.244856          -0.000122
          284              C       7.952430       7.145938      25.521010      -0.165145      47.786122 0.55136594E+03  0.13705516E+05                                11.346723                            7.815626      -0.109073       1.931883                    0.999142      30.453253      88.947748       0.593105       0.415450      -1.068743       0.012364       0.013310       0.021869       0.028430      -0.019128       0.015095      -0.011388       0.013142       0.011621      -0.022177      -0.009135       0.031312             14.193943       9.460179       3.318092      -3.829359      17.423336       3.419813      15.698315          -0.005257
          285              C       7.199874       7.009527       0.282715       0.047747      36.949690 0.44048701E+03  0.10399396E+05                                 9.752553                            7.095567      -0.167384       1.944520                    0.999445      27.801126      80.333036       0.605283       0.428620      -1.055573       0.012872      -0.022520       0.016475       0.030729       0.002923      -0.022560      -0.010894      -0.016717       0.018754      -0.027314       0.000398       0.026916             11.683415       8.168108       3.112245      -3.663040      13.295814       1.167795      13.586324          -0.000411
          286              C       6.559569       5.806485       0.623559      -0.192415      37.279589 0.51076185E+03  0.12564096E+05                                 9.747942                            7.599544       0.041992       1.962087                    0.999337      31.800257      95.049843       0.587226       0.424021      -1.054127       0.055948       0.018481       0.029772       0.066016      -0.017062      -0.003116       0.032033      -0.035188       0.032206      -0.033134      -0.013424       0.046559             11.004725       8.250764       3.094259      -3.612060      12.331479      -0.114555      12.431931          -0.002809
          287              C       5.827566       5.706232       1.788769      -0.158409      35.848825 0.48789866E+03  0.11798892E+05                                 9.348912                            7.306830       0.307235       2.043700                    0.999694      30.830405      89.715013       0.617213       0.410355      -1.068757       0.053503       0.027759       0.042300       0.073637       0.032671      -0.033458      -0.016375      -0.056177      -0.034735      -0.053660      -0.007594       0.061254             10.438738       7.289963       2.543302      -2.805884      11.789446       1.303557      12.236806          -0.003616
          288              C       5.743773       6.828742       2.679191      -0.092996      32.663789 0.43294174E+03  0.10207133E+05                                 8.920437                            6.972556       0.035436       1.982861                    0.999657      29.571738      86.213198       0.616944       0.421101      -1.057146       0.037119      -0.024289      -0.019965       0.048646      -0.005470      -0.037699       0.005756      -0.022938       0.030257      -0.043215       0.004537       0.038678              9.955922       7.055413       2.302352      -2.904674      11.482672       1.165305      11.329682          -0.000393
          289              C       6.363525       7.993984       2.409686      -0.127449      35.043410 0.47812830E+03  0.11576345E+05                                 9.504223                            7.466230      -0.142115       1.934618                    0.997832      30.141012      89.569309       0.578615       0.437209      -1.045406       0.020434      -0.005414      -0.012090       0.024352      -0.015051       0.006428       0.014566      -0.009895       0.014722      -0.024994       0.005148       0.019847             10.688123       8.207724       2.732323      -3.685420      12.078745      -0.236742      11.777901          -0.003500
          290              C       8.643327       8.317753      25.217157       0.044420      37.962474 0.45219048E+03  0.10732144E+05                                 9.924386                            7.187844      -0.060135       1.980475                    0.999488      27.753269      80.070311       0.602329       0.428457      -1.057029       0.000357       0.006418      -0.017799       0.018924       0.006184      -0.021026      -0.009056      -0.030933       0.017928      -0.030574       0.004005       0.026569             11.940076       8.479837       3.682452      -3.396650      14.336745       1.155500      13.003647           0.000273
          291              C      12.211644      10.712333      16.278594       0.235865      24.380204 0.32770306E+03  0.72396346E+04                                 7.478351                            6.212488       0.188441       2.081391                    0.998583      25.868500      74.110371       0.627752       0.441654      -1.039829       0.016721       0.072263       0.065332       0.098842      -0.017650      -0.005816      -0.006520      -0.008300       0.227481      -0.056605      -0.019805       0.076410              8.067897      10.595975       2.131266      -0.160166       8.868876      -0.338405       4.738840          -0.000887
          292              C       9.800619      11.267836      16.307658      -0.356194      24.148064 0.40994717E+03  0.95064386E+04                                 7.076358                            6.577965       0.234530       2.047764                    0.998778      30.579834      87.584541       0.667313       0.395810      -1.076759       0.050901      -0.062306       0.011801       0.081315      -0.061763       0.016454       0.004481       0.004950      -0.172419      -0.064730      -0.026342       0.091072              7.069349       7.944744      -0.824610      -0.354975       6.768428      -0.320524       6.494875          -0.000023
          293              C      10.592700       8.901196      16.349934      -0.351612      24.410964 0.38646616E+03  0.88486965E+04                                 7.113913                            6.353443       0.258649       2.065860                    0.997518      30.139158      86.346225       0.682968       0.391686      -1.077392       0.010032       0.070234       0.018539       0.073329       0.003327       0.024009      -0.003537      -0.077697      -0.170811      -0.067254      -0.000259       0.067513              7.317131       6.248175       1.288877      -0.249026       9.442479      -0.148623       6.260740          -0.000025
          294              C      12.905703       6.064515       7.728435       0.619856      23.069011 0.24918092E+03  0.52020672E+04                                 7.707364                            5.752716      -0.415247       1.927025                    0.998320      22.823930      66.082549       0.589091       0.498038      -0.997126       0.035313      -0.042517       0.021887       0.059446       0.049504       0.071211       0.060357      -0.016099      -0.029617      -0.079560      -0.041184       0.120744              9.180089       9.125237      -3.513386       0.126736       9.918712      -2.734808       8.496319          -0.000170
          295              C      12.029829       7.205104       7.305683      -0.123721      49.477282 0.52580093E+03  0.12907537E+05                                11.622430                            7.634786      -0.191741       1.913078                    0.998954      29.738898      86.138796       0.600179       0.415723      -1.069254      -0.016445       0.014378      -0.002511       0.021988       0.014375      -0.031212      -0.010777       0.033158       0.005512      -0.023558      -0.022252       0.045811             15.092083      14.333236      -3.620661       7.144617      18.016797       0.764792      12.926215           0.000644
          296              C      12.159471       8.464025       7.929242       0.041877      38.926090 0.44444349E+03  0.10495884E+05                                10.097811                            7.122074      -0.095686       1.971499                    0.999442      27.595751      79.247014       0.606005       0.427984      -1.058018       0.010069       0.010615       0.009699       0.017554       0.008983       0.011876       0.013602      -0.004492      -0.017817      -0.017109      -0.006233       0.023342             12.429549      11.291370      -0.993282       5.722728      14.667065       2.602735      11.330213          -0.000022
          297              C      13.130205       8.687541       8.970269      -0.122386      36.075740 0.47641943E+03  0.11521653E+05                                 9.669241                            7.432089      -0.111912       1.940298                    0.998311      30.208220      89.641001       0.582529       0.434774      -1.047139      -0.007693       0.004963      -0.030106       0.031467      -0.013733      -0.006504      -0.021711       0.012812      -0.045929      -0.033955       0.009603       0.024351             11.137240       9.748488      -0.140480       4.757164      12.711069       2.650567      10.952163          -0.000068
          298              C      13.248780       9.933314       9.503993      -0.127762      33.553495 0.45743815E+03  0.10924332E+05                                 9.033456                            7.136699       0.130509       2.001622                    0.999812      30.246950      88.492540       0.614257       0.417536      -1.060341      -0.001912       0.017683      -0.056489       0.059223       0.006352       0.041993      -0.001380       0.010586      -0.024106      -0.042865      -0.001018       0.043883             10.051272       8.708360      -1.199516       3.649636      11.926692       1.810130       9.518764          -0.000101
          299              C      12.429822      10.998302       9.094452      -0.135493      35.037220 0.45869476E+03  0.10934307E+05                                 9.234417                            7.094297       0.229770       2.026492                    0.999684      30.219941      87.609547       0.624471       0.411459      -1.066916       0.036578      -0.025750      -0.036515       0.057744       0.000726       0.026242       0.019999      -0.064651      -0.120627      -0.058536       0.001396       0.057139             10.519480       9.645303      -0.663100       4.873919      11.334485       1.620186      10.578653          -0.000044
          300              C      11.468574      10.807656       8.135334      -0.134777      37.095944 0.47328199E+03  0.11430752E+05                                 9.806729                            7.365029      -0.118098       1.928755                    0.999006      30.597294      90.836229       0.590053       0.429794      -1.049804       0.015108      -0.021863      -0.017077       0.031589      -0.019659      -0.001595      -0.020148      -0.009360      -0.085577      -0.037550      -0.000452       0.038001             11.392548      10.745149       0.130304       5.780473      12.013758       2.368060      11.418738          -0.000143
          301              C      11.293083       9.538874       7.522343       0.047762      38.522750 0.42869965E+03  0.10044704E+05                                10.028594                            6.993075      -0.155495       1.951774                    0.999409      27.513653      78.995877       0.611093       0.427774      -1.056937       0.005173       0.009600       0.010293       0.014995       0.008977       0.012469       0.009535      -0.007939      -0.006650      -0.015015      -0.005808       0.020824             12.479629      12.235069      -1.009599       6.659396      13.267140       2.087244      11.936679           0.000015
          302              C      10.368198       9.333436       6.507739      -0.138809      48.989241 0.52898948E+03  0.13011711E+05                                11.553303                            7.662493      -0.189282       1.913122                    0.999043      29.918572      86.882029       0.598266       0.416221      -1.068419       0.009205      -0.021338       0.009289       0.025026       0.014243      -0.025091      -0.017839       0.018989       0.009153      -0.023689      -0.016911       0.040600             14.979547      14.474777      -3.421434       6.900112      17.489859       1.237183      12.974004          -0.000370
          303              C      10.257528       8.082733       5.860400       0.038956      37.882460 0.44144302E+03  0.10418390E+05                                 9.923636                            7.105998      -0.072630       1.977430                    0.999595      27.668399      79.705011       0.605025       0.428950      -1.056305      -0.021379      -0.009050      -0.000717       0.023226       0.008837       0.018829       0.015026      -0.011845      -0.017389      -0.024254      -0.004531       0.028785             12.124951      10.689837      -1.216829       5.176168      14.543072       2.349745      11.141944          -0.000015
          304              C       9.362682       7.872365       4.761244      -0.149134      34.669707 0.48129731E+03  0.11654444E+05                                 9.355232                            7.432118       0.004950       1.975942                    0.998150      30.244104      89.431756       0.587740       0.430371      -1.051145      -0.000952      -0.011185       0.041546       0.043036      -0.015778      -0.004191      -0.022134       0.004565      -0.043135      -0.032591       0.005340       0.027251             10.602456       9.263034       0.054273       3.990619      12.085938       2.370666      10.458398          -0.000087
          305              C       9.275727       6.659462       4.177318      -0.102601      31.560915 0.43450703E+03  0.10245070E+05                                 8.691698                            6.981622       0.184880       2.030402                    0.999757      29.435797      85.596839       0.617506       0.420675      -1.058261       0.005097      -0.024664       0.041553       0.048589       0.003509       0.021695       0.010082       0.002622       0.028223      -0.020465      -0.008169       0.028634              9.581770       8.299547      -1.298306       3.223408      11.583622       1.141058       8.862139          -0.000096
          306              C      10.058322       5.586256       4.607997      -0.117149      32.473830 0.43604655E+03  0.10249976E+05                                 8.754517                            6.908370       0.308257       2.064552                    0.999582      29.285704      83.942324       0.634843       0.410440      -1.069003      -0.028636       0.026401       0.014465       0.041548      -0.009813       0.016249       0.022695      -0.038873      -0.053518      -0.039364       0.001524       0.037840              9.771556       8.810288      -1.182227       3.845547      11.477139       1.179099       9.027242          -0.000079
          307              C      10.965816       5.744032       5.617317      -0.132096      35.907848 0.48711985E+03  0.11828833E+05                                 9.586391                            7.476670      -0.046523       1.954500                    0.999088      30.388697      89.933905       0.586122       0.430340      -1.051352      -0.013200       0.018829       0.015328       0.027636      -0.019900      -0.005400      -0.009809      -0.013811      -0.052054      -0.025524      -0.004738       0.030263             10.877704      10.017324      -0.471098       4.858340      12.099879       2.073187      10.515910          -0.000067
          308              C      11.090715       7.017745       6.285794       0.039782      38.537681 0.43776443E+03  0.10307912E+05                                10.021086                            7.062519      -0.143811       1.953014                    0.999445      27.679814      79.594316       0.608788       0.427278      -1.057549      -0.012551      -0.015755       0.001339       0.020188       0.006506       0.012772       0.015953      -0.009800      -0.001975      -0.017747      -0.006877       0.024624             12.426288      11.968847      -1.527117       6.399748      13.598679       1.620720      11.711337          -0.000073
          309              C       9.495486      10.474025       6.074418       0.617049      24.017998 0.25607182E+03  0.53736544E+04                                 7.864603                            5.804692      -0.402420       1.926751                    0.998459      22.906472      66.136690       0.591521       0.493433      -1.001092      -0.032565       0.046088      -0.026934       0.062530       0.040429       0.069518       0.063391      -0.028581       0.026119      -0.077502      -0.040254       0.117756              9.466730      10.858135      -3.423804      -0.666921       9.668095      -2.391840       7.873959           0.000010
          310              C       9.323157      14.285302       6.034785       0.630023      22.574586 0.24354920E+03  0.50611733E+04                                 7.612174                            5.704689      -0.443594       1.918750                    0.998155      22.733698      65.910321       0.588211       0.501082      -0.994497      -0.040920      -0.035816      -0.024058       0.059465      -0.080882       0.023716      -0.002306       0.049894      -0.206406      -0.076610      -0.044644       0.121254              9.007436       8.353583       4.004197      -0.000184       9.581092       0.848641       9.087632          -0.000133
          311              C      10.184802      15.427534       6.497170      -0.143947      48.519253 0.53615488E+03  0.13237193E+05                                11.492155                            7.724042      -0.136312       1.927710                    0.998996      30.091838      87.651874       0.594525       0.417283      -1.067352       0.011850       0.015855       0.011588       0.022937       0.004158       0.000511      -0.017911       0.000494       0.102992      -0.025088      -0.014847       0.039935             14.577821      18.370516       0.748831       2.599283      18.081312       3.672251       7.281636           0.000782
          312              C       9.625128       0.246525       6.769316       0.049221      38.369162 0.43570326E+03  0.10255482E+05                                10.039405                            7.080659      -0.097312       1.972865                    0.999466      27.536845      79.375312       0.603050       0.431507      -1.054105      -0.017988       0.007337       0.000848       0.019445      -0.016431       0.004561       0.002091       0.005355      -0.040053      -0.016589      -0.006859       0.023448             12.248530      15.863582      -1.745926       1.551620      14.912131       2.556736       5.969877           0.000017
          313              C       8.208552       0.504555       6.605500      -0.135100      35.806056 0.46670502E+03  0.11241968E+05                                 9.623905                            7.359427      -0.107556       1.940466                    0.998220      30.308047      90.104587       0.584291       0.435188      -1.045658       0.033791       0.002294      -0.004776       0.034204       0.027805       0.009639       0.002474       0.000023       0.018830      -0.031644       0.003546       0.028098             11.007595      14.667488      -2.496224       0.665309      12.846782       1.616045       5.508516          -0.000035
          314              C       7.712118       1.717457       6.806307      -0.106485      32.633572 0.43299548E+03  0.10203369E+05                                 8.884072                            6.959020       0.101839       1.998480                    0.999819      29.660545      86.302954       0.619729       0.419415      -1.058761       0.040361       0.022405      -0.010963       0.047447      -0.001195       0.013851      -0.002012       0.044573      -0.098896      -0.035651      -0.005751       0.041402              9.872211      12.304996      -1.126493       0.784203      12.085684       1.890968       5.225951          -0.000043
          315              C       8.521590       2.803811       7.218490      -0.125454      34.310978 0.45227038E+03  0.10737354E+05                                 9.104649                            7.046967       0.197851       2.020041                    0.999708      29.957706      86.518325       0.626570       0.411754      -1.067307      -0.002350      -0.032233      -0.031089       0.044844      -0.013180       0.016734       0.015595      -0.046123      -0.135069      -0.054255       0.003861       0.050394             10.235137      13.972253      -1.194516       1.165206      11.465052       1.550673       5.268104          -0.000058
          316              C       9.868602       2.611522       7.416655      -0.139801      37.281221 0.48978061E+03  0.11922205E+05                                 9.839386                            7.496382      -0.075347       1.940161                    0.999068      30.801883      91.581430       0.584814       0.430262      -1.050293       0.007098      -0.028579      -0.013357       0.032335       0.027402       0.011787       0.009153      -0.038396      -0.017278      -0.032211      -0.008160       0.040371             11.252569      15.923088      -1.988138       1.656449      12.144565       1.471152       5.690053          -0.000049
          317              C      10.469382       1.316443       7.168289       0.044689      38.650316 0.43820482E+03  0.10328942E+05                                10.075775                            7.088748      -0.198111       1.937781                    0.999393      27.699859      79.896711       0.604274       0.430024      -1.055032      -0.010786       0.013386       0.002697       0.017401      -0.015920       0.001402       0.001111       0.007537      -0.043043      -0.014884      -0.008654       0.023539             12.361357      17.513442      -0.875293       2.508020      13.518652       2.262317       6.051976          -0.000043
          318              C      11.840109       1.119223       7.329463      -0.126424      49.338830 0.52931100E+03  0.13022591E+05                                11.626393                            7.670373      -0.210449       1.906153                    0.998893      29.851233      86.717970       0.597264       0.416825      -1.067951      -0.011359      -0.019668      -0.001347       0.022753       0.001693      -0.008247      -0.019384      -0.006963       0.107473      -0.023024      -0.020484       0.043507             15.031717      19.440916       1.359150       3.489991      17.792063       4.080361       7.862172           0.000149
          319              C      12.431403      16.311737       7.012399       0.040921      37.748036 0.44419823E+03  0.10503517E+05                                 9.914240                            7.136386      -0.078998       1.976394                    0.999560      27.699741      79.965760       0.602472       0.429943      -1.055314       0.010036      -0.004774       0.007463       0.013387      -0.011895       0.005300       0.002922      -0.000078      -0.053660      -0.019946      -0.000968       0.020914             11.989594      15.193608      -1.227279       1.671382      14.553852       2.786323       6.221323          -0.000003
          320              C      13.825845      16.096439       7.067885      -0.136200      35.429716 0.48895324E+03  0.11901622E+05                                 9.540441                            7.523255      -0.099286       1.939647                    0.998324      30.547705      90.938427       0.579685       0.434086      -1.047568      -0.024059      -0.007235       0.008586       0.026550       0.026357       0.007381       0.002209      -0.019974       0.007507      -0.030162       0.001807       0.028355             10.761016      14.102950      -1.684740       1.147693      12.199720       1.747765       5.980378          -0.000036
          321              C      14.360223      14.845735       6.795738      -0.118186      33.127874 0.45811255E+03  0.10931129E+05                                 8.950440                            7.137315       0.175380       2.019278                    0.999778      29.991954      87.360499       0.615580       0.416993      -1.061980      -0.035380      -0.016629       0.015991       0.042237      -0.004712       0.006555       0.006408       0.033060      -0.118095      -0.040979       0.003690       0.037289              9.926342      12.771392      -0.142061       1.350772      11.345096       1.971137       5.662537          -0.000093
          322              C      13.501740      13.767599       6.473390      -0.117397      32.431505 0.44849469E+03  0.10640968E+05                                 8.829599                            7.073800       0.268274       2.054165                    0.999730      29.619993      85.925255       0.617025       0.418388      -1.061497       0.000908       0.031011       0.026723       0.040947      -0.014542       0.007310       0.014720      -0.033893      -0.056826      -0.029576      -0.004752       0.034328              9.785880      12.845981      -0.240255       1.547680      10.903834       1.477549       5.607824          -0.000016
          323              C      12.161052      13.946741       6.383555      -0.147877      34.924222 0.48238600E+03  0.11707736E+05                                 9.439132                            7.455954      -0.062334       1.948603                    0.998579      30.646630      91.242926       0.583962       0.432158      -1.048233       0.001561       0.021873       0.017639       0.028143       0.022953       0.001478       0.006940      -0.025134       0.019979      -0.029643       0.004364       0.025279             10.641277      14.175705      -1.456077       1.359467      11.988473       1.359102       5.759652          -0.000060
          324              C      11.571339      15.222097       6.613427       0.038243      37.711847 0.44588633E+03  0.10550316E+05                                 9.898942                            7.139047      -0.083831       1.971690                    0.999586      27.795306      80.190333       0.603917       0.428635      -1.056431       0.006718      -0.011074       0.005207       0.013960      -0.015307      -0.001634       0.003837       0.009282      -0.053459      -0.018507      -0.006699       0.025207             12.030664      16.504788      -0.825445       2.141553      13.527878       2.342616       6.059327           0.000028
          325              C      12.715983       2.253239       7.778637       0.620200      23.641224 0.24933940E+03  0.52031568E+04                                 7.810366                            5.740455      -0.429677       1.921205                    0.998111      22.798916      65.869991       0.592239       0.495602      -0.998934       0.039816       0.042907       0.020390       0.061984      -0.077767       0.020143      -0.001613       0.042112      -0.230233      -0.081259      -0.039147       0.120406              9.428086       8.410510       4.096595       1.193338       9.768203       1.660888      10.105545           0.000041
          326              C      15.549135       6.038219      11.308616       0.631761      22.460442 0.24436503E+03  0.50851571E+04                                 7.606187                            5.733501      -0.501863       1.899374                    0.997951      22.824178      66.336948       0.583457       0.504466      -0.992281       0.007215      -0.042916      -0.046921       0.063995       0.027181      -0.043833      -0.074408      -0.080547       0.162978      -0.081747      -0.042913       0.124660              8.938251       8.889665      -0.300068       0.806171       9.371927       3.959513       8.553161          -0.000181
          327              C      15.678777       7.177164      12.278303      -0.148277      48.241321 0.53640056E+03  0.13253292E+05                                11.410963                            7.706314      -0.236564       1.890353                    0.998688      30.366002      88.669953       0.597085       0.415179      -1.068015      -0.009307       0.023335       0.010093       0.027074      -0.015746       0.014017       0.000535       0.039583      -0.021832      -0.023653      -0.009539       0.033192             14.366863       7.267872       3.176877      -2.427290      17.437653       2.143956      18.395063           0.000116
          328              C      15.262974       6.966796      13.602046       0.035727      38.673072 0.45584640E+03  0.10838311E+05                                10.017658                            7.193625      -0.194692       1.929793                    0.999389      28.079349      81.024992       0.605138       0.425705      -1.058968      -0.012616      -0.007373       0.008159       0.016735       0.018739      -0.010148      -0.009337      -0.016932       0.051340      -0.029403       0.001128       0.028275             12.096175       6.513028       2.907706      -2.731303      13.485691       0.189157      16.289805          -0.000051
          329              C       0.414222       8.370345      11.855551       0.032618      38.570158 0.45561801E+03  0.10833940E+05                                10.010215                            7.206755      -0.113998       1.958105                    0.999525      28.015783      80.904426       0.602574       0.427474      -1.057634      -0.003017       0.009725      -0.017652       0.020379       0.019831      -0.003089      -0.006147      -0.019672       0.054418      -0.031214       0.008300       0.022914             12.011989       6.586800       3.201919      -2.472865      14.679014      -0.324660      14.770153          -0.000018
          330              C       0.867969       8.611940      10.505387      -0.139877      35.325688 0.48536704E+03  0.11796223E+05                                 9.522423                            7.504874      -0.091678       1.943633                    0.998245      30.479226      90.755842       0.579143       0.435159      -1.046601      -0.027121       0.010092       0.020983       0.035744      -0.000882       0.010124       0.022329      -0.007528       0.018249      -0.022735      -0.004637       0.027372             10.677129       6.715558       2.551730      -2.493390      12.318474      -0.947687      12.997356          -0.000083
          331              C       1.397604       9.801834      10.164543      -0.100229      31.906335 0.43795492E+03  0.10337733E+05                                 8.738882                            6.996679       0.182149       2.029877                    0.999784      29.383458      85.247446       0.619048       0.419166      -1.060140      -0.019982       0.022410       0.026846       0.040276       0.014971      -0.014211       0.001601      -0.009457       0.091055      -0.033351      -0.000866       0.034217              9.576505       5.905794       2.327201      -1.661768      11.625981       0.420646      11.197740          -0.000084
          332              C       1.519341      10.861891      11.110451      -0.102741      32.627614 0.44330595E+03  0.10463851E+05                                 8.802859                            6.987964       0.255901       2.048502                    0.999701      29.306627      84.179720       0.628187       0.413075      -1.067281      -0.012226      -0.031332      -0.010937       0.035366       0.027851      -0.001998      -0.001891      -0.056645      -0.000863      -0.039611      -0.000411       0.040022              9.741463       5.877064       2.189827      -1.914264      10.841852       0.160049      12.505473          -0.000107
          333              C      14.695395       5.735815      14.016871      -0.154142      36.095353 0.49277743E+03  0.12015197E+05                                 9.603699                            7.518039      -0.073502       1.938259                    0.999301      30.944385      92.125439       0.584032       0.430120      -1.050228      -0.001585       0.021843      -0.002901       0.022092       0.006889       0.009814       0.026416      -0.042062      -0.017821      -0.025672      -0.015731       0.041402             10.792376       6.599114       2.673779      -2.613675      11.612421      -0.787738      14.165594          -0.000094
          334              C      11.743668       5.254269      12.037863       0.104009      26.554603 0.32708845E+03  0.72093676E+04                                 7.874524                            6.120098       0.046746       2.029813                    0.999626      26.235049      74.623078       0.647130       0.429421      -1.049088       0.017594      -0.053764       0.000494       0.056572       0.013615       0.038883      -0.016764       0.002674      -0.028919      -0.050119       0.012184       0.037936              8.811710       6.536924      -0.188227      -3.776896       8.772111      -0.042527      11.126096          -0.000066
          335              C      11.074905       5.323296      13.245349      -0.229325      35.817141 0.49032668E+03  0.11904171E+05                                 9.463245                            7.406306       0.043114       1.967891                    0.999840      31.289499      92.031119       0.601372       0.419517      -1.060031       0.025837      -0.009362       0.013035       0.030415      -0.006917      -0.011944       0.019917      -0.052579      -0.010086      -0.030048      -0.009668       0.039716             10.619128       7.881289       0.344952      -5.104500       9.596156      -0.783482      14.379938          -0.000072
          336              C      10.761867       4.130115      13.897972       0.095480      36.518835 0.40965597E+03  0.94670290E+04                                 9.740538                            6.839798      -0.102285       1.979523                    0.999451      26.510026      74.993157       0.618890       0.428251      -1.059215       0.023284      -0.002628      -0.003784       0.023736      -0.000080      -0.013796      -0.002105      -0.001750       0.017301      -0.013733      -0.002023       0.015756             12.152002       8.326507      -0.120502      -6.844621       9.319629       0.274670      18.809872          -0.000179
          337              C      11.093877       2.992813      13.218927      -0.223555      35.151001 0.44709354E+03  0.10614270E+05                                 9.310126                            7.040440       0.208841       2.025345                    0.999820      30.591558      89.177687       0.620557       0.415750      -1.061691       0.016348       0.017827       0.006032       0.024929       0.011654       0.001902      -0.022672      -0.031521      -0.017636      -0.024832      -0.009154       0.033986             10.625011       7.588278      -0.530514      -5.253255       9.698472       0.936991      14.588282          -0.000086
          338              C      11.757897       3.040475      12.040505       0.111865      26.546752 0.31390694E+03  0.68475600E+04                                 7.849922                            5.968206       0.076466       2.042650                    0.999747      25.889862      73.243889       0.659862       0.425518      -1.051560       0.014208       0.055214      -0.005498       0.057277      -0.008565       0.037718       0.017057       0.011958      -0.028245      -0.046237       0.006215       0.040022              8.899448       6.477152      -0.069981      -4.007634       8.799293       0.305834      11.421901          -0.000088
          339              C       9.250431       5.200034      17.163731       0.105624      27.173794 0.32276211E+03  0.70794190E+04                                 7.973543                            6.052713       0.131696       2.060658                    0.999764      25.906081      73.137823       0.656058       0.425646      -1.053032       0.016277      -0.053943       0.017851       0.059106      -0.001793       0.011229       0.024193       0.036976      -0.092189      -0.046192       0.010275       0.035917              9.093685       5.805802      -0.560103      -3.432509       9.143529      -0.166171      12.331723          -0.000075
          340              C       9.765837       5.227973      15.863769      -0.216492      35.039899 0.44139576E+03  0.10461326E+05                                 9.349982                            7.034559       0.164613       2.014763                    0.999776      30.477366      89.211220       0.614711       0.420414      -1.057128       0.023264      -0.014343       0.017303       0.032347       0.015237       0.000504      -0.028276      -0.014353      -0.013477      -0.030720      -0.004408       0.035128             10.723172       6.930948      -0.872366      -4.674758      10.062906       0.873957      15.175661          -0.000061
          341              C      10.138953       4.139977      15.258705       0.106702      33.687853 0.36410504E+03  0.82020810E+04                                 9.267656                            6.469410      -0.140162       1.973768                    0.999502      26.048786      73.689737       0.630775       0.431056      -1.053353       0.015294       0.003368       0.011262       0.019290       0.006725       0.002518      -0.000323       0.015090       0.021045      -0.013685       0.004596       0.009090             11.510867       7.583914      -0.440713      -6.108724       9.303162      -0.097545      17.645525          -0.000105
          342              C       9.930261       3.001031      15.932466      -0.223577      35.898596 0.46756712E+03  0.11228523E+05                                 9.493119                            7.228283       0.138184       1.999810                    0.999793      30.925610      90.756223       0.608653       0.419042      -1.059293       0.016302       0.019022       0.015767       0.029600      -0.010053      -0.011265       0.025171      -0.039095      -0.014956      -0.024738      -0.015974       0.040712             10.859456       6.954563      -0.084120      -4.627537      10.061823      -1.241878      15.561983          -0.000088
          343              C       9.387978       3.032257      17.229786       0.111999      26.315325 0.31662794E+03  0.69251556E+04                                 7.856921                            6.030770       0.075410       2.046332                    0.999646      25.874348      73.411504       0.650127       0.430752      -1.047848       0.003917       0.051242       0.011375       0.052636       0.010516       0.020773      -0.022902       0.039857      -0.097203      -0.051278       0.008935       0.042344              8.913306       5.763792      -0.033289      -3.409609       8.856872      -0.355482      12.119254          -0.000038
          344              C      15.726207       2.236803      11.353533       0.627658      22.891080 0.24636514E+03  0.51242342E+04                                 7.622221                            5.703372      -0.362565       1.943867                    0.998422      22.659780      65.299962       0.594759       0.495126      -0.999458       0.002669       0.039768      -0.053995       0.067112       0.039677       0.045899       0.067011      -0.062090       0.170022      -0.080621      -0.041355       0.121977              9.015428       9.042852      -1.107778      -0.776133       9.758600      -3.824858       8.244833          -0.000125
          345              C      15.762570       1.071562      12.310010      -0.165144      47.785887 0.55136333E+03  0.13705439E+05                                11.346709                            7.815624      -0.109078       1.931882                    0.999142      30.453153      88.947507       0.593103       0.415452      -1.068741      -0.012364      -0.013310       0.021868       0.028430      -0.019132      -0.015099       0.011389       0.013148       0.011615      -0.022180      -0.009139       0.031319             14.193917       9.460166       3.318075       3.829350      17.423301      -3.419814      15.698283          -0.005321
          346              C       0.705126       1.207972      13.493715       0.047747      36.949480 0.44048451E+03  0.10399322E+05                                 9.752521                            7.095550      -0.167385       1.944522                    0.999445      27.801020      80.332655       0.605284       0.428620      -1.055573      -0.012870       0.022520       0.016476       0.030729       0.002923       0.022559       0.010895      -0.016716       0.018752      -0.027313       0.000397       0.026916             11.683368       8.168079       3.112227       3.663019      13.295762      -1.167802      13.586263          -0.000419
          347              C       1.345431       2.411014      13.834559      -0.192415      37.279441 0.51075993E+03  0.12564037E+05                                 9.747924                            7.599536       0.041995       1.962088                    0.999337      31.800154      95.049486       0.587226       0.424022      -1.054127      -0.055950      -0.018482       0.029769       0.066017      -0.017064       0.003112      -0.032031      -0.035183       0.032204      -0.033137      -0.013419       0.046556             11.004697       8.250753       3.094255       3.612047      12.331451       0.114555      12.431888          -0.002847
          348              C       2.077434       2.511268      14.999769      -0.158407      35.848477 0.48789348E+03  0.11798735E+05                                 9.348863                            7.306801       0.307241       2.043705                    0.999693      30.830189      89.714252       0.617213       0.410356      -1.068757      -0.053501      -0.027759       0.042304       0.073638       0.032668       0.033455       0.016378      -0.056166      -0.034737      -0.053651      -0.007598       0.061250             10.438677       7.289931       2.543288       2.805863      11.789373      -1.303546      12.236726          -0.003660
          349              C       2.161227       1.388757      15.890191      -0.092995      32.663497 0.43293733E+03  0.10207000E+05                                 8.920384                            6.972521       0.035446       1.982867                    0.999657      29.571548      86.212453       0.616946       0.421101      -1.057146      -0.037118       0.024292      -0.019965       0.048646      -0.005470       0.037696      -0.005756      -0.022938       0.030250      -0.043212       0.004538       0.038674              9.955857       7.055376       2.302340       2.904652      11.482596      -1.165295      11.329599          -0.000400
          350              C       1.541475       0.223516      15.620686      -0.127448      35.043252 0.47812582E+03  0.11576272E+05                                 9.504207                            7.466220      -0.142121       1.934617                    0.997832      30.140910      89.568987       0.578614       0.437211      -1.045405      -0.020434       0.005412      -0.012090       0.024352      -0.015053      -0.006432      -0.014564      -0.009890       0.014721      -0.024997       0.005154       0.019844             10.688101       8.207714       2.732319       3.685414      12.078713       0.236741      11.777875          -0.003550
          351              C      15.071673      16.334746      12.006157       0.044419      37.962271 0.45218840E+03  0.10732081E+05                                 9.924352                            7.187829      -0.060136       1.980477                    0.999488      27.753173      80.069951       0.602330       0.428457      -1.057029      -0.000358      -0.006418      -0.017799       0.018924       0.006184       0.021026       0.009056      -0.030931       0.017927      -0.030573       0.004004       0.026569             11.940027       8.479803       3.682428       3.396629      14.336689      -1.155501      13.003589           0.000272
          352              C      11.503356      13.940167       3.067594       0.235865      24.380209 0.32770329E+03  0.72396405E+04                                 7.478351                            6.212490       0.188442       2.081391                    0.998583      25.868495      74.110352       0.627752       0.441654      -1.039829      -0.016721      -0.072263       0.065332       0.098842      -0.017650       0.005816       0.006520      -0.008300       0.227481      -0.056605      -0.019805       0.076410              8.067896      10.595982       2.131260       0.160169       8.868864       0.338408       4.738842          -0.000887
          353              C      13.914381      13.384664       3.096658      -0.356194      24.148089 0.40994768E+03  0.95064553E+04                                 7.076365                            6.577969       0.234527       2.047763                    0.998778      30.579869      87.584720       0.667313       0.395810      -1.076759      -0.050901       0.062306       0.011801       0.081315      -0.061762      -0.016454      -0.004481       0.004949      -0.172419      -0.064729      -0.026342       0.091071              7.069357       7.944758      -0.824607       0.354976       6.768423       0.320529       6.494889          -0.000015
          354              C      13.122300      15.751304       3.138934      -0.351612      24.410938 0.38646589E+03  0.88486872E+04                                 7.113906                            6.353441       0.258649       2.065860                    0.997518      30.139139      86.346103       0.682968       0.391686      -1.077392      -0.010032      -0.070234       0.018539       0.073329       0.003327      -0.024009       0.003538      -0.077696      -0.170811      -0.067254      -0.000259       0.067513              7.317119       6.248173       1.288868       0.249033       9.442451       0.148637       6.260734          -0.000014
          355              C       5.000703      14.282015       5.482565       0.619857      23.068981 0.24918051E+03  0.52020543E+04                                 7.707347                            5.752705      -0.415230       1.927031                    0.998320      22.823862      66.082227       0.589093       0.498037      -0.997127       0.035313      -0.042516      -0.021888       0.059445       0.049503      -0.071212      -0.060356      -0.016097      -0.029618      -0.079560      -0.041183       0.120743              9.180066       9.125207      -3.513364      -0.126722       9.918677       2.734799       8.496315          -0.000168
          356              C       4.124829      15.422604       5.905317      -0.123722      49.477303 0.52580157E+03  0.12907556E+05                                11.622432                            7.634791      -0.191742       1.913078                    0.998954      29.738916      86.138863       0.600178       0.415723      -1.069253      -0.016445       0.014378       0.002510       0.021988       0.014374       0.031212       0.010777       0.033158       0.005512      -0.023557      -0.022252       0.045810             15.092080      14.333221      -3.620637      -7.144618      18.016789      -0.764806      12.926228           0.000648
          357              C       4.254471       0.246525       5.281758       0.041877      38.926081 0.44444329E+03  0.10495878E+05                                10.097808                            7.122071      -0.095686       1.971499                    0.999442      27.595744      79.246974       0.606005       0.427984      -1.058018       0.010068       0.010615      -0.009699       0.017553       0.008983      -0.011875      -0.013602      -0.004492      -0.017817      -0.017109      -0.006233       0.023342             12.429547      11.291369      -0.993272      -5.722734      14.667053      -2.602738      11.330220          -0.000019
          358              C       5.225205       0.470041       4.240731      -0.122387      36.075761 0.47641956E+03  0.11521657E+05                                 9.669245                            7.432089      -0.111915       1.940297                    0.998311      30.208227      89.641024       0.582529       0.434774      -1.047139      -0.007693       0.004964       0.030106       0.031467      -0.013732       0.006504       0.021711       0.012812      -0.045928      -0.033955       0.009603       0.024351             11.137248       9.748494      -0.140473      -4.757172      12.711072      -2.650571      10.952178          -0.000065
          359              C       5.343780       1.715814       3.707007      -0.127762      33.553508 0.45743824E+03  0.10924335E+05                                 9.033459                            7.136700       0.130504       2.001620                    0.999812      30.246955      88.492569       0.614257       0.417536      -1.060341      -0.001912       0.017683       0.056489       0.059223       0.006352      -0.041992       0.001380       0.010586      -0.024106      -0.042865      -0.001018       0.043883             10.051279       8.708363      -1.199513      -3.649641      11.926700      -1.810133       9.518774          -0.000105
          360              C       4.524822       2.780802       4.116548      -0.135493      35.037218 0.45869455E+03  0.10934300E+05                                 9.234414                            7.094294       0.229769       2.026491                    0.999684      30.219935      87.609501       0.624472       0.411458      -1.066916       0.036577      -0.025750       0.036515       0.057744       0.000726      -0.026241      -0.019999      -0.064650      -0.120627      -0.058535       0.001396       0.057139             10.519480       9.645300      -0.663096      -4.873921      11.334484      -1.620188      10.578656          -0.000046
          361              C       3.563574       2.590156       5.075666      -0.134777      37.095873 0.47328083E+03  0.11430715E+05                                 9.806710                            7.365015      -0.118095       1.928756                    0.999006      30.597252      90.836009       0.590054       0.429793      -1.049805       0.015107      -0.021863       0.017077       0.031589      -0.019659       0.001596       0.020148      -0.009359      -0.085577      -0.037550      -0.000451       0.038001             11.392528      10.745132       0.130306      -5.780468      12.013729      -2.368052      11.418723          -0.000141
          362              C       3.388083       1.321374       5.688657       0.047762      38.522704 0.42869908E+03  0.10044686E+05                                10.028583                            6.993068      -0.155494       1.951775                    0.999409      27.513627      78.995747       0.611094       0.427774      -1.056937       0.005173       0.009600      -0.010294       0.014996       0.008977      -0.012468      -0.009535      -0.007938      -0.006650      -0.015015      -0.005808       0.020823             12.479616      12.235061      -1.009598      -6.659395      13.267118      -2.087235      11.936670           0.000018
          363              C       2.463198       1.115936       6.703261      -0.138808      48.989177 0.52898828E+03  0.13011674E+05                                11.553295                            7.662484      -0.189279       1.913124                    0.999043      29.918535      86.881896       0.598266       0.416221      -1.068419       0.009204      -0.021338      -0.009289       0.025026       0.014243       0.025092       0.017839       0.018989       0.009154      -0.023689      -0.016912       0.040601             14.979541      14.474775      -3.421452      -6.900107      17.489861      -1.237168      12.973987          -0.000368
          364              C       2.352528      16.300233       7.350600       0.038956      37.882444 0.44144294E+03  0.10418388E+05                                 9.923634                            7.105998      -0.072628       1.977431                    0.999595      27.668393      79.704998       0.605025       0.428950      -1.056305      -0.021379      -0.009050       0.000717       0.023226       0.008837      -0.018829      -0.015026      -0.011845      -0.017389      -0.024254      -0.004531       0.028784             12.124947      10.689828      -1.216836      -5.176158      14.543083      -2.349743      11.141930          -0.000013
          365              C       1.457682      16.089865       8.449756      -0.149133      34.669652 0.48129658E+03  0.11654423E+05                                 9.355225                            7.432114       0.004953       1.975943                    0.998150      30.244092      89.431737       0.587739       0.430371      -1.051145      -0.000952      -0.011185      -0.041546       0.043036      -0.015777       0.004191       0.022134       0.004566      -0.043133      -0.032591       0.005340       0.027251             10.602444       9.263021       0.054265      -3.990606      12.085936      -2.370660      10.458374          -0.000086
          366              C       1.370727      14.876962       9.033682      -0.102600      31.560894 0.43450685E+03  0.10245064E+05                                 8.691694                            6.981621       0.184881       2.030402                    0.999757      29.435786      85.596801       0.617506       0.420675      -1.058260       0.005097      -0.024664      -0.041553       0.048589       0.003508      -0.021695      -0.010082       0.002621       0.028223      -0.020465      -0.008168       0.028634              9.581763       8.299540      -1.298311      -3.223396      11.583626      -1.141058       8.862122          -0.000099
          367              C       2.153322      13.803756       8.603003      -0.117149      32.473845 0.43604702E+03  0.10249991E+05                                 8.754521                            6.908375       0.308256       2.064551                    0.999582      29.285721      83.942410       0.634843       0.410440      -1.069003      -0.028636       0.026401      -0.014466       0.041548      -0.009814      -0.016249      -0.022695      -0.038874      -0.053516      -0.039364       0.001524       0.037840              9.771559       8.810288      -1.182229      -3.845541      11.477149      -1.179103       9.027239          -0.000085
          368              C       3.060816      13.961532       7.593683      -0.132096      35.907893 0.48712080E+03  0.11828863E+05                                 9.586399                            7.476678      -0.046527       1.954498                    0.999088      30.388736      89.934067       0.586122       0.430340      -1.051352      -0.013200       0.018829      -0.015328       0.027636      -0.019900       0.005400       0.009809      -0.013812      -0.052054      -0.025524      -0.004739       0.030263             10.877712      10.017323      -0.471098      -4.858334      12.099897      -2.073196      10.515915          -0.000070
          369              C       3.185715      15.235245       6.925206       0.039782      38.537688 0.43776457E+03  0.10307916E+05                                10.021086                            7.062520      -0.143811       1.953014                    0.999445      27.679822      79.594343       0.608788       0.427277      -1.057549      -0.012551      -0.015755      -0.001339       0.020188       0.006506      -0.012772      -0.015953      -0.009800      -0.001975      -0.017747      -0.006877       0.024624             12.426286      11.968834      -1.527113      -6.399739      13.598688      -1.620729      11.711336          -0.000071
          370              C       1.590486       2.256525       7.136582       0.617049      24.018081 0.25607287E+03  0.53736860E+04                                 7.864638                            5.804714      -0.402448       1.926741                    0.998459      22.906594      66.137262       0.591518       0.493434      -1.001090      -0.032564       0.046088       0.026932       0.062529       0.040429      -0.069515      -0.063391      -0.028586       0.026117      -0.077500      -0.040254       0.117754              9.466775      10.858185      -3.423832       0.666907       9.668154       2.391859       7.873986           0.000011
          371              C       1.418157       6.067802       7.176215       0.630024      22.574579 0.24354924E+03  0.50611763E+04                                 7.612181                            5.704695      -0.443607       1.918746                    0.998155      22.733742      65.910545       0.588210       0.501083      -0.994496      -0.040920      -0.035817       0.024059       0.059465      -0.080883      -0.023715       0.002307       0.049893      -0.206407      -0.076610      -0.044645       0.121255              9.007443       8.353591       4.004204       0.000174       9.581110      -0.848651       9.087628          -0.000132
          372              C       2.279802       7.210034       6.713830      -0.143947      48.519249 0.53615469E+03  0.13237186E+05                                11.492152                            7.724039      -0.136310       1.927711                    0.998996      30.091834      87.651845       0.594526       0.417282      -1.067352       0.011850       0.015856      -0.011588       0.022937       0.004158      -0.000511       0.017911       0.000494       0.102994      -0.025088      -0.014848       0.039936             14.577820      18.370499       0.748839      -2.599291      18.081318      -3.672264       7.281643           0.000782
          373              C       1.720128       8.464025       6.441684       0.049221      38.369130 0.43570298E+03  0.10255472E+05                                10.039396                            7.080655      -0.097311       1.972865                    0.999466      27.536837      79.375260       0.603050       0.431507      -1.054105      -0.017988       0.007337      -0.000849       0.019445      -0.016431      -0.004561      -0.002091       0.005355      -0.040052      -0.016589      -0.006859       0.023448             12.248517      15.863551      -1.745920      -1.551616      14.912125      -2.556741       5.969875           0.000018
          374              C       0.303552       8.722054       6.605500      -0.135099      35.806015 0.46670472E+03  0.11241958E+05                                 9.623895                            7.359423      -0.107553       1.940467                    0.998220      30.308033      90.104511       0.584292       0.435188      -1.045659       0.033791       0.002294       0.004776       0.034204       0.027805      -0.009640      -0.002474       0.000023       0.018830      -0.031644       0.003546       0.028098             11.007580      14.667465      -2.496215      -0.665308      12.846766      -1.616048       5.508511          -0.000035
          375              C      15.617118       9.934957       6.404693      -0.106485      32.633552 0.43299547E+03  0.10203368E+05                                 8.884068                            6.959020       0.101841       1.998481                    0.999819      29.660531      86.302892       0.619729       0.419415      -1.058761       0.040361       0.022405       0.010963       0.047446      -0.001195      -0.013851       0.002012       0.044573      -0.098896      -0.035651      -0.005751       0.041401              9.872203      12.304984      -1.126491      -0.784202      12.085676      -1.890970       5.225950          -0.000042
          376              C       0.616590      11.021311       5.992510      -0.125454      34.310977 0.45227048E+03  0.10737357E+05                                 9.104651                            7.046969       0.197851       2.020041                    0.999708      29.957706      86.518347       0.626569       0.411754      -1.067307      -0.002350      -0.032233       0.031089       0.044844      -0.013180      -0.016733      -0.015595      -0.046124      -0.135068      -0.054255       0.003861       0.050394             10.235138      13.972253      -1.194526      -1.165204      11.465054      -1.550674       5.268106          -0.000056
          377              C       1.963602      10.829021       5.794345      -0.139801      37.281266 0.48978119E+03  0.11922223E+05                                 9.839394                            7.496386      -0.075350       1.940160                    0.999068      30.801906      91.581533       0.584814       0.430262      -1.050293       0.007097      -0.028579       0.013357       0.032335       0.027401      -0.011787      -0.009153      -0.038397      -0.017280      -0.032211      -0.008161       0.040372             11.252578      15.923088      -1.988154      -1.656443      12.144589      -1.471158       5.690058          -0.000044
          378              C       2.564382       9.533943       6.042711       0.044689      38.650356 0.43820524E+03  0.10328955E+05                                10.075780                            7.088751      -0.198113       1.937780                    0.999393      27.699885      79.896811       0.604274       0.430024      -1.055032      -0.010787       0.013386      -0.002697       0.017401      -0.015920      -0.001402      -0.001111       0.007537      -0.043044      -0.014884      -0.008654       0.023539             12.361362      17.513436      -0.875310      -2.508013      13.518670      -2.262320       6.051978          -0.000043
          379              C       3.935109       9.336723       5.881537      -0.126424      49.338847 0.52931162E+03  0.13022609E+05                                11.626391                            7.670377      -0.210452       1.906152                    0.998893      29.851256      86.718040       0.597264       0.416825      -1.067951      -0.011359      -0.019669       0.001347       0.022753       0.001693       0.008246       0.019383      -0.006962       0.107468      -0.023022      -0.020483       0.043506             15.031705      19.440902       1.359121      -3.489979      17.792046      -4.080350       7.862167           0.000149
          380              C       4.526403       8.094237       6.198601       0.040921      37.748063 0.44419859E+03  0.10503527E+05                                 9.914243                            7.136388      -0.078999       1.976394                    0.999560      27.699754      79.965802       0.602472       0.429943      -1.055314       0.010036      -0.004774      -0.007464       0.013387      -0.011895      -0.005300      -0.002922      -0.000077      -0.053661      -0.019946      -0.000967       0.020914             11.989598      15.193615      -1.227287      -1.671383      14.553851      -2.786319       6.221326          -0.000005
          381              C       5.920845       7.878939       6.143115      -0.136201      35.429716 0.48895321E+03  0.11901620E+05                                 9.540436                            7.523251      -0.099287       1.939646                    0.998324      30.547702      90.938376       0.579685       0.434085      -1.047569      -0.024059      -0.007235      -0.008587       0.026550       0.026357      -0.007381      -0.002209      -0.019974       0.007506      -0.030162       0.001807       0.028355             10.761011      14.102946      -1.684744      -1.147693      12.199709      -1.747758       5.980378          -0.000038
          382              C       6.455223       6.628235       6.415262      -0.118186      33.127863 0.45811237E+03  0.10931124E+05                                 8.950438                            7.137314       0.175380       2.019278                    0.999778      29.991945      87.360458       0.615580       0.416993      -1.061980      -0.035380      -0.016629      -0.015992       0.042237      -0.004712      -0.006555      -0.006408       0.033060      -0.118094      -0.040978       0.003689       0.037289              9.926339      12.771390      -0.142064      -1.350771      11.345091      -1.971133       5.662537          -0.000096
          383              C       5.596740       5.550099       6.737610      -0.117397      32.431480 0.44849426E+03  0.10640954E+05                                 8.829592                            7.073795       0.268276       2.054165                    0.999730      29.619976      85.925170       0.617025       0.418388      -1.061497       0.000908       0.031011      -0.026723       0.040947      -0.014543      -0.007311      -0.014719      -0.033893      -0.056825      -0.029576      -0.004752       0.034328              9.785872      12.845969      -0.240257      -1.547679      10.903825      -1.477546       5.607821          -0.000017
          384              C       4.256052       5.729241       6.827445      -0.147876      34.924213 0.48238590E+03  0.11707732E+05                                 9.439129                            7.455953      -0.062332       1.948604                    0.998580      30.646620      91.242877       0.583962       0.432158      -1.048233       0.001561       0.021873      -0.017640       0.028143       0.022954      -0.001478      -0.006940      -0.025134       0.019979      -0.029643       0.004364       0.025279             10.641272      14.175700      -1.456076      -1.359471      11.988466      -1.359099       5.759651          -0.000060
          385              C       3.666339       7.004597       6.597573       0.038243      37.711831 0.44588621E+03  0.10550312E+05                                 9.898938                            7.139046      -0.083831       1.971690                    0.999586      27.795301      80.190312       0.603917       0.428635      -1.056431       0.006718      -0.011074      -0.005207       0.013960      -0.015307       0.001634      -0.003837       0.009282      -0.053459      -0.018507      -0.006699       0.025207             12.030658      16.504778      -0.825442      -2.141557      13.527870      -2.342614       6.059327           0.000028
          386              C       4.810983      10.470738       5.432363       0.620200      23.641154 0.24933842E+03  0.52031278E+04                                 7.810338                            5.740436      -0.429651       1.921214                    0.998111      22.798800      65.869460       0.592242       0.495601      -0.998935       0.039817       0.042906      -0.020391       0.061985      -0.077767      -0.020145       0.001612       0.042118      -0.230236      -0.081261      -0.039147       0.120408              9.428049       8.410465       4.096568      -1.193325       9.768157      -1.660875      10.105525           0.000041
          387              C       7.644135      14.255719       1.902384       0.631761      22.460451 0.24436515E+03  0.50851582E+04                                 7.606179                            5.733496      -0.501852       1.899378                    0.997951      22.824139      66.336742       0.583458       0.504465      -0.992282       0.007215      -0.042915       0.046922       0.063995       0.027181       0.043833       0.074407      -0.080546       0.162982      -0.081747      -0.042912       0.124659              8.938240       8.889662      -0.300070      -0.806169       9.371909      -3.959502       8.553148          -0.000180
          388              C       7.773777      15.394664       0.932697      -0.148278      48.241389 0.53640159E+03  0.13253325E+05                                11.410977                            7.706324      -0.236569       1.890351                    0.998688      30.366038      88.670120       0.597084       0.415179      -1.068014      -0.009307       0.023335      -0.010093       0.027074      -0.015746      -0.014016      -0.000535       0.039582      -0.021830      -0.023654      -0.009538       0.033192             14.366880       7.267880       3.176876       2.427301      17.437668      -2.143947      18.395092           0.000117
          389              C       7.357974      15.184296      26.030954       0.035726      38.673167 0.45584763E+03  0.10838348E+05                                10.017674                            7.193634      -0.194694       1.929792                    0.999389      28.079389      81.025137       0.605138       0.425705      -1.058968      -0.012615      -0.007373      -0.008159       0.016735       0.018739       0.010149       0.009337      -0.016933       0.051340      -0.029403       0.001128       0.028275             12.096197       6.513039       2.907715       2.731310      13.485722      -0.189153      16.289830          -0.000051
          390              C       8.319222       0.152845       1.355449       0.032618      38.570171 0.45561801E+03  0.10833939E+05                                10.010216                            7.206754      -0.113998       1.958105                    0.999525      28.015784      80.904427       0.602575       0.427474      -1.057634      -0.003017       0.009725       0.017652       0.020378       0.019831       0.003089       0.006147      -0.019672       0.054418      -0.031214       0.008300       0.022914             12.011995       6.586800       3.201914       2.472871      14.679010       0.324663      14.770174          -0.000019
          391              C       8.772969       0.394440       2.705613      -0.139878      35.325715 0.48536727E+03  0.11796231E+05                                 9.522430                            7.504877      -0.091682       1.943631                    0.998245      30.479243      90.755921       0.579142       0.435159      -1.046601      -0.027121       0.010092      -0.020983       0.035744      -0.000882      -0.010125      -0.022329      -0.007527       0.018249      -0.022735      -0.004637       0.027371             10.677141       6.715563       2.551728       2.493398      12.318474       0.947694      12.997385          -0.000083
          392              C       9.302604       1.584334       3.046457      -0.100230      31.906410 0.43795609E+03  0.10337768E+05                                 8.738898                            6.996689       0.182144       2.029874                    0.999784      29.383497      85.247599       0.619048       0.419166      -1.060140      -0.019982       0.022409      -0.026846       0.040276       0.014971       0.014211      -0.001601      -0.009457       0.091057      -0.033351      -0.000866       0.034218              9.576524       5.905803       2.327201       1.661777      11.625997      -0.420644      11.197773          -0.000079
          393              C       9.424341       2.644391       2.100549      -0.102731      32.627375 0.44330145E+03  0.10463715E+05                                 8.802806                            6.987919       0.255917       2.048508                    0.999701      29.306481      84.179100       0.628191       0.413074      -1.067282      -0.012225      -0.031332       0.010937       0.035366       0.027851       0.001998       0.001891      -0.056645      -0.000862      -0.039611      -0.000411       0.040022              9.741407       5.877028       2.189811       1.914257      10.841790      -0.160045      12.505402          -0.000096
          394              C       6.790395      13.953315      25.616129      -0.154132      36.095133 0.49277359E+03  0.12015078E+05                                 9.603650                            7.518001      -0.073493       1.938262                    0.999301      30.944277      92.124981       0.584034       0.430119      -1.050229      -0.001585       0.021843       0.002900       0.022092       0.006889      -0.009814      -0.026415      -0.042062      -0.017820      -0.025671      -0.015731       0.041402             10.792322       6.599082       2.673766       2.613656      11.612370       0.787725      14.165515          -0.000086
          395              C       3.838668      13.471769       1.173137       0.104009      26.554751 0.32709042E+03  0.72094239E+04                                 7.874554                            6.120115       0.046744       2.029810                    0.999626      26.235169      74.623557       0.647129       0.429420      -1.049088       0.017595      -0.053766      -0.000492       0.056574       0.013616      -0.038882       0.016765       0.002669      -0.028917      -0.050120       0.012187       0.037933              8.811750       6.536947      -0.188223       3.776917       8.772146       0.042535      11.126156          -0.000040
          396              C       3.169905      13.540796      -0.034349      -0.229326      35.817433 0.49033104E+03  0.11904307E+05                                 9.463299                            7.406340       0.043102       1.967886                    0.999840      31.289682      92.031872       0.601371       0.419517      -1.060031       0.025836      -0.009365      -0.013038       0.030417      -0.006916       0.011948      -0.019920      -0.052586      -0.010085      -0.030053      -0.009667       0.039720             10.619199       7.881336       0.344957       5.104544       9.596208       0.783491      14.380051          -0.000024
          397              C       2.856867      12.347615      25.735028       0.095477      36.519152 0.40965948E+03  0.94671294E+04                                 9.740578                            6.839815      -0.102269       1.979526                    0.999451      26.510180      74.993644       0.618890       0.428250      -1.059216       0.023286      -0.002628       0.003788       0.023738      -0.000080       0.013801       0.002105      -0.001763       0.017302      -0.013741      -0.002017       0.015759             12.152070       8.326548      -0.120500       6.844672       9.319664      -0.274664      18.809998          -0.000100
          398              C       3.188877      11.210313      -0.007927      -0.223555      35.151259 0.44709697E+03  0.10614375E+05                                 9.310174                            7.040468       0.208829       2.025339                    0.999820      30.591735      89.178405       0.620556       0.415750      -1.061690       0.016347       0.017830      -0.006034       0.024931       0.011654      -0.001899       0.022674      -0.031526      -0.017635      -0.024832      -0.009159       0.033990             10.625076       7.588321      -0.530518       5.253300       9.698515      -0.936998      14.588393          -0.000043
          399              C       3.852897      11.257975       1.170495       0.111864      26.546933 0.31390921E+03  0.68476242E+04                                 7.849957                            5.968226       0.076460       2.042646                    0.999747      25.890006      73.244454       0.659861       0.425518      -1.051560       0.014209       0.055216       0.005499       0.057279      -0.008566      -0.037716      -0.017058       0.011954      -0.028245      -0.046238       0.006218       0.040020              8.899496       6.477181      -0.069986       4.007661       8.799336      -0.305842      11.421970          -0.000059
          400              C       1.345431      13.417534      22.469269       0.105624      27.173931 0.32276387E+03  0.70794694E+04                                 7.973570                            6.052728       0.131690       2.060655                    0.999764      25.906191      73.138266       0.656057       0.425646      -1.053032       0.016277      -0.053945      -0.017853       0.059108      -0.001794      -0.011228      -0.024194       0.036972      -0.092190      -0.046192       0.010277       0.035915              9.093721       5.805824      -0.560108       3.432527       9.143564       0.166166      12.331776          -0.000053
          401              C       1.860837      13.445473      23.769231      -0.216492      35.040129 0.44139899E+03  0.10461426E+05                                 9.350028                            7.034588       0.164599       2.014757                    0.999776      30.477504      89.211820       0.614709       0.420414      -1.057127       0.023266      -0.014345      -0.017302       0.032348       0.015238      -0.000503       0.028277      -0.014358      -0.013473      -0.030721      -0.004411       0.035132             10.723234       6.930986      -0.872370       4.674795      10.062952      -0.873960      15.175763          -0.000021
          402              C       2.233953      12.357476      24.374295       0.106699      33.688133 0.36410799E+03  0.82021645E+04                                 9.267698                            6.469429      -0.140146       1.973771                    0.999502      26.048932      73.690236       0.630776       0.431055      -1.053354       0.015292       0.003368      -0.011266       0.019290       0.006725      -0.002516       0.000324       0.015081       0.021047      -0.013681       0.004596       0.009086             11.510935       7.583954      -0.440710       6.108773       9.303199       0.097557      17.645651          -0.000054
          403              C       2.025261      11.218531      23.700534      -0.223578      35.898872 0.46757073E+03  0.11228635E+05                                 9.493169                            7.228312       0.138171       1.999805                    0.999793      30.925786      90.756944       0.608652       0.419042      -1.059293       0.016303       0.019025      -0.015766       0.029602      -0.010056       0.011268      -0.025171      -0.039103      -0.014949      -0.024741      -0.015975       0.040716             10.859526       6.954605      -0.084118       4.627580      10.061871       1.241891      15.562103          -0.000040
          404              C       1.482978      11.249757      22.403214       0.111998      26.315470 0.31662975E+03  0.69252072E+04                                 7.856952                            6.030788       0.075407       2.046329                    0.999646      25.874458      73.411955       0.650126       0.430752      -1.047848       0.003917       0.051244      -0.011376       0.052637       0.010516      -0.020772       0.022904       0.039854      -0.097206      -0.051279       0.008937       0.042342              8.913348       5.763818      -0.033285       3.409633       8.856905       0.355493      12.119322          -0.000024
          405              C       7.821207      10.454303       1.857467       0.627658      22.891027 0.24636439E+03  0.51242110E+04                                 7.622194                            5.703354      -0.362533       1.943878                    0.998423      22.659673      65.299457       0.594762       0.495124      -0.999459       0.002669       0.039768       0.053997       0.067113       0.039677      -0.045901      -0.067010      -0.062089       0.170036      -0.080624      -0.041355       0.121979              9.015395       9.042830      -1.107774       0.776135       9.758554       3.824836       8.244802          -0.000122
          406              C       7.857570       9.289062       0.900990      -0.165147      47.786203 0.55136768E+03  0.13705570E+05                                11.346735                            7.815640      -0.109078       1.931881                    0.999142      30.453298      88.947925       0.593105       0.415450      -1.068742      -0.012364      -0.013310      -0.021869       0.028430      -0.019128       0.015094      -0.011387       0.013141       0.011622      -0.022176      -0.009134       0.031311             14.193950       9.460194       3.318091      -3.829369      17.423333       3.419801      15.698324          -0.005256
          407              C       8.610126       9.425472      26.139285       0.047747      36.949707 0.44048726E+03  0.10399404E+05                                 9.752556                            7.095569      -0.167384       1.944520                    0.999445      27.801141      80.333095       0.605283       0.428620      -1.055573      -0.012871       0.022519      -0.016475       0.030728       0.002923      -0.022560      -0.010894      -0.016717       0.018754      -0.027314       0.000398       0.026916             11.683417       8.168113       3.112253      -3.663036      13.295822       1.167799      13.586315          -0.000411
          408              C       9.250431      10.628514      25.798441      -0.192416      37.279658 0.51076317E+03  0.12564137E+05                                 9.747952                            7.599552       0.041993       1.962086                    0.999337      31.800297      95.049988       0.587226       0.424021      -1.054128      -0.055948      -0.018481      -0.029772       0.066016      -0.017062      -0.003116       0.032033      -0.035189       0.032206      -0.033134      -0.013425       0.046559             11.004734       8.250781       3.094274      -3.612059      12.331497      -0.114558      12.431924          -0.002808
          409              C       9.982434      10.728768      24.633231      -0.158408      35.848781 0.48789826E+03  0.11798879E+05                                 9.348903                            7.306826       0.307237       2.043701                    0.999694      30.830392      89.714951       0.617213       0.410355      -1.068758      -0.053503      -0.027759      -0.042300       0.073637       0.032671      -0.033459      -0.016376      -0.056177      -0.034735      -0.053660      -0.007594       0.061254             10.438725       7.289963       2.543309      -2.805874      11.789433       1.303553      12.236779          -0.003617
          410              C      10.066227       9.606257      23.742809      -0.092996      32.663740 0.43294111E+03  0.10207114E+05                                 8.920428                            6.972550       0.035439       1.982863                    0.999657      29.571710      86.213089       0.616945       0.421101      -1.057146      -0.037119       0.024289       0.019965       0.048645      -0.005470      -0.037698       0.005756      -0.022939       0.030257      -0.043215       0.004537       0.038678              9.955910       7.055410       2.302359      -2.904665      11.482663       1.165308      11.329656          -0.000396
          411              C       9.446475       8.441016      24.012314      -0.127447      35.043334 0.47812694E+03  0.11576305E+05                                 9.504213                            7.466221      -0.142120       1.934618                    0.997832      30.140977      89.569214       0.578615       0.437210      -1.045406      -0.020433       0.005414       0.012090       0.024352      -0.015051       0.006428       0.014564      -0.009894       0.014722      -0.024994       0.005148       0.019846             10.688110       8.207717       2.732329      -3.685413      12.078735      -0.236730      11.777879          -0.003502
          412              C       7.166673       8.117246       1.204843       0.044420      37.962478 0.45219081E+03  0.10732154E+05                                 9.924385                            7.187846      -0.060137       1.980474                    0.999488      27.753276      80.070333       0.602329       0.428457      -1.057029      -0.000357      -0.006418       0.017799       0.018924       0.006184      -0.021027      -0.009056      -0.030933       0.017928      -0.030574       0.004005       0.026569             11.940074       8.479836       3.682443      -3.396654      14.336733       1.155494      13.003654           0.000273
          413              C       3.598356       5.722667      10.143406       0.235866      24.380197 0.32770301E+03  0.72396324E+04                                 7.478349                            6.212487       0.188442       2.081391                    0.998583      25.868474      74.110269       0.627752       0.441654      -1.039829      -0.016721      -0.072263      -0.065332       0.098843      -0.017650      -0.005816      -0.006520      -0.008299       0.227481      -0.056605      -0.019805       0.076410              8.067895      10.595979       2.131267      -0.160165       8.868869      -0.338404       4.738838          -0.000885
          414              C       6.009381       5.167164      10.114342      -0.356194      24.148080 0.40994749E+03  0.95064487E+04                                 7.076362                            6.577968       0.234529       2.047764                    0.998778      30.579852      87.584633       0.667313       0.395810      -1.076759      -0.050901       0.062306      -0.011801       0.081315      -0.061763       0.016454       0.004481       0.004950      -0.172420      -0.064730      -0.026342       0.091072              7.069354       7.944752      -0.824609      -0.354975       6.768430      -0.320526       6.494880          -0.000018
          415              C       5.217300       7.533804      10.072066      -0.351612      24.410945 0.38646588E+03  0.88486886E+04                                 7.113909                            6.353440       0.258650       2.065860                    0.997518      30.139154      86.346206       0.682968       0.391686      -1.077392      -0.010032      -0.070234      -0.018539       0.073329       0.003327       0.024009      -0.003537      -0.077697      -0.170811      -0.067254      -0.000259       0.067513              7.317126       6.248175       1.288874      -0.249027       9.442467      -0.148627       6.260738          -0.000022
          416              C       2.904297      10.370485      18.693565       0.619856      23.068968 0.24918038E+03  0.52020509E+04                                 7.707344                            5.752705      -0.415228       1.927032                    0.998320      22.823854      66.082197       0.589093       0.498037      -0.997127      -0.035314       0.042516      -0.021888       0.059445       0.049503       0.071212       0.060356      -0.016096      -0.029618      -0.079561      -0.041182       0.120743              9.180059       9.125203      -3.513362       0.126717       9.918667      -2.734789       8.496308          -0.000171
          417              C       3.780171       9.229896      19.116317      -0.123721      49.477290 0.52580151E+03  0.12907555E+05                                11.622430                            7.634791      -0.191744       1.913077                    0.998954      29.738914      86.138863       0.600178       0.415723      -1.069253       0.016445      -0.014378       0.002510       0.021988       0.014374      -0.031211      -0.010777       0.033158       0.005511      -0.023557      -0.022252       0.045810             15.092075      14.333216      -3.620629       7.144611      18.016786       0.764822      12.926222           0.000643
          418              C       3.650529       7.970975      18.492758       0.041877      38.926097 0.44444336E+03  0.10495881E+05                                10.097813                            7.122073      -0.095688       1.971498                    0.999442      27.595748      79.247008       0.606005       0.427984      -1.058018      -0.010069      -0.010615      -0.009699       0.017554       0.008983       0.011875       0.013602      -0.004492      -0.017817      -0.017109      -0.006233       0.023342             12.429555      11.291378      -0.993272       5.722736      14.667062       2.602747      11.330224          -0.000023
          419              C       2.679795       7.747459      17.451731      -0.122387      36.075771 0.47641971E+03  0.11521662E+05                                 9.669248                            7.432091      -0.111918       1.940296                    0.998311      30.208247      89.641117       0.582528       0.434774      -1.047139       0.007693      -0.004964       0.030106       0.031467      -0.013733      -0.006504      -0.021711       0.012812      -0.045929      -0.033955       0.009603       0.024351             11.137252       9.748504      -0.140473       4.757177      12.711069       2.650576      10.952182          -0.000069
          420              C       2.561220       6.501686      16.918007      -0.127763      33.553531 0.45743867E+03  0.10924347E+05                                 9.033462                            7.136703       0.130506       2.001620                    0.999812      30.246975      88.492636       0.614257       0.417536      -1.060341       0.001912      -0.017683       0.056490       0.059224       0.006352       0.041993      -0.001380       0.010586      -0.024106      -0.042865      -0.001018       0.043883             10.051281       8.708371      -1.199515       3.649643      11.926696       1.810136       9.518776          -0.000104
          421              C       3.380178       5.436698      17.327548      -0.135494      35.037230 0.45869488E+03  0.10934310E+05                                 9.234417                            7.094297       0.229770       2.026491                    0.999684      30.219947      87.609552       0.624471       0.411459      -1.066916      -0.036578       0.025750       0.036516       0.057744       0.000727       0.026242       0.019999      -0.064651      -0.120628      -0.058536       0.001396       0.057140             10.519480       9.645307      -0.663100       4.873922      11.334478       1.620186      10.578655          -0.000047
          422              C       4.341426       5.627344      18.286666      -0.134777      37.095934 0.47328181E+03  0.11430747E+05                                 9.806729                            7.365029      -0.118100       1.928755                    0.999006      30.597284      90.836204       0.590053       0.429794      -1.049804      -0.015108       0.021863       0.017077       0.031589      -0.019659      -0.001595      -0.020148      -0.009359      -0.085578      -0.037550      -0.000452       0.038002             11.392549      10.745156       0.130305       5.780478      12.013750       2.368059      11.418741          -0.000146
          423              C       4.516917       6.896126      18.899657       0.047762      38.522738 0.42869950E+03  0.10044700E+05                                10.028592                            6.993074      -0.155496       1.951774                    0.999409      27.513648      78.995861       0.611093       0.427774      -1.056936      -0.005173      -0.009600      -0.010293       0.014995       0.008977       0.012468       0.009535      -0.007939      -0.006651      -0.015015      -0.005808       0.020824             12.479627      12.235076      -1.009604       6.659398      13.267130       2.087239      11.936676           0.000013
          424              C       5.441802       7.101563      19.914261      -0.138809      48.989240 0.52898919E+03  0.13011703E+05                                11.553306                            7.662492      -0.189280       1.913123                    0.999043      29.918558      86.881999       0.598266       0.416221      -1.068419      -0.009204       0.021338      -0.009289       0.025027       0.014243      -0.025091      -0.017839       0.018989       0.009153      -0.023688      -0.016912       0.040601             14.979555      14.474795      -3.421459       6.900109      17.489875       1.237178      12.973996          -0.000373
          425              C       5.552472       8.352267      20.561600       0.038956      37.882442 0.44144308E+03  0.10418393E+05                                 9.923637                            7.106001      -0.072628       1.977431                    0.999595      27.668391      79.705006       0.605025       0.428950      -1.056305       0.021379       0.009050       0.000717       0.023227       0.008837       0.018829       0.015026      -0.011845      -0.017389      -0.024254      -0.004531       0.028784             12.124949      10.689829      -1.216836       5.176156      14.543086       2.349753      11.141933          -0.000017
          426              C       6.447318       8.562635      21.660756      -0.149133      34.669646 0.48129645E+03  0.11654420E+05                                 9.355226                            7.432114       0.004947       1.975942                    0.998150      30.244093      89.431766       0.587739       0.430371      -1.051145       0.000952       0.011185      -0.041546       0.043036      -0.015777      -0.004192      -0.022134       0.004565      -0.043133      -0.032591       0.005341       0.027250             10.602445       9.263017       0.054259       3.990601      12.085945       2.370664      10.458373          -0.000091
          427              C       6.534273       9.775538      22.244682      -0.102601      31.560933 0.43450735E+03  0.10245079E+05                                 8.691700                            6.981624       0.184881       2.030402                    0.999757      29.435821      85.596929       0.617505       0.420675      -1.058261      -0.005096       0.024664      -0.041553       0.048590       0.003509       0.021695       0.010081       0.002621       0.028223      -0.020466      -0.008168       0.028634              9.581770       8.299547      -1.298314       3.223399      11.583634       1.141062       8.862130          -0.000099
          428              C       5.751678      10.848743      21.814003      -0.117149      32.473891 0.43604769E+03  0.10250011E+05                                 8.754527                            6.908379       0.308254       2.064550                    0.999582      29.285747      83.942497       0.634843       0.410440      -1.069003       0.028637      -0.026401      -0.014466       0.041549      -0.009813       0.016249       0.022695      -0.038875      -0.053518      -0.039365       0.001524       0.037841              9.771565       8.810297      -1.182237       3.845543      11.477156       1.179101       9.027243          -0.000082
          429              C       4.844184      10.690968      20.804683      -0.132096      35.907911 0.48712115E+03  0.11828874E+05                                 9.586403                            7.476682      -0.046531       1.954496                    0.999088      30.388753      89.934149       0.586121       0.430340      -1.051352       0.013201      -0.018829      -0.015329       0.027636      -0.019900      -0.005400      -0.009809      -0.013812      -0.052055      -0.025524      -0.004739       0.030263             10.877717      10.017328      -0.471103       4.858333      12.099905       2.073197      10.515918          -0.000069
          430              C       4.719285       9.417255      20.136206       0.039781      38.537688 0.43776467E+03  0.10307919E+05                                10.021087                            7.062521      -0.143811       1.953014                    0.999445      27.679827      79.594371       0.608787       0.427278      -1.057549       0.012551       0.015755      -0.001340       0.020188       0.006506       0.012772       0.015953      -0.009800      -0.001975      -0.017747      -0.006877       0.024624             12.426286      11.968833      -1.527108       6.399736      13.598689       1.620741      11.711335          -0.000075
          431              C       6.314514       5.960974      20.347582       0.617048      24.018083 0.25607281E+03  0.53736845E+04                                 7.864640                            5.804715      -0.402452       1.926739                    0.998459      22.906593      66.137269       0.591518       0.493435      -1.001090       0.032564      -0.046088       0.026933       0.062530       0.040429       0.069516       0.063390      -0.028586       0.026117      -0.077501      -0.040253       0.117755              9.466778      10.858192      -3.423830      -0.666920       9.668150      -2.391853       7.873993           0.000008
          432              C       6.486843       2.149698      20.387215       0.630022      22.574583 0.24354927E+03  0.50611770E+04                                 7.612181                            5.704695      -0.443609       1.918745                    0.998155      22.733747      65.910560       0.588210       0.501083      -0.994496       0.040920       0.035817       0.024059       0.059466      -0.080883       0.023715      -0.002306       0.049893      -0.206410      -0.076611      -0.044645       0.121255              9.007444       8.353590       4.004202      -0.000191       9.581106       0.848636       9.087636          -0.000133
          433              C       5.625198       1.007465      19.924830      -0.143948      48.519273 0.53615510E+03  0.13237200E+05                                11.492156                            7.724042      -0.136311       1.927710                    0.998996      30.091853      87.651924       0.594525       0.417282      -1.067352      -0.011850      -0.015856      -0.011589       0.022937       0.004158       0.000511      -0.017910       0.000495       0.102991      -0.025088      -0.014847       0.039935             14.577822      18.370500       0.748826       2.599275      18.081333       3.672252       7.281633           0.000779
          434              C       6.184872      16.188475      19.652684       0.049221      38.369169 0.43570329E+03  0.10255483E+05                                10.039405                            7.080660      -0.097312       1.972865                    0.999466      27.536858      79.375368       0.603049       0.431507      -1.054105       0.017988      -0.007337      -0.000849       0.019445      -0.016431       0.004561       0.002091       0.005355      -0.040053      -0.016589      -0.006858       0.023448             12.248529      15.863567      -1.745928       1.551611      14.912146       2.556736       5.969874           0.000015
          435              C       7.601448      15.930445      19.816500      -0.135100      35.806044 0.46670513E+03  0.11241971E+05                                 9.623903                            7.359428      -0.107553       1.940467                    0.998220      30.308044      90.104571       0.584291       0.435188      -1.045658      -0.033791      -0.002294       0.004776       0.034204       0.027805       0.009640       0.002474       0.000023       0.018829      -0.031644       0.003546       0.028098             11.007590      14.667476      -2.496224       0.665305      12.846782       1.616042       5.508512          -0.000039
          436              C       8.097882      14.717542      19.615693      -0.106486      32.633572 0.43299562E+03  0.10203373E+05                                 8.884071                            6.959021       0.101839       1.998480                    0.999819      29.660549      86.302959       0.619729       0.419415      -1.058761      -0.040361      -0.022405       0.010963       0.047446      -0.001195       0.013851      -0.002012       0.044573      -0.098897      -0.035651      -0.005751       0.041402              9.872207      12.304992      -1.126485       0.784203      12.085682       1.890966       5.225949          -0.000046
          437              C       7.288410      13.631189      19.203510      -0.125454      34.310983 0.45227046E+03  0.10737356E+05                                 9.104648                            7.046967       0.197850       2.020041                    0.999708      29.957706      86.518319       0.626570       0.411754      -1.067307       0.002350       0.032233       0.031089       0.044844      -0.013180       0.016734       0.015595      -0.046124      -0.135069      -0.054255       0.003861       0.050395             10.235134      13.972247      -1.194514       1.165203      11.465054       1.550673       5.268102          -0.000061
          438              C       5.941398      13.823478      19.005345      -0.139801      37.281253 0.48978116E+03  0.11922222E+05                                 9.839391                            7.496385      -0.075351       1.940159                    0.999068      30.801914      91.581555       0.584814       0.430262      -1.050293      -0.007097       0.028579       0.013357       0.032334       0.027401       0.011787       0.009153      -0.038397      -0.017280      -0.032211      -0.008161       0.040372             11.252573      15.923082      -1.988141       1.656441      12.144583       1.471155       5.690053          -0.000051
          439              C       5.340618      15.118557      19.253711       0.044688      38.650370 0.43820557E+03  0.10328965E+05                                10.075784                            7.088754      -0.198114       1.937779                    0.999393      27.699893      79.896850       0.604274       0.430025      -1.055032       0.010787      -0.013386      -0.002697       0.017401      -0.015921       0.001402       0.001112       0.007537      -0.043044      -0.014885      -0.008654       0.023539             12.361365      17.513442      -0.875300       2.508009      13.518678       2.262317       6.051975          -0.000044
          440              C       3.969891      15.315776      19.092537      -0.126425      49.338886 0.52931223E+03  0.13022629E+05                                11.626399                            7.670383      -0.210456       1.906150                    0.998893      29.851279      86.718148       0.597263       0.416825      -1.067951       0.011359       0.019669       0.001347       0.022753       0.001693      -0.008246      -0.019383      -0.006962       0.107468      -0.023022      -0.020483       0.043505             15.031713      19.440922       1.359132       3.489975      17.792056       4.080342       7.862161           0.000148
          441              C       3.378597       0.123262      19.409601       0.040920      37.748078 0.44419896E+03  0.10503538E+05                                 9.914247                            7.136392      -0.079001       1.976393                    0.999560      27.699762      79.965843       0.602472       0.429943      -1.055314      -0.010036       0.004774      -0.007464       0.013387      -0.011895       0.005300       0.002922      -0.000077      -0.053661      -0.019946      -0.000967       0.020914             11.989601      15.193625      -1.227296       1.671378      14.553857       2.786311       6.221321          -0.000004
          442              C       1.984155       0.338561      19.354115      -0.136201      35.429719 0.48895304E+03  0.11901615E+05                                 9.540436                            7.523249      -0.099288       1.939646                    0.998324      30.547709      90.938399       0.579685       0.434085      -1.047569       0.024058       0.007235      -0.008586       0.026550       0.026357       0.007381       0.002209      -0.019974       0.007506      -0.030162       0.001807       0.028355             10.761011      14.102950      -1.684751       1.147693      12.199710       1.747751       5.980373          -0.000038
          443              C       1.449777       1.589264      19.626262      -0.118187      33.127857 0.45811218E+03  0.10931117E+05                                 8.950435                            7.137311       0.175382       2.019279                    0.999778      29.991940      87.360420       0.615580       0.416993      -1.061980       0.035380       0.016629      -0.015991       0.042237      -0.004712       0.006555       0.006408       0.033060      -0.118095      -0.040979       0.003690       0.037289              9.926336      12.771387      -0.142074       1.350768      11.345093       1.971127       5.662529          -0.000096
          444              C       2.308260       2.667401      19.948610      -0.117397      32.431487 0.44849445E+03  0.10640960E+05                                 8.829593                            7.073797       0.268277       2.054166                    0.999730      29.619975      85.925159       0.617025       0.418388      -1.061498      -0.000908      -0.031011      -0.026723       0.040947      -0.014543       0.007311       0.014719      -0.033893      -0.056825      -0.029576      -0.004752       0.034328              9.785873      12.845972      -0.240259       1.547677      10.903829       1.477542       5.607817          -0.000018
          445              C       3.648948       2.488259      20.038445      -0.147877      34.924215 0.48238591E+03  0.11707732E+05                                 9.439130                            7.455953      -0.062333       1.948603                    0.998579      30.646623      91.242892       0.583962       0.432158      -1.048233      -0.001561      -0.021873      -0.017639       0.028143       0.022954       0.001478       0.006940      -0.025134       0.019978      -0.029643       0.004364       0.025279             10.641273      14.175702      -1.456078       1.359467      11.988470       1.359096       5.759648          -0.000063
          446              C       4.238661       1.212903      19.808573       0.038243      37.711860 0.44588677E+03  0.10550329E+05                                 9.898945                            7.139052      -0.083833       1.971690                    0.999586      27.795315      80.190377       0.603917       0.428635      -1.056431      -0.006718       0.011074      -0.005207       0.013960      -0.015307      -0.001634       0.003837       0.009282      -0.053459      -0.018507      -0.006699       0.025207             12.030665      16.504788      -0.825454       2.141548      13.527883       2.342609       6.059323           0.000027
          447              C       3.094017      14.181761      18.643363       0.620200      23.641128 0.24933808E+03  0.52031187E+04                                 7.810331                            5.740431      -0.429647       1.921216                    0.998111      22.798779      65.869371       0.592242       0.495600      -0.998935      -0.039818      -0.042906      -0.020391       0.061985      -0.077767       0.020145      -0.001612       0.042119      -0.230236      -0.081261      -0.039147       0.120408              9.428038       8.410457       4.096564       1.193319       9.768145       1.660866      10.105511           0.000039
          448              C       0.260865      10.396781      15.113384       0.631760      22.460466 0.24436538E+03  0.50851639E+04                                 7.606180                            5.733497      -0.501848       1.899379                    0.997951      22.824134      66.336707       0.583459       0.504465      -0.992282      -0.007215       0.042915       0.046922       0.063996       0.027181      -0.043833      -0.074406      -0.080547       0.162984      -0.081747      -0.042912       0.124659              8.938240       8.889664      -0.300071       0.806173       9.371912       3.959501       8.553145          -0.000183
          449              C       0.131223       9.257835      14.143697      -0.148278      48.241353 0.53640144E+03  0.13253320E+05                                11.410971                            7.706323      -0.236568       1.890352                    0.998688      30.366027      88.670071       0.597084       0.415179      -1.068014       0.009307      -0.023335      -0.010093       0.027074      -0.015746       0.014016       0.000535       0.039582      -0.021830      -0.023653      -0.009538       0.033192             14.366868       7.267876       3.176875      -2.427297      17.437660       2.143942      18.395067           0.000116
          450              C       0.547026       9.468203      12.819954       0.035726      38.673151 0.45584767E+03  0.10838349E+05                                10.017672                            7.193635      -0.194693       1.929792                    0.999389      28.079379      81.025098       0.605138       0.425705      -1.058968       0.012616       0.007373      -0.008159       0.016735       0.018739      -0.010148      -0.009337      -0.016932       0.051340      -0.029403       0.001128       0.028275             12.096191       6.513036       2.907712      -2.731307      13.485716       0.189154      16.289821          -0.000051
          451              C      15.395778       8.064654      14.566449       0.032618      38.570167 0.45561808E+03  0.10833942E+05                                10.010216                            7.206755      -0.113999       1.958105                    0.999525      28.015786      80.904439       0.602574       0.427474      -1.057634       0.003017      -0.009725       0.017652       0.020379       0.019831      -0.003089      -0.006147      -0.019672       0.054419      -0.031214       0.008300       0.022914             12.011990       6.586799       3.201914      -2.472867      14.679006      -0.324657      14.770166          -0.000019
          452              C      14.942031       7.823060      15.916613      -0.139877      35.325644 0.48536628E+03  0.11796201E+05                                 9.522418                            7.504870      -0.091684       1.943631                    0.998245      30.479216      90.755821       0.579143       0.435159      -1.046601       0.027121      -0.010092      -0.020983       0.035744      -0.000882       0.010124       0.022328      -0.007527       0.018249      -0.022734      -0.004636       0.027371             10.677123       6.715555       2.551723      -2.493390      12.318450      -0.947683      12.997364          -0.000084
          453              C      14.412396       6.633166      16.257457      -0.100229      31.906377 0.43795596E+03  0.10337764E+05                                 8.738892                            6.996689       0.182145       2.029875                    0.999784      29.383475      85.247519       0.619048       0.419166      -1.060140       0.019983      -0.022409      -0.026845       0.040276       0.014971      -0.014211       0.001601      -0.009457       0.091056      -0.033351      -0.000866       0.034217              9.576514       5.905802       2.327205      -1.661771      11.625989       0.420642      11.197751          -0.000086
          454              C      14.290659       5.573108      15.311549      -0.102730      32.627386 0.44330209E+03  0.10463734E+05                                 8.802807                            6.987924       0.255915       2.048508                    0.999701      29.306495      84.179163       0.628190       0.413074      -1.067282       0.012226       0.031332       0.010937       0.035367       0.027851      -0.001998      -0.001891      -0.056645      -0.000862      -0.039611      -0.000411       0.040022              9.741405       5.877035       2.189819      -1.914255      10.841792       0.160034      12.505389          -0.000109
          455              C       1.114605      10.699185      12.405129      -0.154131      36.095069 0.49277253E+03  0.12015045E+05                                 9.603640                            7.517993      -0.073493       1.938263                    0.999301      30.944227      92.124785       0.584035       0.430119      -1.050229       0.001586      -0.021843       0.002900       0.022092       0.006889       0.009814       0.026415      -0.042062      -0.017822      -0.025671      -0.015731       0.041402             10.792309       6.599071       2.673756      -2.613650      11.612356      -0.787712      14.165500          -0.000093
          456              C       4.066332      11.180730      14.384137       0.104010      26.554502 0.32708721E+03  0.72093321E+04                                 7.874502                            6.120086       0.046744       2.029812                    0.999626      26.234986      74.622818       0.647131       0.429420      -1.049088      -0.017592       0.053763      -0.000495       0.056570       0.013613       0.038884      -0.016764       0.002676      -0.028920      -0.050119       0.012182       0.037938              8.811681       6.536900      -0.188221      -3.776874       8.772087      -0.042535      11.126057          -0.000066
          457              C       4.735095      11.111704      13.176651      -0.229324      35.816918 0.49032315E+03  0.11904061E+05                                 9.463203                            7.406280       0.043120       1.967895                    0.999840      31.289365      92.030561       0.601373       0.419517      -1.060032      -0.025837       0.009360      -0.013033       0.030414      -0.006917      -0.011941       0.019916      -0.052575      -0.010087      -0.030043      -0.009669       0.039713             10.619076       7.881250       0.344956      -5.104465       9.596117      -0.783488      14.379863          -0.000068
          458              C       5.048133      12.304884      12.524028       0.095481      36.518600 0.40965335E+03  0.94669532E+04                                 9.740504                            6.839782      -0.102295       1.979521                    0.999451      26.509921      74.992798       0.618890       0.428252      -1.059214      -0.023283       0.002628       0.003781       0.023734      -0.000080      -0.013793      -0.002105      -0.001742       0.017301      -0.013728      -0.002027       0.015755             12.151950       8.326470      -0.120497      -6.844579       9.319597       0.274659      18.809782          -0.000161
          459              C       4.716123      13.442186      13.203073      -0.223554      35.150809 0.44709105E+03  0.10614193E+05                                 9.310090                            7.040421       0.208848       2.025348                    0.999820      30.591438      89.177176       0.620558       0.415750      -1.061691      -0.016348      -0.017826      -0.006030       0.024928       0.011654       0.001904      -0.022670      -0.031518      -0.017637      -0.024833      -0.009150       0.033983             10.624963       7.588245      -0.530516      -5.253222       9.698433       0.936995      14.588211          -0.000083
          460              C       4.052103      13.394525      14.381495       0.111865      26.546668 0.31390598E+03  0.68475332E+04                                 7.849905                            5.968199       0.076462       2.042649                    0.999747      25.889813      73.243696       0.659862       0.425518      -1.051560      -0.014207      -0.055212       0.005497       0.057275      -0.008563       0.037719       0.017056       0.011961      -0.028248      -0.046238       0.006213       0.040024              8.899424       6.477132      -0.069983      -4.007613       8.799278       0.305836      11.421862          -0.000086
          461              C       6.559569      11.234966       9.258269       0.105623      27.173762 0.32276176E+03  0.70794091E+04                                 7.973536                            6.052711       0.131694       2.060657                    0.999764      25.906064      73.137757       0.656058       0.425646      -1.053032      -0.016277       0.053943      -0.017850       0.059105      -0.001793       0.011231       0.024192       0.036977      -0.092191      -0.046192       0.010274       0.035918              9.093674       5.805793      -0.560098      -3.432496       9.143530      -0.166184      12.331699          -0.000068
          462              C       6.044163      11.207026      10.558231      -0.216491      35.039722 0.44139365E+03  0.10461262E+05                                 9.349948                            7.034542       0.164619       2.014766                    0.999776      30.477268      89.210812       0.614711       0.420414      -1.057128      -0.023263       0.014342      -0.017304       0.032346       0.015237       0.000505      -0.028275      -0.014349      -0.013479      -0.030721      -0.004406       0.035126             10.723127       6.930920      -0.872357      -4.674729      10.062869       0.873941      15.175592          -0.000056
          463              C       5.671047      12.295023      11.163295       0.106703      33.687662 0.36410324E+03  0.82020294E+04                                 9.267626                            6.469398      -0.140172       1.973766                    0.999502      26.048683      73.689370       0.630776       0.431057      -1.053353      -0.015295      -0.003368      -0.011260       0.019289       0.006726       0.002519      -0.000323       0.015096       0.021043      -0.013687       0.004595       0.009092             11.510821       7.583883      -0.440707      -6.108689       9.303134      -0.097554      17.645446          -0.000096
          464              C       5.879739      13.433969      10.489534      -0.223576      35.898378 0.46756411E+03  0.11228430E+05                                 9.493078                            7.228260       0.138190       1.999814                    0.999794      30.925494      90.755737       0.608654       0.419042      -1.059293      -0.016301      -0.019020      -0.015768       0.029599      -0.010052      -0.011263       0.025171      -0.039090      -0.014959      -0.024735      -0.015974       0.040709             10.859403       6.954532      -0.084122      -4.627504      10.061781      -1.241868      15.561898          -0.000079
          465              C       6.422022      13.402742       9.192214       0.111999      26.315275 0.31662738E+03  0.69251394E+04                                 7.856907                            6.030763       0.075411       2.046332                    0.999646      25.874318      73.411363       0.650128       0.430752      -1.047849      -0.003917      -0.051242      -0.011374       0.052635       0.010516       0.020774      -0.022901       0.039858      -0.097205      -0.051278       0.008934       0.042345              8.913287       5.763780      -0.033291      -3.409594       8.856862      -0.355478      12.119218          -0.000033
          466              C       0.083793      14.198196      15.068467       0.627657      22.890982 0.24636400E+03  0.51241994E+04                                 7.622178                            5.703346      -0.362524       1.943882                    0.998423      22.659615      65.299198       0.594763       0.495123      -0.999460      -0.002669      -0.039768       0.053997       0.067114       0.039677       0.045901       0.067010      -0.062089       0.170039      -0.080624      -0.041355       0.121979              9.015372       9.042815      -1.107777      -0.776133       9.758529      -3.824818       8.244773          -0.000127
          467              C       0.047430      15.363438      14.111990      -0.165145      47.785904 0.55136411E+03  0.13705462E+05                                11.346709                            7.815629      -0.109080       1.931881                    0.999142      30.453173      88.947562       0.593103       0.415452      -1.068741       0.012364       0.013311      -0.021868       0.028430      -0.019132      -0.015099       0.011389       0.013148       0.011617      -0.022180      -0.009138       0.031319             14.193908       9.460173       3.318088       3.829356      17.423287      -3.419776      15.698264          -0.005322
          468              C      15.104874      15.227027      12.928285       0.047747      36.949487 0.44048459E+03  0.10399324E+05                                 9.752523                            7.095551      -0.167386       1.944521                    0.999445      27.801024      80.332676       0.605284       0.428620      -1.055573       0.012870      -0.022520      -0.016476       0.030729       0.002923       0.022559       0.010895      -0.016716       0.018751      -0.027313       0.000397       0.026916             11.683370       8.168083       3.112239       3.663017      13.295777      -1.167789      13.586250          -0.000419
          469              C      14.464569      14.023985      12.587441      -0.192415      37.279432 0.51075957E+03  0.12564028E+05                                 9.747926                            7.599536       0.041990       1.962087                    0.999337      31.800164      95.049554       0.587225       0.424022      -1.054127       0.055950       0.018482      -0.029770       0.066017      -0.017064       0.003112      -0.032031      -0.035183       0.032202      -0.033136      -0.013419       0.046555             11.004701       8.250752       3.094256       3.612042      12.331467       0.114548      12.431885          -0.002846
          470              C      13.732566      13.923732      11.422231      -0.158407      35.848504 0.48789372E+03  0.11798743E+05                                 9.348870                            7.306804       0.307239       2.043704                    0.999693      30.830209      89.714356       0.617212       0.410356      -1.068757       0.053500       0.027759      -0.042304       0.073637       0.032668       0.033455       0.016378      -0.056167      -0.034738      -0.053652      -0.007598       0.061250             10.438686       7.289933       2.543289       2.805863      11.789389      -1.303555      12.236737          -0.003657
          471              C      13.648773      15.046242      10.531809      -0.092996      32.663554 0.43293821E+03  0.10207027E+05                                 8.920396                            6.972529       0.035445       1.982866                    0.999657      29.571583      86.212603       0.616945       0.421101      -1.057146       0.037118      -0.024292       0.019966       0.048646      -0.005470       0.037696      -0.005756      -0.022937       0.030251      -0.043213       0.004538       0.038675              9.955871       7.055380       2.302344       2.904651      11.482621      -1.165301      11.329611          -0.000398
          472              C      14.268525      16.211484      10.801314      -0.127448      35.043265 0.47812631E+03  0.11576287E+05                                 9.504211                            7.466225      -0.142116       1.934619                    0.997832      30.140926      89.569073       0.578614       0.437211      -1.045405       0.020434      -0.005412       0.012091       0.024352      -0.015054      -0.006432      -0.014564      -0.009890       0.014720      -0.024998       0.005154       0.019844             10.688103       8.207710       2.732321       3.685405      12.078735       0.236734      11.777866          -0.003548
          473              C       0.738327       0.100253      14.415843       0.044420      37.962274 0.45218812E+03  0.10732072E+05                                 9.924351                            7.187825      -0.060138       1.980476                    0.999488      27.753171      80.069935       0.602330       0.428457      -1.057029       0.000357       0.006418       0.017799       0.018924       0.006184       0.021026       0.009056      -0.030931       0.017927      -0.030573       0.004004       0.026569             11.940026       8.479808       3.682427       3.396638      14.336674      -1.155490      13.003597           0.000271
          474              C       4.306644       2.494833      23.354406       0.235865      24.380217 0.32770330E+03  0.72396407E+04                                 7.478354                            6.212489       0.188441       2.081391                    0.998583      25.868491      74.110332       0.627752       0.441654      -1.039829       0.016721       0.072263      -0.065333       0.098843      -0.017650       0.005816       0.006520      -0.008299       0.227481      -0.056605      -0.019805       0.076410              8.067900      10.595975       2.131273       0.160164       8.868885       0.338405       4.738841          -0.000889
          475              C       1.895619       3.050336      23.325342      -0.356194      24.148042 0.40994668E+03  0.95064203E+04                                 7.076348                            6.577961       0.234535       2.047766                    0.998778      30.579787      87.584255       0.667314       0.395810      -1.076760       0.050900      -0.062306      -0.011801       0.081315      -0.061762      -0.016456      -0.004481       0.004951      -0.172420      -0.064731      -0.026340       0.091071              7.069338       7.944733      -0.824610       0.354973       6.768428       0.320519       6.494855          -0.000017
          476              C       2.687700       0.683696      23.283066      -0.351611      24.410957 0.38646593E+03  0.88486890E+04                                 7.113910                            6.353439       0.258650       2.065860                    0.997518      30.139150      86.346165       0.682968       0.391686      -1.077392       0.010031       0.070234      -0.018539       0.073329       0.003327      -0.024009       0.003537      -0.077696      -0.170811      -0.067254      -0.000258       0.067512              7.317130       6.248176       1.288880       0.249029       9.442478       0.148621       6.260734          -0.000017
          477              C       3.637881       6.608513      23.050553      -0.297000      22.106140 0.35436596E+03  0.79691253E+04                                 6.821401                            6.207780       0.033448       2.016938                    0.995795      28.857935      82.931184       0.667876       0.407804      -1.062649       0.062839       0.009348       0.081210       0.103108       0.007352       0.081743      -0.000323       0.095606       0.265565      -0.093005      -0.045208       0.138213              6.993785       6.207675      -0.076295       1.046553       6.804963      -0.022051       7.968715          -0.000019
          478              C       4.374627       8.028497      24.815542      -0.279603      22.755020 0.38245124E+03  0.86960005E+04                                 6.853510                            6.382622       0.312156       2.112091                    0.995706      28.341257      79.770803       0.674387       0.399442      -1.076801       0.002054      -0.093266      -0.045931       0.103982       0.023616       0.001582       0.090399      -0.158928      -0.153824      -0.094429      -0.054426       0.148856              6.956363       5.759328      -0.182699       0.516906       8.344200       1.033558       6.765561          -0.000040
          479              C       3.369111       4.587008      26.089083      -0.293543      22.228336 0.35581366E+03  0.79774404E+04                                 6.851024                            6.246048       0.173113       2.072114                    0.995429      28.241858      79.971799       0.664425       0.411168      -1.064776       0.059751      -0.087726       0.016915       0.107480      -0.090821      -0.002265      -0.042242      -0.088680      -0.156129      -0.092111      -0.041535       0.133646              6.932265       5.972151      -0.089160       0.019647       8.044743      -0.966924       6.779902          -0.000098
          480              C       3.690054       2.208864       0.462385      -0.278535      20.733687 0.32054132E+03  0.69522466E+04                                 6.328621                            5.741895       0.841536       2.301631                    0.997624      26.822652      73.001738       0.732162       0.385707      -1.089591       0.045946       0.081877      -0.038566       0.101500       0.041546      -0.038228      -0.069415      -0.149050      -0.169382      -0.094865      -0.048490       0.143355              6.468291       5.265252       0.552101      -0.266790       7.198366      -1.287981       6.941254          -0.000028
          481              C       4.267119       1.608986       9.839553      -0.297000      22.106132 0.35436583E+03  0.79691223E+04                                 6.821399                            6.207778       0.033449       2.016939                    0.995795      28.857945      82.931238       0.667876       0.407804      -1.062649      -0.062840      -0.009348       0.081210       0.103108       0.007351      -0.081743       0.000323       0.095605       0.265565      -0.093005      -0.045208       0.138213              6.993783       6.207678      -0.076293      -1.046551       6.804959       0.022060       7.968711          -0.000014
          482              C       3.530373       0.189002      11.604542      -0.279602      22.754969 0.38245031E+03  0.86959732E+04                                 6.853498                            6.382614       0.312162       2.112094                    0.995706      28.341211      79.770615       0.674387       0.399442      -1.076801      -0.002054       0.093265      -0.045931       0.103982       0.023616      -0.001582      -0.090399      -0.158930      -0.153825      -0.094430      -0.054427       0.148857              6.956349       5.759322      -0.182694      -0.516903       8.344175      -1.033550       6.765548          -0.000046
          483              C       4.535889       3.630491      12.878083      -0.293543      22.228338 0.35581394E+03  0.79774501E+04                                 6.851028                            6.246051       0.173116       2.072115                    0.995429      28.241869      79.971913       0.664424       0.411168      -1.064775      -0.059752       0.087726       0.016915       0.107481      -0.090820       0.002265       0.042242      -0.088682      -0.156124      -0.092110      -0.041535       0.133645              6.932269       5.972163      -0.089148      -0.019645       8.044739       0.966924       6.779905          -0.000101
          484              C       4.214946       6.008636      13.673385      -0.278535      20.733694 0.32054154E+03  0.69522550E+04                                 6.328625                            5.741898       0.841529       2.301629                    0.997624      26.822684      73.001922       0.732161       0.385707      -1.089591      -0.045946      -0.081877      -0.038566       0.101500       0.041546       0.038228       0.069415      -0.149053      -0.169380      -0.094865      -0.048491       0.143356              6.468294       5.265269       0.552098       0.266795       7.198356       1.287978       6.941257          -0.000032
          485              C      12.172119       9.826486       3.371447      -0.297000      22.106145 0.35436605E+03  0.79691282E+04                                 6.821402                            6.207780       0.033447       2.016938                    0.995795      28.857947      82.931235       0.667876       0.407804      -1.062649      -0.062839      -0.009348      -0.081210       0.103108       0.007351       0.081743      -0.000323       0.095606       0.265566      -0.093005      -0.045208       0.138213              6.993786       6.207678      -0.076293       1.046558       6.804958      -0.022065       7.968723          -0.000015
          486              C      11.435373       8.406502       1.606458      -0.279602      22.754975 0.38245064E+03  0.86959818E+04                                 6.853499                            6.382619       0.312160       2.112093                    0.995706      28.341214      79.770600       0.674387       0.399442      -1.076801      -0.002054       0.093265       0.045930       0.103982       0.023617       0.001582       0.090400      -0.158930      -0.153825      -0.094430      -0.054427       0.148857              6.956346       5.759316      -0.182677       0.516914       8.344163       1.033546       6.765560          -0.000037
          487              C      12.440889      11.847991       0.332917      -0.293543      22.228368 0.35581460E+03  0.79774710E+04                                 6.851039                            6.246061       0.173107       2.072112                    0.995429      28.241919      79.972162       0.664423       0.411169      -1.064775      -0.059751       0.087726      -0.016914       0.107481      -0.090821      -0.002264      -0.042242      -0.088683      -0.156127      -0.092110      -0.041536       0.133646              6.932280       5.972175      -0.089148       0.019649       8.044745      -0.966918       6.779919          -0.000099
          488              C      12.119946      14.226136      25.959615      -0.278535      20.733681 0.32054130E+03  0.69522485E+04                                 6.328622                            5.741895       0.841529       2.301629                    0.997624      26.822680      73.001902       0.732162       0.385707      -1.089591      -0.045946      -0.081877       0.038566       0.101499       0.041546      -0.038228      -0.069416      -0.149054      -0.169381      -0.094866      -0.048492       0.143357              6.468290       5.265268       0.552094      -0.266793       7.198347      -1.287977       6.941254          -0.000028
          489              C      11.542881      14.826013      16.582447      -0.297001      22.106147 0.35436614E+03  0.79691312E+04                                 6.821404                            6.207782       0.033446       2.016938                    0.995795      28.857952      82.931273       0.667875       0.407804      -1.062648       0.062839       0.009348      -0.081210       0.103108       0.007352      -0.081744       0.000323       0.095605       0.265566      -0.093005      -0.045208       0.138213              6.993788       6.207679      -0.076294      -1.046553       6.804967       0.022054       7.968720          -0.000017
          490              C      12.279627      16.245998      14.817458      -0.279602      22.754989 0.38245066E+03  0.86959841E+04                                 6.853504                            6.382617       0.312159       2.112093                    0.995706      28.341236      79.770724       0.674387       0.399442      -1.076801       0.002054      -0.093266       0.045931       0.103982       0.023616      -0.001582      -0.090399      -0.158929      -0.153824      -0.094429      -0.054427       0.148856              6.956355       5.759326      -0.182695      -0.516904       8.344185      -1.033554       6.765556          -0.000047
          491              C      11.274111      12.804508      13.543917      -0.293543      22.228333 0.35581371E+03  0.79774434E+04                                 6.851026                            6.246049       0.173116       2.072115                    0.995429      28.241863      79.971874       0.664425       0.411168      -1.064776       0.059752      -0.087726      -0.016915       0.107481      -0.090820       0.002264       0.042241      -0.088682      -0.156125      -0.092110      -0.041535       0.133645              6.932268       5.972161      -0.089156      -0.019648       8.044742       0.966926       6.779901          -0.000102
          492              C      11.595054      10.426364      12.748615      -0.278535      20.733702 0.32054167E+03  0.69522582E+04                                 6.328627                            5.741899       0.841530       2.301629                    0.997624      26.822685      73.001921       0.732161       0.385707      -1.089591       0.045946       0.081877       0.038566       0.101500       0.041545       0.038228       0.069415      -0.149052      -0.169380      -0.094865      -0.048490       0.143355              6.468296       5.265267       0.552098       0.266795       7.198364       1.287981       6.941258          -0.000031
          493              N      11.582406       4.066019      24.664144      -0.190725      34.523132 0.47145793E+03  0.11154447E+05                                 9.022593                            7.148936      -0.192150       1.989226                    0.996533      26.931797      74.216757       0.636839       0.406510      -1.085641       0.072567       0.001702       0.133885       0.152296      -0.002277      -0.062686       0.000349      -0.059923      -0.182544      -0.099978       0.039374       0.060604             10.149620       7.842531      -0.112364       4.007814      11.118979      -0.228485      11.487351          -0.000052
          494              N      14.573658       4.107106       4.647101      -0.173196      33.514736 0.44490076E+03  0.10389441E+05                                 8.874778                            6.955943      -0.239794       1.979841                    0.996355      26.555868      73.043360       0.643127       0.407831      -1.083216      -0.062894      -0.002036      -0.131844       0.146091       0.004247      -0.048304       0.001588      -0.010794      -0.265530      -0.104810       0.047970       0.056840             10.114790       6.145580      -0.437147       2.923157      10.900311       0.286933      13.298481           0.000054
          495              N      10.900995      10.271875      16.291805       0.057349      26.689302 0.36925227E+03  0.81475050E+04                                 7.396054                            6.159801       0.193458       2.148332                    0.998984      23.077006      59.694965       0.720383       0.385338      -1.109858      -0.098159      -0.033524       0.052027       0.116043      -0.017310       0.011116      -0.005952      -0.043922      -0.489925      -0.163958       0.054025       0.109933              7.958982       9.614099       1.514216      -0.422686      10.114400      -0.472358       4.148446          -0.000204
          496              N      12.132594       4.151481      11.453144      -0.190726      34.523579 0.47146366E+03  0.11154621E+05                                 9.022676                            7.148977      -0.192169       1.989220                    0.996533      26.932023      74.217622       0.636838       0.406510      -1.085640      -0.072569      -0.001703       0.133890       0.152301      -0.002277       0.062673      -0.000349      -0.059944      -0.182542      -0.099969       0.039356       0.060614             10.149739       7.842616      -0.112363      -4.007894      11.119087       0.228484      11.487514          -0.000103
          497              N       9.141342       4.110393      17.858101      -0.173195      33.515073 0.44490528E+03  0.10389579E+05                                 8.874853                            6.955984      -0.239816       1.979834                    0.996355      26.556035      73.044063       0.643124       0.407832      -1.083215       0.062893       0.002037      -0.131847       0.146093       0.004246       0.048298      -0.001588      -0.010813      -0.265518      -0.104804       0.047974       0.056830             10.114898       6.145636      -0.437153      -2.923216      10.900400      -0.286927      13.298657           0.000014
          498              N      12.814005      14.380625       3.080805       0.057349      26.689288 0.36925222E+03  0.81475038E+04                                 7.396050                            6.159800       0.193458       2.148332                    0.998984      23.077005      59.694963       0.720383       0.385338      -1.109858       0.098159       0.033524       0.052026       0.116042      -0.017310      -0.011116       0.005952      -0.043922      -0.489925      -0.163958       0.054025       0.109933              7.958974       9.614101       1.514204       0.422689      10.114375       0.472364       4.148446          -0.000204
          499              N       4.227594      12.368981       1.757856      -0.190729      34.523835 0.47146758E+03  0.11154741E+05                                 9.022729                            7.149013      -0.192185       1.989213                    0.996533      26.932150      74.218142       0.636835       0.406510      -1.085640      -0.072569      -0.001703      -0.133891       0.152302      -0.002278      -0.062668       0.000350      -0.059949      -0.182541      -0.099965       0.039349       0.060616             10.149808       7.842662      -0.112362       4.007931      11.119153      -0.228481      11.487610          -0.000043
          500              N       1.236342      12.327893      21.774899      -0.173198      33.515297 0.44490864E+03  0.10389681E+05                                 8.874903                            6.956018      -0.239831       1.979828                    0.996355      26.556152      73.044554       0.643121       0.407832      -1.083214       0.062893       0.002037       0.131848       0.146094       0.004246      -0.048295       0.001589      -0.010819      -0.265509      -0.104800       0.047974       0.056826             10.114964       6.145674      -0.437153       2.923245      10.900457       0.286934      13.298759           0.000057
          501              N       4.909005       6.163125      10.130195       0.057348      26.689302 0.36925232E+03  0.81475063E+04                                 7.396054                            6.159801       0.193458       2.148332                    0.998984      23.077008      59.694970       0.720383       0.385338      -1.109858       0.098159       0.033524      -0.052026       0.116042      -0.017310       0.011116      -0.005952      -0.043922      -0.489926      -0.163958       0.054026       0.109933              7.958981       9.614102       1.514213      -0.422686      10.114396      -0.472359       4.148446          -0.000203
          502              N       3.677406      12.283519      14.968856      -0.190727      34.523538 0.47146365E+03  0.11154620E+05                                 9.022671                            7.148980      -0.192171       1.989218                    0.996533      26.932003      74.217551       0.636837       0.406510      -1.085640       0.072568       0.001702      -0.133888       0.152300      -0.002278       0.062674      -0.000350      -0.059938      -0.182542      -0.099969       0.039358       0.060611             10.149728       7.842602      -0.112360      -4.007878      11.119083       0.228478      11.487499          -0.000089
          503              N       6.668658      12.324606       8.563899      -0.173197      33.515074 0.44490533E+03  0.10389580E+05                                 8.874852                            6.955986      -0.239815       1.979834                    0.996355      26.556042      73.044076       0.643124       0.407832      -1.083215      -0.062893      -0.002036       0.131846       0.146093       0.004247       0.048298      -0.001588      -0.010809      -0.265515      -0.104803       0.047972       0.056831             10.114895       6.145634      -0.437150      -2.923208      10.900404      -0.286937      13.298646           0.000028
          504              N       2.995995       2.054375      23.341195       0.057348      26.689301 0.36925221E+03  0.81475026E+04                                 7.396051                            6.159798       0.193459       2.148332                    0.998984      23.077003      59.694932       0.720383       0.385337      -1.109858      -0.098159      -0.033524      -0.052027       0.116043      -0.017310      -0.011116       0.005952      -0.043921      -0.489925      -0.163958       0.054026       0.109933              7.958979       9.614090       1.514222       0.422687      10.114403       0.472357       4.148445          -0.000205
          505              N       4.270281       6.597009      24.260680      -0.125873      21.949227 0.33885847E+03  0.75015107E+04                                 6.948579                            6.204470      -0.768367       1.835633                    0.994031      25.232801      70.887475       0.649462       0.426012      -1.055886      -0.048712       0.121050      -0.089935       0.158475       0.020314       0.000080       0.032082      -0.060927       0.071513      -0.049926      -0.005478       0.055404              7.298749       5.790300       0.258383       1.002909       8.231190       0.036290       7.874758          -0.000059
          506              N       4.124829       3.411906      26.295174      -0.084586      20.223220 0.30756766E+03  0.66417547E+04                                 6.540954                            5.878289      -0.658159       1.891572                    0.993169      24.164749      66.913557       0.673242       0.421301      -1.059481      -0.144851      -0.005326       0.055852       0.155337      -0.029265       0.000970      -0.040437      -0.057141      -0.124929      -0.059009      -0.015192       0.074202              6.785186       4.907193       0.087870       0.047774       8.956113      -1.521958       6.492252          -0.000027
          507              N       3.634719       1.620491      11.049680      -0.125873      21.949216 0.33885839E+03  0.75015082E+04                                 6.948576                            6.204469      -0.768365       1.835634                    0.994031      25.232789      70.887426       0.649462       0.426012      -1.055886       0.048712      -0.121050      -0.089935       0.158475       0.020314      -0.000080      -0.032081      -0.060927       0.071514      -0.049926      -0.005478       0.055404              7.298745       5.790302       0.258385      -1.002909       8.231177      -0.036278       7.874755          -0.000057
          508              N       3.780171       4.805594      13.084174      -0.084586      20.223213 0.30756773E+03  0.66417569E+04                                 6.540955                            5.878292      -0.658156       1.891573                    0.993169      24.164748      66.913574       0.673242       0.421301      -1.059481       0.144851       0.005326       0.055852       0.155337      -0.029266      -0.000969       0.040437      -0.057141      -0.124928      -0.059009      -0.015193       0.074202              6.785185       4.907198       0.087874      -0.047772       8.956106       1.521961       6.492252          -0.000025
          509              N      11.539719       9.837991       2.161320      -0.125873      21.949224 0.33885859E+03  0.75015140E+04                                 6.948578                            6.204470      -0.768368       1.835633                    0.994031      25.232806      70.887491       0.649462       0.426012      -1.055886       0.048712      -0.121050       0.089935       0.158475       0.020314       0.000080       0.032082      -0.060926       0.071514      -0.049926      -0.005478       0.055404              7.298746       5.790306       0.258391       1.002914       8.231165       0.036275       7.874766          -0.000057
          510              N      11.685171      13.023094       0.126826      -0.084586      20.223222 0.30756799E+03  0.66417651E+04                                 6.540962                            5.878298      -0.658158       1.891572                    0.993169      24.164768      66.913686       0.673241       0.421302      -1.059480       0.144851       0.005326      -0.055852       0.155337      -0.029266       0.000970      -0.040437      -0.057141      -0.124929      -0.059009      -0.015193       0.074202              6.785191       4.907202       0.087873       0.047773       8.956113      -1.521961       6.492259          -0.000027
          511              N      12.175281      14.814509      15.372320      -0.125873      21.949231 0.33885859E+03  0.75015144E+04                                 6.948582                            6.204472      -0.768367       1.835633                    0.994031      25.232806      70.887502       0.649461       0.426013      -1.055886      -0.048712       0.121050       0.089935       0.158475       0.020314      -0.000080      -0.032081      -0.060927       0.071514      -0.049926      -0.005478       0.055404              7.298752       5.790302       0.258386      -1.002911       8.231191      -0.036286       7.874762          -0.000058
          512              N      12.029829      11.629406      13.337826      -0.084586      20.223218 0.30756770E+03  0.66417565E+04                                 6.540956                            5.878291      -0.658159       1.891572                    0.993169      24.164755      66.913603       0.673242       0.421301      -1.059481      -0.144851      -0.005326      -0.055852       0.155337      -0.029265      -0.000970       0.040437      -0.057142      -0.124928      -0.059009      -0.015193       0.074202              6.785188       4.907198       0.087872      -0.047774       8.956112       1.521960       6.492253          -0.000025
          513              O       9.803781       2.379788      20.243480      -0.550418      38.813518 0.60456114E+03  0.14968329E+05                                 9.131648                            7.657540       0.167564       2.110701                    0.994136      27.749065      74.062345       0.680148       0.363722      -1.135097      -0.008990       0.025458       0.050738       0.057474       0.022025       0.006348      -0.060680       0.084714      -0.013664      -0.088994       0.035713       0.053281             10.202172      13.605519      -3.761762       2.647543       9.011860      -1.179864       7.989135           0.005687
          514              O      11.199804       2.805454      21.950341      -0.571423      39.348361 0.58684265E+03  0.14462585E+05                                 9.314827                            7.566614       0.133895       2.087023                    0.994987      28.382325      76.274686       0.679312       0.365858      -1.130254      -0.048692       0.014635      -0.025390       0.056831       0.062572      -0.024792       0.009125      -0.054320       0.125338      -0.093989       0.041119       0.052870             10.849590       7.149578      -0.946755      -1.184726      11.275243       5.919858      14.123948           0.001359
          515              O      13.742052      13.494779      18.323657      -0.577540      41.309923 0.64024543E+03  0.16054831E+05                                 9.498262                            7.848769       0.132030       2.098119                    0.992366      28.043410      74.929907       0.676954       0.360818      -1.139210       0.047203      -0.004923       0.021543       0.052120       0.054468       0.005576       0.000477      -0.022564       0.119787      -0.075729       0.033395       0.042334             10.826573       7.639350      -0.256993       0.509411      11.742096       5.419883      13.098274           0.000039
          516              O      15.308823      13.992759      19.885197      -0.544945      40.232549 0.58131989E+03  0.14260039E+05                                 9.405283                            7.507822       0.236739       2.129565                    0.995199      27.767353      73.895310       0.686683       0.363617      -1.134581       0.005605      -0.026091      -0.049847       0.056541       0.012855       0.004137      -0.068604       0.097097      -0.018788      -0.098268       0.043411       0.054857             11.086339      16.882049      -4.306641       3.356310       8.782291      -0.760557       7.594676           0.001442
          517              O      14.415558      10.529905      18.009499      -0.562629      39.543575 0.62721493E+03  0.15670408E+05                                 9.246920                            7.800601       0.087644       2.087102                    0.992888      27.867054      74.679115       0.673862       0.363807      -1.135196       0.049946       0.010860       0.021781       0.055561      -0.056351      -0.011352      -0.007373       0.055889       0.114227      -0.083177       0.035422       0.047754             10.393373       7.019334       1.118936      -1.037093       8.773881      -3.271407      15.386903           0.007036
          518              O      14.979975      11.049250      20.108727      -0.560767      38.423899 0.56725250E+03  0.13869291E+05                                 9.169510                            7.451156       0.147492       2.094999                    0.995103      28.145825      75.475652       0.682537       0.367031      -1.128727       0.009258       0.007275      -0.047968       0.049392      -0.032648       0.033326       0.052284       0.026740      -0.148228      -0.094956       0.034933       0.060023             10.587178      12.044085       5.013410       2.973186      10.971423       2.838934       8.746025           0.000978
          519              O      10.382427       5.338088      20.090496      -0.570090      40.542357 0.62017971E+03  0.15464792E+05                                 9.437254                            7.768452       0.175107       2.101826                    0.994779      28.287738      75.954375       0.673127       0.364907      -1.133328      -0.016720      -0.011072       0.059983       0.063246      -0.034469       0.033958       0.050518       0.027699      -0.091897      -0.087261       0.034797       0.052465             10.644028      11.087968       4.718705       2.466291      11.191042       2.911705       9.653072           0.001000
          520              O      10.965816       5.757180      22.224601      -0.560272      40.585159 0.58728668E+03  0.14445757E+05                                 9.464381                            7.540033       0.226737       2.124832                    0.994836      27.905827      74.407625       0.685943       0.363018      -1.134851      -0.039985      -0.025785      -0.031313       0.056958      -0.060604      -0.024097      -0.020889       0.034016       0.108651      -0.088858       0.038026       0.050832             11.272199       7.652490       1.950507      -3.382046       9.164315      -4.311417      16.999793           0.002438
          521              O       9.258336       2.360066      23.973209      -0.523916      38.005982 0.57836155E+03  0.14166292E+05                                 9.022739                            7.503757       0.136803       2.110787                    0.993591      27.255847      72.428254       0.684952       0.365081      -1.133689      -0.029562       0.018996      -0.037462       0.051363       0.040808      -0.017816       0.055662       0.054580       0.093761      -0.091777       0.030363       0.061414             10.175071      12.344309       2.764643      -4.112719       8.530414      -2.354327       9.650489           0.003088
          522              O       7.093947       2.853116      24.347080      -0.625330      43.702516 0.70414966E+03  0.18115816E+05                                 9.873625                            8.245990       0.095729       2.056164                    0.995404      29.491060      80.298596       0.657448       0.362119      -1.136079       0.063393      -0.000685      -0.043595       0.076939      -0.031348       0.060819       0.047899      -0.002464      -0.049449      -0.097122       0.038230       0.058892             11.129180      12.000884      -4.369224       2.886212      11.588010      -3.435756       9.798646           0.000405
          523              O       9.052806       5.336444      24.501913      -0.536602      40.657786 0.60409623E+03  0.14972523E+05                                 9.498443                            7.701252       0.084656       2.083472                    0.994495      27.790976      74.514777       0.671227       0.368169      -1.130249      -0.028094      -0.010731      -0.045422       0.054476      -0.021006      -0.038825      -0.063928       0.012450      -0.020566      -0.087556       0.024808       0.062748             10.887107      12.904683      -5.414602      -1.820692      11.726024       2.406203       8.030615           0.001113
          524              O       6.923199       5.752250      23.914816      -0.589778      41.414925 0.65204020E+03  0.16409991E+05                                 9.466530                            7.896921       0.167408       2.107842                    0.994124      28.091934      74.965777       0.678578       0.358651      -1.141997       0.060730      -0.011505      -0.031321       0.069293       0.025600       0.027672      -0.031901       0.088491       0.038269      -0.074576       0.018650       0.055925             10.719774      11.970767       1.509715       4.020216       9.295518       3.313021      10.893038           0.000220
          525              O       8.501669       4.308435      21.937658      -0.883371      56.638949 0.12176684E+04  0.35667506E+05                                11.568319                           10.613667       0.010117       1.960557                    0.996563      35.052720      99.480727       0.602739       0.346923      -1.156588       0.014722       0.023585      -0.009517       0.029387       0.004877       0.001979       0.003294      -0.130953      -0.130676      -0.045620      -0.041904       0.087524             12.903786      14.745299       0.213713      -0.628392       9.061798      -0.005907      14.904261           0.282474
          526              O      12.519939      11.959749      16.299732      -0.459315      37.614640 0.61149937E+03  0.15176892E+05                                 9.022601                            7.802328      -0.074056       2.053727                    0.989881      26.963908      71.953817       0.661052       0.373322      -1.128209       0.009161      -0.079635       0.056377       0.098000       0.063605       0.001781       0.000094      -0.154436       0.058222      -0.109765       0.019421       0.090344              9.795995       9.182412       3.245980       0.668757      13.348650      -0.103411       6.856923          -0.000183
          527              O      13.911219       5.837712       7.032480      -0.550419      38.813603 0.60456284E+03  0.14968382E+05                                 9.131663                            7.657551       0.167558       2.110699                    0.994136      27.749105      74.062497       0.680147       0.363722      -1.135097       0.008988      -0.025457       0.050736       0.057472       0.022026      -0.006348       0.060681       0.084713      -0.013666      -0.088995       0.035713       0.053282             10.202190      13.605558      -3.761772      -2.647543       9.011878       1.179854       7.989134           0.005689
          528              O      12.515196       5.412045       8.739341      -0.571422      39.348447 0.58684385E+03  0.14462622E+05                                 9.314842                            7.566622       0.133896       2.087023                    0.994987      28.382330      76.274717       0.679311       0.365858      -1.130254       0.048690      -0.014634      -0.025390       0.056829       0.062572       0.024791      -0.009124      -0.054320       0.125340      -0.093989       0.041119       0.052870             10.849617       7.149589      -0.946752       1.184725      11.275264      -5.919884      14.123999           0.001351
          529              O       9.972948      11.157721       5.112657      -0.577540      41.309964 0.64024647E+03  0.16054865E+05                                 9.498272                            7.848778       0.132024       2.098116                    0.992366      28.043423      74.929979       0.676953       0.360818      -1.139209      -0.047202       0.004923       0.021543       0.052119       0.054468      -0.005577      -0.000477      -0.022565       0.119787      -0.075729       0.033395       0.042334             10.826587       7.639359      -0.256996      -0.509402      11.742112      -5.419894      13.098291           0.000040
          530              O       8.406177      10.659741       6.674197      -0.544945      40.232694 0.58132276E+03  0.14260130E+05                                 9.405309                            7.507844       0.236728       2.129561                    0.995199      27.767410      73.895555       0.686682       0.363617      -1.134581      -0.005605       0.026091      -0.049845       0.056539       0.012855      -0.004137       0.068604       0.097096      -0.018790      -0.098268       0.043411       0.054857             11.086367      16.882088      -4.306660      -3.356301       8.782323       0.760550       7.594689           0.001441
          531              O       9.299442      14.122595       4.798499      -0.562630      39.543730 0.62721800E+03  0.15670507E+05                                 9.246949                            7.800622       0.087637       2.087099                    0.992888      27.867115      74.679365       0.673861       0.363807      -1.135195      -0.049946      -0.010859       0.021780       0.055560      -0.056352       0.011351       0.007372       0.055888       0.114228      -0.083178       0.035423       0.047755             10.393410       7.019360       1.118947       1.037111       8.773916       3.271429      15.386955           0.007039
          532              O       8.735025      13.603249       6.897727      -0.560767      38.423842 0.56725186E+03  0.13869271E+05                                 9.169498                            7.451150       0.147491       2.094999                    0.995103      28.145819      75.475612       0.682537       0.367030      -1.128727      -0.009258      -0.007275      -0.047967       0.049391      -0.032648      -0.033326      -0.052284       0.026739      -0.148227      -0.094956       0.034933       0.060023             10.587158      12.044058       5.013398      -2.973164      10.971412      -2.838920       8.746004           0.000978
          533              O      13.332573       2.879412       6.879496      -0.570090      40.542316 0.62017918E+03  0.15464776E+05                                 9.437249                            7.768450       0.175104       2.101826                    0.994779      28.287734      75.954365       0.673127       0.364908      -1.133327       0.016718       0.011073       0.059980       0.063244      -0.034470      -0.033958      -0.050519       0.027698      -0.091897      -0.087262       0.034797       0.052465             10.644019      11.087971       4.718701      -2.466284      11.191033      -2.911689       9.653054           0.001007
          534              O      12.749184       2.460319       9.013601      -0.560271      40.585144 0.58728622E+03  0.14445742E+05                                 9.464379                            7.540030       0.226737       2.124833                    0.994836      27.905811      74.407563       0.685944       0.363018      -1.134851       0.039983       0.025784      -0.031312       0.056955      -0.060604       0.024096       0.020889       0.034015       0.108653      -0.088858       0.038027       0.050832             11.272204       7.652483       1.950501       3.382034       9.164310       4.311425      16.999820           0.002432
          535              O      14.456664       5.857434      10.762209      -0.523917      38.006075 0.57836335E+03  0.14166348E+05                                 9.022753                            7.503768       0.136798       2.110785                    0.993590      27.255881      72.428380       0.684951       0.365081      -1.133689       0.029561      -0.018995      -0.037460       0.051360       0.040807       0.017816      -0.055662       0.054581       0.093758      -0.091777       0.030364       0.061413             10.175088      12.344349       2.764655       4.112713       8.530421       2.354323       9.650492           0.003081
          536              O       0.811053       5.364384      11.136080      -0.625330      43.702504 0.70414945E+03  0.18115809E+05                                 9.873624                            8.245988       0.095726       2.056164                    0.995404      29.491056      80.298584       0.657448       0.362119      -1.136079      -0.063392       0.000686      -0.043593       0.076937      -0.031348      -0.060818      -0.047899      -0.002464      -0.049448      -0.097122       0.038230       0.058892             11.129179      12.000898      -4.369224      -2.886219      11.587995       3.435754       9.798644           0.000405
          537              O      14.662194       2.881055      11.290913      -0.536603      40.657862 0.60409772E+03  0.14972569E+05                                 9.498454                            7.701261       0.084654       2.083471                    0.994495      27.790999      74.514857       0.671227       0.368169      -1.130249       0.028094       0.010730      -0.045419       0.054473      -0.021005       0.038825       0.063927       0.012450      -0.020566      -0.087555       0.024808       0.062747             10.887120      12.904723      -5.414612       1.820674      11.726026      -2.406192       8.030612           0.001100
          538              O       0.981801       2.465250      10.703816      -0.589779      41.414941 0.65204055E+03  0.16410001E+05                                 9.466531                            7.896921       0.167409       2.107842                    0.994124      28.091940      74.965784       0.678578       0.358651      -1.141997      -0.060729       0.011503      -0.031319       0.069291       0.025600      -0.027672       0.031901       0.088490       0.038267      -0.074575       0.018650       0.055925             10.719777      11.970781       1.509718      -4.020223       9.295515      -3.313017      10.893034           0.000217
          539              O      15.213331       3.909065       8.726658      -0.883387      56.640317 0.12177047E+04  0.35668780E+05                                11.568392                           10.613728       0.010151       1.960564                    0.996563      35.053341      99.482287       0.602746       0.346917      -1.156595      -0.014722      -0.023581      -0.009518       0.029383       0.004877      -0.001978      -0.003298      -0.130874      -0.130593      -0.045592      -0.041878       0.087470             12.903870      14.745416       0.213716       0.628368       9.061849       0.005912      14.904345           0.282478
          540              O      11.195061      12.692750       3.088732      -0.459315      37.614636 0.61149966E+03  0.15176900E+05                                 9.022598                            7.802329      -0.074055       2.053727                    0.989880      26.963905      71.953799       0.661052       0.373322      -1.128209      -0.009161       0.079635       0.056377       0.098000       0.063605      -0.001781      -0.000094      -0.154436       0.058221      -0.109765       0.019421       0.090344              9.795988       9.182413       3.245975      -0.668756      13.348627       0.103413       6.856925          -0.000184
          541              O       6.006219      14.055212       6.178520      -0.550416      38.813071 0.60455224E+03  0.14968047E+05                                 9.131568                            7.657477       0.167593       2.110713                    0.994136      27.748886      74.061613       0.680152       0.363721      -1.135098       0.008990      -0.025459      -0.050738       0.057475       0.022021       0.006345      -0.060678       0.084714      -0.013663      -0.088991       0.035712       0.053279             10.202078      13.605392      -3.761705       2.647534       9.011761      -1.179854       7.989080           0.005690
          542              O       4.610196      13.629545       4.471659      -0.571423      39.348412 0.58684260E+03  0.14462582E+05                                 9.314834                            7.566613       0.133910       2.087028                    0.994988      28.382308      76.274594       0.679312       0.365858      -1.130255       0.048691      -0.014634       0.025389       0.056830       0.062570      -0.024793       0.009126      -0.054317       0.125337      -0.093987       0.041119       0.052868             10.849612       7.149575      -0.946744      -1.184718      11.275248       5.919885      14.124014           0.001362
          543              O       2.067948       2.940221       8.098343      -0.577539      41.310076 0.64024897E+03  0.16054948E+05                                 9.498298                            7.848798       0.132000       2.098109                    0.992365      28.043469      74.930229       0.676951       0.360818      -1.139209      -0.047201       0.004923      -0.021544       0.052118       0.054466       0.005579       0.000475      -0.022568       0.119788      -0.075728       0.033394       0.042334             10.826617       7.639382      -0.257000       0.509400      11.742152       5.419913      13.098316           0.000041
          544              O       0.501177       2.442241       6.536803      -0.544947      40.233302 0.58133381E+03  0.14260478E+05                                 9.405423                            7.507929       0.236679       2.129542                    0.995199      27.767624      73.896492       0.686676       0.363619      -1.134579      -0.005603       0.026090       0.049842       0.056536       0.012857       0.004141      -0.068604       0.097092      -0.018802      -0.098268       0.043411       0.054857             11.086504      16.882308      -4.306735       3.356317       8.782446      -0.760545       7.594759           0.001446
          545              O       1.394442       5.905095       8.412501      -0.562632      39.544362 0.62723101E+03  0.15670922E+05                                 9.247061                            7.800713       0.087596       2.087082                    0.992888      27.867373      74.680416       0.673855       0.363808      -1.135194      -0.049942      -0.010856      -0.021781       0.055556      -0.056358      -0.011349      -0.007369       0.055883       0.114239      -0.083183       0.035426       0.047757             10.393540       7.019449       1.118978      -1.037139       8.774046      -3.271489      15.387125           0.007041
          546              O       0.830025       5.385749       6.313273      -0.560765      38.423709 0.56725024E+03  0.13869222E+05                                 9.169476                            7.451138       0.147481       2.094997                    0.995103      28.145788      75.475517       0.682538       0.367030      -1.128727      -0.009257      -0.007275       0.047967       0.049391      -0.032650       0.033327       0.052285       0.026737      -0.148226      -0.094957       0.034933       0.060024             10.587124      12.044012       5.013376       2.973137      10.971388       2.838903       8.745973           0.000983
          547              O       5.427573      11.096912       6.331504      -0.570091      40.542158 0.62017583E+03  0.15464665E+05                                 9.437210                            7.768419       0.175139       2.101837                    0.994779      28.287674      75.954022       0.673130       0.364907      -1.133329       0.016720       0.011071      -0.059982       0.063245      -0.034469       0.033956       0.050521       0.027703      -0.091897      -0.087262       0.034797       0.052465             10.643975      11.087907       4.718671       2.466285      11.190983       2.911691       9.653036           0.001001
          548              O       4.844184      10.677819       4.197399      -0.560270      40.584623 0.58727675E+03  0.14445442E+05                                 9.464281                            7.539957       0.226782       2.124850                    0.994836      27.905626      74.406745       0.685949       0.363016      -1.134852       0.039987       0.025785       0.031313       0.056959      -0.060603      -0.024096      -0.020891       0.034024       0.108644      -0.088858       0.038026       0.050832             11.272085       7.652389       1.950458      -3.381979       9.164201      -4.311370      16.999664           0.002437
          549              O       6.551664      14.074934       2.448791      -0.523914      38.005587 0.57835388E+03  0.14166050E+05                                 9.022662                            7.503697       0.136831       2.110799                    0.993590      27.255688      72.427575       0.684956       0.365080      -1.133691       0.029562      -0.018996       0.037462       0.051363       0.040808      -0.017815       0.055658       0.054580       0.093768      -0.091774       0.030363       0.061411             10.174979      12.344235       2.764620      -4.112663       8.530318      -2.354279       9.650383           0.003088
          550              O       8.716053      13.581884       2.074920      -0.625332      43.702557 0.70414993E+03  0.18115822E+05                                 9.873628                            8.245990       0.095738       2.056167                    0.995404      29.491069      80.298586       0.657448       0.362119      -1.136080      -0.063392       0.000686       0.043594       0.076938      -0.031349       0.060818       0.047898      -0.002464      -0.049442      -0.097121       0.038230       0.058891             11.129186      12.000904      -4.369230       2.886227      11.588000      -3.435758       9.798653           0.000404
          551              O       6.757194      11.098555       1.920087      -0.536603      40.657602 0.60409263E+03  0.14972404E+05                                 9.498398                            7.701218       0.084690       2.083483                    0.994495      27.790906      74.514391       0.671230       0.368168      -1.130250       0.028094       0.010729       0.045422       0.054475      -0.021007      -0.038825      -0.063929       0.012451      -0.020554      -0.087557       0.024807       0.062749             10.887054      12.904650      -5.414578      -1.820659      11.725951       2.406169       8.030559           0.001112
          552              O       8.886801      10.682750       2.507184      -0.589777      41.414393 0.65202946E+03  0.16409641E+05                                 9.466427                            7.896840       0.167454       2.107859                    0.994124      28.091738      74.964890       0.678584       0.358650      -1.141999      -0.060731       0.011504       0.031322       0.069295       0.025601       0.027668      -0.031900       0.088494       0.038278      -0.074576       0.018653       0.055923             10.719655      11.970658       1.509704       4.020183       9.295396       3.312964      10.892912           0.000221
          553              O       7.308331      12.126565       4.484342      -0.883341      56.634081 0.12175376E+04  0.35662956E+05                                11.568146                           10.613514       0.009867       1.960503                    0.996563      35.050373      99.475220       0.602704       0.346950      -1.156557      -0.014721      -0.023603       0.009514       0.029399       0.004879       0.001979       0.003303      -0.131303      -0.131022      -0.045736      -0.042020       0.087756             12.903592      14.745076       0.213709      -0.628351       9.061659      -0.005910      14.904039           0.282458
          554              O       3.290061       4.475250      10.122268      -0.459314      37.614566 0.61149790E+03  0.15176845E+05                                 9.022585                            7.802315      -0.074053       2.053728                    0.989880      26.963872      71.953671       0.661053       0.373322      -1.128209      -0.009161       0.079635      -0.056377       0.098000       0.063605       0.001780       0.000093      -0.154438       0.058225      -0.109767       0.019422       0.090344              9.795976       9.182403       3.245975       0.668758      13.348617      -0.103410       6.856910          -0.000181
          555              O       1.898781      10.597288      19.389520      -0.550416      38.812952 0.60454982E+03  0.14967970E+05                                 9.131546                            7.657459       0.167601       2.110717                    0.994136      27.748836      74.061404       0.680153       0.363721      -1.135098      -0.008991       0.025460      -0.050739       0.057476       0.022020      -0.006344       0.060677       0.084714      -0.013662      -0.088990       0.035711       0.053278             10.202051      13.605353      -3.761691      -2.647532       9.011733       1.179859       7.989067           0.005689
          556              O       3.294804      11.022954      17.682659      -0.571423      39.348351 0.58684168E+03  0.14462553E+05                                 9.314821                            7.566605       0.133913       2.087028                    0.994988      28.382306      76.274561       0.679313       0.365858      -1.130255      -0.048692       0.014635       0.025390       0.056831       0.062570       0.024793      -0.009127      -0.054317       0.125336      -0.093987       0.041119       0.052868             10.849589       7.149565      -0.946744       1.184717      11.275227      -5.919865      14.123976           0.001349
          557              O       5.837052       5.277278      21.309343      -0.577539      41.310041 0.64024804E+03  0.16054919E+05                                 9.498292                            7.848792       0.132004       2.098110                    0.992365      28.043450      74.930157       0.676952       0.360818      -1.139209       0.047203      -0.004924      -0.021544       0.052120       0.054467      -0.005578      -0.000475      -0.022568       0.119788      -0.075728       0.033394       0.042334             10.826610       7.639375      -0.256995      -0.509408      11.742139      -5.419906      13.098316           0.000040
          558              O       7.403823       5.775259      19.747803      -0.544946      40.233277 0.58133287E+03  0.14260449E+05                                 9.405420                            7.507924       0.236681       2.129543                    0.995199      27.767593      73.896386       0.686676       0.363619      -1.134579       0.005604      -0.026091       0.049844       0.056538       0.012857      -0.004141       0.068603       0.097094      -0.018801      -0.098267       0.043411       0.054857             11.086510      16.882317      -4.306734      -3.356344       8.782439       0.760559       7.594773           0.001440
          559              O       6.510558       2.312404      21.623501      -0.562632      39.544219 0.62722814E+03  0.15670831E+05                                 9.247036                            7.800694       0.087604       2.087085                    0.992888      27.867316      74.680191       0.673857       0.363808      -1.135194       0.049944       0.010858      -0.021781       0.055558      -0.056357       0.011350       0.007370       0.055883       0.114238      -0.083182       0.035426       0.047757             10.393510       7.019424       1.118967       1.037120       8.774015       3.271465      15.387090           0.007040
          560              O       7.074975       2.831750      19.524273      -0.560765      38.423834 0.56725182E+03  0.13869272E+05                                 9.169500                            7.451151       0.147484       2.094998                    0.995103      28.145809      75.475620       0.682537       0.367030      -1.128727       0.009258       0.007276       0.047968       0.049392      -0.032651      -0.033327      -0.052285       0.026738      -0.148228      -0.094958       0.034933       0.060025             10.587162      12.044056       5.013398      -2.973172      10.971415      -2.838925       8.746014           0.000976
[truncated: 7,794 more chars]
