# Supplementary material for: A collection of forcefield precursors for metal–organic frameworks
Source: RSC Adv. 2019 Nov 13;9(63):36492–507. doi: 10.1039/c9ra07327b (PMC9075174; doi:10.1039/c9ra07327b)
Supplement: RA-009-C9RA07327B-s6262 [file RA-009-C9RA07327B-s6262.xyz]

  288
jmolscript: load "" {1 1 1} spacegroup "x,y,z" unitcell [{     13.860600     0.000000     0.000000 }, {     -3.470445    16.554340     0.000000 }, {     -2.162662    -7.671514    16.316029 }]
Zn    -0.811701    -0.796454    13.897830     0.749193
Zn    10.537521     1.291640     2.499289     0.754511
Zn    -2.556872    10.765895     9.765143     0.903520
Zn    -0.662574     2.217124     9.849171     0.920805
Zn     9.039194     9.679280     2.418199     0.749193
Zn    -2.310028     7.591186    13.816740     0.754511
Zn    10.784365    -1.883069     6.550886     0.903520
Zn     8.890067     6.665702     6.466858     0.920805
H      8.188128    -0.099964    13.785413     0.139979
H      6.330939     0.578237    10.314994     0.137578
H      8.348621     1.103493     9.324611     0.123100
H      3.401710     0.096669    12.972875     0.142931
H      6.289108    -2.173498    11.396746     0.125030
H      4.700444    -3.675138    10.678841     0.114573
H      6.184120     0.805391     3.367628     0.142853
H      3.431022     3.583856     4.165482     0.125811
H      5.085765     5.008942     4.894809     0.118788
H      1.366806     0.888727     2.401719     0.137858
H      3.597367     0.591074     5.710610     0.136739
H      1.782209    -0.277140     6.849469     0.119326
H     -0.002500    -3.260469    15.472490     0.099802
H      1.753745     3.419562     1.166596     0.130593
H     -1.132723     6.060262     1.820869     0.132007
H     -2.821994    -0.650173    16.110447     0.100967
H      1.210077     3.204925     7.893695     0.088291
H      1.347042     4.164591     5.806875     0.122987
H     11.342486     3.989801     5.513186     0.148381
H     11.263340     3.044024     7.595111     0.094921
H      0.727684     3.493977     3.349681     0.105849
H     -0.773217     3.357868     2.938517     0.127504
H      0.248029     5.595531     4.196483     0.109971
H     -1.266944     5.321294     3.899531     0.120521
H     -0.528087     2.068008    13.255142     0.102479
H      0.401590     3.990492    14.049733     0.128566
H      3.638776     9.660508     0.987120     0.125244
H      2.813904     7.768387     0.029369     0.086865
H      6.867712    14.992258     3.206100     0.100594
H      6.002980    13.020313     2.439246     0.132445
H      2.573262     7.352155    15.529596     0.127105
H      8.941227     0.383334     0.181108     0.087344
H      3.265183    12.267574     1.114385     0.126071
H      0.913583     5.389053    16.071289     0.122866
H      5.373430    11.627809     0.447059     0.125996
H      3.021614     4.748520    15.405595     0.125743
H      9.852548     3.766799     0.977330     0.091867
H      8.110284    -2.878266    15.310962     0.129248
H     10.922105    -5.612680    14.584898     0.135117
H     12.510558     1.040016     0.256162     0.100367
H      8.708819    -2.933465     8.249384     0.096219
H      8.390443    -3.865715    10.316625     0.127116
H     -1.601748    -3.377563    11.091637     0.146486
H     -1.360256    -2.440993     9.029290     0.106710
H      9.092904    -2.966126    13.100140     0.112001
H     10.616790    -2.924781    13.455829     0.128844
H      9.399826    -5.088272    12.233759     0.110598
H     10.937621    -4.936214    12.494815     0.124852
H      0.039365     8.982790     2.530616     0.139979
H      1.896554     8.304589     6.001035     0.137578
H     -0.121128     7.779333     6.991418     0.123099
H      4.825783     8.786157     3.343154     0.142932
H      1.938385    11.056324     4.919283     0.125030
H      3.527049    12.557964     5.637188     0.114572
H      2.043373     8.077435    12.948401     0.142853
H      4.796471     5.298970    12.150547     0.125811
H      3.141728     3.873884    11.421220     0.118788
H      6.860687     7.994099    13.914310     0.137858
H      4.630126     8.291752    10.605419     0.136739
H      6.445284     9.159966     9.466560     0.119326
H      8.229993    12.143295     0.843539     0.099802
H      6.473748     5.463264    15.149433     0.130593
H      9.360216     2.822564    14.495160     0.132008
H     11.049487     9.532999     0.205582     0.100967
H      7.017416     5.677901     8.422334     0.088291
H      6.880451     4.718235    10.509154     0.122987
H     -3.114993     4.893025    10.802843     0.148381
H     -3.035847     5.838802     8.720918     0.094921
H      7.499809     5.388849    12.966348     0.105849
H      9.000710     5.524958    13.377512     0.127504
H      7.979464     3.287295    12.119546     0.109971
H      9.494437     3.561532    12.416498     0.120521
H      8.755580     6.814818     3.060887     0.102479
H      7.825903     4.892334     2.266296     0.128566
H      4.588717    -0.777682    15.328909     0.125244
H      7.576251     8.785953    -0.029369     0.086866
H      1.359781    -6.109432    13.109929     0.100594
H      2.224513    -4.137487    13.876783     0.132445
H      5.654231     1.530671     0.786433     0.127105
H     -0.713734     8.499492    16.134921     0.087344
H      4.962310    -3.384748    15.201644     0.126071
H      7.313910     3.493773     0.244740     0.122866
H      2.854063    -2.744983    15.868970     0.125996
H      5.205879     4.134306     0.910434     0.125743
H     -1.625055     5.116027    15.338699     0.091867
H      0.117209    11.761092     1.005067     0.129248
H     -2.694612    14.495506     1.731131     0.135117
H     -4.283065     7.842810    16.059867     0.100367
H     -0.481326    11.816291     8.066645     0.096219
H     -0.162950    12.748541     5.999404     0.127116
H      9.829241    12.260389     5.224392     0.146486
H      9.587749    11.323819     7.286739     0.106710
H     -0.865411    11.848952     3.215889     0.112001
H     -2.389297    11.807607     2.860200     0.128844
H     -1.172333    13.971098     4.082270     0.110598
H     -2.710128    13.819040     3.821214     0.124852
C      9.533349     0.769339    10.936634    -0.059693
C      9.472313     0.402964    12.282707    -0.003197
C      8.232721     0.131473    12.884768    -0.271233
C      7.092114     0.211216    12.134231     0.281575
C      7.118118     0.549408    10.809369    -0.234667
C      8.328811     0.846982    10.218729    -0.078584
C     10.784882     1.209684    10.267677     0.589205
C     10.690752     0.213114    13.144193     0.594894
C      3.069594    -2.714623    11.424484    -0.080433
C      2.709747    -1.580529    12.096704     0.017790
C      3.663557    -0.668546    12.516026    -0.266183
C      4.992807    -0.892312    12.263127     0.284277
C      5.388993    -2.021278    11.572959    -0.254202
C      4.438167    -2.919250    11.152006    -0.083012
C      2.042510    -3.678247    10.907265     0.575454
C      1.285919    -1.273102    12.485025     0.590287
C      6.656256     3.761714     4.586436    -0.079550
C      6.965036     2.514768     4.129587     0.020716
C      5.962091     1.651358     3.680896    -0.262826
C      4.657769     2.049510     3.703739     0.280094
C      4.320873     3.310346     4.155693    -0.247040
C      5.311694     4.160028     4.591331    -0.081421
C      7.682548     4.642244     5.206445     0.579463
C      8.382612     2.008771     3.966427     0.600796
C      0.428587    -0.166671     5.343499    -0.070808
C      0.319395     0.208102     4.000690     0.004630
C      1.440024     0.670533     3.302364    -0.275148
C      2.652505     0.801232     3.946847     0.283442
C      2.782341     0.476405     5.274972    -0.245367
C      1.684812    -0.027130     5.958614    -0.078442
C     -0.691423    -0.800217     6.092405     0.587647
C     12.895680     0.257442     3.233837     0.590353
C     -0.669762    -2.914887    16.019077     0.080973
C      1.247718     4.155705     0.907171    -0.208703
C      0.254571     4.630250     1.739289     0.195604
C     -0.449909     5.709673     1.295493    -0.195064
C     -0.160539     6.286692     0.071791     0.094424
C      0.421164     3.373133     7.430320     0.084131
C      0.511198     3.956612     6.157669    -0.209689
C     -0.560160     4.210458     5.459343     0.211916
C     -1.728995     3.854298     5.987983    -0.166954
C     -1.765279     3.281276     7.252475     0.123182
C     -0.051322     3.994079     3.064150    -0.231115
C     -0.423816     4.899239     4.124692    -0.232463
C     -0.082389     2.046084    14.069312     0.135766
C      0.463753     3.213892    14.557161    -0.200805
C      1.071311     3.255723    15.728652     0.172777
C      3.267009     9.695110     0.135423    -0.213306
C      0.586429     0.900646    15.878759     0.079030
C      6.376842    14.997709     2.416404     0.144303
C      5.883295    13.799053     1.944871    -0.194422
C      5.235283    13.754275     0.783169     0.170919
C      5.121720    15.002068     0.058738    -0.210102
C      5.584194    16.131639     0.631430     0.068454
C      3.523332    12.311503     0.179476    -0.237114
C      4.928553    12.377761     0.024474    -0.237817
C     10.497032     3.402402     0.414427     0.087070
C      8.587688    -3.642632    15.545912    -0.207169
C      9.558667    -4.147944    14.687689     0.197905
C     10.238554    -5.259790    15.105380    -0.195156
C     12.062431     1.811933     0.001632     0.090986
C      9.434217    -3.043046     8.820445     0.082342
C      9.243511    -3.599594    10.060463    -0.207870
C     10.289900    -3.769336    10.928476     0.199468
C     11.525064    -3.310902    10.523839    -0.161740
C     11.664357    -2.758553     9.282189     0.129188
C      9.851220    -3.513671    13.356301    -0.232546
C     10.126612    -4.447337    12.285970    -0.236771
C     -1.305856     8.113487     5.379395    -0.059693
C     -1.244820     8.479862     4.033322    -0.003197
C     -0.005228     8.751353     3.431261    -0.271233
C      1.135379     8.671610     4.181798     0.281574
C      1.109375     8.333418     5.506660    -0.234667
C     -0.101318     8.035844     6.097300    -0.078584
C     -2.557389     7.673142     6.048352     0.589205
C     -2.463259     8.669712     3.171836     0.594894
C      5.157899    11.597449     4.891545    -0.080433
C      5.517746    10.463355     4.219325     0.017790
C      4.563936     9.551372     3.800003    -0.266183
C      3.234686     9.775138     4.052902     0.284277
C      2.838500    10.904104     4.743070    -0.254202
C      3.789326    11.802076     5.164023    -0.083012
C      6.184983    12.561073     5.408764     0.575454
C      6.941574    10.155928     3.831004     0.590287
C      1.571237     5.121112    11.729593    -0.079550
C      1.262457     6.368058    12.186442     0.020716
C      2.265402     7.231468    12.635133    -0.262826
C      3.569724     6.833316    12.612290     0.280094
C      3.906620     5.572480    12.160336    -0.247040
C      2.915799     4.722798    11.724698    -0.081421
C      0.544945     4.240582    11.109584     0.579463
C     -0.155119     6.874055    12.349602     0.600796
C      7.798906     9.049497    10.972530    -0.070808
C      7.908098     8.674724    12.315339     0.004630
C      6.787469     8.212293    13.013665    -0.275148
C      5.574988     8.081594    12.369182     0.283442
C      5.445152     8.406421    11.041057    -0.245367
C      6.542681     8.909956    10.357415    -0.078442
C      8.918916     9.683043    10.223624     0.587647
C     -4.668187     8.625384    13.082192     0.590353
C      8.897255    11.797713     0.296952     0.080973
C      6.979775     4.727121    15.408858    -0.208703
C      7.972922     4.252576    14.576740     0.195604
C      8.677402     3.173153    15.020536    -0.195064
C      8.388032     2.596134    16.244238     0.094425
C      7.806329     5.509693     8.885709     0.084131
C      7.716295     4.926214    10.158360    -0.209689
C      8.787653     4.672368    10.856686     0.211916
C      9.956488     5.028528    10.328046    -0.166954
C      9.992772     5.601550     9.063554     0.123182
C      8.278815     4.888747    13.251879    -0.231115
C      8.651309     3.983587    12.191337    -0.232463
C      8.309882     6.836742     2.246717     0.135766
C      7.763740     5.668934     1.758868    -0.200805
C      7.156182     5.627103     0.587377     0.172777
C      4.960484    -0.812284    16.180606    -0.213306
C      7.641064     7.982180     0.437270     0.079030
C      1.850651    -6.114883    13.899625     0.144303
C      2.344198    -4.916227    14.371158    -0.194423
C      2.992210    -4.871449    15.532860     0.170920
C      3.105773    -6.119242    16.257291    -0.210102
C      2.643299    -7.248813    15.684599     0.068454
C      4.704161    -3.428677    16.136553    -0.237114
C      5.461602     4.176579    -0.024474    -0.237817
C     -2.269539     5.480424    15.901602     0.087070
C     -0.360195    12.525458     0.770117    -0.207169
C     -1.331174    13.030770     1.628340     0.197905
C     -2.011061    14.142616     1.210649    -0.195156
C     -1.672276    14.742407    -0.001632     0.090986
C     -1.206724    11.925872     7.495584     0.082342
C     -1.016018    12.482420     6.255566    -0.207870
C     -2.062407    12.652162     5.387553     0.199468
C     -3.297571    12.193728     5.792190    -0.161740
C     -3.436864    11.641379     7.033840     0.129189
C     -1.623727    12.396497     2.959728    -0.232546
C     -1.899119    13.330163     4.030059    -0.236771
N     -1.367224    -1.834616    15.598124    -0.233212
N     -0.706184     3.050000     8.001381    -0.224964
N      0.001297     0.893701    14.710532    -0.208042
N      9.663073    -0.412081     1.809448    -0.212564
N     11.124592     2.297864     0.806012    -0.226576
N     10.662171    -2.654786     8.420703    -0.237004
N      9.594717    10.717442     0.717905    -0.233212
N      8.933677     5.832826     8.314648    -0.224964
N      8.226196     7.989125     1.605497    -0.208042
N     -1.435580     9.294907    14.506581    -0.212564
N     -2.897099     6.584962    15.510017    -0.226576
N     -2.434678    11.537612     7.895326    -0.237004
O     -2.198369     1.785170    10.987214    -0.557263
O     10.925484     1.060452     9.057028    -0.565644
O     -2.327521    -0.624616    12.718345    -0.539984
O     -3.092640     0.810606    14.211261    -0.571300
O      2.414659    -4.894991    10.706578    -0.590874
O      0.899402    -3.303836    10.691894    -0.536446
O      0.670236    -0.347675    11.928649    -0.553636
O      0.817058    -1.886501    13.486830    -0.577518
O      5.886633     0.009778    12.795030    -0.245636
O      7.348190     5.810173     5.563766    -0.583877
O      8.831602     4.224348     5.387553    -0.552814
O      9.010844     2.433570     2.967886    -0.583450
O      8.780386     1.085200     4.684332    -0.569238
O     12.260941    -1.357534     5.394079    -0.557990
O     -0.712345    -0.789678     7.312844    -0.560905
O     12.019839     1.063396     3.695581    -0.544489
O     12.790763    -0.375500     2.192874    -0.570514
O      3.703238     1.212143     3.153888    -0.249640
O     10.425862     7.097656     5.328815    -0.557263
O     -2.697991     7.822374     7.259001    -0.565644
O     10.555014     9.507442     3.597684    -0.539984
O     11.320133     8.072220     2.104768    -0.571300
O      5.812834    13.777817     5.609451    -0.590874
O      7.328091    12.186662     5.624135    -0.536446
O      7.557257     9.230501     4.387380    -0.553637
O      7.410435    10.769327     2.829199    -0.577518
O      2.340860     8.873048     3.520999    -0.245636
O      0.879303     3.072653    10.752263    -0.583877
O     -0.604109     4.658478    10.928476    -0.552814
O     -0.783351     6.449256    13.348143    -0.583450
O     -0.552893     7.797626    11.631697    -0.569238
O     -4.033448    10.240360    10.921950    -0.557990
O      8.939838     9.672504     9.003185    -0.560905
O     -3.792346     7.819430    12.620448    -0.544489
O     -4.563270     9.258326    14.123155    -0.570514
O      4.524255     7.670683    13.162141    -0.249640

The following XYZ coordinates are in angstroms. Other properties are in atomic units.
The sperically averaged electron density of each atom fit to a function of the form exp(a - br)
eigen_1, eigen_2 and eigen_3 are the three eigenvalues of traceless quadrupole moment tensor
  atom number  atomic symbol              X              Y              Z     net charge C6 coefficient C8 coefficient C10 coefficient fluctuating dipole atomic polarizability isotropic forcefield polarizability              a              b squared Pearson coefficient          <r^3>          <r^4>         wp_QDO          m_QDO          q_QDO       dipole_x       dipole_y       dipole_z         dipole            Qxy            Qxz            Qyz     Q(x^2-y^2)  Q(3z^2 - R^2)        eigen_1        eigen_2        eigen_3 static polarizability      alpha(xx)      alpha(xy)      alpha(xz)      alpha(yy)      alpha(yz)      alpha(zz) atomic spin moment
            1             Zn      -0.811701      -0.796454      13.897830       0.749193      95.489748 0.21004118E+04  0.68740209E+05                                17.013684                           14.904499       0.402191       1.968243                    0.997042      48.748663     134.594787       0.471887       0.396608      -1.147302      -0.000699      -0.028637      -0.108740       0.112449      -0.050345       0.009509       0.016412      -0.016434       0.014479      -0.058499       0.008935       0.049565             19.180711      23.425712       0.074723      -0.865675      17.005672      -0.370795      17.110749           0.000005
            2             Zn      10.537521       1.291640       2.499289       0.754511      95.402471 0.20741204E+04  0.67680451E+05                                17.005512                           14.832491       0.327361       1.948898                    0.997345      48.577010     134.014997       0.471901       0.397764      -1.146228      -0.000929       0.037862       0.105112       0.111727      -0.048518       0.011451       0.015130      -0.019457       0.043114      -0.061184       0.018105       0.043079             19.134040      23.364964      -0.805727      -0.281615      18.025788      -0.090574      16.011367           0.000005
            3             Zn      -2.556872      10.765895       9.765143       0.903520      84.215616 0.17181530E+04  0.53605701E+05                                16.086871                           13.829156       0.300539       1.970886                    0.997919      45.190298     122.792854       0.470323       0.417408      -1.129989       0.047787      -0.109177       0.072019       0.139248      -0.115199       0.000911       0.034992      -0.099027      -0.376647      -0.133740      -0.057044       0.190784             18.416960      15.901525       6.226667      -1.964964      16.651291      -2.272083      22.698064           0.000006
            4             Zn      -0.662574       2.217124       9.849171       0.920805      83.422823 0.17027263E+04  0.53005879E+05                                16.008469                           13.791589       0.226287       1.952454                    0.997330      44.879819     121.821622       0.469691       0.418905      -1.128955       0.055475      -0.115680       0.065216       0.143919      -0.109533      -0.024895       0.043920      -0.090683      -0.326713      -0.117875      -0.063848       0.181723             18.277765      16.161333       5.718346      -0.276598      15.993042      -2.042343      22.678919           0.000007
            5             Zn       9.039194       9.679280       2.418199       0.749193      95.489752 0.21004120E+04  0.68740213E+05                                17.013684                           14.904499       0.402191       1.968243                    0.997042      48.748665     134.594790       0.471887       0.396608      -1.147302       0.000699       0.028637       0.108740       0.112449      -0.050345       0.009509       0.016412      -0.016434       0.014479      -0.058499       0.008935       0.049565             19.180711      23.425712       0.074723      -0.865675      17.005672      -0.370795      17.110749           0.000005
            6             Zn      -2.310028       7.591186      13.816740       0.754511      95.402473 0.20741205E+04  0.67680453E+05                                17.005512                           14.832491       0.327361       1.948898                    0.997345      48.577011     134.014998       0.471901       0.397764      -1.146228       0.000929      -0.037862      -0.105112       0.111727      -0.048518       0.011451       0.015130      -0.019457       0.043114      -0.061184       0.018105       0.043079             19.134040      23.364964      -0.805727      -0.281615      18.025788      -0.090574      16.011367           0.000005
            7             Zn      10.784365      -1.883069       6.550886       0.903520      84.215617 0.17181530E+04  0.53605703E+05                                16.086871                           13.829156       0.300539       1.970886                    0.997919      45.190299     122.792856       0.470323       0.417408      -1.129989      -0.047787       0.109177      -0.072019       0.139248      -0.115199       0.000911       0.034992      -0.099027      -0.376647      -0.133740      -0.057044       0.190784             18.416960      15.901525       6.226666      -1.964964      16.651291      -2.272083      22.698064           0.000006
            8             Zn       8.890067       6.665702       6.466858       0.920805      83.422822 0.17027262E+04  0.53005878E+05                                16.008469                           13.791589       0.226287       1.952454                    0.997330      44.879819     121.821621       0.469691       0.418904      -1.128955      -0.055475       0.115680      -0.065216       0.143919      -0.109533      -0.024895       0.043920      -0.090683      -0.326713      -0.117875      -0.063848       0.181723             18.277764      16.161333       5.718347      -0.276598      15.993042      -2.042343      22.678919           0.000007
            9              H       8.188128      -0.099964      13.785413       0.139979       0.964841 0.71585199E+01  0.68965478E+02                                 1.669408                            1.610684      -1.128436       2.361757                    0.997005       3.475012       9.923068       0.467809       1.359029      -0.692131       0.000238      -0.005839       0.034431       0.034923      -0.001084       0.000184      -0.007947       0.011900       0.033367      -0.014089       0.000436       0.013653              1.682061       1.508872       0.019690      -0.009631       1.474437      -0.185445       2.062873           0.000002
           10              H       6.330939       0.578237      10.314994       0.137578       1.023546 0.73412830E+01  0.69313480E+02                                 1.576016                            1.507787      -0.900310       2.467065                    0.999079       3.086289       8.001669       0.558626       1.161286      -0.739198      -0.028253       0.002444      -0.023941       0.037113      -0.000607       0.004502      -0.005545       0.025228       0.034780      -0.019404       0.004325       0.015079              1.588078       1.951568       0.049855       0.298331       1.309969      -0.051678       1.502698           0.000003
           11              H       8.348621       1.103493       9.324611       0.123100       1.062953 0.77585916E+01  0.74964920E+02                                 1.675005                            1.596236      -0.891028       2.465198                    0.999066       3.262610       8.820172       0.514740       1.231523      -0.721702      -0.002177       0.010947      -0.041976       0.043435       0.003719       0.007510      -0.008095       0.014900       0.033457      -0.017319       0.000940       0.016379              1.698403       1.449958       0.038208      -0.077980       1.441926      -0.251289       2.203326           0.000002
           12              H       3.401710       0.096669      12.972875       0.142931       1.002184 0.73415120E+01  0.70675617E+02                                 1.676566                            1.603896      -0.925912       2.460220                    0.998905       3.307819       9.226936       0.484199       1.314008      -0.702928      -0.013295       0.029654       0.012896       0.034963      -0.001628      -0.004009       0.010875      -0.003808      -0.023822      -0.014381       0.001465       0.012916              1.696395       1.652434      -0.197789      -0.119493       1.900718       0.320405       1.536034           0.000001
           13              H       6.289108      -2.173498      11.396746       0.125030       1.022240 0.71984411E+01  0.68921293E+02                                 1.677356                            1.566409      -1.127502       2.345340                    0.997073       3.492467       9.698498       0.500482       1.278212      -0.708178       0.028733      -0.010541      -0.008453       0.031751      -0.004220      -0.002265       0.012490       0.004513      -0.021601      -0.016146       0.002840       0.013306              1.740652       2.451296      -0.045351      -0.155535       1.434896       0.058638       1.335764           0.000001
           14              H       4.700444      -3.675138      10.678841       0.114573       1.127419 0.82491899E+01  0.80348487E+02                                 1.688652                            1.604178      -0.974521       2.418976                    0.998278       3.282854       8.700972       0.537545       1.169836      -0.736383       0.013881      -0.033109      -0.019448       0.040831      -0.006458      -0.005038       0.011849       0.006395      -0.022150      -0.015936      -0.000286       0.016222              1.699817       1.583380      -0.108854      -0.081136       1.911042       0.403751       1.605028           0.000003
           15              H       6.184120       0.805391       3.367628       0.142853       1.049493 0.78272805E+01  0.76249477E+02                                 1.705395                            1.639171      -0.940585       2.452538                    0.998856       3.276984       9.070560       0.488440       1.287268      -0.709509       0.011478      -0.032975      -0.008239       0.035874      -0.002078      -0.001697       0.008971      -0.009003      -0.034362      -0.014735       0.000773       0.013963              1.714820       1.652204      -0.187983      -0.064696       2.019833       0.262612       1.472422           0.000001
           16              H       3.431022       3.583856       4.165482       0.125811       0.995078 0.69283804E+01  0.65799402E+02                                 1.664434                            1.550440      -0.969233       2.424683                    0.998224       3.412490       9.482636       0.495686       1.301096      -0.704026      -0.029472       0.014652       0.001733       0.032959      -0.006087       0.003926       0.010000      -0.000801      -0.045387      -0.020120       0.005511       0.014608              1.729208       2.445224      -0.191291      -0.006372       1.437497       0.020422       1.304904           0.000002
           17              H       5.085765       5.008942       4.894809       0.118788       1.090322 0.79454663E+01  0.76855911E+02                                 1.666141                            1.585803      -0.979076       2.418400                    0.998396       3.272866       8.713993       0.533504       1.186890      -0.731927      -0.011585       0.037509       0.012137       0.041091      -0.010047      -0.001217       0.006157      -0.000985      -0.039600      -0.015061      -0.002526       0.017587              1.676929       1.553949      -0.121493      -0.017730       2.057036       0.278222       1.419801           0.000004
           18              H       1.366806       0.888727       2.401719       0.137858       0.955025 0.70801538E+01  0.68076987E+02                                 1.664165                            1.606461      -1.061195       2.392390                    0.997412       3.477619       9.946510       0.466036       1.366876      -0.690588      -0.004206       0.005207      -0.035019       0.035653      -0.000419       0.001298      -0.006516       0.013154       0.036932      -0.014327       0.000286       0.014041              1.680633       1.500016       0.007934       0.076436       1.517640      -0.163494       2.024242           0.000002
           19              H       3.597367       0.591074       5.710610       0.136739       1.046116 0.75813109E+01  0.72301250E+02                                 1.609701                            1.540241      -0.961429       2.434595                    0.998580       3.152430       8.267710       0.547319       1.173450      -0.735812       0.029126       0.001873       0.022334       0.036751       0.003683       0.007428      -0.004273       0.023368       0.037980      -0.019523       0.002155       0.017368              1.620743       2.036720       0.172866       0.256408       1.344247      -0.004934       1.481264           0.000003
           20              H       1.782209      -0.277140       6.849469       0.119326       1.093350 0.80680189E+01  0.78595582E+02                                 1.694362                            1.618314      -0.982928       2.419507                    0.998299       3.298969       8.908701       0.516517       1.217279      -0.724955       0.006853      -0.010049       0.041611       0.043352       0.005415       0.010888      -0.005841       0.014963       0.032984      -0.017854      -0.000538       0.018391              1.712388       1.445344       0.017237       0.029811       1.477273      -0.249787       2.214546           0.000002
           21              H      -0.002500      -3.260469      15.472490       0.099802       1.032064 0.71763376E+01  0.68986975E+02                                 1.719088                            1.588019      -1.061979       2.373360                    0.996956       3.598589      10.171469       0.483506       1.317771      -0.699439       0.031077      -0.020701      -0.027155       0.046170      -0.011191      -0.004264      -0.002175      -0.002140       0.007354      -0.013787       0.003539       0.010247              1.781452       2.021416      -0.303547      -0.508298       1.542239       0.161872       1.780701           0.000002
           22              H       1.753745       3.419562       1.166596       0.130593       0.917159 0.65050175E+01  0.60758679E+02                                 1.571424                            1.502172      -0.825593       2.499094                    0.999619       3.285569       9.028112       0.504109       1.300834      -0.704685       0.016831      -0.027838       0.007736       0.033438      -0.010013      -0.005871      -0.004883      -0.004350       0.004121      -0.014587       0.005024       0.009563              1.595566       1.555984      -0.369250       0.071073       1.800298      -0.233856       1.430415           0.000002
           23              H      -1.132723       6.060262       1.820869       0.132007       0.964931 0.69899562E+01  0.67040999E+02                                 1.664344                            1.585362      -1.269746       2.281578                    0.995888       3.622919      10.372488       0.473616       1.348384      -0.692464      -0.025060       0.009514       0.019336       0.033051      -0.001634      -0.007092      -0.008084       0.006870       0.011317      -0.012080       0.000441       0.011639              1.695873       1.709208      -0.290208      -0.343239       1.598993       0.162429       1.779416           0.000001
           24              H      -2.821994      -0.650173      16.110447       0.100967       1.044112 0.74403116E+01  0.72289085E+02                                 1.743314                            1.625526      -1.086080       2.358474                    0.997054       3.653338      10.435689       0.473366       1.331766      -0.696478      -0.029575       0.035852      -0.007785       0.047124      -0.011543      -0.003190       0.001185       0.002060      -0.018606      -0.009138      -0.006019       0.015157              1.805584       1.644680      -0.439541       0.168575       2.109196      -0.346599       1.662876           0.000002
           25              H       1.210077       3.204925       7.893695       0.088291       1.234865 0.91523037E+01  0.91612528E+02                                 1.808354                            1.699541      -0.928402       2.427367                    0.998558       3.418213       9.224296       0.517032       1.183489      -0.733272       0.041138      -0.007816       0.020412       0.046585       0.000061       0.003361      -0.008622       0.030071      -0.016688      -0.018264      -0.000074       0.018338              1.831243       2.111149      -0.151058       0.454426       1.428784      -0.103978       1.953797           0.000004
           26              H       1.347042       4.164591       5.806875       0.122987       1.013944 0.74020261E+01  0.70890940E+02                                 1.634513                            1.567443      -0.837707       2.483955                    0.999465       3.307935       8.988962       0.513809       1.244698      -0.717678       0.025308       0.008163      -0.014730       0.030400       0.005091      -0.000919      -0.011238       0.024164       0.014996      -0.020307       0.007238       0.013069              1.646025       2.027234       0.109721      -0.298130       1.343288      -0.106057       1.567553           0.000002
           27              H      11.342486       3.989801       5.513186       0.148381       0.861152 0.60351459E+01  0.55991030E+02                                 1.574984                            1.499526      -1.064419       2.399440                    0.997611       3.395883       9.671550       0.472524       1.397178      -0.683954      -0.028959       0.000927      -0.022423       0.036637       0.004808       0.004964      -0.007065       0.013356       0.025292      -0.015346       0.003321       0.012025              1.599433       1.937472      -0.100048       0.291183       1.297870      -0.085804       1.562956           0.000001
           28              H      11.263340       3.044024       7.595111       0.094921       1.100206 0.79736511E+01  0.78620361E+02                                 1.792790                            1.674252      -1.000026       2.399747                    0.997620       3.635281      10.373083       0.471208       1.318304      -0.700053      -0.045811      -0.017830       0.009461       0.050060       0.005454       0.001589      -0.002522       0.034122      -0.005938      -0.017408      -0.001560       0.018968              1.847169       2.185378       0.222944      -0.470691       1.518724      -0.212369       1.837406           0.000001
           29              H       0.727684       3.493977       3.349681       0.105849       0.962773 0.73984897E+01  0.72007502E+02                                 1.674653                            1.636051      -0.980329       2.397985                    0.996063       3.756524      10.850581       0.463863       1.356694      -0.691081       0.019917      -0.006149       0.012537       0.024324      -0.002295       0.000721       0.002666       0.010135       0.006808      -0.007478       0.003036       0.004442              1.692926       1.833179      -0.365723       0.143898       1.658310      -0.144021       1.587289           0.000002
           30              H      -0.773217       3.357868       2.938517       0.127504       0.888267 0.67422155E+01  0.64223594E+02                                 1.600657                            1.573448      -0.966030       2.418694                    0.996648       3.616032      10.390892       0.466961       1.376998      -0.687343      -0.026515      -0.011931       0.003982       0.029347      -0.000531      -0.003320       0.005390       0.009442      -0.014064      -0.009363       0.001025       0.008339              1.613156       1.657385       0.385131       0.081797       1.752641       0.074030       1.429443           0.000002
           31              H       0.248029       5.595531       4.196483       0.109971       1.094408 0.88148708E+01  0.89291743E+02                                 1.801288                            1.768826      -1.138419       2.327695                    0.993457       3.802949      11.067597       0.454282       1.331023      -0.697044       0.021395       0.014424      -0.003106       0.025989       0.005481      -0.000792       0.000398       0.006429      -0.015439      -0.005484      -0.003461       0.008945              1.812337       1.715910       0.382866       0.016899       2.132666       0.026343       1.588434           0.000001
           32              H      -1.266944       5.321294       3.899531       0.120521       0.963988 0.74504737E+01  0.72372720E+02                                 1.662711                            1.634043      -0.914498       2.447434                    0.996678       3.549806      10.120702       0.469182       1.343922      -0.695280      -0.029674       0.005224      -0.011579       0.032278      -0.002412       0.004650       0.000119       0.014710      -0.005573      -0.007002      -0.003381       0.010383              1.676376       1.817863      -0.302765       0.067712       1.629291      -0.103143       1.581974           0.000002
           33              H      -0.528087       2.068008      13.255142       0.102479       0.994666 0.69564898E+01  0.66759109E+02                                 1.719567                            1.596571      -1.094552       2.367646                    0.996220       3.633130      10.465630       0.464481       1.374098      -0.687972      -0.023465       0.004014      -0.043879       0.049921       0.000934       0.012180      -0.003445      -0.015042       0.016117      -0.017157       0.004272       0.012885              1.776707       1.646548       0.059003       0.484636       1.490776       0.013786       2.192797           0.000001
           34              H       0.401590       3.990492      14.049733       0.128566       0.935307 0.66523518E+01  0.63532036E+02                                 1.681279                            1.585052      -1.339554       2.250447                    0.993853       3.751044      11.004517       0.452841       1.416260      -0.678483      -0.001107       0.025252      -0.016852       0.030379       0.006928       0.010737      -0.000122      -0.009381       0.005886      -0.015059       0.003275       0.011784              1.720684       1.367894      -0.015466       0.046660       2.083926      -0.401841       1.710232           0.000000
           35              H       3.638776       9.660508       0.987120       0.125244       0.970812 0.69891810E+01  0.66914293E+02                                 1.659544                            1.576957      -1.213930       2.309582                    0.994814       3.602491      10.245980       0.479478       1.334274      -0.695506       0.012491      -0.000945       0.031715       0.034099       0.003646       0.010365      -0.001877      -0.023057       0.003931      -0.018379       0.006930       0.011450              1.672228       1.475403       0.038238       0.332229       1.437000      -0.004004       2.104280           0.000000
           36              H       2.813904       7.768387       0.029369       0.086865       1.186076 0.87403811E+01  0.87567735E+02                                 1.842446                            1.721868      -0.927206       2.430188                    0.998252       3.580532      10.066543       0.480609       1.272040      -0.711282       0.006193      -0.035860       0.026113       0.044790      -0.000843       0.009935      -0.008108      -0.020689       0.024668      -0.018382       0.000856       0.017526              1.893023       1.482664       0.013480       0.041688       2.504200      -0.424716       1.692204           0.000002
           37              H       6.867712      14.992258       3.206100       0.100594       1.003736 0.69998639E+01  0.67264334E+02                                 1.728903                            1.600299      -1.079460       2.372648                    0.996299       3.640474      10.485839       0.464587       1.371968      -0.688398       0.027469      -0.003852       0.040994       0.049497      -0.002365       0.014216      -0.001150      -0.013197       0.008536      -0.017881       0.004599       0.013282              1.788871       1.700981       0.069886       0.532438       1.498017       0.000208       2.167615           0.000001
           38              H       6.002980      13.020313       2.439246       0.132445       0.929706 0.65274762E+01  0.61951197E+02                                 1.665379                            1.563108      -1.331835       2.256774                    0.994322       3.689460      10.737008       0.459767       1.403667      -0.681027       0.003521      -0.025611       0.017751       0.031359       0.008325       0.010805      -0.001140      -0.007914       0.006478      -0.015862       0.003712       0.012150              1.709860       1.353625      -0.081753       0.107774       2.092805      -0.412044       1.683150           0.000000
           39              H       2.573262       7.352155      15.529596       0.127105       0.945317 0.68051135E+01  0.64822642E+02                                 1.644142                            1.567491      -1.081988       2.373959                    0.996640       3.562700      10.160247       0.474907       1.353960      -0.691854      -0.012141       0.001587      -0.031601       0.033890       0.003873       0.009789      -0.003072      -0.021812       0.003040      -0.017642       0.006263       0.011379              1.654011       1.480404       0.036081       0.316972       1.435890       0.040568       2.045740           0.000000
           40              H       8.941227       0.383334       0.181108       0.087344       1.181052 0.86985780E+01  0.87007015E+02                                 1.834775                            1.716123      -0.910531       2.438714                    0.998364       3.563193       9.995551       0.482303       1.269638      -0.711925      -0.007320       0.035815      -0.026460       0.045127      -0.001987       0.009651      -0.006793      -0.024114       0.031224      -0.020295       0.002343       0.017953              1.883166       1.508004      -0.070095       0.078466       2.507981      -0.386302       1.633513           0.000002
           41              H       3.265183      12.267574       1.114385       0.126071       1.043992 0.82545151E+01  0.81496426E+02                                 1.697523                            1.678305      -0.763742       2.517097                    0.999299       3.420230       9.534364       0.484817       1.279621      -0.710483       0.002129      -0.001092       0.028666       0.028766      -0.001653      -0.000771      -0.002693       0.003602       0.019001      -0.006231      -0.000730       0.006961              1.681246       1.565335       0.056067      -0.195215       1.461765      -0.033952       2.016637           0.000002
           42              H       0.913583       5.389053      16.071289       0.122866       1.027471 0.79174807E+01  0.78154586E+02                                 1.736993                            1.685663      -1.011547       2.398285                    0.996194       3.645935      10.508246       0.461055       1.345817      -0.694434      -0.004459       0.022178      -0.015856       0.027626      -0.003177      -0.000085      -0.003851      -0.001963      -0.001351      -0.004808      -0.000547       0.005355              1.758801       1.804439      -0.268705       0.210992       1.965345      -0.215430       1.506618           0.000001
           43              H       5.373430      11.627809       0.447059       0.125996       1.010142 0.77312305E+01  0.75803203E+02                                 1.714895                            1.664130      -0.981236       2.416362                    0.996776       3.577961      10.251071       0.465061       1.343250      -0.695316       0.005057      -0.021960       0.015058       0.027103      -0.002837      -0.001254      -0.003678      -0.000957      -0.002698      -0.005270       0.000859       0.004411              1.735404       1.746826      -0.262614       0.215825       1.945535      -0.224549       1.513849           0.000002
           44              H       3.021614       4.748520      15.405595       0.125743       1.008303 0.78619304E+01  0.77034691E+02                                 1.682650                            1.655584      -0.868575       2.466375                    0.998239       3.493804       9.849755       0.478128       1.307388      -0.703432      -0.001550       0.001372      -0.027716       0.027793      -0.001487       0.000167      -0.002601       0.005504       0.013361      -0.005952       0.000765       0.005187              1.673588       1.533575       0.063138      -0.206695       1.447211      -0.033793       2.039978           0.000002
           45              H       9.852548       3.766799       0.977330       0.091867       1.073138 0.75141068E+01  0.73110122E+02                                 1.763269                            1.622803      -1.216910       2.293232                    0.994969       3.722274      10.603985       0.478984       1.314272      -0.699514      -0.028152       0.020712       0.028395       0.045032      -0.009995      -0.003302      -0.000817      -0.004868       0.009027      -0.012418       0.003291       0.009127              1.833699       2.077393      -0.354587      -0.518008       1.608028       0.195651       1.815677           0.000001
           46              H       8.110284      -2.878266      15.310962       0.129248       0.915304 0.65240031E+01  0.60763512E+02                                 1.547135                            1.487647      -0.801311       2.507910                    0.999784       3.239568       8.786235       0.516964       1.272088      -0.711162      -0.016278       0.030271      -0.007599       0.035200      -0.009048      -0.005415      -0.005275      -0.008301       0.002041      -0.014045       0.004081       0.009964              1.563899       1.529923      -0.352044       0.025385       1.789944      -0.184035       1.371831           0.000003
           47              H      10.922105      -5.612680      14.584898       0.135117       0.945773 0.67969722E+01  0.64796837E+02                                 1.646783                            1.566651      -1.311593       2.265117                    0.995404       3.619185      10.362562       0.474469       1.354130      -0.691073       0.025138      -0.008520      -0.018538       0.032375      -0.000591      -0.007165      -0.009415      -0.000532       0.010668      -0.011556      -0.001274       0.012830              1.678494       1.693242      -0.294663      -0.352678       1.577984       0.175769       1.764256           0.000001
           48              H      12.510558       1.040016       0.256162       0.100367       1.020697 0.72316748E+01  0.69595268E+02                                 1.703342                            1.592669      -1.003859       2.398330                    0.997960       3.562517      10.047989       0.483863       1.315356      -0.700336       0.026525      -0.038839       0.006893       0.047535      -0.012310      -0.005233       0.002503      -0.002471      -0.019959      -0.010691      -0.006238       0.016929              1.759476       1.567331      -0.408609       0.137434       2.109896      -0.314677       1.601202           0.000002
           49              H       8.708819      -2.933465       8.249384       0.096219       1.200629 0.86880967E+01  0.86078986E+02                                 1.793952                            1.669500      -0.938852       2.427911                    0.998679       3.391556       9.188090       0.513871       1.203038      -0.728261      -0.042096       0.003703      -0.024305       0.048749       0.002527       0.005267      -0.007163       0.029753      -0.017103      -0.017415      -0.001475       0.018890              1.838517       1.987993      -0.074516       0.512841       1.393699      -0.062494       2.133860           0.000003
           50              H       8.390443      -3.865715      10.316625       0.127116       0.978532 0.70545875E+01  0.66232475E+02                                 1.552454                            1.497022      -0.762816       2.522975                    0.999885       3.118910       8.178250       0.547635       1.191285      -0.731329      -0.029299      -0.009341       0.010479       0.032488       0.004598       0.000092      -0.008948       0.025973       0.013802      -0.019345       0.007422       0.011923              1.552856       1.922929       0.138167      -0.193854       1.307594      -0.088875       1.428044           0.000003
           51              H      -1.601748      -3.377563      11.091637       0.146486       0.892008 0.63876811E+01  0.60077094E+02                                 1.610817                            1.542358      -1.081865       2.393343                    0.997066       3.417704       9.783579       0.466318       1.396556      -0.684390       0.029267       0.001087       0.024596       0.038245       0.006283       0.007643      -0.007651       0.009299       0.031055      -0.016942       0.001904       0.015038              1.635055       1.874498      -0.025571       0.311441       1.337083      -0.055723       1.693583           0.000001
           52              H      -1.360256      -2.440993       9.029290       0.106710       1.023319 0.73065650E+01  0.70947214E+02                                 1.749006                            1.633704      -1.087993       2.367511                    0.996724       3.656729      10.577422       0.460489       1.369824      -0.688872       0.046169       0.020848      -0.003633       0.050788       0.008864       0.001296       0.001629       0.021973      -0.011075      -0.012412      -0.003707       0.016120              1.800120       2.150697       0.295445      -0.345076       1.531082      -0.205123       1.718580           0.000001
           53              H       9.092904      -2.966126      13.100140       0.112001       0.992712 0.77009385E+01  0.75122231E+02                                 1.666381                            1.637094      -0.844476       2.467669                    0.997893       3.562076      10.043608       0.481112       1.305073      -0.703235      -0.019334       0.007149      -0.011551       0.023629      -0.002515       0.002367       0.003078       0.007114       0.004479      -0.006753       0.002141       0.004612              1.673474       1.772539      -0.369063       0.109901       1.692519      -0.137463       1.555363           0.000002
           54              H      10.616790      -2.924781      13.455829       0.128844       0.906668 0.69103330E+01  0.66261805E+02                                 1.624955                            1.594621      -1.012694       2.396215                    0.996390       3.647673      10.532224       0.462908       1.379899      -0.686668       0.026996       0.010129      -0.004720       0.029217      -0.001371      -0.003655       0.005354       0.011829      -0.016679      -0.010062      -0.000081       0.010143              1.637603       1.706926       0.402404       0.058959       1.748336       0.056775       1.457547           0.000001
           55              H       9.399826      -5.088272      12.233759       0.110598       1.166905 0.96230567E+01  0.99000402E+02                                 1.844106                            1.821914      -0.966764       2.409859                    0.995912       3.694467      10.610035       0.460265       1.293522      -0.706576      -0.022383      -0.012865       0.003525       0.026056       0.004729      -0.000745       0.000465       0.008174      -0.015123      -0.005383      -0.003405       0.008788              1.840391       1.818294       0.382309       0.008152       2.062361       0.020585       1.640518           0.000002
           56              H      10.937621      -4.936214      12.494815       0.124852       0.976294 0.76006383E+01  0.74497840E+02                                 1.699494                            1.667555      -1.045291       2.386215                    0.995085       3.660903      10.622245       0.455482       1.371959      -0.688941       0.028467      -0.006917       0.012667       0.031917      -0.003378       0.004661       0.000248       0.015187      -0.008171      -0.007373      -0.003773       0.011146              1.714801       1.794555      -0.354778       0.038986       1.746960      -0.098409       1.602886           0.000001
           57              H       0.039365       8.982790       2.530616       0.139979       0.964841 0.71585227E+01  0.68965512E+02                                 1.669409                            1.610684      -1.128436       2.361757                    0.997005       3.475013       9.923071       0.467809       1.359029      -0.692131      -0.000238       0.005839      -0.034431       0.034923      -0.001084       0.000184      -0.007947       0.011900       0.033367      -0.014089       0.000436       0.013653              1.682061       1.508872       0.019690      -0.009631       1.474437      -0.185445       2.062873           0.000002
           58              H       1.896554       8.304589       6.001035       0.137578       1.023547 0.73412960E+01  0.69313640E+02                                 1.576018                            1.507789      -0.900312       2.467065                    0.999078       3.086291       8.001679       0.558625       1.161287      -0.739198       0.028253      -0.002444       0.023941       0.037113      -0.000607       0.004502      -0.005545       0.025228       0.034780      -0.019404       0.004325       0.015079              1.588080       1.951571       0.049855       0.298331       1.309970      -0.051678       1.502700           0.000003
           59              H      -0.121128       7.779333       6.991418       0.123099       1.062953 0.77585941E+01  0.74964948E+02                                 1.675005                            1.596236      -0.891028       2.465198                    0.999066       3.262611       8.820174       0.514740       1.231523      -0.721702       0.002177      -0.010947       0.041976       0.043435       0.003719       0.007510      -0.008095       0.014900       0.033457      -0.017319       0.000940       0.016379              1.698403       1.449958       0.038208      -0.077980       1.441926      -0.251289       2.203326           0.000002
           60              H       4.825783       8.786157       3.343154       0.142932       1.002184 0.73415074E+01  0.70675561E+02                                 1.676565                            1.603895      -0.925912       2.460220                    0.998905       3.307818       9.226932       0.484199       1.314008      -0.702928       0.013295      -0.029654      -0.012896       0.034963      -0.001628      -0.004009       0.010875      -0.003808      -0.023822      -0.014381       0.001465       0.012916              1.696394       1.652433      -0.197789      -0.119493       1.900717       0.320404       1.536034           0.000001
           61              H       1.938385      11.056324       4.919283       0.125030       1.022240 0.71984469E+01  0.68921356E+02                                 1.677356                            1.566408      -1.127502       2.345340                    0.997073       3.492468       9.698498       0.500482       1.278211      -0.708178      -0.028733       0.010541       0.008453       0.031751      -0.004220      -0.002265       0.012490       0.004513      -0.021601      -0.016146       0.002840       0.013306              1.740652       2.451295      -0.045351      -0.155535       1.434896       0.058638       1.335764           0.000001
           62              H       3.527049      12.557964       5.637188       0.114572       1.127420 0.82491941E+01  0.80348530E+02                                 1.688652                            1.604177      -0.974522       2.418976                    0.998278       3.282855       8.700972       0.537545       1.169835      -0.736383      -0.013881       0.033109       0.019449       0.040831      -0.006458      -0.005038       0.011849       0.006395      -0.022150      -0.015936      -0.000286       0.016222              1.699817       1.583379      -0.108854      -0.081136       1.911042       0.403751       1.605028           0.000003
           63              H       2.043373       8.077435      12.948401       0.142853       1.049492 0.78272793E+01  0.76249458E+02                                 1.705394                            1.639171      -0.940584       2.452538                    0.998856       3.276984       9.070558       0.488440       1.287268      -0.709509      -0.011478       0.032975       0.008239       0.035874      -0.002078      -0.001697       0.008971      -0.009003      -0.034362      -0.014735       0.000773       0.013963              1.714819       1.652203      -0.187983      -0.064696       2.019833       0.262612       1.472422           0.000001
           64              H       4.796471       5.298970      12.150547       0.125811       0.995078 0.69283793E+01  0.65799394E+02                                 1.664434                            1.550440      -0.969234       2.424683                    0.998224       3.412490       9.482638       0.495686       1.301097      -0.704026       0.029472      -0.014652      -0.001733       0.032958      -0.006087       0.003926       0.010000      -0.000801      -0.045387      -0.020120       0.005511       0.014608              1.729208       2.445224      -0.191291      -0.006372       1.437497       0.020422       1.304904           0.000002
           65              H       3.141728       3.873884      11.421220       0.118788       1.090323 0.79454743E+01  0.76856011E+02                                 1.666142                            1.585804      -0.979077       2.418399                    0.998396       3.272867       8.713998       0.533504       1.186890      -0.731927       0.011585      -0.037509      -0.012137       0.041091      -0.010047      -0.001217       0.006157      -0.000985      -0.039600      -0.015061      -0.002526       0.017587              1.676930       1.553950      -0.121493      -0.017730       2.057038       0.278222       1.419801           0.000004
           66              H       6.860687       7.994099      13.914310       0.137858       0.955025 0.70801538E+01  0.68076987E+02                                 1.664165                            1.606461      -1.061195       2.392390                    0.997412       3.477619       9.946510       0.466036       1.366876      -0.690588       0.004206      -0.005207       0.035019       0.035653      -0.000419       0.001298      -0.006516       0.013154       0.036932      -0.014327       0.000286       0.014041              1.680633       1.500016       0.007934       0.076436       1.517640      -0.163494       2.024242           0.000002
           67              H       4.630126       8.291752      10.605419       0.136739       1.046117 0.75813272E+01  0.72301448E+02                                 1.609703                            1.540243      -0.961431       2.434594                    0.998580       3.152433       8.267722       0.547318       1.173450      -0.735812      -0.029126      -0.001873      -0.022334       0.036751       0.003683       0.007428      -0.004273       0.023368       0.037980      -0.019523       0.002155       0.017368              1.620746       2.036723       0.172867       0.256408       1.344248      -0.004934       1.481266           0.000003
           68              H       6.445284       9.159966       9.466560       0.119326       1.093350 0.80680190E+01  0.78595586E+02                                 1.694362                            1.618315      -0.982928       2.419507                    0.998299       3.298969       8.908702       0.516517       1.217279      -0.724955      -0.006853       0.010049      -0.041611       0.043352       0.005415       0.010888      -0.005841       0.014963       0.032984      -0.017854      -0.000538       0.018391              1.712388       1.445344       0.017237       0.029811       1.477274      -0.249787       2.214546           0.000002
           69              H       8.229993      12.143295       0.843539       0.099802       1.032065 0.71763388E+01  0.68986989E+02                                 1.719088                            1.588019      -1.061979       2.373360                    0.996956       3.598589      10.171469       0.483506       1.317771      -0.699439      -0.031077       0.020701       0.027155       0.046170      -0.011191      -0.004264      -0.002175      -0.002140       0.007354      -0.013787       0.003539       0.010247              1.781452       2.021416      -0.303547      -0.508298       1.542239       0.161872       1.780701           0.000002
           70              H       6.473748       5.463264      15.149433       0.130593       0.917159 0.65050170E+01  0.60758675E+02                                 1.571424                            1.502172      -0.825593       2.499094                    0.999619       3.285569       9.028113       0.504109       1.300834      -0.704685      -0.016831       0.027838      -0.007736       0.033438      -0.010013      -0.005871      -0.004883      -0.004350       0.004121      -0.014587       0.005024       0.009563              1.595566       1.555984      -0.369250       0.071073       1.800298      -0.233856       1.430415           0.000002
           71              H       9.360216       2.822564      14.495160       0.132008       0.964932 0.69899580E+01  0.67041019E+02                                 1.664343                            1.585362      -1.269746       2.281578                    0.995888       3.622919      10.372487       0.473616       1.348384      -0.692464       0.025060      -0.009514      -0.019336       0.033051      -0.001634      -0.007092      -0.008084       0.006870       0.011317      -0.012080       0.000441       0.011639              1.695872       1.709208      -0.290208      -0.343239       1.598993       0.162429       1.779415           0.000001
           72              H      11.049487       9.532999       0.205582       0.100967       1.044112 0.74403123E+01  0.72289091E+02                                 1.743314                            1.625526      -1.086080       2.358474                    0.997054       3.653338      10.435688       0.473366       1.331765      -0.696478       0.029575      -0.035852       0.007785       0.047124      -0.011543      -0.003190       0.001185       0.002060      -0.018606      -0.009138      -0.006019       0.015157              1.805584       1.644679      -0.439541       0.168575       2.109195      -0.346599       1.662876           0.000002
           73              H       7.017416       5.677901       8.422334       0.088291       1.234866 0.91523081E+01  0.91612586E+02                                 1.808355                            1.699542      -0.928403       2.427366                    0.998558       3.418214       9.224300       0.517032       1.183489      -0.733272      -0.041138       0.007816      -0.020412       0.046585       0.000061       0.003361      -0.008622       0.030071      -0.016688      -0.018264      -0.000074       0.018338              1.831244       2.111149      -0.151058       0.454426       1.428784      -0.103978       1.953798           0.000004
           74              H       6.880451       4.718235      10.509154       0.122987       1.013944 0.74020263E+01  0.70890940E+02                                 1.634513                            1.567443      -0.837707       2.483955                    0.999465       3.307935       8.988961       0.513809       1.244698      -0.717678      -0.025308      -0.008163       0.014730       0.030400       0.005091      -0.000919      -0.011238       0.024164       0.014996      -0.020307       0.007238       0.013069              1.646025       2.027234       0.109721      -0.298130       1.343288      -0.106057       1.567553           0.000002
           75              H      -3.114993       4.893025      10.802843       0.148381       0.861152 0.60351405E+01  0.55990971E+02                                 1.574984                            1.499526      -1.064419       2.399440                    0.997611       3.395882       9.671549       0.472523       1.397179      -0.683953       0.028959      -0.000927       0.022423       0.036637       0.004808       0.004964      -0.007065       0.013356       0.025292      -0.015346       0.003321       0.012025              1.599432       1.937471      -0.100048       0.291183       1.297870      -0.085804       1.562956           0.000001
           76              H      -3.035847       5.838802       8.720918       0.094921       1.100206 0.79736517E+01  0.78620366E+02                                 1.792790                            1.674251      -1.000026       2.399747                    0.997620       3.635281      10.373082       0.471208       1.318303      -0.700053       0.045811       0.017830      -0.009461       0.050060       0.005454       0.001589      -0.002522       0.034122      -0.005938      -0.017408      -0.001560       0.018968              1.847169       2.185378       0.222944      -0.470691       1.518724      -0.212369       1.837406           0.000001
           77              H       7.499809       5.388849      12.966348       0.105849       0.962773 0.73984897E+01  0.72007502E+02                                 1.674653                            1.636051      -0.980329       2.397985                    0.996063       3.756524      10.850581       0.463863       1.356694      -0.691081      -0.019917       0.006149      -0.012537       0.024324      -0.002295       0.000721       0.002666       0.010135       0.006808      -0.007478       0.003036       0.004442              1.692926       1.833179      -0.365723       0.143898       1.658310      -0.144021       1.587289           0.000002
           78              H       9.000710       5.524958      13.377512       0.127504       0.888267 0.67422163E+01  0.64223603E+02                                 1.600657                            1.573448      -0.966029       2.418694                    0.996648       3.616032      10.390891       0.466961       1.376998      -0.687343       0.026515       0.011931      -0.003982       0.029347      -0.000531      -0.003320       0.005390       0.009442      -0.014064      -0.009363       0.001025       0.008339              1.613156       1.657385       0.385131       0.081797       1.752641       0.074030       1.429443           0.000002
           79              H       7.979464       3.287295      12.119546       0.109971       1.094408 0.88148710E+01  0.89291749E+02                                 1.801288                            1.768827      -1.138419       2.327695                    0.993457       3.802949      11.067599       0.454281       1.331024      -0.697044      -0.021395      -0.014424       0.003106       0.025989       0.005481      -0.000792       0.000398       0.006429      -0.015439      -0.005484      -0.003461       0.008945              1.812337       1.715911       0.382866       0.016899       2.132666       0.026343       1.588434           0.000001
           80              H       9.494437       3.561532      12.416498       0.120521       0.963988 0.74504737E+01  0.72372720E+02                                 1.662711                            1.634043      -0.914499       2.447434                    0.996678       3.549806      10.120702       0.469182       1.343922      -0.695280       0.029674      -0.005224       0.011579       0.032278      -0.002412       0.004650       0.000119       0.014710      -0.005573      -0.007002      -0.003381       0.010383              1.676376       1.817863      -0.302765       0.067712       1.629291      -0.103143       1.581974           0.000002
           81              H       8.755580       6.814818       3.060887       0.102479       0.994666 0.69564890E+01  0.66759102E+02                                 1.719567                            1.596571      -1.094552       2.367646                    0.996220       3.633130      10.465631       0.464481       1.374098      -0.687972       0.023465      -0.004014       0.043879       0.049921       0.000934       0.012180      -0.003445      -0.015042       0.016117      -0.017157       0.004272       0.012885              1.776707       1.646548       0.059003       0.484636       1.490776       0.013786       2.192797           0.000001
           82              H       7.825903       4.892334       2.266296       0.128566       0.935308 0.66523568E+01  0.63532091E+02                                 1.681279                            1.585052      -1.339554       2.250447                    0.993853       3.751045      11.004518       0.452841       1.416259      -0.678483       0.001107      -0.025252       0.016852       0.030379       0.006928       0.010737      -0.000122      -0.009381       0.005886      -0.015059       0.003275       0.011784              1.720684       1.367894      -0.015466       0.046660       2.083926      -0.401841       1.710233           0.000000
           83              H       4.588717      -0.777682      15.328909       0.125244       0.970812 0.69891764E+01  0.66914243E+02                                 1.659544                            1.576957      -1.213929       2.309582                    0.994814       3.602490      10.245979       0.479478       1.334275      -0.695506      -0.012491       0.000944      -0.031715       0.034099       0.003646       0.010365      -0.001877      -0.023057       0.003931      -0.018379       0.006930       0.011450              1.672228       1.475403       0.038238       0.332229       1.437000      -0.004004       2.104280           0.000000
           84              H       7.576251       8.785953      -0.029369       0.086866       1.186075 0.87403716E+01  0.87567618E+02                                 1.842445                            1.721868      -0.927206       2.430189                    0.998252       3.580530      10.066537       0.480609       1.272040      -0.711282      -0.006193       0.035860      -0.026113       0.044790      -0.000843       0.009935      -0.008108      -0.020689       0.024668      -0.018382       0.000856       0.017526              1.893022       1.482664       0.013479       0.041688       2.504198      -0.424716       1.692204           0.000002
           85              H       1.359781      -6.109432      13.109929       0.100594       1.003735 0.69998623E+01  0.67264319E+02                                 1.728903                            1.600299      -1.079461       2.372647                    0.996299       3.640474      10.485841       0.464586       1.371969      -0.688398      -0.027469       0.003852      -0.040994       0.049497      -0.002365       0.014216      -0.001150      -0.013197       0.008536      -0.017881       0.004599       0.013282              1.788871       1.700981       0.069886       0.532438       1.498017       0.000208       2.167615           0.000001
           86              H       2.224513      -4.137487      13.876783       0.132445       0.929706 0.65274753E+01  0.61951188E+02                                 1.665380                            1.563108      -1.331835       2.256774                    0.994322       3.689460      10.737009       0.459767       1.403667      -0.681027      -0.003521       0.025611      -0.017751       0.031359       0.008325       0.010805      -0.001140      -0.007914       0.006478      -0.015862       0.003712       0.012150              1.709860       1.353625      -0.081753       0.107774       2.092805      -0.412044       1.683150           0.000000
           87              H       5.654231       1.530671       0.786433       0.127105       0.945317 0.68051127E+01  0.64822635E+02                                 1.644142                            1.567491      -1.081988       2.373959                    0.996640       3.562700      10.160248       0.474907       1.353961      -0.691854       0.012141      -0.001587       0.031601       0.033890       0.003873       0.009789      -0.003072      -0.021812       0.003040      -0.017642       0.006263       0.011379              1.654011       1.480404       0.036081       0.316972       1.435890       0.040568       2.045740           0.000000
           88              H      -0.713734       8.499492      16.134921       0.087344       1.181052 0.86985733E+01  0.87006961E+02                                 1.834775                            1.716123      -0.910531       2.438714                    0.998364       3.563192       9.995550       0.482303       1.269638      -0.711925       0.007320      -0.035815       0.026460       0.045127      -0.001987       0.009651      -0.006793      -0.024114       0.031224      -0.020295       0.002343       0.017953              1.883166       1.508004      -0.070095       0.078466       2.507981      -0.386302       1.633513           0.000002
           89              H       4.962310      -3.384748      15.201644       0.126071       1.043991 0.82545120E+01  0.81496390E+02                                 1.697523                            1.678305      -0.763742       2.517097                    0.999299       3.420229       9.534362       0.484817       1.279622      -0.710483      -0.002129       0.001092      -0.028666       0.028766      -0.001653      -0.000771      -0.002693       0.003602       0.019001      -0.006231      -0.000730       0.006961              1.681246       1.565335       0.056067      -0.195215       1.461765      -0.033952       2.016637           0.000002
           90              H       7.313910       3.493773       0.244740       0.122866       1.027471 0.79174800E+01  0.78154575E+02                                 1.736993                            1.685663      -1.011547       2.398285                    0.996194       3.645935      10.508245       0.461055       1.345817      -0.694434       0.004459      -0.022178       0.015856       0.027626      -0.003177      -0.000085      -0.003851      -0.001963      -0.001351      -0.004808      -0.000547       0.005355              1.758800       1.804438      -0.268705       0.210992       1.965345      -0.215430       1.506618           0.000001
           91              H       2.854063      -2.744983      15.868970       0.125996       1.010141 0.77312268E+01  0.75803159E+02                                 1.714895                            1.664130      -0.981236       2.416362                    0.996776       3.577960      10.251069       0.465061       1.343251      -0.695316      -0.005057       0.021960      -0.015058       0.027103      -0.002837      -0.001254      -0.003678      -0.000957      -0.002698      -0.005270       0.000859       0.004411              1.735404       1.746826      -0.262614       0.215825       1.945535      -0.224549       1.513849           0.000002
           92              H       5.205879       4.134306       0.910434       0.125743       1.008302 0.78619255E+01  0.77034635E+02                                 1.682650                            1.655584      -0.868574       2.466375                    0.998239       3.493803       9.849753       0.478128       1.307388      -0.703432       0.001550      -0.001372       0.027716       0.027793      -0.001487       0.000167      -0.002601       0.005504       0.013361      -0.005952       0.000765       0.005187              1.673588       1.533575       0.063138      -0.206695       1.447211      -0.033793       2.039978           0.000002
           93              H      -1.625055       5.116027      15.338699       0.091867       1.073138 0.75141061E+01  0.73110115E+02                                 1.763269                            1.622803      -1.216910       2.293232                    0.994969       3.722274      10.603986       0.478984       1.314272      -0.699514       0.028153      -0.020712      -0.028395       0.045032      -0.009995      -0.003302      -0.000817      -0.004868       0.009027      -0.012418       0.003291       0.009127              1.833699       2.077393      -0.354587      -0.518008       1.608028       0.195651       1.815677           0.000001
           94              H       0.117209      11.761092       1.005067       0.129248       0.915304 0.65240031E+01  0.60763512E+02                                 1.547135                            1.487647      -0.801311       2.507910                    0.999784       3.239568       8.786235       0.516964       1.272088      -0.711162       0.016278      -0.030271       0.007599       0.035200      -0.009048      -0.005415      -0.005275      -0.008301       0.002041      -0.014045       0.004081       0.009964              1.563899       1.529923      -0.352044       0.025384       1.789944      -0.184035       1.371831           0.000003
           95              H      -2.694612      14.495506       1.731131       0.135117       0.945772 0.67969668E+01  0.64796779E+02                                 1.646783                            1.566651      -1.311593       2.265117                    0.995404       3.619184      10.362562       0.474468       1.354131      -0.691072      -0.025138       0.008520       0.018538       0.032375      -0.000591      -0.007165      -0.009415      -0.000532       0.010668      -0.011556      -0.001274       0.012830              1.678494       1.693242      -0.294663      -0.352678       1.577985       0.175769       1.764257           0.000001
           96              H      -4.283065       7.842810      16.059867       0.100367       1.020697 0.72316755E+01  0.69595274E+02                                 1.703342                            1.592669      -1.003859       2.398330                    0.997960       3.562517      10.047988       0.483863       1.315356      -0.700336      -0.026525       0.038839      -0.006893       0.047535      -0.012310      -0.005233       0.002503      -0.002471      -0.019959      -0.010691      -0.006238       0.016929              1.759476       1.567330      -0.408609       0.137434       2.109896      -0.314677       1.601202           0.000002
           97              H      -0.481326      11.816291       8.066645       0.096219       1.200630 0.86881081E+01  0.86079132E+02                                 1.793953                            1.669501      -0.938853       2.427911                    0.998679       3.391558       9.188099       0.513871       1.203038      -0.728261       0.042096      -0.003703       0.024305       0.048749       0.002527       0.005267      -0.007163       0.029753      -0.017103      -0.017415      -0.001475       0.018890              1.838519       1.987995      -0.074516       0.512842       1.393700      -0.062494       2.133862           0.000003
           98              H      -0.162950      12.748541       5.999404       0.127116       0.978532 0.70545839E+01  0.66232434E+02                                 1.552454                            1.497022      -0.762816       2.522975                    0.999885       3.118909       8.178248       0.547634       1.191286      -0.731329       0.029299       0.009341      -0.010479       0.032488       0.004598       0.000092      -0.008948       0.025973       0.013802      -0.019345       0.007422       0.011923              1.552856       1.922929       0.138167      -0.193854       1.307594      -0.088875       1.428044           0.000002
           99              H       9.829241      12.260389       5.224392       0.146486       0.892008 0.63876818E+01  0.60077100E+02                                 1.610817                            1.542358      -1.081865       2.393343                    0.997066       3.417704       9.783578       0.466318       1.396556      -0.684390      -0.029267      -0.001087      -0.024596       0.038245       0.006283       0.007643      -0.007651       0.009299       0.031055      -0.016942       0.001904       0.015038              1.635055       1.874498      -0.025571       0.311441       1.337082      -0.055723       1.693583           0.000001
          100              H       9.587749      11.323819       7.286739       0.106710       1.023319 0.73065650E+01  0.70947214E+02                                 1.749006                            1.633704      -1.087993       2.367511                    0.996724       3.656729      10.577422       0.460489       1.369824      -0.688872      -0.046169      -0.020848       0.003633       0.050788       0.008864       0.001296       0.001629       0.021973      -0.011075      -0.012412      -0.003707       0.016120              1.800120       2.150697       0.295445      -0.345076       1.531082      -0.205123       1.718580           0.000001
          101              H      -0.865411      11.848952       3.215889       0.112001       0.992712 0.77009385E+01  0.75122231E+02                                 1.666381                            1.637094      -0.844476       2.467669                    0.997893       3.562076      10.043608       0.481112       1.305073      -0.703235       0.019334      -0.007149       0.011551       0.023629      -0.002515       0.002367       0.003078       0.007114       0.004479      -0.006753       0.002141       0.004612              1.673474       1.772539      -0.369063       0.109901       1.692519      -0.137463       1.555363           0.000002
          102              H      -2.389297      11.807607       2.860200       0.128844       0.906668 0.69103289E+01  0.66261758E+02                                 1.624954                            1.594621      -1.012694       2.396215                    0.996390       3.647672      10.532222       0.462908       1.379900      -0.686668      -0.026996      -0.010129       0.004720       0.029217      -0.001371      -0.003655       0.005354       0.011829      -0.016679      -0.010062      -0.000081       0.010143              1.637603       1.706926       0.402404       0.058959       1.748336       0.056775       1.457547           0.000001
          103              H      -1.172333      13.971098       4.082270       0.110598       1.166905 0.96230570E+01  0.99000403E+02                                 1.844105                            1.821914      -0.966763       2.409859                    0.995912       3.694467      10.610034       0.460266       1.293522      -0.706577       0.022383       0.012865      -0.003525       0.026056       0.004729      -0.000745       0.000465       0.008174      -0.015123      -0.005383      -0.003405       0.008788              1.840391       1.818294       0.382309       0.008152       2.062361       0.020585       1.640518           0.000002
          104              H      -2.710128      13.819040       3.821214       0.124852       0.976294 0.76006383E+01  0.74497840E+02                                 1.699494                            1.667555      -1.045291       2.386215                    0.995085       3.660903      10.622245       0.455482       1.371959      -0.688941      -0.028467       0.006917      -0.012667       0.031917      -0.003378       0.004661       0.000248       0.015187      -0.008171      -0.007373      -0.003773       0.011146              1.714801       1.794555      -0.354778       0.038986       1.746960      -0.098409       1.602886           0.000001
          105              C       9.533349       0.769339      10.936634      -0.059693      37.300959 0.48461889E+03  0.11676959E+05                                 9.784977                            7.425340      -0.084905       1.976715                    0.998752      28.335560      81.780644       0.595817       0.426642      -1.060481      -0.027312      -0.015025       0.006960       0.031940      -0.006763       0.003079       0.015290      -0.001051       0.005727      -0.017695       0.001284       0.016411             11.426083      15.075650       2.330813      -2.366988       6.741463      -2.804786      12.461137           0.000001
          106              C       9.472313       0.402964      12.282707      -0.003197      37.832292 0.47761326E+03  0.11475543E+05                                 9.887245                            7.383571      -0.227745       1.927876                    0.998850      28.107950      81.221279       0.595554       0.428043      -1.058763      -0.046831       0.001494      -0.011464       0.048237      -0.002337      -0.013496       0.025909      -0.031073      -0.029859      -0.030656      -0.006345       0.037001             11.724305      16.180210       0.330115       1.147204       6.504151      -2.591881      12.488552           0.000001
          107              C       8.232721       0.131473      12.884768      -0.271233      37.833186 0.51667704E+03  0.12727737E+05                                 9.827879                            7.631306      -0.040981       1.941217                    0.999335      31.989095      95.229457       0.588253       0.422678      -1.056498       0.040882       0.017692       0.009808       0.045613      -0.006471      -0.020019      -0.005375      -0.025308       0.081166      -0.034694       0.000678       0.034016             11.431229      18.212692       1.876231       0.611308       6.282320      -1.158805       9.798675           0.000003
          108              C       7.092114       0.211216      12.134231       0.281575      31.724079 0.35498422E+03  0.79441767E+04                                 8.960744                            6.456370      -0.075710       1.992919                    0.999475      25.093677      70.699818       0.621537       0.440351      -1.047999      -0.057191      -0.004495       0.036830       0.068172       0.023397      -0.030034      -0.001140       0.063484      -0.027837      -0.038413      -0.018426       0.056840             11.111122      17.967900       3.602888      -0.748837       6.319597      -1.653821       9.045870           0.000001
          109              C       7.118118       0.549408      10.809369      -0.234667      32.733958 0.45398160E+03  0.10785742E+05                                 8.815936                            7.081384       0.130425       2.001938                    0.999656      30.427050      87.841095       0.622393       0.414218      -1.065955       0.021982       0.009696      -0.040398       0.047002      -0.008101       0.023510      -0.002643       0.039648       0.000928      -0.021969      -0.014636       0.036605              9.719407      13.408638       2.393001      -1.894778       6.056775      -2.088131       9.692809           0.000004
          110              C       8.328811       0.846982      10.218729      -0.078584      31.076101 0.42833778E+03  0.10065816E+05                                 8.657833                            6.983051       0.005537       1.975762                    0.999671      29.241906      84.952656       0.610532       0.426909      -1.054140      -0.013613      -0.009752       0.022492       0.028041       0.003152       0.012167      -0.001062      -0.002029       0.061387      -0.016830      -0.007763       0.024593              9.507972      13.362563       1.666944      -1.187063       5.709483      -1.623424       9.451870           0.000002
          111              C      10.784882       1.209684      10.267677       0.589205      22.268729 0.25175061E+03  0.52403810E+04                                 7.365880                            5.676470      -0.051761       2.036154                    0.999685      22.699362      64.460293       0.613051       0.479974      -1.011915       0.047619       0.010413      -0.001434       0.048766      -0.068908       0.031917      -0.023983      -0.088337      -0.131529      -0.072679      -0.039642       0.112320              8.481051       9.759307       2.528544      -2.320080       5.631724      -0.090889      10.052120           0.000003
          112              C      10.690752       0.213114      13.144193       0.594894      21.907973 0.25261171E+03  0.52670832E+04                                 7.309089                            5.706287      -0.156326       2.003777                    0.999349      22.752899      64.838451       0.607721       0.483376      -1.009308       0.051214      -0.010547       0.016097       0.054710       0.058250      -0.052226      -0.055283      -0.020206      -0.045355      -0.061832      -0.050220       0.112052              8.294891       9.924789      -2.247568       2.319506       6.612594       1.047056       8.347290           0.000004
          113              C       3.069594      -2.714623      11.424484      -0.080433      40.624799 0.47560762E+03  0.11385718E+05                                10.285167                            7.296429      -0.022766       1.989969                    0.999173      28.401152      81.226609       0.609525       0.419762      -1.066714       0.028984       0.022969       0.001321       0.037005      -0.005373       0.004429      -0.011873      -0.007532      -0.033607      -0.016813      -0.000854       0.017667             12.573616      16.740697       3.656714       1.348234      12.761097       4.604471       8.219055           0.000001
          114              C       2.709747      -1.580529      12.096704       0.017790      38.665997 0.44135095E+03  0.10395097E+05                                10.021624                            7.080752      -0.249541       1.923223                    0.998707      27.563150      78.810530       0.610458       0.425996      -1.060226       0.043293       0.018028      -0.017111       0.049920       0.001810       0.010977      -0.034660      -0.022073       0.076781      -0.032665      -0.017400       0.050066             12.313618      18.329086       0.642697      -1.327076      11.147820       3.529552       7.463948           0.000000
          115              C       3.663557      -0.668546      12.516026      -0.266183      39.817508 0.48378070E+03  0.11718786E+05                                10.169746                            7.374935      -0.015069       1.955420                    0.999492      31.376346      92.515716       0.599754       0.421599      -1.057552      -0.038634      -0.005775      -0.014760       0.041759      -0.011300       0.003442       0.012114      -0.070474       0.031944      -0.042866       0.006107       0.036758             12.479377      21.045060       2.757948      -0.322163       9.735438       2.194540       6.657634           0.000002
          116              C       4.992807      -0.892312      12.263127       0.284277      32.639301 0.35187800E+03  0.78436875E+04                                 9.089291                            6.394933       0.015447       2.023169                    0.999577      24.898661      69.614540       0.630473       0.435824      -1.052544       0.039262       0.043412       0.020552       0.062036       0.038157       0.012170       0.016232       0.003830      -0.063213      -0.030362      -0.023714       0.054076             11.494733      18.987926       3.947171      -0.292635       9.562954       2.038795       5.933320           0.000000
          117              C       5.388993      -2.021278      11.572959      -0.254202      36.015759 0.48041306E+03  0.11586236E+05                                 9.418583                            7.279477       0.078779       1.975742                    0.999718      31.231077      91.095443       0.613991       0.413635      -1.065418      -0.020015      -0.032077      -0.024018       0.044793      -0.014245      -0.004097       0.005697       0.045556      -0.050611      -0.022290      -0.013590       0.035880             10.745201      15.338164       3.233601       0.526271      10.545219       2.826597       6.352219           0.000003
          118              C       4.438167      -2.919250      11.152006      -0.083012      33.793328 0.42101769E+03  0.98367136E+04                                 9.092649                            6.866779      -0.011949       1.962216                    0.999589      29.341388      84.586376       0.624194       0.419988      -1.060021       0.000206       0.026119       0.014524       0.029887      -0.021310      -0.008102       0.008414      -0.022267      -0.025311      -0.020525      -0.010996       0.031521             10.460209      15.547405       2.935856       0.656060       9.452193       2.707217       6.381029           0.000005
          119              C       2.042510      -3.678247      10.907265       0.575454      23.514163 0.26323262E+03  0.55318774E+04                                 7.637428                            5.791098      -0.108169       2.014377                    0.999414      22.949532      65.137391       0.610042       0.477764      -1.014722      -0.019378      -0.048114      -0.010107       0.052845      -0.002872      -0.053827      -0.033957      -0.009257       0.211991      -0.069119      -0.030572       0.099690              8.883982      10.252187       2.032503       2.554247      10.227002       2.579731       6.172756           0.000002
          120              C       1.285919      -1.273102      12.485025       0.590287      23.555260 0.26279294E+03  0.55239542E+04                                 7.649898                            5.786802      -0.341841       1.937403                    0.998847      22.968442      65.338762       0.609782       0.477854      -1.014009      -0.054027      -0.009852       0.014718       0.056856       0.059141       0.038844       0.069939      -0.041496      -0.006741      -0.066452      -0.050561       0.117013              8.951359      12.468453      -2.494784      -2.313009       7.245649      -1.055972       7.139976           0.000002
          121              C       6.656256       3.761714       4.586436      -0.079550      39.779303 0.46473411E+03  0.11066648E+05                                10.144436                            7.212885      -0.008195       1.997097                    0.999203      28.242120      80.686100       0.612703       0.419802      -1.066171      -0.030217      -0.018315      -0.003529       0.035510      -0.001720      -0.004339      -0.009990       0.002450      -0.007731      -0.012621       0.003377       0.009244             12.417513      16.605846       2.814675       2.863939      12.942822       4.193247       7.703870           0.000002
          122              C       6.965036       2.514768       4.129587       0.020716      39.056058 0.44896654E+03  0.10625769E+05                                10.126084                            7.167767      -0.293644       1.908498                    0.998577      27.689604      79.509974       0.603080       0.429126      -1.057692      -0.050975      -0.011698       0.013632       0.054047       0.011397       0.002401      -0.028468      -0.018788       0.119671      -0.038158      -0.014622       0.052780             12.437801      18.692191      -0.340874       0.190139      12.069542       3.053302       6.551671          -0.000000
          123              C       5.962091       1.651358       3.680896      -0.262826      38.702302 0.48028579E+03  0.11615435E+05                                 9.986170                            7.348266       0.023205       1.968996                    0.999219      31.313689      92.318444       0.600716       0.421601      -1.057334       0.046068       0.002905       0.016436       0.048999      -0.002445      -0.003661       0.006661      -0.081446       0.030187      -0.046043       0.008596       0.037447             12.129336      20.611674       1.910391       0.962338       9.692019       1.942710       6.084315           0.000001
          124              C       4.657769       2.049510       3.703739       0.280094      32.634327 0.35712634E+03  0.79999296E+04                                 9.119285                            6.466908      -0.072782       1.996617                    0.999654      25.068001      70.540513       0.622643       0.439140      -1.049274      -0.046315      -0.043800      -0.027719       0.069511       0.041770       0.014792       0.014938       0.006508      -0.053561      -0.033055      -0.023683       0.056738             11.474578      18.713006       3.600594       0.472291      10.394840       1.607117       5.315888           0.000001
          125              C       4.320873       3.310346       4.155693      -0.247040      35.518963 0.47707671E+03  0.11476099E+05                                 9.305429                            7.233533       0.136875       1.998085                    0.999873      30.967734      89.963566       0.619093       0.411286      -1.067833       0.018484       0.032412       0.020922       0.042777      -0.022102       0.009500       0.002101       0.044176      -0.066154      -0.027337      -0.015916       0.043253             10.601170      15.045121       2.428504       1.317969      11.094123       2.206442       5.664266           0.000004
          126              C       5.311694       4.160028       4.591331      -0.081421      33.374389 0.41933168E+03  0.97895783E+04                                 9.036301                            6.865119      -0.025713       1.959998                    0.999595      29.230789      84.292720       0.622487       0.421473      -1.058861       0.000299      -0.027255      -0.007404       0.028244      -0.018208      -0.003550       0.002346      -0.027224      -0.017348      -0.020162      -0.005891       0.026053             10.423091      15.638769       2.177774       1.807922       9.886486       2.190177       5.744017           0.000006
          127              C       7.682548       4.642244       5.206445       0.579463      23.321392 0.25744174E+03  0.53804805E+04                                 7.591663                            5.723599      -0.070388       2.028825                    0.999581      22.787355      64.511172       0.614148       0.477189      -1.014970       0.018345       0.041340       0.022535       0.050531       0.000597      -0.048991      -0.051415      -0.017026       0.166773      -0.069041      -0.027602       0.096643              8.868696      10.240441       1.927709       2.759283       9.794962       2.992835       6.570684           0.000003
          128              C       8.382612       2.008771       3.966427       0.600796      23.207926 0.25988262E+03  0.54526588E+04                                 7.593698                            5.778322      -0.352210       1.934462                    0.998944      22.950336      65.425170       0.605923       0.481790      -1.010991       0.058865       0.006310      -0.012911       0.060594       0.059805       0.038278       0.071117      -0.029134      -0.035917      -0.070573      -0.046467       0.117041              8.788134      11.938930      -2.729817      -1.743533       7.212735      -1.173488       7.212737           0.000003
          129              C       0.428587      -0.166671       5.343499      -0.070808      37.964381 0.49437248E+03  0.11976497E+05                                 9.915451                            7.505586      -0.075849       1.977576                    0.998643      28.593249      82.861322       0.591677       0.427313      -1.059619       0.025917       0.020795      -0.011890       0.035292      -0.004938       0.000382       0.012681       0.012854       0.014841      -0.017357       0.004316       0.013042             11.628686      13.850743       3.599654      -2.204922       8.093116      -3.549993      12.942200           0.000000
          130              C       0.319395       0.208102       4.000690       0.004630      37.330701 0.47300385E+03  0.11349841E+05                                 9.822715                            7.364421      -0.252940       1.921016                    0.998831      28.066464      81.341892       0.593659       0.429976      -1.056400       0.040836       0.007760       0.010085       0.042773      -0.003491      -0.015582       0.025803      -0.037702      -0.024135      -0.031808      -0.007884       0.039692             11.583725      15.193283       1.521907       1.082812       7.066851      -2.790901      12.491041           0.000000
          131              C       1.440024       0.670533       3.302364      -0.275148      38.277834 0.52736308E+03  0.13069206E+05                                 9.948409                            7.738546      -0.144455       1.908957                    0.998892      32.247274      96.565761       0.580399       0.425834      -1.053601      -0.032280      -0.021006      -0.004187       0.038740      -0.016270      -0.014067      -0.010137      -0.018918       0.110578      -0.041071       0.000320       0.040751             11.594896      17.638608       3.584943       0.096749       7.457895      -1.326568       9.688186           0.000001
          132              C       2.652505       0.801232       3.946847       0.283442      31.563380 0.35587724E+03  0.79744120E+04                                 8.942948                            6.473982      -0.039725       2.006080                    0.999760      25.182087      71.147333       0.618919       0.441646      -1.046541       0.051335       0.010812      -0.040511       0.066283       0.029061      -0.027956      -0.009991       0.046500      -0.016410      -0.035020      -0.019492       0.054512             11.023885      16.801795       4.757042      -1.313231       7.192951      -2.006554       9.076910           0.000000
          133              C       2.782341       0.476405       5.274972      -0.245367      32.935938 0.46375484E+03  0.11074901E+05                                 8.826055                            7.139600       0.142622       2.000800                    0.999749      30.757767      88.976275       0.622249       0.412183      -1.067447      -0.021383      -0.018715       0.040481       0.049459      -0.000174       0.022342       0.000699       0.061037       0.010897      -0.032356      -0.009430       0.041786              9.645378      12.404418       3.198628      -1.797133       6.679618      -2.365193       9.852097           0.000004
          134              C       1.684812      -0.027130       5.958614      -0.078442      31.323439 0.43740202E+03  0.10337493E+05                                 8.713024                            7.066900      -0.042751       1.956836                    0.999645      29.523327      86.143014       0.605290       0.428162      -1.052887       0.011051       0.010436      -0.024206       0.028583       0.001185       0.016559      -0.000412       0.005223       0.065451      -0.016204      -0.012937       0.029141              9.500370      12.385011       2.745681      -1.165464       6.536917      -1.891157       9.579181           0.000002
          135              C      -0.691423      -0.800217       6.092405       0.587647      22.221997 0.25239135E+03  0.52576064E+04                                 7.354715                            5.680375      -0.077717       2.026217                    0.999614      22.782970      64.743702       0.613312       0.479414      -1.012105      -0.044950      -0.018819       0.003776       0.048877      -0.072303       0.021311       0.001092      -0.063970      -0.151039      -0.070956      -0.034028       0.104984              8.477377       8.730777       2.971173      -2.073191       6.253706      -1.071143      10.447647           0.000002
          136              C      12.895680       0.257442       3.233837       0.590353      22.023789 0.25844279E+03  0.54179176E+04                                 7.328239                            5.766360      -0.216011       1.981394                    0.999354      22.920070      65.429629       0.605575       0.482470      -1.010075      -0.055411       0.004399      -0.010809       0.056626       0.052064      -0.051408      -0.062523      -0.038177      -0.019170      -0.063374      -0.049832       0.113206              8.252853      10.310713      -1.616444       2.276624       6.442591       1.362556       8.005256           0.000003
          137              C      -0.669762      -2.914887      16.019077       0.080973      26.415425 0.34347025E+03  0.76357063E+04                                 7.800803                            6.263541       0.272531       2.101773                    0.999795      26.215208      74.003903       0.643227       0.428333      -1.053574      -0.041908       0.032976      -0.004398       0.053507      -0.001759       0.005865       0.025506       0.000139      -0.040748      -0.031767       0.007544       0.024223              8.590347       7.562467      -1.894999      -2.161588       8.401650      -2.297136       9.806923           0.000004
          138              C       1.247718       4.155705       0.907171      -0.208703      31.114085 0.43502458E+03  0.10197476E+05                                 8.466027                            6.882787       0.400920       2.102000                    0.999834      29.270959      83.182677       0.639854       0.408363      -1.072720      -0.001580      -0.006780      -0.011404       0.013361      -0.010784       0.008462      -0.006781      -0.031163      -0.024348      -0.018990      -0.006492       0.025482              9.268524       8.061635      -1.724052      -2.909833       8.080902      -2.233485      11.663035           0.000005
          139              C       0.254571       4.630250       1.739289       0.195604      28.647463 0.36271603E+03  0.81264937E+04                                 8.325775                            6.470258       0.042708       2.050179                    0.999464      24.692369      68.650787       0.631629       0.432820      -1.057004      -0.006317      -0.015486       0.032087       0.036185       0.014769      -0.001155       0.006273       0.001235       0.046179      -0.023221       0.005911       0.017310              9.651319       7.063548      -1.344117      -2.795915       8.207470      -3.216515      13.682939           0.000003
          140              C      -0.449909       5.709673       1.295493      -0.195064      32.099943 0.45731392E+03  0.10922824E+05                                 8.885113                            7.232456      -0.064970       1.962541                    0.998223      29.800051      87.248293       0.597857       0.428932      -1.053014      -0.004367       0.013933      -0.009047       0.017177       0.016016      -0.006910       0.001198       0.017983       0.014469      -0.021577       0.003386       0.018191              9.824633       7.156568      -1.880868      -1.819600       9.729011      -3.168646      12.588320           0.000004
          141              C      -0.160539       6.286692       0.071791       0.094424      25.955931 0.34037176E+03  0.75788318E+04                                 7.810857                            6.302020       0.034742       2.029975                    0.999230      26.332662      75.336222       0.628666       0.437560      -1.043947       0.030957      -0.029505      -0.003860       0.042939       0.003510       0.022521       0.025529       0.010232      -0.076263      -0.044801       0.009106       0.035695              8.604501       7.092743      -1.556516      -2.034777       8.078367      -2.429388      10.642395           0.000004
          142              C       0.421164       3.373133       7.430320       0.084131      24.941744 0.32451482E+03  0.71091907E+04                                 7.479022                            6.053768       0.246594       2.090774                    0.999847      25.994065      72.727673       0.660195       0.423495      -1.057083      -0.053070       0.004616      -0.009022       0.054029      -0.009783       0.022978       0.032011      -0.004813      -0.086358      -0.054610       0.021061       0.033550              8.209863       8.119288       0.280244      -0.480407       4.999504      -2.528545      11.510796           0.000004
          143              C       0.511198       3.956612       6.157669      -0.209689      29.771395 0.41819141E+03  0.97405638E+04                                 8.329092                            6.818911       0.270020       2.067422                    0.999589      29.198818      83.661209       0.630683       0.416952      -1.063436       0.005275      -0.015169       0.014280       0.021490       0.015426      -0.021545       0.003270      -0.004996       0.014842      -0.029170       0.004622       0.024548              9.141979       8.714352      -0.137784       0.243765       5.850824      -3.310913      12.860760           0.000002
          144              C      -0.560160       4.210458       5.459343       0.211916      26.527845 0.33129218E+03  0.72904488E+04                                 8.031186                            6.257280      -0.033723       2.034952                    0.999339      24.240410      67.827783       0.628018       0.443191      -1.045828      -0.002383       0.007223      -0.041936       0.042620      -0.002602      -0.003568       0.013471      -0.046260       0.057651      -0.033048       0.002602       0.030446              9.384733       8.384620       0.586070      -1.278055       6.049146      -3.950436      13.720434           0.000001
          145              C      -1.728995       3.854298       5.987983      -0.166954      30.081610 0.41360216E+03  0.95980220E+04                                 8.432929                            6.806468       0.266520       2.090197                    0.998360      28.106272      80.132998       0.628370       0.420041      -1.062483      -0.008286      -0.024084       0.003439       0.025700       0.003280       0.014575       0.014613      -0.037888      -0.000021      -0.027268      -0.001792       0.029059              9.506817       9.765827       0.712446      -1.545556       6.039084      -3.219994      12.715539           0.000002
          146              C      -1.765279       3.281276       7.252475       0.123182      24.783459 0.32146609E+03  0.70428158E+04                                 7.568003                            6.106401       0.210800       2.098588                    0.999743      25.402010      71.636994       0.642729       0.434978      -1.047500       0.057477      -0.017454      -0.003517       0.060172       0.015596       0.004702       0.037497      -0.014617      -0.108727      -0.054048       0.004241       0.049807              8.475857       8.375366       0.329421      -0.510981       5.345317      -2.905657      11.706886           0.000002
          147              C      -0.051322       3.994079       3.064150      -0.231115      28.353117 0.41607461E+03  0.97360509E+04                                 8.217953                            6.803575      -0.158673       1.947910                    0.997322      29.426616      86.147320       0.627422       0.417191      -1.057051      -0.022267       0.085046       0.033945       0.094238      -0.012728      -0.013560       0.010984       0.023668       0.025804      -0.022610      -0.005388       0.027998              9.397757       6.255009      -0.028639      -1.781961       7.965614      -0.726941      13.972649           0.000002
          148              C      -0.423816       4.899239       4.124692      -0.232463      28.360833 0.41520484E+03  0.97357193E+04                                 8.286976                            6.839244      -0.289038       1.905347                    0.997194      29.748737      87.918327       0.618323       0.422460      -1.051022       0.014618      -0.086553      -0.037790       0.095568       0.005265       0.001966       0.004283       0.043307       0.035197      -0.028553       0.011021       0.017532              9.542275       6.049939      -0.229442      -1.679593       8.484630      -0.764354      14.092257           0.000002
          149              C      -0.082389       2.046084      14.069312       0.135766      25.666815 0.32153366E+03  0.70551495E+04                                 7.796933                            6.149154       0.074052       2.059984                    0.999233      25.341847      71.870606       0.632981       0.440997      -1.042356       0.011978      -0.016739       0.037971       0.043191      -0.030973      -0.020217      -0.002746       0.053783       0.025167      -0.047478       0.002270       0.045208              8.737548       5.891670       1.779158       2.379801      11.983045       0.273206       8.337929           0.000003
          150              C       0.463753       3.213892      14.557161      -0.200805      31.553778 0.42429611E+03  0.99401257E+04                                 8.703625                            6.901465       0.176124       2.044827                    0.998474      29.200661      84.504555       0.621067       0.420964      -1.058599      -0.010240      -0.013719      -0.018444       0.025165      -0.008366      -0.016108      -0.004175       0.012989      -0.064433      -0.028729       0.003593       0.025135              9.674175       6.688020       2.277969       2.967704      12.387022       1.039623       9.947483           0.000002
          151              C       1.071311       3.255723      15.728652       0.172777      29.466788 0.38715909E+03  0.87944730E+04                                 8.441667                            6.659710       0.000388       2.029938                    0.998815      25.081305      69.637357       0.627673       0.429588      -1.061664       0.033359       0.025338       0.006945       0.042462       0.040690       0.006396      -0.000481       0.012727      -0.085535      -0.032452      -0.023235       0.055687              9.675274       6.824124       2.903330       3.034963      13.062001       1.799436       9.139698           0.000002
          152              C       3.267009       9.695110       0.135423      -0.213306      33.054677 0.47112705E+03  0.11285303E+05                                 8.896172                            7.225080       0.214293       2.036977                    0.999442      30.061805      86.841455       0.615393       0.415507      -1.066260      -0.010855      -0.000792      -0.000881       0.010919       0.003693       0.015725       0.001438       0.009256       0.060014      -0.016733      -0.010987       0.027720              9.708968       6.322508       2.252775       2.318852      13.446201       0.593746       9.358194           0.000002
          153              C       0.586429       0.900646      15.878759       0.079030      25.191694 0.32243694E+03  0.70658100E+04                                 7.512176                            6.027709       0.256396       2.093318                    0.999851      26.159377      73.659111       0.661451       0.422563      -1.055649      -0.021693       0.022008      -0.037976       0.048960      -0.024916      -0.023929      -0.021220       0.014895       0.030878      -0.048116       0.017559       0.030558              8.191106       5.538257       1.655430       2.260338      10.728768       0.574080       8.306292           0.000003
          154              C       6.376842      14.997709       2.416404       0.144303      25.634476 0.31593963E+03  0.69043152E+04                                 7.792167                            6.096858       0.045884       2.051669                    0.999307      25.241466      71.517262       0.635258       0.441204      -1.041893      -0.015473       0.013295      -0.037999       0.043129      -0.029090      -0.024656      -0.001787       0.063642       0.031591      -0.050407      -0.000241       0.050648              8.753165       6.010082       1.436986       2.611444      12.128387       0.118337       8.121025           0.000002
          155              C       5.883295      13.799053       1.944871      -0.194422      31.808678 0.42309729E+03  0.98998487E+04                                 8.754557                            6.896720       0.187013       2.049379                    0.998603      29.080160      83.960387       0.620928       0.421576      -1.058768       0.013421       0.011477       0.020836       0.027313      -0.003272      -0.014294      -0.002415       0.018380      -0.058670      -0.024719       0.000787       0.023932              9.766241       6.819183       1.954957       3.268938      12.619242       0.880993       9.860297           0.000002
          156              C       5.235283      13.754275       0.783169       0.170919      29.979207 0.39341967E+03  0.89614871E+04                                 8.516781                            6.696239       0.048877       2.043949                    0.998669      25.096919      69.495554       0.629137       0.427403      -1.064337      -0.030691      -0.021364      -0.011954       0.039259       0.038920       0.003246      -0.000882       0.004419      -0.084438      -0.029850      -0.023243       0.053093              9.788370       7.101925       2.840985       3.350569      13.076602       1.908519       9.186584           0.000002
          157              C       5.121720      15.002068       0.058738      -0.210102      33.044356 0.47303773E+03  0.11346568E+05                                 8.910419                            7.254556       0.194689       2.032349                    0.999252      30.072931      87.033794       0.612041       0.417212      -1.064791       0.016492      -0.002694      -0.003918       0.017164       0.005025       0.012195       0.000304       0.008682       0.062670      -0.017858      -0.007834       0.025693              9.719712       6.304264       1.959840       2.385731      13.652680       0.937047       9.202193           0.000002
          158              C       5.584194      16.131639       0.631430       0.068454      25.630870 0.32869269E+03  0.72364665E+04                                 7.593493                            6.082281       0.266469       2.092747                    0.999846      26.381485      74.419931       0.659167       0.422060      -1.056126       0.025098      -0.018097       0.039845       0.050448      -0.026745      -0.021247      -0.023841       0.016565       0.049892      -0.051239       0.019128       0.032110              8.283547       5.699642       1.349304       2.450995      11.016010       0.765276       8.134988           0.000003
          159              C       3.523332      12.311503       0.179476      -0.237114      27.577845 0.42535748E+03  0.10006543E+05                                 8.050959                            6.876612      -0.095570       1.959904                    0.997074      29.944436      87.846438       0.624525       0.416895      -1.057427       0.081440      -0.021622      -0.023729       0.087539       0.014090       0.013499      -0.008023       0.005758       0.027820      -0.025439       0.007015       0.018424              8.988715      10.466866       2.170303       0.992066       9.868658       1.640373       6.630620           0.000002
          160              C       4.928553      12.377761       0.024474      -0.237817      27.482025 0.42087420E+03  0.98692036E+04                                 8.013896                            6.824840      -0.061594       1.973135                    0.997091      29.743872      86.954018       0.629379       0.415015      -1.059231      -0.076406       0.022534       0.024369       0.083304       0.012547       0.013649      -0.008479       0.013417       0.017269      -0.024268       0.005518       0.018749              8.962097      10.288261       2.244763       1.023321       9.862575       1.638863       6.735455           0.000001
          161              C      10.497032       3.402402       0.414427       0.087070      26.045416 0.33658235E+03  0.74592982E+04                                 7.759376                            6.225918       0.177126       2.073121                    0.999643      26.215867      74.362207       0.639960       0.431864      -1.049368       0.041953      -0.033981       0.002560       0.054050       0.003421       0.009456       0.029712       0.001645      -0.029583      -0.034121       0.003484       0.030637              8.518587       7.540164      -1.991276      -2.242840       8.643394      -2.075247       9.372204           0.000004
          162              C       8.587688      -3.642632      15.545912      -0.207169      30.929196 0.43713688E+03  0.10256865E+05                                 8.437061                            6.909081       0.386079       2.098176                    0.999793      29.250429      83.097080       0.637462       0.409500      -1.072240       0.000762       0.011600       0.010716       0.015811      -0.007673       0.009001      -0.006596      -0.037475      -0.028162      -0.021117      -0.005755       0.026872              9.180249       8.076858      -1.676205      -3.242148       8.119544      -1.834037      11.344344           0.000005
          163              C       9.558667      -4.147944      14.687689       0.197905      28.668482 0.36581017E+03  0.82043641E+04                                 8.308636                            6.482330       0.006562       2.037664                    0.999493      24.663619      68.364732       0.633985       0.430762      -1.059409       0.008979       0.014648      -0.029974       0.034549       0.012434       0.000067       0.004963       0.003004       0.044974      -0.020405       0.004056       0.016348              9.583086       6.927460      -1.295558      -3.056200       8.146567      -2.834505      13.675232           0.000003
          164              C      10.238554      -5.259790      15.105380      -0.195156      31.846941 0.46032380E+03  0.11002384E+05                                 8.820522                            7.248436      -0.047998       1.968827                    0.997848      29.740014      86.835092       0.598724       0.428012      -1.054573       0.007620      -0.011453       0.007545       0.015690       0.014702      -0.005913      -0.002917       0.015336       0.021941      -0.020251       0.002986       0.017265              9.654230       7.087965      -1.778751      -2.125408       9.688227      -2.843876      12.186497           0.000003
          165              C      12.062431       1.811933       0.001632       0.090986      25.913007 0.34276328E+03  0.76309168E+04                                 7.762577                            6.299490       0.176804       2.074594                    0.999615      26.222833      74.551384       0.633689       0.434158      -1.047979      -0.028086       0.031371       0.006259       0.042569      -0.003518       0.021621       0.024033       0.009982      -0.079802      -0.045719       0.016127       0.029593              8.490930       6.941735      -1.584744      -2.195514       8.270572      -2.163068      10.260483           0.000004
          166              C       9.434217      -3.043046       8.820445       0.082342      25.517193 0.33498186E+03  0.73940127E+04                                 7.591484                            6.154259       0.225671       2.080560                    0.999821      26.212424      73.519557       0.654464       0.423996      -1.057193       0.050416       0.000129       0.004284       0.050598      -0.009978       0.017740       0.026858       0.009633      -0.093585      -0.050145       0.023418       0.026727              8.310288       8.197151       0.729570      -0.058132       4.998528      -2.217290      11.735184           0.000003
          167              C       9.243511      -3.599594      10.060463      -0.207870      29.931992 0.42282220E+03  0.98377954E+04                                 8.253108                            6.785340       0.440866       2.116436                    0.999823      29.080724      82.241698       0.644688       0.408335      -1.073108      -0.000095       0.005565      -0.012651       0.013821       0.011149      -0.020663       0.002500       0.022417      -0.021821      -0.023812      -0.005343       0.029155              9.002800       8.490003       0.314775       0.502559       5.624972      -2.911024      12.893425           0.000003
          168              C      10.289900      -3.769336      10.928476       0.199468      28.756473 0.37602189E+03  0.85088131E+04                                 8.437510                            6.642212      -0.060922       2.021556                    0.999496      24.792431      69.485419       0.615186       0.439991      -1.051683      -0.006339      -0.008897       0.034024       0.035735      -0.005348      -0.006081       0.008756      -0.027400       0.068077      -0.026466      -0.000581       0.027047              9.819982       8.336883       0.944530      -0.762646       6.363419      -3.962358      14.759643           0.000001
          169              C      11.525064      -3.310902      10.523839      -0.161740      30.274249 0.43188239E+03  0.10152813E+05                                 8.536966                            7.008381       0.086935       2.029011                    0.997897      28.633281      82.740070       0.610920       0.426482      -1.056193       0.013824       0.018038      -0.005586       0.023402       0.000174       0.011435       0.015057      -0.042807       0.001928      -0.027296      -0.002387       0.029683              9.534252       9.472266       1.290139      -1.279872       6.352215      -3.085813      12.778275           0.000001
          170              C      11.664357      -2.758553       9.282189       0.129188      25.015894 0.32333145E+03  0.71176466E+04                                 7.706243                            6.196768       0.077983       2.060947                    0.999285      25.574444      73.088258       0.624746       0.445363      -1.037871      -0.046915       0.004691      -0.000813       0.047156       0.000383       0.008958       0.044784      -0.036476      -0.117623      -0.060785       0.002100       0.058685              8.632273       8.361214       0.907061      -0.123669       5.531311      -2.697255      12.004293           0.000003
          171              C       9.851220      -3.513671      13.356301      -0.232546      28.158734 0.41376232E+03  0.96660447E+04                                 8.175441                            6.781662      -0.129179       1.956721                    0.997514      29.407664      85.950830       0.629007       0.416824      -1.057548       0.015304      -0.088057      -0.034668       0.095865      -0.016876      -0.010834       0.012737       0.020909       0.027406      -0.025613      -0.002823       0.028436              9.304906       6.079014       0.086058      -1.761710       7.980581      -0.495632      13.855122           0.000002
          172              C      10.126612      -4.447337      12.285970      -0.236771      28.464517 0.41980284E+03  0.98724020E+04                                 8.297261                            6.865582      -0.291177       1.900943                    0.997039      30.020599      88.902646       0.618569       0.421057      -1.051712      -0.009051       0.090349       0.035786       0.097599       0.008103       0.003852       0.006709       0.045120       0.038003      -0.031123       0.010236       0.020887              9.514154       5.979433      -0.209743      -1.736594       8.458226      -0.467376      14.104804           0.000002
          173              C      -1.305856       8.113487       5.379395      -0.059693      37.300957 0.48461885E+03  0.11676957E+05                                 9.784977                            7.425340      -0.084905       1.976715                    0.998752      28.335559      81.780643       0.595817       0.426642      -1.060481       0.027312       0.015025      -0.006960       0.031940      -0.006763       0.003079       0.015290      -0.001051       0.005727      -0.017695       0.001284       0.016411             11.426084      15.075651       2.330813      -2.366987       6.741463      -2.804786      12.461137           0.000001
          174              C      -1.244820       8.479862       4.033322      -0.003197      37.832295 0.47761329E+03  0.11475544E+05                                 9.887245                            7.383571      -0.227745       1.927876                    0.998850      28.107951      81.221280       0.595555       0.428043      -1.058763       0.046831      -0.001494       0.011464       0.048237      -0.002337      -0.013496       0.025909      -0.031073      -0.029859      -0.030656      -0.006345       0.037001             11.724305      16.180210       0.330115       1.147204       6.504151      -2.591881      12.488552           0.000001
          175              C      -0.005228       8.751353       3.431261      -0.271233      37.833191 0.51667711E+03  0.12727739E+05                                 9.827880                            7.631307      -0.040982       1.941217                    0.999335      31.989098      95.229468       0.588253       0.422678      -1.056498      -0.040882      -0.017692      -0.009808       0.045613      -0.006471      -0.020019      -0.005375      -0.025308       0.081166      -0.034694       0.000678       0.034016             11.431230      18.212693       1.876231       0.611309       6.282320      -1.158805       9.798676           0.000002
          176              C       1.135379       8.671610       4.181798       0.281574      31.724079 0.35498421E+03  0.79441766E+04                                 8.960744                            6.456370      -0.075710       1.992919                    0.999475      25.093677      70.699818       0.621537       0.440351      -1.047999       0.057191       0.004495      -0.036830       0.068172       0.023397      -0.030034      -0.001140       0.063484      -0.027837      -0.038413      -0.018426       0.056840             11.111122      17.967899       3.602887      -0.748837       6.319597      -1.653822       9.045871           0.000001
          177              C       1.109375       8.333418       5.506660      -0.234667      32.733951 0.45398146E+03  0.10785738E+05                                 8.815935                            7.081383       0.130425       2.001938                    0.999656      30.427047      87.841091       0.622393       0.414218      -1.065955      -0.021982      -0.009696       0.040398       0.047002      -0.008101       0.023510      -0.002643       0.039648       0.000928      -0.021969      -0.014636       0.036605              9.719407      13.408638       2.393001      -1.894776       6.056774      -2.088131       9.692809           0.000004
          178              C      -0.101318       8.035844       6.097300      -0.078584      31.076103 0.42833781E+03  0.10065817E+05                                 8.657834                            6.983051       0.005537       1.975762                    0.999671      29.241907      84.952664       0.610532       0.426909      -1.054140       0.013613       0.009752      -0.022492       0.028041       0.003152       0.012167      -0.001062      -0.002029       0.061387      -0.016830      -0.007763       0.024593              9.507973      13.362565       1.666945      -1.187063       5.709484      -1.623424       9.451870           0.000002
          179              C      -2.557389       7.673142       6.048352       0.589205      22.268729 0.25175061E+03  0.52403810E+04                                 7.365880                            5.676470      -0.051761       2.036154                    0.999685      22.699362      64.460293       0.613051       0.479974      -1.011915      -0.047619      -0.010413       0.001434       0.048766      -0.068908       0.031917      -0.023983      -0.088337      -0.131529      -0.072679      -0.039642       0.112320              8.481051       9.759308       2.528544      -2.320080       5.631724      -0.090889      10.052120           0.000003
          180              C      -2.463259       8.669712       3.171836       0.594894      21.907971 0.25261169E+03  0.52670825E+04                                 7.309088                            5.706287      -0.156326       2.003777                    0.999349      22.752898      64.838449       0.607721       0.483376      -1.009308      -0.051214       0.010547      -0.016097       0.054710       0.058250      -0.052226      -0.055283      -0.020206      -0.045355      -0.061832      -0.050220       0.112052              8.294891       9.924789      -2.247568       2.319506       6.612593       1.047056       8.347290           0.000004
          181              C       5.157899      11.597449       4.891545      -0.080433      40.624792 0.47560756E+03  0.11385716E+05                                10.285166                            7.296429      -0.022766       1.989969                    0.999173      28.401149      81.226596       0.609525       0.419762      -1.066714      -0.028984      -0.022969      -0.001321       0.037005      -0.005373       0.004429      -0.011873      -0.007532      -0.033606      -0.016813      -0.000854       0.017667             12.573614      16.740694       3.656713       1.348233      12.761095       4.604471       8.219054           0.000001
          182              C       5.517746      10.463355       4.219325       0.017790      38.665995 0.44135092E+03  0.10395096E+05                                10.021623                            7.080751      -0.249541       1.923223                    0.998707      27.563149      78.810524       0.610458       0.425996      -1.060226      -0.043293      -0.018028       0.017111       0.049920       0.001810       0.010977      -0.034660      -0.022073       0.076781      -0.032666      -0.017400       0.050066             12.313617      18.329084       0.642697      -1.327076      11.147819       3.529552       7.463948           0.000000
          183              C       4.563936       9.551372       3.800003      -0.266183      39.817517 0.48378082E+03  0.11718789E+05                                10.169748                            7.374937      -0.015069       1.955420                    0.999492      31.376349      92.515728       0.599754       0.421599      -1.057552       0.038634       0.005775       0.014760       0.041759      -0.011300       0.003442       0.012114      -0.070474       0.031944      -0.042866       0.006107       0.036758             12.479380      21.045065       2.757950      -0.322163       9.735439       2.194540       6.657635           0.000002
          184              C       3.234686       9.775138       4.052902       0.284277      32.639299 0.35187797E+03  0.78436867E+04                                 9.089291                            6.394932       0.015447       2.023169                    0.999577      24.898660      69.614535       0.630474       0.435824      -1.052544      -0.039262      -0.043412      -0.020552       0.062036       0.038157       0.012170       0.016232       0.003830      -0.063213      -0.030362      -0.023714       0.054076             11.494732      18.987925       3.947171      -0.292635       9.562953       2.038794       5.933320           0.000000
          185              C       2.838500      10.904104       4.743070      -0.254202      36.015755 0.48041299E+03  0.11586233E+05                                 9.418582                            7.279477       0.078780       1.975742                    0.999718      31.231075      91.095433       0.613991       0.413635      -1.065418       0.020015       0.032077       0.024018       0.044793      -0.014246      -0.004097       0.005697       0.045556      -0.050611      -0.022290      -0.013590       0.035880             10.745200      15.338162       3.233601       0.526271      10.545218       2.826596       6.352219           0.000003
          186              C       3.789326      11.802076       5.164023      -0.083012      33.793311 0.42101744E+03  0.98367064E+04                                 9.092646                            6.866777      -0.011948       1.962216                    0.999589      29.341379      84.586340       0.624194       0.419988      -1.060021      -0.000206      -0.026119      -0.014524       0.029886      -0.021310      -0.008102       0.008414      -0.022267      -0.025311      -0.020525      -0.010996       0.031521             10.460205      15.547399       2.935854       0.656060       9.452190       2.707217       6.381027           0.000004
          187              C       6.184983      12.561073       5.408764       0.575454      23.514159 0.26323258E+03  0.55318762E+04                                 7.637427                            5.791097      -0.108168       2.014377                    0.999414      22.949529      65.137378       0.610042       0.477764      -1.014722       0.019378       0.048114       0.010107       0.052845      -0.002872      -0.053827      -0.033957      -0.009257       0.211991      -0.069119      -0.030572       0.099690              8.883980      10.252185       2.032502       2.554247      10.227001       2.579730       6.172755           0.000002
          188              C       6.941574      10.155928       3.831004       0.590287      23.555258 0.26279292E+03  0.55239536E+04                                 7.649898                            5.786802      -0.341841       1.937403                    0.998847      22.968441      65.338759       0.609782       0.477854      -1.014009       0.054027       0.009852      -0.014718       0.056856       0.059141       0.038844       0.069939      -0.041496      -0.006741      -0.066452      -0.050561       0.117013              8.951359      12.468453      -2.494784      -2.313009       7.245649      -1.055972       7.139975           0.000002
          189              C       1.571237       5.121112      11.729593      -0.079550      39.779303 0.46473412E+03  0.11066648E+05                                10.144435                            7.212885      -0.008195       1.997097                    0.999203      28.242120      80.686099       0.612703       0.419802      -1.066171       0.030217       0.018315       0.003529       0.035510      -0.001720      -0.004339      -0.009990       0.002450      -0.007731      -0.012621       0.003377       0.009244             12.417513      16.605846       2.814675       2.863939      12.942822       4.193246       7.703870           0.000002
          190              C       1.262457       6.368058      12.186442       0.020716      39.056051 0.44896647E+03  0.10625767E+05                                10.126082                            7.167766      -0.293643       1.908498                    0.998577      27.689601      79.509960       0.603080       0.429126      -1.057692       0.050975       0.011698      -0.013632       0.054047       0.011397       0.002401      -0.028468      -0.018788       0.119671      -0.038158      -0.014622       0.052780             12.437799      18.692188      -0.340875       0.190139      12.069540       3.053302       6.551670          -0.000000
          191              C       2.265402       7.231468      12.635133      -0.262826      38.702295 0.48028570E+03  0.11615432E+05                                 9.986169                            7.348265       0.023205       1.968996                    0.999219      31.313685      92.318425       0.600716       0.421601      -1.057334      -0.046068      -0.002905      -0.016436       0.048999      -0.002445      -0.003661       0.006661      -0.081446       0.030187      -0.046043       0.008596       0.037447             12.129334      20.611670       1.910390       0.962337       9.692017       1.942709       6.084315           0.000001
          192              C       3.569724       6.833316      12.612290       0.280094      32.634322 0.35712630E+03  0.79999284E+04                                 9.119284                            6.466908      -0.072781       1.996617                    0.999654      25.067999      70.540505       0.622643       0.439140      -1.049274       0.046315       0.043800       0.027719       0.069511       0.041770       0.014793       0.014938       0.006507      -0.053561      -0.033055      -0.023683       0.056738             11.474577      18.713004       3.600593       0.472291      10.394839       1.607117       5.315887           0.000001
          193              C       3.906620       5.572480      12.160336      -0.247040      35.518967 0.47707677E+03  0.11476101E+05                                 9.305430                            7.233534       0.136875       1.998085                    0.999873      30.967736      89.963574       0.619093       0.411286      -1.067833      -0.018484      -0.032411      -0.020922       0.042777      -0.022102       0.009500       0.002101       0.044176      -0.066154      -0.027337      -0.015916       0.043253             10.601171      15.045122       2.428505       1.317969      11.094124       2.206443       5.664267           0.000004
          194              C       2.915799       4.722798      11.724698      -0.081421      33.374387 0.41933164E+03  0.97895772E+04                                 9.036300                            6.865119      -0.025714       1.959998                    0.999595      29.230789      84.292722       0.622487       0.421473      -1.058861      -0.000299       0.027255       0.007404       0.028244      -0.018208      -0.003550       0.002346      -0.027224      -0.017347      -0.020162      -0.005891       0.026053             10.423090      15.638768       2.177773       1.807921       9.886487       2.190177       5.744017           0.000006
          195              C       0.544945       4.240582      11.109584       0.579463      23.321387 0.25744168E+03  0.53804790E+04                                 7.591663                            5.723598      -0.070388       2.028826                    0.999581      22.787352      64.511163       0.614148       0.477189      -1.014970      -0.018345      -0.041340      -0.022535       0.050531       0.000597      -0.048991      -0.051415      -0.017026       0.166773      -0.069041      -0.027602       0.096643              8.868695      10.240440       1.927709       2.759283       9.794961       2.992834       6.570683           0.000003
          196              C      -0.155119       6.874055      12.349602       0.600796      23.207924 0.25988258E+03  0.54526579E+04                                 7.593698                            5.778322      -0.352210       1.934462                    0.998944      22.950334      65.425165       0.605923       0.481790      -1.010991      -0.058865      -0.006310       0.012911       0.060594       0.059805       0.038278       0.071117      -0.029134      -0.035917      -0.070573      -0.046467       0.117041              8.788134      11.938930      -2.729817      -1.743533       7.212735      -1.173488       7.212737           0.000003
          197              C       7.798906       9.049497      10.972530      -0.070808      37.964378 0.49437243E+03  0.11976495E+05                                 9.915450                            7.505586      -0.075849       1.977576                    0.998643      28.593247      82.861311       0.591677       0.427313      -1.059619      -0.025917      -0.020795       0.011890       0.035292      -0.004938       0.000382       0.012681       0.012854       0.014841      -0.017357       0.004316       0.013042             11.628685      13.850742       3.599654      -2.204921       8.093115      -3.549993      12.942198           0.000000
          198              C       7.908098       8.674724      12.315339       0.004630      37.330700 0.47300384E+03  0.11349841E+05                                 9.822715                            7.364422      -0.252940       1.921016                    0.998831      28.066464      81.341893       0.593659       0.429976      -1.056400      -0.040836      -0.007760      -0.010085       0.042773      -0.003491      -0.015582       0.025803      -0.037702      -0.024135      -0.031808      -0.007884       0.039692             11.583725      15.193283       1.521907       1.082812       7.066851      -2.790901      12.491041           0.000000
          199              C       6.787469       8.212293      13.013665      -0.275148      38.277843 0.52736322E+03  0.13069211E+05                                 9.948411                            7.738547      -0.144455       1.908957                    0.998892      32.247279      96.565780       0.580398       0.425834      -1.053601       0.032280       0.021006       0.004187       0.038740      -0.016270      -0.014067      -0.010137      -0.018918       0.110578      -0.041071       0.000320       0.040751             11.594898      17.638610       3.584944       0.096749       7.457896      -1.326568       9.688187           0.000001
          200              C       5.574988       8.081594      12.369182       0.283442      31.563379 0.35587723E+03  0.79744120E+04                                 8.942949                            6.473983      -0.039725       2.006080                    0.999760      25.182087      71.147336       0.618919       0.441646      -1.046541      -0.051335      -0.010812       0.040511       0.066283       0.029061      -0.027956      -0.009991       0.046500      -0.016410      -0.035020      -0.019492       0.054512             11.023886      16.801795       4.757042      -1.313230       7.192952      -2.006554       9.076911           0.000000
          201              C       5.445152       8.406421      11.041057      -0.245367      32.935933 0.46375471E+03  0.11074897E+05                                 8.826055                            7.139599       0.142622       2.000800                    0.999749      30.757765      88.976273       0.622249       0.412184      -1.067447       0.021383       0.018715      -0.040481       0.049459      -0.000174       0.022342       0.000699       0.061037       0.010897      -0.032356      -0.009430       0.041786              9.645377      12.404418       3.198627      -1.797132       6.679617      -2.365193       9.852096           0.000005
          202              C       6.542681       8.909956      10.357415      -0.078442      31.323440 0.43740203E+03  0.10337493E+05                                 8.713025                            7.066900      -0.042751       1.956836                    0.999645      29.523327      86.143014       0.605290       0.428162      -1.052887      -0.011051      -0.010436       0.024206       0.028583       0.001185       0.016559      -0.000412       0.005223       0.065451      -0.016204      -0.012937       0.029141              9.500370      12.385012       2.745682      -1.165464       6.536917      -1.891157       9.579181           0.000002
          203              C       8.918916       9.683043      10.223624       0.587647      22.221997 0.25239135E+03  0.52576064E+04                                 7.354715                            5.680375      -0.077717       2.026217                    0.999614      22.782970      64.743702       0.613312       0.479414      -1.012105       0.044950       0.018819      -0.003776       0.048877      -0.072303       0.021311       0.001092      -0.063970      -0.151039      -0.070956      -0.034028       0.104984              8.477377       8.730777       2.971173      -2.073191       6.253706      -1.071143      10.447647           0.000002
          204              C      -4.668187       8.625384      13.082192       0.590353      22.023789 0.25844279E+03  0.54179177E+04                                 7.328239                            5.766360      -0.216011       1.981394                    0.999354      22.920070      65.429628       0.605575       0.482470      -1.010075       0.055411      -0.004399       0.010809       0.056626       0.052064      -0.051408      -0.062523      -0.038177      -0.019170      -0.063374      -0.049832       0.113206              8.252853      10.310713      -1.616444       2.276624       6.442591       1.362556       8.005256           0.000003
          205              C       8.897255      11.797713       0.296952       0.080973      26.415423 0.34347022E+03  0.76357055E+04                                 7.800803                            6.263541       0.272531       2.101773                    0.999795      26.215207      74.003899       0.643227       0.428333      -1.053574       0.041908      -0.032976       0.004398       0.053507      -0.001759       0.005865       0.025506       0.000139      -0.040748      -0.031767       0.007544       0.024223              8.590346       7.562466      -1.894998      -2.161588       8.401650      -2.297136       9.806923           0.000004
          206              C       6.979775       4.727121      15.408858      -0.208703      31.114084 0.43502456E+03  0.10197476E+05                                 8.466027                            6.882787       0.400920       2.102001                    0.999834      29.270958      83.182676       0.639854       0.408363      -1.072720       0.001580       0.006780       0.011404       0.013361      -0.010784       0.008462      -0.006781      -0.031163      -0.024348      -0.018990      -0.006492       0.025482              9.268524       8.061636      -1.724052      -2.909833       8.080902      -2.233485      11.663035           0.000005
          207              C       7.972922       4.252576      14.576740       0.195604      28.647463 0.36271603E+03  0.81264937E+04                                 8.325775                            6.470258       0.042708       2.050179                    0.999464      24.692369      68.650788       0.631629       0.432820      -1.057004       0.006317       0.015486      -0.032087       0.036185       0.014769      -0.001155       0.006273       0.001235       0.046179      -0.023221       0.005911       0.017310              9.651319       7.063548      -1.344117      -2.795915       8.207470      -3.216515      13.682940           0.000003
          208              C       8.677402       3.173153      15.020536      -0.195064      32.099943 0.45731392E+03  0.10922824E+05                                 8.885112                            7.232456      -0.064969       1.962541                    0.998223      29.800051      87.248291       0.597857       0.428932      -1.053014       0.004367      -0.013933       0.009047       0.017177       0.016016      -0.006910       0.001198       0.017983       0.014469      -0.021577       0.003386       0.018191              9.824633       7.156568      -1.880868      -1.819600       9.729011      -3.168646      12.588320           0.000004
          209              C       8.388032       2.596134      16.244238       0.094425      25.955930 0.34037174E+03  0.75788312E+04                                 7.810856                            6.302019       0.034742       2.029975                    0.999230      26.332661      75.336215       0.628666       0.437560      -1.043947      -0.030957       0.029505       0.003860       0.042939       0.003510       0.022521       0.025529       0.010232      -0.076263      -0.044801       0.009106       0.035695              8.604500       7.092742      -1.556516      -2.034777       8.078366      -2.429387      10.642393           0.000004
          210              C       7.806329       5.509693       8.885709       0.084131      24.941745 0.32451483E+03  0.71091909E+04                                 7.479023                            6.053768       0.246593       2.090774                    0.999847      25.994066      72.727679       0.660195       0.423495      -1.057083       0.053070      -0.004616       0.009022       0.054029      -0.009783       0.022978       0.032011      -0.004813      -0.086358      -0.054610       0.021061       0.033549              8.209863       8.119289       0.280244      -0.480406       4.999504      -2.528545      11.510796           0.000004
          211              C       7.716295       4.926214      10.158360      -0.209689      29.771398 0.41819146E+03  0.97405652E+04                                 8.329092                            6.818911       0.270020       2.067421                    0.999589      29.198820      83.661216       0.630683       0.416952      -1.063436      -0.005275       0.015169      -0.014280       0.021490       0.015426      -0.021545       0.003270      -0.004996       0.014842      -0.029170       0.004622       0.024548              9.141979       8.714352      -0.137785       0.243765       5.850824      -3.310914      12.860762           0.000003
          212              C       8.787653       4.672368      10.856686       0.211916      26.527845 0.33129218E+03  0.72904487E+04                                 8.031186                            6.257280      -0.033723       2.034952                    0.999339      24.240410      67.827783       0.628018       0.443191      -1.045828       0.002383      -0.007223       0.041936       0.042620      -0.002602      -0.003568       0.013471      -0.046260       0.057651      -0.033048       0.002602       0.030446              9.384733       8.384620       0.586070      -1.278055       6.049147      -3.950436      13.720434           0.000001
          213              C       9.956488       5.028528      10.328046      -0.166954      30.081609 0.41360217E+03  0.95980221E+04                                 8.432929                            6.806467       0.266520       2.090197                    0.998360      28.106271      80.132993       0.628370       0.420041      -1.062483       0.008286       0.024084      -0.003439       0.025701       0.003280       0.014575       0.014613      -0.037888      -0.000021      -0.027268      -0.001792       0.029059              9.506816       9.765827       0.712446      -1.545556       6.039084      -3.219994      12.715538           0.000002
          214              C       9.992772       5.601550       9.063554       0.123182      24.783457 0.32146607E+03  0.70428152E+04                                 7.568003                            6.106401       0.210800       2.098588                    0.999743      25.402009      71.636991       0.642729       0.434978      -1.047500      -0.057477       0.017454       0.003517       0.060172       0.015595       0.004702       0.037497      -0.014617      -0.108727      -0.054048       0.004241       0.049807              8.475856       8.375366       0.329421      -0.510981       5.345317      -2.905657      11.706886           0.000002
          215              C       8.278815       4.888747      13.251879      -0.231115      28.353118 0.41607462E+03  0.97360513E+04                                 8.217954                            6.803576      -0.158673       1.947910                    0.997322      29.426617      86.147327       0.627422       0.417191      -1.057051       0.022267      -0.085046      -0.033945       0.094238      -0.012728      -0.013560       0.010984       0.023668       0.025804      -0.022610      -0.005388       0.027998              9.397758       6.255009      -0.028639      -1.781962       7.965615      -0.726941      13.972651           0.000002
          216              C       8.651309       3.983587      12.191337      -0.232463      28.360832 0.41520483E+03  0.97357191E+04                                 8.286976                            6.839244      -0.289038       1.905347                    0.997194      29.748737      87.918328       0.618323       0.422460      -1.051022      -0.014618       0.086553       0.037790       0.095568       0.005265       0.001966       0.004283       0.043308       0.035197      -0.028553       0.011021       0.017532              9.542275       6.049939      -0.229442      -1.679593       8.484630      -0.764354      14.092257           0.000002
          217              C       8.309882       6.836742       2.246717       0.135766      25.666814 0.32153365E+03  0.70551489E+04                                 7.796932                            6.149154       0.074052       2.059984                    0.999233      25.341846      71.870599       0.632981       0.440997      -1.042356      -0.011978       0.016739      -0.037971       0.043191      -0.030973      -0.020217      -0.002746       0.053783       0.025167      -0.047478       0.002270       0.045208              8.737547       5.891669       1.779158       2.379801      11.983044       0.273206       8.337928           0.000003
          218              C       7.763740       5.668934       1.758868      -0.200805      31.553777 0.42429608E+03  0.99401251E+04                                 8.703625                            6.901465       0.176124       2.044827                    0.998474      29.200661      84.504556       0.621067       0.420964      -1.058599       0.010240       0.013719       0.018444       0.025165      -0.008366      -0.016108      -0.004175       0.012989      -0.064433      -0.028729       0.003593       0.025136              9.674175       6.688020       2.277969       2.967704      12.387022       1.039623       9.947483           0.000002
          219              C       7.156182       5.627103       0.587377       0.172777      29.466786 0.38715906E+03  0.87944723E+04                                 8.441667                            6.659710       0.000388       2.029938                    0.998815      25.081304      69.637353       0.627673       0.429588      -1.061664      -0.033359      -0.025338      -0.006945       0.042462       0.040690       0.006396      -0.000481       0.012727      -0.085535      -0.032452      -0.023235       0.055687              9.675274       6.824124       2.903329       3.034963      13.062000       1.799436       9.139698           0.000002
          220              C       4.960484      -0.812284      16.180606      -0.213306      33.054674 0.47112700E+03  0.11285302E+05                                 8.896171                            7.225079       0.214293       2.036977                    0.999442      30.061803      86.841445       0.615393       0.415507      -1.066260       0.010855       0.000792       0.000881       0.010919       0.003693       0.015725       0.001438       0.009256       0.060014      -0.016733      -0.010987       0.027720              9.708966       6.322507       2.252775       2.318851      13.446199       0.593746       9.358193           0.000002
          221              C       7.641064       7.982180       0.437270       0.079030      25.191701 0.32243706E+03  0.70658133E+04                                 7.512178                            6.027710       0.256396       2.093317                    0.999851      26.159381      73.659126       0.661451       0.422563      -1.055649       0.021693      -0.022008       0.037976       0.048960      -0.024916      -0.023929      -0.021220       0.014895       0.030878      -0.048116       0.017559       0.030558              8.191107       5.538259       1.655431       2.260338      10.728770       0.574080       8.306294           0.000003
          222              C       1.850651      -6.114883      13.899625       0.144303      25.634478 0.31593965E+03  0.69043158E+04                                 7.792167                            6.096858       0.045883       2.051669                    0.999307      25.241467      71.517265       0.635258       0.441204      -1.041893       0.015473      -0.013295       0.037999       0.043129      -0.029090      -0.024656      -0.001787       0.063642       0.031591      -0.050407      -0.000241       0.050648              8.753165       6.010082       1.436986       2.611444      12.128387       0.118337       8.121025           0.000003
          223              C       2.344198      -4.916227      14.371158      -0.194423      31.808682 0.42309735E+03  0.98998503E+04                                 8.754558                            6.896721       0.187013       2.049379                    0.998603      29.080162      83.960394       0.620928       0.421576      -1.058768      -0.013421      -0.011477      -0.020836       0.027313      -0.003272      -0.014294      -0.002415       0.018380      -0.058670      -0.024719       0.000787       0.023932              9.766242       6.819184       1.954957       3.268938      12.619243       0.880993       9.860298           0.000002
          224              C       2.992210      -4.871449      15.532860       0.170920      29.979203 0.39341962E+03  0.89614857E+04                                 8.516780                            6.696239       0.048877       2.043949                    0.998669      25.096917      69.495548       0.629137       0.427403      -1.064337       0.030691       0.021364       0.011954       0.039259       0.038920       0.003246      -0.000882       0.004419      -0.084438      -0.029850      -0.023243       0.053093              9.788370       7.101925       2.840984       3.350568      13.076601       1.908519       9.186584           0.000002
          225              C       3.105773      -6.119242      16.257291      -0.210102      33.044351 0.47303765E+03  0.11346566E+05                                 8.910418                            7.254555       0.194689       2.032349                    0.999252      30.072928      87.033783       0.612041       0.417212      -1.064791      -0.016492       0.002694       0.003918       0.017164       0.005025       0.012195       0.000304       0.008682       0.062670      -0.017858      -0.007834       0.025693              9.719711       6.304263       1.959839       2.385731      13.652678       0.937047       9.202193           0.000002
          226              C       2.643299      -7.248813      15.684599       0.068454      25.630872 0.32869273E+03  0.72364676E+04                                 7.593493                            6.082281       0.266469       2.092747                    0.999846      26.381486      74.419934       0.659167       0.422060      -1.056126      -0.025098       0.018097      -0.039845       0.050448      -0.026745      -0.021247      -0.023841       0.016565       0.049892      -0.051239       0.019128       0.032110              8.283547       5.699643       1.349303       2.450996      11.016010       0.765276       8.134988           0.000003
          227              C       4.704161      -3.428677      16.136553      -0.237114      27.577843 0.42535745E+03  0.10006542E+05                                 8.050959                            6.876611      -0.095570       1.959904                    0.997073      29.944434      87.846430       0.624525       0.416895      -1.057427      -0.081440       0.021622       0.023729       0.087539       0.014090       0.013499      -0.008023       0.005758       0.027820      -0.025439       0.007015       0.018424              8.988714      10.466865       2.170302       0.992066       9.868657       1.640373       6.630620           0.000002
          228              C       5.461602       4.176579      -0.024474      -0.237817      27.482027 0.42087424E+03  0.98692048E+04                                 8.013896                            6.824840      -0.061594       1.973135                    0.997091      29.743872      86.954017       0.629379       0.415015      -1.059231       0.076406      -0.022534      -0.024369       0.083304       0.012547       0.013649      -0.008479       0.013417       0.017269      -0.024268       0.005518       0.018750              8.962097      10.288261       2.244763       1.023321       9.862575       1.638863       6.735455           0.000001
          229              C      -2.269539       5.480424      15.901602       0.087070      26.045414 0.33658232E+03  0.74592976E+04                                 7.759376                            6.225918       0.177126       2.073121                    0.999643      26.215866      74.362206       0.639960       0.431864      -1.049368      -0.041953       0.033981      -0.002560       0.054050       0.003421       0.009456       0.029712       0.001645      -0.029583      -0.034121       0.003484       0.030637              8.518587       7.540164      -1.991276      -2.242840       8.643394      -2.075247       9.372204           0.000004
          230              C      -0.360195      12.525458       0.770117      -0.207169      30.929201 0.43713697E+03  0.10256868E+05                                 8.437062                            6.909082       0.386079       2.098176                    0.999793      29.250432      83.097092       0.637462       0.409500      -1.072240      -0.000762      -0.011600      -0.010716       0.015811      -0.007673       0.009001      -0.006596      -0.037475      -0.028162      -0.021117      -0.005755       0.026872              9.180250       8.076859      -1.676205      -3.242148       8.119545      -1.834037      11.344346           0.000005
          231              C      -1.331174      13.030770       1.628340       0.197905      28.668483 0.36581018E+03  0.82043645E+04                                 8.308636                            6.482330       0.006561       2.037664                    0.999493      24.663620      68.364736       0.633985       0.430762      -1.059409      -0.008979      -0.014648       0.029974       0.034549       0.012434       0.000067       0.004963       0.003004       0.044974      -0.020405       0.004056       0.016348              9.583087       6.927460      -1.295558      -3.056200       8.146568      -2.834505      13.675233           0.000002
          232              C      -2.011061      14.142616       1.210649      -0.195156      31.846945 0.46032388E+03  0.11002387E+05                                 8.820523                            7.248436      -0.047999       1.968827                    0.997848      29.740016      86.835103       0.598723       0.428012      -1.054573      -0.007620       0.011453      -0.007545       0.015690       0.014702      -0.005913      -0.002917       0.015336       0.021941      -0.020251       0.002986       0.017265              9.654231       7.087966      -1.778751      -2.125408       9.688228      -2.843877      12.186499           0.000003
          233              C      -1.672276      14.742407      -0.001632       0.090986      25.913007 0.34276327E+03  0.76309167E+04                                 7.762577                            6.299490       0.176803       2.074594                    0.999615      26.222833      74.551385       0.633689       0.434158      -1.047979       0.028086      -0.031371      -0.006259       0.042569      -0.003518       0.021621       0.024033       0.009982      -0.079802      -0.045719       0.016127       0.029593              8.490930       6.941735      -1.584744      -2.195514       8.270572      -2.163068      10.260483           0.000004
          234              C      -1.206724      11.925872       7.495584       0.082342      25.517189 0.33498177E+03  0.73940102E+04                                 7.591482                            6.154258       0.225671       2.080560                    0.999821      26.212422      73.519549       0.654464       0.423996      -1.057193      -0.050416      -0.000129      -0.004284       0.050598      -0.009978       0.017740       0.026858       0.009633      -0.093585      -0.050145       0.023418       0.026727              8.310287       8.197150       0.729569      -0.058130       4.998527      -2.217290      11.735182           0.000003
          235              C      -1.016018      12.482420       6.255566      -0.207870      29.931994 0.42282223E+03  0.98377963E+04                                 8.253108                            6.785340       0.440867       2.116436                    0.999823      29.080725      82.241698       0.644688       0.408335      -1.073108       0.000095      -0.005565       0.012651       0.013821       0.011149      -0.020663       0.002500       0.022417      -0.021821      -0.023812      -0.005343       0.029155              9.002800       8.490002       0.314775       0.502560       5.624972      -2.911024      12.893426           0.000003
          236              C      -2.062407      12.652162       5.387553       0.199468      28.756474 0.37602189E+03  0.85088132E+04                                 8.437510                            6.642212      -0.060922       2.021556                    0.999496      24.792431      69.485420       0.615186       0.439991      -1.051683       0.006339       0.008897      -0.034024       0.035735      -0.005348      -0.006081       0.008756      -0.027400       0.068077      -0.026466      -0.000581       0.027047              9.819982       8.336883       0.944530      -0.762646       6.363420      -3.962358      14.759644           0.000001
          237              C      -3.297571      12.193728       5.792190      -0.161740      30.274246 0.43188234E+03  0.10152811E+05                                 8.536966                            7.008381       0.086935       2.029011                    0.997897      28.633279      82.740062       0.610920       0.426482      -1.056193      -0.013824      -0.018038       0.005586       0.023402       0.000174       0.011435       0.015057      -0.042807       0.001928      -0.027296      -0.002387       0.029683              9.534251       9.472265       1.290138      -1.279872       6.352214      -3.085813      12.778274           0.000001
          238              C      -3.436864      11.641379       7.033840       0.129189      25.015893 0.32333144E+03  0.71176462E+04                                 7.706243                            6.196768       0.077983       2.060947                    0.999285      25.574443      73.088252       0.624747       0.445363      -1.037871       0.046915      -0.004691       0.000813       0.047156       0.000383       0.008958       0.044784      -0.036476      -0.117623      -0.060785       0.002100       0.058685              8.632272       8.361214       0.907061      -0.123669       5.531311      -2.697255      12.004292           0.000003
          239              C      -1.623727      12.396497       2.959728      -0.232546      28.158740 0.41376243E+03  0.96660480E+04                                 8.175443                            6.781663      -0.129179       1.956721                    0.997514      29.407668      85.950847       0.629007       0.416824      -1.057548      -0.015304       0.088057       0.034668       0.095865      -0.016876      -0.010834       0.012737       0.020909       0.027406      -0.025613      -0.002823       0.028436              9.304908       6.079015       0.086058      -1.761711       7.980582      -0.495632      13.855125           0.000002
          240              C      -1.899119      13.330163       4.030059      -0.236771      28.464514 0.41980278E+03  0.98724003E+04                                 8.297261                            6.865582      -0.291177       1.900943                    0.997039      30.020597      88.902639       0.618569       0.421057      -1.051712       0.009051      -0.090349      -0.035786       0.097599       0.008103       0.003852       0.006709       0.045120       0.038003      -0.031123       0.010236       0.020887              9.514154       5.979433      -0.209743      -1.736594       8.458225      -0.467376      14.104803           0.000002
          241              N      -1.367224      -1.834616      15.598124      -0.233212      34.379788 0.51557344E+03  0.12414713E+05                                 8.766545                            7.321902      -0.017391       2.025717                    0.997793      27.589028      75.514324       0.652336       0.389932      -1.102244      -0.023858      -0.067220       0.125272       0.144156      -0.036609      -0.003565       0.032795       0.008463      -0.160754      -0.066797      -0.002005       0.068803              9.615003       8.729257      -1.892693      -2.323837       9.926999      -2.395467      10.188754           0.000002
          242              N      -0.706184       3.050000       8.001381      -0.224964      32.595467 0.47983388E+03  0.11347046E+05                                 8.452172                            7.035428       0.127917       2.071892                    0.999210      27.213894      73.786835       0.669565       0.386831      -1.104584       0.002378       0.061226      -0.133544       0.146929       0.003791       0.010408       0.040137       0.050326      -0.156910      -0.074270       0.020356       0.053914              9.390426       9.516997       0.423814      -0.399411       5.598144      -2.567245      13.056136           0.000001
          243              N       0.001297       0.893701      14.710532      -0.208042      33.161036 0.48268030E+03  0.11451381E+05                                 8.598630                            7.109287      -0.050604       2.018701                    0.998784      27.146698      74.148914       0.657482       0.392666      -1.098522       0.060053       0.114791       0.049796       0.138791      -0.041059      -0.005376      -0.034105       0.038469       0.092464      -0.070804       0.021244       0.049560              9.427433       6.416893       1.338115       2.543218      12.105432      -0.226684       9.759972           0.000002
          244              N       9.663073      -0.412081       1.809448      -0.212564      33.480913 0.48186934E+03  0.11423141E+05                                 8.644804                            7.093154      -0.024110       2.027388                    0.998729      27.141339      74.016251       0.659886       0.391544      -1.099713      -0.060962      -0.115733      -0.054574       0.141735      -0.037149       0.002193      -0.034039       0.047309       0.092869      -0.068180       0.015776       0.052404              9.503470       6.665086       0.964804       2.823737      12.444120      -0.344187       9.401205           0.000002
          245              N      11.124592       2.297864       0.806012      -0.226576      33.807318 0.50206118E+03  0.12014195E+05                                 8.665698                            7.228236       0.036237       2.046656                    0.997876      27.380731      74.809491       0.655887       0.390247      -1.101576       0.030631       0.069788      -0.119900       0.142073      -0.037360      -0.005355       0.038231       0.003891      -0.135245      -0.064158      -0.004347       0.068505              9.456124       8.549521      -2.104020      -2.335877      10.110966      -2.082773       9.707885           0.000002
          246              N      10.662171      -2.654786       8.420703      -0.237004      34.260161 0.51401082E+03  0.12357983E+05                                 8.733598                            7.281019       0.102656       2.057372                    0.999044      27.684096      75.521936       0.658700       0.386762      -1.105364      -0.014900      -0.069163       0.142613       0.159198       0.006294       0.021647       0.031872       0.058592      -0.140152      -0.066366       0.006427       0.059939              9.677060       9.866589       1.029483       0.201592       5.740227      -2.094151      13.424363           0.000001
          247              N       9.594717      10.717442       0.717905      -0.233212      34.379791 0.51557347E+03  0.12414715E+05                                 8.766546                            7.321903      -0.017391       2.025717                    0.997793      27.589029      75.514327       0.652336       0.389932      -1.102244       0.023858       0.067220      -0.125272       0.144156      -0.036609      -0.003565       0.032795       0.008463      -0.160754      -0.066797      -0.002005       0.068803              9.615003       8.729257      -1.892693      -2.323837       9.926999      -2.395467      10.188754           0.000002
          248              N       8.933677       5.832826       8.314648      -0.224964      32.595469 0.47983392E+03  0.11347047E+05                                 8.452172                            7.035429       0.127917       2.071891                    0.999210      27.213895      73.786839       0.669565       0.386831      -1.104584      -0.002378      -0.061226       0.133544       0.146929       0.003791       0.010408       0.040137       0.050326      -0.156910      -0.074270       0.020356       0.053914              9.390426       9.516997       0.423814      -0.399411       5.598145      -2.567245      13.056137           0.000001
          249              N       8.226196       7.989125       1.605497      -0.208042      33.161034 0.48268026E+03  0.11451380E+05                                 8.598629                            7.109286      -0.050604       2.018701                    0.998784      27.146697      74.148910       0.657482       0.392666      -1.098522      -0.060053      -0.114791      -0.049796       0.138791      -0.041059      -0.005376      -0.034105       0.038469       0.092464      -0.070804       0.021244       0.049560              9.427432       6.416893       1.338115       2.543218      12.105432      -0.226684       9.759972           0.000002
          250              N      -1.435580       9.294907      14.506581      -0.212564      33.480913 0.48186933E+03  0.11423141E+05                                 8.644804                            7.093154      -0.024110       2.027388                    0.998729      27.141339      74.016253       0.659886       0.391544      -1.099713       0.060962       0.115733       0.054574       0.141735      -0.037149       0.002193      -0.034039       0.047309       0.092869      -0.068180       0.015776       0.052404              9.503471       6.665086       0.964804       2.823738      12.444121      -0.344188       9.401205           0.000002
          251              N      -2.897099       6.584962      15.510017      -0.226576      33.807318 0.50206118E+03  0.12014195E+05                                 8.665698                            7.228236       0.036237       2.046656                    0.997876      27.380731      74.809491       0.655887       0.390247      -1.101576      -0.030631      -0.069788       0.119900       0.142073      -0.037360      -0.005355       0.038231       0.003891      -0.135245      -0.064158      -0.004347       0.068505              9.456124       8.549521      -2.104020      -2.335877      10.110966      -2.082773       9.707885           0.000002
          252              N      -2.434678      11.537612       7.895326      -0.237004      34.260163 0.51401086E+03  0.12357984E+05                                 8.733598                            7.281020       0.102656       2.057372                    0.999044      27.684097      75.521941       0.658700       0.386762      -1.105364       0.014900       0.069163      -0.142613       0.159198       0.006294       0.021647       0.031872       0.058592      -0.140152      -0.066366       0.006427       0.059939              9.677061       9.866590       1.029484       0.201592       5.740227      -2.094151      13.424364           0.000001
          253              O      -2.198369       1.785170      10.987214      -0.557263      35.067476 0.57163490E+03  0.13937313E+05                                 8.453251                            7.374328       0.380403       2.176715                    0.995908      27.578893      72.720106       0.704188       0.356745      -1.142164      -0.016296      -0.026902      -0.010625       0.033199       0.024716       0.033316       0.006375       0.032327      -0.110973      -0.050298      -0.008786       0.059084              9.136436      11.086100       3.443764       0.698914       7.791131       0.249831       8.532078           0.000003
          254              O      10.925484       1.060452       9.057028      -0.565644      33.991590 0.52069810E+03  0.12388920E+05                                 8.229010                            7.013391       0.822581       2.305933                    0.998589      27.609688      71.658201       0.726704       0.354243      -1.145439      -0.003071      -0.000213       0.006476       0.007171      -0.076126      -0.016810      -0.023466      -0.104201       0.146353      -0.120595       0.045451       0.075144              9.210207       6.636388       0.604954      -2.774498       6.463732       0.470801      14.530500           0.000003
          255              O      -2.327521      -0.624616      12.718345      -0.539984      35.404748 0.57097940E+03  0.13929673E+05                                 8.518746                            7.386225       0.248310       2.139239                    0.995550      27.383060      72.434667       0.700696       0.358307      -1.139906       0.018991       0.035336       0.007892       0.040885      -0.038368      -0.023270      -0.013055       0.022799      -0.134109      -0.059781      -0.003762       0.063542              9.338507      11.798376      -3.615782       0.900531       9.108124       0.506369       7.109022           0.000002
          256              O      -3.092640       0.810606      14.211261      -0.571300      31.691907 0.50616331E+03  0.11931754E+05                                 7.763096                            6.874729       1.028860       2.389793                    0.997149      27.068668      69.425429       0.742063       0.350148      -1.151316       0.000679      -0.001434      -0.008298       0.008448       0.053719      -0.035708       0.008742      -0.088321       0.117881      -0.098620       0.042173       0.056446              8.270791       6.852686      -0.679995       1.034553       7.746189       2.560924      10.213497           0.000004
          257              O       2.414659      -4.894991      10.706578      -0.590874      33.248214 0.52363117E+03  0.12508320E+05                                 8.145977                            7.027747       0.588073       2.234018                    0.997278      27.939112      73.269945       0.724927       0.353702      -1.142935      -0.024929       0.028203       0.018324       0.041864       0.016971      -0.014126       0.024211      -0.131765      -0.026249      -0.068804      -0.009429       0.078233              8.811614       6.795480       0.655997       1.290223      12.128543       2.206645       7.510818           0.000004
          258              O       0.899402      -3.303836      10.691894      -0.536446      32.021911 0.50816770E+03  0.12024089E+05                                 7.945478                            6.971589       0.701342       2.286620                    0.996290      26.992136      69.989391       0.721727       0.358664      -1.141256       0.004295       0.014834       0.020187       0.025417      -0.044370      -0.017887      -0.043821       0.100707       0.116430      -0.102375       0.047513       0.054862              8.538273      12.305774      -0.744467       2.152249       6.715903       0.887381       6.593141           0.000002
          259              O       0.670236      -0.347675      11.928649      -0.553636      33.357403 0.52387361E+03  0.12500166E+05                                 8.158219                            7.071021       0.665154       2.258888                    0.997461      27.641709      72.158949       0.717213       0.357906      -1.140968      -0.019534      -0.022251       0.001063       0.029628      -0.013158       0.074763       0.025461      -0.051695      -0.076532      -0.099856       0.040511       0.059344              8.868229       9.259277      -3.769790       1.082895      10.040367      -1.903336       7.305043           0.000004
          260              O       0.817058      -1.886501      13.486830      -0.577518      36.050381 0.56684795E+03  0.13787836E+05                                 8.598786                            7.313575       0.523412       2.214787                    0.997306      27.820159      73.204418       0.711627       0.353854      -1.144799      -0.024972       0.015661      -0.040612       0.050182       0.032631      -0.043517       0.000201       0.002606       0.068807      -0.057594      -0.000647       0.058241              9.491502      10.236149      -0.374360      -4.003738       7.882861      -1.713655      10.355496           0.000001
          261              O       5.886633       0.009778      12.795030      -0.245636      30.654663 0.33327199E+03  0.71000021E+04                                 7.883290                            5.577237       0.353451       2.230436                    0.999135      22.892112      56.415141       0.821440       0.350002      -1.147680       0.032280      -0.070472      -0.124852       0.146957       0.092208      -0.013234       0.014045       0.164343      -0.199201      -0.100189      -0.056700       0.156890             10.118172      16.954672       5.685044      -1.214177       7.601772       0.118823       5.798073           0.000001
          262              O       7.348190       5.810173       5.563766      -0.583877      33.746970 0.51748062E+03  0.12331467E+05                                 8.242500                            6.989817       0.428179       2.181574                    0.996710      27.877897      73.147300       0.725967       0.354053      -1.142047       0.025525      -0.035059      -0.021801       0.048538       0.024868      -0.006088       0.030593      -0.104794      -0.006733      -0.060023      -0.010468       0.070491              9.019165       7.113670       0.954416       1.521037      12.050265       3.175293       7.893560           0.000006
          263              O       8.831602       4.224348       5.387553      -0.552814      32.000849 0.51227995E+03  0.12135649E+05                                 7.909637                            6.970335       0.790244       2.308201                    0.997341      27.214360      70.413776       0.726975       0.355657      -1.144621      -0.008364      -0.016677      -0.019673       0.027113      -0.044995      -0.025088      -0.057078       0.082283       0.055113      -0.102354       0.050569       0.051785              8.483716      12.027408      -0.989181       2.071769       6.885954       0.891417       6.537785           0.000001
          264              O       9.010844       2.433570       2.967886      -0.583450      38.228046 0.57775989E+03  0.14137291E+05                                 8.981637                            7.401287       0.377591       2.164654                    0.997146      28.017408      74.232788       0.704026       0.355548      -1.142067       0.025394      -0.020281       0.054694       0.063620       0.025589      -0.046725       0.014976       0.029662       0.041890      -0.058768       0.000432       0.058336             10.114830      12.207605      -1.098239      -5.174682       7.492932      -0.479777      10.643954           0.000001
          265              O       8.780386       1.085200       4.684332      -0.569238      30.848561 0.48478852E+03  0.11349888E+05                                 7.665710                            6.744070       0.815383       2.293161                    0.998875      27.851612      72.110947       0.743607       0.351822      -1.145424       0.023603       0.020138      -0.006059       0.031613       0.009331       0.090057       0.008631      -0.107232      -0.017832      -0.121106       0.047402       0.073704              8.123423       7.418179      -2.756420       1.339701       9.246680      -2.569778       7.705412           0.000004
          266              O      12.260941      -1.357534       5.394079      -0.557990      35.014046 0.57148366E+03  0.13939331E+05                                 8.460547                            7.381246       0.348594       2.165944                    0.996105      27.614912      72.943209       0.702395       0.357509      -1.141010       0.020750       0.020539       0.012986       0.031954       0.025064       0.023784       0.016805       0.041541      -0.112750      -0.046750      -0.013065       0.059815              9.136375      10.773940       3.660709       0.356168       8.197390      -0.193892       8.437795           0.000002
          267              O      -0.712345      -0.789678       7.312844      -0.560905      33.468743 0.50951932E+03  0.12064708E+05                                 8.161601                            6.946066       0.826699       2.309402                    0.998466      27.507682      71.363878       0.728453       0.355098      -1.144050      -0.000199       0.000602      -0.005894       0.005928      -0.081154      -0.014209      -0.021140      -0.077769       0.135158      -0.115897       0.043985       0.071912              9.154134       6.221352       0.798764      -2.180091       6.352143      -0.648849      14.888908           0.000004
          268              O      12.019839       1.063396       3.695581      -0.544489      34.676468 0.56466254E+03  0.13739423E+05                                 8.396547                            7.338895       0.275209       2.145030                    0.995406      27.490137      72.659009       0.703757       0.357687      -1.140224      -0.013873      -0.035454      -0.005811       0.038513      -0.050141      -0.018222      -0.013007       0.025656      -0.127136      -0.058918      -0.014397       0.073315              9.125475      11.865899      -3.407844       0.907029       8.515277       0.471526       6.995249           0.000003
          269              O      12.790763      -0.375500       2.192874      -0.570514      31.062204 0.49708634E+03  0.11670978E+05                                 7.656137                            6.808825       1.018651       2.382242                    0.997880      27.128156      69.557309       0.745911       0.349739      -1.151052      -0.003546       0.000617       0.014244       0.014692       0.054823      -0.033103      -0.002393      -0.101080       0.126192      -0.101659       0.035417       0.066242              8.138359       6.914892      -0.295111       1.224394       7.738814       2.638742       9.761371           0.000003
          270              O       3.703238       1.212143       3.153888      -0.249640      32.172703 0.34977647E+03  0.75479922E+04                                 8.165601                            5.737459       0.303226       2.211904                    0.998947      23.100035      57.438303       0.804239       0.352923      -1.144419      -0.007734       0.040077       0.140730       0.146529       0.108552      -0.015438       0.004156       0.131700      -0.184186      -0.099592      -0.058664       0.158256             10.507647      16.804968       6.545607      -1.696450       8.404781      -0.449452       6.313193           0.000001
          271              O      10.425862       7.097656       5.328815      -0.557263      35.067477 0.57163491E+03  0.13937313E+05                                 8.453251                            7.374328       0.380403       2.176715                    0.995908      27.578893      72.720107       0.704188       0.356745      -1.142164       0.016296       0.026902       0.010625       0.033199       0.024716       0.033316       0.006375       0.032327      -0.110973      -0.050298      -0.008786       0.059084              9.136437      11.086100       3.443765       0.698914       7.791132       0.249831       8.532078           0.000003
          272              O      -2.697991       7.822374       7.259001      -0.565644      33.991592 0.52069815E+03  0.12388922E+05                                 8.229011                            7.013391       0.822581       2.305933                    0.998589      27.609690      71.658206       0.726704       0.354243      -1.145439       0.003071       0.000213      -0.006476       0.007171      -0.076126      -0.016810      -0.023466      -0.104201       0.146353      -0.120595       0.045451       0.075144              9.210207       6.636388       0.604954      -2.774499       6.463732       0.470801      14.530500           0.000003
          273              O      10.555014       9.507442       3.597684      -0.539984      35.404748 0.57097940E+03  0.13929673E+05                                 8.518746                            7.386225       0.248310       2.139239                    0.995550      27.383060      72.434667       0.700696       0.358307      -1.139906      -0.018991      -0.035336      -0.007892       0.040885      -0.038368      -0.023270      -0.013055       0.022799      -0.134109      -0.059781      -0.003762       0.063542              9.338508      11.798376      -3.615782       0.900531       9.108124       0.506369       7.109022           0.000002
          274              O      11.320133       8.072220       2.104768      -0.571300      31.691907 0.50616332E+03  0.11931754E+05                                 7.763097                            6.874729       1.028860       2.389793                    0.997149      27.068667      69.425429       0.742063       0.350148      -1.151316      -0.000679       0.001434       0.008298       0.008448       0.053719      -0.035708       0.008742      -0.088321       0.117881      -0.098620       0.042173       0.056446              8.270791       6.852687      -0.679995       1.034553       7.746190       2.560924      10.213497           0.000004
          275              O       5.812834      13.777817       5.609451      -0.590874      33.248211 0.52363112E+03  0.12508318E+05                                 8.145977                            7.027747       0.588073       2.234018                    0.997278      27.939112      73.269943       0.724928       0.353702      -1.142935       0.024929      -0.028203      -0.018324       0.041864       0.016971      -0.014126       0.024211      -0.131765      -0.026249      -0.068804      -0.009429       0.078233              8.811613       6.795480       0.655997       1.290223      12.128541       2.206645       7.510817           0.000004
          276              O       7.328091      12.186662       5.624135      -0.536446      32.021907 0.50816763E+03  0.12024086E+05                                 7.945477                            6.971589       0.701343       2.286620                    0.996290      26.992135      69.989385       0.721727       0.358664      -1.141256      -0.004295      -0.014834      -0.020187       0.025417      -0.044370      -0.017887      -0.043821       0.100707       0.116429      -0.102375       0.047513       0.054862              8.538272      12.305772      -0.744467       2.152249       6.715902       0.887381       6.593140           0.000002
          277              O       7.557257       9.230501       4.387380      -0.553637      33.357404 0.52387363E+03  0.12500167E+05                                 8.158219                            7.071021       0.665154       2.258888                    0.997461      27.641710      72.158951       0.717213       0.357906      -1.140968       0.019534       0.022251      -0.001063       0.029628      -0.013158       0.074763       0.025461      -0.051695      -0.076532      -0.099856       0.040511       0.059344              8.868229       9.259277      -3.769790       1.082895      10.040367      -1.903336       7.305043           0.000004
          278              O       7.410435      10.769327       2.829199      -0.577518      36.050382 0.56684798E+03  0.13787837E+05                                 8.598786                            7.313575       0.523412       2.214787                    0.997306      27.820160      73.204420       0.711627       0.353854      -1.144799       0.024972      -0.015661       0.040612       0.050182       0.032631      -0.043517       0.000201       0.002606       0.068807      -0.057594      -0.000647       0.058241              9.491502      10.236149      -0.374360      -4.003738       7.882861      -1.713655      10.355496           0.000001
          279              O       2.340860       8.873048       3.520999      -0.245636      30.654663 0.33327200E+03  0.71000025E+04                                 7.883290                            5.577237       0.353451       2.230436                    0.999135      22.892112      56.415142       0.821440       0.350002      -1.147680      -0.032280       0.070472       0.124852       0.146957       0.092208      -0.013234       0.014045       0.164343      -0.199201      -0.100189      -0.056700       0.156890             10.118173      16.954673       5.685045      -1.214178       7.601772       0.118823       5.798073           0.000001
          280              O       0.879303       3.072653      10.752263      -0.583877      33.746974 0.51748069E+03  0.12331470E+05                                 8.242501                            6.989818       0.428179       2.181574                    0.996710      27.877898      73.147305       0.725967       0.354053      -1.142047      -0.025525       0.035059       0.021801       0.048538       0.024868      -0.006088       0.030593      -0.104794      -0.006733      -0.060023      -0.010468       0.070491              9.019166       7.113671       0.954417       1.521037      12.050266       3.175294       7.893561           0.000005
          281              O      -0.604109       4.658478      10.928476      -0.552814      32.000844 0.51227985E+03  0.12135646E+05                                 7.909636                            6.970334       0.790244       2.308202                    0.997341      27.214358      70.413768       0.726975       0.355657      -1.144621       0.008364       0.016677       0.019673       0.027113      -0.044995      -0.025088      -0.057078       0.082283       0.055113      -0.102354       0.050569       0.051785              8.483714      12.027407      -0.989181       2.071768       6.885953       0.891416       6.537784           0.000001
          282              O      -0.783351       6.449256      13.348143      -0.583450      38.228047 0.57775992E+03  0.14137291E+05                                 8.981637                            7.401287       0.377591       2.164654                    0.997146      28.017409      74.232789       0.704026       0.355548      -1.142067      -0.025394       0.020281      -0.054694       0.063620       0.025589      -0.046725       0.014975       0.029662       0.041890      -0.058768       0.000432       0.058336             10.114830      12.207605      -1.098239      -5.174682       7.492932      -0.479777      10.643953           0.000001
          283              O      -0.552893       7.797626      11.631697      -0.569238      30.848557 0.48478844E+03  0.11349886E+05                                 7.665709                            6.744070       0.815384       2.293162                    0.998875      27.851611      72.110941       0.743607       0.351822      -1.145424      -0.023603      -0.020138       0.006059       0.031613       0.009331       0.090057       0.008631      -0.107232      -0.017832      -0.121106       0.047402       0.073704              8.123422       7.418178      -2.756419       1.339701       9.246679      -2.569778       7.705411           0.000004
          284              O      -4.033448      10.240360      10.921950      -0.557990      35.014048 0.57148371E+03  0.13939333E+05                                 8.460547                            7.381246       0.348594       2.165944                    0.996105      27.614913      72.943212       0.702395       0.357509      -1.141010      -0.020751      -0.020539      -0.012986       0.031954       0.025064       0.023784       0.016805       0.041541      -0.112750      -0.046750      -0.013065       0.059815              9.136375      10.773940       3.660709       0.356168       8.197390      -0.193892       8.437795           0.000002
          285              O       8.939838       9.672504       9.003185      -0.560905      33.468743 0.50951931E+03  0.12064707E+05                                 8.161601                            6.946066       0.826699       2.309402                    0.998466      27.507681      71.363877       0.728453       0.355098      -1.144050       0.000199      -0.000602       0.005894       0.005928      -0.081154      -0.014209      -0.021140      -0.077769       0.135158      -0.115897       0.043985       0.071912              9.154135       6.221353       0.798764      -2.180091       6.352143      -0.648849      14.888908           0.000004
          286              O      -3.792346       7.819430      12.620448      -0.544489      34.676468 0.56466254E+03  0.13739423E+05                                 8.396547                            7.338895       0.275209       2.145030                    0.995406      27.490137      72.659009       0.703757       0.357687      -1.140224       0.013873       0.035454       0.005811       0.038513      -0.050141      -0.018222      -0.013007       0.025656      -0.127136      -0.058918      -0.014397       0.073315              9.125475      11.865899      -3.407844       0.907030       8.515276       0.471526       6.995249           0.000003
          287              O      -4.563270       9.258326      14.123155      -0.570514      31.062204 0.49708632E+03  0.11670978E+05                                 7.656136                            6.808824       1.018651       2.382242                    0.997880      27.128156      69.557308       0.745911       0.349739      -1.151052       0.003546      -0.000617      -0.014244       0.014692       0.054823      -0.033103      -0.002393      -0.101080       0.126192      -0.101659       0.035417       0.066241              8.138359       6.914892      -0.295111       1.224394       7.738814       2.638742       9.761371           0.000003
          288              O       4.524255       7.670683      13.162141      -0.249640      32.172700 0.34977644E+03  0.75479913E+04                                 8.165600                            5.737459       0.303226       2.211904                    0.998947      23.100034      57.438300       0.804239       0.352923      -1.144419       0.007734      -0.040077      -0.140730       0.146529       0.108552      -0.015438       0.004156       0.131700      -0.184186      -0.099592      -0.058664       0.158256             10.507646      16.804966       6.545607      -1.696450       8.404780      -0.449452       6.313192           0.000001

******************************************************
Auxiliary information for the entire system
The total spin magnetic moment of the unit cell is   0.000653
The total net atomic charge of the unit cell is   0.000003
Accuracy of reproducing the electrostatic potential in the unit cell:
  The inner radius (bohr) =    5.0000
  The outer radius (bohr) =   12.0000
  Valid grid points have density less than (e/(bohr^3)) =    0.0001
  The number of valid grid points were=        28088
  The rms potential error without charges in kcal/mol is=      6.49851
  The rms potential error with partial charges in kcal/mol is=      1.28683
  The RRMSE value at monopole order=      0.19802
  The rms potential error with partial charges and cloud penetration in kcal/mol is=      1.29458
  The RRMSE value at monopole order with cloud penetration is=      0.19921
  The rms potential error with partial charges and atomic dipoles in kcal/mol is=      0.39826
  The RRMSE value at dipole order=      0.06128
  The rms potential error with partial charges, atomic dipoles and cloud penetration in kcal/mol is=      0.38017
  The RRMSE value at dipole order with cloud penetration=      0.05850

******************************************************
The electron densities and ab initio electrostatic potential were computed in VASP using the PBE functional and
projector augmented wave method. See the main text of the journal article for a description of computational details.
The atomic charges, dipoles, and quadrupoles were computed with the DDEC6 method as described in
(a) T. A. Manz and N. Gabaldon Limas, RSC Adv. 6 (2016) 47771-47801 DOI: 10.1039/c6ra04656h
(b) N. Gabaldon Limas and T. A. Manz, RSC Adv. 8 (2018) 2678-2707 DOI: 10.1039/c7ra11829e.
For each atom in the material, the electron cloud parameters were fit to the spherically averaged atom-in-material
electron density using radial positions for which this density was between 10^-4 and 10^-2 electrons per cubic bohr.
The polarizabilities, dispersion coefficients, and quantum Drude oscillator (QDO) parameters were fit using the MCLF method.
The magnetic structure of the system was optimized in VASP from the default ferromagnetic initial guess using spin polarization.
The atomic spin moments (ASMs) were computed on this optimized magnetic structure using the DDEC6 partition as inputs
to the method of T. A. Manz and D. S. Sholl, J. Chem. Theory Comput. 7 (2011) 4146-4164 DOI: 10.1021/ct200539n.
The RMSE and RRMSE were computed using a uniform grid with Ewald summation.
