# Supplementary material for: A collection of forcefield precursors for metal–organic frameworks
Source: RSC Adv. 2019 Nov 13;9(63):36492–507. doi: 10.1039/c9ra07327b (PMC9075174; doi:10.1039/c9ra07327b)
Supplement: RA-009-C9RA07327B-s6263 [file RA-009-C9RA07327B-s6263.xyz]

  170
jmolscript: load "" {1 1 1} spacegroup "x,y,z" unitcell [{     12.099500     0.000000     0.000000 }, {      2.452441    13.791345     0.000000 }, {     -2.452393    -1.432332    13.716773 }]
Zn    -0.219129     2.005166    11.194121     0.750125
Zn     6.268930    10.925328     3.156915     0.750118
Zn    12.318677    10.353847     2.522652     0.750126
Zn     5.830618     1.433685    10.559858     0.750118
H      0.886381     4.443277     2.102781     0.118920
H     11.528574     4.055827     3.858528     0.117510
H      8.614596     3.191080     1.270173     0.138094
H      9.575061     3.648939    10.555057     0.107578
H      8.830706     5.115650     8.989973     0.124000
H     -0.289035     4.059355     6.611485     0.128802
H      0.455713     2.651664     8.284931     0.099377
H     10.161471     5.475763     5.713036     0.116729
H     10.182695     6.613537     6.782944     0.112264
H      2.414497     1.555380    12.483635     0.105201
H      4.251721     2.712520    13.183191     0.132885
H      2.593050     6.040137    11.785451     0.121294
H      0.769301     4.825705    11.172312     0.086230
H      4.901840     6.156926    12.502839     0.112561
H      5.664913     4.818282    12.801864     0.121193
H      5.163393     1.629942     4.637641     0.118916
H      6.620705     3.416432     4.434633     0.117509
H      9.534670     0.931887     3.305742     0.138093
H      8.574243    10.119002     4.725428     0.107603
H      9.318596     8.410054     6.021663     0.123993
H      6.338824     6.154133     4.724057     0.128810
H      5.594078     7.964728     3.497777     0.099381
H      7.987821     5.113439     6.039495     0.116727
H      7.966604     6.059395     7.282235     0.112260
H      3.635306    12.254581     2.843487     0.105195
H      1.798090    12.830175     4.067023     0.132882
H      3.456767    11.094398     7.231483     0.121306
H      5.280509    10.610702     5.959938     0.086229
H      1.147980    11.795776     7.422146     0.112561
H     12.484404    12.232213     6.121796     0.121196
H     11.213167     7.915736    11.613992     0.118919
H      0.570974     8.303186     9.858245     0.117510
H      3.484952     9.167933    12.446600     0.138093
H      2.524487     8.710074     3.161716     0.107578
H      3.268842     7.243363     4.726800     0.124000
H     12.388583     8.299658     7.105288     0.128802
H     11.643835     9.707349     5.431842     0.099376
H      1.938077     6.883250     8.003737     0.116730
H      1.916853     5.745476     6.933829     0.112264
H      9.685051    10.803633     1.233138     0.105201
H      7.847827     9.646493     0.533582     0.132885
H      9.506498     6.318876     1.931322     0.121294
H     11.330247     7.533308     2.544461     0.086231
H      7.197708     6.202087     1.213934     0.112560
H      6.434635     7.540731     0.914909     0.121193
H      6.936155    10.729071     9.079132     0.118916
H      5.478843     8.942581     9.282140     0.117509
H      2.564878    11.427126    10.411031     0.138093
H      3.525305     2.240011     8.991345     0.107603
H      2.780952     3.948959     7.695110     0.123992
H      5.760724     6.204880     8.992716     0.128810
H      6.505470     4.394285    10.218996     0.099379
H      4.111727     7.245574     7.677278     0.116728
H      4.132944     6.299618     6.434538     0.112260
H      8.464242     0.104432    10.873286     0.105195
H     10.301458    -0.471162     9.649750     0.132882
H      8.642781     1.264615     6.485290     0.121306
H      6.819039     1.748311     7.756835     0.086229
H     10.951568     0.563237     6.294627     0.112561
H     -0.384856     0.126800     7.594977     0.121196
C     10.366683     3.667527     0.371176    -0.009255
C     11.682258     4.020541     0.617255    -0.027110
C     12.111316     4.179981     1.929950    -0.089040
C     11.237619     3.950137     2.982026    -0.239734
C      9.948745     3.565053     2.730049     0.268394
C      9.497990     3.435623     1.435049    -0.251611
C      7.345218     2.282596    12.708179     0.588371
C     10.247514     2.767186    13.240801     0.589425
C     10.056347     3.745233     9.764971     0.119240
C      9.594581     4.615143     8.817142    -0.207212
C     10.240937     4.760496     7.610066     0.199322
C     11.345954     4.009756     7.416659    -0.219609
C     -0.310320     3.158117     8.432523     0.085654
C      9.792968     5.751999     6.567591    -0.235669
C      2.443818     2.474416    12.346467     0.108653
C      3.559422     3.162674    12.755227    -0.201319
C      3.651457     4.529728    12.527529     0.187546
C      2.581846     5.123377    11.940451    -0.202223
C      1.484916     4.385454    11.571470     0.108626
C      4.857448     5.322300    12.993899    -0.229152
C      7.782581    -0.011731     3.686246    -0.009266
C      6.467008     0.196354     4.062908    -0.027114
C      6.037956     1.485390     4.357819    -0.089030
C      6.911656     2.555648     4.238483    -0.239733
C      8.200528     2.345027     3.829312     0.268400
C      8.651278     1.070473     3.566087    -0.251622
C     10.804089    12.402383     3.590091     0.588374
C      7.901797    12.881797     4.127377     0.589435
C      8.092954     9.323188     4.739145     0.119093
C      8.554719     8.290139     5.505913    -0.207141
C      7.908359     7.074495     5.525116     0.199322
C      6.803338     6.960104     4.758349    -0.219637
C      6.360114     8.058923     4.016820     0.085640
C      8.356328     5.934683     6.402990    -0.235652
C      3.605989    12.022706     3.743307     0.108725
C      2.490388    12.357775     4.470296    -0.201325
C      2.398357    11.989329     5.806310     0.187546
C      3.467968    11.343772     6.335777    -0.202241
C      4.564894    11.053425     5.563523     0.108655
C      1.192371    12.370863     6.643033    -0.229153
C      1.732865     8.691486    13.345597    -0.009255
C      0.417290     8.338472    13.099518    -0.027111
C     -0.011768     8.179032    11.786823    -0.089040
C      0.861929     8.408876    10.734747    -0.239734
C      2.150803     8.793960    10.986724     0.268394
C      2.601558     8.923390    12.281724    -0.251611
C      4.754330    10.076417     1.008594     0.588371
C      1.852034     9.591827     0.475972     0.589425
C      2.043201     8.613780     3.951802     0.119240
C      2.504967     7.743870     4.899631    -0.207212
C      1.858611     7.598517     6.106707     0.199323
C      0.753594     8.349257     6.300114    -0.219609
C     12.409868     9.200896     5.284250     0.085655
C      2.306580     6.607014     7.149182    -0.235669
C      9.655730     9.884597     1.370306     0.108653
C      8.540126     9.196339     0.961546    -0.201318
C      8.448091     7.829285     1.189244     0.187546
C      9.517702     7.235636     1.776322    -0.202223
C     10.614632     7.973559     2.145303     0.108626
C      7.242100     7.036713     0.722874    -0.229152
C      4.316967    12.370744    10.030527    -0.009266
C      5.632540    12.162659     9.653865    -0.027115
C      6.061592    10.873623     9.358954    -0.089030
C      5.187892     9.803365     9.478290    -0.239733
C      3.899020    10.013986     9.887461     0.268400
C      3.448270    11.288540    10.150686    -0.251622
C      1.295459    -0.043370    10.126682     0.588375
C      4.197751    -0.522784     9.589396     0.589435
C      4.006594     3.035825     8.977628     0.119093
C      3.544829     4.068874     8.210860    -0.207141
C      4.191189     5.284518     8.191657     0.199322
C      5.296210     5.398909     8.958424    -0.219637
C      5.739434     4.300090     9.699953     0.085640
C      3.743220     6.424330     7.313783    -0.235653
C      8.493559     0.336307     9.973466     0.108725
C      9.609160     0.001238     9.246477    -0.201325
C      9.701191     0.369684     7.910463     0.187546
C      8.631580     1.015241     7.380996    -0.202241
C      7.534654     1.305588     8.153250     0.108655
C     10.907177    -0.011850     7.073740    -0.229152
N     -0.940915     3.036727     9.605582    -0.213532
N      1.400237     3.065250    11.759938    -0.216611
N      6.990713     9.238244     4.017917    -0.213437
N      4.649569    11.377987     4.270031    -0.216696
N     13.040463     9.322286     4.111191    -0.213532
N     10.699311     9.293763     1.956835    -0.216611
N      5.108835     3.120769     9.698856    -0.213437
N      7.449979     0.981026     9.446742    -0.216696
O      6.465525     1.397741    12.413680    -0.562504
O      7.701249     3.151132    11.933318    -0.573420
O     10.377518     1.800924    12.436861    -0.568882
O     -1.227633     3.812136    13.139297    -0.565310
O     11.683778    12.201375     2.679434    -0.562504
O     10.448058    11.541510     4.373456    -0.573415
O      7.771786    12.182558     3.082845    -0.568878
O      7.277447    12.672316     5.156135    -0.565305
O      5.634023    10.961272     1.303093    -0.562504
O      4.398299     9.207881     1.783455    -0.573421
O      1.722030    10.558089     1.279912    -0.568882
O     13.327181     8.546877     0.577476    -0.565311
O      0.415770     0.157638    11.037339    -0.562505
O      1.651490     0.817503     9.343317    -0.573415
O      4.327762     0.176455    10.633928    -0.568878
O      4.822101    -0.313303     8.560638    -0.565306
O      9.074638     3.437042     3.814635    -0.271617
O      3.024910     8.921971     9.902138    -0.271617

The following XYZ coordinates are in angstroms. Other properties are in atomic units.
The sperically averaged electron density of each atom fit to a function of the form exp(a - br)
eigen_1, eigen_2 and eigen_3 are the three eigenvalues of traceless quadrupole moment tensor
  atom number  atomic symbol              X              Y              Z     net charge C6 coefficient C8 coefficient C10 coefficient fluctuating dipole atomic polarizability isotropic forcefield polarizability              a              b squared Pearson coefficient          <r^3>          <r^4>         wp_QDO          m_QDO          q_QDO       dipole_x       dipole_y       dipole_z         dipole            Qxy            Qxz            Qyz     Q(x^2-y^2)  Q(3z^2 - R^2)        eigen_1        eigen_2        eigen_3 static polarizability      alpha(xx)      alpha(xy)      alpha(xz)      alpha(yy)      alpha(yz)      alpha(zz) atomic spin moment
            1             Zn      -0.219129       2.005166      11.194121       0.750125      96.249449 0.20811283E+04  0.68000204E+05                                17.174340                           14.907542       0.245097       1.924343                    0.996943      48.783925     134.894882       0.468113       0.400446      -1.143735      -0.039937      -0.087542       0.061472       0.114181      -0.021779      -0.019047      -0.008084      -0.050856       0.012527      -0.044370       0.012932       0.031438             19.576805      23.537076      -1.902964      -0.509564      17.279160       2.331926      17.914178          -0.000013
            2             Zn       6.268930      10.925328       3.156915       0.750118      96.249836 0.20811368E+04  0.68000522E+05                                17.174359                           14.907548       0.245094       1.924343                    0.996943      48.784041     134.895060       0.468114       0.400445      -1.143737       0.039928       0.070227      -0.080685       0.114176       0.016685       0.023658      -0.009887      -0.033554       0.064353      -0.044374       0.012935       0.031439             19.576834      23.537311       0.309132       1.945421      17.425397       2.347285      17.767795          -0.000013
            3             Zn      12.318677      10.353847       2.522652       0.750126      96.249440 0.20811281E+04  0.68000196E+05                                17.174339                           14.907541       0.245097       1.924343                    0.996943      48.783923     134.894872       0.468113       0.400446      -1.143735       0.039937       0.087542      -0.061472       0.114181      -0.021779      -0.019047      -0.008084      -0.050856       0.012526      -0.044370       0.012932       0.031438             19.576803      23.537074      -1.902964      -0.509564      17.279158       2.331926      17.914176          -0.000013
            4             Zn       5.830618       1.433685      10.559858       0.750118      96.249825 0.20811366E+04  0.68000511E+05                                17.174357                           14.907547       0.245094       1.924343                    0.996943      48.784039     134.895047       0.468114       0.400445      -1.143737      -0.039928      -0.070226       0.080685       0.114176       0.016685       0.023658      -0.009887      -0.033554       0.064353      -0.044374       0.012935       0.031439             19.576832      23.537308       0.309131       1.945421      17.425394       2.347285      17.767792          -0.000013
            5              H       0.886381       4.443277       2.102781       0.118920       1.094432 0.78934487E+01  0.75915085E+02                                 1.648786                            1.564464      -0.856427       2.477192                    0.999221       3.186599       8.347233       0.547708       1.162774      -0.738720       0.037261       0.013375       0.005684       0.039995       0.006576       0.001654       0.003442       0.025473       0.014474      -0.017147       0.004452       0.012695              1.670294       2.125121       0.249647       0.111620       1.383881       0.049150       1.501880          -0.000005
            6              H      11.528574       4.055827       3.858528       0.117510       1.080286 0.75404569E+01  0.72316328E+02                                 1.680508                            1.558356      -0.985424       2.405356                    0.998376       3.361361       9.043799       0.528811       1.207721      -0.725466       0.013981       0.002477       0.026763       0.030297       0.007577       0.003455      -0.000017       0.024566       0.021946      -0.018126       0.005330       0.012796              1.749625       1.470583       0.065388       0.221220       1.363539       0.104856       2.414752          -0.000004
            7              H       8.614596       3.191080       1.270173       0.138094       1.033558 0.78332363E+01  0.76843367E+02                                 1.717604                            1.660572      -1.215495       2.316721                    0.996136       3.500962       9.943160       0.472972       1.320096      -0.700272      -0.031803      -0.014144      -0.010009       0.036216       0.006164       0.002039       0.000599       0.020203      -0.011737      -0.009878      -0.004164       0.014041              1.724595       2.019564       0.179078       0.092958       1.475736      -0.080898       1.678486          -0.000003
            8              H       9.575061       3.648939      10.555057       0.107578       1.097679 0.77180720E+01  0.76188966E+02                                 1.848113                            1.688289      -1.289200       2.269160                    0.994455       3.814192      11.226129       0.448030       1.384892      -0.685075      -0.026826      -0.000795       0.039525       0.047775      -0.010137      -0.006687      -0.002516       0.000288       0.008226      -0.014071       0.003724       0.010347              1.938551       1.872788       0.075753      -0.544877       1.441967      -0.218737       2.500897          -0.000003
            9              H       8.830706       5.115650       8.989973       0.124000       1.004246 0.71854968E+01  0.68006393E+02                                 1.594896                            1.521294      -0.801776       2.499914                    0.999681       3.232564       8.606812       0.535812       1.207816      -0.726306      -0.025608       0.018549       0.011161       0.033532      -0.010955      -0.010838      -0.002977      -0.000182       0.014168      -0.017803       0.003865       0.013938              1.620320       1.926346      -0.374058      -0.072791       1.496497      -0.052145       1.438117          -0.000006
           10              H      -0.289035       4.059355       6.611485       0.128802       0.989432 0.71337911E+01  0.67544438E+02                                 1.595692                            1.529283      -0.832093       2.489357                    0.999680       3.223923       8.647787       0.526199       1.229381      -0.721502       0.013879      -0.000277      -0.028627       0.031815      -0.010947      -0.009012      -0.005127       0.003830       0.012890      -0.017664       0.005539       0.012125              1.609994       1.544457       0.014937      -0.240216       1.363229      -0.101065       1.922294          -0.000006
           11              H       0.455713       2.651664       8.284931       0.099377       1.119450 0.80688146E+01  0.79568758E+02                                 1.792501                            1.668203      -1.000295       2.397653                    0.997872       3.605923      10.194971       0.480235       1.293360      -0.705404       0.039055      -0.026399      -0.014243       0.049245      -0.009808      -0.013997       0.003332       0.020325       0.015993      -0.017091      -0.005902       0.022993              1.854167       2.243143      -0.474602       0.003239       1.866224      -0.001028       1.453134          -0.000005
           12              H      10.161471       5.475763       5.713036       0.116729       1.004265 0.77515675E+01  0.76054744E+02                                 1.704854                            1.661364      -0.944695       2.423448                    0.996678       3.649697      10.461178       0.467518       1.335277      -0.696332       0.000073      -0.012484      -0.025713       0.028584      -0.007727      -0.000616       0.000567       0.007339       0.021110      -0.012073       0.004740       0.007333              1.726539       1.537854      -0.128968      -0.167528       1.537361       0.166717       2.104402          -0.000004
           13              H      10.182695       6.613537       6.782944       0.112264       1.065875 0.81819065E+01  0.80403920E+02                                 1.695168                            1.644964      -0.820883       2.472107                    0.998363       3.513480       9.693551       0.502567       1.240193      -0.717822      -0.000579       0.024884       0.008751       0.026384       0.000343       0.002413       0.008060      -0.006704      -0.012168      -0.009156      -0.001043       0.010199              1.717715       1.634207       0.239645       0.135964       2.094237       0.004155       1.424699          -0.000006
           14              H       2.414497       1.555380      12.483635       0.105201       1.185617 0.87485111E+01  0.87104187E+02                                 1.806505                            1.698381      -0.939308       2.439126                    0.998414       3.372829       9.255386       0.497547       1.236424      -0.721000       0.004681      -0.050688       0.009047       0.051702      -0.002652       0.008355      -0.011470      -0.012821      -0.032125      -0.018265      -0.000102       0.018368              1.837614       1.525514       0.121524       0.050387       2.517922      -0.043724       1.469407          -0.000001
           15              H       4.251721       2.712520      13.183191       0.132885       0.967079 0.69238879E+01  0.65991191E+02                                 1.654706                            1.569958      -1.003168       2.415257                    0.998022       3.428127       9.659764       0.481407       1.334927      -0.696924       0.025379      -0.019041       0.016245       0.035645       0.005099       0.012428      -0.006075      -0.009945      -0.031491      -0.020666       0.008234       0.012432              1.686226       1.958710      -0.279594       0.363767       1.560830      -0.135238       1.539136          -0.000004
           16              H       2.593050       6.040137      11.785451       0.121294       0.952015 0.69282615E+01  0.66574294E+02                                 1.674296                            1.596858      -1.284521       2.268428                    0.994766       3.737021      10.853466       0.461832       1.380192      -0.685626      -0.001386       0.029474       0.000077       0.029506       0.003138       0.005853      -0.003580       0.002303      -0.022504      -0.011290       0.003444       0.007847              1.698327       1.404061      -0.019255       0.062410       2.314732      -0.095252       1.376187          -0.000004
           17              H       0.769301       4.825705      11.172312       0.086230       1.105538 0.82322111E+01  0.82095629E+02                                 1.817450                            1.716292      -1.155674       2.324783                    0.994947       3.774924      10.952493       0.457726       1.341829      -0.694624      -0.037453       0.027529      -0.011187       0.047809      -0.006570       0.011197      -0.006304       0.000079      -0.026523      -0.015507      -0.001550       0.017057              1.855536       2.224332      -0.252612       0.421702       1.687412      -0.147033       1.654866          -0.000004
           18              H       4.901840       6.156926      12.502839       0.112561       1.062117 0.85205613E+01  0.84780835E+02                                 1.712696                            1.699644      -0.767648       2.504428                    0.998881       3.512805       9.826079       0.484170       1.271391      -0.711731      -0.001632       0.025035      -0.006969       0.026038      -0.000187      -0.000160      -0.005049      -0.006912       0.000059      -0.003780      -0.003285       0.007065              1.703596       1.445672       0.019372       0.075272       1.947958      -0.222914       1.717159          -0.000006
           19              H       5.664913       4.818282      12.801864       0.121193       1.002151 0.77276689E+01  0.75842696E+02                                 1.709304                            1.665316      -0.977864       2.411526                    0.996144       3.647039      10.491636       0.463730       1.345786      -0.694226       0.025060      -0.017276       0.002135       0.030513      -0.002607      -0.001443      -0.000420       0.000999      -0.006839      -0.003264      -0.000651       0.003915              1.722976       1.959047      -0.371973      -0.110340       1.647497       0.195729       1.562383          -0.000003
           20              H       5.163393       1.629942       4.637641       0.118916       1.094440 0.78935116E+01  0.75915836E+02                                 1.648793                            1.564469      -0.856436       2.477186                    0.999220       3.186613       8.347276       0.547708       1.162774      -0.738720      -0.037262       0.004263       0.013891       0.039995      -0.000963      -0.006714       0.005433       0.006427      -0.042662      -0.017147       0.004451       0.012696              1.670301       2.125130      -0.085091      -0.259892       1.490461       0.060280       1.395313          -0.000005
           21              H       6.620705       3.416432       4.434633       0.117509       1.080271 0.75403303E+01  0.72314779E+02                                 1.680491                            1.558341      -0.985422       2.405360                    0.998375       3.361337       9.043701       0.528815       1.207719      -0.725467      -0.013979       0.026362       0.005245       0.030296      -0.002651      -0.007896       0.002386       0.001557      -0.047076      -0.018126       0.005329       0.012797              1.749606       1.470569      -0.213227      -0.088008       2.381722       0.211177       1.396528          -0.000004
           22              H       9.534670       0.931887       3.305742       0.138093       1.033552 0.78331856E+01  0.76842829E+02                                 1.717605                            1.660573      -1.215550       2.316699                    0.996134       3.500969       9.943213       0.472968       1.320107      -0.700270       0.031803      -0.008485      -0.015106       0.036216      -0.001389      -0.006343       0.001024       0.016140      -0.023927      -0.009878      -0.004164       0.014042              1.724596       2.019561      -0.073856      -0.187764       1.693014      -0.058210       1.461212          -0.000003
           23              H       8.574243      10.119002       4.725428       0.107603       1.097539 0.77170024E+01  0.76175964E+02                                 1.847979                            1.688192      -1.289187       2.269186                    0.994456       3.813987      11.225440       0.448033       1.384925      -0.685069       0.026824       0.039386       0.003316       0.047767       0.005600       0.010775      -0.002021      -0.004445      -0.005961      -0.014071       0.003724       0.010347              1.938399       1.872653       0.549699      -0.018749       2.534412      -0.104623       1.408131          -0.000003
           24              H       9.318596       8.410054       6.021663       0.123993       1.004267 0.71856421E+01  0.68008038E+02                                 1.594911                            1.521303      -0.801749       2.499919                    0.999681       3.232590       8.606868       0.535814       1.207806      -0.726308       0.025609       0.009176       0.019610       0.033534       0.009641       0.012022      -0.002192      -0.007717      -0.008430      -0.017804       0.003867       0.013937              1.620337       1.926378       0.033550       0.379610       1.449524      -0.057050       1.485108          -0.000006
           25              H       6.338824       6.154133       4.724057       0.128810       0.989398 0.71335111E+01  0.67541290E+02                                 1.595674                            1.529267      -0.832060       2.489378                    0.999680       3.223881       8.647712       0.526193       1.229405      -0.721497      -0.013878      -0.028441      -0.003249       0.031812       0.007826       0.011823      -0.004154      -0.005499      -0.015098      -0.017663       0.005540       0.012124              1.609975       1.544441       0.240464       0.010091       1.937117      -0.041135       1.348367          -0.000006
           26              H       5.594078       7.964728       3.497777       0.099381       1.119398 0.80683724E+01  0.79563360E+02                                 1.792450                            1.668162      -1.000246       2.397671                    0.997872       3.605863      10.194757       0.480239       1.293367      -0.705403      -0.039058      -0.011426      -0.027740       0.049250       0.012900       0.011209       0.005134       0.003052      -0.035821      -0.017089      -0.005901       0.022990              1.854112       2.243066      -0.052512       0.471670       1.457770      -0.043675       1.861501          -0.000005
           27              H       7.987821       5.113439       6.039495       0.116727       1.004294 0.77518707E+01  0.76058648E+02                                 1.704901                            1.661407      -0.944767       2.423419                    0.996677       3.649794      10.461603       0.467506       1.335294      -0.696328      -0.000070      -0.024279      -0.015088       0.028585      -0.000187       0.007748       0.002024      -0.006622      -0.020749      -0.012073       0.004737       0.007336              1.726588       1.537895       0.153237       0.145678       2.063907       0.221704       1.577962          -0.000004
           28              H       7.966604       6.059395       7.282235       0.112260       1.065928 0.81823655E+01  0.80409050E+02                                 1.695172                            1.644967      -0.820842       2.472127                    0.998363       3.513535       9.693540       0.502589       1.240129      -0.717836       0.000581       0.006118       0.025659       0.026385      -0.002364      -0.000593       0.006912       0.004294       0.020833      -0.009156      -0.001044       0.010201              1.717719       1.634209      -0.110341      -0.252470       1.431065      -0.065092       2.087882          -0.000006
           29              H       3.635306      12.254581       2.843487       0.105195       1.185797 0.87500811E+01  0.87123819E+02                                 1.806695                            1.698538      -0.939320       2.439112                    0.998414       3.373034       9.256193       0.497521       1.236431      -0.720998      -0.004676       0.014265      -0.049473       0.051700      -0.008590       0.001772      -0.013541       0.007036       0.027470      -0.018266      -0.000104       0.018370              1.837815       1.525642      -0.037499      -0.126119       1.489876      -0.151124       2.497926          -0.000001
           30              H       1.798090      12.830175       4.067023       0.132882       0.967090 0.69240184E+01  0.65992733E+02                                 1.654715                            1.569970      -1.003179       2.415249                    0.998022       3.428166       9.659890       0.481407       1.334922      -0.696925      -0.025380       0.018136      -0.017251       0.035646      -0.011831      -0.006363      -0.008084       0.009289       0.026228      -0.020665       0.008233       0.012432              1.686233       1.958714      -0.390834       0.240298       1.567316      -0.134559       1.532668          -0.000004
           31              H       3.456767      11.094398       7.231483       0.121306       0.951953 0.69278363E+01  0.66570636E+02                                 1.674383                            1.596935      -1.284930       2.268283                    0.994761       3.737149      10.854645       0.461757       1.380409      -0.685584       0.001390      -0.002982       0.029319       0.029503      -0.005495      -0.003728      -0.004545       0.011555       0.005249      -0.011289       0.003443       0.007846              1.698417       1.404125      -0.064078       0.012673       1.406052      -0.190161       2.285075          -0.000004
           32              H       5.280509      10.610702       5.959938       0.086229       1.105521 0.82320271E+01  0.82093197E+02                                 1.817419                            1.716264      -1.155627       2.324803                    0.994948       3.774872      10.952242       0.457734       1.341815      -0.694627       0.037454      -0.013985       0.026219       0.047810      -0.011820       0.005371      -0.007534       0.011855       0.008807      -0.015508      -0.001549       0.017057              1.855504       2.224291      -0.445648       0.207445       1.685566      -0.147219       1.656655          -0.000004
           33              H       1.147980      11.795776       7.422146       0.112561       1.062119 0.85205843E+01  0.84781126E+02                                 1.712698                            1.699647      -0.767678       2.504415                    0.998881       3.512812       9.826104       0.484169       1.271391      -0.711731       0.001631      -0.009531       0.024177       0.026039       0.000140       0.000202      -0.005294      -0.004567       0.007101      -0.003780      -0.003286       0.007066              1.703598       1.445674      -0.072853      -0.027086       1.765703      -0.241945       1.899418          -0.000006
           34              H      12.484404      12.232213       6.121796       0.121196       1.002150 0.77276662E+01  0.75842635E+02                                 1.709300                            1.665313      -0.977894       2.411512                    0.996145       3.647031      10.491598       0.463731       1.345782      -0.694227      -0.025059       0.003918      -0.016963       0.030513       0.001163       0.002744      -0.000710       0.003801       0.001562      -0.003262      -0.000654       0.003916              1.722972       1.959044       0.071110       0.381418       1.522862       0.182714       1.687009          -0.000003
           35              H      11.213167       7.915736      11.613992       0.118919       1.094434 0.78934596E+01  0.75915216E+02                                 1.648788                            1.564465      -0.856428       2.477192                    0.999221       3.186601       8.347240       0.547708       1.162774      -0.738720      -0.037261      -0.013375      -0.005684       0.039995       0.006576       0.001654       0.003442       0.025473       0.014474      -0.017147       0.004452       0.012695              1.670296       2.125123       0.249648       0.111620       1.383882       0.049150       1.501882          -0.000005
           36              H       0.570974       8.303186       9.858245       0.117510       1.080285 0.75404529E+01  0.72316280E+02                                 1.680508                            1.558355      -0.985424       2.405357                    0.998376       3.361360       9.043796       0.528811       1.207721      -0.725466      -0.013981      -0.002477      -0.026763       0.030297       0.007577       0.003455      -0.000017       0.024566       0.021946      -0.018126       0.005330       0.012796              1.749624       1.470583       0.065388       0.221220       1.363539       0.104856       2.414752          -0.000004
           37              H       3.484952       9.167933      12.446600       0.138093       1.033559 0.78332399E+01  0.76843410E+02                                 1.717605                            1.660573      -1.215495       2.316721                    0.996136       3.500963       9.943163       0.472972       1.320096      -0.700272       0.031803       0.014144       0.010009       0.036216       0.006164       0.002039       0.000599       0.020203      -0.011737      -0.009878      -0.004164       0.014041              1.724596       2.019564       0.179078       0.092958       1.475736      -0.080898       1.678486          -0.000003
           38              H       2.524487       8.710074       3.161716       0.107578       1.097679 0.77180696E+01  0.76188943E+02                                 1.848113                            1.688289      -1.289201       2.269160                    0.994455       3.814192      11.226132       0.448030       1.384893      -0.685075       0.026826       0.000795      -0.039525       0.047775      -0.010137      -0.006687      -0.002516       0.000288       0.008226      -0.014071       0.003724       0.010347              1.938551       1.872789       0.075753      -0.544877       1.441967      -0.218737       2.500897          -0.000003
           39              H       3.268842       7.243363       4.726800       0.124000       1.004247 0.71855017E+01  0.68006454E+02                                 1.594897                            1.521295      -0.801776       2.499913                    0.999681       3.232565       8.606817       0.535812       1.207816      -0.726305       0.025608      -0.018549      -0.011161       0.033532      -0.010955      -0.010838      -0.002977      -0.000182       0.014168      -0.017803       0.003865       0.013938              1.620321       1.926347      -0.374058      -0.072791       1.496497      -0.052145       1.438118          -0.000006
           40              H      12.388583       8.299658       7.105288       0.128802       0.989431 0.71337820E+01  0.67544334E+02                                 1.595691                            1.529282      -0.832092       2.489358                    0.999680       3.223921       8.647782       0.526199       1.229382      -0.721502      -0.013879       0.000277       0.028627       0.031815      -0.010947      -0.009012      -0.005127       0.003830       0.012890      -0.017664       0.005539       0.012125              1.609993       1.544456       0.014937      -0.240216       1.363229      -0.101065       1.922293          -0.000006
           41              H      11.643835       9.707349       5.431842       0.099376       1.119452 0.80688272E+01  0.79568914E+02                                 1.792502                            1.668204      -1.000296       2.397652                    0.997872       3.605926      10.194982       0.480235       1.293360      -0.705404      -0.039055       0.026399       0.014243       0.049245      -0.009808      -0.013997       0.003332       0.020325       0.015993      -0.017091      -0.005902       0.022993              1.854169       2.243146      -0.474603       0.003239       1.866226      -0.001028       1.453135          -0.000005
           42              H       1.938077       6.883250       8.003737       0.116730       1.004264 0.77515601E+01  0.76054653E+02                                 1.704853                            1.661363      -0.944694       2.423448                    0.996678       3.649695      10.461171       0.467518       1.335276      -0.696332      -0.000073       0.012484       0.025713       0.028584      -0.007727      -0.000616       0.000567       0.007339       0.021110      -0.012073       0.004740       0.007333              1.726538       1.537853      -0.128968      -0.167527       1.537360       0.166717       2.104401          -0.000004
           43              H       1.916853       5.745476       6.933829       0.112264       1.065874 0.81819008E+01  0.80403851E+02                                 1.695167                            1.644963      -0.820882       2.472107                    0.998363       3.513479       9.693548       0.502567       1.240194      -0.717822       0.000579      -0.024884      -0.008751       0.026384       0.000343       0.002413       0.008060      -0.006704      -0.012168      -0.009156      -0.001043       0.010199              1.717714       1.634207       0.239645       0.135964       2.094237       0.004155       1.424699          -0.000006
           44              H       9.685051      10.803633       1.233138       0.105201       1.185617 0.87485053E+01  0.87104111E+02                                 1.806504                            1.698380      -0.939308       2.439126                    0.998414       3.372828       9.255381       0.497547       1.236424      -0.721000      -0.004681       0.050688      -0.009047       0.051702      -0.002652       0.008355      -0.011470      -0.012821      -0.032125      -0.018265      -0.000102       0.018368              1.837613       1.525513       0.121524       0.050387       2.517920      -0.043724       1.469406          -0.000001
           45              H       7.847827       9.646493       0.533582       0.132885       0.967078 0.69238833E+01  0.65991139E+02                                 1.654706                            1.569958      -1.003168       2.415257                    0.998022       3.428126       9.659762       0.481407       1.334927      -0.696924      -0.025379       0.019041      -0.016245       0.035645       0.005099       0.012428      -0.006075      -0.009945      -0.031491      -0.020666       0.008234       0.012432              1.686225       1.958710      -0.279594       0.363767       1.560830      -0.135238       1.539136          -0.000004
           46              H       9.506498       6.318876       1.931322       0.121294       0.952015 0.69282624E+01  0.66574302E+02                                 1.674296                            1.596858      -1.284520       2.268428                    0.994766       3.737021      10.853465       0.461832       1.380192      -0.685626       0.001386      -0.029474      -0.000077       0.029506       0.003138       0.005853      -0.003580       0.002303      -0.022504      -0.011290       0.003444       0.007847              1.698327       1.404061      -0.019255       0.062410       2.314732      -0.095252       1.376187          -0.000004
           47              H      11.330247       7.533308       2.544461       0.086231       1.105538 0.82322076E+01  0.82095586E+02                                 1.817449                            1.716291      -1.155673       2.324783                    0.994947       3.774923      10.952490       0.457726       1.341829      -0.694624       0.037453      -0.027529       0.011187       0.047809      -0.006570       0.011197      -0.006304       0.000079      -0.026523      -0.015507      -0.001550       0.017057              1.855536       2.224331      -0.252611       0.421702       1.687412      -0.147033       1.654865          -0.000004
           48              H       7.197708       6.202087       1.213934       0.112560       1.062117 0.85205664E+01  0.84780899E+02                                 1.712697                            1.699645      -0.767649       2.504428                    0.998881       3.512806       9.826083       0.484169       1.271392      -0.711731       0.001632      -0.025035       0.006969       0.026038      -0.000187      -0.000160      -0.005049      -0.006912       0.000059      -0.003780      -0.003285       0.007065              1.703597       1.445673       0.019372       0.075272       1.947959      -0.222914       1.717160          -0.000006
           49              H       6.434635       7.540731       0.914909       0.121193       1.002151 0.77276721E+01  0.75842738E+02                                 1.709304                            1.665316      -0.977865       2.411526                    0.996144       3.647040      10.491641       0.463729       1.345786      -0.694226      -0.025060       0.017276      -0.002135       0.030513      -0.002607      -0.001443      -0.000420       0.000999      -0.006839      -0.003264      -0.000651       0.003915              1.722976       1.959048      -0.371973      -0.110340       1.647497       0.195729       1.562383          -0.000003
           50              H       6.936155      10.729071       9.079132       0.118916       1.094440 0.78935133E+01  0.75915858E+02                                 1.648793                            1.564470      -0.856437       2.477186                    0.999220       3.186613       8.347277       0.547707       1.162774      -0.738720       0.037262      -0.004263      -0.013891       0.039995      -0.000963      -0.006714       0.005433       0.006427      -0.042662      -0.017147       0.004451       0.012696              1.670302       2.125131      -0.085091      -0.259892       1.490461       0.060280       1.395313          -0.000004
           51              H       5.478843       8.942581       9.282140       0.117509       1.080271 0.75403295E+01  0.72314766E+02                                 1.680491                            1.558340      -0.985421       2.405360                    0.998375       3.361337       9.043699       0.528815       1.207718      -0.725467       0.013979      -0.026362      -0.005245       0.030296      -0.002651      -0.007896       0.002386       0.001557      -0.047076      -0.018126       0.005329       0.012797              1.749606       1.470569      -0.213227      -0.088008       2.381721       0.211177       1.396527          -0.000004
           52              H       2.564878      11.427126      10.411031       0.138093       1.033552 0.78331847E+01  0.76842817E+02                                 1.717605                            1.660573      -1.215549       2.316700                    0.996134       3.500969       9.943212       0.472969       1.320106      -0.700270      -0.031803       0.008485       0.015106       0.036216      -0.001389      -0.006343       0.001024       0.016141      -0.023927      -0.009878      -0.004164       0.014042              1.724596       2.019561      -0.073856      -0.187764       1.693014      -0.058210       1.461212          -0.000003
           53              H       3.525305       2.240011       8.991345       0.107603       1.097540 0.77170060E+01  0.76176010E+02                                 1.847980                            1.688193      -1.289188       2.269186                    0.994456       3.813988      11.225444       0.448033       1.384925      -0.685069      -0.026824      -0.039386      -0.003316       0.047767       0.005600       0.010775      -0.002022      -0.004445      -0.005961      -0.014071       0.003724       0.010347              1.938399       1.872654       0.549699      -0.018749       2.534412      -0.104623       1.408132          -0.000003
           54              H       2.780952       3.948959       7.695110       0.123992       1.004267 0.71856467E+01  0.68008097E+02                                 1.594912                            1.521304      -0.801750       2.499918                    0.999681       3.232591       8.606873       0.535814       1.207806      -0.726308      -0.025609      -0.009176      -0.019610       0.033534       0.009641       0.012022      -0.002192      -0.007717      -0.008430      -0.017804       0.003867       0.013937              1.620338       1.926379       0.033550       0.379611       1.449525      -0.057050       1.485109          -0.000006
           55              H       5.760724       6.204880       8.992716       0.128810       0.989398 0.71335062E+01  0.67541229E+02                                 1.595673                            1.529267      -0.832060       2.489379                    0.999680       3.223880       8.647707       0.526194       1.229404      -0.721497       0.013878       0.028441       0.003249       0.031812       0.007826       0.011823      -0.004154      -0.005499      -0.015098      -0.017663       0.005540       0.012124              1.609974       1.544440       0.240464       0.010091       1.937116      -0.041135       1.348367          -0.000006
           56              H       6.505470       4.394285      10.218996       0.099379       1.119399 0.80683798E+01  0.79563459E+02                                 1.792452                            1.668164      -1.000247       2.397670                    0.997872       3.605865      10.194768       0.480238       1.293369      -0.705402       0.039058       0.011426       0.027740       0.049250       0.012900       0.011209       0.005135       0.003052      -0.035821      -0.017089      -0.005901       0.022990              1.854115       2.243070      -0.052512       0.471671       1.457771      -0.043675       1.861503          -0.000005
           57              H       4.111727       7.245574       7.677278       0.116728       1.004293 0.77518640E+01  0.76058563E+02                                 1.704900                            1.661406      -0.944766       2.423419                    0.996677       3.649792      10.461595       0.467506       1.335294      -0.696328       0.000070       0.024279       0.015088       0.028585      -0.000187       0.007748       0.002023      -0.006622      -0.020749      -0.012073       0.004737       0.007336              1.726587       1.537894       0.153237       0.145678       2.063906       0.221704       1.577961          -0.000004
           58              H       4.132944       6.299618       6.434538       0.112260       1.065927 0.81823601E+01  0.80408983E+02                                 1.695171                            1.644967      -0.820841       2.472127                    0.998363       3.513534       9.693536       0.502589       1.240129      -0.717836      -0.000581      -0.006118      -0.025659       0.026385      -0.002364      -0.000593       0.006912       0.004294       0.020833      -0.009156      -0.001044       0.010201              1.717718       1.634208      -0.110341      -0.252470       1.431065      -0.065092       2.087881          -0.000006
           59              H       8.464242       0.104432      10.873286       0.105195       1.185796 0.87500736E+01  0.87123717E+02                                 1.806694                            1.698537      -0.939319       2.439112                    0.998414       3.373033       9.256186       0.497521       1.236430      -0.720998       0.004676      -0.014265       0.049473       0.051700      -0.008590       0.001772      -0.013541       0.007036       0.027470      -0.018266      -0.000104       0.018370              1.837813       1.525641      -0.037499      -0.126119       1.489875      -0.151124       2.497924          -0.000001
           60              H      10.301458      -0.471162       9.649750       0.132882       0.967090 0.69240143E+01  0.65992686E+02                                 1.654715                            1.569970      -1.003179       2.415249                    0.998022       3.428165       9.659887       0.481407       1.334922      -0.696925       0.025380      -0.018136       0.017251       0.035646      -0.011831      -0.006363      -0.008084       0.009289       0.026227      -0.020665       0.008233       0.012432              1.686233       1.958714      -0.390834       0.240298       1.567316      -0.134559       1.532668          -0.000004
           61              H       8.642781       1.264615       6.485290       0.121306       0.951953 0.69278354E+01  0.66570628E+02                                 1.674383                            1.596935      -1.284929       2.268283                    0.994761       3.737149      10.854646       0.461756       1.380410      -0.685584      -0.001390       0.002982      -0.029319       0.029503      -0.005495      -0.003728      -0.004545       0.011555       0.005249      -0.011289       0.003443       0.007846              1.698417       1.404125      -0.064079       0.012673       1.406053      -0.190161       2.285075          -0.000004
           62              H       6.819039       1.748311       7.756835       0.086229       1.105522 0.82320316E+01  0.82093247E+02                                 1.817419                            1.716264      -1.155627       2.324803                    0.994948       3.774873      10.952243       0.457734       1.341814      -0.694627      -0.037454       0.013985      -0.026219       0.047810      -0.011820       0.005371      -0.007534       0.011855       0.008807      -0.015508      -0.001549       0.017057              1.855504       2.224291      -0.445648       0.207445       1.685566      -0.147219       1.656655          -0.000004
           63              H      10.951568       0.563237       6.294627       0.112561       1.062120 0.85205942E+01  0.84781249E+02                                 1.712699                            1.699647      -0.767679       2.504414                    0.998881       3.512814       9.826111       0.484169       1.271391      -0.711731      -0.001631       0.009531      -0.024177       0.026039       0.000140       0.000202      -0.005294      -0.004567       0.007101      -0.003780      -0.003286       0.007066              1.703599       1.445675      -0.072853      -0.027086       1.765704      -0.241945       1.899419          -0.000006
           64              H      -0.384856       0.126800       7.594977       0.121196       1.002150 0.77276699E+01  0.75842686E+02                                 1.709301                            1.665314      -0.977895       2.411512                    0.996145       3.647032      10.491604       0.463731       1.345783      -0.694227       0.025059      -0.003918       0.016963       0.030513       0.001163       0.002744      -0.000710       0.003801       0.001562      -0.003262      -0.000654       0.003916              1.722972       1.959045       0.071110       0.381418       1.522862       0.182714       1.687010          -0.000003
           65              C      10.366683       3.667527       0.371176      -0.009255      38.901863 0.44377395E+03  0.10450001E+05                                10.021203                            7.069352      -0.101724       1.972506                    0.999134      27.536564      78.322176       0.615918       0.422307      -1.064209       0.004559      -0.017207       0.045949       0.049276       0.008442      -0.010295       0.001700      -0.054447      -0.058140      -0.029534      -0.008659       0.038193             12.385470      12.309504       1.613066       0.004594       5.536278      -1.122649      19.310628          -0.000003
           66              C      11.682258       4.020541       0.617255      -0.027110      39.393554 0.45603340E+03  0.10796704E+05                                10.102203                            7.153301      -0.187608       1.945496                    0.998743      27.649843      78.490418       0.614843       0.420773      -1.066697      -0.020930      -0.000704       0.025570       0.033051       0.001540       0.000758      -0.002310      -0.078621      -0.061520      -0.029162      -0.020507       0.049669             12.505507      14.468428       1.803462      -4.056786       5.468010      -0.162073      17.580082          -0.000003
           67              C      12.111316       4.179981       1.929950      -0.089040      32.441513 0.41410193E+03  0.96334207E+04                                 8.879643                            6.834658       0.111076       2.010159                    0.999786      28.987109      83.335727       0.622408       0.423017      -1.058309      -0.026321      -0.003634       0.007525       0.027616       0.010774       0.003229       0.003913       0.008663      -0.048671      -0.017020      -0.003353       0.020373             10.195370      10.287251       1.680826      -2.088999       5.325555      -0.364265      14.973305          -0.000011
           68              C      11.237619       3.950137       2.982026      -0.239734      35.437833 0.46266327E+03  0.11039802E+05                                 9.270416                            7.113587       0.205369       2.016488                    0.999805      30.791156      88.970009       0.625844       0.410151      -1.069011       0.039396       0.008773      -0.025298       0.047634      -0.000778       0.013661       0.004716      -0.003550       0.093439      -0.021451      -0.013668       0.035120             10.635271      11.666594       2.598069      -2.079968       6.119756      -0.799387      14.119464          -0.000014
           69              C       9.948745       3.565053       2.730049       0.268394      31.896636 0.36043619E+03  0.80840369E+04                                 8.922486                            6.464599      -0.044554       2.002634                    0.999625      25.163204      70.604184       0.628088       0.434797      -1.053014      -0.042908      -0.013244       0.051879       0.068614       0.021183      -0.045907      -0.007650       0.024247       0.070624      -0.044063      -0.019456       0.063519             10.944636      11.226724       3.415706      -2.959509       6.859465      -2.574327      14.747718          -0.000003
           70              C       9.497990       3.435623       1.435049      -0.251611      38.074182 0.49567106E+03  0.12083174E+05                                 9.887818                            7.477859      -0.021952       1.951469                    0.999538      31.510958      93.289795       0.593918       0.423051      -1.056358       0.016952      -0.022846      -0.042747       0.051348       0.002049       0.001552       0.000106      -0.004331      -0.155976      -0.052024       0.023041       0.028983             11.816429       9.778623       1.721179      -2.353894       6.346582      -2.465656      19.324083          -0.000009
           71              C       7.345218       2.282596      12.708179       0.588371      22.595884 0.25867369E+03  0.54197816E+04                                 7.482921                            5.771382      -0.168503       1.997686                    0.999470      22.829976      64.990386       0.605394       0.482879      -1.010642      -0.022618      -0.017493      -0.045027       0.053338      -0.055478      -0.049871       0.035527       0.046158      -0.120510      -0.065942      -0.039890       0.105832              8.651947       7.134902       1.657826       2.458754       6.099977      -0.302323      12.720963           0.000001
           72              C      10.247514       2.767186      13.240801       0.589425      23.564934 0.25553986E+03  0.53325373E+04                                 7.647099                            5.701224      -0.259240       1.965291                    0.999154      22.804237      64.576524       0.615350       0.476989      -1.014753       0.024353      -0.012428      -0.038446       0.047176      -0.044433       0.078625      -0.027291       0.062754       0.049430      -0.068238      -0.047102       0.115340              9.083476       9.432228       1.390753      -4.742424       7.133329       0.975404      10.684871           0.000002
           73              C      10.056347       3.745233       9.764971       0.119240      25.622850 0.32938624E+03  0.72976820E+04                                 7.856524                            6.267704      -0.189253       1.970410                    0.997620      26.056180      75.142304       0.618136       0.447242      -1.034926       0.033635      -0.012013      -0.026761       0.044629       0.023931      -0.004275       0.036443      -0.006095      -0.045607      -0.047151       0.002736       0.044415              8.753853       8.863370      -2.253063      -0.429817       7.013898      -2.748394      10.384291          -0.000008
           74              C       9.594581       4.615143       8.817142      -0.207212      31.080991 0.42601850E+03  0.99507383E+04                                 8.544551                            6.862725       0.318029       2.081742                    0.999613      29.163455      83.177974       0.632533       0.414568      -1.066914      -0.002603      -0.000950       0.017459       0.017677      -0.015985      -0.005427       0.008282      -0.006657      -0.014346      -0.014099      -0.008205       0.022305              9.514753       8.339084      -2.368465       0.134671       8.114709      -4.006771      12.090466          -0.000014
           75              C      10.240937       4.760496       7.610066       0.199322      29.748811 0.35750873E+03  0.79735866E+04                                 8.539969                            6.404294       0.035248       2.046994                    0.999382      24.566587      67.942011       0.638340       0.430217      -1.059574      -0.019469       0.015427      -0.027071       0.036741       0.000146       0.023234      -0.004422      -0.007939       0.012326      -0.025049       0.001699       0.023351             10.287763       8.982901      -3.844582       1.547573       9.786044      -5.075376      12.094345          -0.000007
           76              C      11.345954       4.009756       7.416659      -0.219609      31.362773 0.43904208E+03  0.10318365E+05                                 8.536451                            6.924508       0.411035       2.104250                    0.999770      29.435536      83.839394       0.636353       0.409546      -1.071629       0.003406      -0.021353      -0.000804       0.021638       0.001734      -0.011653      -0.000979      -0.021689       0.051723      -0.022929       0.002191       0.020738              9.471162       9.346522      -3.346517       0.965774       8.819027      -3.327162      10.247937          -0.000014
           77              C      -0.310320       3.158117       8.432523       0.085654      26.164331 0.35430647E+03  0.79614395E+04                                 7.844538                            6.427562       0.017825       2.018739                    0.999326      26.646888      76.358072       0.623374       0.437265      -1.045068      -0.044604       0.002693       0.024330       0.050879       0.005776      -0.007101       0.036691       0.005057      -0.033539      -0.043071       0.009755       0.033316              8.609773       8.490533      -2.537053       0.195855       7.677591      -2.463865       9.661195          -0.000011
           78              C       9.792968       5.751999       6.567591      -0.235669      30.424706 0.41985430E+03  0.98529083E+04                                 8.674644                            6.861354      -0.216102       1.923971                    0.997742      29.801167      87.549063       0.620709       0.420487      -1.054312      -0.094679      -0.023326       0.025175       0.100708      -0.024642       0.008734       0.007970       0.015465      -0.016233      -0.028873       0.000169       0.028703             10.396958      10.683438      -3.236665       3.364917      10.225656      -3.810263      10.281781          -0.000013
           79              C       2.443818       2.474416      12.346467       0.108653      24.524965 0.31655911E+03  0.69089820E+04                                 7.472876                            6.036647       0.147719       2.073970                    0.999430      25.632484      72.159471       0.650098       0.431686      -1.049448      -0.019761       0.032998      -0.020360       0.043519      -0.024989      -0.028741      -0.004778      -0.022412       0.044268      -0.046765       0.012339       0.034427              8.221781      10.384515       1.307189       2.658719       9.015005       0.323456       5.265822          -0.000007
           80              C       3.559422       3.162674      12.755227      -0.201319      31.108211 0.44817855E+03  0.10626283E+05                                 8.627455                            7.099568       0.145692       2.027138                    0.998895      29.603593      85.708705       0.612536       0.421739      -1.059912      -0.004799      -0.015644      -0.001828       0.016466      -0.014561       0.009173       0.005411       0.003258      -0.023703      -0.019664       0.000617       0.019047              9.463473      11.336570       1.965789       3.076176      10.814070       0.782908       6.239780          -0.000011
           81              C       3.651457       4.529728      12.527529       0.187546      28.319694 0.37763578E+03  0.85585393E+04                                 8.314192                            6.638055      -0.074795       2.010689                    0.999503      25.062855      70.406406       0.617646       0.437562      -1.052641       0.020129       0.019176       0.023507       0.036407       0.008233      -0.001878       0.020812       0.017350       0.015999      -0.027296       0.007148       0.020147              9.559975      11.721520       2.251206       4.313366       9.893972       1.422426       7.064433          -0.000006
           82              C       2.581846       5.123377      11.940451      -0.202223      31.070508 0.44185611E+03  0.10457357E+05                                 8.640611                            7.057359       0.168371       2.037307                    0.998385      29.602419      86.113990       0.612252       0.422703      -1.057472      -0.026298       0.002552       0.024648       0.036133       0.004078      -0.022078       0.009096      -0.017257       0.013889      -0.028704       0.006644       0.022060              9.540950      11.938302       1.370237       3.525279      10.276904       0.329657       6.407643          -0.000011
           83              C       1.484916       4.385454      11.571470       0.108626      25.376771 0.33904572E+03  0.75415668E+04                                 7.684723                            6.273617       0.053345       2.033009                    0.999701      26.296568      75.182154       0.632548       0.435320      -1.045339       0.002412      -0.031947       0.054536       0.063250      -0.035406      -0.019096       0.003715      -0.005411       0.068684      -0.048885       0.008943       0.039941              8.436970      10.351264       1.955060       2.553558       9.633128       0.323327       5.326518          -0.000009
           84              C       4.857448       5.322300      12.993899      -0.229152      28.190696 0.41802589E+03  0.97942702E+04                                 8.206296                            6.824253      -0.158090       1.944838                    0.997451      29.633448      86.840697       0.625747       0.417771      -1.056563      -0.039426      -0.001587       0.088575       0.096967      -0.004552       0.009878       0.003555      -0.005968       0.005253      -0.013464       0.004249       0.009216              9.514821       9.229214       2.032508       3.105708       8.041973       3.242428      11.273277          -0.000012
           85              C       7.782581      -0.011731       3.686246      -0.009266      38.902145 0.44377679E+03  0.10450089E+05                                10.021257                            7.069381      -0.101699       1.972516                    0.999134      27.536679      78.322682       0.615916       0.422308      -1.064208      -0.004536       0.047484      -0.012361       0.049276       0.011122      -0.007293      -0.004170       0.001579       0.110018      -0.029544      -0.008657       0.038201             12.385540      12.309578       0.162951      -1.604841      19.394087       0.324427       5.452954          -0.000002
           86              C       6.467008       0.196354       4.062908      -0.027114      39.393734 0.45603656E+03  0.10796789E+05                                10.102180                            7.153290      -0.187516       1.945521                    0.998743      27.650009      78.490722       0.614848       0.420769      -1.066700       0.020945       0.025503       0.001966       0.033060      -0.000599      -0.001605      -0.009502      -0.009785       0.145007      -0.029166      -0.020508       0.049675             12.505466      14.468427       4.222121      -1.372396      17.482813       1.092539       5.565159          -0.000003
           87              C       6.037956       1.485390       4.357819      -0.089030      32.441513 0.41410167E+03  0.96334224E+04                                 8.879676                            6.834683       0.111012       2.010140                    0.999786      28.987120      83.336053       0.622403       0.423020      -1.058306       0.026320       0.007859      -0.002833       0.027614      -0.002100      -0.011059       0.001764       0.029262       0.013124      -0.017023      -0.003359       0.020382             10.195406      10.287310       2.252274      -1.454790      14.944524       0.640172       5.354383          -0.000011
           88              C       6.911656       2.555648       4.238483      -0.239733      35.437857 0.46266388E+03  0.11039823E+05                                 9.270430                            7.113600       0.205342       2.016483                    0.999805      30.791161      88.970116       0.625842       0.410152      -1.069011      -0.039395      -0.026073       0.006098       0.047634      -0.013673      -0.000648       0.009251      -0.047046      -0.037040      -0.021453      -0.013675       0.035128             10.635284      11.666624       2.338557      -2.368004      14.198320       0.044197       6.040908          -0.000014
           89              C       8.200528       2.345027       3.829312       0.268400      31.896395 0.36043250E+03  0.80839410E+04                                 8.922474                            6.464589      -0.044648       2.002607                    0.999625      25.163116      70.604095       0.628084       0.434800      -1.053011       0.042912       0.052971      -0.007788       0.068615       0.047861      -0.016300      -0.002581      -0.024261      -0.074891      -0.044067      -0.019454       0.063520             10.944618      11.226706       3.298248      -3.089861      15.194439      -1.703963       6.412711          -0.000003
           90              C       8.651278       1.070473       3.566087      -0.251622      38.074994 0.49568379E+03  0.12083567E+05                                 9.887949                            7.477951      -0.021925       1.951469                    0.999538      31.511448      93.291686       0.593914       0.423050      -1.056358      -0.016947      -0.040144      -0.027164       0.051348      -0.001345      -0.002209      -0.008174       0.074998       0.081938      -0.052030       0.023045       0.028985             11.816589       9.778747       2.519985      -1.467424      19.693761      -1.071960       5.977261          -0.000009
           91              C      10.804089      12.402383       3.590091       0.588374      22.595825 0.25867224E+03  0.54197439E+04                                 7.482919                            5.771375      -0.168565       1.997666                    0.999470      22.829888      64.990109       0.605393       0.482881      -1.010641       0.022616      -0.042964      -0.022075       0.053336       0.043834       0.060352       0.030921       0.090277       0.011840      -0.065942      -0.039883       0.105825              8.651951       7.134885      -2.273277      -1.904225      12.712030       0.388126       6.108939           0.000001
           92              C       7.901797      12.881797       4.127377       0.589435      23.564604 0.25553591E+03  0.53324317E+04                                 7.647027                            5.701180      -0.259249       1.965292                    0.999154      22.803985      64.575563       0.615353       0.476989      -1.014754      -0.024346      -0.036949      -0.016363       0.047177      -0.082813       0.036032      -0.020902       0.001617      -0.133942      -0.068246      -0.047092       0.115338              9.083382       9.432155       4.861177      -0.890676      10.444917       1.321191       7.373075           0.000002
           93              C       8.092954       9.323188       4.739145       0.119093      25.627626 0.32946628E+03  0.72999499E+04                                 7.857740                            6.268681      -0.189437       1.970316                    0.997621      26.059339      75.155688       0.618051       0.447273      -1.034901      -0.033611      -0.025321      -0.014714       0.044580       0.006724      -0.023372       0.032986       0.027037       0.053809      -0.047160       0.002710       0.044450              8.755216       8.864820       0.193298       2.285970      10.917338      -2.341403       6.483491          -0.000008
           94              C       8.554719       8.290139       5.505913      -0.207141      31.078860 0.42598147E+03  0.99496462E+04                                 8.544099                            6.862365       0.318105       2.081777                    0.999613      29.162296      83.173420       0.632559       0.414561      -1.066920       0.002594       0.017470       0.000841       0.017681       0.003736       0.016472       0.007002       0.005436       0.022011      -0.014102      -0.008210       0.022312              9.514227       8.338693      -0.379877       2.341566      12.874543      -3.509403       7.329447          -0.000014
           95              C       7.908359       7.074495       5.525116       0.199322      29.749221 0.35751547E+03  0.79737716E+04                                 8.540045                            6.404353       0.035222       2.046983                    0.999383      24.566724      67.942455       0.638337       0.430216      -1.059574       0.019415      -0.028548       0.012508       0.036720      -0.023088      -0.002538      -0.004091      -0.010944       0.003043      -0.025024       0.001681       0.023343             10.287854       8.982942      -1.938508       3.663075      13.118140      -4.727518       8.762481          -0.000007
           96              C       6.803338       6.960104       4.758349      -0.219637      31.362641 0.43904236E+03  0.10318377E+05                                 8.536437                            6.924523       0.411016       2.104245                    0.999770      29.435505      83.839409       0.636351       0.409548      -1.071627      -0.003409       0.001433      -0.021334       0.021652       0.011779      -0.000529       0.000601      -0.036759       0.006498      -0.022931       0.002174       0.020757              9.471123       9.346493      -1.308088       3.228082      10.919830      -3.107756       8.147047          -0.000014
           97              C       6.360114       8.058923       4.016820       0.085640      26.165602 0.35432990E+03  0.79620973E+04                                 7.844813                            6.427801       0.017914       2.018751                    0.999326      26.647580      76.360676       0.623359       0.437269      -1.045065       0.044609       0.023916       0.005205       0.050883       0.007668      -0.005015       0.034431       0.026720       0.031428      -0.043075       0.009761       0.033313              8.610066       8.490817      -0.458276       2.503050      10.149194      -2.205883       7.190187          -0.000011
           98              C       8.356328       5.934683       6.402990      -0.235652      30.424165 0.41984544E+03  0.98526542E+04                                 8.674560                            6.861296      -0.216146       1.923960                    0.997743      29.800953      87.548401       0.620709       0.420489      -1.054310       0.094676       0.027464      -0.020590       0.100706      -0.011253       0.023593       0.007756       0.017494      -0.010164      -0.028869       0.000171       0.028698             10.396841      10.683308      -3.682782       2.869658      11.068201      -3.722186       9.439014          -0.000013
           99              C       3.605989      12.022706       3.743307       0.108725      24.521243 0.31649725E+03  0.69072603E+04                                 7.471933                            6.035887       0.147990       2.074087                    0.999431      25.630176      72.149872       0.650170       0.431662      -1.049468       0.019812      -0.023687       0.030718       0.043557       0.025991       0.027874      -0.003535      -0.034130       0.008806      -0.046764       0.012316       0.034449              8.220722      10.382898      -2.508151      -1.575980       5.238776      -0.070884       9.040493          -0.000007
          100              C       2.490388      12.357775       4.470296      -0.201325      31.109447 0.44820248E+03  0.10627010E+05                                 8.627764                            7.099827       0.145758       2.027149                    0.998896      29.604292      85.711827       0.612515       0.421748      -1.059905       0.004804      -0.000199      -0.015750       0.016468      -0.010646       0.013526       0.004238       0.014492       0.009959      -0.019669       0.000622       0.019046              9.463822      11.336946      -2.855473      -2.274766       6.127572       0.293558      10.926948          -0.000011
          101              C       2.398357      11.989329       5.806310       0.187546      28.319559 0.37763233E+03  0.85584458E+04                                 8.314180                            6.638034      -0.074770       2.010697                    0.999503      25.062803      70.406315       0.617646       0.437563      -1.052639      -0.020131       0.021384       0.021508       0.036403       0.002726      -0.007999       0.022088       0.005148      -0.020610      -0.027303       0.007152       0.020151              9.559977      11.721508      -4.056249      -2.686980       6.801097       1.099457      10.157324          -0.000006
          102              C       3.467968      11.343772       6.335777      -0.202241      31.071226 0.44186850E+03  0.10457711E+05                                 8.640646                            7.057348       0.168551       2.037352                    0.998384      29.602818      86.115042       0.612267       0.422689      -1.057481       0.026288       0.024254       0.005096       0.036129       0.022380      -0.001762       0.008726      -0.013729       0.024479      -0.028697       0.006631       0.022065              9.541016      11.938330      -3.363924      -1.728997       6.381286      -0.077140      10.303430          -0.000011
          103              C       4.564894      11.053425       5.563523       0.108655      25.376019 0.33903212E+03  0.75411970E+04                                 7.684608                            6.273514       0.053291       2.032999                    0.999701      26.296141      75.180868       0.632549       0.435324      -1.045336      -0.002406       0.057562      -0.026124       0.063258       0.015314       0.037195       0.006907      -0.035946      -0.022898      -0.048883       0.008941       0.039942              8.436855      10.351109      -2.336668      -2.209715       5.306104      -0.128471       9.653354          -0.000009
          104              C       1.192371      12.370863       6.643033      -0.229153      28.190708 0.41802530E+03  0.97942534E+04                                 8.206296                            6.824250      -0.158090       1.944838                    0.997451      29.633419      86.840610       0.625747       0.417771      -1.056563       0.039424       0.088261       0.007618       0.096966      -0.010302       0.003490       0.003442      -0.004887       0.008519      -0.013465       0.004242       0.009222              9.514832       9.229213      -2.877830      -2.344097      10.568561       3.506283       8.746722          -0.000012
          105              C       1.732865       8.691486      13.345597      -0.009255      38.901865 0.44377396E+03  0.10450002E+05                                10.021204                            7.069352      -0.101724       1.972506                    0.999134      27.536564      78.322182       0.615918       0.422307      -1.064209      -0.004559       0.017207      -0.045949       0.049276       0.008442      -0.010295       0.001700      -0.054447      -0.058140      -0.029534      -0.008659       0.038193             12.385472      12.309506       1.613067       0.004594       5.536278      -1.122649      19.310631          -0.000002
          106              C       0.417290       8.338472      13.099518      -0.027111      39.393560 0.45603349E+03  0.10796706E+05                                10.102204                            7.153302      -0.187608       1.945496                    0.998743      27.649846      78.490426       0.614843       0.420773      -1.066697       0.020930       0.000704      -0.025569       0.033051       0.001540       0.000758      -0.002310      -0.078621      -0.061520      -0.029162      -0.020507       0.049669             12.505508      14.468430       1.803462      -4.056785       5.468010      -0.162073      17.580083          -0.000003
          107              C      -0.011768       8.179032      11.786823      -0.089040      32.441504 0.41410178E+03  0.96334165E+04                                 8.879641                            6.834657       0.111076       2.010159                    0.999786      28.987105      83.335716       0.622408       0.423017      -1.058309       0.026321       0.003634      -0.007525       0.027616       0.010774       0.003229       0.003913       0.008663      -0.048671      -0.017020      -0.003353       0.020373             10.195369      10.287251       1.680826      -2.088998       5.325554      -0.364265      14.973301          -0.000010
          108              C       0.861929       8.408876      10.734747      -0.239734      35.437833 0.46266328E+03  0.11039803E+05                                 9.270416                            7.113588       0.205369       2.016488                    0.999805      30.791155      88.970006       0.625844       0.410151      -1.069011      -0.039396      -0.008772       0.025298       0.047634      -0.000778       0.013661       0.004716      -0.003550       0.093438      -0.021451      -0.013668       0.035120             10.635272      11.666595       2.598069      -2.079969       6.119756      -0.799387      14.119464          -0.000014
          109              C       2.150803       8.793960      10.986724       0.268394      31.896633 0.36043614E+03  0.80840355E+04                                 8.922486                            6.464599      -0.044554       2.002634                    0.999625      25.163202      70.604177       0.628088       0.434797      -1.053014       0.042908       0.013244      -0.051879       0.068614       0.021183      -0.045907      -0.007650       0.024247       0.070624      -0.044063      -0.019456       0.063519             10.944635      11.226724       3.415706      -2.959508       6.859465      -2.574327      14.747717          -0.000003
          110              C       2.601558       8.923390      12.281724      -0.251611      38.074178 0.49567098E+03  0.12083172E+05                                 9.887817                            7.477859      -0.021952       1.951469                    0.999538      31.510956      93.289789       0.593918       0.423051      -1.056358      -0.016952       0.022846       0.042747       0.051349       0.002049       0.001552       0.000106      -0.004331      -0.155976      -0.052024       0.023041       0.028983             11.816428       9.778623       1.721179      -2.353894       6.346582      -2.465655      19.324081          -0.000009
          111              C       4.754330      10.076417       1.008594       0.588371      22.595882 0.25867367E+03  0.54197810E+04                                 7.482920                            5.771382      -0.168503       1.997686                    0.999470      22.829976      64.990388       0.605394       0.482879      -1.010642       0.022618       0.017493       0.045027       0.053338      -0.055478      -0.049871       0.035527       0.046158      -0.120510      -0.065942      -0.039890       0.105832              8.651947       7.134901       1.657826       2.458753       6.099977      -0.302323      12.720963           0.000001
          112              C       1.852034       9.591827       0.475972       0.589425      23.564929 0.25553980E+03  0.53325358E+04                                 7.647099                            5.701223      -0.259241       1.965291                    0.999154      22.804235      64.576521       0.615350       0.476990      -1.014753      -0.024353       0.012428       0.038446       0.047176      -0.044433       0.078625      -0.027291       0.062754       0.049430      -0.068238      -0.047102       0.115340              9.083476       9.432227       1.390753      -4.742423       7.133329       0.975404      10.684870           0.000002
          113              C       2.043201       8.613780       3.951802       0.119240      25.622858 0.32938638E+03  0.72976858E+04                                 7.856525                            6.267705      -0.189254       1.970410                    0.997620      26.056186      75.142325       0.618136       0.447242      -1.034926      -0.033634       0.012013       0.026761       0.044629       0.023931      -0.004275       0.036443      -0.006095      -0.045607      -0.047151       0.002736       0.044415              8.753855       8.863372      -2.253064      -0.429817       7.013899      -2.748394      10.384293          -0.000008
          114              C       2.504967       7.743870       4.899631      -0.207212      31.080988 0.42601843E+03  0.99507362E+04                                 8.544551                            6.862724       0.318029       2.081742                    0.999613      29.163454      83.177969       0.632533       0.414568      -1.066914       0.002603       0.000951      -0.017459       0.017677      -0.015985      -0.005427       0.008282      -0.006657      -0.014346      -0.014099      -0.008205       0.022305              9.514752       8.339084      -2.368465       0.134671       8.114708      -4.006771      12.090465          -0.000014
          115              C       1.858611       7.598517       6.106707       0.199323      29.748814 0.35750876E+03  0.79735875E+04                                 8.539970                            6.404294       0.035248       2.046993                    0.999382      24.566588      67.942017       0.638340       0.430217      -1.059573       0.019469      -0.015427       0.027071       0.036741       0.000146       0.023234      -0.004422      -0.007939       0.012326      -0.025049       0.001699       0.023351             10.287764       8.982902      -3.844583       1.547573       9.786045      -5.075377      12.094346          -0.000007
          116              C       0.753594       8.349257       6.300114      -0.219609      31.362769 0.43904203E+03  0.10318364E+05                                 8.536450                            6.924507       0.411036       2.104250                    0.999770      29.435532      83.839375       0.636354       0.409546      -1.071629      -0.003406       0.021353       0.000804       0.021638       0.001734      -0.011653      -0.000979      -0.021689       0.051723      -0.022929       0.002191       0.020738              9.471161       9.346521      -3.346517       0.965774       8.819027      -3.327161      10.247935          -0.000014
          117              C      12.409868       9.200896       5.284250       0.085655      26.164317 0.35430621E+03  0.79614322E+04                                 7.844535                            6.427559       0.017826       2.018739                    0.999326      26.646879      76.358035       0.623375       0.437265      -1.045068       0.044604      -0.002693      -0.024330       0.050879       0.005776      -0.007101       0.036691       0.005057      -0.033539      -0.043071       0.009755       0.033316              8.609769       8.490531      -2.537053       0.195854       7.677588      -2.463863       9.661189          -0.000012
          118              C       2.306580       6.607014       7.149182      -0.235669      30.424718 0.41985449E+03  0.98529138E+04                                 8.674646                            6.861356      -0.216102       1.923971                    0.997742      29.801173      87.549088       0.620709       0.420487      -1.054312       0.094679       0.023326      -0.025175       0.100708      -0.024642       0.008734       0.007970       0.015465      -0.016233      -0.028873       0.000169       0.028703             10.396962      10.683442      -3.236667       3.364919      10.225660      -3.810266      10.281785          -0.000012
          119              C       9.655730       9.884597       1.370306       0.108653      24.524967 0.31655915E+03  0.69089830E+04                                 7.472876                            6.036647       0.147719       2.073970                    0.999430      25.632485      72.159471       0.650098       0.431686      -1.049448       0.019761      -0.032998       0.020359       0.043519      -0.024989      -0.028741      -0.004778      -0.022412       0.044268      -0.046765       0.012339       0.034427              8.221781      10.384516       1.307189       2.658719       9.015005       0.323456       5.265822          -0.000007
          120              C       8.540126       9.196339       0.961546      -0.201318      31.108206 0.44817848E+03  0.10626281E+05                                 8.627455                            7.099567       0.145692       2.027138                    0.998895      29.603589      85.708693       0.612536       0.421739      -1.059912       0.004799       0.015644       0.001828       0.016466      -0.014561       0.009173       0.005411       0.003258      -0.023703      -0.019664       0.000617       0.019047              9.463472      11.336569       1.965789       3.076175      10.814069       0.782907       6.239779          -0.000011
          121              C       8.448091       7.829285       1.189244       0.187546      28.319692 0.37763576E+03  0.85585388E+04                                 8.314192                            6.638055      -0.074795       2.010689                    0.999503      25.062854      70.406405       0.617646       0.437562      -1.052641      -0.020129      -0.019176      -0.023507       0.036407       0.008233      -0.001878       0.020812       0.017350       0.015999      -0.027296       0.007148       0.020147              9.559975      11.721521       2.251206       4.313366       9.893972       1.422426       7.064433          -0.000006
          122              C       9.517702       7.235636       1.776322      -0.202223      31.070510 0.44185613E+03  0.10457358E+05                                 8.640611                            7.057359       0.168371       2.037307                    0.998385      29.602420      86.113995       0.612252       0.422703      -1.057472       0.026298      -0.002552      -0.024648       0.036133       0.004078      -0.022078       0.009096      -0.017257       0.013889      -0.028704       0.006644       0.022060              9.540950      11.938303       1.370237       3.525279      10.276904       0.329657       6.407643          -0.000011
          123              C      10.614632       7.973559       2.145303       0.108626      25.376774 0.33904578E+03  0.75415685E+04                                 7.684723                            6.273617       0.053345       2.033009                    0.999701      26.296570      75.182160       0.632548       0.435320      -1.045339      -0.002412       0.031947      -0.054536       0.063251      -0.035406      -0.019096       0.003715      -0.005411       0.068684      -0.048885       0.008943       0.039941              8.436971      10.351265       1.955061       2.553558       9.633129       0.323328       5.326518          -0.000009
          124              C       7.242100       7.036713       0.722874      -0.229152      28.190689 0.41802575E+03  0.97942661E+04                                 8.206294                            6.824251      -0.158090       1.944838                    0.997451      29.633444      86.840680       0.625747       0.417771      -1.056564       0.039426       0.001587      -0.088575       0.096967      -0.004552       0.009878       0.003555      -0.005968       0.005253      -0.013464       0.004249       0.009216              9.514819       9.229212       2.032507       3.105707       8.041972       3.242427      11.273273          -0.000012
          125              C       4.316967      12.370744      10.030527      -0.009266      38.902155 0.44377691E+03  0.10450093E+05                                10.021259                            7.069382      -0.101700       1.972516                    0.999134      27.536683      78.322700       0.615915       0.422308      -1.064208       0.004536      -0.047484       0.012362       0.049276       0.011122      -0.007293      -0.004170       0.001579       0.110018      -0.029544      -0.008657       0.038201             12.385542      12.309580       0.162950      -1.604841      19.394092       0.324427       5.452955          -0.000003
          126              C       5.632540      12.162659       9.653865      -0.027115      39.393743 0.45603668E+03  0.10796792E+05                                10.102182                            7.153291      -0.187516       1.945521                    0.998743      27.650013      78.490736       0.614848       0.420769      -1.066700      -0.020945      -0.025503      -0.001966       0.033060      -0.000599      -0.001605      -0.009502      -0.009785       0.145007      -0.029166      -0.020508       0.049675             12.505468      14.468430       4.222122      -1.372396      17.482815       1.092539       5.565160          -0.000003
          127              C       6.061592      10.873623       9.358954      -0.089030      32.441501 0.41410148E+03  0.96334168E+04                                 8.879674                            6.834681       0.111012       2.010140                    0.999786      28.987113      83.336028       0.622403       0.423020      -1.058306      -0.026320      -0.007859       0.002833       0.027614      -0.002100      -0.011059       0.001764       0.029262       0.013124      -0.017023      -0.003359       0.020382             10.195403      10.287308       2.252273      -1.454789      14.944519       0.640172       5.354382          -0.000011
          128              C       5.187892       9.803365       9.478290      -0.239733      35.437859 0.46266391E+03  0.11039824E+05                                 9.270430                            7.113601       0.205342       2.016482                    0.999805      30.791161      88.970117       0.625842       0.410152      -1.069011       0.039396       0.026073      -0.006098       0.047634      -0.013673      -0.000648       0.009251      -0.047046      -0.037040      -0.021453      -0.013675       0.035128             10.635285      11.666625       2.338558      -2.368004      14.198320       0.044196       6.040909          -0.000014
          129              C       3.899020      10.013986       9.887461       0.268400      31.896391 0.36043245E+03  0.80839397E+04                                 8.922474                            6.464589      -0.044648       2.002607                    0.999625      25.163114      70.604090       0.628084       0.434800      -1.053011      -0.042912      -0.052971       0.007788       0.068615       0.047861      -0.016300      -0.002581      -0.024261      -0.074891      -0.044067      -0.019454       0.063520             10.944618      11.226705       3.298248      -3.089861      15.194439      -1.703963       6.412710          -0.000003
          130              C       3.448270      11.288540      10.150686      -0.251622      38.074990 0.49568371E+03  0.12083565E+05                                 9.887949                            7.477951      -0.021925       1.951469                    0.999538      31.511445      93.291679       0.593914       0.423050      -1.056358       0.016948       0.040144       0.027164       0.051348      -0.001344      -0.002209      -0.008174       0.074998       0.081939      -0.052030       0.023045       0.028985             11.816590       9.778746       2.519985      -1.467424      19.693762      -1.071960       5.977261          -0.000009
          131              C       1.295459      -0.043370      10.126682       0.588375      22.595821 0.25867218E+03  0.54197426E+04                                 7.482919                            5.771375      -0.168565       1.997666                    0.999470      22.829887      64.990110       0.605393       0.482881      -1.010641      -0.022616       0.042964       0.022075       0.053336       0.043834       0.060352       0.030921       0.090277       0.011840      -0.065942      -0.039883       0.105825              8.651951       7.134884      -2.273277      -1.904225      12.712030       0.388126       6.108939           0.000001
          132              C       4.197751      -0.522784       9.589396       0.589435      23.564601 0.25553587E+03  0.53324307E+04                                 7.647026                            5.701179      -0.259249       1.965292                    0.999154      22.803984      64.575561       0.615353       0.476989      -1.014754       0.024346       0.036949       0.016363       0.047177      -0.082813       0.036032      -0.020902       0.001617      -0.133942      -0.068246      -0.047092       0.115338              9.083382       9.432154       4.861176      -0.890676      10.444916       1.321191       7.373074           0.000002
          133              C       4.006594       3.035825       8.977628       0.119093      25.627635 0.32946641E+03  0.72999537E+04                                 7.857742                            6.268683      -0.189438       1.970315                    0.997621      26.059346      75.155717       0.618051       0.447273      -1.034901       0.033611       0.025321       0.014714       0.044580       0.006724      -0.023372       0.032986       0.027037       0.053809      -0.047160       0.002710       0.044450              8.755219       8.864823       0.193298       2.285971      10.917341      -2.341404       6.483493          -0.000008
          134              C       3.544829       4.068874       8.210860      -0.207141      31.078862 0.42598148E+03  0.99496465E+04                                 8.544099                            6.862365       0.318105       2.081777                    0.999613      29.162298      83.173427       0.632559       0.414561      -1.066920      -0.002594      -0.017469      -0.000841       0.017681       0.003736       0.016472       0.007001       0.005436       0.022010      -0.014103      -0.008210       0.022312              9.514228       8.338693      -0.379877       2.341566      12.874543      -3.509404       7.329447          -0.000014
          135              C       4.191189       5.284518       8.191657       0.199322      29.749225 0.35751551E+03  0.79737728E+04                                 8.540046                            6.404353       0.035221       2.046983                    0.999383      24.566726      67.942462       0.638337       0.430216      -1.059574      -0.019415       0.028548      -0.012508       0.036720      -0.023088      -0.002538      -0.004091      -0.010944       0.003043      -0.025024       0.001681       0.023343             10.287856       8.982943      -1.938508       3.663076      13.118142      -4.727519       8.762482          -0.000007
          136              C       5.296210       5.398909       8.958424      -0.219637      31.362642 0.43904237E+03  0.10318377E+05                                 8.536437                            6.924523       0.411017       2.104246                    0.999770      29.435504      83.839405       0.636351       0.409548      -1.071627       0.003409      -0.001433       0.021334       0.021652       0.011779      -0.000529       0.000601      -0.036759       0.006498      -0.022931       0.002175       0.020757              9.471124       9.346494      -1.308089       3.228083      10.919830      -3.107756       8.147048          -0.000014
          137              C       5.739434       4.300090       9.699953       0.085640      26.165589 0.35432967E+03  0.79620908E+04                                 7.844810                            6.427798       0.017914       2.018751                    0.999326      26.647572      76.360641       0.623359       0.437268      -1.045065      -0.044609      -0.023916      -0.005205       0.050883       0.007668      -0.005014       0.034431       0.026720       0.031428      -0.043075       0.009761       0.033313              8.610062       8.490815      -0.458275       2.503050      10.149187      -2.205881       7.190185          -0.000011
          138              C       3.743220       6.424330       7.313783      -0.235653      30.424178 0.41984563E+03  0.98526601E+04                                 8.674564                            6.861299      -0.216147       1.923960                    0.997743      29.800960      87.548432       0.620709       0.420489      -1.054310      -0.094676      -0.027464       0.020590       0.100706      -0.011253       0.023593       0.007756       0.017494      -0.010164      -0.028869       0.000171       0.028698             10.396846      10.683313      -3.682785       2.869661      11.068207      -3.722189       9.439018          -0.000013
          139              C       8.493559       0.336307       9.973466       0.108725      24.521243 0.31649726E+03  0.69072605E+04                                 7.471933                            6.035887       0.147990       2.074087                    0.999431      25.630175      72.149867       0.650170       0.431662      -1.049468      -0.019812       0.023687      -0.030718       0.043557       0.025991       0.027874      -0.003535      -0.034130       0.008806      -0.046764       0.012316       0.034449              8.220722      10.382899      -2.508152      -1.575980       5.238776      -0.070883       9.040492          -0.000007
          140              C       9.609160       0.001238       9.246477      -0.201325      31.109439 0.44820235E+03  0.10627006E+05                                 8.627763                            7.099826       0.145758       2.027149                    0.998896      29.604286      85.711806       0.612515       0.421748      -1.059905      -0.004804       0.000199       0.015750       0.016468      -0.010646       0.013525       0.004238       0.014492       0.009959      -0.019668       0.000622       0.019046              9.463821      11.336945      -2.855472      -2.274765       6.127571       0.293557      10.926946          -0.000011
          141              C       9.701191       0.369684       7.910463       0.187546      28.319558 0.37763231E+03  0.85584453E+04                                 8.314181                            6.638034      -0.074770       2.010698                    0.999503      25.062802      70.406315       0.617645       0.437564      -1.052639       0.020131      -0.021384      -0.021508       0.036403       0.002726      -0.007999       0.022088       0.005148      -0.020610      -0.027303       0.007152       0.020151              9.559977      11.721510      -4.056250      -2.686980       6.801097       1.099457      10.157324          -0.000006
          142              C       8.631580       1.015241       7.380996      -0.202241      31.071225 0.44186848E+03  0.10457710E+05                                 8.640646                            7.057348       0.168551       2.037352                    0.998384      29.602817      86.115039       0.612268       0.422689      -1.057481      -0.026288      -0.024254      -0.005096       0.036129       0.022380      -0.001762       0.008726      -0.013729       0.024479      -0.028697       0.006631       0.022065              9.541015      11.938330      -3.363924      -1.728997       6.381286      -0.077140      10.303430          -0.000011
          143              C       7.534654       1.305588       8.153250       0.108655      25.376019 0.33903211E+03  0.75411966E+04                                 7.684608                            6.273514       0.053292       2.032999                    0.999701      26.296141      75.180867       0.632549       0.435324      -1.045336       0.002406      -0.057562       0.026124       0.063258       0.015314       0.037195       0.006907      -0.035946      -0.022898      -0.048883       0.008941       0.039942              8.436855      10.351109      -2.336668      -2.209716       5.306104      -0.128471       9.653353          -0.000009
          144              C      10.907177      -0.011850       7.073740      -0.229152      28.190704 0.41802522E+03  0.97942512E+04                                 8.206295                            6.824249      -0.158090       1.944838                    0.997451      29.633418      86.840605       0.625747       0.417771      -1.056563      -0.039424      -0.088262      -0.007618       0.096966      -0.010302       0.003490       0.003442      -0.004886       0.008519      -0.013465       0.004242       0.009222              9.514830       9.229212      -2.877828      -2.344096      10.568558       3.506281       8.746721          -0.000012
          145              N      -0.940915       3.036727       9.605582      -0.213532      32.737559 0.51205011E+03  0.12356398E+05                                 8.585114                            7.376764      -0.193827       1.973906                    0.997074      27.652996      76.732995       0.636907       0.398520      -1.092029      -0.047032       0.085595      -0.093587       0.135267       0.000986      -0.043626       0.039270       0.057664       0.006713      -0.064351      -0.002111       0.066462              9.256786      10.191937      -2.407526      -0.293947       6.923268      -1.465653      10.655153          -0.000005
          146              N       1.400237       3.065250      11.759938      -0.216611      33.795572 0.50495138E+03  0.12107204E+05                                 8.718080                            7.262581      -0.043197       2.016965                    0.998799      27.469264      75.257176       0.652151       0.391709      -1.099956       0.104855       0.067291       0.059322       0.137992      -0.044233      -0.014561      -0.019156      -0.065405      -0.006364      -0.061898       0.003842       0.058056              9.638554      12.194836       1.146657       2.842130      10.708841       0.055081       6.011985          -0.000004
          147              N       6.990713       9.238244       4.017917      -0.213437      32.732732 0.51195280E+03  0.12353376E+05                                 8.584043                            7.375875      -0.193546       1.974032                    0.997073      27.650245      76.721499       0.636974       0.398500      -1.092051       0.047077      -0.101985       0.075457       0.135318       0.043478       0.003591       0.041732       0.033983      -0.064483      -0.064324      -0.002142       0.066466              9.255588      10.190724       0.042480       2.424709      10.916130      -1.048281       6.659911          -0.000005
          148              N       4.649569      11.377987       4.270031      -0.216696      33.800052 0.50503462E+03  0.12109773E+05                                 8.719050                            7.263339      -0.043488       2.016839                    0.998799      27.471560      75.266769       0.652091       0.391726      -1.099938      -0.104836       0.051980       0.073098       0.137970       0.009904       0.045493      -0.022434      -0.033822       0.088268      -0.061879       0.003839       0.058040              9.639688      12.196394      -2.708040      -1.436004       6.051880      -0.431216      10.670790          -0.000004
          149              N      13.040463       9.322286       4.111191      -0.213532      32.737565 0.51205022E+03  0.12356401E+05                                 8.585115                            7.376765      -0.193827       1.973906                    0.997074      27.652999      76.733003       0.636907       0.398520      -1.092029       0.047032      -0.085595       0.093587       0.135267       0.000986      -0.043626       0.039270       0.057664       0.006713      -0.064351      -0.002111       0.066462              9.256787      10.191939      -2.407526      -0.293948       6.923268      -1.465653      10.655154          -0.000005
          150              N      10.699311       9.293763       1.956835      -0.216611      33.795570 0.50495134E+03  0.12107202E+05                                 8.718079                            7.262581      -0.043197       2.016965                    0.998799      27.469263      75.257170       0.652151       0.391709      -1.099956      -0.104855      -0.067291      -0.059322       0.137992      -0.044233      -0.014561      -0.019156      -0.065405      -0.006364      -0.061898       0.003842       0.058056              9.638553      12.194836       1.146657       2.842130      10.708840       0.055081       6.011985          -0.000004
          151              N       5.108835       3.120769       9.698856      -0.213437      32.732738 0.51195290E+03  0.12353379E+05                                 8.584045                            7.375876      -0.193546       1.974032                    0.997073      27.650248      76.721513       0.636974       0.398500      -1.092051      -0.047078       0.101985      -0.075457       0.135318       0.043478       0.003591       0.041732       0.033982      -0.064483      -0.064324      -0.002142       0.066466              9.255590      10.190727       0.042480       2.424709      10.916131      -1.048281       6.659912          -0.000005
          152              N       7.449979       0.981026       9.446742      -0.216696      33.800050 0.50503459E+03  0.12109772E+05                                 8.719049                            7.263338      -0.043488       2.016839                    0.998799      27.471559      75.266765       0.652092       0.391726      -1.099938       0.104836      -0.051980      -0.073098       0.137970       0.009904       0.045493      -0.022434      -0.033823       0.088268      -0.061879       0.003839       0.058040              9.639688      12.196394      -2.708039      -1.436004       6.051880      -0.431216      10.670789          -0.000004
          153              O       6.465525       1.397741      12.413680      -0.562504      32.387478 0.49547533E+03  0.11679407E+05                                 8.005800                            6.835328       0.461581       2.202924                    0.996953      27.395577      71.489971       0.734817       0.353613      -1.142413       0.015504       0.015927      -0.017378       0.028214       0.033226       0.029023       0.061840       0.042095      -0.031336      -0.075213      -0.007698       0.082911              8.725139       8.833185       2.457222       3.162243       7.115140       2.109887      10.227091          -0.000008
          154              O       7.701249       3.151132      11.933318      -0.573420      31.370213 0.52169655E+03  0.12446208E+05                                 7.868938                            7.082672       0.661632       2.262047                    0.995891      27.664659      72.420785       0.711999       0.360585      -1.137842       0.017731      -0.021975       0.008782       0.029571      -0.039757      -0.063565      -0.045162      -0.007541      -0.102991      -0.106466       0.045631       0.060835              8.388577       7.522336       0.695652      -0.818752       7.048858      -2.416287      10.594537          -0.000016
          155              O      10.377518       1.800924      12.436861      -0.568882      34.694428 0.52218140E+03  0.12499644E+05                                 8.486152                            7.080693       0.266811       2.134616                    0.995754      27.859000      73.801013       0.710671       0.360049      -1.134716       0.015024       0.038742       0.001218       0.041571      -0.048848      -0.008493       0.050040       0.021943       0.045362      -0.072742       0.000518       0.072225              9.566646       8.845542      -1.270289      -3.899754       7.782479       3.504912      12.071918          -0.000005
          156              O      -1.227633       3.812136      13.139297      -0.565310      31.750013 0.50820254E+03  0.12041602E+05                                 7.859334                            6.952857       0.704673       2.263037                    0.997934      27.815974      72.499254       0.724666       0.356715      -1.141247      -0.008966       0.003508      -0.000927       0.009672       0.018663       0.060241      -0.052952      -0.009577      -0.147761      -0.106637       0.043573       0.063065              8.343839       9.216751       3.546706      -1.595732       9.335493      -0.007419       6.479272          -0.000014
          157              O      11.683778      12.201375       2.679434      -0.562504      32.387351 0.49547198E+03  0.11679308E+05                                 8.005777                            6.835303       0.461713       2.202966                    0.996953      27.395503      71.489705       0.734819       0.353613      -1.142413      -0.015502      -0.018933       0.014037       0.028210      -0.025413      -0.036057       0.061064       0.049560      -0.008976      -0.075218      -0.007691       0.082909              8.725122       8.833147      -2.889958      -2.772349       9.757644       2.385833       7.584576          -0.000008
          158              O      10.448058      11.541510       4.373456      -0.573415      31.369266 0.52167582E+03  0.12445573E+05                                 7.868728                            7.082488       0.661721       2.262079                    0.995893      27.664319      72.419167       0.712016       0.360581      -1.137847      -0.017726       0.011014      -0.020949       0.029571       0.059092       0.046143      -0.049903       0.037790       0.033038      -0.106469       0.045641       0.060828              8.388349       7.522123       0.886547      -0.606845      11.055172      -1.997865       6.587752          -0.000016
          159              O       7.771786      12.182558       3.082845      -0.568878      34.693530 0.52216582E+03  0.12499168E+05                                 8.485985                            7.080572       0.266841       2.134634                    0.995754      27.858673      73.799662       0.710680       0.360047      -1.134718      -0.015030      -0.002815       0.038654       0.041568       0.003383       0.049465       0.052451      -0.001016      -0.023499      -0.072749       0.000509       0.072239              9.566439       8.845381       3.746641       1.668404      11.301274       3.872265       8.552662          -0.000005
          160              O       7.277447      12.672316       5.156135      -0.565305      31.750081 0.50820480E+03  0.12041673E+05                                 7.859369                            6.952895       0.704691       2.263046                    0.997934      27.815906      72.499230       0.724660       0.356717      -1.141245       0.008964      -0.001288       0.003388       0.009670      -0.057978      -0.024823      -0.059936       0.057309       0.052869      -0.106640       0.043576       0.063063              8.343873       9.216794       1.955482      -3.361792       6.511653      -0.302308       9.303171          -0.000014
          161              O       5.634023      10.961272       1.303093      -0.562504      32.387496 0.49547564E+03  0.11679417E+05                                 8.005804                            6.835331       0.461580       2.202923                    0.996953      27.395581      71.489993       0.734817       0.353613      -1.142413      -0.015504      -0.015927       0.017378       0.028214       0.033226       0.029023       0.061840       0.042095      -0.031336      -0.075213      -0.007698       0.082911              8.725143       8.833189       2.457224       3.162245       7.115143       2.109889      10.227097          -0.000008
          162              O       4.398299       9.207881       1.783455      -0.573421      31.370217 0.52169664E+03  0.12446211E+05                                 7.868938                            7.082673       0.661633       2.262047                    0.995891      27.664661      72.420792       0.711999       0.360585      -1.137842      -0.017731       0.021975      -0.008782       0.029571      -0.039757      -0.063565      -0.045162      -0.007541      -0.102991      -0.106465       0.045631       0.060835              8.388578       7.522337       0.695652      -0.818753       7.048858      -2.416287      10.594538          -0.000016
          163              O       1.722030      10.558089       1.279912      -0.568882      34.694430 0.52218144E+03  0.12499645E+05                                 8.486152                            7.080693       0.266811       2.134616                    0.995754      27.859001      73.801017       0.710671       0.360049      -1.134716      -0.015024      -0.038742      -0.001218       0.041571      -0.048848      -0.008493       0.050040       0.021943       0.045362      -0.072742       0.000518       0.072225              9.566647       8.845542      -1.270289      -3.899754       7.782480       3.504912      12.071918          -0.000005
          164              O      13.327181       8.546877       0.577476      -0.565311      31.750026 0.50820282E+03  0.12041610E+05                                 7.859337                            6.952860       0.704673       2.263037                    0.997934      27.815979      72.499275       0.724665       0.356715      -1.141247       0.008966      -0.003508       0.000926       0.009672       0.018663       0.060241      -0.052952      -0.009577      -0.147761      -0.106637       0.043573       0.063065              8.343842       9.216755       3.546707      -1.595732       9.335496      -0.007419       6.479274          -0.000014
          165              O       0.415770       0.157638      11.037339      -0.562505      32.387367 0.49547227E+03  0.11679317E+05                                 8.005781                            6.835306       0.461712       2.202965                    0.996953      27.395506      71.489724       0.734819       0.353613      -1.142413       0.015502       0.018933      -0.014037       0.028210      -0.025413      -0.036057       0.061064       0.049560      -0.008976      -0.075218      -0.007691       0.082909              8.725127       8.833151      -2.889960      -2.772350       9.757649       2.385834       7.584579          -0.000008
          166              O       1.651490       0.817503       9.343317      -0.573415      31.369276 0.52167604E+03  0.12445580E+05                                 7.868730                            7.082490       0.661721       2.262078                    0.995893      27.664324      72.419185       0.712016       0.360581      -1.137847       0.017726      -0.011014       0.020950       0.029571       0.059092       0.046143      -0.049903       0.037790       0.033038      -0.106469       0.045640       0.060828              8.388351       7.522125       0.886547      -0.606845      11.055175      -1.997866       6.587754          -0.000016
          167              O       4.327762       0.176455      10.633928      -0.568878      34.693533 0.52216588E+03  0.12499170E+05                                 8.485985                            7.080573       0.266841       2.134634                    0.995754      27.858675      73.799668       0.710680       0.360047      -1.134718       0.015030       0.002815      -0.038654       0.041568       0.003383       0.049465       0.052451      -0.001016      -0.023499      -0.072749       0.000509       0.072239              9.566439       8.845381       3.746641       1.668404      11.301274       3.872265       8.552663          -0.000005
          168              O       4.822101      -0.313303       8.560638      -0.565306      31.750095 0.50820507E+03  0.12041682E+05                                 7.859372                            6.952897       0.704690       2.263046                    0.997934      27.815910      72.499250       0.724660       0.356717      -1.141245      -0.008964       0.001288      -0.003388       0.009669      -0.057978      -0.024823      -0.059936       0.057309       0.052869      -0.106640       0.043577       0.063063              8.343876       9.216798       1.955483      -3.361794       6.511656      -0.302308       9.303174          -0.000014
          169              O       9.074638       3.437042       3.814635      -0.271617      33.639784 0.38910583E+03  0.86099747E+04                                 8.376431                            6.063938       0.460182       2.260894                    0.999166      23.438195      58.715344       0.781086       0.354383      -1.145019       0.000002      -0.102574      -0.113841       0.153235       0.099866      -0.089984      -0.019643       0.069821      -0.078030      -0.115075      -0.043708       0.158783             10.524803      10.045325       5.077327      -4.574747      11.074433      -2.967708      10.454651          -0.000007
          170              O       3.024910       8.921971       9.902138      -0.271617      33.639784 0.38910585E+03  0.86099751E+04                                 8.376430                            6.063938       0.460182       2.260894                    0.999166      23.438196      58.715345       0.781086       0.354383      -1.145019      -0.000002       0.102574       0.113841       0.153235       0.099866      -0.089984      -0.019643       0.069821      -0.078030      -0.115075      -0.043708       0.158783             10.524803      10.045325       5.077327      -4.574747      11.074433      -2.967708      10.454651          -0.000007

******************************************************
Auxiliary information for the entire system
The total spin magnetic moment of the unit cell is   -0.001176
The total net atomic charge of the unit cell is   0.000003
Accuracy of reproducing the electrostatic potential in the unit cell:
  The inner radius (bohr) =    5.0000
  The outer radius (bohr) =   12.0000
  Valid grid points have density less than (e/(bohr^3)) =    0.0001
  The number of valid grid points were=        44118
  The rms potential error without charges in kcal/mol is=     12.74713
  The rms potential error with partial charges in kcal/mol is=      0.59428
  The RRMSE value at monopole order=      0.04662
  The rms potential error with partial charges and cloud penetration in kcal/mol is=      0.58578
  The RRMSE value at monopole order with cloud penetration is=      0.04595
  The rms potential error with partial charges and atomic dipoles in kcal/mol is=      0.43647
  The RRMSE value at dipole order=      0.03424
  The rms potential error with partial charges, atomic dipoles and cloud penetration in kcal/mol is=      0.43394
  The RRMSE value at dipole order with cloud penetration=      0.03404

******************************************************
The electron densities and ab initio electrostatic potential were computed in VASP using the PBE functional and
projector augmented wave method. See the main text of the journal article for a description of computational details.
The atomic charges, dipoles, and quadrupoles were computed with the DDEC6 method as described in
(a) T. A. Manz and N. Gabaldon Limas, RSC Adv. 6 (2016) 47771-47801 DOI: 10.1039/c6ra04656h
(b) N. Gabaldon Limas and T. A. Manz, RSC Adv. 8 (2018) 2678-2707 DOI: 10.1039/c7ra11829e.
For each atom in the material, the electron cloud parameters were fit to the spherically averaged atom-in-material
electron density using radial positions for which this density was between 10^-4 and 10^-2 electrons per cubic bohr.
The polarizabilities, dispersion coefficients, and quantum Drude oscillator (QDO) parameters were fit using the MCLF method.
The magnetic structure of the system was optimized in VASP from the default ferromagnetic initial guess using spin polarization.
The atomic spin moments (ASMs) were computed on this optimized magnetic structure using the DDEC6 partition as inputs
to the method of T. A. Manz and D. S. Sholl, J. Chem. Theory Comput. 7 (2011) 4146-4164 DOI: 10.1021/ct200539n.
The RMSE and RRMSE were computed using a uniform grid with Ewald summation.
