# Supplementary material for: A collection of forcefield precursors for metal–organic frameworks
Source: RSC Adv. 2019 Nov 13;9(63):36492–507. doi: 10.1039/c9ra07327b (PMC9075174; doi:10.1039/c9ra07327b)
Supplement: RA-009-C9RA07327B-s6264 [file RA-009-C9RA07327B-s6264.xyz]

  288
jmolscript: load "" {1 1 1} spacegroup "x,y,z" unitcell [{     10.302000     0.000000     0.000000 }, {      0.000000    11.876000     0.000000 }, {      0.000000     0.000000    32.266000 }]
Zn     6.333154     9.885939     1.410347     0.869293
Zn     9.028261     0.533589    20.891590     0.861051
Zn     9.119845     1.990061    17.543347     0.869293
Zn     6.424739    11.342411     4.758590     0.861051
Zn     3.968845     3.947939    14.722653     0.869293
Zn     1.273739     6.471589    27.507410     0.861051
Zn     1.182154     7.928061    30.855653     0.869293
Zn     3.877261     5.404411    11.374410     0.861051
H      2.428181    10.909294     1.387438     0.122229
H      0.131866    10.916419     1.251921     0.124223
H      9.047216     9.556617     5.514259     0.107485
H     10.107292     8.840494     7.401820     0.100827
H      2.117061     8.627914     7.437313     0.099524
H      3.351241     9.269218     5.636870     0.107829
H      5.365282     2.778984     2.048891     0.124865
H      5.132456     4.879848     1.100271     0.122430
H      6.836407     7.781155     4.349457     0.120643
H      7.647175     7.499694     6.462880     0.101980
H      7.863517     5.382203     7.392141     0.105497
H      7.260850     3.539048     6.185392     0.107836
H      5.606348     0.766002    25.580485     0.122481
H      4.723467    -0.014251    27.577750     0.121473
H      8.408492    11.364144    29.039400     0.122689
H      9.299615     0.261272    27.058268     0.122605
H      7.316480    11.700235    23.489648     0.110474
H     10.156742     2.504648    23.112136     0.124204
H      9.488142     2.511774    25.461101     0.144404
H      7.574030    10.880791    30.933414     0.115235
H      3.830284     9.990091    31.723931     0.125137
H      3.905488    10.801222    29.426592     0.131735
H      2.722819     0.966706    17.520438     0.122230
H      5.019134     0.959581    17.384921     0.124223
H      6.405784     2.319383    21.647259     0.107485
H      5.345708     3.035506    23.534820     0.100827
H      3.033939     3.248086    23.570313     0.099524
H      1.799759     2.606782    21.769870     0.107829
H     10.087718     9.097016    18.181891     0.124865
H      0.018544     6.996152    17.233271     0.122430
H      8.616593     4.094845    20.482457     0.120643
H      7.805825     4.376306    22.595880     0.101980
H      7.589483     6.493797    23.525141     0.105497
H      8.192150     8.336952    22.318392     0.107836
H      9.846652    11.109998     9.447485     0.122481
H      0.427533     0.014251    11.444750     0.121473
H      7.044508     0.511856    12.906400     0.122689
H      6.153385    11.614728    10.925268     0.122605
H      8.136520     0.175765     7.356648     0.110474
H      5.296258     9.371352     6.979136     0.124204
H      5.964858     9.364226     9.328101     0.144404
H      7.878970     0.995209    14.800414     0.115235
H      1.320716     1.885909    15.590931     0.125137
H      1.245512     1.074778    13.293592     0.131735
H      7.873819     4.971294    14.745562     0.122229
H     10.170134     4.978419    14.881079     0.124223
H      1.254784     3.618617    10.618741     0.107485
H      0.194708     2.902494     8.731180     0.100828
H      8.184939     2.689914     8.695687     0.099524
H      6.950759     3.331218    10.496130     0.107829
H      4.936718     8.716984    14.084109     0.124865
H      5.169544    10.817848    15.032729     0.122430
H      3.465593     1.843155    11.783543     0.120643
H      2.654825     1.561694     9.670120     0.101980
H      2.438483    11.320203     8.740859     0.105497
H      3.041150     9.477048     9.947608     0.107836
H      4.695652     6.704002    22.818515     0.122481
H      5.578533     5.923749    20.821250     0.121473
H      1.893508     5.426144    19.359600     0.122689
H      1.002385     6.199272    21.340732     0.122605
H      2.985520     5.762235    24.909352     0.110474
H      0.145258     8.442648    25.286864     0.124204
H      0.813858     8.449774    22.937899     0.144404
H      2.727970     4.942791    17.465586     0.115235
H      6.471716     4.052091    16.675069     0.125137
H      6.396512     4.863222    18.972408     0.131735
H      7.579181     6.904706    30.878562     0.122229
H      5.282866     6.897581    31.014079     0.124223
H      3.896216     8.257383    26.751741     0.107485
H      4.956292     8.973506    24.864180     0.100828
H      7.268061     9.186086    24.828687     0.099523
H      8.502241     8.544782    26.629130     0.107829
H      0.214282     3.159016    30.217109     0.124865
H     -0.018544     1.058152    31.165729     0.122430
H      1.685407    10.032845    27.916543     0.120643
H      2.496175    10.314306    25.803120     0.101980
H      2.712517     0.555797    24.873859     0.105497
H      2.109850     2.398952    26.080608     0.107836
H      0.455348     5.171998     6.685515     0.122481
H      9.874467     5.952251     4.688250     0.121473
H      3.257492     6.449856     3.226600     0.122689
H      4.148615     5.676728     5.207732     0.122605
H      2.165480     6.113765     8.776352     0.110474
H      5.005742     3.433352     9.153864     0.124204
H      4.337142     3.426226     6.804899     0.144404
H      2.423030     6.933209     1.332586     0.115235
H      8.981284     7.823909     0.542069     0.125137
H      9.056488     7.012778     2.839408     0.131735
C      2.590953    10.311931     3.286937    -0.070744
C      1.930595    10.668211     2.134396    -0.096128
C      0.540855    10.678899     2.053086    -0.083909
C     10.059903    10.342808     3.138191    -0.081982
C      0.390446     9.924773     4.369462     0.059444
C      9.976457     9.518614     5.523617    -0.156112
C      0.304939     9.072076     6.650668    -0.102052
C      1.692619     8.962817     6.680353    -0.097927
C      2.426121     9.348787     5.601378    -0.136359
C      1.825514     9.868956     4.423346     0.052685
C      4.094015    10.465131     3.310169     0.621012
C      8.579506    10.399813     2.928462     0.610983
C      6.150294     3.372784     3.785770    -0.051962
C      5.636224     3.528360     2.526105    -0.114251
C      5.510540     4.796716     1.946285    -0.109783
C      5.940133     5.923749     2.612578    -0.077752
C      6.501592     5.799051     3.925159     0.046358
C      6.906461     6.924896     4.704060    -0.150290
C      7.394776     6.753881     5.966629    -0.095858
C      7.523551     5.479586     6.532252    -0.095477
C      7.148558     4.384619     5.815624    -0.153837
C      6.595340     4.504567     4.524984     0.042022
C      6.146173     1.999918     4.403018     0.587465
C      5.728942     7.247923     1.928539     0.581967
C      7.539004     0.589050    26.131911     0.154117
C      6.169868     0.509480    26.275172    -0.166449
C      5.645496     0.040378    27.469659    -0.145655
C      6.472747    11.532784    28.497654     0.179123
C      7.846003    11.619478    28.343422    -0.149712
C      8.377586     0.206642    27.162164    -0.144165
C      7.936661     0.490479    23.680663     0.087636
C      9.497414     1.965478    23.488035    -0.024793
C      9.136844     1.979729    24.785451    -0.095003
C      6.655092    10.760844    30.848555     0.115820
C      4.591601    10.275115    31.274466    -0.017562
C      4.628689    10.718090    30.004799    -0.108156
C      2.560047     1.564069    19.419937    -0.070744
C      3.220405     1.207789    18.267396    -0.096128
C      4.610145     1.197101    18.186086    -0.083909
C      5.393097     1.533192    19.271191    -0.081982
C      4.760554     1.951227    20.502462     0.059444
C      5.476543     2.357386    21.656617    -0.156112
C      4.846061     2.803924    22.783668    -0.102052
C      3.458381     2.913183    22.813353    -0.097926
C      2.724879     2.527213    21.734378    -0.136359
C      3.325486     2.007044    20.556346     0.052685
C      1.056985     1.410869    19.443169     0.621012
C      6.873494     1.476187    19.061462     0.610983
C      9.302706     8.503216    19.918770    -0.051962
C      9.816776     8.347640    18.659105    -0.114251
C      9.942460     7.079284    18.079285    -0.109783
C      9.512867     5.952251    18.745578    -0.077752
C      8.951408     6.076949    20.058159     0.046358
C      8.546539     4.951104    20.837060    -0.150290
C      8.058224     5.122119    22.099629    -0.095858
C      7.929449     6.396414    22.665252    -0.095477
C      8.304442     7.491381    21.948624    -0.153837
C      8.857660     7.371433    20.657984     0.042022
C      9.306827     9.876082    20.536018     0.587465
C      9.724058     4.628077    18.061539     0.581967
C      7.913996    11.286950     9.998911     0.154117
C      9.283132    11.366520    10.142172    -0.166449
C      9.807504    11.835622    11.336659    -0.145655
C      8.980253     0.343216    12.364654     0.179123
C      7.606997     0.256522    12.210422    -0.149712
C      7.075414    11.669358    11.029164    -0.144165
C      7.516339    11.385521     7.547663     0.087636
C      5.955586     9.910522     7.355035    -0.024793
C      6.316156     9.896271     8.652451    -0.095003
C      8.797908     1.115156    14.715555     0.115820
C      0.559399     1.600885    15.141466    -0.017562
C      0.522311     1.157910    13.871799    -0.108156
C      7.711047     4.373931    12.846063    -0.070744
C      8.371405     4.730211    13.998604    -0.096128
C      9.761145     4.740899    14.079914    -0.083909
C      0.242097     4.404808    12.994809    -0.081982
C      9.911554     3.986773    11.763538     0.059444
C      0.325543     3.580614    10.609383    -0.156112
C      9.997061     3.134076     9.482332    -0.102052
C      8.609381     3.024817     9.452647    -0.097926
C      7.875879     3.410787    10.531622    -0.136359
C      8.476486     3.930956    11.709654     0.052685
C      6.207985     4.527131    12.822831     0.621012
C      1.722494     4.461813    13.204538     0.610983
C      4.151706     9.310784    12.347230    -0.051962
C      4.665776     9.466360    13.606895    -0.114251
C      4.791460    10.734716    14.186715    -0.109783
C      4.361867    -0.014251    13.520422    -0.077752
C      3.800408    11.737051    12.207841     0.046358
C      3.395539     0.986896    11.428940    -0.150290
C      2.907224     0.815881    10.166371    -0.095858
C      2.778449    11.417586     9.600748    -0.095478
C      3.153442    10.322619    10.317376    -0.153837
C      3.706660    10.442567    11.608016     0.042022
C      4.155827     7.937918    11.729982     0.587465
C      4.573058     1.309923    14.204461     0.581967
C      2.762996     6.527050    22.267089     0.154117
C      4.132132     6.447480    22.123828    -0.166449
C      4.656504     5.978378    20.929341    -0.145655
C      3.829253     5.594784    19.901346     0.179123
C      2.455997     5.681478    20.055578    -0.149712
C      1.924414     6.144642    21.236836    -0.144165
C      2.365339     6.428479    24.718337     0.087636
C      0.804586     7.903478    24.910965    -0.024793
C      1.165156     7.917729    23.613549    -0.095003
C      3.646908     4.822844    17.550445     0.115820
C      5.710399     4.337115    17.124534    -0.017562
C      5.673311     4.780090    18.394201    -0.108156
C      7.741953     7.502069    28.979063    -0.070744
C      7.081595     7.145789    30.131604    -0.096128
C      5.691855     7.135101    30.212914    -0.083909
C      4.908903     7.471192    29.127809    -0.081982
C      5.541446     7.889227    27.896538     0.059444
C      4.825457     8.295386    26.742383    -0.156112
C      5.455939     8.741924    25.615332    -0.102052
C      6.843619     8.851183    25.585647    -0.097926
C      7.577121     8.465213    26.664622    -0.136359
C      6.976514     7.945044    27.842654     0.052685
C      9.245015     7.348869    28.955831     0.621012
C      3.428506     7.414187    29.337538     0.610983
C      0.999294     2.565216    28.480230    -0.051962
C      0.485224     2.409640    29.739895    -0.114251
C      0.359540     1.141284    30.319715    -0.109783
C      0.789133     0.014251    29.653422    -0.077752
C      1.350592     0.138949    28.340841     0.046358
C      1.755461    10.889104    27.561940    -0.150290
C      2.243776    11.060119    26.299371    -0.095858
C      2.372551     0.458414    25.733748    -0.095478
C      1.997558     1.553381    26.450376    -0.153837
C      1.444340     1.433433    27.741016     0.042022
C      0.995173     3.938082    27.862982     0.587465
C      0.577942    10.566077    30.337461     0.581967
C      2.388004     5.348950     6.134089     0.154117
C      1.018868     5.428520     5.990828    -0.166449
C      0.494496     5.897622     4.796341    -0.145655
C      1.321747     6.281216     3.768346     0.179123
C      2.695003     6.194522     3.922578    -0.149712
C      3.226586     5.731358     5.103836    -0.144165
C      2.785661     5.447521     8.585337     0.087636
C      4.346414     3.972522     8.777965    -0.024793
C      3.985844     3.958271     7.480549    -0.095003
C      1.504092     7.053156     1.417445     0.115820
C      9.742601     7.538885     0.991534    -0.017562
C      9.779689     7.095910     2.261201    -0.108156
N      8.133429     1.034518    24.898059     0.028029
N      8.753609     1.039506    22.796897    -0.261976
N      5.944254    11.024491    29.726020     0.026025
N      5.871110    10.313118    31.802015    -0.267248
N      7.319571    10.841482     8.765059     0.028029
N      6.699391    10.836494     6.663897    -0.261976
N      9.508746     0.851509    13.593020     0.026025
N      9.581890     1.562882    15.669015    -0.267248
N      2.168571     6.972518    23.500941     0.028029
N      1.548391     6.977506    25.602103    -0.261976
N      4.357746     5.086491    18.672980     0.026025
N      4.430890     4.375118    16.596985    -0.267248
N      2.982429     4.903482     7.367941     0.028029
N      3.602609     4.898494     9.469103    -0.261976
N      0.793254     6.789509     2.539980     0.026025
N      0.720110     7.500882     0.463985    -0.267248
O      4.677108    10.531756     4.418183    -0.537290
O      4.666600    10.604912     2.197960    -0.565389
O      7.795420    10.187708     3.905799    -0.582252
O      8.144040    10.629020     1.763014    -0.522518
O      6.781807     1.096867     3.773186    -0.557552
O      5.504359     1.780687     5.427464    -0.572848
O      4.663715     7.477723     1.360980    -0.551385
O      6.711341     8.071642     1.992103    -0.564459
O      0.473892     1.344244    20.551183    -0.537290
O      0.484400     1.271088    18.330960    -0.565389
O      7.657580     1.688292    20.038799    -0.582252
O      7.308960     1.246980    17.896014    -0.522518
O      8.671193    10.779133    19.906186    -0.557552
O      9.948641    10.095313    21.560464    -0.572848
O      0.487285     4.398277    17.493980    -0.551385
O      8.741659     3.804358    18.125103    -0.564459
O      5.624892     4.593756    11.714817    -0.537290
O      5.635400     4.666912    13.935040    -0.565389
O      2.506580     4.249708    12.227201    -0.582252
O      2.157960     4.691020    14.369986    -0.522518
O      3.520193     7.034867    12.359814    -0.557552
O      4.797641     7.718687    10.705536    -0.572848
O      5.638285     1.539723    14.772020    -0.551385
O      3.590659     2.133642    14.140897    -0.564459
O      9.828108     7.282244    27.847817    -0.537290
O      9.817600     7.209088    30.068040    -0.565389
O      2.644420     7.626292    28.360201    -0.582252
O      2.993040     7.184980    30.502986    -0.522518
O      1.630807     4.841133    28.492814    -0.557552
O      0.353359     4.157313    26.838536    -0.572848
O      9.814715    10.336277    30.905020    -0.551385
O      1.560341     9.742358    30.273897    -0.564459

The following XYZ coordinates are in angstroms. Other properties are in atomic units.
The sperically averaged electron density of each atom fit to a function of the form exp(a - br)
eigen_1, eigen_2 and eigen_3 are the three eigenvalues of traceless quadrupole moment tensor
  atom number  atomic symbol              X              Y              Z     net charge C6 coefficient C8 coefficient C10 coefficient fluctuating dipole atomic polarizability isotropic forcefield polarizability              a              b squared Pearson coefficient          <r^3>          <r^4>         wp_QDO          m_QDO          q_QDO       dipole_x       dipole_y       dipole_z         dipole            Qxy            Qxz            Qyz     Q(x^2-y^2)  Q(3z^2 - R^2)        eigen_1        eigen_2        eigen_3 static polarizability      alpha(xx)      alpha(xy)      alpha(xz)      alpha(yy)      alpha(yz)      alpha(zz) atomic spin moment
            1             Zn       6.333154       9.885939       1.410347       0.869293      92.370182 0.18642991E+04  0.59373259E+05                                16.877016                           14.259892       0.271497       1.945081                    0.998723      46.596300     127.981491       0.470200       0.409023      -1.135572       0.004354       0.008161       0.050686       0.051523      -0.008778      -0.024122      -0.006750       0.046065      -0.228721      -0.081043       0.014666       0.066377             19.741885      19.732470      -0.948587       2.156593      15.569165      -1.434243      23.924020          -0.000004
            2             Zn       9.028261       0.533589      20.891590       0.861051      93.526468 0.18911157E+04  0.60425503E+05                                16.964371                           14.316693       0.305890       1.951546                    0.998809      46.847965     128.764358       0.471634       0.406442      -1.137695       0.015623       0.014619      -0.050328       0.054687       0.009517       0.022255       0.011502       0.019116      -0.241109      -0.084906       0.026732       0.058174             19.788208      17.860393      -2.290161      -0.665356      22.787181      -0.774904      18.717049          -0.000000
            3             Zn       9.119845       1.990061      17.543347       0.869293      92.370179 0.18642990E+04  0.59373256E+05                                16.877016                           14.259892       0.271497       1.945081                    0.998723      46.596299     127.981488       0.470200       0.409023      -1.135572      -0.004354      -0.008161       0.050686       0.051523      -0.008778       0.024122       0.006750       0.046065      -0.228721      -0.081043       0.014666       0.066377             19.741885      19.732475      -0.948581      -2.156605      15.569166       1.434243      23.924014          -0.000004
            4             Zn       6.424739      11.342411       4.758590       0.861051      93.526462 0.18911156E+04  0.60425498E+05                                16.964371                           14.316693       0.305890       1.951546                    0.998809      46.847963     128.764353       0.471634       0.406442      -1.137695      -0.015623      -0.014619      -0.050328       0.054687       0.009517      -0.022255      -0.011502       0.019116      -0.241109      -0.084906       0.026732       0.058174             19.788207      17.860393      -2.290161       0.665356      22.787180       0.774904      18.717049          -0.000000
            5             Zn       3.968845       3.947939      14.722653       0.869293      92.370183 0.18642991E+04  0.59373259E+05                                16.877016                           14.259892       0.271497       1.945081                    0.998723      46.596300     127.981492       0.470200       0.409023      -1.135572      -0.004354       0.008161      -0.050686       0.051523       0.008778      -0.024122       0.006750       0.046065      -0.228721      -0.081043       0.014666       0.066377             19.741885      19.732475       0.948581       2.156605      15.569166       1.434243      23.924015          -0.000004
            6             Zn       1.273739       6.471589      27.507410       0.861051      93.526465 0.18911157E+04  0.60425501E+05                                16.964371                           14.316693       0.305890       1.951546                    0.998809      46.847964     128.764356       0.471634       0.406442      -1.137695      -0.015623       0.014619       0.050328       0.054687      -0.009517       0.022255      -0.011502       0.019116      -0.241109      -0.084906       0.026732       0.058174             19.788208      17.860393       2.290161      -0.665356      22.787180       0.774904      18.717049          -0.000000
            7             Zn       1.182154       7.928061      30.855653       0.869293      92.370180 0.18642991E+04  0.59373256E+05                                16.877015                           14.259892       0.271497       1.945081                    0.998723      46.596300     127.981488       0.470200       0.409023      -1.135572       0.004354      -0.008161      -0.050686       0.051523       0.008778       0.024122      -0.006750       0.046065      -0.228721      -0.081043       0.014666       0.066377             19.741884      19.732469       0.948587      -2.156593      15.569165      -1.434243      23.924018          -0.000004
            8             Zn       3.877261       5.404411      11.374410       0.861051      93.526465 0.18911157E+04  0.60425500E+05                                16.964371                           14.316693       0.305890       1.951546                    0.998809      46.847964     128.764355       0.471634       0.406442      -1.137695       0.015623      -0.014619       0.050328       0.054687      -0.009517      -0.022255       0.011502       0.019116      -0.241109      -0.084906       0.026732       0.058174             19.788207      17.860393       2.290161       0.665356      22.787180      -0.774904      18.717049          -0.000000
            9              H       2.428181      10.909294       1.387438       0.122229       1.058323 0.75701656E+01  0.73380699E+02                                 1.730215                            1.619848      -0.882443       2.468546                    0.999016       3.396461       9.482783       0.486133       1.299793      -0.705390       0.018279       0.009693      -0.033551       0.039418       0.001974      -0.001448      -0.006785       0.005065       0.031490      -0.010296      -0.002698       0.012995              1.789436       1.876776       0.114990      -0.418446       1.390611      -0.190019       2.100923          -0.000002
           10              H       0.131866      10.916419       1.251921       0.124223       1.030844 0.73652019E+01  0.71295802E+02                                 1.721807                            1.613446      -1.124520       2.352497                    0.996792       3.563023      10.120764       0.477388       1.325426      -0.698114      -0.014858       0.010130      -0.034957       0.039311      -0.001564      -0.001441      -0.008552       0.003982       0.019390      -0.010209      -0.000794       0.011003              1.777823       1.707700      -0.080843       0.311521       1.403403      -0.226941       2.222366          -0.000001
           11              H       9.047216       9.556617       5.514259       0.107485       0.996286 0.71441646E+01  0.69395104E+02                                 1.739537                            1.629808      -1.323048       2.236651                    0.993849       3.957413      11.674948       0.452247       1.394288      -0.681743      -0.037204      -0.003317      -0.000064       0.037352       0.006437      -0.007039      -0.005652       0.019555       0.004800      -0.013452      -0.002479       0.015931              1.799904       2.444594      -0.096521       0.027996       1.424804      -0.011942       1.530314           0.000001
           12              H      10.107292       8.840494       7.401820       0.100827       1.112849 0.81004174E+01  0.78709104E+02                                 1.691076                            1.602510      -0.710517       2.529378                    0.999872       3.300779       8.799069       0.530228       1.188846      -0.731857      -0.020267      -0.010104       0.030346       0.037864      -0.000096      -0.002396      -0.010897       0.027229       0.026088      -0.021876       0.008172       0.013704              1.716011       1.728295       0.074223      -0.395556       1.425803      -0.092267       1.993937           0.000003
           13              H       2.117061       8.627914       7.437313       0.099524       0.993133 0.69659806E+01  0.65791441E+02                                 1.615778                            1.520879      -0.694345       2.537195                    0.999885       3.367458       9.124083       0.520812       1.245198      -0.716716       0.016934      -0.010219       0.029681       0.035667      -0.001567       0.000324      -0.008801       0.029566       0.022303      -0.021266       0.009719       0.011547              1.648161       1.529228      -0.118289       0.346356       1.456046      -0.199827       1.959208           0.000002
           14              H       3.351241       9.269218       5.636870       0.107829       1.002244 0.71867641E+01  0.69281058E+02                                 1.695435                            1.596834      -1.153080       2.321137                    0.996164       3.689961      10.527898       0.477538       1.330508      -0.696059       0.036647      -0.004007       0.003398       0.037022      -0.008891       0.004983      -0.005338       0.020564       0.012546      -0.016248       0.000829       0.015419              1.744398       2.391064       0.041183       0.017659       1.374649      -0.037563       1.467481           0.000001
           15              H       5.365282       2.778984       2.048891       0.124865       1.003514 0.69624985E+01  0.64834693E+02                                 1.550475                            1.463382      -0.778615       2.519293                    0.999738       3.060172       7.864408       0.570273       1.153404      -0.740887      -0.009902      -0.032162      -0.022687       0.040585       0.004677       0.008771       0.002246      -0.022204       0.018080      -0.017906       0.005227       0.012679              1.584759       1.267959       0.172384       0.131783       1.987517       0.326997       1.498803          -0.000002
           16              H       5.132456       4.879848       1.100271       0.122430       1.031679 0.73006207E+01  0.68990736E+02                                 1.597697                            1.513002      -0.834697       2.489916                    0.999498       3.134357       8.190555       0.551220       1.175846      -0.735224      -0.017302       0.000379      -0.037315       0.041133       0.005901       0.010364       0.001431      -0.013041       0.029058      -0.016938       0.001990       0.014949              1.622478       1.384418      -0.044226       0.287681       1.439054      -0.108049       2.043961          -0.000003
           17              H       6.836407       7.781155       4.349457       0.120643       0.943077 0.67428620E+01  0.64597605E+02                                 1.689375                            1.594715      -1.289964       2.267383                    0.994916       3.778691      11.093521       0.452044       1.414337      -0.678889      -0.001161       0.036255      -0.012084       0.038234      -0.000499       0.007428       0.003213      -0.015082      -0.008964      -0.012378       0.002395       0.009983              1.738893       1.437452      -0.001652       0.048185       2.180730      -0.283316       1.598498           0.000000
           18              H       7.647175       7.499694       6.462880       0.101980       1.065670 0.76117406E+01  0.73952469E+02                                 1.732770                            1.618826      -0.945087       2.423659                    0.997651       3.551693       9.957250       0.488303       1.291063      -0.705933       0.012535       0.028709       0.017706       0.035984       0.006395       0.012952      -0.003590      -0.027334       0.017070      -0.024005       0.011325       0.012679              1.788612       1.527572       0.252861       0.120682       2.187579       0.438462       1.650685           0.000002
           19              H       7.863517       5.382203       7.392141       0.105497       1.092528 0.78170314E+01  0.75654019E+02                                 1.696457                            1.593129      -0.840514       2.472393                    0.999342       3.363036       9.092325       0.519786       1.217563      -0.723929       0.011214      -0.000490       0.034895       0.036656       0.002894       0.008733       0.004262      -0.023672       0.019986      -0.018298       0.004142       0.014156              1.727345       1.521891      -0.031667       0.323688       1.447639      -0.180420       2.212506           0.000003
           20              H       7.260850       3.539048       6.185392       0.107836       1.115937 0.82036403E+01  0.81130489E+02                                 1.779044                            1.676003      -1.066626       2.365404                    0.997191       3.597144      10.142340       0.482341       1.284027      -0.707585       0.005734      -0.033239       0.015356       0.037061      -0.004212       0.006595      -0.003418      -0.018597       0.013744      -0.014330       0.002569       0.011761              1.821885       1.452954      -0.035197       0.108764       2.336638      -0.335334       1.676064           0.000002
           21              H       5.606348       0.766002      25.580485       0.122481       1.038385 0.75633885E+01  0.73393404E+02                                 1.703346                            1.615164      -1.066864       2.378080                    0.997005       3.515923       9.863122       0.487997       1.293446      -0.705342      -0.024956       0.009833      -0.023820       0.035873      -0.000588       0.003722      -0.006169       0.012576       0.011178      -0.010833       0.001650       0.009183              1.730843       1.832483      -0.177101       0.346815       1.439419      -0.312042       1.920626           0.000002
           22              H       4.723467      -0.014251      27.577750       0.121473       1.018884 0.73620112E+01  0.71737569E+02                                 1.747193                            1.642041      -1.269248       2.280683                    0.994138       3.744024      10.906868       0.457671       1.373418      -0.687300      -0.034548       0.000475       0.004557       0.034851      -0.002634      -0.005347      -0.005103       0.016944       0.009784      -0.012779       0.002050       0.010729              1.793051       2.492234       0.035705      -0.123521       1.369176      -0.107646       1.517743           0.000000
           23              H       8.408492      11.364144      29.039400       0.122689       0.975321 0.70742849E+01  0.68529481E+02                                 1.715750                            1.623575      -1.391925       2.217792                    0.993759       3.863399      11.372225       0.452499       1.397313      -0.681555       0.021829      -0.009900       0.022913       0.033159      -0.003546      -0.003704      -0.002842       0.009112       0.011562      -0.008934       0.001937       0.006997              1.753386       1.891420      -0.076440       0.361396       1.393758      -0.242409       1.974979          -0.000000
           24              H       9.299615       0.261272      27.058268       0.122605       0.979971 0.70851046E+01  0.68672774E+02                                 1.729652                            1.631349      -1.324793       2.253985                    0.994027       3.799141      11.192733       0.448631       1.408571      -0.680067       0.033438       0.000946      -0.002900       0.033576      -0.000560      -0.006285      -0.004665       0.010984       0.013330      -0.009886      -0.000824       0.010710              1.774349       2.471433       0.135450      -0.039931       1.373338      -0.084567       1.478276           0.000001
           25              H       7.316480      11.700235      23.489648       0.110474       1.165972 0.85722351E+01  0.84866784E+02                                 1.779291                            1.678150      -0.845012       2.482353                    0.999395       3.342627       9.129290       0.502185       1.231966      -0.722069      -0.035110      -0.038966      -0.019246       0.055870       0.022794       0.001059       0.010042      -0.001142       0.020632      -0.027426       0.004060       0.023366              1.794974       1.817969       0.464606       0.082760       2.022231       0.083222       1.544722           0.000003
           26              H      10.156742       2.504648      23.112136       0.124204       0.974861 0.65051073E+01  0.60769253E+02                                 1.641408                            1.504617      -0.804584       2.510881                    0.999625       3.284692       9.031049       0.502398       1.305055      -0.704004       0.034734       0.027512      -0.014854       0.046733       0.021395      -0.001524       0.005445       0.002011       0.012412      -0.024367       0.004550       0.019817              1.719637       1.920048       0.417915      -0.374050       1.642846      -0.307332       1.596018           0.000002
           27              H       9.488142       2.511774      25.461101       0.144404       1.028756 0.71437825E+01  0.68500159E+02                                 1.698197                            1.574827      -1.262131       2.291858                    0.996036       3.505582       9.850939       0.490652       1.301874      -0.702546       0.019870       0.028156       0.024734       0.042419       0.014086      -0.008802      -0.000427      -0.001457       0.013903      -0.018152       0.002324       0.015828              1.735739       1.568724       0.291482       0.360973       1.706237       0.385590       1.932254           0.000002
           28              H       7.574030      10.880791      30.933414       0.115235       1.144248 0.79113814E+01  0.77861731E+02                                 1.828558                            1.658971      -1.228291       2.294056                    0.995877       3.678763      10.490982       0.477065       1.304538      -0.701820       0.048210       0.003069       0.013326       0.050112       0.003441       0.005114      -0.007290       0.008838       0.023713      -0.013107       0.001198       0.011909              1.906459       2.719772       0.151724       0.043791       1.381227      -0.048938       1.618376          -0.000001
           29              H       3.830284       9.990091      31.723931       0.125137       0.990451 0.67667398E+01  0.64695313E+02                                 1.733675                            1.591115      -1.239043       2.307027                    0.994835       3.624925      10.530849       0.456623       1.402992      -0.682238      -0.039258      -0.016733       0.020552       0.047367       0.006937      -0.005955      -0.007508       0.024452       0.005740      -0.016961      -0.000261       0.017223              1.822979       2.177760       0.237055      -0.477673       1.425381      -0.160822       1.865795          -0.000001
           30              H       3.905488      10.801222      29.426592       0.131735       0.990190 0.69533718E+01  0.67125463E+02                                 1.742701                            1.619140      -1.344805       2.249150                    0.994294       3.775675      11.125598       0.448755       1.413855      -0.678975      -0.037201      -0.001446      -0.020128       0.042322       0.005323       0.002763      -0.005802       0.018264       0.008549      -0.014329       0.004901       0.009428              1.804885       2.212370      -0.077779       0.481862       1.366783      -0.121566       1.835503          -0.000000
           31              H       2.722819       0.966706      17.520438       0.122230       1.058324 0.75701668E+01  0.73380708E+02                                 1.730214                            1.619847      -0.882443       2.468546                    0.999016       3.396461       9.482781       0.486134       1.299792      -0.705391      -0.018279      -0.009693      -0.033551       0.039418       0.001975       0.001448       0.006785       0.005065       0.031490      -0.010296      -0.002698       0.012995              1.789436       1.876775       0.114990       0.418446       1.390610       0.190019       2.100922          -0.000002
           32              H       5.019134       0.959581      17.384921       0.124223       1.030843 0.73652013E+01  0.71295797E+02                                 1.721807                            1.613446      -1.124520       2.352497                    0.996792       3.563023      10.120765       0.477388       1.325427      -0.698114       0.014858      -0.010130      -0.034957       0.039311      -0.001564       0.001441       0.008552       0.003982       0.019390      -0.010209      -0.000794       0.011003              1.777823       1.707700      -0.080843      -0.311521       1.403403       0.226941       2.222366          -0.000001
           33              H       6.405784       2.319383      21.647259       0.107485       0.996286 0.71441646E+01  0.69395104E+02                                 1.739537                            1.629808      -1.323048       2.236651                    0.993849       3.957413      11.674948       0.452247       1.394288      -0.681743       0.037204       0.003317      -0.000064       0.037352       0.006437       0.007039       0.005652       0.019555       0.004800      -0.013452      -0.002479       0.015931              1.799904       2.444594      -0.096521      -0.027996       1.424804       0.011942       1.530314           0.000001
           34              H       5.345708       3.035506      23.534820       0.100827       1.112849 0.81004172E+01  0.78709099E+02                                 1.691076                            1.602510      -0.710517       2.529378                    0.999872       3.300779       8.799068       0.530229       1.188845      -0.731857       0.020267       0.010104       0.030346       0.037864      -0.000096       0.002396       0.010897       0.027229       0.026088      -0.021876       0.008172       0.013704              1.716011       1.728295       0.074223       0.395555       1.425802       0.092267       1.993936           0.000003
           35              H       3.033939       3.248086      23.570313       0.099524       0.993132 0.69659802E+01  0.65791438E+02                                 1.615778                            1.520879      -0.694345       2.537195                    0.999885       3.367458       9.124084       0.520812       1.245198      -0.716716      -0.016934       0.010219       0.029681       0.035667      -0.001567      -0.000324       0.008801       0.029566       0.022303      -0.021266       0.009719       0.011547              1.648161       1.529228      -0.118289      -0.346356       1.456046       0.199827       1.959208           0.000002
           36              H       1.799759       2.606782      21.769870       0.107829       1.002245 0.71867684E+01  0.69281109E+02                                 1.695435                            1.596834      -1.153081       2.321136                    0.996164       3.689962      10.527901       0.477538       1.330507      -0.696059      -0.036647       0.004007       0.003398       0.037022      -0.008891      -0.004983       0.005338       0.020564       0.012546      -0.016248       0.000829       0.015419              1.744398       2.391064       0.041183      -0.017659       1.374649       0.037563       1.467481           0.000001
           37              H      10.087718       9.097016      18.181891       0.124865       1.003514 0.69624985E+01  0.64834693E+02                                 1.550475                            1.463382      -0.778615       2.519293                    0.999738       3.060172       7.864408       0.570273       1.153404      -0.740887       0.009902       0.032162      -0.022687       0.040585       0.004677      -0.008771      -0.002246      -0.022204       0.018080      -0.017906       0.005227       0.012679              1.584759       1.267959       0.172384      -0.131783       1.987517      -0.326997       1.498803          -0.000002
           38              H       0.018544       6.996152      17.233271       0.122430       1.031679 0.73006213E+01  0.68990747E+02                                 1.597698                            1.513002      -0.834697       2.489916                    0.999498       3.134357       8.190557       0.551219       1.175846      -0.735224       0.017302      -0.000379      -0.037315       0.041133       0.005901      -0.010364      -0.001431      -0.013041       0.029058      -0.016938       0.001990       0.014949              1.622478       1.384418      -0.044226      -0.287681       1.439055       0.108049       2.043962          -0.000003
           39              H       8.616593       4.094845      20.482457       0.120643       0.943078 0.67428679E+01  0.64597669E+02                                 1.689375                            1.594715      -1.289964       2.267383                    0.994916       3.778692      11.093521       0.452045       1.414336      -0.678889       0.001161      -0.036255      -0.012084       0.038234      -0.000499      -0.007428      -0.003213      -0.015082      -0.008964      -0.012378       0.002395       0.009983              1.738893       1.437452      -0.001652      -0.048184       2.180730       0.283316       1.598498           0.000000
           40              H       7.805825       4.376306      22.595880       0.101980       1.065670 0.76117406E+01  0.73952469E+02                                 1.732770                            1.618826      -0.945087       2.423659                    0.997651       3.551693       9.957250       0.488303       1.291063      -0.705933      -0.012535      -0.028709       0.017706       0.035984       0.006395      -0.012952       0.003590      -0.027334       0.017070      -0.024005       0.011325       0.012679              1.788612       1.527572       0.252861      -0.120682       2.187579      -0.438462       1.650685           0.000002
           41              H       7.589483       6.493797      23.525141       0.105497       1.092528 0.78170315E+01  0.75654018E+02                                 1.696457                            1.593129      -0.840514       2.472393                    0.999342       3.363036       9.092324       0.519786       1.217562      -0.723929      -0.011214       0.000490       0.034895       0.036656       0.002894      -0.008733      -0.004262      -0.023672       0.019986      -0.018298       0.004142       0.014156              1.727345       1.521891      -0.031667      -0.323688       1.447638       0.180420       2.212506           0.000003
           42              H       8.192150       8.336952      22.318392       0.107836       1.115937 0.82036403E+01  0.81130489E+02                                 1.779044                            1.676003      -1.066626       2.365404                    0.997191       3.597144      10.142340       0.482341       1.284027      -0.707585      -0.005734       0.033239       0.015356       0.037061      -0.004212      -0.006595       0.003418      -0.018597       0.013744      -0.014330       0.002569       0.011761              1.821885       1.452954      -0.035197      -0.108764       2.336638       0.335334       1.676064           0.000002
           43              H       9.846652      11.109998       9.447485       0.122481       1.038385 0.75633846E+01  0.73393360E+02                                 1.703346                            1.615164      -1.066864       2.378080                    0.997005       3.515922       9.863121       0.487997       1.293447      -0.705342       0.024956      -0.009833      -0.023820       0.035873      -0.000588      -0.003722       0.006169       0.012576       0.011178      -0.010833       0.001650       0.009183              1.730843       1.832483      -0.177101      -0.346815       1.439419       0.312042       1.920626           0.000002
           44              H       0.427533       0.014251      11.444750       0.121473       1.018884 0.73620124E+01  0.71737584E+02                                 1.747194                            1.642041      -1.269248       2.280683                    0.994138       3.744024      10.906868       0.457671       1.373418      -0.687300       0.034548      -0.000475       0.004557       0.034851      -0.002634       0.005347       0.005103       0.016944       0.009784      -0.012779       0.002050       0.010729              1.793051       2.492234       0.035705       0.123521       1.369176       0.107646       1.517743           0.000000
           45              H       7.044508       0.511856      12.906400       0.122689       0.975321 0.70742858E+01  0.68529490E+02                                 1.715750                            1.623575      -1.391925       2.217792                    0.993759       3.863399      11.372224       0.452499       1.397312      -0.681555      -0.021829       0.009900       0.022913       0.033159      -0.003546       0.003704       0.002842       0.009112       0.011562      -0.008934       0.001937       0.006997              1.753386       1.891420      -0.076440      -0.361396       1.393758       0.242409       1.974979          -0.000000
           46              H       6.153385      11.614728      10.925268       0.122605       0.979971 0.70851046E+01  0.68672774E+02                                 1.729652                            1.631349      -1.324793       2.253985                    0.994027       3.799141      11.192733       0.448631       1.408571      -0.680067      -0.033438      -0.000946      -0.002900       0.033576      -0.000560       0.006285       0.004665       0.010984       0.013330      -0.009886      -0.000824       0.010710              1.774349       2.471433       0.135450       0.039931       1.373338       0.084567       1.478276           0.000001
           47              H       8.136520       0.175765       7.356648       0.110474       1.165972 0.85722367E+01  0.84866805E+02                                 1.779292                            1.678150      -0.845012       2.482353                    0.999395       3.342627       9.129291       0.502185       1.231966      -0.722069       0.035110       0.038966      -0.019246       0.055870       0.022794      -0.001059      -0.010042      -0.001142       0.020632      -0.027426       0.004060       0.023366              1.794974       1.817969       0.464606      -0.082760       2.022231      -0.083222       1.544722           0.000003
           48              H       5.296258       9.371352       6.979136       0.124204       0.974862 0.65051113E+01  0.60769299E+02                                 1.641408                            1.504618      -0.804585       2.510880                    0.999625       3.284693       9.031052       0.502398       1.305055      -0.704004      -0.034734      -0.027512      -0.014854       0.046733       0.021395       0.001524      -0.005445       0.002011       0.012412      -0.024367       0.004550       0.019817              1.719638       1.920049       0.417915       0.374051       1.642847       0.307332       1.596018           0.000002
           49              H       5.964858       9.364226       9.328101       0.144404       1.028756 0.71437777E+01  0.68500107E+02                                 1.698197                            1.574827      -1.262131       2.291858                    0.996036       3.505581       9.850939       0.490652       1.301875      -0.702546      -0.019870      -0.028156       0.024734       0.042419       0.014086       0.008802       0.000427      -0.001457       0.013903      -0.018152       0.002324       0.015828              1.735739       1.568724       0.291482      -0.360973       1.706238      -0.385590       1.932254           0.000002
           50              H       7.878970       0.995209      14.800414       0.115235       1.144248 0.79113814E+01  0.77861731E+02                                 1.828558                            1.658971      -1.228291       2.294056                    0.995877       3.678763      10.490982       0.477065       1.304538      -0.701820      -0.048210      -0.003069       0.013326       0.050112       0.003441      -0.005114       0.007290       0.008838       0.023713      -0.013107       0.001198       0.011909              1.906459       2.719772       0.151724      -0.043791       1.381227       0.048938       1.618376          -0.000001
           51              H       1.320716       1.885909      15.590931       0.125137       0.990451 0.67667398E+01  0.64695313E+02                                 1.733675                            1.591115      -1.239043       2.307027                    0.994835       3.624925      10.530849       0.456623       1.402992      -0.682238       0.039258       0.016733       0.020552       0.047367       0.006937       0.005955       0.007508       0.024452       0.005740      -0.016961      -0.000261       0.017223              1.822979       2.177760       0.237055       0.477673       1.425381       0.160822       1.865795          -0.000001
           52              H       1.245512       1.074778      13.293592       0.131735       0.990190 0.69533721E+01  0.67125468E+02                                 1.742701                            1.619141      -1.344805       2.249150                    0.994294       3.775675      11.125599       0.448755       1.413855      -0.678975       0.037201       0.001446      -0.020128       0.042322       0.005323      -0.002763       0.005802       0.018264       0.008549      -0.014329       0.004901       0.009428              1.804886       2.212371      -0.077779      -0.481862       1.366783       0.121566       1.835503          -0.000000
           53              H       7.873819       4.971294      14.745562       0.122229       1.058323 0.75701659E+01  0.73380701E+02                                 1.730215                            1.619847      -0.882443       2.468546                    0.999016       3.396461       9.482782       0.486133       1.299793      -0.705391      -0.018279       0.009693       0.033551       0.039418      -0.001975      -0.001448       0.006785       0.005065       0.031490      -0.010296      -0.002698       0.012995              1.789436       1.876776      -0.114990      -0.418446       1.390611       0.190019       2.100923          -0.000002
           54              H      10.170134       4.978419      14.881079       0.124223       1.030844 0.73652056E+01  0.71295847E+02                                 1.721807                            1.613447      -1.124520       2.352496                    0.996792       3.563024      10.120768       0.477388       1.325426      -0.698114       0.014858       0.010130       0.034957       0.039311       0.001564      -0.001441       0.008552       0.003982       0.019390      -0.010209      -0.000794       0.011003              1.777824       1.707700       0.080843       0.311522       1.403403       0.226941       2.222367          -0.000001
           55              H       1.254784       3.618617      10.618741       0.107485       0.996286 0.71441647E+01  0.69395104E+02                                 1.739537                            1.629808      -1.323048       2.236651                    0.993849       3.957413      11.674948       0.452247       1.394288      -0.681743       0.037204      -0.003317       0.000064       0.037352      -0.006437      -0.007039       0.005652       0.019555       0.004800      -0.013452      -0.002479       0.015931              1.799904       2.444594       0.096521       0.027996       1.424804       0.011942       1.530314           0.000001
           56              H       0.194708       2.902494       8.731180       0.100828       1.112849 0.81004170E+01  0.78709094E+02                                 1.691076                            1.602510      -0.710517       2.529379                    0.999872       3.300779       8.799067       0.530229       1.188845      -0.731857       0.020267      -0.010104      -0.030346       0.037864       0.000096      -0.002396       0.010897       0.027229       0.026088      -0.021876       0.008172       0.013704              1.716011       1.728294      -0.074223      -0.395555       1.425802       0.092267       1.993936           0.000003
           57              H       8.184939       2.689914       8.695687       0.099524       0.993132 0.69659802E+01  0.65791438E+02                                 1.615778                            1.520879      -0.694345       2.537195                    0.999885       3.367458       9.124084       0.520812       1.245198      -0.716716      -0.016934      -0.010219      -0.029681       0.035667       0.001567       0.000324       0.008801       0.029566       0.022303      -0.021266       0.009719       0.011547              1.648161       1.529228       0.118289       0.346356       1.456046       0.199827       1.959208           0.000002
           58              H       6.950759       3.331218      10.496130       0.107829       1.002244 0.71867641E+01  0.69281058E+02                                 1.695435                            1.596834      -1.153080       2.321137                    0.996164       3.689961      10.527898       0.477538       1.330508      -0.696059      -0.036647      -0.004007      -0.003398       0.037022       0.008891       0.004983       0.005338       0.020564       0.012546      -0.016248       0.000829       0.015419              1.744398       2.391064      -0.041183       0.017659       1.374649       0.037563       1.467481           0.000001
           59              H       4.936718       8.716984      14.084109       0.124865       1.003514 0.69624985E+01  0.64834693E+02                                 1.550475                            1.463382      -0.778615       2.519293                    0.999738       3.060172       7.864408       0.570273       1.153404      -0.740887       0.009902      -0.032162       0.022687       0.040585      -0.004677       0.008771      -0.002246      -0.022204       0.018080      -0.017906       0.005227       0.012679              1.584759       1.267959      -0.172384       0.131783       1.987517      -0.326997       1.498803          -0.000002
           60              H       5.169544      10.817848      15.032729       0.122430       1.031680 0.73006241E+01  0.68990784E+02                                 1.597699                            1.513003      -0.834697       2.489916                    0.999498       3.134357       8.190559       0.551219       1.175847      -0.735224       0.017302       0.000379       0.037315       0.041133      -0.005901       0.010364      -0.001431      -0.013041       0.029058      -0.016938       0.001990       0.014949              1.622479       1.384419       0.044226       0.287682       1.439055       0.108049       2.043963          -0.000003
           61              H       3.465593       1.843155      11.783543       0.120643       0.943078 0.67428679E+01  0.64597669E+02                                 1.689375                            1.594715      -1.289964       2.267383                    0.994916       3.778692      11.093521       0.452045       1.414336      -0.678889       0.001161       0.036255       0.012084       0.038234       0.000499       0.007428      -0.003213      -0.015082      -0.008964      -0.012378       0.002395       0.009983              1.738893       1.437452       0.001652       0.048184       2.180730       0.283316       1.598498           0.000000
           62              H       2.654825       1.561694       9.670120       0.101980       1.065670 0.76117406E+01  0.73952469E+02                                 1.732770                            1.618826      -0.945087       2.423659                    0.997651       3.551693       9.957250       0.488303       1.291063      -0.705933      -0.012535       0.028709      -0.017706       0.035984      -0.006395       0.012952       0.003590      -0.027334       0.017070      -0.024005       0.011325       0.012679              1.788612       1.527572      -0.252861       0.120682       2.187579      -0.438462       1.650685           0.000002
           63              H       2.438483      11.320203       8.740859       0.105497       1.092528 0.78170314E+01  0.75654018E+02                                 1.696457                            1.593129      -0.840514       2.472393                    0.999342       3.363036       9.092324       0.519786       1.217562      -0.723929      -0.011214      -0.000490      -0.034895       0.036656      -0.002894       0.008733      -0.004262      -0.023672       0.019986      -0.018298       0.004142       0.014156              1.727345       1.521891       0.031667       0.323688       1.447638       0.180420       2.212506           0.000003
           64              H       3.041150       9.477048       9.947608       0.107836       1.115937 0.82036408E+01  0.81130498E+02                                 1.779044                            1.676003      -1.066626       2.365404                    0.997191       3.597144      10.142342       0.482341       1.284028      -0.707585      -0.005734      -0.033239      -0.015356       0.037061       0.004212       0.006595       0.003418      -0.018597       0.013744      -0.014330       0.002569       0.011761              1.821886       1.452954       0.035197       0.108764       2.336639       0.335334       1.676064           0.000002
           65              H       4.695652       6.704002      22.818515       0.122481       1.038385 0.75633893E+01  0.73393414E+02                                 1.703346                            1.615165      -1.066864       2.378080                    0.997005       3.515923       9.863123       0.487997       1.293446      -0.705342       0.024956       0.009833       0.023820       0.035873       0.000588       0.003722       0.006169       0.012576       0.011178      -0.010833       0.001650       0.009183              1.730843       1.832484       0.177101       0.346815       1.439419       0.312042       1.920626           0.000002
           66              H       5.578533       5.923749      20.821250       0.121473       1.018884 0.73620124E+01  0.71737584E+02                                 1.747194                            1.642041      -1.269248       2.280683                    0.994138       3.744024      10.906868       0.457671       1.373418      -0.687300       0.034548       0.000475      -0.004557       0.034851       0.002634      -0.005347       0.005103       0.016944       0.009784      -0.012779       0.002050       0.010729              1.793051       2.492234      -0.035705      -0.123521       1.369176       0.107646       1.517743           0.000000
           67              H       1.893508       5.426144      19.359600       0.122689       0.975321 0.70742797E+01  0.68529423E+02                                 1.715750                            1.623575      -1.391925       2.217792                    0.993759       3.863398      11.372224       0.452499       1.397313      -0.681554      -0.021829      -0.009900      -0.022913       0.033159       0.003546      -0.003704       0.002842       0.009112       0.011562      -0.008934       0.001937       0.006997              1.753386       1.891420       0.076440       0.361396       1.393758       0.242409       1.974979          -0.000000
           68              H       1.002385       6.199272      21.340732       0.122605       0.979971 0.70851096E+01  0.68672829E+02                                 1.729652                            1.631349      -1.324793       2.253985                    0.994027       3.799142      11.192734       0.448631       1.408571      -0.680067      -0.033438       0.000946       0.002900       0.033576       0.000560      -0.006285       0.004665       0.010984       0.013330      -0.009886      -0.000824       0.010710              1.774349       2.471433      -0.135450      -0.039931       1.373338       0.084567       1.478276           0.000001
           69              H       2.985520       5.762235      24.909352       0.110474       1.165972 0.85722351E+01  0.84866784E+02                                 1.779291                            1.678150      -0.845012       2.482353                    0.999395       3.342627       9.129290       0.502185       1.231966      -0.722069       0.035110      -0.038966       0.019246       0.055870      -0.022794       0.001059      -0.010042      -0.001142       0.020632      -0.027426       0.004060       0.023366              1.794974       1.817969      -0.464606       0.082760       2.022231      -0.083222       1.544722           0.000003
           70              H       0.145258       8.442648      25.286864       0.124204       0.974861 0.65051073E+01  0.60769253E+02                                 1.641408                            1.504617      -0.804584       2.510881                    0.999625       3.284692       9.031049       0.502398       1.305055      -0.704004      -0.034734       0.027512       0.014854       0.046733      -0.021395      -0.001524      -0.005445       0.002011       0.012412      -0.024367       0.004550       0.019817              1.719637       1.920048      -0.417915      -0.374050       1.642846       0.307332       1.596018           0.000002
           71              H       0.813858       8.449774      22.937899       0.144404       1.028756 0.71437825E+01  0.68500159E+02                                 1.698197                            1.574827      -1.262131       2.291858                    0.996036       3.505582       9.850939       0.490652       1.301874      -0.702546      -0.019870       0.028156      -0.024734       0.042419      -0.014086      -0.008802       0.000427      -0.001457       0.013903      -0.018152       0.002324       0.015828              1.735739       1.568724      -0.291482       0.360973       1.706237      -0.385590       1.932254           0.000002
           72              H       2.727970       4.942791      17.465586       0.115235       1.144248 0.79113814E+01  0.77861735E+02                                 1.828558                            1.658972      -1.228291       2.294056                    0.995877       3.678763      10.490984       0.477065       1.304538      -0.701819      -0.048210       0.003069      -0.013326       0.050112      -0.003441       0.005114       0.007290       0.008838       0.023713      -0.013107       0.001198       0.011909              1.906459       2.719773      -0.151725       0.043791       1.381228       0.048938       1.618376          -0.000001
           73              H       6.471716       4.052091      16.675069       0.125137       0.990451 0.67667390E+01  0.64695305E+02                                 1.733675                            1.591116      -1.239043       2.307027                    0.994835       3.624925      10.530850       0.456623       1.402992      -0.682238       0.039258      -0.016733      -0.020552       0.047367      -0.006937      -0.005955       0.007508       0.024452       0.005740      -0.016961      -0.000261       0.017223              1.822979       2.177760      -0.237055      -0.477673       1.425381       0.160822       1.865795          -0.000001
           74              H       6.396512       4.863222      18.972408       0.131735       0.990189 0.69533660E+01  0.67125399E+02                                 1.742701                            1.619140      -1.344805       2.249150                    0.994294       3.775674      11.125598       0.448755       1.413856      -0.678975       0.037201      -0.001446       0.020128       0.042322      -0.005323       0.002763       0.005802       0.018264       0.008548      -0.014329       0.004901       0.009428              1.804885       2.212370       0.077779       0.481862       1.366783       0.121566       1.835503          -0.000000
           75              H       7.579181       6.904706      30.878562       0.122229       1.058323 0.75701656E+01  0.73380699E+02                                 1.730215                            1.619848      -0.882443       2.468546                    0.999016       3.396461       9.482783       0.486133       1.299793      -0.705390       0.018279      -0.009693       0.033551       0.039418      -0.001975       0.001448      -0.006785       0.005065       0.031490      -0.010296      -0.002698       0.012995              1.789436       1.876776      -0.114990       0.418446       1.390611      -0.190019       2.100923          -0.000002
           76              H       5.282866       6.897581      31.014079       0.124223       1.030843 0.73652013E+01  0.71295801E+02                                 1.721807                            1.613447      -1.124520       2.352496                    0.996792       3.563023      10.120767       0.477387       1.325427      -0.698114      -0.014858      -0.010130       0.034957       0.039311       0.001564       0.001441      -0.008552       0.003982       0.019390      -0.010209      -0.000794       0.011003              1.777824       1.707700       0.080843      -0.311522       1.403403      -0.226941       2.222367          -0.000001
           77              H       3.896216       8.257383      26.751741       0.107485       0.996286 0.71441647E+01  0.69395104E+02                                 1.739537                            1.629808      -1.323048       2.236651                    0.993849       3.957413      11.674948       0.452247       1.394288      -0.681743      -0.037204       0.003317       0.000064       0.037352      -0.006437       0.007039      -0.005652       0.019555       0.004800      -0.013452      -0.002479       0.015931              1.799904       2.444594       0.096521      -0.027996       1.424804      -0.011942       1.530314           0.000001
           78              H       4.956292       8.973506      24.864180       0.100828       1.112848 0.81004155E+01  0.78709074E+02                                 1.691075                            1.602509      -0.710517       2.529379                    0.999872       3.300779       8.799066       0.530229       1.188844      -0.731857      -0.020267       0.010104      -0.030346       0.037864       0.000096       0.002396      -0.010897       0.027229       0.026088      -0.021876       0.008172       0.013704              1.716010       1.728294      -0.074223       0.395555       1.425802      -0.092267       1.993935           0.000003
           79              H       7.268061       9.186086      24.828687       0.099523       0.993132 0.69659802E+01  0.65791440E+02                                 1.615778                            1.520879      -0.694345       2.537195                    0.999885       3.367458       9.124085       0.520811       1.245199      -0.716716       0.016934       0.010219      -0.029681       0.035667       0.001567      -0.000324      -0.008801       0.029566       0.022303      -0.021266       0.009719       0.011547              1.648161       1.529228       0.118289      -0.346356       1.456047      -0.199827       1.959209           0.000002
           80              H       8.502241       8.544782      26.629130       0.107829       1.002245 0.71867684E+01  0.69281109E+02                                 1.695435                            1.596834      -1.153081       2.321136                    0.996164       3.689962      10.527901       0.477538       1.330507      -0.696059       0.036647       0.004007      -0.003398       0.037022       0.008891      -0.004983      -0.005338       0.020564       0.012546      -0.016248       0.000829       0.015419              1.744398       2.391064      -0.041183      -0.017659       1.374649      -0.037563       1.467481           0.000001
           81              H       0.214282       3.159016      30.217109       0.124865       1.003514 0.69624971E+01  0.64834675E+02                                 1.550474                            1.463381      -0.778615       2.519293                    0.999738       3.060172       7.864407       0.570273       1.153403      -0.740887      -0.009902       0.032162       0.022687       0.040585      -0.004677      -0.008771       0.002246      -0.022204       0.018080      -0.017906       0.005227       0.012679              1.584759       1.267958      -0.172383      -0.131783       1.987516       0.326997       1.498802          -0.000002
           82              H      -0.018544       1.058152      31.165729       0.122430       1.031679 0.73006227E+01  0.68990765E+02                                 1.597698                            1.513002      -0.834697       2.489916                    0.999498       3.134357       8.190558       0.551219       1.175847      -0.735224      -0.017302      -0.000379       0.037315       0.041133      -0.005901      -0.010364       0.001431      -0.013041       0.029058      -0.016938       0.001990       0.014949              1.622479       1.384419       0.044226      -0.287681       1.439055      -0.108049       2.043963          -0.000003
           83              H       1.685407      10.032845      27.916543       0.120643       0.943077 0.67428620E+01  0.64597605E+02                                 1.689375                            1.594715      -1.289964       2.267383                    0.994916       3.778691      11.093521       0.452044       1.414337      -0.678889      -0.001161      -0.036255       0.012084       0.038234       0.000499      -0.007428       0.003213      -0.015082      -0.008964      -0.012378       0.002395       0.009983              1.738893       1.437452       0.001652      -0.048185       2.180730      -0.283316       1.598498           0.000000
           84              H       2.496175      10.314306      25.803120       0.101980       1.065670 0.76117406E+01  0.73952469E+02                                 1.732770                            1.618826      -0.945087       2.423659                    0.997651       3.551693       9.957250       0.488303       1.291063      -0.705933       0.012535      -0.028709      -0.017706       0.035984      -0.006395      -0.012952      -0.003590      -0.027334       0.017070      -0.024005       0.011325       0.012679              1.788612       1.527572      -0.252861      -0.120682       2.187579       0.438462       1.650685           0.000002
           85              H       2.712517       0.555797      24.873859       0.105497       1.092528 0.78170315E+01  0.75654018E+02                                 1.696457                            1.593129      -0.840514       2.472393                    0.999342       3.363036       9.092324       0.519786       1.217562      -0.723929       0.011214       0.000490      -0.034895       0.036656      -0.002894      -0.008733       0.004262      -0.023672       0.019986      -0.018298       0.004142       0.014156              1.727345       1.521891       0.031667      -0.323688       1.447638      -0.180420       2.212506           0.000003
           86              H       2.109850       2.398952      26.080608       0.107836       1.115937 0.82036408E+01  0.81130498E+02                                 1.779044                            1.676003      -1.066626       2.365404                    0.997191       3.597144      10.142342       0.482341       1.284028      -0.707585       0.005734       0.033239      -0.015356       0.037061       0.004212      -0.006595      -0.003418      -0.018597       0.013744      -0.014330       0.002569       0.011761              1.821886       1.452954       0.035197      -0.108764       2.336639      -0.335334       1.676064           0.000002
           87              H       0.455348       5.171998       6.685515       0.122481       1.038385 0.75633885E+01  0.73393404E+02                                 1.703346                            1.615164      -1.066864       2.378080                    0.997005       3.515923       9.863122       0.487997       1.293446      -0.705342      -0.024956      -0.009833       0.023820       0.035873       0.000588      -0.003722      -0.006169       0.012576       0.011178      -0.010833       0.001650       0.009183              1.730843       1.832483       0.177101      -0.346815       1.439419      -0.312042       1.920626           0.000002
           88              H       9.874467       5.952251       4.688250       0.121473       1.018884 0.73620112E+01  0.71737569E+02                                 1.747193                            1.642041      -1.269248       2.280683                    0.994138       3.744024      10.906868       0.457671       1.373418      -0.687300      -0.034548      -0.000475      -0.004557       0.034851       0.002634       0.005347      -0.005103       0.016944       0.009784      -0.012779       0.002050       0.010729              1.793051       2.492234      -0.035705       0.123521       1.369176      -0.107646       1.517743           0.000000
           89              H       3.257492       6.449856       3.226600       0.122689       0.975321 0.70742795E+01  0.68529419E+02                                 1.715749                            1.623575      -1.391925       2.217792                    0.993759       3.863398      11.372223       0.452499       1.397313      -0.681554       0.021829       0.009900      -0.022913       0.033159       0.003546       0.003704      -0.002842       0.009112       0.011562      -0.008934       0.001937       0.006997              1.753385       1.891419       0.076440      -0.361396       1.393758      -0.242409       1.974978          -0.000000
           90              H       4.148615       5.676728       5.207732       0.122605       0.979971 0.70851096E+01  0.68672829E+02                                 1.729652                            1.631349      -1.324793       2.253985                    0.994027       3.799142      11.192734       0.448631       1.408571      -0.680067       0.033438      -0.000946       0.002900       0.033576       0.000560       0.006285      -0.004665       0.010984       0.013330      -0.009886      -0.000824       0.010710              1.774349       2.471433      -0.135450       0.039931       1.373338      -0.084567       1.478276           0.000001
           91              H       2.165480       6.113765       8.776352       0.110474       1.165972 0.85722351E+01  0.84866784E+02                                 1.779291                            1.678150      -0.845012       2.482353                    0.999395       3.342627       9.129290       0.502185       1.231966      -0.722069      -0.035110       0.038966       0.019246       0.055870      -0.022794      -0.001059       0.010042      -0.001142       0.020632      -0.027426       0.004060       0.023366              1.794974       1.817969      -0.464606      -0.082760       2.022231       0.083222       1.544722           0.000003
           92              H       5.005742       3.433352       9.153864       0.124204       0.974862 0.65051113E+01  0.60769299E+02                                 1.641408                            1.504618      -0.804585       2.510880                    0.999625       3.284693       9.031052       0.502398       1.305055      -0.704004       0.034734      -0.027512       0.014854       0.046733      -0.021395       0.001524       0.005445       0.002011       0.012412      -0.024367       0.004550       0.019817              1.719638       1.920049      -0.417915       0.374050       1.642847      -0.307332       1.596018           0.000002
           93              H       4.337142       3.426226       6.804899       0.144404       1.028756 0.71437777E+01  0.68500108E+02                                 1.698197                            1.574827      -1.262131       2.291858                    0.996036       3.505581       9.850939       0.490652       1.301875      -0.702546       0.019870      -0.028156      -0.024734       0.042419      -0.014086       0.008802      -0.000427      -0.001457       0.013903      -0.018152       0.002324       0.015828              1.735739       1.568724      -0.291482      -0.360973       1.706238       0.385590       1.932254           0.000002
           94              H       2.423030       6.933209       1.332586       0.115235       1.144248 0.79113820E+01  0.77861740E+02                                 1.828558                            1.658972      -1.228291       2.294056                    0.995877       3.678763      10.490983       0.477065       1.304538      -0.701819       0.048210      -0.003069      -0.013326       0.050112      -0.003441      -0.005114      -0.007290       0.008838       0.023713      -0.013107       0.001198       0.011909              1.906459       2.719773      -0.151725      -0.043791       1.381228      -0.048938       1.618376          -0.000001
           95              H       8.981284       7.823909       0.542069       0.125137       0.990451 0.67667344E+01  0.64695255E+02                                 1.733675                            1.591116      -1.239043       2.307027                    0.994835       3.624924      10.530849       0.456622       1.402993      -0.682238      -0.039258       0.016733      -0.020552       0.047367      -0.006937       0.005955      -0.007508       0.024452       0.005740      -0.016961      -0.000261       0.017223              1.822979       2.177760      -0.237055       0.477673       1.425381      -0.160822       1.865795          -0.000001
           96              H       9.056488       7.012778       2.839408       0.131735       0.990190 0.69533718E+01  0.67125463E+02                                 1.742701                            1.619140      -1.344805       2.249150                    0.994294       3.775675      11.125598       0.448755       1.413855      -0.678975      -0.037201       0.001446       0.020128       0.042322      -0.005323      -0.002763      -0.005802       0.018264       0.008548      -0.014329       0.004901       0.009428              1.804885       2.212370       0.077779      -0.481862       1.366783      -0.121566       1.835503          -0.000000
           97              C       2.590953      10.311931       3.286937      -0.070744      39.499155 0.47374687E+03  0.11285872E+05                                 9.998560                            7.213614       0.114953       2.034116                    0.999421      27.957254      78.750163       0.624204       0.411899      -1.075966      -0.034859      -0.000281       0.004603       0.035162      -0.009191       0.003920       0.011693      -0.030653       0.024861      -0.023648       0.001647       0.022000             12.143587      18.874925       1.768019      -0.568183       5.861082      -1.938583      11.694753          -0.000000
           98              C       1.930595      10.668211       2.134396      -0.096128      32.575131 0.41905581E+03  0.98026400E+04                                 8.974505                            6.907358       0.095921       2.009546                    0.999698      29.124199      84.663161       0.613270       0.426956      -1.053172      -0.025073      -0.003470       0.002505       0.025436       0.005336      -0.008183       0.008823      -0.039862       0.019489      -0.026585       0.004801       0.021784             10.256457      15.446487       0.189608       0.917480       5.102683      -1.341357      10.220200          -0.000002
           99              C       0.540855      10.678899       2.053086      -0.083909      33.492336 0.43409559E+03  0.10273321E+05                                 9.266260                            7.127136      -0.189173       1.921542                    0.998937      29.479017      86.993152       0.589800       0.438809      -1.043038       0.025646      -0.005765       0.005871       0.026934      -0.003517       0.002612       0.006238      -0.059068      -0.009482      -0.028520      -0.003845       0.032365             10.645336      15.975482       0.437593      -0.808464       5.352964      -1.414305      10.607562          -0.000002
          100              C      10.059903      10.342808       3.138191      -0.081982      39.947207 0.48709636E+03  0.11712101E+05                                10.117506                            7.346328       0.025195       2.001242                    0.999274      28.470375      81.185398       0.613097       0.415487      -1.071132       0.034250      -0.002172       0.014283       0.037172       0.003255      -0.017104       0.001359      -0.017460       0.017301      -0.022537       0.006245       0.016291             12.248563      18.887417      -0.699316       0.771497       5.795504      -1.828962      12.062767          -0.000000
          101              C       0.390446       9.924773       4.369462       0.059444      33.840651 0.44190130E+03  0.10423807E+05                                 9.203794                            7.128002      -0.209200       1.939804                    0.999046      27.399217      78.709045       0.602231       0.431163      -1.055767      -0.012371      -0.001049       0.002002       0.012575       0.004278       0.001637      -0.015332       0.006542       0.052305      -0.019968      -0.004005       0.023973             10.425907      13.229171      -0.273539       0.322925       5.420879      -2.291723      12.627670           0.000001
          102              C       9.976457       9.518614       5.523617      -0.156112      34.355267 0.49010478E+03  0.11958526E+05                                 9.355458                            7.553900      -0.228024       1.889497                    0.998871      31.159060      93.427183       0.574953       0.436601      -1.044145       0.026363      -0.007185      -0.017586       0.032494       0.008019       0.007480       0.004228       0.023721      -0.074451      -0.026286      -0.001774       0.028059             10.121567      12.123779      -0.579107       0.074357       5.786511      -2.124971      12.454411           0.000001
          103              C       0.304939       9.072076       6.650668      -0.102052      29.744573 0.41907162E+03  0.97754134E+04                                 8.294743                            6.823904       0.201005       2.033916                    0.999787      29.155263      83.855733       0.630159       0.416686      -1.062604       0.023271      -0.004897      -0.019704       0.030883       0.012666      -0.016259      -0.019471       0.029920       0.057721      -0.033131      -0.005391       0.038522              8.804986      11.403894      -0.665221       0.343255       5.124423      -1.242186       9.886643           0.000002
          104              C       1.692619       8.962817       6.680353      -0.097927      30.024426 0.42477763E+03  0.99427036E+04                                 8.388722                            6.905459       0.229771       2.049872                    0.999751      28.970825      83.486237       0.621596       0.420973      -1.059820      -0.021307       0.006519      -0.018242       0.028797      -0.003844       0.017769      -0.011138       0.027158       0.056482      -0.025788      -0.007256       0.033044              8.933733      11.199297      -0.136607      -0.309276       5.446928      -1.555309      10.154974           0.000002
          105              C       2.426121       9.348787       5.601378      -0.136359      32.652722 0.46790293E+03  0.11267470E+05                                 9.002961                            7.355637      -0.132288       1.925038                    0.999361      30.431955      90.182633       0.586569       0.433627      -1.047581      -0.023903       0.011512      -0.007295       0.027515      -0.003330       0.005380       0.006817       0.022720      -0.077052      -0.027991       0.002918       0.025072              9.658830      11.223880       0.411100      -0.744788       5.807993      -2.357942      11.944617           0.000001
          106              C       1.825514       9.868956       4.423346       0.052685      34.097398 0.44355611E+03  0.10464188E+05                                 9.230776                            7.126321      -0.210680       1.938451                    0.999069      27.408587      78.534076       0.604694       0.429352      -1.057731       0.010213       0.001860       0.005184       0.011603       0.002472      -0.002092      -0.008971       0.004714       0.072291      -0.016936      -0.009334       0.026270             10.489445      13.507430       0.524795      -0.821223       5.774917      -2.747510      12.185988           0.000001
          107              C       4.094015      10.465131       3.310169       0.621012      23.350924 0.24713865E+03  0.51062899E+04                                 7.567605                            5.606248      -0.001749       2.062178                    0.999605      22.083184      61.907211       0.621593       0.476909      -1.016389       0.055394       0.014048       0.001304       0.057162      -0.025741       0.002641      -0.016314      -0.180017      -0.093268      -0.078075      -0.033007       0.111082              8.971817      12.983679       1.276653      -0.224642       4.476529       0.554589       9.455244          -0.000000
          108              C       8.579506      10.399813       2.928462       0.610983      24.080521 0.25992763E+03  0.54616016E+04                                 7.846958                            5.821860      -0.200426       1.993314                    0.999034      22.757874      65.226393       0.596123       0.488993      -1.005815      -0.059651       0.000898      -0.006982       0.060065       0.008964      -0.010206       0.006144      -0.173832      -0.077126      -0.076696      -0.023786       0.100482              9.383889      14.272924      -0.764193       0.289837       4.661729      -0.151165       9.217014          -0.000001
          109              C       6.150294       3.372784       3.785770      -0.051962      39.784063 0.46628538E+03  0.11080002E+05                                10.082110                            7.185884      -0.074752       1.974782                    0.999106      27.894954      78.843685       0.620695       0.415279      -1.072231       0.003699       0.020970      -0.013495       0.025211      -0.010324      -0.021686       0.005038       0.021591      -0.010505      -0.019031      -0.011847       0.030877             12.287746       5.964222       0.900590       2.039363      20.179953      -1.250225      10.719064           0.000000
          110              C       5.636224       3.528360       2.526105      -0.114251      31.992556 0.41452058E+03  0.96269649E+04                                 8.728239                            6.806822       0.148207       2.021824                    0.999708      28.953046      82.644268       0.629200       0.419154      -1.062791       0.004258       0.026194      -0.011945       0.029103       0.006322       0.004569       0.015407      -0.016511       0.009629      -0.012130      -0.010176       0.022306              9.677293       5.199177      -0.166131       1.896307      14.001142      -1.846731       9.831559          -0.000003
          111              C       5.510540       4.796716       1.946285      -0.109783      32.321582 0.42155577E+03  0.98334052E+04                                 8.781130                            6.853359       0.134784       2.012472                    0.999756      29.141488      83.414017       0.628455       0.417814      -1.063451       0.001541      -0.027270       0.015943       0.031626       0.000876       0.009895       0.010123       0.017124       0.052692      -0.020236      -0.003979       0.024215              9.786427       5.473213       0.283928       1.685017      14.576659      -1.352959       9.309410          -0.000003
          112              C       5.940133       5.923749       2.612578      -0.077752      39.009394 0.49300211E+03  0.11885980E+05                                 9.931604                            7.408007      -0.015196       1.989057                    0.999239      28.430161      81.092899       0.608604       0.417432      -1.070232       0.008671      -0.022788       0.019214       0.031043       0.009345      -0.011336       0.002213       0.028885      -0.050260      -0.021277      -0.006690       0.027967             11.527854       6.903155       0.335351       2.665607      15.629875      -2.671882      12.050534          -0.000001
          113              C       6.501592       5.799051       3.925159       0.046358      34.585662 0.44834196E+03  0.10614050E+05                                 9.332622                            7.181742      -0.080990       1.981477                    0.999414      27.451411      79.001491       0.599726       0.431401      -1.055622       0.001678       0.009260      -0.000450       0.009421       0.006102       0.018351       0.010203      -0.007605       0.025036      -0.019911      -0.005776       0.025687             10.607455       7.034503       1.320508       3.013846      13.098098      -0.504415      11.689765          -0.000001
          114              C       6.906461       6.924896       4.704060      -0.150290      33.172740 0.47450360E+03  0.11454045E+05                                 9.079160                            7.381837       0.011182       1.975003                    0.999106      30.292860      89.560245       0.589204       0.430646      -1.050530       0.004436      -0.019183      -0.003225       0.019951      -0.001199      -0.006540      -0.012509      -0.009156      -0.067246      -0.027430       0.007869       0.019561              9.870181       7.091169       1.465356       2.720761      11.487939       0.427017      11.031437          -0.000001
          115              C       7.394776       6.753881       5.966629      -0.095858      29.937104 0.41995485E+03  0.98049249E+04                                 8.366731                            6.848462       0.238793       2.053199                    0.999740      28.936800      83.369376       0.626397       0.418808      -1.060849      -0.000919      -0.032109      -0.009419       0.033475       0.014352       0.009329       0.004979      -0.031407       0.008833      -0.024570       0.001416       0.023154              8.984420       6.041651       0.822593       1.874486      11.425133      -0.395343       9.486476           0.000001
          116              C       7.523551       5.479586       6.532252      -0.095477      29.709249 0.41299879E+03  0.95956022E+04                                 8.308280                            6.788607       0.241701       2.055155                    0.999740      28.795171      82.569783       0.629998       0.418450      -1.061820      -0.010930       0.019656      -0.022404       0.031745       0.001431       0.011606       0.003697      -0.005340       0.059105      -0.016271      -0.007679       0.023950              8.864858       5.995054       1.083005       1.863098      11.247445      -0.558365       9.352076           0.000002
          117              C       7.148558       4.384619       5.815624      -0.153837      32.764778 0.45995926E+03  0.11018519E+05                                 8.951404                            7.234932       0.002243       1.962037                    0.999677      30.526636      89.951209       0.599130       0.426757      -1.052759      -0.008117       0.012736      -0.015992       0.021996      -0.008169      -0.007537      -0.024040      -0.026526      -0.046736      -0.031641      -0.001744       0.033385              9.582059       6.541045       1.452896       2.742080      11.598093       0.702114      10.607040           0.000001
          118              C       6.595340       4.504567       4.524984       0.042022      34.994005 0.43860141E+03  0.10328130E+05                                 9.394512                            7.089375      -0.129915       1.962770                    0.999411      27.479768      78.910577       0.605309       0.429712      -1.056501       0.002717      -0.002665       0.008068       0.008920       0.004091       0.012421       0.014035      -0.011469       0.047044      -0.018231      -0.009216       0.027447             10.791563       6.466872       1.520986       2.807204      14.841101       0.433879      11.066717          -0.000000
          119              C       6.146173       1.999918       4.403018       0.587465      24.366041 0.25776127E+03  0.53764547E+04                                 7.797718                            5.706842      -0.171237       1.998234                    0.999176      22.530576      63.244096       0.619759       0.473811      -1.019115      -0.000026      -0.048174       0.000075       0.048174       0.036595       0.085947       0.037130       0.110255       0.014435      -0.075101      -0.056954       0.132055              9.480764       5.367807      -1.386047      -1.608633      15.961449      -0.872578       7.113036           0.000001
          120              C       5.728942       7.247923       1.928539       0.581967      23.092334 0.25223530E+03  0.52342597E+04                                 7.433171                            5.620968       0.085591       2.081931                    0.999558      22.473252      62.980239       0.628361       0.469729      -1.021030       0.013529       0.049257      -0.021914       0.055584      -0.012236      -0.044550       0.067729      -0.003681       0.221254      -0.070822      -0.048510       0.119332              8.572862       9.124082       0.786096       1.597384      10.117506      -2.782375       6.476997          -0.000001
          121              C       7.539004       0.589050      26.131911       0.154117      34.513817 0.38172488E+03  0.86589598E+04                                 9.303171                            6.600219       0.056346       2.037948                    0.999638      25.611013      71.557149       0.630948       0.427954      -1.060404       0.022396       0.021519      -0.036608       0.048009       0.025976      -0.027823      -0.025357       0.015438       0.113090      -0.046181      -0.017130       0.063312             11.355286      11.838938       1.461877      -3.172053       6.445164      -4.524220      15.781756           0.000001
          122              C       6.169868       0.509480      26.275172      -0.166449      33.969929 0.45194973E+03  0.10764583E+05                                 9.156400                            7.139330      -0.017777       1.961713                    0.999012      30.263378      88.526155       0.608055       0.422918      -1.056573      -0.030041      -0.013846       0.040209       0.052067      -0.007181       0.019075      -0.001931      -0.013291       0.023943      -0.023558       0.002040       0.021518             10.307543      12.338193       0.941408      -2.463100       6.232710      -3.513953      12.351726           0.000002
          123              C       5.645496       0.040378      27.469659      -0.145655      33.296678 0.45079803E+03  0.10765446E+05                                 9.170532                            7.230713      -0.218124       1.910662                    0.997658      30.075597      89.038572       0.589718       0.434922      -1.045781       0.014504       0.014732      -0.038465       0.043668       0.000535      -0.019140       0.006264      -0.005382      -0.035359      -0.025726       0.008292       0.017434             10.279954      11.232144       0.344721      -1.095865       6.329230      -3.718298      13.278490           0.000000
          124              C       6.472747      11.532784      28.497654       0.179123      32.269658 0.37068381E+03  0.83642352E+04                                 8.962088                            6.550138       0.047342       2.042810                    0.999707      25.343308      71.099035       0.625396       0.434039      -1.054495      -0.020649      -0.019214       0.036143       0.045847       0.014136      -0.020328      -0.019069       0.030060       0.074441      -0.035380      -0.009247       0.044627             10.804100      11.253536       1.251486      -2.676522       6.303246      -4.236311      14.855518          -0.000001
          125              C       7.846003      11.619478      28.343422      -0.149712      34.045554 0.46075571E+03  0.11073746E+05                                 9.349026                            7.340203      -0.296896       1.885489                    0.997516      30.274514      90.186167       0.581173       0.438507      -1.042673       0.020382       0.010403      -0.032334       0.039612      -0.015749       0.002129       0.004497      -0.039473       0.009170      -0.027186       0.002868       0.024318             10.593554      12.963694       1.599605      -2.387735       6.249715      -3.279168      12.567253          -0.000001
          126              C       8.377586       0.206642      27.162164      -0.144165      33.199487 0.45012252E+03  0.10739221E+05                                 9.126067                            7.197817      -0.117632       1.941829                    0.998185      29.954379      88.474763       0.594788       0.431621      -1.048367      -0.010511      -0.010191       0.040440       0.043008      -0.006535      -0.014883       0.005824      -0.018735      -0.054211      -0.026605       0.003307       0.023299             10.250321      11.186127       0.953210      -0.654400       6.229336      -3.632218      13.335501           0.000001
          127              C       7.936661       0.490479      23.680663       0.087636      24.894781 0.31593032E+03  0.68625233E+04                                 7.402265                            5.933103       0.570479       2.200190                    0.999872      25.671763      71.101588       0.674854       0.417834      -1.062558       0.032806       0.029096      -0.002087       0.043899       0.012259       0.021074       0.009514      -0.006293      -0.034407      -0.026666      -0.002797       0.029462              8.160442       6.798896       2.613078      -1.147732       6.957267      -0.266193      10.725164           0.000002
          128              C       9.497414       1.965478      23.488035      -0.024793      28.872950 0.37640093E+03  0.85416332E+04                                 8.192824                            6.478572       0.448075       2.136426                    0.999813      27.517891      77.889986       0.645471       0.418157      -1.062395      -0.022635      -0.048382      -0.050256       0.073341       0.040004       0.006315       0.015170      -0.000038      -0.007314      -0.039916      -0.006116       0.046032              9.194885       8.506363       3.346380      -2.104818       7.664659      -1.210481      11.413631           0.000002
          129              C       9.136844       1.979729      24.785451      -0.095003      30.064794 0.39932318E+03  0.91955637E+04                                 8.435757                            6.703553       0.241581       2.066288                    0.999449      28.274783      80.587625       0.630283       0.422004      -1.060099      -0.035231      -0.035447       0.025390       0.056056       0.056245      -0.013533       0.002097      -0.017730      -0.036289      -0.054152      -0.009530       0.063682              9.319699       7.946284       3.352503      -0.307813       7.945626       0.347099      12.067188           0.000003
          130              C       6.655092      10.760844      30.848555       0.115820      26.148486 0.31195253E+03  0.67834245E+04                                 7.824674                            6.003458       0.246505       2.108273                    0.999306      25.506454      71.668760       0.650130       0.433257      -1.048512      -0.045722      -0.012272       0.000961       0.047350      -0.010956       0.015827       0.014300      -0.005812      -0.043392      -0.031204       0.012427       0.018777              9.008940      10.803041       1.031879      -0.459687       4.808638      -2.047032      11.415141          -0.000003
          131              C       4.591601      10.275115      31.274466      -0.017562      30.922697 0.40708665E+03  0.94956149E+04                                 8.825375                            6.908858      -0.216486       1.917872                    0.998395      28.868896      85.015158       0.597191       0.439700      -1.040865       0.061041      -0.015405       0.043002       0.076240       0.016825       0.010190       0.004883       0.038529      -0.033507      -0.020144      -0.013826       0.033970             10.122497      11.985897       1.449604      -1.434502       5.563212      -2.212599      12.818383          -0.000003
          132              C       4.628689      10.718090      30.004799      -0.108156      31.624166 0.42607445E+03  0.10019044E+05                                 8.853085                            6.998501       0.015051       1.987807                    0.998503      29.317564      85.748387       0.604240       0.431078      -1.049518       0.049362       0.009946      -0.032644       0.060010       0.029658      -0.001628      -0.014014       0.062021      -0.040174      -0.041735      -0.008601       0.050336             10.033263      12.527493       0.824506       0.450815       5.515314      -2.211345      12.056983          -0.000002
          133              C       2.560047       1.564069      19.419937      -0.070744      39.499154 0.47374686E+03  0.11285872E+05                                 9.998559                            7.213614       0.114953       2.034116                    0.999421      27.957254      78.750161       0.624204       0.411899      -1.075966       0.034859       0.000281       0.004603       0.035162      -0.009191      -0.003920      -0.011693      -0.030653       0.024861      -0.023648       0.001647       0.022000             12.143586      18.874924       1.768019       0.568182       5.861081       1.938582      11.694752          -0.000000
          134              C       3.220405       1.207789      18.267396      -0.096128      32.575129 0.41905578E+03  0.98026391E+04                                 8.974504                            6.907358       0.095921       2.009546                    0.999698      29.124198      84.663156       0.613270       0.426956      -1.053172       0.025073       0.003470       0.002505       0.025436       0.005336       0.008183      -0.008823      -0.039862       0.019489      -0.026585       0.004801       0.021784             10.256456      15.446486       0.189608      -0.917481       5.102683       1.341356      10.220199          -0.000003
          135              C       4.610145       1.197101      18.186086      -0.083909      33.492337 0.43409560E+03  0.10273322E+05                                 9.266261                            7.127137      -0.189174       1.921542                    0.998937      29.479017      86.993156       0.589800       0.438810      -1.043038      -0.025646       0.005765       0.005871       0.026934      -0.003517      -0.002612      -0.006238      -0.059068      -0.009482      -0.028520      -0.003845       0.032365             10.645336      15.975483       0.437593       0.808463       5.352964       1.414305      10.607562          -0.000003
          136              C       5.393097       1.533192      19.271191      -0.081982      39.947210 0.48709639E+03  0.11712101E+05                                10.117507                            7.346329       0.025195       2.001242                    0.999274      28.470376      81.185402       0.613097       0.415487      -1.071132      -0.034250       0.002172       0.014283       0.037172       0.003255       0.017104      -0.001359      -0.017460       0.017301      -0.022537       0.006245       0.016291             12.248564      18.887419      -0.699316      -0.771497       5.795504       1.828962      12.062768          -0.000000
          137              C       4.760554       1.951227      20.502462       0.059444      33.840651 0.44190130E+03  0.10423807E+05                                 9.203794                            7.128002      -0.209200       1.939804                    0.999046      27.399217      78.709044       0.602231       0.431163      -1.055767       0.012371       0.001048       0.002002       0.012575       0.004278      -0.001637       0.015332       0.006542       0.052305      -0.019968      -0.004005       0.023973             10.425906      13.229170      -0.273539      -0.322925       5.420878       2.291723      12.627670           0.000001
          138              C       5.476543       2.357386      21.656617      -0.156112      34.355266 0.49010475E+03  0.11958525E+05                                 9.355457                            7.553900      -0.228024       1.889497                    0.998871      31.159059      93.427179       0.574953       0.436601      -1.044145      -0.026363       0.007185      -0.017586       0.032494       0.008019      -0.007480      -0.004228       0.023721      -0.074451      -0.026286      -0.001774       0.028059             10.121567      12.123779      -0.579107      -0.074357       5.786511       2.124970      12.454411           0.000001
          139              C       4.846061       2.803924      22.783668      -0.102052      29.744574 0.41907163E+03  0.97754137E+04                                 8.294744                            6.823904       0.201005       2.033916                    0.999787      29.155263      83.855735       0.630159       0.416686      -1.062603      -0.023271       0.004897      -0.019704       0.030883       0.012666       0.016259       0.019471       0.029920       0.057721      -0.033131      -0.005391       0.038522              8.804987      11.403895      -0.665222      -0.343255       5.124423       1.242186       9.886643           0.000002
          140              C       3.458381       2.913183      22.813353      -0.097926      30.024423 0.42477758E+03  0.99427023E+04                                 8.388722                            6.905458       0.229771       2.049873                    0.999751      28.970823      83.486231       0.621596       0.420973      -1.059820       0.021307      -0.006519      -0.018242       0.028797      -0.003844      -0.017769       0.011138       0.027158       0.056482      -0.025788      -0.007256       0.033044              8.933732      11.199296      -0.136607       0.309275       5.446927       1.555309      10.154973           0.000002
          141              C       2.724879       2.527213      21.734378      -0.136359      32.652719 0.46790288E+03  0.11267468E+05                                 9.002960                            7.355636      -0.132288       1.925038                    0.999361      30.431954      90.182629       0.586569       0.433627      -1.047581       0.023903      -0.011512      -0.007295       0.027515      -0.003330      -0.005380      -0.006817       0.022720      -0.077052      -0.027991       0.002918       0.025072              9.658830      11.223880       0.411100       0.744788       5.807993       2.357942      11.944616           0.000001
          142              C       3.325486       2.007044      20.556346       0.052685      34.097398 0.44355611E+03  0.10464188E+05                                 9.230775                            7.126321      -0.210680       1.938451                    0.999069      27.408587      78.534075       0.604694       0.429352      -1.057731      -0.010213      -0.001860       0.005184       0.011603       0.002472       0.002092       0.008971       0.004714       0.072291      -0.016936      -0.009334       0.026270             10.489445      13.507430       0.524795       0.821223       5.774917       2.747510      12.185988           0.000001
          143              C       1.056985       1.410869      19.443169       0.621012      23.350922 0.24713865E+03  0.51062899E+04                                 7.567604                            5.606248      -0.001749       2.062178                    0.999605      22.083184      61.907209       0.621593       0.476909      -1.016389      -0.055394      -0.014048       0.001304       0.057162      -0.025741      -0.002641       0.016314      -0.180017      -0.093268      -0.078075      -0.033007       0.111082              8.971816      12.983678       1.276653       0.224641       4.476529      -0.554589       9.455242          -0.000000
          144              C       6.873494       1.476187      19.061462       0.610983      24.080524 0.25992765E+03  0.54616021E+04                                 7.846959                            5.821860      -0.200426       1.993314                    0.999034      22.757875      65.226397       0.596123       0.488993      -1.005815       0.059651      -0.000898      -0.006982       0.060065       0.008964       0.010206      -0.006144      -0.173832      -0.077125      -0.076696      -0.023786       0.100482              9.383890      14.272926      -0.764193      -0.289838       4.661729       0.151164       9.217015          -0.000001
          145              C       9.302706       8.503216      19.918770      -0.051962      39.784063 0.46628538E+03  0.11080002E+05                                10.082109                            7.185884      -0.074752       1.974782                    0.999106      27.894954      78.843684       0.620695       0.415279      -1.072231      -0.003699      -0.020970      -0.013495       0.025211      -0.010323       0.021686      -0.005038       0.021591      -0.010505      -0.019031      -0.011847       0.030877             12.287746       5.964222       0.900590      -2.039363      20.179953       1.250225      10.719064           0.000000
          146              C       9.816776       8.347640      18.659105      -0.114251      31.992556 0.41452058E+03  0.96269647E+04                                 8.728239                            6.806822       0.148207       2.021824                    0.999708      28.953046      82.644267       0.629200       0.419154      -1.062791      -0.004258      -0.026194      -0.011945       0.029103       0.006322      -0.004569      -0.015408      -0.016511       0.009629      -0.012130      -0.010176       0.022306              9.677293       5.199177      -0.166131      -1.896307      14.001142       1.846732       9.831559          -0.000004
          147              C       9.942460       7.079284      18.079285      -0.109783      32.321582 0.42155576E+03  0.98334052E+04                                 8.781131                            6.853359       0.134784       2.012472                    0.999756      29.141488      83.414019       0.628455       0.417814      -1.063451      -0.001541       0.027270       0.015943       0.031626       0.000876      -0.009895      -0.010123       0.017124       0.052692      -0.020236      -0.003979       0.024215              9.786428       5.473213       0.283928      -1.685018      14.576659       1.352959       9.309411          -0.000003
          148              C       9.512867       5.952251      18.745578      -0.077752      39.009394 0.49300210E+03  0.11885980E+05                                 9.931604                            7.408007      -0.015196       1.989057                    0.999239      28.430161      81.092898       0.608604       0.417432      -1.070232      -0.008671       0.022788       0.019214       0.031043       0.009345       0.011336      -0.002213       0.028885      -0.050260      -0.021277      -0.006690       0.027967             11.527854       6.903154       0.335352      -2.665607      15.629875       2.671881      12.050533          -0.000001
          149              C       8.951408       6.076949      20.058159       0.046358      34.585662 0.44834196E+03  0.10614050E+05                                 9.332622                            7.181742      -0.080990       1.981477                    0.999414      27.451411      79.001491       0.599726       0.431401      -1.055622      -0.001678      -0.009260      -0.000450       0.009421       0.006103      -0.018351      -0.010203      -0.007605       0.025037      -0.019911      -0.005776       0.025687             10.607455       7.034503       1.320508      -3.013846      13.098098       0.504415      11.689765          -0.000001
          150              C       8.546539       4.951104      20.837060      -0.150290      33.172738 0.47450356E+03  0.11454044E+05                                 9.079160                            7.381837       0.011182       1.975003                    0.999106      30.292860      89.560245       0.589204       0.430646      -1.050530      -0.004436       0.019183      -0.003225       0.019951      -0.001199       0.006540       0.012509      -0.009156      -0.067246      -0.027430       0.007869       0.019561              9.870181       7.091169       1.465356      -2.720761      11.487939      -0.427017      11.031437          -0.000001
          151              C       8.058224       5.122119      22.099629      -0.095858      29.937106 0.41995488E+03  0.98049257E+04                                 8.366731                            6.848462       0.238793       2.053199                    0.999740      28.936801      83.369380       0.626397       0.418808      -1.060849       0.000919       0.032109      -0.009419       0.033475       0.014352      -0.009329      -0.004979      -0.031407       0.008833      -0.024570       0.001416       0.023154              8.984420       6.041651       0.822593      -1.874486      11.425133       0.395343       9.486477           0.000001
          152              C       7.929449       6.396414      22.665252      -0.095477      29.709251 0.41299882E+03  0.95956030E+04                                 8.308281                            6.788607       0.241701       2.055155                    0.999740      28.795172      82.569787       0.629998       0.418450      -1.061820       0.010930      -0.019656      -0.022404       0.031745       0.001431      -0.011606      -0.003697      -0.005340       0.059105      -0.016271      -0.007679       0.023950              8.864859       5.995054       1.083005      -1.863098      11.247446       0.558365       9.352077           0.000002
          153              C       8.304442       7.491381      21.948624      -0.153837      32.764778 0.45995926E+03  0.11018519E+05                                 8.951404                            7.234932       0.002243       1.962037                    0.999677      30.526636      89.951209       0.599130       0.426757      -1.052759       0.008117      -0.012736      -0.015992       0.021996      -0.008169       0.007537       0.024040      -0.026526      -0.046736      -0.031641      -0.001744       0.033385              9.582059       6.541045       1.452896      -2.742080      11.598093      -0.702114      10.607040           0.000001
          154              C       8.857660       7.371433      20.657984       0.042022      34.994005 0.43860141E+03  0.10328130E+05                                 9.394512                            7.089375      -0.129915       1.962770                    0.999411      27.479768      78.910577       0.605309       0.429712      -1.056501      -0.002717       0.002665       0.008068       0.008920       0.004091      -0.012421      -0.014035      -0.011469       0.047044      -0.018231      -0.009216       0.027447             10.791563       6.466872       1.520986      -2.807204      14.841101      -0.433879      11.066718          -0.000000
          155              C       9.306827       9.876082      20.536018       0.587465      24.366041 0.25776127E+03  0.53764546E+04                                 7.797718                            5.706842      -0.171237       1.998234                    0.999176      22.530576      63.244097       0.619759       0.473811      -1.019115       0.000026       0.048174       0.000075       0.048174       0.036595      -0.085947      -0.037130       0.110255       0.014435      -0.075101      -0.056954       0.132055              9.480764       5.367807      -1.386047       1.608633      15.961449       0.872578       7.113036           0.000001
          156              C       9.724058       4.628077      18.061539       0.581967      23.092335 0.25223530E+03  0.52342598E+04                                 7.433171                            5.620968       0.085591       2.081931                    0.999558      22.473252      62.980239       0.628361       0.469729      -1.021030      -0.013529      -0.049257      -0.021914       0.055584      -0.012236       0.044550      -0.067729      -0.003681       0.221254      -0.070822      -0.048510       0.119332              8.572862       9.124083       0.786097      -1.597384      10.117506       2.782375       6.476997          -0.000001
          157              C       7.913996      11.286950       9.998911       0.154117      34.513817 0.38172488E+03  0.86589599E+04                                 9.303171                            6.600219       0.056346       2.037948                    0.999638      25.611013      71.557150       0.630948       0.427954      -1.060404      -0.022396      -0.021519      -0.036608       0.048009       0.025976       0.027823       0.025357       0.015438       0.113090      -0.046181      -0.017130       0.063312             11.355286      11.838939       1.461877       3.172053       6.445164       4.524220      15.781756           0.000001
          158              C       9.283132      11.366520      10.142172      -0.166449      33.969930 0.45194976E+03  0.10764584E+05                                 9.156400                            7.139330      -0.017777       1.961713                    0.999012      30.263378      88.526157       0.608055       0.422918      -1.056573       0.030041       0.013846       0.040210       0.052067      -0.007181      -0.019075       0.001931      -0.013291       0.023943      -0.023558       0.002040       0.021518             10.307543      12.338193       0.941408       2.463100       6.232710       3.513953      12.351726           0.000002
          159              C       9.807504      11.835622      11.336659      -0.145655      33.296677 0.45079802E+03  0.10765446E+05                                 9.170532                            7.230713      -0.218124       1.910662                    0.997658      30.075597      89.038569       0.589718       0.434922      -1.045781      -0.014504      -0.014732      -0.038465       0.043668       0.000535       0.019140      -0.006264      -0.005382      -0.035359      -0.025726       0.008292       0.017434             10.279954      11.232143       0.344721       1.095865       6.329229       3.718298      13.278489           0.000000
          160              C       8.980253       0.343216      12.364654       0.179123      32.269657 0.37068381E+03  0.83642351E+04                                 8.962088                            6.550137       0.047342       2.042810                    0.999707      25.343308      71.099031       0.625396       0.434039      -1.054495       0.020649       0.019214       0.036143       0.045847       0.014136       0.020328       0.019069       0.030060       0.074441      -0.035380      -0.009247       0.044627             10.804099      11.253535       1.251486       2.676522       6.303246       4.236310      14.855517          -0.000001
          161              C       7.606997       0.256522      12.210422      -0.149712      34.045554 0.46075570E+03  0.11073746E+05                                 9.349025                            7.340202      -0.296896       1.885489                    0.997516      30.274514      90.186163       0.581173       0.438507      -1.042673      -0.020382      -0.010403      -0.032334       0.039612      -0.015749      -0.002129      -0.004497      -0.039473       0.009170      -0.027186       0.002868       0.024318             10.593553      12.963693       1.599605       2.387734       6.249714       3.279168      12.567252          -0.000001
          162              C       7.075414      11.669358      11.029164      -0.144165      33.199487 0.45012252E+03  0.10739221E+05                                 9.126067                            7.197816      -0.117632       1.941829                    0.998185      29.954379      88.474762       0.594788       0.431621      -1.048367       0.010511       0.010191       0.040440       0.043008      -0.006535       0.014883      -0.005824      -0.018735      -0.054211      -0.026605       0.003307       0.023299             10.250321      11.186127       0.953210       0.654400       6.229336       3.632218      13.335500           0.000001
          163              C       7.516339      11.385521       7.547663       0.087636      24.894782 0.31593033E+03  0.68625236E+04                                 7.402265                            5.933103       0.570478       2.200190                    0.999872      25.671764      71.101589       0.674854       0.417834      -1.062558      -0.032806      -0.029096      -0.002087       0.043899       0.012259      -0.021074      -0.009514      -0.006293      -0.034407      -0.026666      -0.002797       0.029462              8.160442       6.798896       2.613079       1.147732       6.957267       0.266193      10.725163           0.000002
          164              C       5.955586       9.910522       7.355035      -0.024793      28.872946 0.37640086E+03  0.85416313E+04                                 8.192823                            6.478572       0.448075       2.136427                    0.999813      27.517889      77.889979       0.645471       0.418157      -1.062395       0.022635       0.048382      -0.050256       0.073341       0.040004      -0.006315      -0.015170      -0.000038      -0.007314      -0.039916      -0.006116       0.046032              9.194884       8.506363       3.346380       2.104818       7.664659       1.210481      11.413630           0.000002
          165              C       6.316156       9.896271       8.652451      -0.095003      30.064796 0.39932323E+03  0.91955651E+04                                 8.435757                            6.703553       0.241581       2.066288                    0.999449      28.274784      80.587629       0.630283       0.422004      -1.060099       0.035231       0.035447       0.025390       0.056056       0.056245       0.013533      -0.002097      -0.017730      -0.036289      -0.054152      -0.009530       0.063682              9.319699       7.946284       3.352503       0.307813       7.945626      -0.347099      12.067188           0.000003
          166              C       8.797908       1.115156      14.715555       0.115820      26.148486 0.31195255E+03  0.67834249E+04                                 7.824673                            6.003458       0.246505       2.108273                    0.999306      25.506455      71.668761       0.650130       0.433257      -1.048512       0.045722       0.012272       0.000961       0.047350      -0.010956      -0.015827      -0.014300      -0.005812      -0.043392      -0.031204       0.012427       0.018777              9.008939      10.803040       1.031879       0.459686       4.808638       2.047032      11.415140          -0.000003
          167              C       0.559399       1.600885      15.141466      -0.017562      30.922697 0.40708665E+03  0.94956147E+04                                 8.825374                            6.908858      -0.216486       1.917872                    0.998395      28.868896      85.015155       0.597191       0.439700      -1.040865      -0.061041       0.015405       0.043002       0.076240       0.016825      -0.010190      -0.004883       0.038529      -0.033507      -0.020144      -0.013826       0.033970             10.122497      11.985898       1.449604       1.434502       5.563212       2.212598      12.818381          -0.000003
          168              C       0.522311       1.157910      13.871799      -0.108156      31.624165 0.42607444E+03  0.10019044E+05                                 8.853084                            6.998501       0.015051       1.987807                    0.998503      29.317564      85.748385       0.604240       0.431078      -1.049518      -0.049362      -0.009946      -0.032644       0.060010       0.029658       0.001628       0.014014       0.062021      -0.040174      -0.041735      -0.008601       0.050336             10.033263      12.527493       0.824505      -0.450816       5.515314       2.211344      12.056982          -0.000002
          169              C       7.711047       4.373931      12.846063      -0.070744      39.499152 0.47374683E+03  0.11285871E+05                                 9.998559                            7.213614       0.114953       2.034116                    0.999421      27.957253      78.750158       0.624204       0.411899      -1.075966       0.034859      -0.000281      -0.004603       0.035162       0.009191       0.003920      -0.011693      -0.030653       0.024861      -0.023648       0.001647       0.022000             12.143586      18.874923      -1.768019      -0.568182       5.861081       1.938582      11.694752          -0.000000
          170              C       8.371405       4.730211      13.998604      -0.096128      32.575129 0.41905578E+03  0.98026393E+04                                 8.974504                            6.907358       0.095921       2.009546                    0.999698      29.124198      84.663157       0.613270       0.426956      -1.053172       0.025073      -0.003470      -0.002505       0.025436      -0.005336      -0.008183      -0.008823      -0.039862       0.019489      -0.026585       0.004801       0.021784             10.256456      15.446487      -0.189608       0.917480       5.102683       1.341356      10.220199          -0.000003
          171              C       9.761145       4.740899      14.079914      -0.083909      33.492334 0.43409555E+03  0.10273320E+05                                 9.266260                            7.127136      -0.189174       1.921542                    0.998937      29.479016      86.993151       0.589800       0.438810      -1.043038      -0.025646      -0.005765      -0.005871       0.026934       0.003517       0.002612      -0.006238      -0.059067      -0.009482      -0.028520      -0.003844       0.032365             10.645336      15.975482      -0.437593      -0.808463       5.352964       1.414305      10.607562          -0.000003
          172              C       0.242097       4.404808      12.994809      -0.081982      39.947208 0.48709636E+03  0.11712101E+05                                10.117506                            7.346328       0.025195       2.001242                    0.999274      28.470375      81.185398       0.613097       0.415487      -1.071132      -0.034250      -0.002172      -0.014283       0.037172      -0.003255      -0.017104      -0.001359      -0.017460       0.017301      -0.022537       0.006245       0.016291             12.248563      18.887418       0.699316       0.771497       5.795504       1.828962      12.062768          -0.000000
          173              C       9.911554       3.986773      11.763538       0.059444      33.840651 0.44190131E+03  0.10423807E+05                                 9.203794                            7.128002      -0.209200       1.939804                    0.999046      27.399217      78.709046       0.602231       0.431163      -1.055767       0.012371      -0.001049      -0.002002       0.012575      -0.004278       0.001637       0.015332       0.006542       0.052305      -0.019968      -0.004005       0.023973             10.425907      13.229171       0.273539       0.322925       5.420879       2.291723      12.627671           0.000001
          174              C       0.325543       3.580614      10.609383      -0.156112      34.355265 0.49010475E+03  0.11958525E+05                                 9.355458                            7.553900      -0.228024       1.889497                    0.998871      31.159059      93.427182       0.574953       0.436601      -1.044144      -0.026363      -0.007185       0.017586       0.032494      -0.008019       0.007480      -0.004228       0.023721      -0.074451      -0.026286      -0.001774       0.028059             10.121567      12.123779       0.579107       0.074357       5.786511       2.124970      12.454411           0.000001
          175              C       9.997061       3.134076       9.482332      -0.102052      29.744575 0.41907166E+03  0.97754146E+04                                 8.294744                            6.823905       0.201005       2.033916                    0.999787      29.155264      83.855737       0.630159       0.416686      -1.062603      -0.023271      -0.004897       0.019704       0.030883      -0.012666      -0.016259       0.019471       0.029920       0.057721      -0.033131      -0.005391       0.038522              8.804987      11.403895       0.665222       0.343256       5.124423       1.242186       9.886643           0.000002
          176              C       8.609381       3.024817       9.452647      -0.097926      30.024423 0.42477758E+03  0.99427022E+04                                 8.388722                            6.905458       0.229771       2.049873                    0.999751      28.970823      83.486229       0.621597       0.420973      -1.059820       0.021307       0.006519       0.018242       0.028797       0.003844       0.017769       0.011138       0.027158       0.056482      -0.025788      -0.007256       0.033044              8.933732      11.199295       0.136608      -0.309275       5.446927       1.555309      10.154973           0.000002
          177              C       7.875879       3.410787      10.531622      -0.136359      32.652722 0.46790293E+03  0.11267470E+05                                 9.002961                            7.355637      -0.132288       1.925038                    0.999361      30.431955      90.182632       0.586569       0.433627      -1.047581       0.023903       0.011512       0.007295       0.027515       0.003330       0.005380      -0.006817       0.022720      -0.077052      -0.027991       0.002918       0.025072              9.658830      11.223880      -0.411100      -0.744788       5.807993       2.357942      11.944617           0.000001
          178              C       8.476486       3.930956      11.709654       0.052685      34.097398 0.44355611E+03  0.10464188E+05                                 9.230776                            7.126321      -0.210680       1.938451                    0.999069      27.408587      78.534076       0.604694       0.429352      -1.057731      -0.010213       0.001860      -0.005184       0.011603      -0.002472      -0.002092       0.008971       0.004714       0.072291      -0.016936      -0.009334       0.026270             10.489445      13.507430      -0.524795      -0.821223       5.774917       2.747510      12.185988           0.000001
          179              C       6.207985       4.527131      12.822831       0.621012      23.350924 0.24713867E+03  0.51062903E+04                                 7.567605                            5.606248      -0.001749       2.062178                    0.999605      22.083185      61.907213       0.621593       0.476909      -1.016389      -0.055394       0.014048      -0.001304       0.057162       0.025741       0.002641       0.016314      -0.180017      -0.093268      -0.078075      -0.033007       0.111082              8.971817      12.983679      -1.276653      -0.224641       4.476529      -0.554589       9.455243          -0.000000
          180              C       1.722494       4.461813      13.204538       0.610983      24.080524 0.25992765E+03  0.54616022E+04                                 7.846959                            5.821860      -0.200426       1.993314                    0.999034      22.757875      65.226397       0.596123       0.488993      -1.005815       0.059651       0.000898       0.006982       0.060065      -0.008964      -0.010206      -0.006144      -0.173832      -0.077125      -0.076696      -0.023786       0.100482              9.383890      14.272926       0.764193       0.289838       4.661730       0.151164       9.217015          -0.000001
          181              C       4.151706       9.310784      12.347230      -0.051962      39.784065 0.46628541E+03  0.11080003E+05                                10.082110                            7.185884      -0.074752       1.974782                    0.999106      27.894955      78.843687       0.620695       0.415279      -1.072231      -0.003699       0.020970       0.013495       0.025211       0.010324      -0.021686      -0.005038       0.021591      -0.010505      -0.019031      -0.011847       0.030877             12.287746       5.964222      -0.900590       2.039363      20.179953       1.250225      10.719064           0.000000
          182              C       4.665776       9.466360      13.606895      -0.114251      31.992556 0.41452058E+03  0.96269647E+04                                 8.728239                            6.806822       0.148207       2.021824                    0.999708      28.953046      82.644266       0.629200       0.419154      -1.062791      -0.004258       0.026194       0.011945       0.029103      -0.006322       0.004569      -0.015408      -0.016511       0.009629      -0.012130      -0.010176       0.022306              9.677292       5.199177       0.166131       1.896307      14.001141       1.846732       9.831559          -0.000003
          183              C       4.791460      10.734716      14.186715      -0.109783      32.321577 0.42155569E+03  0.98334029E+04                                 8.781130                            6.853358       0.134784       2.012472                    0.999756      29.141486      83.414011       0.628455       0.417814      -1.063451      -0.001541      -0.027270      -0.015943       0.031626      -0.000876       0.009895      -0.010123       0.017124       0.052692      -0.020236      -0.003979       0.024215              9.786426       5.473212      -0.283928       1.685018      14.576657       1.352959       9.309411          -0.000004
          184              C       4.361867      -0.014251      13.520422      -0.077752      39.009398 0.49300217E+03  0.11885982E+05                                 9.931604                            7.408008      -0.015196       1.989057                    0.999239      28.430163      81.092904       0.608604       0.417432      -1.070232      -0.008671      -0.022788      -0.019214       0.031043      -0.009345      -0.011336      -0.002213       0.028885      -0.050260      -0.021277      -0.006690       0.027967             11.527855       6.903155      -0.335352       2.665607      15.629875       2.671881      12.050534          -0.000001
          185              C       3.800408      11.737051      12.207841       0.046358      34.585662 0.44834196E+03  0.10614050E+05                                 9.332622                            7.181743      -0.080990       1.981477                    0.999414      27.451411      79.001492       0.599726       0.431401      -1.055622      -0.001678       0.009260       0.000450       0.009421      -0.006102       0.018351      -0.010203      -0.007605       0.025037      -0.019911      -0.005776       0.025687             10.607455       7.034503      -1.320508       3.013846      13.098098       0.504415      11.689765          -0.000001
          186              C       3.395539       0.986896      11.428940      -0.150290      33.172740 0.47450359E+03  0.11454044E+05                                 9.079160                            7.381837       0.011182       1.975003                    0.999106      30.292861      89.560248       0.589204       0.430646      -1.050530      -0.004436      -0.019183       0.003225       0.019951       0.001199      -0.006540       0.012509      -0.009156      -0.067246      -0.027430       0.007869       0.019561              9.870182       7.091169      -1.465356       2.720761      11.487939      -0.427017      11.031437          -0.000001
          187              C       2.907224       0.815881      10.166371      -0.095858      29.937106 0.41995488E+03  0.98049256E+04                                 8.366731                            6.848462       0.238793       2.053199                    0.999740      28.936801      83.369382       0.626397       0.418808      -1.060849       0.000919      -0.032109       0.009419       0.033475      -0.014352       0.009329      -0.004979      -0.031407       0.008833      -0.024570       0.001416       0.023154              8.984421       6.041651      -0.822593       1.874486      11.425133       0.395343       9.486477           0.000001
          188              C       2.778449      11.417586       9.600748      -0.095478      29.709254 0.41299887E+03  0.95956045E+04                                 8.308282                            6.788608       0.241701       2.055155                    0.999740      28.795174      82.569796       0.629997       0.418450      -1.061820       0.010930       0.019656       0.022404       0.031745      -0.001431       0.011606      -0.003697      -0.005340       0.059105      -0.016271      -0.007679       0.023950              8.864860       5.995055      -1.083005       1.863098      11.247448       0.558365       9.352077           0.000002
          189              C       3.153442      10.322619      10.317376      -0.153837      32.764773 0.45995917E+03  0.11018516E+05                                 8.951403                            7.234931       0.002243       1.962037                    0.999677      30.526633      89.951199       0.599131       0.426757      -1.052759       0.008117       0.012736       0.015992       0.021996       0.008169      -0.007537       0.024040      -0.026526      -0.046736      -0.031641      -0.001744       0.033385              9.582059       6.541045      -1.452895       2.742079      11.598092      -0.702114      10.607039           0.000001
          190              C       3.706660      10.442567      11.608016       0.042022      34.994006 0.43860141E+03  0.10328130E+05                                 9.394512                            7.089375      -0.129915       1.962770                    0.999411      27.479768      78.910578       0.605309       0.429712      -1.056501      -0.002717      -0.002665      -0.008068       0.008920      -0.004091       0.012421      -0.014035      -0.011469       0.047044      -0.018231      -0.009216       0.027447             10.791564       6.466872      -1.520986       2.807204      14.841101      -0.433879      11.066718          -0.000000
          191              C       4.155827       7.937918      11.729982       0.587465      24.366041 0.25776127E+03  0.53764545E+04                                 7.797718                            5.706842      -0.171237       1.998234                    0.999176      22.530576      63.244097       0.619759       0.473811      -1.019115       0.000026      -0.048174      -0.000075       0.048174      -0.036595       0.085947      -0.037130       0.110255       0.014435      -0.075101      -0.056954       0.132055              9.480764       5.367807       1.386047      -1.608633      15.961449       0.872578       7.113036           0.000001
          192              C       4.573058       1.309923      14.204461       0.581967      23.092335 0.25223530E+03  0.52342597E+04                                 7.433171                            5.620968       0.085591       2.081931                    0.999558      22.473252      62.980239       0.628361       0.469729      -1.021030      -0.013529       0.049257       0.021914       0.055584       0.012236      -0.044550      -0.067729      -0.003681       0.221254      -0.070822      -0.048510       0.119332              8.572862       9.124082      -0.786097       1.597384      10.117506       2.782375       6.476997          -0.000001
          193              C       2.762996       6.527050      22.267089       0.154117      34.513819 0.38172491E+03  0.86589607E+04                                 9.303171                            6.600219       0.056346       2.037948                    0.999638      25.611014      71.557152       0.630948       0.427954      -1.060404      -0.022396       0.021519       0.036608       0.048009      -0.025976      -0.027823       0.025357       0.015438       0.113090      -0.046181      -0.017130       0.063312             11.355287      11.838939      -1.461877      -3.172053       6.445164       4.524220      15.781757           0.000001
          194              C       4.132132       6.447480      22.123828      -0.166449      33.969923 0.45194964E+03  0.10764581E+05                                 9.156398                            7.139329      -0.017776       1.961713                    0.999012      30.263375      88.526142       0.608055       0.422918      -1.056574       0.030041      -0.013846      -0.040209       0.052067       0.007181       0.019075       0.001931      -0.013291       0.023943      -0.023558       0.002040       0.021518             10.307541      12.338191      -0.941408      -2.463099       6.232709       3.513953      12.351724           0.000002
          195              C       4.656504       5.978378      20.929341      -0.145655      33.296678 0.45079803E+03  0.10765446E+05                                 9.170532                            7.230713      -0.218124       1.910662                    0.997658      30.075597      89.038571       0.589718       0.434922      -1.045781      -0.014504       0.014732       0.038465       0.043668      -0.000535      -0.019140      -0.006264      -0.005382      -0.035359      -0.025726       0.008292       0.017434             10.279954      11.232144      -0.344721      -1.095865       6.329230       3.718298      13.278490           0.000000
          196              C       3.829253       5.594784      19.901346       0.179123      32.269658 0.37068381E+03  0.83642351E+04                                 8.962088                            6.550138       0.047342       2.042810                    0.999707      25.343308      71.099033       0.625396       0.434039      -1.054495       0.020649      -0.019214      -0.036143       0.045847      -0.014136      -0.020328       0.019069       0.030060       0.074441      -0.035380      -0.009247       0.044627             10.804100      11.253536      -1.251486      -2.676522       6.303246       4.236310      14.855518          -0.000001
          197              C       2.455997       5.681478      20.055578      -0.149712      34.045557 0.46075576E+03  0.11073748E+05                                 9.349026                            7.340203      -0.296896       1.885489                    0.997516      30.274515      90.186168       0.581173       0.438507      -1.042673      -0.020382       0.010403       0.032334       0.039612       0.015749       0.002129      -0.004497      -0.039473       0.009170      -0.027186       0.002868       0.024318             10.593554      12.963694      -1.599605      -2.387735       6.249714       3.279168      12.567253          -0.000001
          198              C       1.924414       6.144642      21.236836      -0.144165      33.199484 0.45012246E+03  0.10739219E+05                                 9.126067                            7.197816      -0.117631       1.941829                    0.998185      29.954378      88.474759       0.594788       0.431621      -1.048367       0.010511      -0.010191      -0.040440       0.043008       0.006535      -0.014883      -0.005824      -0.018735      -0.054211      -0.026605       0.003307       0.023299             10.250321      11.186127      -0.953210      -0.654400       6.229336       3.632218      13.335500           0.000001
          199              C       2.365339       6.428479      24.718337       0.087636      24.894782 0.31593034E+03  0.68625239E+04                                 7.402265                            5.933103       0.570479       2.200190                    0.999872      25.671764      71.101590       0.674854       0.417834      -1.062558      -0.032806       0.029096       0.002087       0.043899      -0.012259       0.021074      -0.009514      -0.006293      -0.034407      -0.026666      -0.002797       0.029462              8.160442       6.798896      -2.613078      -1.147732       6.957267       0.266193      10.725163           0.000002
          200              C       0.804586       7.903478      24.910965      -0.024793      28.872951 0.37640096E+03  0.85416341E+04                                 8.192824                            6.478573       0.448075       2.136426                    0.999813      27.517892      77.889992       0.645471       0.418157      -1.062395       0.022635      -0.048382       0.050256       0.073341      -0.040004       0.006315      -0.015170      -0.000038      -0.007314      -0.039916      -0.006116       0.046032              9.194885       8.506364      -3.346380      -2.104818       7.664660       1.210481      11.413632           0.000002
          201              C       1.165156       7.917729      23.613549      -0.095003      30.064794 0.39932319E+03  0.91955638E+04                                 8.435757                            6.703553       0.241580       2.066288                    0.999449      28.274783      80.587627       0.630283       0.422004      -1.060099       0.035231      -0.035447      -0.025390       0.056056      -0.056245      -0.013533      -0.002097      -0.017730      -0.036289      -0.054152      -0.009530       0.063682              9.319699       7.946284      -3.352503      -0.307813       7.945626      -0.347099      12.067188           0.000003
          202              C       3.646908       4.822844      17.550445       0.115820      26.148485 0.31195253E+03  0.67834245E+04                                 7.824673                            6.003458       0.246505       2.108273                    0.999306      25.506454      71.668760       0.650130       0.433257      -1.048512       0.045722      -0.012272      -0.000961       0.047350       0.010956       0.015827      -0.014300      -0.005812      -0.043392      -0.031204       0.012427       0.018777              9.008939      10.803040      -1.031879      -0.459686       4.808638       2.047032      11.415140          -0.000003
          203              C       5.710399       4.337115      17.124534      -0.017562      30.922696 0.40708662E+03  0.94956140E+04                                 8.825374                            6.908857      -0.216486       1.917872                    0.998395      28.868895      85.015153       0.597191       0.439700      -1.040865      -0.061041      -0.015405      -0.043002       0.076240      -0.016825       0.010190      -0.004883       0.038529      -0.033507      -0.020144      -0.013826       0.033970             10.122497      11.985898      -1.449605      -1.434502       5.563212       2.212598      12.818381          -0.000003
          204              C       5.673311       4.780090      18.394201      -0.108156      31.624170 0.42607455E+03  0.10019047E+05                                 8.853085                            6.998502       0.015051       1.987807                    0.998503      29.317567      85.748396       0.604240       0.431078      -1.049518      -0.049362       0.009946       0.032644       0.060010      -0.029658      -0.001628       0.014014       0.062021      -0.040174      -0.041735      -0.008601       0.050336             10.033264      12.527494      -0.824506       0.450815       5.515314       2.211345      12.056983          -0.000002
          205              C       7.741953       7.502069      28.979063      -0.070744      39.499153 0.47374683E+03  0.11285871E+05                                 9.998559                            7.213614       0.114953       2.034116                    0.999421      27.957253      78.750159       0.624204       0.411899      -1.075966      -0.034859       0.000281      -0.004603       0.035162       0.009191      -0.003920       0.011693      -0.030653       0.024861      -0.023648       0.001647       0.022000             12.143586      18.874924      -1.768019       0.568183       5.861081      -1.938583      11.694753          -0.000000
          206              C       7.081595       7.145789      30.131604      -0.096128      32.575131 0.41905582E+03  0.98026403E+04                                 8.974505                            6.907358       0.095921       2.009546                    0.999698      29.124199      84.663163       0.613270       0.426956      -1.053172      -0.025073       0.003470      -0.002505       0.025436      -0.005336       0.008183       0.008823      -0.039862       0.019489      -0.026585       0.004801       0.021784             10.256457      15.446488      -0.189608      -0.917480       5.102684      -1.341357      10.220200          -0.000002
          207              C       5.691855       7.135101      30.212914      -0.083909      33.492334 0.43409557E+03  0.10273321E+05                                 9.266260                            7.127136      -0.189173       1.921542                    0.998937      29.479016      86.993151       0.589800       0.438809      -1.043038       0.025646       0.005765      -0.005871       0.026934       0.003517      -0.002612       0.006238      -0.059067      -0.009482      -0.028520      -0.003844       0.032365             10.645335      15.975481      -0.437593       0.808463       5.352963      -1.414305      10.607562          -0.000003
          208              C       4.908903       7.471192      29.127809      -0.081982      39.947205 0.48709633E+03  0.11712100E+05                                10.117506                            7.346328       0.025195       2.001242                    0.999274      28.470374      81.185396       0.613097       0.415487      -1.071132       0.034250       0.002172      -0.014283       0.037172      -0.003255       0.017104       0.001359      -0.017460       0.017301      -0.022537       0.006245       0.016291             12.248563      18.887417       0.699316      -0.771497       5.795504      -1.828962      12.062767           0.000000
          209              C       5.541446       7.889227      27.896538       0.059444      33.840652 0.44190133E+03  0.10423808E+05                                 9.203794                            7.128002      -0.209200       1.939804                    0.999046      27.399218      78.709047       0.602231       0.431163      -1.055767      -0.012371       0.001049      -0.002002       0.012575      -0.004278      -0.001637      -0.015332       0.006542       0.052305      -0.019968      -0.004005       0.023973             10.425906      13.229171       0.273539      -0.322925       5.420879      -2.291723      12.627670           0.000001
          210              C       4.825457       8.295386      26.742383      -0.156112      34.355265 0.49010475E+03  0.11958525E+05                                 9.355457                            7.553900      -0.228024       1.889497                    0.998871      31.159059      93.427181       0.574953       0.436601      -1.044144       0.026363       0.007185       0.017586       0.032494      -0.008019      -0.007480       0.004228       0.023721      -0.074451      -0.026286      -0.001774       0.028059             10.121567      12.123779       0.579107      -0.074357       5.786511      -2.124970      12.454410           0.000001
          211              C       5.455939       8.741924      25.615332      -0.102052      29.744576 0.41907167E+03  0.97754150E+04                                 8.294744                            6.823905       0.201005       2.033916                    0.999787      29.155264      83.855738       0.630159       0.416686      -1.062603       0.023271       0.004897       0.019704       0.030883      -0.012666       0.016259      -0.019471       0.029920       0.057721      -0.033131      -0.005391       0.038522              8.804987      11.403896       0.665222      -0.343256       5.124423      -1.242186       9.886643           0.000002
          212              C       6.843619       8.851183      25.585647      -0.097926      30.024421 0.42477755E+03  0.99427013E+04                                 8.388721                            6.905458       0.229771       2.049873                    0.999751      28.970822      83.486225       0.621597       0.420973      -1.059820      -0.021307      -0.006519       0.018242       0.028797       0.003844      -0.017769      -0.011138       0.027158       0.056482      -0.025788      -0.007256       0.033044              8.933731      11.199295       0.136608       0.309275       5.446927      -1.555309      10.154972           0.000002
          213              C       7.577121       8.465213      26.664622      -0.136359      32.652720 0.46790288E+03  0.11267468E+05                                 9.002961                            7.355636      -0.132288       1.925038                    0.999361      30.431954      90.182629       0.586569       0.433627      -1.047581      -0.023903      -0.011512       0.007295       0.027515       0.003330      -0.005380       0.006817       0.022721      -0.077052      -0.027991       0.002918       0.025072              9.658830      11.223880      -0.411100       0.744788       5.807993      -2.357942      11.944617           0.000001
          214              C       6.976514       7.945044      27.842654       0.052685      34.097399 0.44355614E+03  0.10464189E+05                                 9.230776                            7.126321      -0.210680       1.938451                    0.999069      27.408588      78.534078       0.604694       0.429352      -1.057731       0.010213      -0.001860      -0.005184       0.011603      -0.002472       0.002092      -0.008971       0.004714       0.072291      -0.016936      -0.009334       0.026270             10.489445      13.507430      -0.524795       0.821223       5.774917      -2.747510      12.185988           0.000001
          215              C       9.245015       7.348869      28.955831       0.621012      23.350924 0.24713865E+03  0.51062899E+04                                 7.567605                            5.606248      -0.001749       2.062178                    0.999605      22.083184      61.907211       0.621593       0.476909      -1.016389       0.055394      -0.014048      -0.001304       0.057162       0.025741      -0.002641      -0.016314      -0.180017      -0.093268      -0.078075      -0.033007       0.111082              8.971817      12.983679      -1.276653       0.224642       4.476529       0.554589       9.455244          -0.000000
          216              C       3.428506       7.414187      29.337538       0.610983      24.080522 0.25992763E+03  0.54616017E+04                                 7.846958                            5.821860      -0.200426       1.993314                    0.999034      22.757874      65.226393       0.596123       0.488993      -1.005815      -0.059651      -0.000898       0.006982       0.060065      -0.008964       0.010206       0.006144      -0.173832      -0.077126      -0.076696      -0.023786       0.100482              9.383889      14.272924       0.764193      -0.289836       4.661729      -0.151165       9.217014          -0.000001
          217              C       0.999294       2.565216      28.480230      -0.051962      39.784063 0.46628538E+03  0.11080002E+05                                10.082110                            7.185884      -0.074753       1.974782                    0.999106      27.894954      78.843685       0.620695       0.415279      -1.072231       0.003699      -0.020970       0.013495       0.025211       0.010323       0.021686       0.005038       0.021591      -0.010505      -0.019031      -0.011847       0.030877             12.287746       5.964222      -0.900590      -2.039363      20.179953      -1.250225      10.719064           0.000000
          218              C       0.485224       2.409640      29.739895      -0.114251      31.992556 0.41452058E+03  0.96269647E+04                                 8.728238                            6.806822       0.148207       2.021824                    0.999708      28.953046      82.644264       0.629200       0.419154      -1.062791       0.004258      -0.026194       0.011945       0.029103      -0.006322      -0.004569       0.015408      -0.016511       0.009629      -0.012130      -0.010176       0.022306              9.677292       5.199177       0.166132      -1.896307      14.001141      -1.846732       9.831559          -0.000003
          219              C       0.359540       1.141284      30.319715      -0.109783      32.321578 0.42155572E+03  0.98334037E+04                                 8.781129                            6.853358       0.134784       2.012472                    0.999756      29.141487      83.414012       0.628455       0.417814      -1.063451       0.001541       0.027270      -0.015943       0.031626      -0.000876      -0.009895       0.010123       0.017124       0.052692      -0.020236      -0.003979       0.024215              9.786426       5.473212      -0.283928      -1.685018      14.576657      -1.352959       9.309410          -0.000003
          220              C       0.789133       0.014251      29.653422      -0.077752      39.009396 0.49300214E+03  0.11885981E+05                                 9.931604                            7.408008      -0.015196       1.989057                    0.999239      28.430162      81.092903       0.608604       0.417432      -1.070232       0.008671       0.022788      -0.019214       0.031043      -0.009345       0.011336       0.002213       0.028885      -0.050260      -0.021277      -0.006690       0.027967             11.527855       6.903155      -0.335351      -2.665607      15.629875      -2.671882      12.050534          -0.000001
          221              C       1.350592       0.138949      28.340841       0.046358      34.585662 0.44834196E+03  0.10614050E+05                                 9.332622                            7.181742      -0.080990       1.981477                    0.999414      27.451411      79.001490       0.599726       0.431401      -1.055622       0.001678      -0.009260       0.000450       0.009421      -0.006102      -0.018351       0.010203      -0.007605       0.025037      -0.019911      -0.005776       0.025687             10.607455       7.034503      -1.320508      -3.013846      13.098097      -0.504415      11.689765          -0.000001
          222              C       1.755461      10.889104      27.561940      -0.150290      33.172740 0.47450360E+03  0.11454045E+05                                 9.079160                            7.381837       0.011182       1.975003                    0.999106      30.292860      89.560245       0.589204       0.430646      -1.050530       0.004436       0.019183       0.003225       0.019951       0.001199       0.006540      -0.012509      -0.009156      -0.067246      -0.027430       0.007869       0.019561              9.870181       7.091169      -1.465356      -2.720761      11.487938       0.427017      11.031437          -0.000001
          223              C       2.243776      11.060119      26.299371      -0.095858      29.937106 0.41995488E+03  0.98049256E+04                                 8.366731                            6.848462       0.238793       2.053199                    0.999740      28.936801      83.369380       0.626397       0.418808      -1.060849      -0.000919       0.032109       0.009419       0.033475      -0.014352      -0.009329       0.004979      -0.031407       0.008833      -0.024570       0.001416       0.023154              8.984420       6.041651      -0.822593      -1.874486      11.425133      -0.395343       9.486477           0.000001
          224              C       2.372551       0.458414      25.733748      -0.095478      29.709252 0.41299884E+03  0.95956039E+04                                 8.308282                            6.788608       0.241701       2.055155                    0.999740      28.795173      82.569794       0.629997       0.418450      -1.061820      -0.010930      -0.019656       0.022404       0.031745      -0.001431      -0.011606       0.003697      -0.005340       0.059105      -0.016271      -0.007679       0.023950              8.864860       5.995055      -1.083005      -1.863098      11.247448      -0.558365       9.352077           0.000002
          225              C       1.997558       1.553381      26.450376      -0.153837      32.764774 0.45995919E+03  0.11018517E+05                                 8.951403                            7.234931       0.002243       1.962037                    0.999677      30.526634      89.951201       0.599131       0.426757      -1.052759      -0.008117      -0.012736       0.015992       0.021996       0.008169       0.007537      -0.024040      -0.026526      -0.046736      -0.031641      -0.001744       0.033385              9.582058       6.541045      -1.452895      -2.742079      11.598092       0.702114      10.607039           0.000001
          226              C       1.444340       1.433433      27.741016       0.042022      34.994005 0.43860141E+03  0.10328130E+05                                 9.394512                            7.089375      -0.129915       1.962770                    0.999411      27.479768      78.910578       0.605309       0.429712      -1.056501       0.002716       0.002665      -0.008068       0.008920      -0.004091      -0.012421       0.014035      -0.011469       0.047044      -0.018231      -0.009216       0.027447             10.791564       6.466872      -1.520986      -2.807204      14.841101       0.433879      11.066718          -0.000000
          227              C       0.995173       3.938082      27.862982       0.587465      24.366040 0.25776125E+03  0.53764542E+04                                 7.797718                            5.706842      -0.171237       1.998234                    0.999176      22.530575      63.244096       0.619758       0.473811      -1.019115      -0.000026       0.048174      -0.000075       0.048174      -0.036595      -0.085947       0.037130       0.110255       0.014435      -0.075101      -0.056954       0.132055              9.480764       5.367807       1.386047       1.608633      15.961450      -0.872578       7.113036           0.000001
          228              C       0.577942      10.566077      30.337461       0.581967      23.092334 0.25223530E+03  0.52342597E+04                                 7.433171                            5.620967       0.085591       2.081931                    0.999558      22.473252      62.980238       0.628361       0.469729      -1.021030       0.013529      -0.049257       0.021914       0.055584       0.012236       0.044550       0.067729      -0.003681       0.221254      -0.070822      -0.048510       0.119332              8.572861       9.124082      -0.786096      -1.597384      10.117505      -2.782375       6.476996          -0.000001
          229              C       2.388004       5.348950       6.134089       0.154117      34.513819 0.38172491E+03  0.86589607E+04                                 9.303172                            6.600220       0.056346       2.037948                    0.999638      25.611014      71.557153       0.630948       0.427954      -1.060404       0.022396      -0.021519       0.036608       0.048009      -0.025976       0.027824      -0.025357       0.015438       0.113090      -0.046181      -0.017130       0.063312             11.355287      11.838939      -1.461878       3.172053       6.445164      -4.524220      15.781757           0.000002
          230              C       1.018868       5.428520       5.990828      -0.166449      33.969926 0.45194968E+03  0.10764582E+05                                 9.156399                            7.139329      -0.017776       1.961713                    0.999012      30.263376      88.526147       0.608055       0.422918      -1.056573      -0.030041       0.013846      -0.040209       0.052067       0.007181      -0.019075      -0.001931      -0.013290       0.023943      -0.023558       0.002040       0.021518             10.307542      12.338192      -0.941408       2.463100       6.232710      -3.513953      12.351725           0.000002
          231              C       0.494496       5.897622       4.796341      -0.145655      33.296678 0.45079803E+03  0.10765446E+05                                 9.170532                            7.230713      -0.218124       1.910662                    0.997658      30.075597      89.038570       0.589718       0.434922      -1.045781       0.014504      -0.014732       0.038465       0.043668      -0.000535       0.019140       0.006264      -0.005382      -0.035359      -0.025726       0.008292       0.017434             10.279954      11.232143      -0.344721       1.095865       6.329230      -3.718298      13.278489           0.000000
          232              C       1.321747       6.281216       3.768346       0.179123      32.269656 0.37068378E+03  0.83642344E+04                                 8.962088                            6.550137       0.047342       2.042810                    0.999707      25.343307      71.099029       0.625396       0.434039      -1.054495      -0.020649       0.019214      -0.036143       0.045847      -0.014136       0.020328      -0.019069       0.030060       0.074441      -0.035380      -0.009247       0.044627             10.804099      11.253535      -1.251486       2.676522       6.303246      -4.236310      14.855517          -0.000001
          233              C       2.695003       6.194522       3.922578      -0.149712      34.045554 0.46075572E+03  0.11073746E+05                                 9.349025                            7.340202      -0.296896       1.885489                    0.997516      30.274513      90.186161       0.581173       0.438507      -1.042673       0.020382      -0.010403       0.032334       0.039612       0.015749      -0.002129       0.004497      -0.039473       0.009170      -0.027186       0.002868       0.024318             10.593553      12.963693      -1.599605       2.387735       6.249714      -3.279168      12.567252          -0.000001
          234              C       3.226586       5.731358       5.103836      -0.144165      33.199484 0.45012246E+03  0.10739219E+05                                 9.126067                            7.197816      -0.117632       1.941829                    0.998185      29.954378      88.474757       0.594788       0.431621      -1.048367      -0.010511       0.010191      -0.040440       0.043008       0.006535       0.014883       0.005824      -0.018735      -0.054211      -0.026605       0.003307       0.023299             10.250320      11.186126      -0.953210       0.654400       6.229336      -3.632217      13.335500           0.000001
          235              C       2.785661       5.447521       8.585337       0.087636      24.894782 0.31593034E+03  0.68625240E+04                                 7.402265                            5.933103       0.570478       2.200190                    0.999872      25.671764      71.101592       0.674854       0.417834      -1.062558       0.032806      -0.029096       0.002087       0.043899      -0.012259      -0.021074       0.009514      -0.006293      -0.034407      -0.026666      -0.002797       0.029462              8.160442       6.798896      -2.613079       1.147732       6.957267      -0.266193      10.725164           0.000002
          236              C       4.346414       3.972522       8.777965      -0.024793      28.872948 0.37640089E+03  0.85416321E+04                                 8.192824                            6.478572       0.448075       2.136426                    0.999813      27.517890      77.889984       0.645471       0.418157      -1.062395      -0.022635       0.048382       0.050256       0.073341      -0.040004      -0.006315       0.015170      -0.000038      -0.007314      -0.039916      -0.006116       0.046032              9.194885       8.506363      -3.346380       2.104818       7.664659      -1.210481      11.413631           0.000002
          237              C       3.985844       3.958271       7.480549      -0.095003      30.064795 0.39932321E+03  0.91955645E+04                                 8.435757                            6.703553       0.241581       2.066289                    0.999449      28.274783      80.587627       0.630283       0.422004      -1.060099      -0.035231       0.035447      -0.025390       0.056056      -0.056245       0.013533       0.002097      -0.017730      -0.036289      -0.054152      -0.009530       0.063682              9.319699       7.946284      -3.352503       0.307813       7.945626       0.347099      12.067188           0.000003
          238              C       1.504092       7.053156       1.417445       0.115820      26.148485 0.31195252E+03  0.67834241E+04                                 7.824673                            6.003457       0.246505       2.108273                    0.999306      25.506454      71.668756       0.650130       0.433257      -1.048512      -0.045722       0.012272      -0.000961       0.047350       0.010956      -0.015827       0.014300      -0.005812      -0.043392      -0.031204       0.012427       0.018777              9.008939      10.803040      -1.031879       0.459686       4.808638      -2.047032      11.415140          -0.000003
          239              C       9.742601       7.538885       0.991534      -0.017562      30.922695 0.40708665E+03  0.94956147E+04                                 8.825374                            6.908857      -0.216486       1.917872                    0.998395      28.868895      85.015153       0.597191       0.439700      -1.040865       0.061041       0.015405      -0.043002       0.076240      -0.016825      -0.010190       0.004883       0.038529      -0.033507      -0.020144      -0.013826       0.033970             10.122497      11.985897      -1.449604       1.434502       5.563211      -2.212598      12.818382          -0.000003
          240              C       9.779689       7.095910       2.261201      -0.108156      31.624169 0.42607450E+03  0.10019046E+05                                 8.853085                            6.998502       0.015051       1.987807                    0.998503      29.317566      85.748395       0.604240       0.431078      -1.049518       0.049362      -0.009946       0.032644       0.060010      -0.029658       0.001628      -0.014014       0.062021      -0.040174      -0.041735      -0.008601       0.050336             10.033264      12.527494      -0.824506      -0.450815       5.515314      -2.211345      12.056984          -0.000002
          241              N       8.133429       1.034518      24.898059       0.028029      32.085907 0.33802607E+03  0.72951552E+04                                 8.355283                            5.810410       0.185744       2.144206                    0.998768      23.025945      58.896447       0.757752       0.374537      -1.117835       0.029953       0.006965       0.009377       0.032150       0.056077      -0.019364       0.004649       0.022562       0.129140      -0.080777       0.027562       0.053215             10.454088       7.988293       3.207914      -4.221918       7.209153      -3.129903      16.164820           0.000000
          242              N       8.753609       1.039506      22.796897      -0.261976      37.710187 0.52209128E+03  0.12597575E+05                                 9.297921                            7.318679       0.114224       2.058183                    0.998942      27.974709      76.378599       0.659805       0.384725      -1.107151       0.015070       0.052905       0.129494       0.140693       0.048025      -0.004156      -0.025797       0.022510      -0.158598      -0.063247      -0.015407       0.078654             10.643736       8.092360       2.194405      -1.917271       7.855749       0.148078      15.983098           0.000000
          243              N       5.944254      11.024491      29.726020       0.026025      30.906190 0.33322290E+03  0.71737653E+04                                 8.153149                            5.772013       0.161528       2.138587                    0.998820      23.041507      59.077271       0.758827       0.374931      -1.116302      -0.024945      -0.005087       0.000292       0.025460       0.016208       0.002120      -0.043836       0.116269       0.095876      -0.091790       0.041972       0.049818             10.190142       9.391246       1.820741      -3.272203       5.745101      -4.035878      15.434080          -0.000001
          244              N       5.871110      10.313118      31.802015      -0.267248      39.229810 0.50847064E+03  0.12193260E+05                                 9.567488                            7.192353       0.134513       2.064967                    0.999008      27.919378      76.097115       0.669491       0.381511      -1.109006      -0.065618       0.031897      -0.116609       0.137553       0.024785      -0.028580       0.011645       0.096730      -0.139022      -0.061549      -0.020948       0.082498             11.694009      10.525578       0.689212       0.249130       6.023443      -3.042411      18.533006          -0.000002
          245              N       7.319571      10.841482       8.765059       0.028029      32.085908 0.33802607E+03  0.72951552E+04                                 8.355283                            5.810410       0.185744       2.144206                    0.998768      23.025945      58.896448       0.757752       0.374537      -1.117835      -0.029953      -0.006965       0.009377       0.032150       0.056077       0.019364      -0.004649       0.022562       0.129140      -0.080777       0.027562       0.053215             10.454089       7.988293       3.207914       4.221918       7.209153       3.129903      16.164820           0.000000
          246              N       6.699391      10.836494       6.663897      -0.261976      37.710187 0.52209129E+03  0.12597576E+05                                 9.297921                            7.318680       0.114224       2.058183                    0.998942      27.974709      76.378601       0.659804       0.384725      -1.107151      -0.015070      -0.052905       0.129494       0.140693       0.048025       0.004156       0.025797       0.022510      -0.158598      -0.063247      -0.015407       0.078654             10.643736       8.092360       2.194405       1.917271       7.855749      -0.148078      15.983099           0.000000
          247              N       9.508746       0.851509      13.593020       0.026025      30.906187 0.33322287E+03  0.71737645E+04                                 8.153149                            5.772013       0.161528       2.138587                    0.998820      23.041506      59.077267       0.758827       0.374931      -1.116302       0.024945       0.005087       0.000292       0.025460       0.016208      -0.002120       0.043836       0.116269       0.095876      -0.091790       0.041972       0.049818             10.190141       9.391246       1.820741       3.272202       5.745100       4.035878      15.434078          -0.000001
          248              N       9.581890       1.562882      15.669015      -0.267248      39.229810 0.50847068E+03  0.12193261E+05                                 9.567488                            7.192353       0.134513       2.064967                    0.999008      27.919379      76.097115       0.669491       0.381511      -1.109006       0.065618      -0.031897      -0.116609       0.137553       0.024785       0.028580      -0.011645       0.096730      -0.139022      -0.061549      -0.020948       0.082498             11.694008      10.525579       0.689211      -0.249133       6.023443       3.042410      18.533003          -0.000002
          249              N       2.168571       6.972518      23.500941       0.028029      32.085907 0.33802607E+03  0.72951552E+04                                 8.355283                            5.810410       0.185744       2.144206                    0.998768      23.025945      58.896448       0.757752       0.374537      -1.117835      -0.029953       0.006965      -0.009377       0.032150      -0.056077      -0.019364      -0.004649       0.022562       0.129140      -0.080777       0.027562       0.053215             10.454089       7.988293      -3.207914      -4.221918       7.209153       3.129903      16.164820           0.000000
          250              N       1.548391       6.977506      25.602103      -0.261976      37.710185 0.52209125E+03  0.12597574E+05                                 9.297921                            7.318679       0.114224       2.058183                    0.998942      27.974708      76.378598       0.659805       0.384725      -1.107151      -0.015070       0.052905      -0.129494       0.140693      -0.048025      -0.004156       0.025797       0.022510      -0.158598      -0.063247      -0.015407       0.078654             10.643736       8.092360      -2.194405      -1.917271       7.855749      -0.148078      15.983098           0.000000
          251              N       4.357746       5.086491      18.672980       0.026025      30.906189 0.33322289E+03  0.71737651E+04                                 8.153149                            5.772013       0.161528       2.138587                    0.998820      23.041507      59.077269       0.758827       0.374931      -1.116303       0.024945      -0.005087      -0.000292       0.025460      -0.016208       0.002120       0.043836       0.116269       0.095876      -0.091790       0.041972       0.049818             10.190141       9.391246      -1.820741      -3.272202       5.745100       4.035878      15.434078          -0.000001
          252              N       4.430890       4.375118      16.596985      -0.267248      39.229811 0.50847068E+03  0.12193261E+05                                 9.567488                            7.192353       0.134513       2.064967                    0.999008      27.919379      76.097116       0.669491       0.381511      -1.109006       0.065618       0.031897       0.116609       0.137553      -0.024785      -0.028580      -0.011645       0.096730      -0.139022      -0.061549      -0.020948       0.082498             11.694009      10.525579      -0.689211       0.249133       6.023443       3.042410      18.533003          -0.000002
          253              N       2.982429       4.903482       7.367941       0.028029      32.085907 0.33802607E+03  0.72951551E+04                                 8.355283                            5.810410       0.185744       2.144206                    0.998768      23.025945      58.896448       0.757752       0.374537      -1.117835       0.029953      -0.006965      -0.009377       0.032150      -0.056077       0.019364       0.004649       0.022562       0.129140      -0.080777       0.027562       0.053215             10.454089       7.988293      -3.207914       4.221918       7.209153      -3.129903      16.164820           0.000000
          254              N       3.602609       4.898494       9.469103      -0.261976      37.710187 0.52209128E+03  0.12597575E+05                                 9.297921                            7.318679       0.114224       2.058183                    0.998942      27.974709      76.378600       0.659805       0.384725      -1.107151       0.015070      -0.052905      -0.129494       0.140693      -0.048025       0.004156      -0.025797       0.022510      -0.158598      -0.063247      -0.015407       0.078654             10.643736       8.092360      -2.194405       1.917271       7.855749       0.148078      15.983099           0.000000
          255              N       0.793254       6.789509       2.539980       0.026025      30.906189 0.33322289E+03  0.71737651E+04                                 8.153149                            5.772013       0.161528       2.138587                    0.998820      23.041507      59.077268       0.758827       0.374931      -1.116303      -0.024945       0.005087      -0.000292       0.025460      -0.016208      -0.002120      -0.043836       0.116269       0.095876      -0.091790       0.041972       0.049818             10.190141       9.391246      -1.820741       3.272202       5.745100      -4.035878      15.434078          -0.000001
          256              N       0.720110       7.500882       0.463985      -0.267248      39.229814 0.50847070E+03  0.12193262E+05                                 9.567488                            7.192353       0.134513       2.064967                    0.999008      27.919380      76.097119       0.669491       0.381511      -1.109006      -0.065618      -0.031897       0.116609       0.137553      -0.024785       0.028580       0.011645       0.096730      -0.139022      -0.061549      -0.020948       0.082498             11.694009      10.525578      -0.689212      -0.249130       6.023443      -3.042411      18.533006          -0.000002
          257              O       4.677108      10.531756       4.418183      -0.537290      36.862104 0.53585253E+03  0.12873543E+05                                 8.816164                            7.179356       0.275173       2.159864                    0.995205      26.962769      70.897954       0.706800       0.360709      -1.137411      -0.007890      -0.002297      -0.017042       0.018919       0.005630       0.051841      -0.001772      -0.057662       0.002818      -0.068502       0.028347       0.040155             10.063901      12.599281       2.742242       4.213190       6.529306       1.580106      11.063116           0.000001
          258              O       4.666600      10.604912       2.197960      -0.565389      38.184325 0.55345591E+03  0.13421363E+05                                 9.040400                            7.297694       0.135165       2.092712                    0.996075      27.838021      73.848037       0.699960       0.360844      -1.135862      -0.015719       0.013941       0.013746       0.025108      -0.026109      -0.057582      -0.005953      -0.070762       0.041206      -0.083996       0.030398       0.053599             10.498155      12.269325      -0.658586      -5.615923       5.936874       0.872893      13.288267          -0.000002
          259              O       7.795420      10.187708       3.905799      -0.582252      42.716751 0.64925325E+03  0.16376667E+05                                 9.779325                            7.948075       0.009449       2.054516                    0.994034      28.319521      76.483515       0.665509       0.364872      -1.133327       0.021632      -0.019579      -0.015594       0.033083       0.000589      -0.064110      -0.006199      -0.076599      -0.030789      -0.086936       0.038338       0.048598             11.413741      14.475098      -2.289429      -4.607520       8.051624       1.381579      11.714501          -0.000000
          260              O       8.144040      10.629020       1.763014      -0.522518      33.680630 0.49714280E+03  0.11738986E+05                                 8.321473                            6.915058       0.343637       2.183090                    0.995012      26.845406      70.318646       0.719142       0.360696      -1.135752       0.007756       0.005897       0.017793       0.020285       0.007770       0.052798       0.007984      -0.059143       0.051046      -0.070154       0.017408       0.052746              9.394831      10.883014       0.205251       3.592907       5.635058      -0.154712      11.666422          -0.000003
          261              O       6.781807       1.096867       3.773186      -0.557552      35.306067 0.49706634E+03  0.11726993E+05                                 8.562933                            6.840168       0.451640       2.191837                    0.997838      27.528867      71.882465       0.735501       0.352980      -1.142857      -0.022719       0.009046       0.001970       0.024533      -0.042748       0.015040       0.035722      -0.024726      -0.113477      -0.067494      -0.000002       0.067496             10.254551       6.690854      -3.627490      -1.470665      17.559810       2.134915       6.512989          -0.000002
          262              O       5.504359       1.780687       5.427464      -0.572848      28.785098 0.46720947E+03  0.10819317E+05                                 7.270637                            6.586434       0.880803       2.324418                    0.998639      27.371270      70.089067       0.759622       0.348193      -1.150358      -0.009905       0.006039      -0.011811       0.016555       0.046390      -0.005136       0.012709       0.119779       0.151706      -0.102265       0.050137       0.052128              7.538153       6.079762       0.077422      -2.493195       8.064211      -0.397745       8.470487           0.000003
          263              O       4.663715       7.477723       1.360980      -0.551385      34.736962 0.52888638E+03  0.12594671E+05                                 8.306338                            7.052922       0.986121       2.379240                    0.996501      26.958001      69.307196       0.729247       0.352701      -1.150172       0.012355       0.001266      -0.008524       0.015064      -0.045936       0.005276       0.044902       0.124166       0.127417      -0.111269       0.046930       0.064339              9.152451      12.422941      -1.199771       2.775364       6.692941      -1.478792       8.341470          -0.000003
          264              O       6.711341       8.071642       1.992103      -0.564459      39.049774 0.61145374E+03  0.15151340E+05                                 9.093530                            7.649586       0.200492       2.126343                    0.993578      27.619631      73.262401       0.688771       0.358875      -1.141211      -0.015679      -0.015465       0.002553       0.022170       0.045590      -0.021234       0.015060       0.002425      -0.056684      -0.054615      -0.000768       0.055384             10.134106      11.430602       3.767220       0.108090      12.385984      -1.476432       6.585732          -0.000001
          265              O       0.473892       1.344244      20.551183      -0.537290      36.862103 0.53585253E+03  0.12873543E+05                                 8.816163                            7.179356       0.275173       2.159864                    0.995205      26.962769      70.897953       0.706800       0.360709      -1.137411       0.007890       0.002297      -0.017042       0.018919       0.005630      -0.051841       0.001772      -0.057662       0.002818      -0.068502       0.028347       0.040155             10.063901      12.599281       2.742242      -4.213190       6.529306      -1.580105      11.063115           0.000000
          266              O       0.484400       1.271088      18.330960      -0.565389      38.184324 0.55345598E+03  0.13421365E+05                                 9.040400                            7.297695       0.135165       2.092712                    0.996075      27.838021      73.848037       0.699959       0.360844      -1.135862       0.015719      -0.013941       0.013746       0.025108      -0.026109       0.057582       0.005953      -0.070762       0.041206      -0.083996       0.030398       0.053599             10.498155      12.269324      -0.658584       5.615922       5.936874      -0.872892      13.288266          -0.000002
          267              O       7.657580       1.688292      20.038799      -0.582252      42.716750 0.64925324E+03  0.16376667E+05                                 9.779325                            7.948075       0.009449       2.054516                    0.994034      28.319521      76.483514       0.665509       0.364872      -1.133327      -0.021632       0.019579      -0.015594       0.033083       0.000589       0.064110       0.006199      -0.076599      -0.030789      -0.086936       0.038338       0.048598             11.413741      14.475097      -2.289429       4.607519       8.051624      -1.381579      11.714502          -0.000000
          268              O       7.308960       1.246980      17.896014      -0.522518      33.680633 0.49714279E+03  0.11738986E+05                                 8.321474                            6.915058       0.343637       2.183089                    0.995012      26.845407      70.318651       0.719142       0.360696      -1.135752      -0.007756      -0.005897       0.017793       0.020285       0.007770      -0.052798      -0.007984      -0.059143       0.051046      -0.070154       0.017408       0.052746              9.394833      10.883017       0.205252      -3.592908       5.635058       0.154712      11.666423          -0.000003
          269              O       8.671193      10.779133      19.906186      -0.557552      35.306071 0.49706639E+03  0.11726995E+05                                 8.562934                            6.840169       0.451640       2.191837                    0.997838      27.528868      71.882469       0.735501       0.352980      -1.142857       0.022719      -0.009046       0.001970       0.024533      -0.042748      -0.015040      -0.035722      -0.024726      -0.113477      -0.067494      -0.000002       0.067496             10.254552       6.690855      -3.627490       1.470665      17.559812      -2.134915       6.512990          -0.000002
          270              O       9.948641      10.095313      21.560464      -0.572848      28.785100 0.46720950E+03  0.10819318E+05                                 7.270637                            6.586434       0.880803       2.324418                    0.998639      27.371271      70.089070       0.759622       0.348193      -1.150358       0.009905      -0.006039      -0.011811       0.016555       0.046391       0.005136      -0.012709       0.119779       0.151706      -0.102265       0.050137       0.052128              7.538154       6.079762       0.077422       2.493195       8.064211       0.397746       8.470487           0.000003
          271              O       0.487285       4.398277      17.493980      -0.551385      34.736962 0.52888637E+03  0.12594671E+05                                 8.306338                            7.052921       0.986121       2.379240                    0.996501      26.958001      69.307195       0.729247       0.352701      -1.150172      -0.012355      -0.001266      -0.008524       0.015064      -0.045936      -0.005276      -0.044902       0.124166       0.127417      -0.111269       0.046930       0.064339              9.152451      12.422942      -1.199771      -2.775364       6.692941       1.478792       8.341470          -0.000003
          272              O       8.741659       3.804358      18.125103      -0.564459      39.049775 0.61145373E+03  0.15151340E+05                                 9.093530                            7.649586       0.200492       2.126343                    0.993578      27.619631      73.262402       0.688771       0.358875      -1.141211       0.015679       0.015465       0.002553       0.022170       0.045590       0.021234      -0.015060       0.002425      -0.056684      -0.054615      -0.000768       0.055384             10.134106      11.430602       3.767222      -0.108089      12.385985       1.476432       6.585732          -0.000001
          273              O       5.624892       4.593756      11.714817      -0.537290      36.862104 0.53585254E+03  0.12873543E+05                                 8.816164                            7.179356       0.275173       2.159864                    0.995205      26.962769      70.897954       0.706800       0.360709      -1.137411       0.007890      -0.002297       0.017042       0.018919      -0.005630       0.051841       0.001772      -0.057662       0.002818      -0.068502       0.028347       0.040155             10.063901      12.599281      -2.742242       4.213190       6.529306      -1.580106      11.063115           0.000000
          274              O       5.635400       4.666912      13.935040      -0.565389      38.184324 0.55345597E+03  0.13421365E+05                                 9.040400                            7.297695       0.135165       2.092712                    0.996075      27.838020      73.848036       0.699959       0.360844      -1.135862       0.015719       0.013941      -0.013746       0.025108       0.026109      -0.057582       0.005953      -0.070761       0.041206      -0.083996       0.030398       0.053599             10.498155      12.269325       0.658584      -5.615922       5.936874      -0.872892      13.288266          -0.000002
          275              O       2.506580       4.249708      12.227201      -0.582252      42.716753 0.64925329E+03  0.16376668E+05                                 9.779325                            7.948075       0.009449       2.054516                    0.994034      28.319522      76.483517       0.665509       0.364872      -1.133327      -0.021632      -0.019579       0.015594       0.033083      -0.000589      -0.064110       0.006199      -0.076599      -0.030789      -0.086936       0.038338       0.048598             11.413741      14.475098       2.289429      -4.607520       8.051624      -1.381579      11.714502          -0.000000
          276              O       2.157960       4.691020      14.369986      -0.522518      33.680628 0.49714272E+03  0.11738984E+05                                 8.321473                            6.915057       0.343637       2.183090                    0.995012      26.845406      70.318645       0.719142       0.360696      -1.135752      -0.007756       0.005897      -0.017793       0.020285      -0.007770       0.052798      -0.007984      -0.059143       0.051046      -0.070154       0.017408       0.052746              9.394831      10.883015      -0.205252       3.592908       5.635058       0.154712      11.666421          -0.000003
          277              O       3.520193       7.034867      12.359814      -0.557552      35.306069 0.49706637E+03  0.11726994E+05                                 8.562934                            6.840168       0.451640       2.191837                    0.997838      27.528868      71.882468       0.735501       0.352980      -1.142857       0.022719       0.009046      -0.001970       0.024533       0.042748       0.015040      -0.035722      -0.024726      -0.113477      -0.067494      -0.000002       0.067496             10.254552       6.690854       3.627490      -1.470665      17.559811      -2.134915       6.512990          -0.000002
          278              O       4.797641       7.718687      10.705536      -0.572848      28.785100 0.46720952E+03  0.10819319E+05                                 7.270637                            6.586434       0.880803       2.324418                    0.998639      27.371271      70.089071       0.759622       0.348193      -1.150358       0.009905       0.006039       0.011811       0.016555      -0.046390      -0.005136      -0.012709       0.119779       0.151706      -0.102265       0.050137       0.052128              7.538154       6.079762      -0.077422      -2.493195       8.064212       0.397746       8.470487           0.000003
          279              O       5.638285       1.539723      14.772020      -0.551385      34.736964 0.52888640E+03  0.12594672E+05                                 8.306339                            7.052922       0.986121       2.379240                    0.996501      26.958001      69.307198       0.729247       0.352701      -1.150172      -0.012355       0.001266       0.008524       0.015064       0.045936       0.005276      -0.044902       0.124166       0.127417      -0.111269       0.046930       0.064339              9.152452      12.422943       1.199771       2.775364       6.692942       1.478792       8.341471          -0.000003
          280              O       3.590659       2.133642      14.140897      -0.564459      39.049775 0.61145373E+03  0.15151340E+05                                 9.093530                            7.649586       0.200492       2.126343                    0.993578      27.619631      73.262402       0.688771       0.358875      -1.141211       0.015679      -0.015465      -0.002553       0.022170      -0.045590      -0.021234      -0.015060       0.002425      -0.056684      -0.054615      -0.000768       0.055384             10.134106      11.430602      -3.767222       0.108089      12.385985       1.476432       6.585732          -0.000001
          281              O       9.828108       7.282244      27.847817      -0.537290      36.862103 0.53585253E+03  0.12873543E+05                                 8.816163                            7.179356       0.275173       2.159864                    0.995205      26.962769      70.897953       0.706800       0.360709      -1.137411      -0.007890       0.002297       0.017042       0.018919      -0.005630      -0.051841      -0.001772      -0.057662       0.002818      -0.068502       0.028347       0.040155             10.063901      12.599281      -2.742242      -4.213190       6.529306       1.580106      11.063116           0.000000
          282              O       9.817600       7.209088      30.068040      -0.565389      38.184325 0.55345591E+03  0.13421363E+05                                 9.040400                            7.297694       0.135165       2.092712                    0.996075      27.838021      73.848037       0.699960       0.360844      -1.135862      -0.015719      -0.013941      -0.013746       0.025108       0.026109       0.057582      -0.005953      -0.070761       0.041206      -0.083996       0.030398       0.053599             10.498155      12.269325       0.658586       5.615923       5.936874       0.872893      13.288267          -0.000002
          283              O       2.644420       7.626292      28.360201      -0.582252      42.716751 0.64925325E+03  0.16376667E+05                                 9.779325                            7.948075       0.009449       2.054516                    0.994034      28.319521      76.483515       0.665509       0.364872      -1.133327       0.021632       0.019579       0.015594       0.033083      -0.000589       0.064110      -0.006199      -0.076599      -0.030789      -0.086936       0.038338       0.048598             11.413741      14.475098       2.289429       4.607520       8.051624       1.381579      11.714501          -0.000000
          284              O       2.993040       7.184980      30.502986      -0.522518      33.680628 0.49714277E+03  0.11738985E+05                                 8.321473                            6.915058       0.343638       2.183090                    0.995012      26.845406      70.318644       0.719142       0.360696      -1.135752       0.007756      -0.005897      -0.017793       0.020285      -0.007770      -0.052798       0.007984      -0.059143       0.051046      -0.070154       0.017408       0.052746              9.394831      10.883014      -0.205251      -3.592907       5.635057      -0.154712      11.666421          -0.000003
          285              O       1.630807       4.841133      28.492814      -0.557552      35.306065 0.49706631E+03  0.11726992E+05                                 8.562933                            6.840168       0.451640       2.191837                    0.997838      27.528867      71.882463       0.735501       0.352980      -1.142857      -0.022719      -0.009046      -0.001970       0.024533       0.042748      -0.015040       0.035722      -0.024726      -0.113477      -0.067494      -0.000002       0.067496             10.254551       6.690854       3.627490       1.470664      17.559809       2.134915       6.512989          -0.000002
          286              O       0.353359       4.157313      26.838536      -0.572848      28.785098 0.46720947E+03  0.10819317E+05                                 7.270636                            6.586434       0.880803       2.324418                    0.998639      27.371271      70.089068       0.759622       0.348193      -1.150358      -0.009905      -0.006039       0.011811       0.016555      -0.046391       0.005136       0.012709       0.119779       0.151706      -0.102265       0.050137       0.052128              7.538153       6.079762      -0.077422       2.493195       8.064211      -0.397746       8.470487           0.000003
          287              O       9.814715      10.336277      30.905020      -0.551385      34.736963 0.52888640E+03  0.12594672E+05                                 8.306339                            7.052922       0.986121       2.379240                    0.996501      26.958001      69.307198       0.729247       0.352701      -1.150172       0.012355      -0.001266       0.008524       0.015064       0.045936      -0.005276       0.044902       0.124166       0.127417      -0.111269       0.046930       0.064339              9.152452      12.422942       1.199771      -2.775364       6.692942      -1.478792       8.341471          -0.000003
          288              O       1.560341       9.742358      30.273897      -0.564459      39.049774 0.61145375E+03  0.15151341E+05                                 9.093530                            7.649587       0.200492       2.126343                    0.993578      27.619631      73.262402       0.688771       0.358875      -1.141211      -0.015679       0.015465      -0.002553       0.022170      -0.045590       0.021234       0.015060       0.002425      -0.056684      -0.054615      -0.000768       0.055384             10.134106      11.430602      -3.767220      -0.108090      12.385984      -1.476432       6.585732          -0.000001

******************************************************
Auxiliary information for the entire system
The total spin magnetic moment of the unit cell is   -0.000015
The total net atomic charge of the unit cell is   0.000003
Accuracy of reproducing the electrostatic potential in the unit cell:
  The inner radius (bohr) =    5.0000
  The outer radius (bohr) =   12.0000
  Valid grid points have density less than (e/(bohr^3)) =    0.0001
  The number of valid grid points were=        89516
  The rms potential error without charges in kcal/mol is=      4.12763
  The rms potential error with partial charges in kcal/mol is=      0.60328
  The RRMSE value at monopole order=      0.14616
  The rms potential error with partial charges and cloud penetration in kcal/mol is=      0.61439
  The RRMSE value at monopole order with cloud penetration is=      0.14885
  The rms potential error with partial charges and atomic dipoles in kcal/mol is=      0.37159
  The RRMSE value at dipole order=      0.09003
  The rms potential error with partial charges, atomic dipoles and cloud penetration in kcal/mol is=      0.36571
  The RRMSE value at dipole order with cloud penetration=      0.08860

******************************************************
The electron densities and ab initio electrostatic potential were computed in VASP using the PBE functional and
projector augmented wave method. See the main text of the journal article for a description of computational details.
The atomic charges, dipoles, and quadrupoles were computed with the DDEC6 method as described in
(a) T. A. Manz and N. Gabaldon Limas, RSC Adv. 6 (2016) 47771-47801 DOI: 10.1039/c6ra04656h
(b) N. Gabaldon Limas and T. A. Manz, RSC Adv. 8 (2018) 2678-2707 DOI: 10.1039/c7ra11829e.
For each atom in the material, the electron cloud parameters were fit to the spherically averaged atom-in-material
electron density using radial positions for which this density was between 10^-4 and 10^-2 electrons per cubic bohr.
The polarizabilities, dispersion coefficients, and quantum Drude oscillator (QDO) parameters were fit using the MCLF method.
The magnetic structure of the system was optimized in VASP from the default ferromagnetic initial guess using spin polarization.
The atomic spin moments (ASMs) were computed on this optimized magnetic structure using the DDEC6 partition as inputs
to the method of T. A. Manz and D. S. Sholl, J. Chem. Theory Comput. 7 (2011) 4146-4164 DOI: 10.1021/ct200539n.
The RMSE and RRMSE were computed using a uniform grid with Ewald summation.
