# Supplementary material for: A collection of forcefield precursors for metal–organic frameworks
Source: RSC Adv. 2019 Nov 13;9(63):36492–507. doi: 10.1039/c9ra07327b (PMC9075174; doi:10.1039/c9ra07327b)
Supplement: RA-009-C9RA07327B-s6265 [file RA-009-C9RA07327B-s6265.xyz]

  146
jmolscript: load "" {1 1 1} spacegroup "x,y,z" unitcell [{     12.030000     0.000000     0.000000 }, {     -3.572202    12.347868     0.000000 }, {     -3.572202    -5.170918    11.213003 }]
Zn     9.259256     0.618971     5.480579     0.788899
Zn     1.641340     2.459284     8.355818     0.788898
Zn     5.450298     8.498465     2.463833     0.905759
Zn    -4.373660     6.557979     5.732424     0.788899
Zn     3.244256     4.717666     2.857185     0.788898
Zn    -0.564702    -1.321515     8.749170     0.905759
H      6.378119     3.197265     2.047494     0.133992
H      4.763546     0.828570    10.249806     0.124120
H     10.007449     1.719134     2.709062     0.100328
H      7.133292     2.820695     6.872450     0.118016
H      8.193557    -0.692435     7.919744     0.110711
H      7.505577     4.775257     0.832005     0.138052
H      6.509929     1.968850     4.272154     0.118957
H      5.805322     2.124624     8.898639     0.132045
H     10.387727     2.135246     0.403668     0.131858
H      7.766365    -1.759790     9.867443     0.134872
H      4.522477     6.656555     7.452162     0.133993
H      6.137050    -1.783840     6.168273     0.124120
H      0.893147     5.436794     8.517397     0.100328
H      3.767304     2.117354     5.773575     0.118016
H      2.707039    -0.304880     8.525246     0.110711
H      3.395019     8.421148     6.528210     0.138053
H      4.390667     4.121935     7.636055     0.118958
H      5.095274    -0.014107     5.557164     0.132045
H      0.512869     7.704559     9.104958     0.131858
H      3.134231    -2.520546     8.678864     0.134872
H     -1.492523     3.979685     9.165509     0.133992
H      0.122050     6.348380     0.963197     0.124120
H     -5.121853     5.457816     8.503941     0.100327
H     -2.247696     4.356255     4.340553     0.118016
H     -3.307961     7.869385     3.293259     0.110711
H     -2.619981     2.401693    10.380998     0.138053
H     -1.624333     5.208100     6.940849     0.118958
H     -0.919726     5.052326     2.314364     0.132045
H     -5.502131     5.041704    10.809335     0.131858
H     -2.880769     8.936740     1.345560     0.134872
H      0.363119     0.520395     3.760841     0.133992
H     -1.251454     8.960790     5.044730     0.124120
H      3.992449     1.740156     2.695606     0.100327
H      1.118292     5.059596     5.439428     0.118016
H      2.178557     7.481830     2.687757     0.110711
H      1.490577    -1.244198     4.684793     0.138052
H      0.494929     3.055015     3.576948     0.118958
H     -0.209678     7.191057     5.655839     0.132045
H      4.372727    -0.527609     2.108045     0.131858
H      1.751365     9.697496     2.534139     0.134872
C      7.124945     2.039176     7.388472    -0.028570
C      7.752793     0.075381     7.948337     0.116216
C      7.129905     2.728168     2.483680    -0.098920
C      8.553167    -1.890676     4.327210     0.489719
C      8.866718     3.341837     0.782107     0.168274
C      9.936883    -1.559387     3.707355     0.475030
C      9.121154     1.928770     2.797756     0.098151
C      6.309172    -0.342605     9.916668     0.153688
C      8.238643     4.482957     0.389988    -0.144989
C      6.954504    -1.505777    10.308674    -0.137738
C      9.998045     2.912525     0.132201    -0.177283
C      5.170706     0.054625    10.552333    -0.153662
C      6.426966     1.705754     8.480731    -0.131894
C      7.180507     2.070734     3.644226    -0.042974
C      3.775651     1.321481     6.267172    -0.028570
C      3.147803    -0.009307     7.816024     0.116216
C      3.770691     6.064014     7.695484    -0.098920
C      2.347429     2.455685    11.117805     0.489719
C      2.033878     7.866186     7.850784     0.168274
C      0.963713     3.157304    11.076541     0.475030
C      1.779442     5.444040     8.289885     0.098151
C      4.591424    -1.971773     7.371316     0.153688
C      2.661953     8.700133     6.978749    -0.144987
C      3.946092    -2.814852     8.263423    -0.137738
C      0.902551     8.276577     8.512800    -0.177283
C      5.729890    -2.382667     6.744397    -0.153664
C      4.473630     0.189982     6.112544    -0.131894
C      3.720089     4.734818     7.806493    -0.042974
C     -0.564702     0.845033     7.362458     0.467326
C     -0.564702     2.146679     6.529332     0.491878
C     -2.239349     5.137774     3.824531    -0.028570
C     -2.867197     7.101569     3.264666     0.116216
C     -2.244309     4.448782     8.729323    -0.098920
C     -3.667571     9.067626     6.885793     0.489719
C     -3.981122     3.835113    10.430896     0.168273
C     -5.051287     8.736337     7.505648     0.475030
C     -4.235558     5.248180     8.415247     0.098151
C     -1.423576     7.519555     1.296335     0.153688
C     -3.353047     2.693993    10.823015    -0.144989
C     -2.068908     8.682727     0.904329    -0.137738
C     -5.112449     4.264425    11.080802    -0.177283
C     -0.285110     7.122325     0.660670    -0.153662
C     -1.541370     5.471196     2.732272    -0.131894
C     -2.294911     5.106216     7.568777    -0.042974
C      1.109945     5.855469     4.945831    -0.028569
C      1.737793     7.186257     3.396979     0.116215
C      1.114905     1.112936     3.517519    -0.098920
C      2.538167     4.721265     0.095198     0.489720
C      2.851718    -0.689236     3.362219     0.168274
C      3.921883     4.019646     0.136462     0.475029
C      3.106154     1.732910     2.923118     0.098151
C      0.294172     9.148723     3.841687     0.153688
C      2.223643    -1.523183     4.234254    -0.144987
C      0.939504     9.991802     2.949580    -0.137737
C      3.983045    -1.099627     2.700203    -0.177283
C     -0.844294     9.559617     4.468606    -0.153664
C      0.411966     6.986968     5.100459    -0.131894
C      1.165507     2.442132     3.406510    -0.042973
C      5.450298     6.331917     3.850545     0.467326
C      5.450298     5.030271     4.683671     0.491878
N      7.966768     1.011079     7.057016    -0.268438
N      8.434196     1.562277     3.849536    -0.259233
N      8.389770     2.643053     1.935925     0.018132
N      6.822799     0.439522     8.835958     0.034233
N      2.933828     1.191938     7.339583    -0.268438
N      2.466400     4.335451     8.182240    -0.259233
N      2.510826     6.525783     8.002160     0.018132
N      4.077797    -0.662858     7.113641     0.034233
N     -3.081172     6.165871     4.155987    -0.268438
N     -3.548600     5.614673     7.363467    -0.259233
N     -3.504174     4.533897     9.277078     0.018132
N     -1.937203     6.737428     2.377045     0.034233
N      1.951768     5.985012     3.873420    -0.268438
N      2.419196     2.841499     3.030763    -0.259233
N      2.374770     0.651167     3.210843     0.018132
N      0.807799     7.839808     4.099362     0.034233
O      6.778563    10.021168     2.803699    -0.532394
O      4.365357     9.480531     3.855030    -0.512667
O      8.175349    -1.155150     5.240621    -0.505020
O     -1.516925    -0.553997     4.144550    -0.510011
O      4.122033     8.827498     0.938753    -0.532394
O      6.535239     7.646389     0.989435    -0.512667
O      2.725247     1.934240    10.067370    -0.505020
O      0.387521     3.181318     9.980470    -0.510011
O     -1.407050     2.219646     5.618163    -0.514068
O     -1.394506    -0.043511     7.078881    -0.499913
O      0.277646     3.004660     6.844641    -0.514068
O      0.265102     0.730451     8.288091    -0.499913
O      6.292646     4.957304     5.594840    -0.514068
O      6.280102     7.220461     4.134122    -0.499913
O      4.607950     4.172290     4.368362    -0.514068
O      4.620494     6.446499     2.924912    -0.499913
O     -1.892967    -2.844218     8.409304    -0.532394
O      0.520239    -2.303581     7.357973    -0.512668
O     -3.289753     8.332100     5.972382    -0.505020
O      6.402521     7.730947     7.068453    -0.510011
O      0.763563    -1.650548    10.274250    -0.532394
O     -1.649643    -0.469439    10.223568    -0.512668
O      2.160349     5.242710     1.145633    -0.505020
O      4.498075     3.995632     1.232533    -0.510011

The following XYZ coordinates are in angstroms. Other properties are in atomic units.
The sperically averaged electron density of each atom fit to a function of the form exp(a - br)
eigen_1, eigen_2 and eigen_3 are the three eigenvalues of traceless quadrupole moment tensor
  atom number  atomic symbol              X              Y              Z     net charge C6 coefficient C8 coefficient C10 coefficient fluctuating dipole atomic polarizability isotropic forcefield polarizability              a              b squared Pearson coefficient          <r^3>          <r^4>         wp_QDO          m_QDO          q_QDO       dipole_x       dipole_y       dipole_z         dipole            Qxy            Qxz            Qyz     Q(x^2-y^2)  Q(3z^2 - R^2)        eigen_1        eigen_2        eigen_3 static polarizability      alpha(xx)      alpha(xy)      alpha(xz)      alpha(yy)      alpha(yz)      alpha(zz) atomic spin moment
            1             Zn       9.259256       0.618971       5.480579       0.788899      95.817671 0.19031802E+04  0.60822446E+05                                17.791237                           14.916460       0.487670       2.000842                    0.995781      47.735188     130.615986       0.437159       0.438412      -1.117927       0.064383      -0.039754       0.011732       0.076571       0.016339      -0.015695      -0.038792      -0.022903      -0.175747      -0.072973       0.009481       0.063493             20.494532      18.926316       1.272465       2.488678      17.854285       1.701379      24.702996           0.000021
            2             Zn       1.641340       2.459284       8.355818       0.788898      95.817648 0.19031794E+04  0.60822415E+05                                17.791241                           14.916462       0.487671       2.000842                    0.995781      47.735196     130.616017       0.437159       0.438413      -1.117927      -0.064384      -0.027301       0.031187       0.076572      -0.021094       0.008264      -0.062958       0.029499      -0.018536      -0.072973       0.009481       0.063492             20.494538      18.926322       1.727071       2.197700      22.207934       3.709089      20.349357           0.000021
            3             Zn       5.450298       8.498465       2.463833       0.905759      91.216720 0.19075430E+04  0.61031641E+05                                16.740936                           14.422322       0.149796       1.917250                    0.997548      45.798962     125.623906       0.468164       0.408910      -1.136918       0.000000      -0.017107       0.010950       0.020311      -0.010859      -0.016966      -0.030051       0.056216      -0.111647      -0.060244       0.009735       0.050509             19.103779      12.278103       0.453878       0.709124      19.597760       6.329466      25.435475           0.000019
            4             Zn      -4.373660       6.557979       5.732424       0.788899      95.817675 0.19031803E+04  0.60822448E+05                                17.791237                           14.916460       0.487670       2.000842                    0.995781      47.735190     130.615990       0.437159       0.438412      -1.117927      -0.064383       0.039754      -0.011732       0.076572       0.016339      -0.015695      -0.038792      -0.022903      -0.175747      -0.072973       0.009481       0.063493             20.494533      18.926316       1.272465       2.488678      17.854285       1.701379      24.702997           0.000021
            5             Zn       3.244256       4.717666       2.857185       0.788898      95.817643 0.19031793E+04  0.60822412E+05                                17.791240                           14.916462       0.487671       2.000842                    0.995781      47.735194     130.616011       0.437159       0.438413      -1.117927       0.064384       0.027301      -0.031187       0.076572      -0.021094       0.008264      -0.062958       0.029499      -0.018536      -0.072973       0.009481       0.063492             20.494537      18.926321       1.727071       2.197701      22.207933       3.709088      20.349356           0.000021
            6             Zn      -0.564702      -1.321515       8.749170       0.905759      91.216717 0.19075429E+04  0.61031639E+05                                16.740936                           14.422322       0.149796       1.917250                    0.997548      45.798961     125.623905       0.468164       0.408910      -1.136918       0.000000       0.017107      -0.010949       0.020311      -0.010859      -0.016966      -0.030051       0.056216      -0.111647      -0.060244       0.009735       0.050509             19.103779      12.278102       0.453878       0.709123      19.597761       6.329466      25.435474           0.000019
            7              H       6.378119       3.197265       2.047494       0.133992       1.155825 0.81932790E+01  0.81811250E+02                                 1.873598                            1.709914      -1.355515       2.219989                    0.995056       3.908193      11.437738       0.458383       1.338203      -0.693389      -0.034052       0.021951      -0.013531       0.042714      -0.004879      -0.010883      -0.008063       0.011338       0.005064      -0.016474       0.002073       0.014401              1.942148       2.395421      -0.395540       0.400643       1.672350      -0.314132       1.758671           0.000004
            8              H       4.763546       0.828570      10.249806       0.124120       0.901276 0.66104659E+01  0.63217303E+02                                 1.657346                            1.593348      -1.309662       2.258100                    0.994320       3.837697      11.374649       0.444715       1.440192      -0.673670      -0.013339       0.029171      -0.010631       0.033792       0.001344      -0.008202      -0.010086      -0.011114       0.005010      -0.012834      -0.002542       0.015375              1.672323       1.631397      -0.295364       0.057093       1.846995      -0.249716       1.538577           0.000004
            9              H      10.007449       1.719134       2.709062       0.100328       1.058016 0.76091411E+01  0.74322381E+02                                 1.755755                            1.644546      -1.062757       2.373757                    0.997120       3.644096      10.426424       0.470473       1.332869      -0.696548       0.048650      -0.015594       0.005440       0.051377      -0.006606       0.000124      -0.006874       0.025325       0.003013      -0.017221       0.003173       0.014048              1.780634       2.345566      -0.267808      -0.008944       1.507887      -0.084878       1.488450           0.000002
           10              H       7.133292       2.820695       6.872450       0.118016       0.963219 0.66137281E+01  0.62876937E+02                                 1.698840                            1.569668      -1.178219       2.323377                    0.995865       3.675352      10.650094       0.461170       1.397013      -0.682912       0.008556       0.033294      -0.028627       0.044735      -0.002185      -0.016660      -0.005575      -0.003950       0.004260      -0.018847       0.002182       0.016665              1.765860       1.362015       0.013200       0.003097       2.170732      -0.525563       1.764833           0.000005
           11              H       8.193557      -0.692435       7.919744       0.110711       0.860414 0.59618237E+01  0.55243035E+02                                 1.575455                            1.493254      -1.094975       2.372114                    0.997751       3.543222      10.145467       0.471290       1.402553      -0.682048       0.031477      -0.039661      -0.009816       0.051577      -0.011526      -0.009459      -0.001919      -0.012829      -0.007700      -0.017574       0.002426       0.015148              1.596449       1.579483      -0.324344      -0.071943       1.830523       0.041649       1.379341           0.000004
           12              H       7.505577       4.775257       0.832005       0.138052       0.804897 0.56618868E+01  0.51782296E+02                                 1.515778                            1.461294      -1.017525       2.422712                    0.997935       3.378372       9.605079       0.473522       1.414313      -0.680741      -0.030416       0.016756       0.015383       0.037981      -0.008419      -0.007521      -0.002401       0.005431       0.004937      -0.012715       0.001737       0.010979              1.529365       1.740364      -0.141378      -0.310240       1.354589       0.004338       1.493141           0.000003
           13              H       6.509929       1.968850       4.272154       0.118957       0.911577 0.61072324E+01  0.56726936E+02                                 1.623399                            1.498424      -0.977459       2.428293                    0.997696       3.468448       9.826622       0.478305       1.378657      -0.687465      -0.029570      -0.002872       0.033268       0.044603      -0.002803      -0.006704      -0.012132       0.022248       0.007864      -0.020292       0.005668       0.014624              1.689736       1.881088       0.137830      -0.515008       1.347210      -0.175107       1.840910           0.000005
           14              H       5.805322       2.124624       8.898639       0.132045       0.773456 0.53136920E+01  0.47622534E+02                                 1.447579                            1.397030      -0.899175       2.477070                    0.999713       3.253148       9.025000       0.496185       1.377356      -0.688287      -0.030480       0.020475       0.016564       0.040282      -0.011614      -0.011246      -0.007159      -0.009004      -0.011098      -0.020919       0.006595       0.014325              1.455443       1.551328      -0.202461      -0.225030       1.411872       0.111327       1.403129           0.000002
           15              H      10.387727       2.135246       0.403668       0.131858       0.951716 0.68570235E+01  0.64257118E+02                                 1.557695                            1.503970      -0.775660       2.527962                    0.999821       3.120752       8.316213       0.528380       1.237012      -0.720698       0.017683      -0.032577       0.006138       0.037571      -0.009094      -0.009566      -0.006177      -0.006429      -0.020209      -0.017890       0.004859       0.013031              1.551331       1.387090      -0.244085       0.044369       1.789618      -0.226821       1.477284           0.000008
           16              H       7.766365      -1.759790       9.867443       0.134872       1.025372 0.75967244E+01  0.74508968E+02                                 1.753553                            1.668949      -1.253557       2.298741                    0.993994       3.650866      10.624134       0.454185       1.374964      -0.688018       0.036374      -0.011821      -0.014730       0.040985      -0.007802      -0.008944      -0.010895       0.001955      -0.005538      -0.018713       0.008671       0.010042              1.773286       2.092885      -0.166003      -0.398399       1.499752       0.060010       1.727221           0.000005
           17              H       4.522477       6.656555       7.452162       0.133993       1.155826 0.81932878E+01  0.81811361E+02                                 1.873599                            1.709915      -1.355516       2.219989                    0.995056       3.908195      11.437746       0.458383       1.338203      -0.693389       0.034052       0.021480      -0.014268       0.042714      -0.007839      -0.008988      -0.002116      -0.001557      -0.033622      -0.016474       0.002073       0.014401              1.942148       2.395422       0.529461      -0.191410       1.982452      -0.171128       1.448572           0.000004
           18              H       6.137050      -1.783840       6.168273       0.124120       0.901275 0.66104569E+01  0.63217201E+02                                 1.657345                            1.593347      -1.309663       2.258100                    0.994320       3.837696      11.374647       0.444715       1.440192      -0.673670       0.013338       0.021870      -0.022038       0.033792      -0.008011      -0.002215      -0.007709      -0.016268      -0.010454      -0.012834      -0.002542       0.015375              1.672322       1.631396       0.175535      -0.244309       1.782588      -0.279417       1.602983           0.000004
           19              H       0.893147       5.436794       8.517397       0.100328       1.058017 0.76091475E+01  0.74322455E+02                                 1.755755                            1.644546      -1.062757       2.373757                    0.997120       3.644097      10.426426       0.470473       1.332868      -0.696549      -0.048650      -0.011471       0.011883       0.051377       0.002879      -0.005947       0.000925       0.008413      -0.047723      -0.017221       0.003173       0.014048              1.780635       2.345566       0.104027      -0.246941       1.556414      -0.062500       1.439924           0.000002
           20              H       3.767304       2.117354       5.773575       0.118016       0.963220 0.66137352E+01  0.62877015E+02                                 1.698840                            1.569668      -1.178216       2.323378                    0.995865       3.675352      10.650091       0.461170       1.397012      -0.682912      -0.008556       0.039939      -0.018246       0.044735      -0.014214      -0.008961      -0.003561      -0.008318      -0.008844      -0.018847       0.002182       0.016665              1.765860       1.362015      -0.002715       0.013284       2.235740      -0.495585       1.699826           0.000005
           21              H       2.707039      -0.304880       8.525246       0.110711       0.860413 0.59618243E+01  0.55243041E+02                                 1.575455                            1.493254      -1.094975       2.372114                    0.997751       3.543222      10.145467       0.471290       1.402553      -0.682048      -0.031477      -0.007695       0.040127       0.051577      -0.003763      -0.014428      -0.005150      -0.005824       0.013315      -0.017574       0.002426       0.015148              1.596449       1.579483       0.070494      -0.324662       1.426788      -0.144535       1.783076           0.000004
           22              H       3.395019       8.421148       6.528210       0.138053       0.804897 0.56618862E+01  0.51782290E+02                                 1.515778                            1.461294      -1.017526       2.422712                    0.997935       3.378372       9.605080       0.473522       1.414313      -0.680741       0.030416      -0.006952      -0.021658       0.037981      -0.003304      -0.010795       0.000413      -0.000670      -0.013365      -0.012715       0.001737       0.010978              1.529365       1.740364      -0.222521      -0.258304       1.465544       0.055505       1.382186           0.000003
           23              H       4.390667       4.121935       7.636055       0.118958       0.911578 0.61072351E+01  0.56726962E+02                                 1.623399                            1.498424      -0.977457       2.428294                    0.997696       3.468447       9.826616       0.478305       1.378656      -0.687465       0.029570      -0.031413      -0.011323       0.044603      -0.004914      -0.005352      -0.002151       0.000605      -0.057065      -0.020292       0.005668       0.014624              1.689736       1.881087      -0.525394      -0.090507       1.887510       0.074055       1.300609           0.000005
           24              H       5.095274      -0.014107       5.557164       0.132045       0.773457 0.53136958E+01  0.47622569E+02                                 1.447579                            1.397030      -0.899173       2.477070                    0.999713       3.253148       9.024996       0.496186       1.377355      -0.688287       0.030480      -0.006468      -0.025529       0.040282      -0.005348      -0.015256      -0.008470      -0.006160      -0.002567      -0.020919       0.006594       0.014325              1.455443       1.551328      -0.119563      -0.278089       1.319991       0.068956       1.495010           0.000002
           25              H       0.512869       7.704559       9.104958       0.131858       0.951716 0.68570204E+01  0.64257087E+02                                 1.557695                            1.503970      -0.775661       2.527962                    0.999821       3.120752       8.316215       0.528380       1.237013      -0.720697      -0.017683      -0.019216       0.027012       0.037571      -0.004879      -0.012264      -0.009076      -0.000144      -0.001354      -0.017890       0.004859       0.013031              1.551331       1.387091       0.142506      -0.203071       1.704570      -0.266041       1.562332           0.000007
           26              H       3.134231      -2.520546       8.678864       0.134872       1.025373 0.75967251E+01  0.74508973E+02                                 1.753553                            1.668949      -1.253557       2.298741                    0.993994       3.650866      10.624132       0.454185       1.374963      -0.688018      -0.036374       0.008426       0.016903       0.040985      -0.004855      -0.010831      -0.007755      -0.004854      -0.025966      -0.018713       0.008671       0.010042              1.773286       2.092885      -0.292266      -0.317584       1.641688       0.125465       1.585284           0.000005
           27              H      -1.492523       3.979685       9.165509       0.133992       1.155827 0.81932927E+01  0.81811419E+02                                 1.873600                            1.709915      -1.355516       2.219988                    0.995056       3.908196      11.437748       0.458383       1.338203      -0.693389       0.034052      -0.021951       0.013531       0.042714      -0.004879      -0.010883      -0.008063       0.011339       0.005064      -0.016474       0.002073       0.014401              1.942149       2.395423      -0.395540       0.400643       1.672352      -0.314132       1.758673           0.000004
           28              H       0.122050       6.348380       0.963197       0.124120       0.901276 0.66104640E+01  0.63217285E+02                                 1.657346                            1.593348      -1.309662       2.258100                    0.994320       3.837697      11.374651       0.444715       1.440192      -0.673670       0.013339      -0.029171       0.010631       0.033792       0.001344      -0.008202      -0.010086      -0.011114       0.005010      -0.012834      -0.002542       0.015375              1.672323       1.631397      -0.295364       0.057093       1.846995      -0.249716       1.538577           0.000003
           29              H      -5.121853       5.457816       8.503941       0.100327       1.058017 0.76091501E+01  0.74322484E+02                                 1.755755                            1.644546      -1.062758       2.373756                    0.997120       3.644098      10.426428       0.470473       1.332868      -0.696549      -0.048650       0.015594      -0.005440       0.051377      -0.006606       0.000124      -0.006874       0.025325       0.003013      -0.017222       0.003173       0.014048              1.780635       2.345567      -0.267809      -0.008944       1.507888      -0.084878       1.488450           0.000002
           30              H      -2.247696       4.356255       4.340553       0.118016       0.963220 0.66137332E+01  0.62876996E+02                                 1.698840                            1.569668      -1.178219       2.323377                    0.995865       3.675353      10.650096       0.461170       1.397012      -0.682912      -0.008556      -0.033294       0.028627       0.044735      -0.002185      -0.016660      -0.005575      -0.003950       0.004260      -0.018847       0.002182       0.016665              1.765860       1.362015       0.013200       0.003097       2.170733      -0.525564       1.764833           0.000005
           31              H      -3.307961       7.869385       3.293259       0.110711       0.860414 0.59618237E+01  0.55243035E+02                                 1.575455                            1.493254      -1.094975       2.372114                    0.997751       3.543222      10.145467       0.471290       1.402553      -0.682048      -0.031477       0.039661       0.009816       0.051577      -0.011526      -0.009459      -0.001919      -0.012829      -0.007700      -0.017574       0.002426       0.015148              1.596449       1.579483      -0.324344      -0.071943       1.830523       0.041649       1.379341           0.000004
           32              H      -2.619981       2.401693      10.380998       0.138053       0.804897 0.56618871E+01  0.51782300E+02                                 1.515778                            1.461294      -1.017525       2.422712                    0.997935       3.378372       9.605080       0.473522       1.414313      -0.680741       0.030416      -0.016756      -0.015383       0.037981      -0.008419      -0.007521      -0.002401       0.005431       0.004937      -0.012715       0.001737       0.010979              1.529365       1.740364      -0.141378      -0.310240       1.354589       0.004337       1.493141           0.000003
           33              H      -1.624333       5.208100       6.940849       0.118958       0.911578 0.61072342E+01  0.56726955E+02                                 1.623399                            1.498424      -0.977458       2.428294                    0.997696       3.468448       9.826621       0.478305       1.378657      -0.687465       0.029570       0.002872      -0.033268       0.044603      -0.002803      -0.006704      -0.012132       0.022248       0.007864      -0.020292       0.005668       0.014624              1.689736       1.881087       0.137830      -0.515008       1.347210      -0.175107       1.840909           0.000005
           34              H      -0.919726       5.052326       2.314364       0.132045       0.773457 0.53136956E+01  0.47622573E+02                                 1.447580                            1.397030      -0.899175       2.477070                    0.999713       3.253149       9.025003       0.496185       1.377356      -0.688287       0.030480      -0.020475      -0.016564       0.040282      -0.011614      -0.011246      -0.007159      -0.009004      -0.011098      -0.020919       0.006595       0.014325              1.455444       1.551329      -0.202461      -0.225030       1.411873       0.111327       1.403130           0.000002
           35              H      -5.502131       5.041704      10.809335       0.131858       0.951716 0.68570210E+01  0.64257090E+02                                 1.557695                            1.503970      -0.775661       2.527962                    0.999821       3.120751       8.316211       0.528380       1.237013      -0.720698      -0.017683       0.032577      -0.006138       0.037571      -0.009094      -0.009566      -0.006177      -0.006429      -0.020209      -0.017890       0.004859       0.013031              1.551331       1.387090      -0.244085       0.044369       1.789618      -0.226821       1.477284           0.000007
           36              H      -2.880769       8.936740       1.345560       0.134872       1.025372 0.75967185E+01  0.74508902E+02                                 1.753553                            1.668949      -1.253557       2.298741                    0.993994       3.650865      10.624133       0.454185       1.374964      -0.688018      -0.036374       0.011821       0.014730       0.040985      -0.007802      -0.008944      -0.010895       0.001955      -0.005538      -0.018713       0.008671       0.010042              1.773286       2.092885      -0.166003      -0.398399       1.499752       0.060010       1.727220           0.000005
           37              H       0.363119       0.520395       3.760841       0.133992       1.155826 0.81932868E+01  0.81811352E+02                                 1.873599                            1.709915      -1.355516       2.219989                    0.995056       3.908195      11.437747       0.458383       1.338203      -0.693389      -0.034052      -0.021480       0.014268       0.042714      -0.007839      -0.008988      -0.002116      -0.001557      -0.033622      -0.016474       0.002073       0.014401              1.942149       2.395422       0.529462      -0.191410       1.982452      -0.171128       1.448572           0.000004
           38              H      -1.251454       8.960790       5.044730       0.124120       0.901275 0.66104551E+01  0.63217182E+02                                 1.657345                            1.593347      -1.309663       2.258099                    0.994320       3.837696      11.374649       0.444715       1.440193      -0.673670      -0.013338      -0.021870       0.022038       0.033792      -0.008011      -0.002215      -0.007709      -0.016268      -0.010454      -0.012834      -0.002542       0.015375              1.672322       1.631396       0.175535      -0.244309       1.782588      -0.279417       1.602983           0.000004
           39              H       3.992449       1.740156       2.695606       0.100327       1.058017 0.76091466E+01  0.74322445E+02                                 1.755755                            1.644546      -1.062757       2.373756                    0.997120       3.644097      10.426426       0.470473       1.332869      -0.696549       0.048650       0.011471      -0.011883       0.051377       0.002879      -0.005947       0.000925       0.008413      -0.047723      -0.017221       0.003173       0.014048              1.780635       2.345566       0.104027      -0.246941       1.556414      -0.062500       1.439924           0.000002
           40              H       1.118292       5.059596       5.439428       0.118016       0.963220 0.66137343E+01  0.62877006E+02                                 1.698840                            1.569668      -1.178216       2.323378                    0.995865       3.675352      10.650092       0.461170       1.397012      -0.682912       0.008556      -0.039939       0.018246       0.044735      -0.014214      -0.008961      -0.003561      -0.008318      -0.008844      -0.018847       0.002182       0.016665              1.765860       1.362015      -0.002715       0.013284       2.235740      -0.495585       1.699826           0.000005
           41              H       2.178557       7.481830       2.687757       0.110711       0.860413 0.59618240E+01  0.55243037E+02                                 1.575454                            1.493253      -1.094975       2.372114                    0.997751       3.543222      10.145466       0.471290       1.402553      -0.682048       0.031477       0.007695      -0.040127       0.051577      -0.003763      -0.014428      -0.005150      -0.005824       0.013315      -0.017574       0.002426       0.015148              1.596449       1.579483       0.070494      -0.324662       1.426788      -0.144535       1.783076           0.000004
           42              H       1.490577      -1.244198       4.684793       0.138052       0.804897 0.56618867E+01  0.51782293E+02                                 1.515778                            1.461294      -1.017526       2.422712                    0.997935       3.378372       9.605078       0.473522       1.414313      -0.680741      -0.030416       0.006952       0.021658       0.037981      -0.003304      -0.010795       0.000413      -0.000670      -0.013365      -0.012715       0.001737       0.010978              1.529364       1.740364      -0.222521      -0.258304       1.465544       0.055505       1.382186           0.000003
           43              H       0.494929       3.055015       3.576948       0.118958       0.911578 0.61072375E+01  0.56726993E+02                                 1.623400                            1.498424      -0.977458       2.428294                    0.997696       3.468448       9.826621       0.478305       1.378657      -0.687465      -0.029570       0.031413       0.011323       0.044603      -0.004914      -0.005352      -0.002151       0.000605      -0.057065      -0.020292       0.005668       0.014624              1.689736       1.881088      -0.525394      -0.090507       1.887511       0.074055       1.300610           0.000005
           44              H      -0.209678       7.191057       5.655839       0.132045       0.773456 0.53136922E+01  0.47622530E+02                                 1.447578                            1.397029      -0.899174       2.477070                    0.999713       3.253147       9.024993       0.496186       1.377355      -0.688287      -0.030480       0.006468       0.025529       0.040282      -0.005348      -0.015256      -0.008470      -0.006160      -0.002567      -0.020919       0.006594       0.014325              1.455443       1.551328      -0.119563      -0.278089       1.319991       0.068955       1.495009           0.000002
           45              H       4.372727      -0.527609       2.108045       0.131858       0.951715 0.68570167E+01  0.64257042E+02                                 1.557694                            1.503970      -0.775661       2.527962                    0.999821       3.120751       8.316211       0.528380       1.237013      -0.720697       0.017683       0.019216      -0.027012       0.037571      -0.004879      -0.012264      -0.009076      -0.000144      -0.001354      -0.017890       0.004859       0.013031              1.551330       1.387090       0.142506      -0.203071       1.704570      -0.266041       1.562331           0.000007
           46              H       1.751365       9.697496       2.534139       0.134872       1.025372 0.75967236E+01  0.74508963E+02                                 1.753553                            1.668950      -1.253557       2.298741                    0.993994       3.650866      10.624136       0.454185       1.374964      -0.688018       0.036374      -0.008426      -0.016903       0.040985      -0.004855      -0.010831      -0.007755      -0.004854      -0.025966      -0.018713       0.008671       0.010042              1.773286       2.092886      -0.292266      -0.317584       1.641689       0.125465       1.585284           0.000005
           47              C       7.124945       2.039176       7.388472      -0.028570      28.486758 0.39654395E+03  0.91670877E+04                                 8.235733                            6.736744       0.125361       2.031867                    0.998813      28.354844      82.475401       0.617342       0.429181      -1.049714       0.044880      -0.039568      -0.021292       0.063508      -0.023271      -0.019071      -0.005950      -0.015764      -0.018232      -0.034483       0.005465       0.029018              9.042155       6.850267      -0.412111      -2.304805      10.640068      -3.163817       9.636132           0.000016
           48              C       7.752793       0.075381       7.948337       0.116216      23.751112 0.31448508E+03  0.69023762E+04                                 7.521873                            6.181693      -0.084614       2.009059                    0.996893      25.915310      74.916591       0.612437       0.455665      -1.027870      -0.007314       0.040848       0.000140       0.041498      -0.008258       0.017318       0.018615       0.004297      -0.018730      -0.031214       0.011394       0.019820              8.278635       7.903347      -1.131187      -3.289739       7.971089      -0.963731       8.961467           0.000009
           49              C       7.129905       2.728168       2.483680      -0.098920      32.257013 0.42332102E+03  0.98971040E+04                                 8.874371                            6.897349       0.193192       2.046456                    0.999142      28.796171      82.852688       0.621644       0.421430      -1.059854       0.051787       0.009218      -0.024919       0.058205      -0.021744      -0.031533      -0.009221       0.065514      -0.018643      -0.046380      -0.009073       0.055452              9.981875      11.717571      -1.384134      -0.232728       7.145930      -3.836842      11.082125           0.000010
           50              C       8.553167      -1.890676       4.327210       0.489719      23.204104 0.25952716E+03  0.53948572E+04                                 7.289537                            5.607881       0.331482       2.161954                    0.999709      22.658470      62.442182       0.648430       0.454408      -1.035107      -0.111704      -0.032672       0.058631       0.130318      -0.054809       0.070907      -0.083040      -0.043995       0.090352      -0.082069      -0.064038       0.146107              8.260039       7.477855       1.457262      -1.039759       9.488029       3.859725       7.814233           0.000007
           51              C       8.866718       3.341837       0.782107       0.168274      32.240606 0.37816675E+03  0.85790087E+04                                 8.954403                            6.607896      -0.012624       2.014408                    0.999538      25.682553      72.332052       0.623560       0.432986      -1.054743      -0.018741      -0.026869       0.032232       0.045957       0.000737      -0.032709      -0.045218       0.015251       0.007686      -0.056595       0.000443       0.056152             10.724616       8.184223       0.132671      -3.973675       9.527035      -5.114264      14.462589           0.000002
           52              C       9.936883      -1.559387       3.707355       0.475030      24.361600 0.27556854E+03  0.58169003E+04                                 7.552260                            5.794855       0.210499       2.113619                    0.999680      23.189627      64.472402       0.634976       0.456969      -1.033290       0.120149       0.019910      -0.041700       0.128728      -0.059546       0.073797      -0.078819      -0.035847       0.117963      -0.086009      -0.062527       0.148536              8.573360       7.662498       1.505474      -0.885004      10.605978       3.931301       7.451604           0.000003
           53              C       9.121154       1.928770       2.797756       0.098151      25.084160 0.31073383E+03  0.67566685E+04                                 7.592077                            5.971489       0.298746       2.118912                    0.999535      25.778535      72.654827       0.654567       0.430336      -1.049299      -0.043528       0.006438       0.011077       0.045375      -0.000258       0.011661       0.018355       0.023020      -0.049054      -0.031195       0.006874       0.024321              8.526491       8.946462      -1.339459      -0.096393       6.858854      -3.630035       9.774156           0.000005
           54              C       6.309172      -0.342605       9.916668       0.153688      31.106612 0.39644350E+03  0.91356477E+04                                 8.846096                            6.847309      -0.062905       2.000954                    0.999618      26.252251      75.465466       0.599319       0.443496      -1.044391       0.021448       0.028001      -0.030807       0.046831      -0.004118      -0.033073      -0.041867      -0.023063       0.018110      -0.054327      -0.001303       0.055630             10.241985       8.903761       0.359996      -3.989490       9.277287      -4.265740      12.544906          -0.000001
           55              C       8.238643       4.482957       0.389988      -0.144989      31.236196 0.44108396E+03  0.10490292E+05                                 8.868168                            7.208746      -0.198061       1.925614                    0.997360      29.708487      88.156026       0.582922       0.441804      -1.040291      -0.001500       0.033588      -0.038022       0.050755       0.004826      -0.006558       0.011812       0.024821      -0.005107      -0.021146       0.005410       0.015736              9.825074       8.098527      -0.444007      -2.483390       9.628261      -4.336651      11.748435           0.000009
           56              C       6.954504      -1.505777      10.308674      -0.137738      31.702285 0.46087480E+03  0.11035109E+05                                 8.788849                            7.252586      -0.055472       1.965048                    0.997968      29.744346      87.344511       0.597693       0.427990      -1.053033      -0.010397      -0.031065       0.036033       0.048698      -0.004883      -0.004737       0.004746       0.011101      -0.010099      -0.008377      -0.003261       0.011638              9.481071       8.467535      -0.282291      -2.825662       9.160405      -3.475246      10.815273           0.000009
           57              C       9.998045       2.912525       0.132201      -0.177283      31.136101 0.43746232E+03  0.10322263E+05                                 8.613081                            7.019963       0.112135       2.007412                    0.999511      29.778972      86.353196       0.614485       0.422435      -1.058179       0.029079       0.012849      -0.036517       0.048417      -0.019240       0.004292      -0.007596      -0.027371      -0.049354      -0.018018      -0.015345       0.033363              9.355810       8.249634      -0.144634      -3.680533       8.333583      -2.962844      11.484213           0.000010
           58              C       5.170706       0.054625      10.552333      -0.153662      32.379002 0.46532988E+03  0.11233509E+05                                 9.095942                            7.406918      -0.341788       1.871122                    0.997404      30.502145      91.656117       0.573860       0.442125      -1.038479      -0.029141      -0.016630       0.045310       0.056381       0.005938       0.003529      -0.006314      -0.011365      -0.011824      -0.011317      -0.000296       0.011613             10.108746       9.530470      -0.264269      -3.699625       8.572059      -3.326929      12.223710           0.000007
           59              C       6.426966       1.705754       8.480731      -0.131894      27.745825 0.41999110E+03  0.98762196E+04                                 8.223077                            7.068321      -0.078175       1.959739                    0.997433      29.591210      87.578613       0.583891       0.446091      -1.036816       0.000411      -0.046873       0.026329       0.053763      -0.042680      -0.026491      -0.021950      -0.041074      -0.090593      -0.065433       0.002721       0.062712              8.773898       7.844234      -0.764015      -2.889124       8.986927      -1.534468       9.490532           0.000008
           60              C       7.180507       2.070734       3.644226      -0.042974      29.850808 0.38757855E+03  0.88935528E+04                                 8.457942                            6.625542       0.240831       2.062198                    0.999797      28.320469      81.613673       0.628458       0.424731      -1.054251       0.060788      -0.018786       0.030710       0.070648      -0.018716      -0.014497      -0.003171       0.042635      -0.020601      -0.028380      -0.007170       0.035550              9.545232      10.624574      -0.352818      -2.227469       6.745553      -3.494408      11.265569           0.000016
           61              C       3.775651       1.321481       6.267172      -0.028570      28.486749 0.39654376E+03  0.91670818E+04                                 8.235731                            6.736742       0.125367       2.031869                    0.998813      28.354829      82.475337       0.617343       0.429180      -1.049714      -0.044881       0.002765       0.044848       0.063508      -0.007573      -0.029119      -0.010327      -0.006272       0.010246      -0.034483       0.005465       0.029018              9.042153       6.850266      -1.920397      -1.339420      12.218471      -2.435924       8.057722           0.000016
           62              C       3.147803      -0.009307       7.816024       0.116216      23.751121 0.31448530E+03  0.69023820E+04                                 7.521875                            6.181696      -0.084615       2.009058                    0.996893      25.915308      74.916589       0.612437       0.455666      -1.027870       0.007314       0.016978      -0.037152       0.041498       0.019184      -0.000247       0.009342       0.024407       0.041599      -0.031214       0.011394       0.019820              8.278638       7.903350      -2.513684      -2.404867       9.520773      -0.249089       7.411791           0.000009
           63              C       3.770691       6.064014       7.695484      -0.098920      32.257026 0.42332119E+03  0.98971091E+04                                 8.874373                            6.897349       0.193192       2.046456                    0.999142      28.796183      82.852732       0.621644       0.421430      -1.059854      -0.051787       0.026489       0.002065       0.058205      -0.019529      -0.032951       0.002925       0.039175      -0.097659      -0.046379      -0.009073       0.055452              9.981877      11.717572       0.368296      -1.354382      13.310008      -0.994257       4.918052           0.000010
           64              C       2.347429       2.455685      11.117805       0.489719      23.204105 0.25952716E+03  0.53948573E+04                                 7.289537                            5.607881       0.331482       2.161954                    0.999709      22.658471      62.442186       0.648430       0.454408      -1.035107       0.111704      -0.066924       0.005116       0.130318       0.087343      -0.020078      -0.045100      -0.126265      -0.156459      -0.082069      -0.064038       0.146106              8.260039       7.477856      -1.554455       0.887909       5.172196       1.869461      12.130066           0.000007
           65              C       2.033878       7.866186       7.850784       0.168274      32.240600 0.37816671E+03  0.85790078E+04                                 8.954402                            6.607895      -0.012624       2.014408                    0.999538      25.682552      72.332050       0.623560       0.432986      -1.054743       0.018741      -0.040521       0.010902       0.045957      -0.030011      -0.013028      -0.024997      -0.028597      -0.123858      -0.056595       0.000443       0.056152             10.724614       8.184223      -3.664022      -1.543579      17.486767      -1.443601       6.502851           0.000002
           66              C       0.963713       3.157304      11.076541       0.475030      24.361601 0.27556857E+03  0.58169010E+04                                 7.552261                            5.794856       0.210498       2.113619                    0.999680      23.189630      64.472419       0.634976       0.456969      -1.033289      -0.120149       0.046205      -0.000617       0.128728       0.091950      -0.023169      -0.035561      -0.129652      -0.163450      -0.086009      -0.062526       0.148536              8.573361       7.662500      -1.434114       0.996496       5.014778       1.352900      13.042805           0.000003
           67              C       1.779442       5.444040       8.289885       0.098151      25.084154 0.31073379E+03  0.67566673E+04                                 7.592075                            5.971488       0.298747       2.118912                    0.999535      25.778536      72.654828       0.654567       0.430336      -1.049299       0.043528      -0.007363      -0.010485       0.045375       0.010697       0.004648       0.006967       0.047714       0.025030      -0.031195       0.006874       0.024321              8.526488       8.946462       0.473385      -1.256719      12.023771      -1.248207       4.609232           0.000005
           68              C       4.591424      -1.971773       7.371316       0.153688      31.106593 0.39644311E+03  0.91356368E+04                                 8.846092                            6.847306      -0.062905       2.000954                    0.999618      26.252248      75.465456       0.599319       0.443496      -1.044391      -0.021448       0.039701      -0.012527       0.046831      -0.028309      -0.017590      -0.028125      -0.052863      -0.071289      -0.054327      -0.001303       0.055630             10.241980       8.903759      -3.773578      -1.343770      15.216226      -1.526972       6.605955          -0.000001
           69              C       2.661953       8.700133       6.978749      -0.144987      31.236143 0.44108317E+03  0.10490269E+05                                 8.868162                            7.208743      -0.198054       1.925616                    0.997360      29.708451      88.155916       0.582922       0.441804      -1.040291       0.001500       0.048598      -0.014578       0.050760      -0.007978       0.001636       0.011417       0.025663      -0.002554      -0.021141       0.005408       0.015733              9.825067       8.098522      -2.069206      -1.443169      14.674909      -2.009362       6.701770           0.000009
           70              C       3.946092      -2.814852       8.263423      -0.137738      31.702289 0.46087488E+03  0.11035112E+05                                 8.788850                            7.252587      -0.055472       1.965048                    0.997968      29.744341      87.344490       0.597693       0.427991      -1.053033       0.010397      -0.045730       0.013121       0.048698      -0.002257      -0.006418       0.003272       0.014298      -0.000509      -0.008377      -0.003261       0.011638              9.481072       8.467534      -2.447747      -1.439649      13.168212      -1.627033       6.807471           0.000009
           71              C       0.902551       8.276577       8.512800      -0.177283      31.136093 0.43746224E+03  0.10322261E+05                                 8.613080                            7.019963       0.112134       2.007412                    0.999511      29.778971      86.353196       0.614485       0.422435      -1.058179      -0.029079       0.038541       0.003625       0.048417       0.011954      -0.015675      -0.019521      -0.001513       0.028219      -0.018018      -0.015345       0.033363              9.355809       8.249634      -3.281693      -1.672639      13.185123      -0.725537       6.632671           0.000010
           72              C       5.729890      -2.382667       6.744397      -0.153664      32.379028 0.46533047E+03  0.11233527E+05                                 9.095946                            7.406922      -0.341789       1.871121                    0.997404      30.502163      91.656182       0.573860       0.442125      -1.038479       0.029140      -0.048111      -0.003873       0.056381       0.000718       0.006869      -0.008509      -0.006606       0.002455      -0.011317      -0.000297       0.011614             10.108752       9.530478      -3.248936      -1.789276      14.113673      -0.771392       6.682104           0.000007
           73              C       4.473630       0.189982       6.112544      -0.131894      27.745829 0.41999117E+03  0.98762216E+04                                 8.223079                            7.068323      -0.078176       1.959739                    0.997433      29.591207      87.578606       0.583891       0.446091      -1.036816      -0.000411      -0.043538       0.031539       0.053763      -0.006184      -0.049851      -0.039287      -0.003479       0.022190      -0.065433       0.002721       0.062713              8.773900       7.844234      -2.303646      -1.903675      10.569282      -0.804760       7.908183           0.000008
           74              C       3.720089       4.734818       7.806493      -0.042974      29.850799 0.38757828E+03  0.88935452E+04                                 8.457940                            6.625540       0.240836       2.062199                    0.999797      28.320464      81.613653       0.628458       0.424731      -1.054251      -0.060788      -0.035755       0.004199       0.070648      -0.005327      -0.023066       0.002131       0.031139      -0.055090      -0.028379      -0.007171       0.035550              9.545230      10.624572      -1.874998      -1.253187      13.130620      -0.549909       4.880499           0.000016
           75              C      -0.564702       0.845033       7.362458       0.467326      22.058058 0.27047394E+03  0.57175830E+04                                 7.188227                            5.813684       0.183336       2.114071                    0.999127      23.432794      66.508398       0.618316       0.468607      -1.020564       0.000000      -0.093797       0.060035       0.111365      -0.054266      -0.084783       0.085872       0.085858       0.072543      -0.109982      -0.048528       0.158510              7.959725       8.262027       1.763247       2.754834       8.281797      -1.026172       7.335352           0.000005
           76              C      -0.564702       2.146679       6.529332       0.491878      23.438206 0.26948977E+03  0.56806038E+04                                 7.421779                            5.780666       0.048741       2.066233                    0.999204      23.256007      65.498215       0.624898       0.464991      -1.024520      -0.000000       0.096473      -0.061748       0.114542      -0.046894      -0.073265       0.060468       0.050039       0.061503      -0.073973      -0.052793       0.126766              8.336761       8.944638       2.077068       3.245135       8.228279      -0.423842       7.837367           0.000005
           77              C      -2.239349       5.137774       3.824531      -0.028570      28.486758 0.39654392E+03  0.91670868E+04                                 8.235732                            6.736743       0.125362       2.031868                    0.998813      28.354844      82.475396       0.617342       0.429180      -1.049714      -0.044880       0.039568       0.021292       0.063508      -0.023271      -0.019071      -0.005950      -0.015764      -0.018232      -0.034483       0.005466       0.029018              9.042155       6.850266      -0.412111      -2.304805      10.640068      -3.163817       9.636131           0.000016
           78              C      -2.867197       7.101569       3.264666       0.116216      23.751111 0.31448505E+03  0.69023754E+04                                 7.521873                            6.181693      -0.084614       2.009059                    0.996893      25.915309      74.916590       0.612437       0.455665      -1.027870       0.007314      -0.040848      -0.000140       0.041498      -0.008258       0.017318       0.018616       0.004297      -0.018730      -0.031214       0.011394       0.019820              8.278635       7.903347      -1.131187      -3.289739       7.971089      -0.963731       8.961467           0.000009
           79              C      -2.244309       4.448782       8.729323      -0.098920      32.257020 0.42332109E+03  0.98971062E+04                                 8.874373                            6.897349       0.193192       2.046456                    0.999142      28.796176      82.852706       0.621644       0.421430      -1.059854      -0.051787      -0.009218       0.024919       0.058205      -0.021744      -0.031533      -0.009221       0.065514      -0.018643      -0.046380      -0.009073       0.055452              9.981877      11.717573      -1.384135      -0.232728       7.145931      -3.836843      11.082126           0.000010
           80              C      -3.667571       9.067626       6.885793       0.489719      23.204098 0.25952707E+03  0.53948551E+04                                 7.289536                            5.607881       0.331482       2.161954                    0.999709      22.658466      62.442173       0.648430       0.454408      -1.035107       0.111704       0.032672      -0.058631       0.130318      -0.054809       0.070907      -0.083040      -0.043995       0.090352      -0.082069      -0.064038       0.146107              8.260038       7.477854       1.457261      -1.039759       9.488029       3.859724       7.814232           0.000008
           81              C      -3.981122       3.835113      10.430896       0.168273      32.240609 0.37816679E+03  0.85790100E+04                                 8.954405                            6.607897      -0.012625       2.014408                    0.999538      25.682555      72.332064       0.623560       0.432987      -1.054743       0.018741       0.026869      -0.032232       0.045957       0.000737      -0.032709      -0.045218       0.015251       0.007687      -0.056595       0.000443       0.056152             10.724618       8.184224       0.132672      -3.973676       9.527037      -5.114265      14.462592           0.000002
           82              C      -5.051287       8.736337       7.505648       0.475030      24.361602 0.27556856E+03  0.58169008E+04                                 7.552260                            5.794855       0.210499       2.113619                    0.999680      23.189628      64.472405       0.634976       0.456969      -1.033290      -0.120149      -0.019910       0.041700       0.128728      -0.059546       0.073797      -0.078819      -0.035847       0.117963      -0.086009      -0.062527       0.148536              8.573360       7.662498       1.505474      -0.885004      10.605978       3.931301       7.451604           0.000002
           83              C      -4.235558       5.248180       8.415247       0.098151      25.084162 0.31073384E+03  0.67566687E+04                                 7.592078                            5.971489       0.298746       2.118912                    0.999535      25.778537      72.654835       0.654567       0.430336      -1.049299       0.043528      -0.006438      -0.011077       0.045375      -0.000258       0.011661       0.018355       0.023020      -0.049054      -0.031195       0.006874       0.024321              8.526492       8.946463      -1.339459      -0.096393       6.858855      -3.630035       9.774157           0.000005
           84              C      -1.423576       7.519555       1.296335       0.153688      31.106612 0.39644348E+03  0.91356471E+04                                 8.846095                            6.847309      -0.062905       2.000954                    0.999618      26.252250      75.465460       0.599319       0.443496      -1.044391      -0.021448      -0.028001       0.030807       0.046831      -0.004118      -0.033073      -0.041867      -0.023063       0.018110      -0.054327      -0.001303       0.055630             10.241984       8.903760       0.359996      -3.989490       9.277287      -4.265740      12.544906          -0.000001
           85              C      -3.353047       2.693993      10.823015      -0.144989      31.236204 0.44108410E+03  0.10490297E+05                                 8.868170                            7.208748      -0.198061       1.925614                    0.997360      29.708493      88.156052       0.582922       0.441804      -1.040291       0.001500      -0.033587       0.038022       0.050755       0.004826      -0.006558       0.011812       0.024821      -0.005107      -0.021146       0.005410       0.015736              9.825077       8.098529      -0.444006      -2.483391       9.628263      -4.336653      11.748438           0.000009
           86              C      -2.068908       8.682727       0.904329      -0.137738      31.702282 0.46087475E+03  0.11035108E+05                                 8.788848                            7.252586      -0.055472       1.965048                    0.997968      29.744343      87.344500       0.597693       0.427990      -1.053033       0.010397       0.031065      -0.036033       0.048698      -0.004883      -0.004737       0.004746       0.011101      -0.010099      -0.008377      -0.003261       0.011638              9.481070       8.467535      -0.282291      -2.825662       9.160405      -3.475245      10.815272           0.000009
           87              C      -5.112449       4.264425      11.080802      -0.177283      31.136094 0.43746220E+03  0.10322259E+05                                 8.613079                            7.019961       0.112135       2.007412                    0.999511      29.778967      86.353175       0.614486       0.422435      -1.058179      -0.029079      -0.012849       0.036517       0.048417      -0.019240       0.004292      -0.007596      -0.027371      -0.049354      -0.018018      -0.015345       0.033363              9.355808       8.249633      -0.144634      -3.680533       8.333582      -2.962843      11.484210           0.000010
           88              C      -0.285110       7.122325       0.660670      -0.153662      32.379009 0.46533000E+03  0.11233513E+05                                 9.095942                            7.406918      -0.341788       1.871122                    0.997404      30.502149      91.656128       0.573860       0.442125      -1.038479       0.029141       0.016630      -0.045310       0.056380       0.005938       0.003529      -0.006314      -0.011365      -0.011824      -0.011317      -0.000296       0.011613             10.108747       9.530470      -0.264268      -3.699625       8.572060      -3.326930      12.223711           0.000007
           89              C      -1.541370       5.471196       2.732272      -0.131894      27.745831 0.41999119E+03  0.98762224E+04                                 8.223078                            7.068322      -0.078175       1.959739                    0.997433      29.591215      87.578632       0.583891       0.446091      -1.036816      -0.000411       0.046873      -0.026329       0.053763      -0.042680      -0.026491      -0.021950      -0.041074      -0.090593      -0.065433       0.002721       0.062712              8.773899       7.844235      -0.764015      -2.889125       8.986928      -1.534469       9.490534           0.000008
           90              C      -2.294911       5.106216       7.568777      -0.042974      29.850812 0.38757858E+03  0.88935539E+04                                 8.457943                            6.625543       0.240832       2.062198                    0.999797      28.320471      81.613683       0.628458       0.424731      -1.054251      -0.060788       0.018786      -0.030710       0.070648      -0.018716      -0.014497      -0.003171       0.042635      -0.020601      -0.028379      -0.007170       0.035550              9.545233      10.624575      -0.352818      -2.227469       6.745554      -3.494408      11.265571           0.000016
           91              C       1.109945       5.855469       4.945831      -0.028569      28.486749 0.39654377E+03  0.91670822E+04                                 8.235730                            6.736741       0.125366       2.031869                    0.998813      28.354829      82.475337       0.617343       0.429180      -1.049714       0.044881      -0.002765      -0.044848       0.063508      -0.007573      -0.029119      -0.010327      -0.006272       0.010246      -0.034483       0.005465       0.029018              9.042152       6.850265      -1.920396      -1.339420      12.218470      -2.435924       8.057722           0.000016
           92              C       1.737793       7.186257       3.396979       0.116215      23.751123 0.31448532E+03  0.69023827E+04                                 7.521876                            6.181696      -0.084615       2.009058                    0.996893      25.915309      74.916591       0.612437       0.455666      -1.027870      -0.007314      -0.016978       0.037152       0.041498       0.019184      -0.000247       0.009342       0.024407       0.041599      -0.031214       0.011394       0.019820              8.278638       7.903350      -2.513684      -2.404867       9.520773      -0.249089       7.411792           0.000009
           93              C       1.114905       1.112936       3.517519      -0.098920      32.257012 0.42332097E+03  0.98971027E+04                                 8.874371                            6.897347       0.193192       2.046456                    0.999142      28.796175      82.852700       0.621645       0.421430      -1.059854       0.051787      -0.026489      -0.002065       0.058205      -0.019529      -0.032951       0.002925       0.039175      -0.097659      -0.046379      -0.009073       0.055452              9.981874      11.717568       0.368297      -1.354382      13.310004      -0.994257       4.918051           0.000010
           94              C       2.538167       4.721265       0.095198       0.489720      23.204100 0.25952709E+03  0.53948556E+04                                 7.289536                            5.607881       0.331482       2.161954                    0.999709      22.658468      62.442180       0.648430       0.454408      -1.035107      -0.111704       0.066924      -0.005116       0.130318       0.087343      -0.020078      -0.045100      -0.126265      -0.156459      -0.082069      -0.064038       0.146106              8.260039       7.477855      -1.554454       0.887909       5.172196       1.869461      12.130065           0.000008
           95              C       2.851718      -0.689236       3.362219       0.168274      32.240598 0.37816669E+03  0.85790071E+04                                 8.954402                            6.607895      -0.012624       2.014409                    0.999538      25.682551      72.332048       0.623560       0.432986      -1.054743      -0.018741       0.040521      -0.010902       0.045957      -0.030011      -0.013028      -0.024997      -0.028597      -0.123858      -0.056595       0.000443       0.056152             10.724614       8.184223      -3.664022      -1.543579      17.486766      -1.443601       6.502851           0.000002
           96              C       3.921883       4.019646       0.136462       0.475029      24.361602 0.27556858E+03  0.58169012E+04                                 7.552260                            5.794855       0.210499       2.113619                    0.999680      23.189629      64.472408       0.634976       0.456969      -1.033290       0.120149      -0.046205       0.000617       0.128728       0.091950      -0.023169      -0.035561      -0.129652      -0.163450      -0.086009      -0.062526       0.148536              8.573360       7.662500      -1.434114       0.996496       5.014778       1.352900      13.042804           0.000002
           97              C       3.106154       1.732910       2.923118       0.098151      25.084151 0.31073375E+03  0.67566662E+04                                 7.592075                            5.971487       0.298747       2.118912                    0.999535      25.778534      72.654823       0.654567       0.430336      -1.049299      -0.043528       0.007363       0.010485       0.045375       0.010697       0.004648       0.006967       0.047714       0.025030      -0.031195       0.006874       0.024321              8.526488       8.946462       0.473384      -1.256719      12.023770      -1.248207       4.609232           0.000005
           98              C       0.294172       9.148723       3.841687       0.153688      31.106595 0.39644316E+03  0.91356382E+04                                 8.846092                            6.847306      -0.062905       2.000954                    0.999618      26.252249      75.465457       0.599319       0.443496      -1.044391       0.021448      -0.039701       0.012527       0.046831      -0.028309      -0.017590      -0.028125      -0.052863      -0.071289      -0.054327      -0.001303       0.055630             10.241980       8.903759      -3.773577      -1.343770      15.216226      -1.526972       6.605955          -0.000001
           99              C       2.223643      -1.523183       4.234254      -0.144987      31.236136 0.44108306E+03  0.10490266E+05                                 8.868161                            7.208742      -0.198054       1.925616                    0.997360      29.708446      88.155895       0.582922       0.441804      -1.040291      -0.001500      -0.048598       0.014578       0.050760      -0.007978       0.001636       0.011417       0.025663      -0.002554      -0.021141       0.005408       0.015733              9.825065       8.098521      -2.069206      -1.443169      14.674906      -2.009362       6.701769           0.000009
          100              C       0.939504       9.991802       2.949580      -0.137737      31.702287 0.46087486E+03  0.11035111E+05                                 8.788849                            7.252586      -0.055471       1.965048                    0.997968      29.744340      87.344486       0.597693       0.427990      -1.053033      -0.010397       0.045730      -0.013121       0.048698      -0.002257      -0.006418       0.003272       0.014298      -0.000509      -0.008377      -0.003261       0.011638              9.481072       8.467534      -2.447747      -1.439649      13.168210      -1.627033       6.807470           0.000009
          101              C       3.983045      -1.099627       2.700203      -0.177283      31.136094 0.43746227E+03  0.10322261E+05                                 8.613080                            7.019963       0.112135       2.007412                    0.999511      29.778971      86.353196       0.614485       0.422435      -1.058179       0.029079      -0.038542      -0.003625       0.048417       0.011954      -0.015675      -0.019521      -0.001513       0.028219      -0.018018      -0.015345       0.033363              9.355810       8.249635      -3.281694      -1.672639      13.185124      -0.725537       6.632671           0.000010
          102              C      -0.844294       9.559617       4.468606      -0.153664      32.379018 0.46533031E+03  0.11233522E+05                                 9.095944                            7.406921      -0.341789       1.871121                    0.997404      30.502156      91.656153       0.573860       0.442125      -1.038479      -0.029140       0.048110       0.003873       0.056381       0.000718       0.006870      -0.008509      -0.006606       0.002455      -0.011317      -0.000297       0.011614             10.108749       9.530476      -3.248935      -1.789276      14.113669      -0.771392       6.682103           0.000007
          103              C       0.411966       6.986968       5.100459      -0.131894      27.745832 0.41999123E+03  0.98762234E+04                                 8.223079                            7.068323      -0.078177       1.959739                    0.997433      29.591208      87.578609       0.583891       0.446091      -1.036816       0.000411       0.043538      -0.031539       0.053763      -0.006184      -0.049851      -0.039287      -0.003479       0.022190      -0.065433       0.002721       0.062713              8.773900       7.844234      -2.303646      -1.903675      10.569282      -0.804760       7.908183           0.000008
          104              C       1.165507       2.442132       3.406510      -0.042973      29.850801 0.38757831E+03  0.88935458E+04                                 8.457939                            6.625539       0.240836       2.062199                    0.999797      28.320465      81.613653       0.628458       0.424731      -1.054251       0.060788       0.035755      -0.004199       0.070648      -0.005327      -0.023066       0.002131       0.031139      -0.055090      -0.028379      -0.007171       0.035550              9.545230      10.624572      -1.874998      -1.253187      13.130619      -0.549909       4.880499           0.000016
          105              C       5.450298       6.331917       3.850545       0.467326      22.058057 0.27047393E+03  0.57175825E+04                                 7.188226                            5.813683       0.183336       2.114072                    0.999127      23.432793      66.508394       0.618316       0.468607      -1.020564      -0.000000       0.093797      -0.060035       0.111365      -0.054266      -0.084783       0.085872       0.085858       0.072543      -0.109982      -0.048528       0.158510              7.959725       8.262027       1.763247       2.754834       8.281797      -1.026172       7.335352           0.000005
          106              C       5.450298       5.030271       4.683671       0.491878      23.438203 0.26948974E+03  0.56806029E+04                                 7.421779                            5.780666       0.048741       2.066233                    0.999204      23.256005      65.498207       0.624898       0.464991      -1.024520       0.000000      -0.096473       0.061748       0.114542      -0.046894      -0.073265       0.060468       0.050039       0.061503      -0.073973      -0.052793       0.126766              8.336761       8.944637       2.077068       3.245134       8.228278      -0.423842       7.837366           0.000005
          107              N       7.966768       1.011079       7.057016      -0.268438      35.401728 0.53214796E+03  0.12940091E+05                                 8.995750                            7.442627       0.130974       2.064194                    0.998774      28.242662      78.165886       0.645282       0.390348      -1.099863      -0.089865       0.022597       0.095236       0.132877      -0.030880       0.035853      -0.020020      -0.110091      -0.093149      -0.072150      -0.013812       0.085962             10.073908       9.678916      -1.215429      -4.529101       8.995508      -0.910616      11.547298           0.000007
          108              N       8.434196       1.562277       3.849536      -0.259233      37.530284 0.52210047E+03  0.12626317E+05                                 9.370790                            7.367316      -0.014473       2.015270                    0.998771      28.139849      77.485526       0.649662       0.389848      -1.101007      -0.063382       0.077426      -0.088563       0.133625       0.002987      -0.038580       0.032843       0.092643      -0.075399      -0.069070      -0.005682       0.074752             10.881541      10.319902      -1.791864       0.802263       8.993323      -5.248522      13.331397           0.000006
          109              N       8.389770       2.643053       1.935925       0.018132      32.032175 0.33299093E+03  0.71719148E+04                                 8.366105                            5.763557       0.089433       2.105752                    0.998725      23.273068      59.803588       0.760192       0.374093      -1.116243      -0.022426       0.013450       0.010035       0.028010      -0.032401      -0.025847      -0.058428       0.069672       0.043044      -0.092797       0.039988       0.052809             10.554448       8.374492       0.939020      -2.986962       8.117443      -6.279282      15.171410           0.000005
          110              N       6.822799       0.439522       8.835958       0.034233      29.869555 0.34899277E+03  0.76381208E+04                                 8.052114                            5.975899       0.021510       2.094292                    0.998407      23.367558      61.387989       0.729314       0.383726      -1.104401      -0.009454       0.025159       0.001879       0.026942      -0.046548      -0.062011      -0.041376      -0.039634      -0.019636      -0.104216       0.050334       0.053882              9.649414       7.524869       1.138492      -4.510134       8.816561      -4.099313      12.606814           0.000002
          111              N       2.933828       1.191938       7.339583      -0.268438      35.401763 0.53214856E+03  0.12940109E+05                                 8.995756                            7.442632       0.130985       2.064197                    0.998775      28.242672      78.165923       0.645282       0.390348      -1.099863       0.089865      -0.077020      -0.060402       0.132877       0.045489      -0.013028      -0.051642      -0.041518       0.112570      -0.072150      -0.013812       0.085961             10.073915       9.678925      -3.603861      -3.000379      11.792385       0.379177       8.750437           0.000007
          112              N       2.466400       4.335451       8.182240      -0.259233      37.530279 0.52210032E+03  0.12626313E+05                                 9.370790                            7.367315      -0.014480       2.015269                    0.998771      28.139853      77.485547       0.649662       0.389848      -1.101007       0.063382       0.112848      -0.033222       0.133625      -0.036285      -0.013444       0.024601       0.110513      -0.021793      -0.069070      -0.005683       0.074753             10.881541      10.319904       1.478905      -1.291214      16.562472      -1.757978       5.762246           0.000006
          113              N       2.510826       6.525783       8.002160       0.018132      32.032208 0.33299137E+03  0.71719269E+04                                 8.366112                            5.763562       0.089437       2.105753                    0.998725      23.273081      59.803641       0.760192       0.374093      -1.116243       0.022427      -0.003480      -0.016416       0.028010      -0.009903      -0.040248      -0.016503      -0.021241      -0.229696      -0.092799       0.039989       0.052809             10.554457       8.374497      -3.105678      -0.398133      18.710181      -1.394409       4.578694           0.000004
          114              N       4.077797      -0.662858       7.113641       0.034233      29.869577 0.34899300E+03  0.76381277E+04                                 8.052120                            5.975903       0.021510       2.094292                    0.998407      23.367564      61.388025       0.729314       0.383726      -1.104401       0.009454       0.008830      -0.023634       0.026942      -0.036818      -0.068239      -0.038134      -0.046665      -0.040728      -0.104216       0.050334       0.053882              9.649423       7.524873      -4.572390      -0.854852      15.059931      -1.220170       6.363465           0.000001
          115              N      -3.081172       6.165871       4.155987      -0.268438      35.401732 0.53214802E+03  0.12940093E+05                                 8.995750                            7.442628       0.130974       2.064194                    0.998774      28.242664      78.165893       0.645282       0.390348      -1.099863       0.089865      -0.022597      -0.095237       0.132877      -0.030880       0.035853      -0.020020      -0.110091      -0.093149      -0.072150      -0.013812       0.085962             10.073909       9.678917      -1.215429      -4.529101       8.995509      -0.910616      11.547299           0.000007
          116              N      -3.548600       5.614673       7.363467      -0.259233      37.530287 0.52210051E+03  0.12626318E+05                                 9.370791                            7.367316      -0.014474       2.015270                    0.998771      28.139850      77.485532       0.649662       0.389848      -1.101007       0.063382      -0.077426       0.088563       0.133625       0.002987      -0.038580       0.032843       0.092643      -0.075399      -0.069070      -0.005682       0.074752             10.881542      10.319903      -1.791865       0.802263       8.993325      -5.248523      13.331398           0.000006
          117              N      -3.504174       4.533897       9.277078       0.018132      32.032177 0.33299096E+03  0.71719155E+04                                 8.366105                            5.763557       0.089432       2.105752                    0.998725      23.273069      59.803592       0.760192       0.374093      -1.116243       0.022426      -0.013450      -0.010035       0.028010      -0.032401      -0.025847      -0.058428       0.069672       0.043044      -0.092798       0.039988       0.052809             10.554449       8.374492       0.939020      -2.986962       8.117444      -6.279282      15.171411           0.000004
          118              N      -1.937203       6.737428       2.377045       0.034233      29.869557 0.34899279E+03  0.76381214E+04                                 8.052114                            5.975900       0.021510       2.094292                    0.998407      23.367559      61.387994       0.729314       0.383726      -1.104401       0.009454      -0.025159      -0.001879       0.026943      -0.046548      -0.062011      -0.041376      -0.039634      -0.019636      -0.104216       0.050334       0.053882              9.649415       7.524869       1.138492      -4.510135       8.816561      -4.099313      12.606815           0.000002
          119              N       1.951768       5.985012       3.873420      -0.268438      35.401758 0.53214849E+03  0.12940107E+05                                 8.995755                            7.442631       0.130985       2.064197                    0.998775      28.242670      78.165916       0.645282       0.390348      -1.099863      -0.089865       0.077020       0.060402       0.132877       0.045489      -0.013028      -0.051642      -0.041518       0.112570      -0.072150      -0.013812       0.085961             10.073914       9.678924      -3.603860      -3.000378      11.792383       0.379177       8.750436           0.000007
          120              N       2.419196       2.841499       3.030763      -0.259233      37.530279 0.52210032E+03  0.12626313E+05                                 9.370790                            7.367315      -0.014480       2.015269                    0.998771      28.139853      77.485547       0.649662       0.389848      -1.101007      -0.063382      -0.112848       0.033222       0.133625      -0.036285      -0.013444       0.024601       0.110513      -0.021794      -0.069070      -0.005683       0.074753             10.881541      10.319905       1.478905      -1.291214      16.562472      -1.757978       5.762246           0.000006
          121              N       2.374770       0.651167       3.210843       0.018132      32.032209 0.33299140E+03  0.71719276E+04                                 8.366112                            5.763562       0.089437       2.105753                    0.998725      23.273082      59.803643       0.760192       0.374093      -1.116243      -0.022427       0.003480       0.016416       0.028010      -0.009903      -0.040248      -0.016503      -0.021241      -0.229696      -0.092799       0.039989       0.052809             10.554458       8.374497      -3.105678      -0.398133      18.710181      -1.394409       4.578694           0.000005
          122              N       0.807799       7.839808       4.099362       0.034233      29.869572 0.34899294E+03  0.76381260E+04                                 8.052119                            5.975902       0.021510       2.094292                    0.998407      23.367562      61.388018       0.729314       0.383726      -1.104401      -0.009454      -0.008830       0.023634       0.026942      -0.036818      -0.068239      -0.038134      -0.046665      -0.040728      -0.104216       0.050334       0.053882              9.649422       7.524872      -4.572389      -0.854852      15.059929      -1.220170       6.363464           0.000002
          123              O       6.778563      10.021168       2.803699      -0.532394      32.463890 0.47270256E+03  0.10989174E+05                                 7.964823                            6.643617       0.609057       2.245872                    0.999079      26.989710      69.465507       0.752448       0.350149      -1.147638       0.003387       0.026164       0.034884       0.043737      -0.047886       0.041419       0.034099      -0.113891       0.100322      -0.109299       0.037528       0.071771              8.825715       6.671529      -0.485743      -1.125006      10.686167       4.842402       9.119451           0.000014
          124              O       4.365357       9.480531       3.855030      -0.512667      35.284576 0.51732042E+03  0.12286736E+05                                 8.457531                            7.006697       0.557476       2.249551                    0.996935      26.582817      68.898728       0.724654       0.355876      -1.144292       0.009606       0.029669       0.026389       0.040852      -0.007946       0.057741       0.018185      -0.113560       0.080083      -0.098639       0.035573       0.063066              9.455529       8.072631       2.347089       0.475929      11.749036       4.463593       8.544921           0.000016
          125              O       8.175349      -1.155150       5.240621      -0.505020      36.980857 0.53361286E+03  0.12788159E+05                                 8.799842                            7.178861       0.383304       2.195833                    0.996820      26.612916      69.568567       0.705681       0.362173      -1.137874       0.010602      -0.036824      -0.014941       0.041130      -0.019039       0.035898       0.012956      -0.089508       0.075271      -0.075409       0.032299       0.043110              9.887645       7.617353      -0.071371      -2.172863      11.132389       4.866233      10.913191           0.000014
          126              O      -1.516925      -0.553997       4.144550      -0.510011      37.883850 0.55520965E+03  0.13452025E+05                                 9.002866                            7.365878       0.190004       2.129573                    0.994939      27.001428      71.207065       0.689846       0.366457      -1.133381      -0.004870      -0.034260      -0.006294       0.035172      -0.004334       0.051156       0.011065      -0.111667      -0.003065      -0.086708       0.027941       0.058767             10.116346       9.235877       3.164164       0.949526      13.507244       3.643758       7.605917           0.000009
          127              O       4.122033       8.827498       0.938753      -0.532394      32.463917 0.47270307E+03  0.10989189E+05                                 7.964827                            6.643621       0.609057       2.245872                    0.999079      26.989721      69.465548       0.752448       0.350149      -1.147638      -0.003387      -0.020721      -0.038368       0.043737       0.057665      -0.026140       0.019559      -0.082361       0.194912      -0.109299       0.037528       0.071771              8.825721       6.671532      -0.818195      -0.912218       5.711252       2.548204      14.094378           0.000014
          128              O       6.535239       7.646389       0.989435      -0.512667      35.284566 0.51732026E+03  0.12286731E+05                                 8.457530                            7.006696       0.557476       2.249551                    0.996935      26.582815      68.898721       0.724654       0.355876      -1.144292      -0.009606      -0.011539      -0.037993       0.040852       0.055761       0.016964       0.005441      -0.085926       0.162985      -0.098639       0.035573       0.063066              9.455527       8.072631      -0.550705       2.330679       5.711973       1.679576      14.581978           0.000016
          129              O       2.725247       1.934240      10.067370      -0.505020      36.980862 0.53361292E+03  0.12788161E+05                                 8.799843                            7.178861       0.383304       2.195832                    0.996820      26.612916      69.568570       0.705681       0.362173      -1.137874      -0.010602      -0.001853       0.039697       0.041130       0.040571      -0.002257       0.005704      -0.073784       0.122444      -0.075409       0.032299       0.043110              9.887646       7.617354      -1.943271      -0.974740       7.250550       3.076109      14.795035           0.000014
          130              O       0.387521       3.181318       9.980470      -0.510011      37.883866 0.55520993E+03  0.13452034E+05                                 9.002869                            7.365880       0.190004       2.129572                    0.994939      27.001436      71.207092       0.689846       0.366457      -1.133381       0.004870      -0.008631       0.033747       0.035172       0.048269       0.017487      -0.014631      -0.055945       0.164102      -0.086708       0.027941       0.058768             10.116349       9.235880      -0.462801       3.270987       5.869514       0.121592      15.243652           0.000009
          131              O      -1.407050       2.219646       5.618163      -0.514068      38.647847 0.57480367E+03  0.14041928E+05                                 9.076595                            7.469393       0.215954       2.132656                    0.994774      27.186742      71.889275       0.688837       0.363984      -1.135796       0.027117      -0.005527       0.018023       0.033026      -0.008016       0.014823       0.055533       0.095204       0.043313      -0.087226       0.034448       0.052778             10.186624      11.899566       0.980997       5.069909       7.519028      -0.287477      11.141277           0.000016
          132              O      -1.394506      -0.043511       7.078881      -0.499913      37.721402 0.60686943E+03  0.15070945E+05                                 9.025502                            7.745175      -0.109799       2.026635                    0.995225      27.521421      74.064568       0.665369       0.370679      -1.127398       0.012976       0.010432      -0.004663       0.017290       0.033954      -0.018436       0.052764       0.048982      -0.046464      -0.081139       0.029664       0.051475              9.928464      11.703166       2.703861       3.238480       9.447776       0.410808       8.634449           0.000006
          133              O       0.277646       3.004660       6.844641      -0.514068      38.647833 0.57480330E+03  0.14041917E+05                                 9.076593                            7.469391       0.215955       2.132656                    0.994774      27.186743      71.889278       0.688837       0.363984      -1.135796      -0.027117      -0.018681      -0.002528       0.033026       0.016818      -0.001072       0.062393       0.080329      -0.001315      -0.087226       0.034448       0.052778             10.186621      11.899565       4.193132       3.013961      10.724689       1.190826       7.935608           0.000016
          134              O       0.265102       0.730451       8.288091      -0.499913      37.721391 0.60686922E+03  0.15070938E+05                                 9.025500                            7.745173      -0.109800       2.026635                    0.995225      27.521421      74.064567       0.665369       0.370679      -1.127398      -0.012976       0.008603      -0.007521       0.017290      -0.030960       0.023113       0.034737       0.088075       0.070814      -0.081139       0.029664       0.051475              9.928461      11.703163       1.808540       3.811533       8.464632      -0.042574       9.617588           0.000007
          135              O       6.292646       4.957304       5.594840      -0.514068      38.647849 0.57480371E+03  0.14041929E+05                                 9.076595                            7.469393       0.215955       2.132656                    0.994774      27.186743      71.889277       0.688837       0.363984      -1.135796      -0.027117       0.005527      -0.018023       0.033026      -0.008016       0.014823       0.055533       0.095204       0.043313      -0.087226       0.034448       0.052778             10.186624      11.899566       0.980997       5.069909       7.519028      -0.287477      11.141277           0.000015
          136              O       6.280102       7.220461       4.134122      -0.499913      37.721400 0.60686939E+03  0.15070943E+05                                 9.025501                            7.745175      -0.109799       2.026635                    0.995225      27.521420      74.064564       0.665369       0.370679      -1.127398      -0.012976      -0.010432       0.004663       0.017290       0.033954      -0.018436       0.052764       0.048982      -0.046464      -0.081139       0.029664       0.051475              9.928463      11.703165       2.703860       3.238480       9.447776       0.410808       8.634449           0.000007
          137              O       4.607950       4.172290       4.368362      -0.514068      38.647826 0.57480316E+03  0.14041913E+05                                 9.076592                            7.469390       0.215955       2.132656                    0.994774      27.186740      71.889267       0.688837       0.363984      -1.135796       0.027117       0.018681       0.002528       0.033026       0.016818      -0.001072       0.062393       0.080328      -0.001315      -0.087226       0.034448       0.052778             10.186619      11.899563       4.193131       3.013961      10.724688       1.190825       7.935607           0.000015
          138              O       4.620494       6.446499       2.924912      -0.499913      37.721393 0.60686926E+03  0.15070939E+05                                 9.025500                            7.745174      -0.109799       2.026635                    0.995225      27.521422      74.064571       0.665369       0.370679      -1.127398       0.012976      -0.008603       0.007521       0.017290      -0.030960       0.023113       0.034737       0.088075       0.070814      -0.081139       0.029664       0.051475              9.928462      11.703164       1.808540       3.811533       8.464633      -0.042574       9.617588           0.000007
          139              O      -1.892967      -2.844218       8.409304      -0.532394      32.463890 0.47270255E+03  0.10989174E+05                                 7.964823                            6.643617       0.609058       2.245872                    0.999079      26.989710      69.465507       0.752448       0.350149      -1.147638      -0.003387      -0.026165      -0.034884       0.043737      -0.047886       0.041419       0.034099      -0.113892       0.100322      -0.109299       0.037528       0.071771              8.825715       6.671529      -0.485743      -1.125006      10.686167       4.842402       9.119450           0.000014
          140              O       0.520239      -2.303581       7.357973      -0.512668      35.284578 0.51732047E+03  0.12286737E+05                                 8.457532                            7.006698       0.557476       2.249551                    0.996935      26.582818      68.898732       0.724654       0.355876      -1.144292      -0.009606      -0.029669      -0.026389       0.040852      -0.007946       0.057741       0.018185      -0.113560       0.080083      -0.098639       0.035573       0.063066              9.455530       8.072632       2.347089       0.475929      11.749037       4.463594       8.544921           0.000016
          141              O      -3.289753       8.332100       5.972382      -0.505020      36.980862 0.53361296E+03  0.12788162E+05                                 8.799843                            7.178862       0.383304       2.195832                    0.996820      26.612918      69.568575       0.705681       0.362173      -1.137874      -0.010602       0.036824       0.014941       0.041130      -0.019039       0.035898       0.012956      -0.089508       0.075271      -0.075409       0.032299       0.043110              9.887646       7.617354      -0.071371      -2.172863      11.132390       4.866234      10.913193           0.000014
          142              O       6.402521       7.730947       7.068453      -0.510011      37.883853 0.55520971E+03  0.13452027E+05                                 9.002867                            7.365878       0.190004       2.129573                    0.994939      27.001430      71.207070       0.689846       0.366457      -1.133381       0.004870       0.034260       0.006294       0.035172      -0.004334       0.051156       0.011065      -0.111667      -0.003064      -0.086708       0.027941       0.058767             10.116346       9.235877       3.164164       0.949526      13.507244       3.643758       7.605917           0.000009
          143              O       0.763563      -1.650548      10.274250      -0.532394      32.463889 0.47270259E+03  0.10989174E+05                                 7.964822                            6.643617       0.609058       2.245872                    0.999079      26.989710      69.465506       0.752448       0.350149      -1.147638       0.003387       0.020721       0.038368       0.043737       0.057665      -0.026140       0.019559      -0.082361       0.194912      -0.109299       0.037528       0.071771              8.825715       6.671528      -0.818195      -0.912218       5.711249       2.548202      14.094367           0.000014
          144              O      -1.649643      -0.469439      10.223568      -0.512668      35.284575 0.51732042E+03  0.12286736E+05                                 8.457531                            7.006697       0.557476       2.249551                    0.996935      26.582819      68.898734       0.724654       0.355876      -1.144292       0.009606       0.011539       0.037993       0.040852       0.055761       0.016964       0.005441      -0.085926       0.162985      -0.098639       0.035573       0.063066              9.455529       8.072632      -0.550705       2.330679       5.711974       1.679577      14.581981           0.000016
          145              O       2.160349       5.242710       1.145633      -0.505020      36.980875 0.53361316E+03  0.12788168E+05                                 8.799845                            7.178863       0.383304       2.195832                    0.996820      26.612922      69.568588       0.705681       0.362173      -1.137874       0.010602       0.001853      -0.039697       0.041130       0.040572      -0.002257       0.005705      -0.073784       0.122444      -0.075409       0.032298       0.043110              9.887648       7.617356      -1.943271      -0.974740       7.250551       3.076109      14.795038           0.000014
          146              O       4.498075       3.995632       1.232533      -0.510011      37.883845 0.55520959E+03  0.13452024E+05                                 9.002865                            7.365877       0.190004       2.129573                    0.994939      27.001429      71.207066       0.689846       0.366457      -1.133381      -0.004870       0.008631      -0.033747       0.035172       0.048269       0.017487      -0.014631      -0.055945       0.164102      -0.086708       0.027941       0.058768             10.116344       9.235876      -0.462801       3.270986       5.869512       0.121592      15.243644           0.000009

******************************************************
Auxiliary information for the entire system
The total spin magnetic moment of the unit cell is   0.001123
The total net atomic charge of the unit cell is   0.000003
Accuracy of reproducing the electrostatic potential in the unit cell:
  The inner radius (bohr) =    5.0000
  The outer radius (bohr) =   12.0000
  Valid grid points have density less than (e/(bohr^3)) =    0.0001
  The number of valid grid points were=         7196
  The rms potential error without charges in kcal/mol is=      2.74745
  The rms potential error with partial charges in kcal/mol is=      0.42750
  The RRMSE value at monopole order=      0.15560
  The rms potential error with partial charges and cloud penetration in kcal/mol is=      0.42008
  The RRMSE value at monopole order with cloud penetration is=      0.15290
  The rms potential error with partial charges and atomic dipoles in kcal/mol is=      0.80954
  The RRMSE value at dipole order=      0.29465
  The rms potential error with partial charges, atomic dipoles and cloud penetration in kcal/mol is=      0.78220
  The RRMSE value at dipole order with cloud penetration=      0.28470

******************************************************
The electron densities and ab initio electrostatic potential were computed in VASP using the PBE functional and
projector augmented wave method. See the main text of the journal article for a description of computational details.
The atomic charges, dipoles, and quadrupoles were computed with the DDEC6 method as described in
(a) T. A. Manz and N. Gabaldon Limas, RSC Adv. 6 (2016) 47771-47801 DOI: 10.1039/c6ra04656h
(b) N. Gabaldon Limas and T. A. Manz, RSC Adv. 8 (2018) 2678-2707 DOI: 10.1039/c7ra11829e.
For each atom in the material, the electron cloud parameters were fit to the spherically averaged atom-in-material
electron density using radial positions for which this density was between 10^-4 and 10^-2 electrons per cubic bohr.
The polarizabilities, dispersion coefficients, and quantum Drude oscillator (QDO) parameters were fit using the MCLF method.
The magnetic structure of the system was optimized in VASP from the default ferromagnetic initial guess using spin polarization.
The atomic spin moments (ASMs) were computed on this optimized magnetic structure using the DDEC6 partition as inputs
to the method of T. A. Manz and D. S. Sholl, J. Chem. Theory Comput. 7 (2011) 4146-4164 DOI: 10.1021/ct200539n.
The RMSE and RRMSE were computed using a uniform grid with Ewald summation.
