# Supplementary material for: A collection of forcefield precursors for metal–organic frameworks
Source: RSC Adv. 2019 Nov 13;9(63):36492–507. doi: 10.1039/c9ra07327b (PMC9075174; doi:10.1039/c9ra07327b)
Supplement: RA-009-C9RA07327B-s6266 [file RA-009-C9RA07327B-s6266.xyz]

   36
jmolscript: load "" {1 1 1} spacegroup "x,y,z" unitcell [{      8.569200     0.000000     0.000000 }, {     -0.078488     8.568841     0.000000 }, {     -0.175308    -0.176921    14.618878 }]
Cd     4.057492     4.207599    10.964158     0.386596
Cd     4.257912     4.184321     3.654719     0.386596
Cd    -0.039244     4.284420     0.000000     0.918910
Cd     4.196946    -0.088460     7.309439     0.918910
H      0.672537     1.431625    13.896413     0.315887
H      7.463256     1.450275    13.835160     0.316454
H      8.473336     1.481524     0.781233     0.310753
H      6.802345     7.617838     8.031904     0.315887
H      6.845894     0.827233     8.093157     0.316454
H      6.999207    -0.006171     6.528206     0.310753
H      7.642867     6.960295     0.722465     0.315887
H      0.852148     6.941645     0.783718     0.316454
H     -0.157932     6.910396    13.837645     0.310753
H      1.513059     0.774082     6.586974     0.315887
H      1.469510     7.564687     6.525721     0.316454
H      1.316197     8.398091     8.090672     0.310753
C      2.263505     4.197283    12.227230    -0.042873
C      4.073536     2.462701     9.627993    -0.046952
C      4.051376     6.001605     9.701087    -0.042873
C      5.802463     4.207537    12.300324    -0.046951
C      6.051899     4.194637     2.391648    -0.042873
C      4.241868     5.929219     4.990885    -0.046951
C      4.264028     2.390315     4.917791    -0.042873
C      2.512941     4.184383     2.318554    -0.046951
N      1.377347     4.226582    12.921626    -0.360509
N      1.652917     4.181250     1.586148    -0.356460
N      8.336711     1.757883    14.409828    -0.789054
N      4.013961     6.887458     9.006691    -0.360509
N      4.237123     6.789236     5.723291    -0.356460
N      6.546300    -0.049003     7.518489    -0.789054
N      6.938057     4.165338     1.697252    -0.360509
N      6.662487     4.210670    13.032730    -0.356460
N     -0.021307     6.634037     0.209050    -0.789054
N      4.301443     1.504462     5.612187    -0.360509
N      4.078281     1.602684     8.895587    -0.356460
N      1.769104     8.440923     7.100389    -0.789054

The following XYZ coordinates are in angstroms. Other properties are in atomic units.
The sperically averaged electron density of each atom fit to a function of the form exp(a - br)
eigen_1, eigen_2 and eigen_3 are the three eigenvalues of traceless quadrupole moment tensor
  atom number  atomic symbol              X              Y              Z     net charge C6 coefficient C8 coefficient C10 coefficient fluctuating dipole atomic polarizability isotropic forcefield polarizability              a              b squared Pearson coefficient          <r^3>          <r^4>         wp_QDO          m_QDO          q_QDO       dipole_x       dipole_y       dipole_z         dipole            Qxy            Qxz            Qyz     Q(x^2-y^2)  Q(3z^2 - R^2)        eigen_1        eigen_2        eigen_3 static polarizability      alpha(xx)      alpha(xy)      alpha(xz)      alpha(yy)      alpha(yz)      alpha(zz) atomic spin moment
            1             Cd       4.057492       4.207599      10.964158       0.386596     285.387694 0.64404813E+04  0.27156845E+06                                31.748393                           24.558383       1.164378       1.962435                    0.997846      96.631170     277.538166       0.413650       0.351166      -1.214755      -0.000159       0.000157      -0.000000       0.000223      -0.004723       0.003601       0.003634       0.000088       0.095583      -0.021147      -0.011207       0.032355             37.716195      35.542920      -0.242052       0.025323      35.538522       0.025550      42.067143           0.000007
            2             Cd       4.257912       4.184321       3.654719       0.386596     285.387580 0.64404793E+04  0.27156834E+06                                31.748383                           24.558378       1.164379       1.962435                    0.997846      96.631166     277.538124       0.413650       0.351166      -1.214755       0.000159      -0.000157       0.000000       0.000223      -0.004723       0.003601       0.003633       0.000088       0.095584      -0.021148      -0.011207       0.032355             37.716180      35.542935      -0.242052       0.025323      35.538475       0.025551      42.067129           0.000007
            3             Cd      -0.039244       4.284420       0.000000       0.918910     215.581568 0.47178100E+04  0.18194718E+06                                26.234919                           20.779862       1.197596       2.075184                    0.998305      77.512567     205.112695       0.462727       0.343223      -1.235761       0.000000      -0.000000      -0.000000       0.000000      -0.000895      -0.000328       0.013987      -0.115776      -0.171014      -0.058358      -0.029391       0.087749             31.498181      37.917571       0.158527       0.187751      23.789606       0.243869      32.787366           0.000002
            4             Cd       4.196946      -0.088460       7.309439       0.918910     215.581587 0.47178101E+04  0.18194719E+06                                26.234920                           20.779862       1.197596       2.075184                    0.998305      77.512572     205.112713       0.462727       0.343223      -1.235761       0.000000       0.000000       0.000000       0.000000       0.000166       0.013990      -0.000200       0.115791      -0.171014      -0.058358      -0.029392       0.087750             31.498184      23.787886       0.029105       0.242140      37.919289       0.189981      32.787375           0.000002
            5              H       0.672537       1.431625      13.896413       0.315887       1.286492 0.10478960E+02  0.10933120E+03                                 1.950594                            1.891516      -1.557625       2.202033                    0.997555       3.096313       8.745283       0.458508       1.280363      -0.713541       0.033508       0.012637      -0.016226       0.039316      -0.010491      -0.000580       0.003964       0.044276       0.035314      -0.030713       0.011800       0.018913              1.967207       2.297592      -0.153299      -0.396313       1.772606       0.082129       1.831423           0.000002
            6              H       7.463256       1.450275      13.835160       0.316454       1.266513 0.10268401E+02  0.10657881E+03                                 1.930250                            1.872412      -1.554988       2.204538                    0.997487       3.070164       8.645401       0.460900       1.280358      -0.713630      -0.032002       0.012746      -0.018449       0.039076       0.010321       0.000182       0.004418       0.043097       0.037555      -0.030575       0.012674       0.017900              1.946558       2.230384       0.125193       0.424583       1.740254       0.081468       1.869037           0.000002
            7              H       8.473336       1.481524       0.781233       0.310753       1.342717 0.11062133E+02  0.11708166E+03                                 2.001959                            1.937647      -1.655470       2.149342                    0.996845       3.225778       9.200231       0.454689       1.272746      -0.714040      -0.001564       0.011256       0.038829       0.040458       0.000949       0.000086      -0.013653       0.041851       0.054514      -0.033630       0.011857       0.021773              2.019672       1.649190       0.006205      -0.035168       1.920168      -0.312764       2.489659           0.000001
            8              H       6.802345       7.617838       8.031904       0.315887       1.286493 0.10478977E+02  0.10933143E+03                                 1.950597                            1.891518      -1.557624       2.202033                    0.997555       3.096316       8.745297       0.458508       1.280363      -0.713540      -0.012329      -0.033622       0.016226       0.039316      -0.010894       0.003969      -0.000544      -0.043884       0.035314      -0.030713       0.011800       0.018912              1.967209       1.775460      -0.158081       0.085756       2.294743      -0.395545       1.831425           0.000002
            9              H       6.845894       0.827233       8.093157       0.316454       1.266516 0.10268428E+02  0.10657918E+03                                 1.930253                            1.872416      -1.554988       2.204538                    0.997487       3.070168       8.645421       0.460899       1.280360      -0.713630      -0.013039       0.031884       0.018449       0.039076       0.009924       0.004416       0.000222      -0.043468       0.037555      -0.030575       0.012674       0.017900              1.946562       1.738005       0.120683       0.077575       2.232641       0.425313       1.869040           0.000002
           10              H       6.999207      -0.006171       6.528206       0.310753       1.342717 0.11062131E+02  0.11708163E+03                                 2.001959                            1.937648      -1.655469       2.149342                    0.996845       3.225778       9.200234       0.454689       1.272747      -0.714040      -0.011270       0.001460      -0.038829       0.040458       0.000565      -0.013653      -0.000039      -0.041879       0.054514      -0.033630       0.011857       0.021773              2.019673       1.920032       0.008686      -0.312429       1.649326      -0.038031       2.489659           0.000001
           11              H       7.642867       6.960295       0.722465       0.315887       1.286490 0.10478940E+02  0.10933093E+03                                 1.950591                            1.891513      -1.557624       2.202033                    0.997555       3.096311       8.745271       0.458509       1.280361      -0.713541      -0.033508      -0.012637       0.016226       0.039316      -0.010491      -0.000580       0.003964       0.044276       0.035314      -0.030713       0.011800       0.018913              1.967204       2.297588      -0.153298      -0.396312       1.772603       0.082129       1.831420           0.000002
           12              H       0.852148       6.941645       0.783718       0.316454       1.266515 0.10268415E+02  0.10657897E+03                                 1.930249                            1.872412      -1.554989       2.204537                    0.997487       3.070167       8.645406       0.460901       1.280356      -0.713630       0.032002      -0.012746       0.018449       0.039076       0.010321       0.000182       0.004418       0.043097       0.037555      -0.030575       0.012674       0.017901              1.946558       2.230384       0.125193       0.424583       1.740254       0.081468       1.869037           0.000002
           13              H      -0.157932       6.910396      13.837645       0.310753       1.342716 0.11062120E+02  0.11708149E+03                                 2.001959                            1.937647      -1.655469       2.149343                    0.996845       3.225776       9.200228       0.454688       1.272748      -0.714040       0.001564      -0.011256      -0.038829       0.040458       0.000949       0.000086      -0.013653       0.041851       0.054514      -0.033630       0.011857       0.021773              2.019672       1.649190       0.006205      -0.035168       1.920168      -0.312764       2.489658           0.000001
           14              H       1.513059       0.774082       6.586974       0.315887       1.286492 0.10478960E+02  0.10933120E+03                                 1.950594                            1.891516      -1.557624       2.202033                    0.997555       3.096314       8.745286       0.458508       1.280362      -0.713541       0.012329       0.033622      -0.016226       0.039316      -0.010894       0.003969      -0.000544      -0.043884       0.035314      -0.030713       0.011800       0.018912              1.967207       1.775458      -0.158081       0.085756       2.294740      -0.395544       1.831423           0.000002
           15              H       1.469510       7.564687       6.525721       0.316454       1.266517 0.10268438E+02  0.10657931E+03                                 1.930254                            1.872417      -1.554988       2.204538                    0.997487       3.070169       8.645424       0.460899       1.280359      -0.713630       0.013039      -0.031884      -0.018449       0.039076       0.009924       0.004416       0.000222      -0.043468       0.037556      -0.030575       0.012674       0.017900              1.946563       1.738006       0.120683       0.077576       2.232642       0.425313       1.869041           0.000002
           16              H       1.316197       8.398091       8.090672       0.310753       1.342717 0.11062138E+02  0.11708174E+03                                 2.001961                            1.937649      -1.655469       2.149343                    0.996845       3.225779       9.200242       0.454688       1.272748      -0.714040       0.011270      -0.001460       0.038829       0.040458       0.000565      -0.013653      -0.000039      -0.041878       0.054513      -0.033630       0.011857       0.021773              2.019674       1.920034       0.008686      -0.312430       1.649327      -0.038031       2.489661           0.000001
           17              C       2.263505       4.197283      12.227230      -0.042873      42.847402 0.53690296E+03  0.13223679E+05                                10.511957                            7.854139       0.389840       2.056883                    0.999876      30.942079      89.210502       0.577188       0.430856      -1.061775      -0.027034       0.006996       0.031500       0.042095       0.007015       0.116186      -0.005274      -0.120727      -0.032243      -0.151496       0.066082       0.085414             12.409013      17.082831       0.006795      -8.174626       6.733642      -0.014358      13.410567           0.000001
           18              C       4.073536       2.462701       9.627993      -0.046952      43.399730 0.54363341E+03  0.13428828E+05                                10.593906                            7.898705       0.382484       2.052779                    0.999881      31.078824      89.684410       0.576152       0.430365      -1.062267      -0.004873      -0.024248      -0.035228       0.043044       0.000326       0.000672      -0.118581       0.111408      -0.065020      -0.152419       0.066539       0.085881             12.515858       6.775730      -0.227460      -0.195483      16.894801       8.332291      13.877043           0.000000
           19              C       4.051376       6.001605       9.701087      -0.042873      42.847419 0.53690312E+03  0.13223684E+05                                10.511959                            7.854140       0.389840       2.056884                    0.999876      30.942077      89.210496       0.577188       0.430856      -1.061775      -0.007243       0.026968      -0.031500       0.042095       0.008119      -0.006338       0.116133       0.120450      -0.032243      -0.151496       0.066082       0.085413             12.409018       6.734387      -0.087996       0.060519      17.082099      -8.174418      13.410567           0.000001
           20              C       5.802463       4.207537      12.300324      -0.046951      43.399658 0.54363242E+03  0.13428797E+05                                10.593893                            7.898697       0.382479       2.052778                    0.999881      31.078805      89.684326       0.576153       0.430365      -1.062267       0.024203       0.005094       0.035228       0.043043      -0.000694      -0.118582      -0.000413      -0.111401      -0.065019      -0.152419       0.066539       0.085880             12.515841      16.898088      -0.134739       8.333718       6.772405      -0.119154      13.877029           0.000001
           21              C       6.051899       4.194637       2.391648      -0.042873      42.847392 0.53690276E+03  0.13223672E+05                                10.511953                            7.854136       0.389839       2.056883                    0.999876      30.942079      89.210488       0.577188       0.430856      -1.061775       0.027033      -0.006996      -0.031500       0.042095       0.007014       0.116186      -0.005274      -0.120726      -0.032243      -0.151496       0.066082       0.085413             12.409009      17.082827       0.006795      -8.174623       6.733640      -0.014357      13.410561           0.000001
           22              C       4.241868       5.929219       4.990885      -0.046951      43.399693 0.54363303E+03  0.13428816E+05                                10.593898                            7.898700       0.382485       2.052779                    0.999881      31.078817      89.684364       0.576153       0.430365      -1.062267       0.004873       0.024248       0.035228       0.043044       0.000326       0.000672      -0.118581       0.111408      -0.065019      -0.152419       0.066539       0.085881             12.515847       6.775725      -0.227460      -0.195483      16.894781       8.332281      13.877034           0.000000
           23              C       4.264028       2.390315       4.917791      -0.042873      42.847372 0.53690251E+03  0.13223664E+05                                10.511949                            7.854133       0.389842       2.056884                    0.999876      30.942064      89.210420       0.577188       0.430856      -1.061775       0.007243      -0.026968       0.031500       0.042095       0.008119      -0.006338       0.116133       0.120450      -0.032243      -0.151496       0.066083       0.085413             12.409004       6.734381      -0.087996       0.060519      17.082075      -8.174408      13.410556           0.000001
           24              C       2.512941       4.184383       2.318554      -0.046951      43.399642 0.54363213E+03  0.13428788E+05                                10.593888                            7.898693       0.382480       2.052778                    0.999881      31.078802      89.684300       0.576153       0.430365      -1.062267      -0.024203      -0.005094      -0.035228       0.043043      -0.000693      -0.118582      -0.000413      -0.111401      -0.065018      -0.152419       0.066539       0.085880             12.515835      16.898083      -0.134739       8.333714       6.772402      -0.119154      13.877021           0.000001
           25              N       1.377347       4.226582      12.921626      -0.360509      45.699522 0.59521364E+03  0.14883767E+05                                10.632541                            8.036647       0.108452       2.012277                    0.998884      30.801917      86.432089       0.601947       0.406919      -1.088553       0.015316       0.002784      -0.009806       0.018398       0.008135       0.108131      -0.001530      -0.124523      -0.026256      -0.144458       0.065631       0.078827             12.488581      16.764303       0.059450      -7.979569       6.948106      -0.068869      13.753334           0.000004
           26              N       1.652917       4.181250       1.586148      -0.356460      46.070677 0.59728303E+03  0.14944019E+05                                10.682040                            8.045472       0.105108       2.012428                    0.998828      30.739733      86.198108       0.602372       0.406400      -1.089225       0.015677      -0.002901       0.009167       0.018390      -0.002807      -0.108814       0.000418      -0.113117      -0.049947      -0.142413       0.064542       0.077870             12.573524      16.792915      -0.197234       8.105545       6.968644      -0.174166      13.959013           0.000003
           27              N       8.336711       1.757883      14.409828      -0.789054      35.436935 0.67053357E+03  0.17083756E+05                                 8.242298                            7.667892       0.562644       2.138557                    0.997269      33.610212      91.813162       0.731106       0.328823      -1.160914      -0.002151       0.077278       0.004674       0.077449      -0.000324       0.000419      -0.022703       0.308117       0.301392      -0.205973       0.102037       0.103936              8.453157       8.509916      -0.038898      -0.003574       8.457732      -0.157064       8.391822          -0.000002
           28              N       4.013961       6.887458       9.006691      -0.360509      45.699558 0.59521416E+03  0.14883783E+05                                10.632547                            8.036651       0.108451       2.012277                    0.998884      30.801920      86.432107       0.601946       0.406919      -1.088553      -0.002644      -0.015341       0.009806       0.018398       0.009274      -0.002520       0.108112       0.124204      -0.026256      -0.144458       0.065632       0.078827             12.488590       6.947845      -0.030469       0.004225      16.764586      -7.979871      13.753339           0.000003
           29              N       4.237123       6.789236       5.723291      -0.356460      46.070670 0.59728300E+03  0.14944018E+05                                10.682039                            8.045471       0.105108       2.012428                    0.998828      30.739729      86.198092       0.602372       0.406400      -1.089225       0.003044      -0.015650      -0.009167       0.018390      -0.001771       0.001415      -0.108806       0.113202      -0.049947      -0.142413       0.064543       0.077870             12.573522       6.973082      -0.287185      -0.248403      16.788476       8.103607      13.959009           0.000003
           30              N       6.546300      -0.049003       7.518489      -0.789054      35.436928 0.67053339E+03  0.17083751E+05                                 8.242297                            7.667890       0.562645       2.138557                    0.997269      33.610208      91.813156       0.731106       0.328823      -1.160914      -0.077294       0.001443      -0.004674       0.077449      -0.003146      -0.022706       0.000211      -0.308053       0.301391      -0.205972       0.102037       0.103936              8.453156       8.458444      -0.039371      -0.157028       8.509202      -0.005008       8.391821          -0.000002
           31              N       6.938057       4.165338       1.697252      -0.360509      45.699536 0.59521380E+03  0.14883772E+05                                10.632543                            8.036648       0.108450       2.012276                    0.998884      30.801922      86.432104       0.601947       0.406919      -1.088553      -0.015316      -0.002784       0.009806       0.018398       0.008134       0.108131      -0.001530      -0.124523      -0.026256      -0.144458       0.065632       0.078827             12.488584      16.764308       0.059449      -7.979571       6.948107      -0.068868      13.753337           0.000003
           32              N       6.662487       4.210670      13.032730      -0.356460      46.070677 0.59728308E+03  0.14944021E+05                                10.682040                            8.045472       0.105109       2.012429                    0.998828      30.739734      86.198114       0.602372       0.406400      -1.089225      -0.015677       0.002901      -0.009167       0.018390      -0.002808      -0.108814       0.000418      -0.113117      -0.049947      -0.142413       0.064542       0.077870             12.573524      16.792914      -0.197236       8.105544       6.968644      -0.174167      13.959013           0.000003
           33              N      -0.021307       6.634037       0.209050      -0.789054      35.436933 0.67053352E+03  0.17083754E+05                                 8.242298                            7.667892       0.562644       2.138557                    0.997269      33.610209      91.813143       0.731106       0.328823      -1.160914       0.002151      -0.077278      -0.004674       0.077449      -0.000324       0.000420      -0.022704       0.308118       0.301392      -0.205973       0.102037       0.103936              8.453156       8.509915      -0.038897      -0.003573       8.457731      -0.157065       8.391822          -0.000002
           34              N       4.301443       1.504462       5.612187      -0.360509      45.699515 0.59521351E+03  0.14883762E+05                                10.632538                            8.036644       0.108452       2.012277                    0.998884      30.801909      86.432045       0.601947       0.406919      -1.088553       0.002644       0.015341      -0.009806       0.018398       0.009274      -0.002520       0.108112       0.124205      -0.026256      -0.144459       0.065632       0.078827             12.488578       6.947839      -0.030469       0.004224      16.764565      -7.979863      13.753330           0.000003
           35              N       4.078281       1.602684       8.895587      -0.356460      46.070693 0.59728320E+03  0.14944025E+05                                10.682043                            8.045473       0.105108       2.012429                    0.998828      30.739734      86.198117       0.602372       0.406400      -1.089225      -0.003044       0.015650       0.009167       0.018390      -0.001771       0.001414      -0.108806       0.113202      -0.049947      -0.142413       0.064543       0.077870             12.573528       6.973083      -0.287185      -0.248403      16.788486       8.103613      13.959014           0.000003
           36              N       1.769104       8.440923       7.100389      -0.789054      35.436932 0.67053349E+03  0.17083754E+05                                 8.242298                            7.667891       0.562645       2.138557                    0.997269      33.610210      91.813166       0.731106       0.328823      -1.160914       0.077294      -0.001443       0.004674       0.077449      -0.003146      -0.022706       0.000212      -0.308053       0.301392      -0.205972       0.102037       0.103936              8.453157       8.458446      -0.039369      -0.157028       8.509202      -0.005007       8.391822          -0.000003

******************************************************
Auxiliary information for the entire system
The total spin magnetic moment of the unit cell is   0.000060
The total net atomic charge of the unit cell is   -0.000001
Accuracy of reproducing the electrostatic potential in the unit cell:
  The inner radius (bohr) =    5.0000
  The outer radius (bohr) =   12.0000
  Valid grid points have density less than (e/(bohr^3)) =    0.0001
  The number of valid grid points were=        55026
  The rms potential error without charges in kcal/mol is=      5.49139
  The rms potential error with partial charges in kcal/mol is=      0.64653
  The RRMSE value at monopole order=      0.11774
  The rms potential error with partial charges and cloud penetration in kcal/mol is=      0.62113
  The RRMSE value at monopole order with cloud penetration is=      0.11311
  The rms potential error with partial charges and atomic dipoles in kcal/mol is=      0.22417
  The RRMSE value at dipole order=      0.04082
  The rms potential error with partial charges, atomic dipoles and cloud penetration in kcal/mol is=      0.20622
  The RRMSE value at dipole order with cloud penetration=      0.03755

******************************************************
The electron densities and ab initio electrostatic potential were computed in VASP using the PBE functional and
projector augmented wave method. See the main text of the journal article for a description of computational details.
The atomic charges, dipoles, and quadrupoles were computed with the DDEC6 method as described in
(a) T. A. Manz and N. Gabaldon Limas, RSC Adv. 6 (2016) 47771-47801 DOI: 10.1039/c6ra04656h
(b) N. Gabaldon Limas and T. A. Manz, RSC Adv. 8 (2018) 2678-2707 DOI: 10.1039/c7ra11829e.
For each atom in the material, the electron cloud parameters were fit to the spherically averaged atom-in-material
electron density using radial positions for which this density was between 10^-4 and 10^-2 electrons per cubic bohr.
The polarizabilities, dispersion coefficients, and quantum Drude oscillator (QDO) parameters were fit using the MCLF method.
The magnetic structure of the system was optimized in VASP from the default ferromagnetic initial guess using spin polarization.
The atomic spin moments (ASMs) were computed on this optimized magnetic structure using the DDEC6 partition as inputs
to the method of T. A. Manz and D. S. Sholl, J. Chem. Theory Comput. 7 (2011) 4146-4164 DOI: 10.1021/ct200539n.
The RMSE and RRMSE were computed using a uniform grid with Ewald summation.
