# Supplementary material for: A collection of forcefield precursors for metal–organic frameworks
Source: RSC Adv. 2019 Nov 13;9(63):36492–507. doi: 10.1039/c9ra07327b (PMC9075174; doi:10.1039/c9ra07327b)
Supplement: RA-009-C9RA07327B-s6267 [file RA-009-C9RA07327B-s6267.xyz]

   56
jmolscript: load "" {1 1 1} spacegroup "x,y,z" unitcell [{      7.737300     0.000000     0.000000 }, {      0.000000    16.120300     0.000000 }, {      0.000000     0.000000    15.213500 }]
Mn     3.730152     2.036639     8.337302     1.034276
Mn     4.007148    14.083661     0.730552     1.034004
Mn     0.138498    10.096789     8.337302     1.034267
Mn     7.598802     6.023511     0.730552     1.034278
Hg     4.232226     6.991858     5.372648     0.356990
Hg     3.505074     9.128442    12.979398     0.356974
Hg     7.373724    15.052008     5.372648     0.356985
Hg     0.363576     1.068292    12.979398     0.356984
C      4.958836     3.980102     5.881539     0.315793
C      6.396426     0.045137     8.192470     0.311201
C      2.513075     0.122514     5.896753     0.304039
C      2.384636     0.138635    10.758987     0.318649
C      2.778464    12.140198    13.488289     0.315732
C      1.340874    16.075163     0.585720     0.311170
C      5.224225    15.997786    13.503503     0.304006
C      5.352664    15.981665     3.152237     0.318619
C      6.647114    12.040252     5.881539     0.315778
C      5.209524     8.105287     8.192470     0.311197
C      1.355575     8.182664     5.896753     0.304046
C      1.484014     8.198785    10.758987     0.318654
C      1.090186     4.080048    13.488289     0.315778
C      2.527776     8.015013     0.585720     0.311201
C      6.381725     7.937636    13.503503     0.304029
C      6.253286     7.921515     3.152237     0.318644
S      5.430037     4.905407     4.600562    -0.218166
S      7.550831    15.056360     7.914063    -0.185843
S      2.017114    15.385214     4.571657    -0.196620
S      1.864689    15.344914    12.018665    -0.179425
S      2.307263    11.214893    12.207312    -0.218187
S      0.186469     1.063940     0.307313    -0.185885
S      5.720186     0.735086    12.178407    -0.196682
S      5.872611     0.775386     4.411915    -0.179459
S      6.175913    12.965557     4.600562    -0.218158
S      4.055119     6.996210     7.914063    -0.185849
S      1.851536     7.325064     4.571657    -0.196645
S      2.003961     7.284764    12.018665    -0.179449
S      1.561387     3.154743    12.207312    -0.218186
S      3.682181     9.124090     0.307313    -0.185824
S      5.885764     8.795236    12.178407    -0.196621
S      5.733339     8.835536     4.411915    -0.179405
N      4.645475     3.327230     6.762401    -0.470017
N      5.570856     0.807627     8.402416    -0.461418
N      2.891429     0.747982     6.766965    -0.455302
N      2.732814     0.794731     9.911595    -0.474039
N      3.091825    12.793070    14.369151    -0.469966
N      2.166444    15.312673     0.795666    -0.461391
N      4.845871    15.372318    14.373715    -0.455256
N      5.004486    15.325569     2.304845    -0.473970
N      6.960475    11.387380     6.762401    -0.470025
N      6.035094     8.867777     8.402416    -0.461413
N      0.977221     8.808132     6.766965    -0.455286
N      1.135836     8.854881     9.911595    -0.474024
N      0.776825     4.732920    14.369151    -0.470035
N      1.702206     7.252523     0.795666    -0.461426
N      6.760079     7.312168    14.373715    -0.455298
N      6.601464     7.265419     2.304845    -0.474026

The following XYZ coordinates are in angstroms. Other properties are in atomic units.
The sperically averaged electron density of each atom fit to a function of the form exp(a - br)
eigen_1, eigen_2 and eigen_3 are the three eigenvalues of traceless quadrupole moment tensor
  atom number  atomic symbol              X              Y              Z     net charge C6 coefficient C8 coefficient C10 coefficient fluctuating dipole atomic polarizability isotropic forcefield polarizability              a              b squared Pearson coefficient          <r^3>          <r^4>         wp_QDO          m_QDO          q_QDO       dipole_x       dipole_y       dipole_z         dipole            Qxy            Qxz            Qyz     Q(x^2-y^2)  Q(3z^2 - R^2)        eigen_1        eigen_2        eigen_3 static polarizability      alpha(xx)      alpha(xy)      alpha(xz)      alpha(yy)      alpha(yz)      alpha(zz) atomic spin moment
            1             Mn       3.730152       2.036639       8.337302       1.034276     191.146234 0.38000196E+04  0.14359778E+06                                25.717803                           19.539243       0.275280       1.873011                    0.999724      54.051482     158.068765       0.430213       0.376757      -1.167260      -0.024412       0.064497       0.040729       0.080092      -0.069902       0.034169       0.096420      -0.020485      -0.101030      -0.138419       0.025206       0.113213             30.966609      26.243239       4.206369      -6.826609      29.068704      -7.573952      37.587885           4.793579
            2             Mn       4.007148      14.083661       0.730552       1.034004     191.179880 0.38008818E+04  0.14363910E+06                                25.721129                           19.541821       0.275054       1.872918                    0.999725      54.055365     158.087047       0.430171       0.376771      -1.167244       0.024417      -0.064490       0.040724       0.080085      -0.069894      -0.034172      -0.096407      -0.020452      -0.101009      -0.138407       0.025219       0.113187             30.970514      26.246588       4.206760       6.827529      29.072240       7.574800      37.592713           4.793353
            3             Mn       0.138498      10.096789       8.337302       1.034267     191.158448 0.38003153E+04  0.14361225E+06                                25.719315                           19.540366       0.275050       1.872938                    0.999725      54.051998     158.073897       0.430187       0.376771      -1.167245       0.024385       0.064406       0.040677       0.079984       0.069837      -0.034129       0.096322      -0.020449      -0.100902      -0.138278       0.025180       0.113098             30.968436      26.244775      -4.206645       6.827115      29.070417      -7.574498      37.590117           4.793772
            4             Mn       7.598802       6.023511       0.730552       1.034278     191.128552 0.37996042E+04  0.14357762E+06                                25.715855                           19.537846       0.275533       1.873101                    0.999724      54.050112     158.060397       0.430241       0.376744      -1.167274      -0.024457      -0.064611       0.040790       0.080228       0.069988       0.034228      -0.096545      -0.020490      -0.101184      -0.138607       0.025259       0.113348             30.964207      26.241309      -4.205938      -6.826021      29.066476       7.573295      37.584836           4.793872
            5             Hg       4.232226       6.991858       5.372648       0.356990     248.070032 0.84669321E+04  0.37639977E+06                                29.912989                           28.645554       1.338484       1.969508                    0.999169     118.970098     333.510549       0.379108       0.363429      -1.223212       0.004237       0.002839      -0.000936       0.005186       0.034176      -0.008462       0.041783      -0.064382       0.129750      -0.074206       0.001121       0.073085             31.184901      35.084839      -3.954993      -2.239724      29.475407      -0.672569      28.994458           0.008042
            6             Hg       3.505074       9.128442      12.979398       0.356974     248.066105 0.84667990E+04  0.37639207E+06                                29.912575                           28.645252       1.338565       1.969528                    0.999169     118.969908     333.508325       0.379112       0.363427      -1.223214      -0.004235      -0.002819      -0.000978       0.005181       0.034190       0.008441      -0.041751      -0.064382       0.130154      -0.074260       0.001138       0.073122             31.184368      35.083958      -3.954669       2.239748      29.474842       0.672626      28.994303           0.008039
            7             Hg       7.373724      15.052008       5.372648       0.356985     248.068849 0.84668915E+04  0.37639747E+06                                29.912873                           28.645466       1.338499       1.969511                    0.999169     118.970035     333.510004       0.379109       0.363429      -1.223212      -0.004241       0.002816      -0.000965       0.005181      -0.034199       0.008451       0.041755      -0.064352       0.130003      -0.074242       0.001145       0.073097             31.184768      35.084647       3.954804       2.239807      29.475319      -0.672681      28.994337           0.008043
            8             Hg       0.363576       1.068292      12.979398       0.356984     248.065461 0.84667442E+04  0.37638902E+06                                29.912519                           28.645153       1.338562       1.969530                    0.999169     118.969446     333.506745       0.379113       0.363427      -1.223214       0.004239      -0.002846      -0.000956       0.005194      -0.034159      -0.008456      -0.041799      -0.064404       0.129922      -0.074224       0.001095       0.073129             31.184351      35.084075       3.954809      -2.239640      29.474597       0.672482      28.994381           0.008038
            9              C       4.958836       3.980102       5.881539       0.315793      34.798932 0.38588943E+03  0.88985096E+04                                 9.719702                            7.075330      -0.223952       1.936012                    0.998808      26.609740      78.398534       0.545997       0.486476      -1.012964       0.022698      -0.013725      -0.020293       0.033397      -0.046974       0.049153       0.092245       0.078282      -0.236160      -0.158520       0.057696       0.100824             11.337678       6.855472       2.565528      -2.761982      14.224444      -6.946384      12.933118           0.014242
           10              C       6.396426       0.045137       8.192470       0.311201      31.447327 0.36542326E+03  0.82778662E+04                                 8.929374                            6.789683       0.026185       2.019652                    0.999546      25.863202      74.499485       0.571544       0.473080      -1.024334       0.011826      -0.010989       0.013965       0.021345       0.105775       0.040464      -0.035451       0.007059       0.211004      -0.153829       0.069324       0.084505              9.992110      13.003009      -6.072228      -1.810116      10.303495       1.671708       6.669825           0.015928
           11              C       2.513075       0.122514       5.896753       0.304039      32.905656 0.38791215E+03  0.89438174E+04                                 9.268751                            7.042367      -0.220078       1.930426                    0.999074      26.750930      78.434631       0.554091       0.479441      -1.018142       0.009787      -0.012745      -0.020192       0.025806      -0.050657      -0.049699      -0.098445       0.023533      -0.154991      -0.148898       0.058959       0.089939             10.364203       8.783096       2.919365       3.716255       8.971779       5.129830      13.337734           0.015270
           12              C       2.384636       0.138635      10.758987       0.318649      33.291268 0.37975317E+03  0.87419604E+04                                 9.511948                            7.071935      -0.265507       1.925061                    0.998422      26.653432      79.048186       0.538756       0.493863      -1.006850       0.010185      -0.029937      -0.002088       0.031691      -0.077118       0.036295       0.097161       0.011725      -0.167225      -0.151760       0.033499       0.118260             10.906561       8.058165       2.129334      -3.900980       9.065897      -5.119436      15.595622           0.013449
           13              C       2.778464      12.140198      13.488289       0.315732      34.799262 0.38589243E+03  0.88985548E+04                                 9.719590                            7.075241      -0.223783       1.936057                    0.998809      26.609755      78.397284       0.546016       0.486460      -1.012977      -0.022701       0.013734      -0.020304       0.033410      -0.046980      -0.049139      -0.092250       0.078281      -0.236120      -0.158514       0.057695       0.100819             11.337557       6.855395       2.565513       2.761981      14.224211       6.946343      12.933064           0.014237
           14              C       1.340874      16.075163       0.585720       0.311170      31.447532 0.36542638E+03  0.82779703E+04                                 8.929491                            6.789770       0.026186       2.019656                    0.999546      25.863277      74.500308       0.571532       0.473088      -1.024328      -0.011849       0.010987       0.013963       0.021356       0.105771      -0.040464       0.035449       0.007087       0.210993      -0.153824       0.069320       0.084504              9.992235      13.003174      -6.072302       1.810156      10.303610      -1.671743       6.669920           0.015916
           15              C       5.224225      15.997786      13.503503       0.304006      32.905335 0.38790757E+03  0.89436723E+04                                 9.268660                            7.042306      -0.220013       1.930450                    0.999075      26.750666      78.433311       0.554097       0.479438      -1.018145      -0.009773       0.012744      -0.020207       0.025811      -0.050659       0.049698       0.098440       0.023534      -0.154968      -0.148892       0.058956       0.089935             10.364092       8.782976       2.919317      -3.716206       8.971680      -5.129777      13.337619           0.015264
           16              C       5.352664      15.981665       3.152237       0.318619      33.292535 0.37977087E+03  0.87424901E+04                                 9.512264                            7.072160      -0.265548       1.925042                    0.998422      26.654077      79.051257       0.538739       0.493871      -1.006843      -0.010175       0.029931      -0.002074       0.031681      -0.077117      -0.036298      -0.097154       0.011734      -0.167205      -0.151754       0.033503       0.118251             10.906923       8.058429       2.129408       3.901120       9.066196       5.119612      15.596143           0.013441
           17              C       6.647114      12.040252       5.881539       0.315778      34.799049 0.38589058E+03  0.88985206E+04                                 9.719600                            7.075253      -0.223784       1.936059                    0.998808      26.609863      78.398198       0.546011       0.486464      -1.012973      -0.022698      -0.013718      -0.020301       0.033399       0.046976      -0.049142       0.092247       0.078277      -0.236126      -0.158512       0.057696       0.100816             11.337565       6.855411      -2.565508       2.761961      14.224274      -6.946320      12.933009           0.014246
           18              C       5.209524       8.105287       8.192470       0.311197      31.447361 0.36542394E+03  0.82778847E+04                                 8.929366                            6.789680       0.026257       2.019675                    0.999547      25.863256      74.499628       0.571546       0.473078      -1.024335      -0.011850      -0.010992       0.013962       0.021358      -0.105764      -0.040467      -0.035453       0.007088       0.210996      -0.153820       0.069313       0.084506              9.992098      13.002990       6.072216       1.810112      10.303486       1.671705       6.669817           0.015932
           19              C       1.355575       8.182664       5.896753       0.304046      32.905189 0.38790648E+03  0.89436530E+04                                 9.268667                            7.042318      -0.220013       1.930453                    0.999075      26.750702      78.433787       0.554093       0.479441      -1.018142      -0.009767      -0.012755      -0.020211       0.025818       0.050653       0.049697      -0.098435       0.023537      -0.154980      -0.148885       0.058957       0.089928             10.364095       8.783010      -2.919331      -3.716203       8.971702       5.129764      13.337573           0.015275
           20              C       1.484014       8.198785      10.758987       0.318654      33.290997 0.37975019E+03  0.87418776E+04                                 9.511910                            7.071916      -0.265451       1.925083                    0.998422      26.653328      79.047904       0.538756       0.493864      -1.006849      -0.010166      -0.029949      -0.002073       0.031695       0.077111      -0.036293       0.097150       0.011726      -0.167232      -0.151747       0.033497       0.118250             10.906508       8.058127      -2.129321       3.900950       9.065867      -5.119406      15.595531           0.013454
           21              C       1.090186       4.080048      13.488289       0.315778      34.798427 0.38588265E+03  0.88983010E+04                                 9.719585                            7.075253      -0.224008       1.935995                    0.998808      26.609391      78.396902       0.546002       0.486474      -1.012967       0.022693       0.013745      -0.020277       0.033393       0.046980       0.049156      -0.092253       0.078289      -0.236165      -0.158531       0.057701       0.100831             11.337535       6.855391      -2.565490      -2.761956      14.224206       6.946296      12.933008           0.014230
           22              C       2.527776       8.015013       0.585720       0.311201      31.447175 0.36542114E+03  0.82778240E+04                                 8.929450                            6.789737       0.026084       2.019626                    0.999546      25.863055      74.499611       0.571531       0.473090      -1.024326       0.011814       0.010979       0.013970       0.021337      -0.105786       0.040461       0.035448       0.007048       0.211007      -0.153838       0.069334       0.084504              9.992196      13.003120       6.072282      -1.810143      10.303576      -1.671730       6.669890           0.015911
           23              C       6.381725       7.937636      13.503503       0.304029      32.905157 0.38790453E+03  0.89435874E+04                                 9.268645                            7.042289      -0.220113       1.930418                    0.999074      26.750563      78.433019       0.554096       0.479440      -1.018144       0.009796       0.012728      -0.020183       0.025794       0.050665      -0.049699       0.098457       0.023524      -0.154991      -0.148910       0.058955       0.089955             10.364084       8.782964      -2.919313       3.716206       8.971667      -5.129774      13.337621           0.015260
           24              C       6.253286       7.921515       3.152237       0.318644      33.292375 0.37976865E+03  0.87424339E+04                                 9.512273                            7.072165      -0.265685       1.924999                    0.998421      26.654016      79.051282       0.538736       0.493875      -1.006840       0.010197       0.029917      -0.002099       0.031676       0.077129       0.036299      -0.097170       0.011730      -0.167204      -0.151774       0.033503       0.118270             10.906936       8.058443      -2.129407      -3.901130       9.066197       5.119611      15.596166           0.013436
           25              S       5.430037       4.905407       4.600562      -0.218166     168.318172 0.41007641E+04  0.16026550E+06                                21.189257                           17.757059       0.822361       1.906125                    0.999559      76.375744     238.243975       0.543528       0.288342      -1.229878       0.061884       0.069989      -0.107488       0.142414      -0.029350      -0.184850      -0.281744      -0.403399       0.228595      -0.373950      -0.046625       0.420575             23.839699      16.377801       2.001416      -5.467636      30.879893      -9.163472      24.261403           0.016063
           26              S       7.550831      15.056360       7.914063      -0.185843     140.414888 0.36091335E+04  0.13626970E+06                                18.523463                           16.527829       1.255349       2.041848                    0.999687      72.990608     221.925379       0.571544       0.283831      -1.237906       0.139046      -0.082191       0.000184       0.161522      -0.336684      -0.072336       0.152079       0.116080      -0.039747      -0.351003      -0.054313       0.405316             19.640506      21.300826      -6.508407      -1.626650      18.903063       2.999208      18.717627           0.016429
           27              S       2.017114      15.385214       4.571657      -0.196620     156.501663 0.39835094E+04  0.15424686E+06                                20.061303                           17.446143       1.012263       1.966140                    0.999548      74.772487     230.641594       0.552066       0.286526      -1.234307      -0.000073      -0.048017      -0.162387       0.169337       0.214078       0.080454       0.299828       0.273485       0.492567      -0.432729       0.014683       0.418046             21.667880      24.249997       4.025955       1.479886      15.847370       5.605453      24.906274           0.016009
           28              S       1.864689      15.344914      12.018665      -0.179425     149.638147 0.38185443E+04  0.14608463E+06                                19.415246                           17.029576       1.195248       2.028308                    0.999166      73.000245     222.725107       0.562158       0.284801      -1.238029       0.006440      -0.120538       0.151856       0.193987      -0.044677      -0.285041      -0.245700      -0.135905       0.487632      -0.398019      -0.022871       0.420891             20.987040      17.262145      -0.031545      -4.296046      21.087023      -6.006096      24.611952           0.013893
           29              S       2.307263      11.214893      12.207312      -0.218187     168.306206 0.41003930E+04  0.16024734E+06                                21.188346                           17.756340       0.822457       1.906169                    0.999559      76.372518     238.231016       0.543536       0.288345      -1.229875      -0.061916      -0.069937      -0.107586       0.142477      -0.029401       0.184891       0.281725      -0.403396       0.228645      -0.374004      -0.046552       0.420556             23.838629      16.377100       2.001383       5.467408      30.878188       9.163086      24.260598           0.016073
           30              S       0.186469       1.063940       0.307313      -0.185885     140.424756 0.36094695E+04  0.13628572E+06                                18.524397                           16.528661       1.255170       2.041786                    0.999687      72.993025     221.936263       0.571526       0.283833      -1.237902      -0.139068       0.082077       0.000188       0.161482      -0.336696       0.072323      -0.152126       0.116129      -0.039634      -0.351056      -0.054275       0.405331             19.641487      21.301804      -6.508656       1.626720      18.903867      -2.999408      18.718789           0.016383
           31              S       5.720186       0.735086      12.178407      -0.196682     156.504644 0.39836222E+04  0.15425235E+06                                20.061557                           17.446403       1.012197       1.966117                    0.999548      74.773438     230.645501       0.552062       0.286527      -1.234306       0.000064       0.047959      -0.162376       0.169311       0.214083      -0.080438      -0.299831       0.273504       0.492544      -0.432742       0.014706       0.418036             21.668113      24.250258       4.025949      -1.479758      15.847497      -5.605430      24.906584           0.016002
           32              S       5.872611       0.775386       4.411915      -0.179459     149.653656 0.38190666E+04  0.14610988E+06                                19.416676                           17.030836       1.195012       2.028226                    0.999166      73.003754     222.741186       0.562131       0.284804      -1.238023      -0.006468       0.120467       0.151860       0.193948      -0.044699       0.285038       0.245740      -0.135894       0.487688      -0.398050      -0.022870       0.420919             20.988572      17.263445      -0.031722       4.296292      21.088758       6.006446      24.613513           0.013870
           33              S       6.175913      12.965557       4.600562      -0.218158     168.316445 0.41007019E+04  0.16026244E+06                                21.189114                           17.756928       0.822421       1.906142                    0.999559      76.375299     238.241973       0.543530       0.288343      -1.229878      -0.061888       0.069971      -0.107524       0.142434       0.029383       0.184894      -0.281764      -0.403423       0.228636      -0.374017      -0.046587       0.420605             23.839565      16.377694      -2.001461       5.467640      30.879630      -9.163493      24.261370           0.016074
           34              S       4.055119       6.996210       7.914063      -0.185849     140.420712 0.36093322E+04  0.13627913E+06                                18.523956                           16.528276       1.255280       2.041817                    0.999687      72.992350     221.932496       0.571537       0.283831      -1.237906      -0.139068      -0.082088       0.000204       0.161488       0.336711       0.072326       0.152118       0.116108      -0.039591      -0.351069      -0.054267       0.405336             19.641018      21.301346       6.508537       1.626686      18.903516       2.999320      18.718193           0.016428
           35              S       1.851536       7.325064       4.571657      -0.196645     156.510574 0.39838189E+04  0.15426178E+06                                20.061905                           17.446697       1.012260       1.966117                    0.999549      74.775694     230.653395       0.552064       0.286522      -1.234312       0.000080      -0.047956      -0.162307       0.169243      -0.214107      -0.080449       0.299836       0.273547       0.492578      -0.432773       0.014712       0.418061             21.668498      24.250861      -4.026096      -1.479820      15.847791       5.605505      24.906841           0.016000
           36              S       2.003961       7.284764      12.018665      -0.179449     149.647925 0.38188818E+04  0.14610082E+06                                19.416029                           17.030287       1.195241       2.028287                    0.999166      73.003179     222.736755       0.562148       0.284799      -1.238030      -0.006441      -0.120499       0.151786       0.193908       0.044713       0.285062      -0.245715      -0.135927       0.487657      -0.398069      -0.022838       0.420908             20.987862      17.262814       0.031636       4.296182      21.087959      -6.006255      24.612813           0.013887
           37              S       1.561387       3.154743      12.207312      -0.218186     168.305097 0.41003635E+04  0.16024592E+06                                21.188297                           17.756302       0.822426       1.906165                    0.999559      76.372010     238.229350       0.543535       0.288346      -1.229874       0.061916      -0.069994      -0.107588       0.142506       0.029346      -0.184835       0.281704      -0.403318       0.228661      -0.373903      -0.046614       0.420517             23.838565      16.377083      -2.001350      -5.467397      30.878115       9.163012      24.260498           0.016084
           38              S       3.682181       9.124090       0.307313      -0.185824     140.412917 0.36090641E+04  0.13626644E+06                                18.523343                           16.527701       1.255341       2.041853                    0.999687      72.989704     221.922180       0.571545       0.283832      -1.237905       0.139053       0.082217       0.000171       0.161541       0.336669      -0.072332      -0.152071       0.116082      -0.039811      -0.350979      -0.054326       0.405305             19.640389      21.300689       6.508402      -1.626640      18.902943      -2.999186      18.717535           0.016402
           39              S       5.885764       8.795236      12.178407      -0.196621     156.491125 0.39831680E+04  0.15423034E+06                                20.060519                           17.445493       1.012259       1.966161                    0.999548      74.769299     230.629313       0.552072       0.286529      -1.234303      -0.000065       0.048026      -0.162462       0.169412      -0.214050       0.080446      -0.299807       0.273411       0.492503      -0.432672       0.014665       0.418007             21.667002      24.248783      -4.025735       1.479847      15.846797      -5.605244      24.905425           0.016011
           40              S       5.733339       8.835536       4.411915      -0.179405     149.640058 0.38186006E+04  0.14608752E+06                                19.415562                           17.029827       1.195055       2.028263                    0.999165      72.999819     222.725347       0.562147       0.284805      -1.238023       0.006461       0.120530       0.151937       0.194046       0.044658      -0.285007       0.245718      -0.135878       0.487633      -0.397986      -0.022902       0.420888             20.987393      17.262431       0.031588      -4.296103      21.087514       6.006230      24.612234           0.013880
           41              N       4.645475       3.327230       6.762401      -0.470017      50.409265 0.62994886E+03  0.15926345E+05                                11.176723                            8.124926       0.365255       2.095758                    0.998292      31.390762      87.650231       0.616496       0.392975      -1.101597       0.026826      -0.027577      -0.026721       0.046842      -0.043532       0.045456       0.079287       0.061357      -0.229828      -0.142198       0.050473       0.091725             13.300271       8.306829       3.478947      -3.348054      16.792582      -8.025654      14.801402           0.008554
           42              N       5.570856       0.807627       8.402416      -0.461418      44.983407 0.60765294E+03  0.15199126E+05                                10.249877                            7.949242       0.454142       2.130977                    0.998394      30.813011      85.105829       0.627937       0.389966      -1.105586       0.001330      -0.017564      -0.000424       0.017619       0.103132       0.030622      -0.038429      -0.001121       0.230144      -0.151919       0.063490       0.088429             11.494377      15.376231      -6.426124      -1.223780      11.224017       0.948289       7.882882           0.028937
           43              N       2.891429       0.747982       6.766965      -0.455302      47.188382 0.63590685E+03  0.16137380E+05                                10.696831                            8.219213       0.156422       2.033231                    0.997710      31.363994      88.141110       0.605855       0.398381      -1.096308       0.017328      -0.014391      -0.000937       0.022544      -0.046639      -0.045186      -0.106933       0.034826      -0.154032      -0.153549       0.060992       0.092556             12.056668      10.285207       3.518754       4.346243      10.531384       5.564590      15.353412           0.031243
           44              N       2.732814       0.794731       9.911595      -0.474039      51.031271 0.64374775E+03  0.16384022E+05                                11.328206                            8.265915       0.283482       2.073585                    0.997106      31.494915      88.594544       0.604650       0.398013      -1.096726      -0.001310      -0.031311      -0.012375       0.033693      -0.070351       0.022027       0.105661       0.026103      -0.143673      -0.148478       0.030025       0.118453             13.454986      10.294504       2.697069      -5.519150      10.110186      -5.765527      19.960269           0.008459
           45              N       3.091825      12.793070      14.369151      -0.469966      50.405487 0.62989237E+03  0.15924536E+05                                11.176110                            8.124522       0.365372       2.095811                    0.998292      31.389503      87.645235       0.616517       0.392971      -1.101601      -0.026819       0.027586      -0.026717       0.046840      -0.043532      -0.045444      -0.079281       0.061344      -0.229796      -0.142181       0.050466       0.091715             13.299486       8.306397       3.478688       3.347840      16.791438       8.025111      14.800623           0.008531
           46              N       2.166444      15.312673       0.795666      -0.461391      44.981494 0.60762025E+03  0.15198111E+05                                10.249613                            7.949043       0.454139       2.130992                    0.998393      30.812116      85.102939       0.627943       0.389968      -1.105584      -0.001324       0.017548      -0.000423       0.017603       0.103122      -0.030622       0.038426      -0.001107       0.230133      -0.151906       0.063484       0.088423             11.494065      15.375791      -6.425931       1.223775      11.223731      -0.948285       7.882673           0.028916
           47              N       4.845871      15.372318      14.373715      -0.455256      47.184776 0.63584744E+03  0.16135479E+05                                10.696260                            8.218806       0.156499       2.033276                    0.997710      31.362562      88.135712       0.605873       0.398378      -1.096311      -0.017319       0.014372      -0.000928       0.022525      -0.046637       0.045186       0.106921       0.034838      -0.154024      -0.153538       0.060997       0.092541             12.055990      10.284605       3.518496      -4.345953      10.530806      -5.564236      15.352560           0.031226
           48              N       5.004486      15.325569       2.304845      -0.473970      51.027200 0.64368547E+03  0.16382025E+05                                11.327551                            8.265471       0.283563       2.073633                    0.997106      31.493488      88.589146       0.604671       0.398009      -1.096730       0.001312       0.031289      -0.012379       0.033674      -0.070343      -0.022026      -0.105651       0.026114      -0.143658      -0.148465       0.030027       0.118438             13.454149      10.293880       2.696898       5.518732      10.109658       5.765166      19.958909           0.008441
           49              N       6.960475      11.387380       6.762401      -0.470025      50.410009 0.62995774E+03  0.15926648E+05                                11.176908                            8.125043       0.365210       2.095743                    0.998292      31.390850      87.651103       0.616484       0.392981      -1.101591      -0.026816      -0.027578      -0.026708       0.046829       0.043531      -0.045455       0.079285       0.061338      -0.229825      -0.142193       0.050475       0.091718             13.300507       8.306960      -3.479021       3.348123      16.792892      -8.025826      14.801668           0.008540
           50              N       6.035094       8.867777       8.402416      -0.461413      44.982926 0.60764419E+03  0.15198861E+05                                10.249834                            7.949208       0.454154       2.130984                    0.998394      30.812726      85.105074       0.627935       0.389969      -1.105583      -0.001320      -0.017547      -0.000429       0.017602      -0.103124      -0.030624      -0.038432      -0.001106       0.230146      -0.151912       0.063482       0.088430             11.494326      15.376155       6.426103       1.223776      11.223988       0.948285       7.882835           0.028923
           51              N       0.977221       8.808132       6.766965      -0.455286      47.186683 0.63587902E+03  0.16136503E+05                                10.696615                            8.219061       0.156470       2.033257                    0.997710      31.363214      88.138551       0.605857       0.398383      -1.096306      -0.017322      -0.014372      -0.000921       0.022527       0.046633       0.045190      -0.106926       0.034847      -0.154027      -0.153544       0.061004       0.092540             12.056407      10.284986      -3.518672      -4.346134      10.531185       5.564456      15.353049           0.031231
           52              N       1.135836       8.854881       9.911595      -0.474024      51.029718 0.64372336E+03  0.16383258E+05                                11.328036                            8.265798       0.283465       2.073591                    0.997106      31.494214      88.592397       0.604649       0.398017      -1.096722       0.001311      -0.031292      -0.012391       0.033682       0.070347      -0.022027       0.105659       0.026118      -0.143668      -0.148476       0.030030       0.118446             13.454770      10.294339      -2.697035       5.519049      10.110060      -5.765448      19.959912           0.008443
           53              N       0.776825       4.732920      14.369151      -0.470035      50.408391 0.62993939E+03  0.15926003E+05                                11.176467                            8.124769       0.365411       2.095803                    0.998292      31.390796      87.649280       0.616515       0.392966      -1.101606       0.026837       0.027568      -0.026743       0.046855       0.043535       0.045455      -0.079290       0.061373      -0.229827      -0.142202       0.050470       0.091732             13.299942       8.306646      -3.478831      -3.347961      16.792098       8.025419      14.801081           0.008535
           54              N       1.702206       7.252523       0.795666      -0.461426      44.983693 0.60765841E+03  0.15199297E+05                                10.249930                            7.949280       0.454110       2.130969                    0.998393      30.813121      85.106236       0.627935       0.389967      -1.105585       0.001346       0.017571      -0.000419       0.017628      -0.103144       0.030621       0.038427      -0.001132       0.230140      -0.151929       0.063502       0.088427             11.494437      15.376320       6.426162      -1.223801      11.224065      -0.948302       7.882926           0.028926
           55              N       6.760079       7.312168      14.373715      -0.455298      47.187775 0.63589830E+03  0.16137079E+05                                10.696665                            8.219099       0.156459       2.033243                    0.997710      31.363921      88.140147       0.605866       0.398375      -1.096314       0.017324       0.014395      -0.000956       0.022544       0.046650      -0.045183       0.106940       0.034808      -0.154045      -0.153557       0.060983       0.092574             12.056472      10.285024      -3.518666       4.346155      10.531197      -5.564482      15.353194           0.031234
           56              N       6.601464       7.265419       2.304845      -0.474026      51.031387 0.64375122E+03  0.16384110E+05                                11.328125                            8.265863       0.283565       2.073608                    0.997106      31.495171      88.594867       0.604661       0.398006      -1.096732      -0.001319       0.031320      -0.012354       0.033694       0.070356       0.022029      -0.105662       0.026093      -0.143682      -0.148481       0.030023       0.118459             13.454880      10.294434      -2.697045      -5.519101      10.110121       5.765472      19.960083           0.008449

******************************************************
Auxiliary information for the entire system
The total spin magnetic moment of the unit cell is   20.000304
The total net atomic charge of the unit cell is   -0.000002
Accuracy of reproducing the electrostatic potential in the unit cell:
  The inner radius (bohr) =    5.0000
  The outer radius (bohr) =   12.0000
  Valid grid points have density less than (e/(bohr^3)) =    0.0001
  The number of valid grid points were=        74908
  The rms potential error without charges in kcal/mol is=      4.63501
  The rms potential error with partial charges in kcal/mol is=      1.61001
  The RRMSE value at monopole order=      0.34736
  The rms potential error with partial charges and cloud penetration in kcal/mol is=      1.59130
  The RRMSE value at monopole order with cloud penetration is=      0.34332
  The rms potential error with partial charges and atomic dipoles in kcal/mol is=      1.68439
  The RRMSE value at dipole order=      0.36340
  The rms potential error with partial charges, atomic dipoles and cloud penetration in kcal/mol is=      1.66650
  The RRMSE value at dipole order with cloud penetration=      0.35955

******************************************************
The electron densities and ab initio electrostatic potential were computed in VASP using the PBE functional and
projector augmented wave method. See the main text of the journal article for a description of computational details.
The atomic charges, dipoles, and quadrupoles were computed with the DDEC6 method as described in
(a) T. A. Manz and N. Gabaldon Limas, RSC Adv. 6 (2016) 47771-47801 DOI: 10.1039/c6ra04656h
(b) N. Gabaldon Limas and T. A. Manz, RSC Adv. 8 (2018) 2678-2707 DOI: 10.1039/c7ra11829e.
For each atom in the material, the electron cloud parameters were fit to the spherically averaged atom-in-material
electron density using radial positions for which this density was between 10^-4 and 10^-2 electrons per cubic bohr.
The polarizabilities, dispersion coefficients, and quantum Drude oscillator (QDO) parameters were fit using the MCLF method.
The magnetic structure of the system was optimized in VASP from the default ferromagnetic initial guess using spin polarization.
The atomic spin moments (ASMs) were computed on this optimized magnetic structure using the DDEC6 partition as inputs
to the method of T. A. Manz and D. S. Sholl, J. Chem. Theory Comput. 7 (2011) 4146-4164 DOI: 10.1021/ct200539n.
The RMSE and RRMSE were computed using a uniform grid with Ewald summation.
