# Supplementary material for: A collection of forcefield precursors for metal–organic frameworks
Source: RSC Adv. 2019 Nov 13;9(63):36492–507. doi: 10.1039/c9ra07327b (PMC9075174; doi:10.1039/c9ra07327b)
Supplement: RA-009-C9RA07327B-s6268 [file RA-009-C9RA07327B-s6268.xyz]

  240
jmolscript: load "" {1 1 1} spacegroup "x,y,z" unitcell [{     15.616700     0.000000     0.000000 }, {     -7.785915    13.537387     0.000000 }, {     -3.142634    -5.432796    15.494948 }]
Co     5.399237    -2.441768     9.619419     0.851005
Co     7.925350     1.925224    13.623003     0.851137
Co    -0.711086    10.546359     5.875529     0.851090
Co    -3.237199     6.179367     1.871945     0.851084
H      5.925748     0.568275    10.132146     0.096515
H      4.845361     2.555768    10.189478     0.118711
H      1.534086     0.713635     8.983971     0.130042
H      2.718859    -1.239186     8.912694     0.091921
H      3.851092     4.400569     9.314013     0.106918
H      2.669317     6.358573     9.351201     0.108361
H     -0.693948     4.329371    10.011286     0.113076
H      0.500740     2.361294    10.022132     0.112975
H      1.503002     8.008538    10.502476     0.126596
H      8.056938    -3.619837    10.528817     0.090116
H     -2.773121     8.089062     8.994817     0.087559
H     -1.629269     6.130291     8.917343     0.122609
H     10.300364    -1.895916     7.175710     0.124364
H     12.280802    -0.740019     7.346155     0.119618
H     -4.885631     1.505187    10.259205     0.118086
H      8.770600     0.275823    10.170884     0.127701
H     -1.548215     1.194939     6.236717     0.121521
H     -1.829690     2.473958     4.349432     0.120896
H     -3.672056     5.276968     6.501680     0.117133
H     -3.459921     3.991465     8.376569     0.119641
H      5.578583    -0.031882    13.110276     0.096516
H      3.317077    -0.086236    13.052944     0.118711
H      3.263056     3.702573    14.258451     0.130042
H      5.546550     3.649154    14.329728     0.091921
H      1.222200    -0.144101    13.928409     0.106918
H     -1.064292    -0.095865    13.891221     0.108361
H     -0.982073     3.831279    13.231136     0.113076
H      1.319589     3.776871    13.220290     0.112975
H     -3.076052     0.092547    12.739946     0.126597
H     10.271595     0.208728    12.713605     0.090116
H     -5.277773     3.759172    14.247605     0.087560
H     -3.009523     3.744192    14.325079     0.122609
H     13.038333     2.837319     0.571764     0.124364
H     13.023714     0.544282     0.401319     0.119618
H     -0.623739     8.872887    12.983217     0.118086
H      7.250436    -2.352145    13.071538     0.127700
H      4.451748    11.567311     1.510757     0.121521
H      3.202692    11.173637     3.398042     0.120896
H     -0.145642    11.373220     1.245794     0.117133
H     -2.068171     6.397439    14.865853     0.119641
H     -1.237597     7.536316     5.362802     0.096515
H     -0.157210     5.548823     5.305470     0.118711
H      3.154065     7.390956     6.510977     0.130042
H      1.969292     9.343777     6.582254     0.091920
H      0.837059     3.704022     6.180935     0.106919
H      2.018834     1.746018     6.143747     0.108361
H      5.382099     3.775220     5.483662     0.113076
H      4.187411     5.743297     5.472816     0.112975
H      3.185149     0.096053     4.992472     0.126596
H     -3.368787    11.724428     4.966131     0.090116
H      7.461272     0.015529     6.500131     0.087560
H      6.317420     1.974300     6.577605     0.122609
H     -5.612213    10.000507     8.319238     0.124364
H     -7.592651     8.844610     8.148793     0.119619
H      9.573782     6.599404     5.235743     0.118086
H     -4.082449     7.828768     5.324064     0.127700
H      6.236366     6.909652     9.258231     0.121521
H      6.517841     5.630633    11.145516     0.120896
H      8.360207     2.827623     8.993268     0.117133
H      8.148072     4.113126     7.118379     0.119642
H     -0.890432     8.136473     2.384672     0.096515
H      1.371074     8.190827     2.442004     0.118711
H      1.425095     4.402018     1.236497     0.130042
H     -0.858399     4.455437     1.165220     0.091921
H      3.465951     8.248692     1.566539     0.106919
H      5.752443     8.200456     1.603727     0.108361
H      5.670224     4.273312     2.263812     0.113076
H      3.368562     4.327720     2.274658     0.112975
H      7.764203     8.012044     2.755002     0.126597
H     -5.583444     7.895863     2.781343     0.090117
H      9.965924     4.345419     1.247343     0.087560
H      7.697674     4.360399     1.169869     0.122609
H     -8.350182     5.267272    14.923184     0.124364
H     -8.335563     7.560309    15.093629     0.119618
H      5.311890    -0.768296     2.511731     0.118086
H     -2.562285    10.456736     2.423410     0.127701
H      0.236403    -3.462720    13.984191     0.121521
H      1.485459    -3.069046    12.096906     0.120897
H      4.833793    -3.268629    14.249154     0.117133
H      6.756322     1.707152     0.629095     0.119642
C      5.026189     0.592509     9.895074     0.091351
C      4.381777     1.792690     9.933811    -0.193574
C      3.042472     1.883911     9.599120     0.118322
C      2.433374     0.713770     9.219494    -0.194973
C      3.154730    -0.464082     9.188504     0.088487
C      2.297370     3.156778     9.645605     0.065004
C      2.933090     4.378880     9.456567    -0.131830
C      2.223368     5.552546     9.478260    -0.138095
C      0.857167     5.557316     9.685892     0.069665
C      0.225921     4.349968     9.876480    -0.126203
C      0.943815     3.166131     9.870282    -0.129429
C      0.095127     6.821961     9.701387     0.130028
C      0.630297     7.994964    10.181730    -0.188248
C     -0.117326     9.144685    10.189478     0.093067
C     -1.892947     8.077752     9.293870     0.097127
C     -1.212903     6.891656     9.250484    -0.189999
C      8.047448    -1.700543     8.562508     0.579417
C      9.342590    -0.939407     8.670818    -0.021092
C     10.393189    -1.225738     7.814102    -0.087244
C     11.563114    -0.530965     7.902423    -0.108619
C     11.667808     0.489636     8.827472    -0.067120
C     10.644418     0.804646     9.654902    -0.110792
C      9.472472     0.078843     9.592922    -0.095098
C     -2.515807     2.462759     7.491807    -0.077311
C     -1.995410     2.008212     6.283201    -0.103087
C     -2.156897     2.778694     5.164466    -0.099366
C     -2.792162     3.994146     5.224896     0.006159
C     -3.262913     4.444889     6.445898    -0.100413
C     -3.131004     3.683208     7.563084    -0.103742
C     -2.992373     4.809994     3.976004     0.548430
C      5.109089     0.735821    13.347348     0.091352
C      3.747429     0.696066    13.308611    -0.193574
C      3.000625     1.811567    13.643302     0.118322
C      3.711291     2.922956    14.022928    -0.194972
C      5.091958     2.884880    14.053918     0.088488
C      1.525755     1.822857    13.596817     0.065004
C      0.783319     0.662485    13.785855    -0.131830
C     -0.587919     0.692563    13.764162    -0.138095
C     -1.273192     1.874481    13.556530     0.069665
C     -0.541314     3.023618    13.365942    -0.126203
C      0.842815     2.991527    13.372140    -0.129428
C     -2.749378     1.904552    13.541035     0.130029
C     -3.499384     0.855822    13.060692    -0.188248
C     -4.868761     0.930692    13.052944     0.093068
C     -4.829146     3.001829    13.948552     0.097129
C     -3.461930     3.003674    13.991938    -0.190000
C      8.603118    -0.739935    14.679914     0.579421
C      8.589035    -2.242108    14.571604    -0.021093
C      9.361032    -3.010069    15.428320    -0.087245
C      9.342048    -4.370610    15.339999    -0.108619
C      8.509533    -4.970198    14.414950    -0.067119
C      7.726241    -4.240122    13.587520    -0.110791
C      7.771116    -2.862358    13.649500    -0.095096
C      2.870328    11.773983     0.255667    -0.077312
C      3.523805    11.549496     1.464273    -0.103087
C      2.775398    11.305347     2.583008    -0.099365
C      1.405059    11.250048     2.522578     0.006159
C      0.779632    11.433397     1.301576    -0.100413
C      1.505663    11.698798     0.184390    -0.103743
C      0.598022    11.016850     3.771470     0.548428
C     -0.338038     7.512082     5.599874     0.091352
C      0.306374     6.311901     5.561137    -0.193575
C      1.645679     6.220680     5.895828     0.118320
C      2.254777     7.390821     6.275454    -0.194975
C      1.533421     8.568673     6.306444     0.088487
C      2.390781     4.947813     5.849343     0.065004
C      1.755061     3.725711     6.038381    -0.131830
C      2.464783     2.552045     6.016688    -0.138096
C      3.830984     2.547275     5.809056     0.069664
C      4.462230     3.754623     5.618468    -0.126204
C      3.744336     4.938460     5.624666    -0.129429
C      4.593024     1.282630     5.793561     0.130025
C      4.057854     0.109627     5.313218    -0.188250
C      4.805477    -1.040094     5.305470     0.093068
C      6.581098     0.026839     6.201078     0.097126
C      5.901054     1.212935     6.244464    -0.190003
C     -3.359297     9.805134     6.932440     0.579419
C     -4.654439     9.043998     6.824130    -0.021093
C     -5.705038     9.330329     7.680846    -0.087247
C     -6.874963     8.635556     7.592525    -0.108620
C     -6.979657     7.614955     6.667476    -0.067119
C     -5.956267     7.299945     5.840046    -0.110791
C     -4.784321     8.025748     5.902026    -0.095093
C      7.203958     5.641832     8.003141    -0.077311
C      6.683561     6.096379     9.211747    -0.103086
C      6.845048     5.325897    10.330482    -0.099366
C      7.480313     4.110445    10.270052     0.006158
C      7.951064     3.659702     9.049050    -0.100414
C      7.819155     4.421383     7.931864    -0.103742
C      7.680524     3.294597    11.518944     0.548431
C     -0.420938     7.368770     2.147600     0.091355
C      0.940722     7.408525     2.186337    -0.193573
C      1.687526     6.293024     1.851646     0.118321
C      0.976860     5.181635     1.472020    -0.194975
C     -0.403807     5.219711     1.441030     0.088486
C      3.162396     6.281734     1.898131     0.065005
C      3.904832     7.442106     1.709093    -0.131829
C      5.276070     7.412028     1.730786    -0.138095
C      5.961343     6.230110     1.938418     0.069664
C      5.229465     5.080973     2.129006    -0.126204
C      3.845336     5.113064     2.122808    -0.129429
C      7.437529     6.200039     1.953913     0.130028
C      8.187535     7.248769     2.434256    -0.188248
C      9.556912     7.173899     2.442004     0.093070
C      9.517297     5.102762     1.546396     0.097126
C      8.150081     5.100917     1.503010    -0.190002
C     -3.914967     8.844526     0.815034     0.579421
C     -3.900884    10.346699     0.923344    -0.021092
C     -4.672881    11.114660     0.066628    -0.087246
C     -4.653897    12.475201     0.154949    -0.108621
C     -3.821382    13.074789     1.079998    -0.067120
C     -3.038090    12.344713     1.907428    -0.110790
C     -3.082965    10.966949     1.845448    -0.095094
C      1.817823    -3.669392    15.239281    -0.077309
C      1.164346    -3.444905    14.030675    -0.103086
C      1.912753    -3.200756    12.911940    -0.099365
C      3.283092    -3.145457    12.972370     0.006156
C      3.908519    -3.328806    14.193372    -0.100413
C      3.182488    -3.594207    15.310558    -0.103741
C      4.090129    -2.912259    11.723478     0.548429
S     -2.432959     1.422965     8.915328     0.971238
S      0.670348     6.787773    14.327094     0.971238
S      7.121110     6.681626     6.579620     0.971238
S      4.017803     1.316818     1.167854     0.971238
N      4.437349    -0.549629     9.533267    -0.232715
N     -1.373039     9.214653     9.737025    -0.240161
N      5.805581     1.815688    13.709155    -0.232727
N     -5.555465     1.984328    13.505397    -0.240171
N      0.250802     8.654220     5.961681    -0.232713
N      6.061190    -1.110062     5.757923    -0.240163
N     -1.117430     6.288903     1.785793    -0.232717
N     10.243616     6.120263     1.989551    -0.240162
O      7.948155    -2.517968     7.630952    -0.569387
O      7.173221    -1.468374     9.430070    -0.532662
O     -1.340859     0.534529     8.754646    -0.536678
O     -2.481177     2.249414    10.074815    -0.521582
O     -3.045571     4.227759     2.887174    -0.546849
O     -3.107105     6.059242     4.053943    -0.537451
O     12.404836     5.186472     0.116522    -0.569399
O      7.966004    -0.097859    13.812352    -0.532680
O      1.984973     6.284025    14.487776    -0.536677
O     -0.070102     6.417534    13.167607    -0.521581
O      1.076211    11.353246     4.860300    -0.546836
O     -0.542095    10.493476     3.693531    -0.537457
O     -3.260004    10.622559     7.863996    -0.569400
O     -2.485070     9.572965     6.064878    -0.532648
O      6.029010     7.570062     6.740302    -0.536678
O      7.169328     5.855177     5.420133    -0.521581
O      7.733722     3.876832    12.607774    -0.546844
O      7.795256     2.045349    11.441005    -0.537470
O     -7.716685     2.918119    15.378426    -0.569414
O     -3.277853     8.202450     1.682596    -0.532660
O      2.703178     1.820566     1.007172    -0.536678
O      4.758253     1.687057     2.327341    -0.521580
O      3.611940    -3.248655    10.634648    -0.546833
O      5.230246    -2.388885    11.801417    -0.537451

The following XYZ coordinates are in angstroms. Other properties are in atomic units.
The sperically averaged electron density of each atom fit to a function of the form exp(a - br)
eigen_1, eigen_2 and eigen_3 are the three eigenvalues of traceless quadrupole moment tensor
  atom number  atomic symbol              X              Y              Z     net charge C6 coefficient C8 coefficient C10 coefficient fluctuating dipole atomic polarizability isotropic forcefield polarizability              a              b squared Pearson coefficient          <r^3>          <r^4>         wp_QDO          m_QDO          q_QDO       dipole_x       dipole_y       dipole_z         dipole            Qxy            Qxz            Qyz     Q(x^2-y^2)  Q(3z^2 - R^2)        eigen_1        eigen_2        eigen_3 static polarizability      alpha(xx)      alpha(xy)      alpha(xz)      alpha(yy)      alpha(yz)      alpha(zz) atomic spin moment
            1             Co       5.399237      -2.441768       9.619419       0.851005     105.197702 0.20249811E+04  0.65007240E+05                                17.954090                           14.508397       0.935558       2.146425                    0.994901      47.521870     125.724775       0.489459       0.389807      -1.163993      -0.001900       0.012526      -0.009485       0.015826       0.169537       0.046042       0.023183       0.323738       0.438794      -0.307557       0.101788       0.205769             22.506629      18.897360      -5.593617      -4.006547      25.141817       0.454100      23.480710           2.840034
            2             Co       7.925350       1.925224      13.623003       0.851137     105.194949 0.20249149E+04  0.65004150E+05                                17.953320                           14.507803       0.935735       2.146505                    0.994900      47.519338     125.714416       0.489490       0.389787      -1.164015      -0.011796      -0.004590       0.009478       0.015813      -0.054733      -0.002915       0.051496      -0.455765       0.438670      -0.307497       0.101724       0.205773             22.505636      28.423251      -0.114109       2.391009      15.613982      -3.246532      23.479676           2.840120
            3             Co      -0.711086      10.546359       5.875529       0.851090     105.195647 0.20249333E+04  0.65005091E+05                                17.953619                           14.508042       0.935657       2.146471                    0.994900      47.520223     125.718349       0.489476       0.389797      -1.164005       0.001905      -0.012527       0.009480       0.015825       0.169516       0.046062       0.023159       0.323751       0.438740      -0.307537       0.101767       0.205770             22.506017      18.896863      -5.593436      -4.006440      25.141110       0.454069      23.480078           2.840087
            4             Co      -3.237199       6.179367       1.871945       0.851084     105.195723 0.20249349E+04  0.65005170E+05                                17.953641                           14.508057       0.935645       2.146467                    0.994900      47.520359     125.718826       0.489475       0.389797      -1.164004       0.011798       0.004592      -0.009477       0.015815      -0.054722      -0.002912       0.051495      -0.455782       0.438682      -0.307505       0.101730       0.205775             22.506044      28.423791      -0.114120       2.391071      15.614238      -3.246615      23.480102           2.840088
            5              H       5.925748       0.568275      10.132146       0.096515       1.007912 0.72010330E+01  0.69942976E+02                                 1.750186                            1.635024      -1.246590       2.283442                    0.994889       3.825074      11.208972       0.452973       1.392146      -0.683402       0.043673      -0.001998       0.013955       0.045892      -0.000787       0.007865      -0.002236       0.009351      -0.027637      -0.012378       0.000018       0.012360              1.814547       2.416561      -0.131245       0.223402       1.526495       0.034188       1.500586           0.000118
            6              H       4.845361       2.555768      10.189478       0.118711       0.945392 0.70819768E+01  0.68412056E+02                                 1.670897                            1.619836      -1.184459       2.320817                    0.995104       3.692751      10.746267       0.456362       1.389373      -0.684627       0.015384       0.026029       0.011650       0.032402      -0.000303       0.006730       0.005391      -0.003488      -0.021997      -0.012260       0.003877       0.008383              1.675355       1.672089       0.240944       0.144853       1.931066       0.122920       1.422910           0.000200
            7              H       1.534086       0.713635       8.983971       0.130042       0.965694 0.69533756E+01  0.66061020E+02                                 1.622471                            1.549021      -1.080264       2.376346                    0.997268       3.408104       9.455698       0.498203       1.294047      -0.705359      -0.034896      -0.001363      -0.007848       0.035793       0.002801       0.006841       0.004419      -0.001871      -0.031818      -0.013765       0.002721       0.011044              1.643023       2.117418      -0.165787       0.169802       1.461351       0.001142       1.350299           0.000256
            8              H       2.718859      -1.239186       8.912694       0.091921       1.125720 0.79966526E+01  0.78315724E+02                                 1.769440                            1.636469      -1.060373       2.369489                    0.996867       3.543709       9.834312       0.497997       1.255852      -0.713921      -0.023897      -0.037115      -0.014404       0.046433       0.006620       0.008803       0.005534       0.008933      -0.045992      -0.018510      -0.000294       0.018805              1.838933       1.527201       0.251288       0.109159       2.476800       0.309439       1.512797           0.000088
            9              H       3.851092       4.400569       9.314013       0.106918       0.977420 0.71500952E+01  0.68977356E+02                                 1.685596                            1.608446      -1.035513       2.383288                    0.996972       3.663250      10.524023       0.467928       1.356852      -0.691271       0.033187       0.001713      -0.007525       0.034073      -0.001118      -0.005648      -0.001638       0.000759      -0.042371      -0.015668       0.006620       0.009048              1.713205       2.293159      -0.111641      -0.124795       1.483528      -0.045133       1.362928           0.000007
           10              H       2.669317       6.358573       9.351201       0.108361       1.086299 0.82401989E+01  0.81034945E+02                                 1.708764                            1.651777      -0.920685       2.437942                    0.998549       3.438515       9.457437       0.501620       1.241642      -0.718371       0.020406       0.029215      -0.005651       0.036081       0.005702      -0.005050      -0.000894       0.000406      -0.049534      -0.017496       0.002939       0.014557              1.706936       1.606261       0.154622      -0.098527       2.095350      -0.108756       1.419196           0.000034
           11              H      -0.693948       4.329371      10.011286       0.113076       1.073986 0.80858753E+01  0.80156015E+02                                 1.774559                            1.696030      -1.111870       2.350529                    0.996677       3.660245      10.536685       0.463154       1.334047      -0.696672      -0.034811      -0.001618       0.010008       0.036257      -0.004055      -0.007230      -0.001069       0.009960      -0.030109      -0.012789      -0.000500       0.013289              1.795618       2.292740      -0.006026      -0.075350       1.624053      -0.055546       1.470059           0.000016
           12              H       0.500740       2.361294      10.022132       0.112975       1.030133 0.78056855E+01  0.77232238E+02                                 1.767795                            1.698058      -1.254704       2.285497                    0.993939       3.796148      11.167349       0.446882       1.385241      -0.685381      -0.018055      -0.031417       0.009971       0.037583       0.001938      -0.006488      -0.006370      -0.009001      -0.035389      -0.015517       0.002239       0.013278              1.783897       1.775913       0.244463      -0.091204       2.092591      -0.122758       1.483186           0.000014
           13              H       1.503002       8.008538      10.502476       0.126596       1.088546 0.82826693E+01  0.81011391E+02                                 1.677880                            1.632801      -0.859834       2.478125                    0.999321       3.239148       8.692115       0.518803       1.207057      -0.728338       0.031750       0.000380       0.014004       0.034703       0.002599       0.010559       0.004779       0.005089      -0.037230      -0.017351       0.002571       0.014780              1.665460       1.940335      -0.126214       0.201526       1.548740       0.055314       1.507306           0.000258
           14              H       8.056938      -3.619837      10.528817       0.090116       1.172421 0.86201911E+01  0.86265651E+02                                 1.841866                            1.719629      -0.968285       2.413504                    0.997285       3.617349      10.241841       0.475774       1.286424      -0.707637       0.021572       0.037167       0.018047       0.046609       0.005427       0.007894       0.010186       0.006255      -0.036109      -0.018059       0.000702       0.017357              1.918833       1.527036       0.249899       0.119266       2.490964       0.304097       1.738499          -0.000006
           15              H      -2.773121       8.089062       8.994817       0.087559       1.213876 0.90481949E+01  0.91417336E+02                                 1.865544                            1.747564      -1.050469       2.373165                    0.996384       3.632156      10.246621       0.478965       1.265714      -0.712342      -0.042749      -0.001283      -0.012296       0.044501       0.003862       0.005919       0.005902       0.005757      -0.043325      -0.016968       0.002692       0.014276              1.905637       2.465107      -0.179497       0.412715       1.612034      -0.028933       1.639769           0.000013
           16              H      -1.629269       6.130291       8.917343       0.122609       0.960887 0.69352250E+01  0.65861575E+02                                 1.616943                            1.546886      -1.028726       2.395277                    0.997656       3.435863       9.538345       0.498479       1.293861      -0.705212      -0.015128      -0.026078      -0.011014       0.032097       0.001017       0.007384       0.003874       0.004122      -0.034944      -0.014738       0.003672       0.011066              1.635499       1.471921       0.206814       0.173030       2.011222       0.250511       1.423354           0.000249
           17              H      10.300364      -1.895916       7.175710       0.124364       1.043202 0.71098879E+01  0.67684746E+02                                 1.686253                            1.546547      -1.063428       2.382846                    0.997247       3.402707       9.341567       0.510016       1.261521      -0.712381      -0.003457      -0.025489      -0.030641       0.040007      -0.001006      -0.007417       0.012434      -0.000171      -0.003815      -0.014408      -0.000290       0.014698              1.770312       1.485808       0.221034       0.137062       2.010388       0.565753       1.814739          -0.000031
           18              H      12.280802      -0.740019       7.346155       0.119618       1.140270 0.82602241E+01  0.80421231E+02                                 1.701309                            1.605126      -0.879479       2.465784                    0.998987       3.239753       8.563430       0.537860       1.169655      -0.736975       0.027797      -0.015275      -0.025558       0.040734      -0.000853      -0.010314       0.014639       0.004009       0.001318      -0.017873      -0.000337       0.018210              1.719891       2.040952      -0.000543      -0.392654       1.487982       0.110310       1.630739           0.000064
           19              H      -4.885631       1.505187      10.259205       0.118086       1.103074 0.81769742E+01  0.81234115E+02                                 1.800150                            1.699756      -1.241763       2.291895                    0.995360       3.670461      10.555270       0.465317       1.324988      -0.698309      -0.001863       0.030644       0.026477       0.040541       0.000130      -0.005873       0.014996      -0.013394      -0.008214      -0.015653      -0.003402       0.019055              1.844837       1.641384       0.182851       0.098513       1.886171       0.466563       2.006955          -0.000028
           20              H       8.770600       0.275823      10.170884       0.127701       0.969704 0.67677473E+01  0.64447259E+02                                 1.676277                            1.563259      -1.269025       2.282389                    0.995653       3.629595      10.385857       0.475004       1.354094      -0.691093      -0.029265       0.006510       0.027433       0.040638       0.002732      -0.008300       0.003007       0.013625       0.016606      -0.011614      -0.001516       0.013130              1.733720       1.952350      -0.083948      -0.371570       1.500133       0.206041       1.748676           0.000095
           21              H      -1.548215       1.194939       6.236717       0.121521       1.093644 0.79472987E+01  0.76439738E+02                                 1.637761                            1.562180      -0.884285       2.462847                    0.999349       3.169960       8.260420       0.553009       1.151527      -0.741711       0.022046      -0.033660      -0.007560       0.040941      -0.012201      -0.007402       0.005140      -0.012587       0.001167      -0.014950      -0.002633       0.017583              1.643693       1.552223      -0.292781      -0.010550       1.969928      -0.076935       1.408927           0.000022
           22              H      -1.829690       2.473958       4.349432       0.120896       1.064686 0.76839703E+01  0.73293423E+02                                 1.606266                            1.533312      -0.897502       2.456404                    0.999131       3.160027       8.202638       0.559655       1.147378      -0.742316       0.013127      -0.014879      -0.033437       0.038881      -0.010488      -0.008956       0.004844      -0.013555       0.015628      -0.016699      -0.000066       0.016765              1.614932       1.399522      -0.077919      -0.202384       1.407198       0.132822       2.038077           0.000172
           23              H      -3.672056       5.276968       6.501680       0.117133       0.950647 0.67737236E+01  0.63977357E+02                                 1.607723                            1.530297      -1.007687       2.402113                    0.998007       3.434484       9.521785       0.500209       1.296449      -0.704559      -0.014933       0.032909       0.003694       0.036327      -0.008061      -0.002801       0.003323      -0.012840       0.020340      -0.013754       0.002674       0.011081              1.618372       1.481439      -0.341001       0.002502       1.987532      -0.053168       1.386146           0.000153
           24              H      -3.459921       3.991465       8.376569       0.119641       1.084585 0.80802387E+01  0.78774263E+02                                 1.688334                            1.622355      -0.867329       2.469999                    0.999335       3.297469       8.919059       0.514336       1.221515      -0.724051      -0.015358       0.018291       0.032648       0.040452      -0.009685      -0.009053       0.006946      -0.014056       0.016479      -0.016099      -0.002033       0.018132              1.692456       1.498143      -0.032596      -0.232177       1.479514       0.107866       2.099711           0.000025
           25              H       5.578583      -0.031882      13.110276       0.096516       1.007916 0.72010734E+01  0.69943502E+02                                 1.750194                            1.635031      -1.246610       2.283433                    0.994889       3.825092      11.209054       0.452971       1.392150      -0.683402       0.023507      -0.036862      -0.013955       0.045893      -0.004438      -0.005859       0.005703      -0.003341      -0.027637      -0.012378       0.000017       0.012360              1.814556       1.861187      -0.450672      -0.081745       2.081888       0.210703       1.500592           0.000118
           26              H       3.317077      -0.086236      13.052944       0.118711       0.945393 0.70819867E+01  0.68412181E+02                                 1.670899                            1.619838      -1.184462       2.320815                    0.995104       3.692753      10.746278       0.456361       1.389374      -0.684627      -0.014893      -0.026313      -0.011650       0.032402       0.001355       0.001318       0.008522       0.002278      -0.021997      -0.012260       0.003877       0.008383              1.675357       1.658434       0.233089       0.034335       1.944726       0.186849       1.422912           0.000200
           27              H       3.263056       3.702573      14.258451       0.130042       0.965692 0.69533614E+01  0.66060847E+02                                 1.622469                            1.549019      -1.080264       2.376346                    0.997269       3.408101       9.455685       0.498204       1.294046      -0.705359      -0.016216       0.030929       0.007848       0.035793       0.002217       0.000420       0.008134      -0.003902      -0.031818      -0.013765       0.002721       0.011044              1.643021       1.767725      -0.366909      -0.083667       1.811039       0.147763       1.350298           0.000256
           28              H       5.546550       3.649154      14.329728       0.091921       1.125715 0.79966128E+01  0.78315256E+02                                 1.769437                            1.636466      -1.060365       2.369493                    0.996867       3.543703       9.834298       0.497997       1.255854      -0.713920       0.020259       0.039220       0.014404       0.046434      -0.000532       0.000409       0.010390      -0.015936      -0.045991      -0.018510      -0.000295       0.018805              1.838930       2.023555       0.536762       0.213816       1.980439       0.248899       1.512795           0.000088
           29              H       1.222200      -0.144101      13.928409       0.106918       0.977421 0.71500981E+01  0.68977390E+02                                 1.685596                            1.608446      -1.035513       2.383288                    0.996972       3.663251      10.524025       0.467928       1.356852      -0.691271       0.015061      -0.029623       0.007525       0.034073      -0.000890       0.001396      -0.005712       0.001551      -0.042371      -0.015668       0.006620       0.009048              1.713205       1.781274      -0.406048       0.023094       1.995414      -0.130681       1.362928           0.000007
           30              H      -1.064292      -0.095865      13.891221       0.108361       1.086298 0.82401955E+01  0.81034902E+02                                 1.708763                            1.651777      -0.920684       2.437942                    0.998549       3.438514       9.457433       0.501620       1.241642      -0.718371      -0.015151      -0.032254       0.005651       0.036081       0.002692       0.001743      -0.004823      -0.010061      -0.049534      -0.017496       0.002939       0.014557              1.706935       1.840129       0.289129      -0.045153       1.861480      -0.139630       1.419196           0.000034
           31              H      -0.982073       3.831279      13.231136       0.113076       1.073985 0.80858649E+01  0.80155889E+02                                 1.774558                            1.696029      -1.111868       2.350530                    0.996677       3.660241      10.536673       0.463154       1.334048      -0.696672      -0.015953       0.030983      -0.010009       0.036257      -0.006344       0.002677      -0.006800       0.002001      -0.030109      -0.012789      -0.000500       0.013289              1.795617       1.795473      -0.292024      -0.010583       2.121318      -0.093010       1.470059           0.000016
           32              H       1.319589       3.776871      13.220290       0.112975       1.030132 0.78056763E+01  0.77232125E+02                                 1.767794                            1.698058      -1.254703       2.285497                    0.993939       3.796145      11.167339       0.446882       1.385242      -0.685381       0.018233       0.031315      -0.009971       0.037583       0.004865      -0.002287      -0.008800       0.001176      -0.035389      -0.015517       0.002239       0.013278              1.783896       1.802569       0.259795      -0.060942       2.065933      -0.140264       1.483186           0.000014
           33              H      -3.076052       0.092547      12.739946       0.126597       1.088542 0.82826309E+01  0.81010916E+02                                 1.677875                            1.632797      -0.859831       2.478127                    0.999321       3.239141       8.692089       0.518804       1.207056      -0.728338       0.015500      -0.027712      -0.014004       0.034703      -0.000893      -0.001122       0.011536      -0.007051      -0.037230      -0.017351       0.002571       0.014780              1.665456       1.755166      -0.232708      -0.052525       1.733899       0.202270       1.507302           0.000258
           34              H      10.271595       0.208728      12.713605       0.090116       1.172413 0.86201218E+01  0.86264792E+02                                 1.841860                            1.719624      -0.968274       2.413510                    0.997286       3.617335      10.241795       0.475775       1.286426      -0.707637      -0.021463      -0.037230      -0.018047       0.046609       0.000026       0.004894       0.011921      -0.012527      -0.036110      -0.018059       0.000702       0.017357              1.918826       2.035354       0.542256       0.204145       1.982632       0.254996       1.738493          -0.000006
           35              H      -5.277773       3.759172      14.247605       0.087560       1.213875 0.90481896E+01  0.91417281E+02                                 1.865544                            1.747564      -1.050475       2.373163                    0.996384       3.632155      10.246622       0.478965       1.265715      -0.712341      -0.020201       0.037698       0.012296       0.044502      -0.000546       0.002165       0.008073      -0.009571      -0.043325      -0.016968       0.002692       0.014276              1.905637       1.979230      -0.458946      -0.230846       2.097912       0.343338       1.639769           0.000013
           36              H      -3.009523       3.744192      14.325079       0.122609       0.960884 0.69352028E+01  0.65861311E+02                                 1.616940                            1.546884      -1.028724       2.395279                    0.997656       3.435856       9.538322       0.498479       1.293862      -0.705212       0.015063       0.026115       0.011014       0.032097      -0.001270      -0.000324       0.008332      -0.003832      -0.034943      -0.014738       0.003672       0.011066              1.635496       1.698405       0.337075       0.130890       1.784732       0.274886       1.423352           0.000249
           37              H      13.038333       2.837319       0.571764       0.124364       1.043196 0.71098435E+01  0.67684201E+02                                 1.686246                            1.546541      -1.063417       2.382851                    0.997247       3.402695       9.341518       0.510017       1.261520      -0.712381       0.020372       0.015705       0.030641       0.040007      -0.000432       0.014476      -0.000230       0.001824      -0.003815      -0.014408      -0.000290       0.014698              1.770304       1.688935       0.337863       0.422088       1.807246       0.400873       1.814731          -0.000031
           38              H      13.023714       0.544282       0.401319       0.119618       1.140271 0.82602288E+01  0.80421288E+02                                 1.701310                            1.605127      -0.879480       2.465783                    0.998987       3.239753       8.563431       0.537860       1.169655      -0.736975       0.027100      -0.016481       0.025558       0.040734      -0.002162       0.017832      -0.001642      -0.000541       0.001318      -0.017873      -0.000337       0.018210              1.719892       1.625902      -0.239257       0.291385       1.903035      -0.285377       1.630740           0.000064
           39              H      -0.623739       8.872887      12.983217       0.118086       1.103076 0.81769959E+01  0.81234386E+02                                 1.800152                            1.699758      -1.241769       2.291892                    0.995360       3.670465      10.555286       0.465316       1.324988      -0.698309      -0.027493      -0.013663      -0.026477       0.040541       0.005854       0.015927       0.002386       0.006511      -0.008215      -0.015653      -0.003402       0.019055              1.844840       1.667278       0.197743       0.355327       1.860282       0.318009       2.006958          -0.000028
           40              H       7.250436      -2.352145      13.071538       0.127700       0.969706 0.67677581E+01  0.64447386E+02                                 1.676278                            1.563260      -1.269025       2.282388                    0.995653       3.629598      10.385867       0.475004       1.354094      -0.691093      -0.020233       0.022123      -0.027433       0.040637      -0.004514       0.006745      -0.005696      -0.011576       0.016606      -0.011614      -0.001516       0.013130              1.733721       1.685101      -0.237655       0.363859       1.767385      -0.219372       1.748678           0.000095
           41              H       4.451748      11.567311       1.510757       0.121521       1.093643 0.79472885E+01  0.76439612E+02                                 1.637759                            1.562179      -0.884285       2.462848                    0.999349       3.169959       8.260415       0.553010       1.151526      -0.741712       0.040169      -0.002329       0.007561       0.040941      -0.000696       0.008146      -0.003854       0.027422       0.001167      -0.014950      -0.002634       0.017583              1.643691       2.119168       0.033293      -0.061432       1.402980      -0.047502       1.408926           0.000022
           42              H       3.202692      11.173637       3.398042       0.120896       1.064689 0.76840038E+01  0.73293831E+02                                 1.606270                            1.533316      -0.897510       2.456400                    0.999131       3.160033       8.202662       0.559654       1.147379      -0.742316       0.019442      -0.003961       0.033437       0.038881       0.000584       0.008664      -0.005349       0.024948       0.015627      -0.016699      -0.000066       0.016765              1.614936       1.472644      -0.035865       0.216039       1.334083      -0.109217       2.038083           0.000172
           43              H      -0.145642      11.373220       1.245794       0.117133       0.950647 0.67737172E+01  0.63977275E+02                                 1.607722                            1.530296      -1.007687       2.402114                    0.998007       3.434482       9.521775       0.500210       1.296448      -0.704559      -0.035972      -0.003463      -0.003693       0.036327       0.001496       0.004277      -0.000771       0.020391       0.020340      -0.013754       0.002674       0.011080              1.618371       2.156481       0.047245      -0.047336       1.312486      -0.024339       1.386145           0.000153
           44              H      -2.068171       6.397439      14.865853       0.119641       1.084584 0.80802290E+01  0.78774140E+02                                 1.688332                            1.622354      -0.867328       2.470000                    0.999335       3.297467       8.919050       0.514336       1.221515      -0.724052      -0.023513       0.004194      -0.032648       0.040452       0.001204       0.010535      -0.004385       0.023812       0.016479      -0.016099      -0.002034       0.018132              1.692454       1.512318      -0.024443       0.209258       1.465336      -0.147485       2.099708           0.000025
           45              H      -1.237597       7.536316       5.362802       0.096515       1.007922 0.72011224E+01  0.69944087E+02                                 1.750199                            1.635036      -1.246611       2.283431                    0.994889       3.825102      11.209087       0.452970       1.392148      -0.683402      -0.043673       0.001999      -0.013955       0.045892      -0.000788       0.007865      -0.002236       0.009352      -0.027637      -0.012378       0.000018       0.012360              1.814561       2.416582      -0.131247       0.223404       1.526506       0.034188       1.500596           0.000118
           46              H      -0.157210       5.548823       5.305470       0.118711       0.945393 0.70819867E+01  0.68412180E+02                                 1.670899                            1.619837      -1.184461       2.320816                    0.995104       3.692754      10.746280       0.456361       1.389373      -0.684627      -0.015385      -0.026029      -0.011650       0.032402      -0.000303       0.006730       0.005391      -0.003488      -0.021997      -0.012260       0.003877       0.008383              1.675357       1.672091       0.240944       0.144853       1.931068       0.122920       1.422912           0.000200
           47              H       3.154065       7.390956       6.510977       0.130042       0.965693 0.69533737E+01  0.66060992E+02                                 1.622470                            1.549020      -1.080263       2.376346                    0.997269       3.408104       9.455695       0.498204       1.294046      -0.705359       0.034896       0.001363       0.007848       0.035793       0.002801       0.006841       0.004419      -0.001871      -0.031818      -0.013765       0.002721       0.011044              1.643022       2.117416      -0.165787       0.169802       1.461350       0.001142       1.350299           0.000256
           48              H       1.969292       9.343777       6.582254       0.091920       1.125725 0.79966955E+01  0.78316264E+02                                 1.769446                            1.636474      -1.060381       2.369484                    0.996867       3.543720       9.834356       0.497996       1.255853      -0.713920       0.023897       0.037115       0.014404       0.046433       0.006620       0.008803       0.005534       0.008933      -0.045993      -0.018511      -0.000294       0.018805              1.838940       1.527206       0.251289       0.109159       2.476810       0.309441       1.512802           0.000088
           49              H       0.837059       3.704022       6.180935       0.106919       0.977420 0.71500898E+01  0.68977288E+02                                 1.685595                            1.608445      -1.035512       2.383288                    0.996972       3.663248      10.524014       0.467928       1.356851      -0.691271      -0.033187      -0.001713       0.007525       0.034073      -0.001118      -0.005648      -0.001638       0.000759      -0.042371      -0.015668       0.006620       0.009048              1.713204       2.293157      -0.111641      -0.124795       1.483527      -0.045133       1.362927           0.000007
           50              H       2.018834       1.746018       6.143747       0.108361       1.086297 0.82401852E+01  0.81034779E+02                                 1.708763                            1.651776      -0.920683       2.437943                    0.998549       3.438512       9.457428       0.501620       1.241643      -0.718371      -0.020406      -0.029215       0.005651       0.036081       0.005702      -0.005050      -0.000894       0.000406      -0.049534      -0.017496       0.002939       0.014557              1.706934       1.606260       0.154621      -0.098527       2.095348      -0.108756       1.419196           0.000034
           51              H       5.382099       3.775220       5.483662       0.113076       1.073984 0.80858617E+01  0.80155852E+02                                 1.774558                            1.696029      -1.111870       2.350529                    0.996677       3.660242      10.536677       0.463154       1.334048      -0.696672       0.034811       0.001618      -0.010009       0.036257      -0.004055      -0.007230      -0.001069       0.009960      -0.030109      -0.012789      -0.000500       0.013289              1.795617       2.292739      -0.006026      -0.075350       1.624052      -0.055546       1.470059           0.000016
           52              H       4.187411       5.743297       5.472816       0.112975       1.030131 0.78056699E+01  0.77232043E+02                                 1.767793                            1.698057      -1.254702       2.285498                    0.993939       3.796144      11.167334       0.446882       1.385242      -0.685381       0.018055       0.031417      -0.009971       0.037583       0.001938      -0.006488      -0.006370      -0.009001      -0.035389      -0.015517       0.002239       0.013278              1.783895       1.775912       0.244463      -0.091204       2.092589      -0.122758       1.483185           0.000014
           53              H       3.185149       0.096053       4.992472       0.126596       1.088544 0.82826503E+01  0.81011157E+02                                 1.677878                            1.632800      -0.859832       2.478127                    0.999321       3.239145       8.692104       0.518804       1.207057      -0.728338      -0.031750      -0.000380      -0.014004       0.034703       0.002599       0.010559       0.004779       0.005089      -0.037230      -0.017351       0.002571       0.014780              1.665458       1.940332      -0.126213       0.201526       1.548738       0.055314       1.507304           0.000258
           54              H      -3.368787      11.724428       4.966131       0.090116       1.172423 0.86202083E+01  0.86265870E+02                                 1.841868                            1.719631      -0.968288       2.413503                    0.997285       3.617352      10.241854       0.475774       1.286424      -0.707637      -0.021571      -0.037167      -0.018047       0.046609       0.005427       0.007894       0.010186       0.006256      -0.036108      -0.018059       0.000702       0.017357              1.918836       1.527037       0.249900       0.119266       2.490968       0.304098       1.738501          -0.000006
           55              H       7.461272       0.015529       6.500131       0.087560       1.213878 0.90482181E+01  0.91417639E+02                                 1.865547                            1.747566      -1.050478       2.373161                    0.996384       3.632161      10.246642       0.478965       1.265714      -0.712341       0.042750       0.001283       0.012295       0.044501       0.003862       0.005919       0.005902       0.005757      -0.043325      -0.016968       0.002692       0.014276              1.905640       2.465111      -0.179498       0.412716       1.612036      -0.028933       1.639771           0.000013
           56              H       6.317420       1.974300       6.577605       0.122609       0.960885 0.69352098E+01  0.65861396E+02                                 1.616941                            1.546885      -1.028724       2.395279                    0.997656       3.435860       9.538335       0.498479       1.293861      -0.705212       0.015128       0.026078       0.011014       0.032097       0.001017       0.007384       0.003874       0.004122      -0.034944      -0.014738       0.003672       0.011066              1.635497       1.471919       0.206813       0.173029       2.011220       0.250511       1.423353           0.000249
           57              H      -5.612213      10.000507       8.319238       0.124364       1.043196 0.71098433E+01  0.67684195E+02                                 1.686246                            1.546540      -1.063417       2.382851                    0.997247       3.402695       9.341516       0.510017       1.261519      -0.712381       0.003457       0.025489       0.030641       0.040006      -0.001005      -0.007417       0.012434      -0.000171      -0.003815      -0.014408      -0.000290       0.014698              1.770303       1.485802       0.221032       0.137060       2.010378       0.565749       1.814730          -0.000031
           58              H      -7.592651       8.844610       8.148793       0.119619       1.140269 0.82602108E+01  0.80421063E+02                                 1.701307                            1.605124      -0.879478       2.465784                    0.998987       3.239751       8.563421       0.537861       1.169654      -0.736975      -0.027797       0.015275       0.025558       0.040734      -0.000853      -0.010314       0.014639       0.004009       0.001318      -0.017873      -0.000337       0.018210              1.719889       2.040950      -0.000543      -0.392653       1.487980       0.110310       1.630737           0.000064
           59              H       9.573782       6.599404       5.235743       0.118086       1.103077 0.81770046E+01  0.81234497E+02                                 1.800153                            1.699759      -1.241771       2.291892                    0.995360       3.670467      10.555295       0.465316       1.324988      -0.698309       0.001863      -0.030644      -0.026477       0.040541       0.000130      -0.005873       0.014996      -0.013394      -0.008214      -0.015653      -0.003402       0.019055              1.844841       1.641388       0.182852       0.098514       1.886175       0.466565       2.006959          -0.000028
           60              H      -4.082449       7.828768       5.324064       0.127700       0.969713 0.67678202E+01  0.64448136E+02                                 1.676287                            1.563267      -1.269042       2.282380                    0.995653       3.629615      10.385934       0.475002       1.354094      -0.691093       0.029265      -0.006510      -0.027433       0.040637       0.002732      -0.008300       0.003007       0.013625       0.016606      -0.011614      -0.001516       0.013130              1.733730       1.952363      -0.083949      -0.371573       1.500141       0.206043       1.748687           0.000095
           61              H       6.236366       6.909652       9.258231       0.121521       1.093644 0.79473008E+01  0.76439756E+02                                 1.637760                            1.562180      -0.884286       2.462847                    0.999349       3.169961       8.260420       0.553010       1.151526      -0.741712      -0.022046       0.033660       0.007560       0.040941      -0.012201      -0.007402       0.005140      -0.012587       0.001167      -0.014950      -0.002634       0.017583              1.643692       1.552223      -0.292781      -0.010550       1.969927      -0.076935       1.408927           0.000022
           62              H       6.517841       5.630633      11.145516       0.120896       1.064688 0.76839939E+01  0.73293713E+02                                 1.606269                            1.533315      -0.897506       2.456402                    0.999131       3.160031       8.202655       0.559654       1.147379      -0.742316      -0.013127       0.014879       0.033437       0.038881      -0.010488      -0.008956       0.004844      -0.013555       0.015628      -0.016699      -0.000066       0.016765              1.614935       1.399525      -0.077919      -0.202384       1.407201       0.132823       2.038081           0.000172
           63              H       8.360207       2.827623       8.993268       0.117133       0.950644 0.67736970E+01  0.63977030E+02                                 1.607719                            1.530293      -1.007679       2.402117                    0.998007       3.434476       9.521751       0.500211       1.296447      -0.704560       0.014933      -0.032909      -0.003694       0.036327      -0.008061      -0.002801       0.003323      -0.012840       0.020341      -0.013754       0.002674       0.011081              1.618368       1.481435      -0.341000       0.002502       1.987526      -0.053168       1.386143           0.000153
           64              H       8.148072       4.113126       7.118379       0.119642       1.084584 0.80802267E+01  0.78774115E+02                                 1.688332                            1.622354      -0.867328       2.470000                    0.999335       3.297467       8.919051       0.514337       1.221515      -0.724052       0.015358      -0.018291      -0.032648       0.040452      -0.009685      -0.009053       0.006946      -0.014056       0.016479      -0.016099      -0.002034       0.018132              1.692454       1.498142      -0.032596      -0.232177       1.479512       0.107866       2.099708           0.000025
           65              H      -0.890432       8.136473       2.384672       0.096515       1.007920 0.72011034E+01  0.69943865E+02                                 1.750198                            1.635034      -1.246614       2.283431                    0.994889       3.825100      11.209083       0.452970       1.392150      -0.683402      -0.023507       0.036862       0.013956       0.045893      -0.004438      -0.005860       0.005703      -0.003341      -0.027637      -0.012378       0.000018       0.012360              1.814560       1.861191      -0.450674      -0.081745       2.081893       0.210704       1.500595           0.000118
           66              H       1.371074       8.190827       2.442004       0.118711       0.945392 0.70819732E+01  0.68412014E+02                                 1.670897                            1.619836      -1.184460       2.320817                    0.995104       3.692749      10.746261       0.456362       1.389373      -0.684627       0.014893       0.026313       0.011651       0.032402       0.001355       0.001318       0.008522       0.002278      -0.021997      -0.012260       0.003877       0.008383              1.675355       1.658432       0.233089       0.034335       1.944724       0.186849       1.422910           0.000200
           67              H       1.425095       4.402018       1.236497       0.130042       0.965692 0.69533596E+01  0.66060824E+02                                 1.622469                            1.549018      -1.080262       2.376346                    0.997269       3.408101       9.455684       0.498204       1.294046      -0.705359       0.016216      -0.030929      -0.007848       0.035794       0.002217       0.000420       0.008134      -0.003902      -0.031818      -0.013765       0.002721       0.011044              1.643020       1.767724      -0.366909      -0.083667       1.811038       0.147762       1.350297           0.000256
           68              H      -0.858399       4.455437       1.165220       0.091921       1.125716 0.79966192E+01  0.78315333E+02                                 1.769438                            1.636467      -1.060365       2.369492                    0.996867       3.543704       9.834301       0.497997       1.255854      -0.713920      -0.020259      -0.039220      -0.014404       0.046434      -0.000532       0.000408       0.010390      -0.015936      -0.045992      -0.018510      -0.000294       0.018805              1.838930       2.023555       0.536762       0.213816       1.980440       0.248899       1.512796           0.000088
           69              H       3.465951       8.248692       1.566539       0.106919       0.977419 0.71500843E+01  0.68977227E+02                                 1.685595                            1.608445      -1.035512       2.383288                    0.996972       3.663247      10.524013       0.467928       1.356852      -0.691271      -0.015061       0.029623      -0.007525       0.034073      -0.000890       0.001396      -0.005712       0.001551      -0.042371      -0.015668       0.006620       0.009048              1.713204       1.781272      -0.406048       0.023094       1.995412      -0.130680       1.362927           0.000007
           70              H       5.752443       8.200456       1.603727       0.108361       1.086298 0.82401915E+01  0.81034851E+02                                 1.708763                            1.651776      -0.920683       2.437943                    0.998549       3.438513       9.457429       0.501620       1.241642      -0.718371       0.015151       0.032254      -0.005651       0.036081       0.002692       0.001743      -0.004823      -0.010061      -0.049534      -0.017496       0.002939       0.014557              1.706934       1.840128       0.289129      -0.045153       1.861479      -0.139630       1.419196           0.000034
           71              H       5.670224       4.273312       2.263812       0.113076       1.073985 0.80858642E+01  0.80155878E+02                                 1.774558                            1.696029      -1.111869       2.350530                    0.996677       3.660241      10.536672       0.463154       1.334048      -0.696672       0.015953      -0.030983       0.010009       0.036257      -0.006344       0.002677      -0.006800       0.002001      -0.030109      -0.012789      -0.000501       0.013289              1.795616       1.795473      -0.292024      -0.010583       2.121317      -0.093010       1.470059           0.000016
           72              H       3.368562       4.327720       2.274658       0.112975       1.030130 0.78056644E+01  0.77231978E+02                                 1.767793                            1.698057      -1.254702       2.285498                    0.993939       3.796142      11.167328       0.446882       1.385242      -0.685381      -0.018233      -0.031315       0.009971       0.037583       0.004865      -0.002287      -0.008800       0.001176      -0.035389      -0.015517       0.002239       0.013278              1.783895       1.802568       0.259794      -0.060942       2.065932      -0.140263       1.483185           0.000014
           73              H       7.764203       8.012044       2.755002       0.126597       1.088543 0.82826390E+01  0.81011016E+02                                 1.677876                            1.632798      -0.859833       2.478127                    0.999321       3.239142       8.692093       0.518804       1.207056      -0.728338      -0.015500       0.027712       0.014004       0.034703      -0.000893      -0.001122       0.011536      -0.007051      -0.037230      -0.017351       0.002571       0.014780              1.665456       1.755167      -0.232708      -0.052525       1.733900       0.202270       1.507303           0.000258
           74              H      -5.583444       7.895863       2.781343       0.090117       1.172416 0.86201463E+01  0.86265101E+02                                 1.841862                            1.719626      -0.968278       2.413508                    0.997286       3.617339      10.241811       0.475774       1.286425      -0.707637       0.021463       0.037229       0.018047       0.046609       0.000025       0.004894       0.011921      -0.012527      -0.036109      -0.018059       0.000702       0.017357              1.918829       2.035357       0.542257       0.204146       1.982635       0.254997       1.738496          -0.000006
           75              H       9.965924       4.345419       1.247343       0.087560       1.213870 0.90481428E+01  0.91416680E+02                                 1.865539                            1.747559      -1.050468       2.373167                    0.996384       3.632146      10.246586       0.478966       1.265714      -0.712341       0.020201      -0.037697      -0.012296       0.044501      -0.000546       0.002165       0.008073      -0.009570      -0.043325      -0.016968       0.002692       0.014276              1.905631       1.979224      -0.458944      -0.230845       2.097906       0.343337       1.639765           0.000013
           76              H       7.697674       4.360399       1.169869       0.122609       0.960884 0.69352026E+01  0.65861306E+02                                 1.616940                            1.546884      -1.028724       2.395279                    0.997656       3.435856       9.538320       0.498479       1.293861      -0.705212      -0.015063      -0.026115      -0.011014       0.032097      -0.001270      -0.000324       0.008332      -0.003832      -0.034943      -0.014738       0.003672       0.011066              1.635496       1.698405       0.337075       0.130890       1.784731       0.274886       1.423352           0.000249
           77              H      -8.350182       5.267272      14.923184       0.124364       1.043196 0.71098449E+01  0.67684229E+02                                 1.686248                            1.546542      -1.063418       2.382851                    0.997247       3.402696       9.341527       0.510016       1.261521      -0.712381      -0.020372      -0.015705      -0.030641       0.040007      -0.000432       0.014476      -0.000230       0.001824      -0.003815      -0.014408      -0.000290       0.014698              1.770305       1.688936       0.337863       0.422088       1.807248       0.400874       1.814733          -0.000031
           78              H      -8.335563       7.560309      15.093629       0.119618       1.140269 0.82602138E+01  0.80421104E+02                                 1.701308                            1.605125      -0.879478       2.465784                    0.998987       3.239751       8.563423       0.537860       1.169655      -0.736975      -0.027100       0.016481      -0.025558       0.040734      -0.002162       0.017832      -0.001642      -0.000541       0.001318      -0.017873      -0.000337       0.018210              1.719890       1.625900      -0.239257       0.291385       1.903033      -0.285377       1.630738           0.000064
           79              H       5.311890      -0.768296       2.511731       0.118086       1.103075 0.81769854E+01  0.81234260E+02                                 1.800152                            1.699758      -1.241768       2.291893                    0.995360       3.670463      10.555281       0.465316       1.324988      -0.698309       0.027493       0.013663       0.026477       0.040541       0.005854       0.015927       0.002386       0.006511      -0.008214      -0.015653      -0.003402       0.019055              1.844839       1.667277       0.197743       0.355327       1.860282       0.318009       2.006958          -0.000028
           80              H      -2.562285      10.456736       2.423410       0.127701       0.969710 0.67677983E+01  0.64447880E+02                                 1.676284                            1.563265      -1.269037       2.282383                    0.995653       3.629610      10.385918       0.475002       1.354095      -0.691093       0.020233      -0.022123       0.027434       0.040638      -0.004515       0.006745      -0.005696      -0.011575       0.016606      -0.011614      -0.001516       0.013130              1.733728       1.685107      -0.237657       0.363861       1.767392      -0.219374       1.748685           0.000095
           81              H       0.236403      -3.462720      13.984191       0.121521       1.093643 0.79472883E+01  0.76439606E+02                                 1.637759                            1.562178      -0.884285       2.462847                    0.999349       3.169959       8.260413       0.553010       1.151526      -0.741712      -0.040169       0.002329      -0.007560       0.040941      -0.000696       0.008146      -0.003854       0.027422       0.001167      -0.014950      -0.002634       0.017583              1.643691       2.119167       0.033293      -0.061432       1.402980      -0.047502       1.408926           0.000022
           82              H       1.485459      -3.069046      12.096906       0.120897       1.064686 0.76839760E+01  0.73293492E+02                                 1.606267                            1.533312      -0.897504       2.456403                    0.999131       3.160028       8.202642       0.559655       1.147378      -0.742316      -0.019443       0.003961      -0.033437       0.038881       0.000584       0.008664      -0.005348       0.024948       0.015628      -0.016699      -0.000066       0.016765              1.614933       1.472640      -0.035865       0.216038       1.334080      -0.109216       2.038077           0.000172
           83              H       4.833793      -3.268629      14.249154       0.117133       0.950646 0.67737078E+01  0.63977164E+02                                 1.607721                            1.530295      -1.007683       2.402115                    0.998007       3.434479       9.521765       0.500210       1.296448      -0.704559       0.035972       0.003463       0.003694       0.036327       0.001496       0.004277      -0.000771       0.020391       0.020340      -0.013754       0.002674       0.011081              1.618370       2.156480       0.047245      -0.047336       1.312485      -0.024339       1.386144           0.000153
           84              H       6.756322       1.707152       0.629095       0.119642       1.084583 0.80802252E+01  0.78774096E+02                                 1.688332                            1.622354      -0.867328       2.470000                    0.999335       3.297466       8.919048       0.514336       1.221515      -0.724052       0.023513      -0.004194       0.032648       0.040452       0.001204       0.010535      -0.004385       0.023812       0.016479      -0.016099      -0.002034       0.018132              1.692454       1.512318      -0.024443       0.209258       1.465336      -0.147485       2.099708           0.000025
           85              C       5.026189       0.592509       9.895074       0.091351      26.385796 0.34985427E+03  0.78640440E+04                                 7.967016                            6.429127      -0.113818       1.979423                    0.999049      26.763467      77.586544       0.615034       0.443045      -1.038005      -0.041129      -0.034771      -0.008919       0.054591       0.011565       0.000093      -0.009706       0.041742       0.091092      -0.040301       0.008449       0.031852              9.020255       9.564977      -2.181806       0.972457      12.170202       1.151141       5.325587          -0.006123
           86              C       4.381777       1.792690       9.933811      -0.193574      32.287244 0.46343405E+03  0.11121848E+05                                 8.940270                            7.270984       0.017377       1.981039                    0.998626      30.241918      89.171378       0.596606       0.427789      -1.052201      -0.004331      -0.006466       0.004459       0.008970       0.017895       0.003675       0.005622      -0.027567       0.032504      -0.028023       0.006635       0.021388             10.171126      12.129158      -3.871481       1.482326      12.637895       0.277226       5.746324           0.002050
           87              C       3.042472       1.883911       9.599120       0.118322      32.964508 0.40401061E+03  0.93228342E+04                                 9.172882                            6.835637      -0.108616       1.983568                    0.999455      26.248554      74.684517       0.612004       0.433707      -1.053761       0.002530      -0.003871       0.001720       0.004934       0.003459      -0.013228      -0.008997       0.004451      -0.004806      -0.014724      -0.003230       0.017953             11.369396      12.325698      -6.005788       1.049459      16.227562       0.424280       5.554928          -0.009852
           88              C       2.433374       0.713770       9.219494      -0.194973      32.289592 0.44754307E+03  0.10610539E+05                                 8.862390                            7.091111       0.210937       2.042798                    0.999555      29.709524      86.094433       0.613167       0.421333      -1.059859       0.004350      -0.004071       0.005751       0.008280       0.004142       0.002538       0.000671       0.047402       0.004779      -0.024864       0.001296       0.023568             10.127634       9.970730      -3.726022       0.745326      14.997656       0.883671       5.414518           0.002095
           89              C       3.154730      -0.464082       9.188504       0.088487      26.360900 0.33689231E+03  0.74627364E+04                                 7.830096                            6.202502       0.169446       2.065628                    0.999784      26.273129      74.339814       0.645691       0.428227      -1.052314       0.043875       0.016502       0.012372       0.048481       0.030014      -0.006683       0.002494       0.011579       0.075216      -0.043660       0.016631       0.027030              8.990121       8.858336      -2.871725       0.880778      13.087541       0.866820       5.024485          -0.007242
           90              C       2.297370       3.156778       9.645605       0.065004      34.222543 0.41539198E+03  0.96421254E+04                                 9.332251                            6.886235      -0.070712       1.993753                    0.999417      26.632859      75.740893       0.616389       0.428092      -1.058313      -0.001572       0.006747      -0.000205       0.006930      -0.008491       0.005934       0.003500      -0.013187      -0.040287      -0.017060      -0.000415       0.017475             11.587464      12.800119      -5.551463      -1.080722      16.558571      -0.573787       5.403702          -0.001245
           91              C       2.933090       4.378880       9.456567      -0.131830      32.438435 0.44954572E+03  0.10715084E+05                                 9.003673                            7.186410      -0.013206       1.969901                    0.999172      29.943915      88.214371       0.596490       0.430806      -1.049542      -0.024666       0.015567      -0.007392       0.030089      -0.000298      -0.007769      -0.002188       0.041411       0.005615      -0.021869      -0.000807       0.022677             10.278077      10.878987      -3.493171      -0.828340      14.660968      -0.843006       5.294275          -0.001288
           92              C       2.223368       5.552546       9.478260      -0.138095      32.020074 0.43422473E+03  0.10251146E+05                                 8.877385                            7.022913       0.035876       1.983390                    0.999460      29.806081      87.126500       0.609112       0.425943      -1.053492       0.006053      -0.028905      -0.002395       0.029629       0.027722      -0.009602       0.001981      -0.020664      -0.003128      -0.031734       0.001137       0.030596             10.224504      11.810187      -4.557024      -1.213867      13.562716      -0.201459       5.300609          -0.001016
           93              C       0.857167       5.557316       9.685892       0.069665      35.503878 0.41140678E+03  0.95236110E+04                                 9.588534                            6.858266      -0.078023       1.994083                    0.999400      26.486295      75.143513       0.617145       0.428735      -1.058251       0.005823      -0.005204       0.010140       0.012799      -0.014525       0.005505       0.006675      -0.008074      -0.019135      -0.018031      -0.000409       0.018440             12.235582      11.971033      -5.706872      -1.119784      19.198980      -0.262025       5.536732          -0.001531
           94              C       0.225921       4.349968       9.876480      -0.126203      32.292114 0.44024162E+03  0.10447284E+05                                 8.995482                            7.115931      -0.022555       1.972719                    0.998817      29.714578      87.584170       0.598398       0.431324      -1.048354       0.025373      -0.021287       0.018684       0.038026      -0.004816      -0.007865       0.002087       0.042305       0.044879      -0.029207       0.006548       0.022659             10.307377      10.090802      -2.453600      -0.565948      15.512089      -0.921382       5.319239          -0.001233
           95              C       0.943815       3.166131       9.870282      -0.129429      32.904164 0.45323725E+03  0.10851173E+05                                 9.159538                            7.258627      -0.150929       1.929280                    0.998431      30.123658      89.640639       0.586868       0.435928      -1.043939      -0.008529       0.031723       0.009482       0.034191       0.015678      -0.002973       0.005483      -0.035963       0.025135      -0.028650       0.007611       0.021039             10.544302      12.949504      -3.826682      -1.153849      13.147159      -0.540940       5.536243          -0.001404
           96              C       0.095127       6.821961       9.701387       0.130028      34.490077 0.40168410E+03  0.92494378E+04                                 9.484666                            6.828353      -0.186742       1.964122                    0.999373      26.007607      73.755036       0.611078       0.435290      -1.053523      -0.005946       0.002888       0.009762       0.011790       0.002990      -0.015982      -0.014636       0.004032       0.013079      -0.019188      -0.005264       0.024452             12.119274      10.823004      -6.060928       1.051010      19.332427       1.274388       6.202392          -0.009808
           97              C       0.630297       7.994964      10.181730      -0.188248      32.129426 0.43544683E+03  0.10260549E+05                                 8.856586                            6.997850       0.157450       2.027131                    0.999442      29.616667      85.760497       0.616375       0.421721      -1.058864      -0.010775      -0.000142       0.005640       0.012163       0.007301       0.008534      -0.008835       0.047048       0.007878      -0.029194       0.003483       0.025711             10.330623       8.297702      -3.394149       0.797695      16.447456       1.801192       6.246711           0.001814
           98              C      -0.117326       9.144685      10.189478       0.093067      25.904488 0.33906657E+03  0.75452015E+04                                 7.824230                            6.284897       0.056915       2.036318                    0.999454      26.372427      75.514713       0.630054       0.436860      -1.043994      -0.042846      -0.016422      -0.022763       0.051222       0.036410      -0.013146      -0.001246       0.004321       0.101131      -0.054091       0.014293       0.039798              8.931593       8.077369      -2.408709       1.326741      12.902426       0.890409       5.814983          -0.006781
           99              C      -1.892947       8.077752       9.293870       0.097127      25.234959 0.32101050E+03  0.70394546E+04                                 7.624402                            6.071870       0.156300       2.069103                    0.999677      26.026949      73.745338       0.648529       0.430682      -1.048743       0.037668       0.031127       0.016259       0.051499       0.020024      -0.007795      -0.010432       0.055898       0.101366      -0.051953       0.012427       0.039526              8.645248       8.653068      -2.411984       1.419972      12.050663       1.083052       5.232013          -0.006857
          100              C      -1.212903       6.891656       9.250484      -0.189999      31.632201 0.43550690E+03  0.10241609E+05                                 8.690950                            6.956588       0.283745       2.067298                    0.999721      29.391785      84.465687       0.625035       0.416705      -1.064184       0.003952       0.009273       0.005633       0.011547       0.023319       0.001765      -0.003210      -0.022818       0.022788      -0.030031       0.007649       0.022382              9.866446      10.147148      -3.773255       1.600045      13.690580       0.723695       5.761609           0.001844
          101              C       8.047448      -1.700543       8.562508       0.579417      24.399424 0.25172128E+03  0.52451211E+04                                 7.797334                            5.667745      -0.140729       2.006601                    0.999213      22.911273      65.318874       0.614241       0.478555      -1.011602      -0.057910      -0.035346      -0.002112       0.067877      -0.049922       0.019032      -0.045274      -0.060475       0.018527      -0.062116      -0.023285       0.085402              9.410258      10.551912       2.942373      -0.894831       8.696731       2.677799       8.982130          -0.001320
          102              C       9.342590      -0.939407       8.670818      -0.021092      37.072351 0.42905089E+03  0.99634342E+04                                 9.571235                            6.827480       0.121253       2.044932                    0.999367      26.863303      74.524143       0.647385       0.407421      -1.079728       0.042826       0.020334      -0.000013       0.047408      -0.006361      -0.001194      -0.004280      -0.009751       0.047574      -0.016224      -0.000559       0.016782             11.783628      15.154888       5.664872       0.136278      11.488429       3.727182       8.707567           0.004549
          103              C      10.393189      -1.225738       7.814102      -0.087244      33.222761 0.40530564E+03  0.93811030E+04                                 9.048393                            6.776774       0.030969       1.994844                    0.999640      28.527475      81.886155       0.622788       0.424908      -1.056815       0.001457       0.024236       0.006789       0.025211      -0.013659       0.009907       0.003372      -0.026315       0.049489      -0.029578       0.010648       0.018930             10.480423      13.670702       4.470321      -0.430175       9.947043       2.895807       7.823523          -0.000992
          104              C      11.563114      -0.530965       7.902423      -0.108619      32.483716 0.40346398E+03  0.93254945E+04                                 8.835352                            6.710191       0.068294       1.997275                    0.999682      28.947811      82.966450       0.633203       0.418501      -1.061105      -0.026047      -0.005479       0.013960       0.030056      -0.034444      -0.015291       0.009602       0.001241       0.067374      -0.045912       0.005347       0.040565             10.103315      12.874519       4.653819      -0.226455      10.184798       2.724071       7.250628           0.000192
          105              C      11.667808       0.489636       8.827472      -0.067120      36.981571 0.48299101E+03  0.11583124E+05                                 9.664625                            7.340602      -0.110846       1.954663                    0.998981      28.405295      80.763933       0.610469       0.418365      -1.069812      -0.043466      -0.037775       0.001264       0.057601       0.010264       0.015753      -0.004869       0.013878      -0.035075      -0.023173       0.000400       0.022773             11.518377      15.309799       5.170970      -1.619101      10.584266       2.359084       8.661067          -0.002670
          106              C      10.644418       0.804646       9.654902      -0.110792      33.003427 0.42484010E+03  0.99948912E+04                                 9.059174                            6.967901      -0.068115       1.953689                    0.999437      29.622835      87.006423       0.607497       0.428558      -1.049783      -0.019130      -0.029557      -0.011338       0.036988      -0.023627       0.008724      -0.000191      -0.053844       0.045697      -0.044535       0.015511       0.029024             10.418155      14.007540       3.861999      -1.357895       8.705002       2.324224       8.541924          -0.000045
          107              C       9.472472       0.078843       9.592922      -0.095098      34.818964 0.42779193E+03  0.10056363E+05                                 9.409182                            7.004607      -0.080049       1.957061                    0.999371      29.048829      84.586531       0.605803       0.430097      -1.051493       0.029238       0.001156      -0.007338       0.030166      -0.016158      -0.002066      -0.024536       0.006925       0.041011      -0.033161       0.002625       0.030536             11.193199      13.573705       4.648745       0.077090      11.052031       3.808995       8.953861          -0.001357
          108              C      -2.515807       2.462759       7.491807      -0.077311      34.506834 0.50793280E+03  0.12340572E+05                                 9.240192                            7.563907      -0.138041       1.944144                    0.998922      28.748054      82.379902       0.596842       0.422394      -1.066821       0.001645       0.035494      -0.046265       0.058335      -0.002452       0.011950      -0.012086       0.004348       0.037556      -0.015065      -0.008182       0.023247             10.223898       6.275229      -0.951721      -1.331009      11.120673      -3.739646      13.275794          -0.001874
          109              C      -1.995410       2.008212       6.283201      -0.103087      29.812204 0.40702613E+03  0.94180911E+04                                 8.319915                            6.741258       0.185744       2.036903                    0.999806      28.758430      82.170872       0.632229       0.418688      -1.062161      -0.006693       0.027885      -0.008644       0.029952      -0.013353      -0.004892       0.029394       0.007365      -0.089672      -0.045249       0.007986       0.037263              9.024715       5.874501      -1.267864      -0.881307       9.023200      -3.036806      12.176442          -0.000038
          110              C      -2.156897       2.778694       5.164466      -0.099366      29.685703 0.39630937E+03  0.91072184E+04                                 8.314682                            6.662946       0.127278       2.022500                    0.999759      28.433457      80.907093       0.634490       0.420078      -1.061507      -0.011509      -0.004028       0.022494       0.025587       0.000542      -0.008441       0.020849       0.018372       0.013507      -0.026628       0.004709       0.021918              9.065557       5.644839      -1.819280       0.004960       9.806397      -3.329848      11.745434          -0.000379
          111              C      -2.792162       3.994146       5.224896       0.006159      34.281057 0.42053795E+03  0.97309601E+04                                 9.165505                            6.829847       0.046879       2.029510                    0.999347      26.551615      73.875251       0.636367       0.415957      -1.072598      -0.000737      -0.025878       0.032603       0.041631       0.016313       0.006764       0.011186       0.000011      -0.024761      -0.015595      -0.009686       0.025281             10.890613       5.970360      -2.071030       0.280010      10.485610      -4.570812      16.215868           0.001170
          112              C      -3.262913       4.444889       6.445898      -0.100413      30.366536 0.40655298E+03  0.94090012E+04                                 8.468166                            6.756288       0.197275       2.047070                    0.999792      28.484301      81.525572       0.628564       0.421047      -1.060153       0.011232      -0.022439       0.007558       0.026206      -0.003204       0.005152       0.011132      -0.008281      -0.058258      -0.023966       0.006512       0.017454              9.363484       5.572060      -1.472856      -0.602570       9.265197      -2.938938      13.253195          -0.000417
          113              C      -3.131004       3.683208       7.563084      -0.103742      29.323900 0.40429457E+03  0.93623773E+04                                 8.257270                            6.737027       0.116936       2.014581                    0.999790      28.923608      83.349425       0.628272       0.420988      -1.058076       0.008719      -0.000103      -0.030658       0.031874       0.002756      -0.014779       0.036418       0.020822      -0.012138      -0.045299       0.011077       0.034222              8.938109       5.426155      -1.358580      -0.327865       9.928167      -3.170195      11.460004          -0.000124
          114              C      -2.992373       4.809994       3.976004       0.548430      23.406364 0.25726473E+03  0.53641935E+04                                 7.546395                            5.658493      -0.055227       2.029181                    0.999353      22.867346      64.204683       0.629404       0.466716      -1.022836      -0.011546       0.030377      -0.042098       0.053181       0.006398      -0.025822       0.012172       0.149443      -0.179714      -0.070467      -0.038295       0.108762              9.004023       4.669191      -0.653234       1.423504       8.625405      -2.858160      13.717475          -0.007015
          115              C       5.109089       0.735821      13.347348       0.091352      26.385818 0.34985443E+03  0.78640525E+04                                 7.967030                            6.429136      -0.113846       1.979414                    0.999049      26.763525      77.586866       0.615032       0.443046      -1.038004       0.009636       0.052989       0.008919       0.054592      -0.012225      -0.008460      -0.004760      -0.040985       0.091096      -0.040303       0.008449       0.031853              9.020273      13.408534       0.028757       0.513039       8.326690       1.416896       5.325596          -0.006126
          116              C       3.747429       0.696066      13.308611      -0.193574      32.287255 0.46343369E+03  0.11121838E+05                                 8.940273                            7.270981       0.017373       1.981038                    0.998626      30.241917      89.171390       0.596606       0.427789      -1.052201       0.003446       0.006978      -0.004460       0.008970       0.020913       0.003042       0.005988      -0.017073       0.032505      -0.028023       0.006636       0.021387             10.171133      15.857833      -1.726979      -0.498715       8.909244       1.423172       5.746322           0.002051
          117              C       3.000625       1.811567      13.643302       0.118322      32.964497 0.40401063E+03  0.93228344E+04                                 9.172882                            6.835638      -0.108615       1.983568                    0.999455      26.248543      74.684478       0.612004       0.433707      -1.053761       0.004617      -0.000264      -0.001721       0.004934      -0.000184      -0.001205      -0.015952      -0.008219      -0.004806      -0.014723      -0.003230       0.017953             11.369396      20.448873      -1.333825      -0.155436       8.104389       1.121256       5.554928          -0.009855
          118              C       3.711291       2.922956      14.022928      -0.194972      32.289520 0.44754216E+03  0.10610512E+05                                 8.862377                            7.091104       0.210939       2.042799                    0.999555      29.709488      86.094292       0.613167       0.421333      -1.059859       0.005698      -0.001741      -0.005752       0.008281      -0.018403      -0.000684       0.002534      -0.030996       0.004779      -0.024864       0.001296       0.023568             10.127616      16.968734       0.298832       0.394417       7.999605       1.086652       5.414510           0.002096
          119              C       5.091958       2.884880      14.053918       0.088488      26.360837 0.33689159E+03  0.74627175E+04                                 7.830085                            6.202497       0.169451       2.065630                    0.999784      26.273114      74.339787       0.645691       0.428227      -1.052314       0.007570      -0.046261      -0.012373       0.048481       0.010089       0.005494      -0.004550      -0.057710       0.075220      -0.043662       0.016631       0.027031              8.990104      14.518483       0.383685       0.312284       7.427349       1.195668       5.024481          -0.007244
          120              C       1.525755       1.822857      13.596817       0.065004      34.222495 0.41539144E+03  0.96421087E+04                                 9.332239                            6.886228      -0.070712       1.993753                    0.999417      26.632836      75.740785       0.616389       0.428091      -1.058313      -0.006632      -0.002001       0.000204       0.006930       0.001429       0.000075       0.006889       0.021310      -0.040287      -0.017060      -0.000415       0.017475             11.587449      20.422790      -1.167333       0.041421       8.935859      -1.222896       5.403697          -0.001246
          121              C       0.783319       0.662485      13.785855      -0.131830      32.438431 0.44954580E+03  0.10715087E+05                                 9.003673                            7.186411      -0.013206       1.969901                    0.999172      29.943912      88.214361       0.596490       0.430806      -1.049542      -0.025792       0.013620       0.007392       0.030089      -0.018047       0.001976      -0.007825      -0.020309       0.005615      -0.021869      -0.000807       0.022677             10.278076      16.740261      -0.122109      -0.317782       8.799692      -1.138341       5.294275          -0.001287
          122              C      -0.587919       0.692563      13.764162      -0.138095      32.020082 0.43422505E+03  0.10251155E+05                                 8.877387                            7.022916       0.035876       1.983390                    0.999460      29.806083      87.126510       0.609112       0.425943      -1.053492       0.028074       0.009164       0.002394       0.029629       0.022872       0.006504      -0.007336      -0.037533      -0.003128      -0.031734       0.001137       0.030596             10.224506      17.066020      -1.534180       0.430555       8.306886      -1.152685       5.300611          -0.001018
          123              C      -1.273192       1.874481      13.556530       0.069665      35.503898 0.41140687E+03  0.95236136E+04                                 9.588536                            6.858266      -0.078022       1.994083                    0.999400      26.486298      75.143518       0.617145       0.428734      -1.058251       0.007415      -0.002453      -0.010141       0.012800      -0.003815       0.003042       0.008100       0.029170      -0.019136      -0.018031      -0.000409       0.018440             12.235586      22.335183       0.253974       0.331145       8.834841      -1.101324       5.536733          -0.001529
          124              C      -0.541314       3.023618      13.365942      -0.126203      32.292123 0.44024182E+03  0.10447289E+05                                 8.995485                            7.115934      -0.022556       1.972719                    0.998817      29.714562      87.584115       0.598398       0.431324      -1.048354       0.031103      -0.011381      -0.018685       0.038027      -0.020705       0.005730      -0.005777      -0.012949       0.044879      -0.029207       0.006549       0.022659             10.307380      16.285354       1.109141      -0.516543       9.317546      -0.949961       5.319241          -0.001235
          125              C       0.842815       2.991527      13.372140      -0.129428      32.904144 0.45323686E+03  0.10851161E+05                                 9.159535                            7.258625      -0.150930       1.929280                    0.998431      30.123638      89.640566       0.586868       0.435928      -1.043938      -0.031752      -0.008423      -0.009483       0.034191       0.023427       0.006235       0.000157      -0.009018       0.025135      -0.028650       0.007611       0.021039             10.544298      16.405658      -1.838900       0.106353       9.690995      -1.269911       5.536242          -0.001403
          126              C      -2.749378       1.904552      13.541035       0.130029      34.490069 0.40168371E+03  0.92494260E+04                                 9.484663                            6.828348      -0.186742       1.964122                    0.999373      26.007594      73.754978       0.611079       0.435290      -1.053523      -0.005468       0.003715      -0.009763       0.011791      -0.000239      -0.004719      -0.021151      -0.007198       0.013080      -0.019188      -0.005264       0.024452             12.119272      22.456125       0.629756       0.580709       7.699304       1.546430       6.202388          -0.009814
          127              C      -3.499384       0.855822      13.060692      -0.188248      32.129394 0.43544647E+03  0.10260537E+05                                 8.856579                            6.997847       0.157452       2.027132                    0.999442      29.616634      85.760359       0.616376       0.421721      -1.058864      -0.005249       0.009412      -0.005641       0.012163      -0.016661      -0.011914       0.002992      -0.036281       0.007878      -0.029194       0.003484       0.025711             10.330613      17.355467       1.815358       1.163665       7.389667       1.589490       6.246706           0.001817
          128              C      -4.868761       0.930692      13.052944       0.093068      25.904398 0.33906539E+03  0.75451680E+04                                 7.824209                            6.284885       0.056930       2.036324                    0.999454      26.372367      75.514480       0.630055       0.436860      -1.043994      -0.007126       0.045330       0.022763       0.051222       0.016442       0.005474      -0.012017      -0.065117       0.101130      -0.054091       0.014293       0.039798              8.931565      13.785028       0.874036       0.110389       7.194696       1.594009       5.814970          -0.006785
          129              C      -4.829146       3.001829      13.948552       0.097129      25.234907 0.32100972E+03  0.70394341E+04                                 7.624393                            6.071864       0.156295       2.069102                    0.999677      26.026922      73.745274       0.648529       0.430682      -1.048743      -0.008203      -0.048171      -0.016260       0.051499      -0.014088      -0.005157      -0.011959      -0.062728       0.101369      -0.051955       0.012428       0.039527              8.645237      13.290947       0.255456       0.230897       7.412755       1.770874       5.232008          -0.006862
          130              C      -3.461930       3.003674      13.991938      -0.190000      31.632172 0.43550627E+03  0.10241590E+05                                 8.690943                            6.956582       0.283748       2.067300                    0.999721      29.391746      84.465525       0.625035       0.416705      -1.064184      -0.006068      -0.008048      -0.005634       0.011547       0.021588      -0.003662      -0.000071      -0.028838       0.022790      -0.030030       0.007649       0.022381              9.866439      16.071262      -0.366053      -0.170389       7.766452       1.747809       5.761603           0.001846
          131              C       8.603118      -0.739935      14.679914       0.579421      24.399347 0.25172035E+03  0.52450988E+04                                 7.797325                            5.667738      -0.140742       2.006597                    0.999212      22.911268      65.318921       0.614240       0.478556      -1.011601       0.001766       0.067820       0.002111       0.067876       0.001033      -0.048736      -0.006072       0.116720       0.018533      -0.062120      -0.023285       0.085405              9.410247       6.614584       0.677857       2.767384      12.634038       0.559371       8.982119          -0.001320
          132              C       8.589035      -2.242108      14.571604      -0.021093      37.072298 0.42905003E+03  0.99634087E+04                                 9.571226                            6.827473       0.121259       2.044934                    0.999367      26.863271      74.524016       0.647385       0.407421      -1.079728       0.003725      -0.047261       0.000012       0.047408       0.001014      -0.003115      -0.003169       0.015900       0.047574      -0.016224      -0.000559       0.016783             11.783619       7.503272       1.264110       3.162973      19.140025       1.976365       8.707559           0.004549
          133              C       9.361032      -3.010069      15.428320      -0.087245      33.222711 0.40530486E+03  0.93810789E+04                                 9.048379                            6.776764       0.030979       1.994848                    0.999640      28.527444      81.885992       0.622789       0.424907      -1.056816      -0.020283      -0.013346      -0.006789       0.025211       0.004504      -0.002016       0.010270       0.036844       0.049491      -0.029578       0.010648       0.018930             10.480405       7.008623       0.638684       2.724702      16.609085       1.070839       7.823507          -0.000991
          134              C       9.342048      -4.370610      15.339999      -0.108619      32.483697 0.40346364E+03  0.93254847E+04                                 8.835347                            6.710188       0.068294       1.997275                    0.999682      28.947801      82.966406       0.633203       0.418501      -1.061105      -0.008236       0.025311      -0.013960       0.030056      -0.017857       0.015946      -0.008468       0.058919       0.067375      -0.045912       0.005347       0.040565             10.103309       6.830779       1.177806       2.474270      16.228523       1.161812       7.250624           0.000192
          135              C       8.509533      -4.970198      14.414950      -0.067119      36.981500 0.48299014E+03  0.11583097E+05                                 9.664612                            7.340595      -0.110844       1.954664                    0.998981      28.405266      80.763816       0.610470       0.418365      -1.069812       0.011076       0.056512      -0.001264       0.057601      -0.000836      -0.012075       0.011229      -0.024722      -0.035073      -0.023173       0.000400       0.022773             11.518358       7.289271       0.558029       2.852204      18.604743      -0.227373       8.661060          -0.002670
          136              C       7.726241      -4.240122      13.587520      -0.110791      33.003406 0.42483968E+03  0.99948794E+04                                 9.059172                            6.967899      -0.068120       1.953687                    0.999437      29.622824      87.006394       0.607496       0.428558      -1.049783       0.016084       0.031319       0.011337       0.036988       0.011389      -0.004516       0.007467       0.067920       0.045697      -0.044535       0.015510       0.029025             10.418154       6.684861      -0.349576       2.691758      16.027678      -0.018320       8.541924          -0.000044
          137              C       7.771116      -2.862358      13.649500      -0.095096      34.818908 0.42779106E+03  0.10056338E+05                                 9.409173                            7.004600      -0.080051       1.957061                    0.999371      29.048801      84.586435       0.605803       0.430097      -1.051493       0.013575      -0.025921       0.007337       0.030166      -0.011118      -0.020240      -0.014023       0.024447       0.041011      -0.033160       0.002624       0.030537             11.193190       7.660621       1.247886       3.263400      16.965097       1.965847       8.953851          -0.001358
          138              C       2.870328      11.773983       0.255667      -0.077312      34.506871 0.50793352E+03  0.12340594E+05                                 9.240199                            7.563913      -0.138043       1.944143                    0.998922      28.748074      82.379983       0.596842       0.422394      -1.066821      -0.029948      -0.019122       0.046265       0.058335      -0.003113      -0.016435       0.004334       0.002053       0.037556      -0.015065      -0.008182       0.023247             10.223907      10.738904       1.615519      -2.578136       6.657011      -3.018241      13.275805          -0.001870
          139              C       3.523805      11.549496       1.464273      -0.103087      29.812198 0.40702610E+03  0.94180903E+04                                 8.319914                            6.741258       0.185746       2.036904                    0.999806      28.758428      82.170863       0.632229       0.418688      -1.062161      -0.027509      -0.008101       0.008644       0.029952      -0.009898       0.027920       0.010415       0.019379      -0.089672      -0.045250       0.007987       0.037263              9.024713       9.336436       0.723238      -2.193077       5.561265      -2.278004      12.176438          -0.000040
          140              C       2.775398      11.305347       2.583008      -0.099365      29.685725 0.39630980E+03  0.91072317E+04                                 8.314690                            6.662952       0.127271       2.022498                    0.999759      28.433473      80.907181       0.634490       0.420078      -1.061507      -0.002246       0.011985      -0.022494       0.025587      -0.007668       0.022282       0.003078      -0.010175       0.013505      -0.026628       0.004710       0.021918              9.065565      10.344504       0.883691      -2.888967       5.106746      -1.655843      11.745446          -0.000376
          141              C       1.405059      11.250048       2.522578       0.006159      34.281092 0.42053831E+03  0.97309715E+04                                 9.165514                            6.829851       0.046875       2.029509                    0.999347      26.551629      73.875321       0.636366       0.415957      -1.072598       0.022065       0.013541      -0.032603       0.041631       0.008199       0.006324       0.011441      -0.028207      -0.024762      -0.015595      -0.009687       0.025282             10.890624      11.153404       0.909952      -4.101832       5.302580      -2.036118      16.215888           0.001169
          142              C       0.779632      11.433397       1.301576      -0.100413      30.366536 0.40655296E+03  0.94090004E+04                                 8.468167                            6.756288       0.197277       2.047071                    0.999792      28.484298      81.525559       0.628564       0.421047      -1.060153       0.025051       0.001451      -0.007558       0.026206       0.001968       0.007080       0.010016       0.009702      -0.058258      -0.023966       0.006512       0.017454              9.363485       9.620291       0.855451      -2.247210       5.216966      -1.987590      13.253197          -0.000414
          143              C       1.505663      11.698798       0.184390      -0.103743      29.323913 0.40429481E+03  0.93623837E+04                                 8.257272                            6.737029       0.116937       2.014581                    0.999790      28.923610      83.349427       0.628272       0.420988      -1.058076       0.004436      -0.007506       0.030658       0.031874      -0.007613       0.038937       0.005346      -0.015235      -0.012137      -0.045299       0.011077       0.034222              8.938111       9.983433       1.262497      -2.584634       5.370897      -1.864756      11.460005          -0.000125
          144              C       0.598022      11.016850       3.771470       0.548428      23.406445 0.25726566E+03  0.53642185E+04                                 7.546419                            5.658508      -0.055237       2.029177                    0.999353      22.867386      64.204869       0.629402       0.466717      -1.022835      -0.032089      -0.005136       0.042097       0.053182      -0.061369       0.023424      -0.016315      -0.086210      -0.179713      -0.070466      -0.038295       0.108761              9.004055       8.206679       1.381313      -3.187330       5.087952      -0.191007      13.717533          -0.007015
          145              C      -0.338038       7.512082       5.599874       0.091352      26.385814 0.34985450E+03  0.78640523E+04                                 7.967022                            6.429131      -0.113828       1.979419                    0.999049      26.763503      77.586723       0.615034       0.443045      -1.038004       0.041130       0.034771       0.008918       0.054591       0.011565       0.000092      -0.009707       0.041742       0.091095      -0.040301       0.008448       0.031853              9.020262       9.564996      -2.181805       0.972461      12.170199       1.151138       5.325590          -0.006123
          146              C       0.306374       6.311901       5.561137      -0.193575      32.287277 0.46343461E+03  0.11121865E+05                                 8.940277                            7.270989       0.017374       1.981038                    0.998626      30.241944      89.171490       0.596605       0.427789      -1.052201       0.004331       0.006467      -0.004460       0.008970       0.017895       0.003675       0.005622      -0.027567       0.032505      -0.028023       0.006635       0.021388             10.171134      12.129170      -3.871487       1.482328      12.637904       0.277225       5.746327           0.002050
          147              C       1.645679       6.220680       5.895828       0.118320      32.964526 0.40401083E+03  0.93228399E+04                                 9.172882                            6.835636      -0.108613       1.983568                    0.999455      26.248564      74.684532       0.612005       0.433707      -1.053761      -0.002531       0.003871      -0.001720       0.004934       0.003459      -0.013228      -0.008998       0.004451      -0.004807      -0.014724      -0.003229       0.017953             11.369396      12.325699      -6.005789       1.049459      16.227563       0.424279       5.554928          -0.009853
          148              C       2.254777       7.390821       6.275454      -0.194975      32.289646 0.44754395E+03  0.10610566E+05                                 8.862400                            7.091118       0.210936       2.042797                    0.999555      29.709560      86.094569       0.613166       0.421333      -1.059859      -0.004350       0.004071      -0.005751       0.008281       0.004142       0.002538       0.000670       0.047403       0.004778      -0.024864       0.001296       0.023569             10.127646       9.970737      -3.726026       0.745327      14.997677       0.883672       5.414523           0.002095
          149              C       1.533421       8.568673       6.306444       0.088487      26.360959 0.33689321E+03  0.74627623E+04                                 7.830109                            6.202511       0.169440       2.065625                    0.999784      26.273180      74.340025       0.645691       0.428227      -1.052314      -0.043875      -0.016502      -0.012373       0.048481       0.030014      -0.006683       0.002493       0.011577       0.075216      -0.043660       0.016630       0.027030              8.990134       8.858346      -2.871723       0.880781      13.087564       0.866822       5.024494          -0.007242
          150              C       2.390781       4.947813       5.849343       0.065004      34.222534 0.41539178E+03  0.96421194E+04                                 9.332249                            6.886233      -0.070710       1.993754                    0.999417      26.632851      75.740860       0.616389       0.428092      -1.058313       0.001572      -0.006746       0.000204       0.006930      -0.008491       0.005934       0.003500      -0.013187      -0.040287      -0.017060      -0.000415       0.017475             11.587463      12.800117      -5.551464      -1.080721      16.558570      -0.573787       5.403701          -0.001247
          151              C       1.755061       3.725711       6.038381      -0.131830      32.438416 0.44954538E+03  0.10715074E+05                                 9.003669                            7.186407      -0.013205       1.969902                    0.999172      29.943901      88.214309       0.596490       0.430806      -1.049542       0.024665      -0.015567       0.007392       0.030089      -0.000298      -0.007769      -0.002188       0.041411       0.005615      -0.021869      -0.000808       0.022677             10.278072      10.878982      -3.493170      -0.828340      14.660961      -0.843005       5.294272          -0.001286
          152              C       2.464783       2.552045       6.016688      -0.138096      32.020085 0.43422492E+03  0.10251151E+05                                 8.877386                            7.022914       0.035877       1.983390                    0.999460      29.806086      87.126514       0.609112       0.425943      -1.053492      -0.006053       0.028905       0.002394       0.029629       0.027723      -0.009602       0.001981      -0.020664      -0.003129      -0.031734       0.001137       0.030596             10.224506      11.810189      -4.557025      -1.213868      13.562718      -0.201459       5.300610          -0.001019
          153              C       3.830984       2.547275       5.809056       0.069664      35.503899 0.41140701E+03  0.95236172E+04                                 9.588536                            6.858266      -0.078022       1.994083                    0.999400      26.486305      75.143538       0.617145       0.428734      -1.058251      -0.005823       0.005204      -0.010141       0.012800      -0.014525       0.005505       0.006676      -0.008074      -0.019137      -0.018031      -0.000409       0.018440             12.235584      11.971036      -5.706875      -1.119784      19.198985      -0.262025       5.536733          -0.001528
          154              C       4.462230       3.754623       5.618468      -0.126204      32.292133 0.44024193E+03  0.10447293E+05                                 8.995486                            7.115934      -0.022556       1.972719                    0.998817      29.714588      87.584208       0.598398       0.431324      -1.048354      -0.025373       0.021287      -0.018685       0.038027      -0.004816      -0.007865       0.002087       0.042305       0.044878      -0.029207       0.006548       0.022659             10.307381      10.090805      -2.453602      -0.565948      15.512097      -0.921382       5.319241          -0.001236
          155              C       3.744336       4.938460       5.624666      -0.129429      32.904168 0.45323730E+03  0.10851174E+05                                 9.159538                            7.258627      -0.150928       1.929280                    0.998431      30.123656      89.640625       0.586868       0.435928      -1.043939       0.008529      -0.031723      -0.009483       0.034191       0.015678      -0.002973       0.005483      -0.035964       0.025135      -0.028650       0.007611       0.021039             10.544302      12.949504      -3.826685      -1.153849      13.147160      -0.540940       5.536244          -0.001402
          156              C       4.593024       1.282630       5.793561       0.130025      34.490106 0.40168446E+03  0.92494472E+04                                 9.484667                            6.828353      -0.186741       1.964122                    0.999373      26.007622      73.755062       0.611079       0.435289      -1.053524       0.005947      -0.002888      -0.009764       0.011791       0.002990      -0.015982      -0.014636       0.004033       0.013077      -0.019188      -0.005263       0.024451             12.119275      10.823006      -6.060930       1.051010      19.332428       1.274388       6.202392          -0.009813
          157              C       4.057854       0.109627       5.313218      -0.188250      32.129435 0.43544706E+03  0.10260555E+05                                 8.856584                            6.997850       0.157453       2.027132                    0.999442      29.616673      85.760495       0.616376       0.421721      -1.058864       0.010776       0.000143      -0.005641       0.012164       0.007302       0.008534      -0.008835       0.047048       0.007877      -0.029195       0.003483       0.025711             10.330620       8.297698      -3.394146       0.797694      16.447452       1.801193       6.246710           0.001816
          158              C       4.805477      -1.040094       5.305470       0.093068      25.904443 0.33906587E+03  0.75451818E+04                                 7.824220                            6.284890       0.056920       2.036320                    0.999454      26.372401      75.514613       0.630054       0.436860      -1.043994       0.042847       0.016422       0.022762       0.051222       0.036410      -0.013147      -0.001246       0.004321       0.101132      -0.054091       0.014292       0.039799              8.931579       8.077355      -2.408698       1.326739      12.902404       0.890411       5.814977          -0.006785
          159              C       6.581098       0.026839       6.201078       0.097126      25.234994 0.32101103E+03  0.70394697E+04                                 7.624408                            6.071875       0.156298       2.069102                    0.999677      26.026982      73.745468       0.648529       0.430682      -1.048743      -0.037667      -0.031127      -0.016261       0.051499       0.020024      -0.007796      -0.010433       0.055899       0.101367      -0.051954       0.012427       0.039527              8.645255       8.653079      -2.411986       1.419974      12.050667       1.083052       5.232019          -0.006861
          160              C       5.901054       1.212935       6.244464      -0.190003      31.632252 0.43550772E+03  0.10241633E+05                                 8.690958                            6.956594       0.283745       2.067298                    0.999721      29.391817      84.465798       0.625034       0.416705      -1.064184      -0.003952      -0.009273      -0.005635       0.011548       0.023320       0.001765      -0.003209      -0.022817       0.022788      -0.030031       0.007649       0.022382              9.866456      10.147160      -3.773263       1.600047      13.690592       0.723694       5.761614           0.001846
          161              C      -3.359297       9.805134       6.932440       0.579419      24.399410 0.25172109E+03  0.52451167E+04                                 7.797333                            5.667744      -0.140729       2.006600                    0.999213      22.911268      65.318876       0.614240       0.478555      -1.011602       0.057908       0.035346       0.002112       0.067876      -0.049923       0.019034      -0.045274      -0.060479       0.018528      -0.062118      -0.023286       0.085404              9.410258      10.551906       2.942372      -0.894826       8.696734       2.677804       8.982134          -0.001318
          162              C      -4.654439       9.043998       6.824130      -0.021093      37.072350 0.42905088E+03  0.99634338E+04                                 9.571234                            6.827479       0.121253       2.044932                    0.999367      26.863302      74.524131       0.647385       0.407421      -1.079728      -0.042826      -0.020334       0.000011       0.047408      -0.006362      -0.001195      -0.004280      -0.009750       0.047572      -0.016223      -0.000559       0.016782             11.783627      15.154881       5.664873       0.136285      11.488433       3.727187       8.707568           0.004550
          163              C      -5.705038       9.330329       7.680846      -0.087247      33.222742 0.40530552E+03  0.93810979E+04                                 9.048384                            6.776770       0.030980       1.994848                    0.999640      28.527467      81.886073       0.622789       0.424907      -1.056816      -0.001458      -0.024236      -0.006790       0.025211      -0.013659       0.009907       0.003372      -0.026316       0.049490      -0.029579       0.010649       0.018930             10.480410      13.670690       4.470315      -0.430176       9.947029       2.895800       7.823511          -0.000992
          164              C      -6.874963       8.635556       7.592525      -0.108620      32.483712 0.40346400E+03  0.93254948E+04                                 8.835351                            6.710192       0.068294       1.997275                    0.999682      28.947808      82.966434       0.633203       0.418501      -1.061105       0.026047       0.005480      -0.013961       0.030056      -0.034443      -0.015291       0.009602       0.001241       0.067373      -0.045912       0.005347       0.040565             10.103313      12.874517       4.653815      -0.226456      10.184794       2.724069       7.250626           0.000192
          165              C      -6.979657       7.614955       6.667476      -0.067119      36.981525 0.48299038E+03  0.11583105E+05                                 9.664617                            7.340597      -0.110844       1.954663                    0.998981      28.405273      80.763845       0.610470       0.418365      -1.069812       0.043466       0.037776      -0.001264       0.057601       0.010264       0.015754      -0.004869       0.013877      -0.035074      -0.023174       0.000401       0.022773             11.518365      15.309783       5.170960      -1.619103      10.584253       2.359081       8.661060          -0.002669
          166              C      -5.956267       7.299945       5.840046      -0.110791      33.003405 0.42483969E+03  0.99948798E+04                                 9.059173                            6.967899      -0.068119       1.953688                    0.999437      29.622822      87.006393       0.607496       0.428558      -1.049783       0.019130       0.029557       0.011337       0.036987      -0.023627       0.008724      -0.000192      -0.053844       0.045697      -0.044535       0.015510       0.029025             10.418154      14.007541       3.862000      -1.357895       8.705001       2.324223       8.541921          -0.000044
          167              C      -4.784321       8.025748       5.902026      -0.095093      34.818930 0.42779129E+03  0.10056346E+05                                 9.409182                            7.004605      -0.080061       1.957057                    0.999371      29.048816      84.586540       0.605803       0.430097      -1.051493      -0.029237      -0.001156       0.007337       0.030166      -0.016158      -0.002065      -0.024537       0.006925       0.041011      -0.033161       0.002623       0.030538             11.193200      13.573708       4.648743       0.077087      11.052030       3.808995       8.953862          -0.001357
          168              C       7.203958       5.641832       8.003141      -0.077311      34.506826 0.50793266E+03  0.12340567E+05                                 9.240189                            7.563905      -0.138040       1.944144                    0.998922      28.748049      82.379877       0.596843       0.422394      -1.066821      -0.001644      -0.035494       0.046265       0.058335      -0.002453       0.011950      -0.012086       0.004349       0.037556      -0.015065      -0.008182       0.023247             10.223896       6.275227      -0.951720      -1.331009      11.120668      -3.739645      13.275792          -0.001873
          169              C       6.683561       6.096379       9.211747      -0.103086      29.812210 0.40702617E+03  0.94180924E+04                                 8.319916                            6.741259       0.185744       2.036903                    0.999806      28.758432      82.170880       0.632229       0.418688      -1.062161       0.006693      -0.027885       0.008644       0.029952      -0.013353      -0.004892       0.029394       0.007366      -0.089671      -0.045249       0.007986       0.037263              9.024717       5.874502      -1.267864      -0.881307       9.023201      -3.036808      12.176447          -0.000039
          170              C       6.845048       5.325897      10.330482      -0.099366      29.685725 0.39630969E+03  0.91072282E+04                                 8.314689                            6.662951       0.127274       2.022499                    0.999759      28.433472      80.907171       0.634490       0.420078      -1.061507       0.011509       0.004028      -0.022494       0.025587       0.000541      -0.008441       0.020849       0.018372       0.013507      -0.026628       0.004709       0.021919              9.065564       5.644844      -1.819282       0.004960       9.806405      -3.329851      11.745445          -0.000378
          171              C       7.480313       4.110445      10.270052       0.006158      34.281055 0.42053785E+03  0.97309575E+04                                 9.165505                            6.829847       0.046880       2.029511                    0.999347      26.551612      73.875244       0.636367       0.415957      -1.072598       0.000738       0.025878      -0.032603       0.041631       0.016313       0.006764       0.011185       0.000010      -0.024761      -0.015595      -0.009686       0.025281             10.890613       5.970360      -2.071032       0.280012      10.485615      -4.570816      16.215864           0.001170
          172              C       7.951064       3.659702       9.049050      -0.100414      30.366513 0.40655263E+03  0.94089900E+04                                 8.468160                            6.756284       0.197281       2.047072                    0.999792      28.484282      81.525480       0.628564       0.421047      -1.060153      -0.011231       0.022439      -0.007558       0.026206      -0.003204       0.005152       0.011131      -0.008282      -0.058257      -0.023965       0.006511       0.017454              9.363477       5.572056      -1.472854      -0.602569       9.265188      -2.938937      13.253188          -0.000416
          173              C       7.819155       4.421383       7.931864      -0.103742      29.323887 0.40429438E+03  0.93623714E+04                                 8.257268                            6.737026       0.116937       2.014582                    0.999790      28.923596      83.349380       0.628272       0.420988      -1.058076      -0.008718       0.000103       0.030658       0.031874       0.002756      -0.014779       0.036418       0.020822      -0.012137      -0.045299       0.011077       0.034222              8.938106       5.426155      -1.358579      -0.327865       9.928163      -3.170193      11.460002          -0.000124
          174              C       7.680524       3.294597      11.518944       0.548431      23.406337 0.25726442E+03  0.53641864E+04                                 7.546395                            5.658493      -0.055232       2.029179                    0.999353      22.867345      64.204718       0.629403       0.466717      -1.022835       0.011546      -0.030377       0.042097       0.053181       0.006397      -0.025822       0.012173       0.149443      -0.179718      -0.070469      -0.038294       0.108763              9.004022       4.669192      -0.653234       1.423504       8.625403      -2.858160      13.717472          -0.007017
          175              C      -0.420938       7.368770       2.147600       0.091355      26.385767 0.34985363E+03  0.78640289E+04                                 7.967016                            6.429125      -0.113839       1.979416                    0.999049      26.763478      77.586662       0.615033       0.443046      -1.038004      -0.009636      -0.052989      -0.008917       0.054591      -0.012224      -0.008460      -0.004759      -0.040984       0.091096      -0.040302       0.008448       0.031853              9.020256      13.408501       0.028754       0.513035       8.326681       1.416895       5.325586          -0.006128
          176              C       0.940722       7.408525       2.186337      -0.193573      32.287226 0.46343339E+03  0.11121829E+05                                 8.940268                            7.270979       0.017376       1.981039                    0.998626      30.241899      89.171315       0.596606       0.427789      -1.052201      -0.003446      -0.006978       0.004461       0.008971       0.020912       0.003041       0.005988      -0.017073       0.032505      -0.028023       0.006635       0.021387             10.171124      15.857812      -1.726982      -0.498717       8.909240       1.423171       5.746319           0.002052
          177              C       1.687526       6.293024       1.851646       0.118321      32.964507 0.40401084E+03  0.93228402E+04                                 9.172881                            6.835639      -0.108614       1.983568                    0.999455      26.248552      74.684500       0.612004       0.433707      -1.053761      -0.004617       0.000264       0.001721       0.004934      -0.000184      -0.001205      -0.015952      -0.008218      -0.004805      -0.014724      -0.003230       0.017953             11.369393      20.448863      -1.333824      -0.155436       8.104390       1.121257       5.554927          -0.009856
          178              C       0.976860       5.181635       1.472020      -0.194975      32.289591 0.44754338E+03  0.10610549E+05                                 8.862390                            7.091114       0.210937       2.042797                    0.999555      29.709536      86.094475       0.613166       0.421333      -1.059859      -0.005698       0.001741       0.005752       0.008282      -0.018403      -0.000684       0.002534      -0.030997       0.004778      -0.024864       0.001296       0.023568             10.127632      16.968762       0.298836       0.394418       7.999615       1.086654       5.414518           0.002097
          179              C      -0.403807       5.219711       1.441030       0.088486      26.360897 0.33689248E+03  0.74627415E+04                                 7.830095                            6.202504       0.169452       2.065630                    0.999784      26.273146      74.339882       0.645691       0.428227      -1.052314      -0.007570       0.046260       0.012373       0.048481       0.010090       0.005494      -0.004550      -0.057709       0.075217      -0.043661       0.016631       0.027030              8.990116      14.518505       0.383683       0.312282       7.427357       1.195669       5.024485          -0.007245
          180              C       3.162396       6.281734       1.898131       0.065005      34.222477 0.41539123E+03  0.96421024E+04                                 9.332235                            6.886226      -0.070711       1.993754                    0.999417      26.632827      75.740747       0.616389       0.428091      -1.058313       0.006632       0.002001      -0.000204       0.006930       0.001429       0.000075       0.006889       0.021310      -0.040287      -0.017060      -0.000415       0.017475             11.587442      20.422777      -1.167332       0.041421       8.935855      -1.222896       5.403694          -0.001246
          181              C       3.904832       7.442106       1.709093      -0.131829      32.438388 0.44954515E+03  0.10715067E+05                                 9.003664                            7.186406      -0.013205       1.969902                    0.999172      29.943883      88.214246       0.596490       0.430806      -1.049542       0.025791      -0.013620      -0.007391       0.030089      -0.018047       0.001976      -0.007825      -0.020309       0.005616      -0.021869      -0.000807       0.022676             10.278065      16.740240      -0.122109      -0.317781       8.799685      -1.138340       5.294271          -0.001287
          182              C       5.276070       7.412028       1.730786      -0.138095      32.020067 0.43422488E+03  0.10251150E+05                                 8.877383                            7.022914       0.035878       1.983391                    0.999460      29.806075      87.126468       0.609112       0.425943      -1.053492      -0.028074      -0.009163      -0.002394       0.029629       0.022871       0.006504      -0.007336      -0.037533      -0.003128      -0.031734       0.001137       0.030596             10.224499      17.066007      -1.534178       0.430554       8.306883      -1.152685       5.300608          -0.001018
          183              C       5.961343       6.230110       1.938418       0.069664      35.503910 0.41140707E+03  0.95236189E+04                                 9.588536                            6.858266      -0.078022       1.994083                    0.999400      26.486306      75.143537       0.617146       0.428734      -1.058252      -0.007415       0.002453       0.010142       0.012800      -0.003815       0.003042       0.008100       0.029170      -0.019137      -0.018031      -0.000409       0.018440             12.235585      22.335180       0.253976       0.331144       8.834841      -1.101324       5.536733          -0.001530
          184              C       5.229465       5.080973       2.129006      -0.126204      32.292148 0.44024223E+03  0.10447301E+05                                 8.995490                            7.115938      -0.022558       1.972718                    0.998817      29.714579      87.584184       0.598398       0.431324      -1.048354      -0.031103       0.011382       0.018685       0.038027      -0.020705       0.005730      -0.005777      -0.012949       0.044879      -0.029207       0.006549       0.022659             10.307386      16.285365       1.109143      -0.516543       9.317550      -0.949961       5.319244          -0.001235
          185              C       3.845336       5.113064       2.122808      -0.129429      32.904159 0.45323711E+03  0.10851169E+05                                 9.159538                            7.258627      -0.150931       1.929280                    0.998431      30.123646      89.640598       0.586868       0.435928      -1.043938       0.031752       0.008423       0.009483       0.034191       0.023427       0.006235       0.000157      -0.009018       0.025136      -0.028650       0.007611       0.021039             10.544302      16.405666      -1.838901       0.106353       9.690997      -1.269912       5.536244          -0.001403
          186              C       7.437529       6.200039       1.953913       0.130028      34.490079 0.40168391E+03  0.92494315E+04                                 9.484663                            6.828349      -0.186741       1.964122                    0.999373      26.007603      73.755001       0.611079       0.435290      -1.053523       0.005468      -0.003715       0.009764       0.011791      -0.000239      -0.004719      -0.021151      -0.007198       0.013079      -0.019188      -0.005264       0.024452             12.119270      22.456118       0.629757       0.580709       7.699305       1.546430       6.202388          -0.009808
          187              C       8.187535       7.248769       2.434256      -0.188248      32.129390 0.43544651E+03  0.10260538E+05                                 8.856577                            6.997846       0.157454       2.027133                    0.999442      29.616636      85.760352       0.616376       0.421721      -1.058864       0.005249      -0.009412       0.005642       0.012164      -0.016661      -0.011914       0.002992      -0.036281       0.007877      -0.029194       0.003484       0.025710             10.330610      17.355458       1.815360       1.163666       7.389666       1.589490       6.246705           0.001814
          188              C       9.556912       7.173899       2.442004       0.093070      25.904362 0.33906480E+03  0.75451508E+04                                 7.824201                            6.284878       0.056932       2.036325                    0.999454      26.372331      75.514336       0.630055       0.436860      -1.043994       0.007126      -0.045329      -0.022762       0.051222       0.016441       0.005474      -0.012017      -0.065115       0.101130      -0.054090       0.014292       0.039799              8.931555      13.785011       0.874035       0.110389       7.194691       1.594008       5.814964          -0.006779
          189              C       9.517297       5.102762       1.546396       0.097126      25.234934 0.32101020E+03  0.70394458E+04                                 7.624394                            6.071866       0.156309       2.069106                    0.999677      26.026931      73.745258       0.648529       0.430682      -1.048743       0.008203       0.048171       0.016260       0.051499      -0.014089      -0.005157      -0.011959      -0.062727       0.101367      -0.051954       0.012427       0.039527              8.645238      13.290953       0.255460       0.230899       7.412754       1.770873       5.232009          -0.006856
          190              C       8.150081       5.100917       1.503010      -0.190002      31.632211 0.43550703E+03  0.10241612E+05                                 8.690949                            6.956588       0.283748       2.067299                    0.999721      29.391777      84.465633       0.625035       0.416705      -1.064184       0.006068       0.008048       0.005635       0.011547       0.021588      -0.003662      -0.000071      -0.028838       0.022790      -0.030031       0.007649       0.022381              9.866446      16.071271      -0.366054      -0.170390       7.766458       1.747810       5.761608           0.001844
          191              C      -3.914967       8.844526       0.815034       0.579421      24.399389 0.25172082E+03  0.52451117E+04                                 7.797335                            5.667745      -0.140746       2.006595                    0.999212      22.911295      65.319035       0.614240       0.478556      -1.011601      -0.001767      -0.067820      -0.002113       0.067876       0.001033      -0.048735      -0.006072       0.116718       0.018530      -0.062119      -0.023286       0.085404              9.410261       6.614591       0.677856       2.767387      12.634062       0.559368       8.982129          -0.001320
          192              C      -3.900884      10.346699       0.923344      -0.021092      37.072327 0.42905033E+03  0.99634182E+04                                 9.571234                            6.827476       0.121256       2.044933                    0.999367      26.863282      74.524080       0.647385       0.407421      -1.079728      -0.003725       0.047261      -0.000012       0.047408       0.001014      -0.003115      -0.003169       0.015901       0.047574      -0.016224      -0.000559       0.016783             11.783630       7.503281       1.264120       3.162979      19.140040       1.976379       8.707570           0.004549
          193              C      -4.672881      11.114660       0.066628      -0.087246      33.222749 0.40530538E+03  0.93810946E+04                                 9.048388                            6.776770       0.030978       1.994847                    0.999640      28.527465      81.886090       0.622788       0.424907      -1.056815       0.020283       0.013346       0.006789       0.025211       0.004505      -0.002016       0.010270       0.036843       0.049489      -0.029578       0.010648       0.018930             10.480417       7.008630       0.638686       2.724704      16.609108       1.070844       7.823514          -0.000992
          194              C      -4.653897      12.475201       0.154949      -0.108621      32.483738 0.40346422E+03  0.93255014E+04                                 8.835355                            6.710193       0.068294       1.997275                    0.999682      28.947824      82.966491       0.633203       0.418501      -1.061105       0.008236      -0.025311       0.013961       0.030056      -0.017857       0.015947      -0.008468       0.058919       0.067374      -0.045912       0.005347       0.040565             10.103319       6.830784       1.177809       2.474272      16.228543       1.161817       7.250629           0.000192
          195              C      -3.821382      13.074789       1.079998      -0.067120      36.981540 0.48299071E+03  0.11583115E+05                                 9.664619                            7.340599      -0.110844       1.954663                    0.998981      28.405286      80.763890       0.610470       0.418365      -1.069812      -0.011076      -0.056512       0.001264       0.057601      -0.000836      -0.012075       0.011229      -0.024722      -0.035074      -0.023174       0.000400       0.022773             11.518368       7.289276       0.558030       2.852206      18.604762      -0.227370       8.661065          -0.002670
          196              C      -3.038090      12.344713       1.907428      -0.110790      33.003378 0.42483927E+03  0.99948672E+04                                 9.059167                            6.967895      -0.068118       1.953688                    0.999437      29.622807      87.006333       0.607497       0.428558      -1.049783      -0.016084      -0.031319      -0.011336       0.036988       0.011389      -0.004516       0.007467       0.067921       0.045698      -0.044535       0.015511       0.029024             10.418148       6.684858      -0.349576       2.691757      16.027667      -0.018317       8.541919          -0.000044
          197              C      -3.082965      10.966949       1.845448      -0.095094      34.818912 0.42779104E+03  0.10056338E+05                                 9.409177                            7.004602      -0.080058       1.957058                    0.999371      29.048807      84.586493       0.605803       0.430097      -1.051493      -0.013575       0.025921      -0.007337       0.030166      -0.011118      -0.020240      -0.014023       0.024449       0.041012      -0.033160       0.002623       0.030537             11.193195       7.660629       1.247886       3.263406      16.965096       1.965849       8.953860          -0.001358
          198              C       1.817823      -3.669392      15.239281      -0.077309      34.506774 0.50793192E+03  0.12340544E+05                                 9.240179                            7.563899      -0.138039       1.944145                    0.998922      28.748020      82.379758       0.596843       0.422393      -1.066821       0.029948       0.019121      -0.046265       0.058335      -0.003113      -0.016435       0.004334       0.002052       0.037555      -0.015065      -0.008182       0.023247             10.223881      10.738881       1.615513      -2.578122       6.656997      -3.018231      13.275765          -0.001869
          199              C       1.164346      -3.444905      14.030675      -0.103086      29.812184 0.40702596E+03  0.94180861E+04                                 8.319912                            6.741258       0.185745       2.036903                    0.999806      28.758417      82.170825       0.632229       0.418689      -1.062161       0.027509       0.008101      -0.008645       0.029952      -0.009898       0.027920       0.010415       0.019379      -0.089671      -0.045249       0.007987       0.037263              9.024710       9.336434       0.723238      -2.193073       5.561265      -2.278002      12.176431          -0.000040
          200              C       1.912753      -3.200756      12.911940      -0.099365      29.685682 0.39630923E+03  0.91072142E+04                                 8.314680                            6.662946       0.127278       2.022500                    0.999759      28.433446      80.907059       0.634490       0.420078      -1.061507       0.002246      -0.011986       0.022494       0.025587      -0.007668       0.022282       0.003078      -0.010175       0.013505      -0.026628       0.004710       0.021918              9.065553      10.344491       0.883690      -2.888961       5.106741      -1.655840      11.745426          -0.000375
          201              C       3.283092      -3.145457      12.972370       0.006156      34.281065 0.42053820E+03  0.97309665E+04                                 9.165504                            6.829847       0.046882       2.029511                    0.999347      26.551624      73.875258       0.636367       0.415956      -1.072598      -0.022065      -0.013542       0.032603       0.041631       0.008199       0.006323       0.011441      -0.028207      -0.024760      -0.015595      -0.009687       0.025282             10.890609      11.153390       0.909950      -4.101822       5.302575      -2.036114      16.215862           0.001168
          202              C       3.908519      -3.328806      14.193372      -0.100413      30.366514 0.40655273E+03  0.94089933E+04                                 8.468161                            6.756286       0.197281       2.047072                    0.999792      28.484287      81.525504       0.628564       0.421047      -1.060153      -0.025051      -0.001452       0.007559       0.026207       0.001968       0.007081       0.010016       0.009702      -0.058259      -0.023966       0.006512       0.017454              9.363477       9.620284       0.855450      -2.247206       5.216964      -1.987588      13.253183          -0.000413
          203              C       3.182488      -3.594207      15.310558      -0.103741      29.323887 0.40429443E+03  0.93623726E+04                                 8.257267                            6.737026       0.116937       2.014582                    0.999790      28.923589      83.349348       0.628272       0.420988      -1.058076      -0.004436       0.007505      -0.030658       0.031874      -0.007613       0.038936       0.005346      -0.015235      -0.012137      -0.045299       0.011077       0.034221              8.938105       9.983428       1.262496      -2.584630       5.370894      -1.864754      11.459994          -0.000126
          204              C       4.090129      -2.912259      11.723478       0.548429      23.406369 0.25726470E+03  0.53641923E+04                                 7.546400                            5.658495      -0.055230       2.029181                    0.999353      22.867314      64.204579       0.629403       0.466716      -1.022836       0.032089       0.005136      -0.042097       0.053182      -0.061368       0.023424      -0.016315      -0.086209      -0.179713      -0.070465      -0.038294       0.108760              9.004030       8.206658       1.381310      -3.187319       5.087939      -0.191005      13.717494          -0.007015
          205              S      -2.432959       1.422965       8.915328       0.971238      79.320999 0.14727703E+04  0.44978472E+05                                13.139548                           10.692558       0.614979       1.989626                    0.999294      50.396807     143.295877       0.688933       0.291112      -1.215479       0.078755      -0.007507       0.073050       0.107680       0.004364      -0.011177       0.007465      -0.011852       0.028929      -0.018314       0.001878       0.016436             15.181980      17.497733       3.668708       0.526270      13.446866      -1.882911      14.601340          -0.000978
          206              S       0.670348       6.787773      14.327094       0.971238      79.320973 0.14727703E+04  0.44978473E+05                                13.139545                           10.692559       0.614980       1.989627                    0.999294      50.396796     143.295837       0.688933       0.291112      -1.215479       0.045772      -0.064527      -0.073050       0.107680       0.007317       0.012043      -0.005967      -0.001583       0.028931      -0.018314       0.001878       0.016436             15.181974      11.282681       0.094169      -1.894588      19.661899      -0.482552      14.601342          -0.000978
          207              S       7.121110       6.681626       6.579620       0.971238      79.320992 0.14727702E+04  0.44978471E+05                                13.139548                           10.692558       0.614979       1.989626                    0.999294      50.396803     143.295862       0.688933       0.291112      -1.215479      -0.078755       0.007507      -0.073050       0.107680       0.004364      -0.011177       0.007464      -0.011852       0.028930      -0.018314       0.001878       0.016436             15.181978      17.497731       3.668706       0.526269      13.446863      -1.882913      14.601341          -0.000978
          208              S       4.017803       1.316818       1.167854       0.971238      79.320952 0.14727700E+04  0.44978459E+05                                13.139543                           10.692558       0.614981       1.989627                    0.999294      50.396784     143.295782       0.688933       0.291112      -1.215479      -0.045772       0.064526       0.073050       0.107680       0.007317       0.012042      -0.005967      -0.001582       0.028931      -0.018314       0.001878       0.016436             15.181970      11.282677       0.094169      -1.894584      19.661902      -0.482548      14.601331          -0.000978
          209              N       4.437349      -0.549629       9.533267      -0.232715      35.820674 0.53564787E+03  0.13055043E+05                                 9.157040                            7.535232       0.067498       2.043298                    0.998900      28.161236      78.195586       0.632211       0.397507      -1.094165      -0.077305       0.134265       0.002306       0.154947       0.063721       0.015803       0.007994       0.072475       0.099173      -0.089842       0.023636       0.066206             10.562941      10.372437      -2.193717       1.080613      14.978946       1.205241       6.337440           0.026874
          210              N      -1.373039       9.214653       9.737025      -0.240161      34.735264 0.53643658E+03  0.13072358E+05                                 8.943177                            7.529605       0.124552       2.056054                    0.999409      28.296841      78.434640       0.634181       0.396330      -1.095539       0.086083      -0.139575      -0.005810       0.164089       0.067971       0.009305       0.005610       0.072999       0.115678      -0.096431       0.033680       0.062751             10.093562       9.860334      -1.919695       1.718403      13.708244       1.174137       6.712109           0.024003
          211              N       5.805581       1.815688      13.709155      -0.232727      35.821265 0.53565875E+03  0.13055378E+05                                 9.157150                            7.535318       0.067461       2.043282                    0.998900      28.161519      78.196662       0.632206       0.397508      -1.094164      -0.154934       0.000073      -0.002307       0.154951       0.000724      -0.000950       0.017684      -0.146607       0.099174      -0.089845       0.023637       0.066208             10.563079      15.730331       0.887716       0.506027       9.621393       1.537637       6.337513           0.026877
          212              N      -5.555465       1.984328      13.505397      -0.240171      34.735587 0.53644320E+03  0.13072564E+05                                 8.943248                            7.529668       0.124507       2.056039                    0.999409      28.296996      78.435289       0.634176       0.396332      -1.095538       0.163912      -0.005034       0.005810       0.164092       0.002634       0.000224       0.010865      -0.154211       0.115678      -0.096430       0.033678       0.062752             10.093646      14.411237       0.697648       0.161071       9.157539       2.074995       6.712162           0.024009
          213              N       0.250802       8.654220       5.961681      -0.232713      35.820735 0.53564911E+03  0.13055080E+05                                 9.157051                            7.535243       0.067494       2.043296                    0.998900      28.161258      78.195665       0.632210       0.397508      -1.094165       0.077306      -0.134266      -0.002308       0.154948       0.063723       0.015803       0.007993       0.072474       0.099171      -0.089843       0.023636       0.066207             10.562952      10.372451      -2.193712       1.080617      14.978958       1.205239       6.337448           0.026875
          214              N       6.061190      -1.110062       5.757923      -0.240163      34.735368 0.53643871E+03  0.13072420E+05                                 8.943190                            7.529619       0.124556       2.056054                    0.999409      28.296887      78.434763       0.634181       0.396330      -1.095540      -0.086084       0.139577       0.005808       0.164091       0.067972       0.009305       0.005611       0.072999       0.115680      -0.096432       0.033680       0.062752             10.093576       9.860347      -1.919696       1.718403      13.708262       1.174141       6.712121           0.024005
          215              N      -1.117430       6.288903       1.785793      -0.232717      35.820911 0.53565243E+03  0.13055184E+05                                 9.157088                            7.535271       0.067464       2.043286                    0.998900      28.161344      78.196021       0.632208       0.397508      -1.094165       0.154931      -0.000073       0.002308       0.154948       0.000723      -0.000950       0.017684      -0.146605       0.099169      -0.089843       0.023635       0.066208             10.562998      15.730186       0.887706       0.506018       9.621338       1.537628       6.337471           0.026878
          216              N      10.243616       6.120263       1.989551      -0.240162      34.735292 0.53643759E+03  0.13072391E+05                                 8.943196                            7.529625       0.124509       2.056042                    0.999409      28.296842      78.434724       0.634178       0.396332      -1.095538      -0.163909       0.005035      -0.005809       0.164090       0.002634       0.000225       0.010865      -0.154211       0.115674      -0.096429       0.033677       0.062752             10.093582      14.411131       0.697642       0.161072       9.157493       2.074984       6.712123           0.024006
          217              O       7.948155      -2.517968       7.630952      -0.569387      48.042452 0.68767797E+03  0.17682137E+05                                10.710108                            8.316590      -0.262234       1.945425                    0.995556      29.413576      81.478641       0.631567       0.377170      -1.118564       0.012158       0.010431       0.019829       0.025491      -0.028506       0.020241       0.005566      -0.081368       0.101709      -0.070830       0.032618       0.038212             12.987828       7.888760       1.364638       1.728171      13.916672       7.037732      17.158051           0.041672
          218              O       7.173221      -1.468374       9.430070      -0.532662      40.300406 0.59177512E+03  0.14603883E+05                                 9.449463                            7.632462       0.041149       2.070267                    0.995409      27.737185      74.411284       0.672343       0.369151      -1.128560       0.003671      -0.005182      -0.010407       0.012192      -0.027114      -0.034267      -0.024213       0.011311       0.038179      -0.057763       0.016772       0.040991             10.877601      13.799491       0.180030      -5.004812       8.437238       0.631642      10.396074           0.045490
          219              O      -1.340859       0.534529       8.754646      -0.536678      25.614074 0.42012513E+03  0.94685751E+04                                 6.799606                            6.302869       0.680353       2.277287                    0.999287      26.345536      66.429020       0.766427       0.354592      -1.145789       0.029436      -0.013131       0.005152       0.032641      -0.048230       0.003176       0.019421       0.041549      -0.076558      -0.052139      -0.013862       0.066001              7.027294       9.836728      -1.448036       0.493580       6.144417      -0.320800       5.100736          -0.000041
          220              O      -2.481177       2.249414      10.074815      -0.521582      28.320427 0.48155893E+03  0.11229850E+05                                 7.399106                            6.859970       0.616143       2.275545                    0.996753      26.269570      67.377647       0.716729       0.366460      -1.136396       0.012012       0.015109       0.034774       0.039772       0.001273       0.005659       0.050625      -0.007768       0.067100      -0.045407      -0.015250       0.060657              7.749211       6.743511       1.494589       0.898622       6.100313       1.350217      10.403807          -0.000060
          221              O      -3.045571       4.227759       2.887174      -0.546849      34.071631 0.52077092E+03  0.12439349E+05                                 8.373872                            7.082231       0.290940       2.134334                    0.997587      27.806705      73.235301       0.709954       0.361181      -1.135476      -0.001702       0.020803       0.011132       0.023655       0.008131      -0.001819       0.028521       0.095410       0.124345      -0.076065       0.027653       0.048412              9.443899       6.063238       0.172866       1.447017       6.942818       0.708129      15.325641           0.036014
          222              O      -3.107105       6.059242       4.053943      -0.537451      33.953310 0.56292875E+03  0.13634883E+05                                 8.232106                            7.317001       0.596835       2.256394                    0.995518      27.047279      70.447147       0.709029       0.356652      -1.145388      -0.003890      -0.007469      -0.002861       0.008894      -0.000705      -0.015316      -0.007704      -0.049397      -0.202108      -0.070786       0.011931       0.058854              8.840607       6.567094      -0.757900       0.475020      10.506700      -0.729968       9.448027           0.041492
          223              O      12.404836       5.186472       0.116522      -0.569399      48.042948 0.68768631E+03  0.17682414E+05                                10.710202                            8.316656      -0.262279       1.945408                    0.995556      29.413734      81.479361       0.631563       0.377171      -1.118562      -0.002978      -0.015740      -0.019829       0.025491       0.020829      -0.005267       0.020323       0.090204       0.101701      -0.070832       0.032622       0.038210             12.987948      11.238904       3.291420       5.239137      10.566719       5.006876      17.158221           0.041675
          224              O       7.966004      -0.097859      13.812352      -0.532680      40.301434 0.59179334E+03  0.14604444E+05                                 9.449614                            7.632574       0.041187       2.070270                    0.995410      27.737603      74.412667       0.672338       0.369150      -1.128561       0.006323      -0.000604       0.010406       0.012192      -0.018521      -0.003913      -0.041777       0.041194       0.038184      -0.057769       0.016781       0.040988             10.877786       9.614658      -2.226972       3.042816      12.622459      -4.023595      10.396241           0.045483
          225              O       1.984973       6.284025      14.487776      -0.536677      25.614065 0.42012494E+03  0.94685695E+04                                 6.799604                            6.302867       0.680356       2.277288                    0.999287      26.345532      66.429004       0.766427       0.354592      -1.145789       0.026058      -0.018970      -0.005153       0.032641      -0.042210       0.015252       0.012436       0.062482      -0.076558      -0.052139      -0.013862       0.066001              7.027291       8.313826      -2.323917      -0.524167       7.667312       0.267922       5.100735          -0.000041
          226              O      -0.070102       6.417534      13.167607      -0.521581      28.320395 0.48155829E+03  0.11229831E+05                                 7.399101                            6.859966       0.616141       2.275545                    0.996753      26.269552      67.377590       0.716730       0.366460      -1.136396      -0.007109      -0.017945      -0.034775       0.039773       0.003997       0.041063       0.030145       0.001706       0.067101      -0.045407      -0.015250       0.060658              7.749205       4.968321       0.473603       0.722420       7.875494       1.452139      10.403799          -0.000060
          227              O       1.076211      11.353246       4.860300      -0.546836      34.071439 0.52076721E+03  0.12439235E+05                                 8.373823                            7.082191       0.290957       2.134339                    0.997587      27.806674      73.235062       0.709959       0.361179      -1.135477      -0.018884      -0.008898      -0.011131       0.023657      -0.037145       0.025629       0.012641      -0.062036       0.124350      -0.076064       0.027652       0.048413              9.443842       6.574726       0.467062      -0.107577       6.431255       1.607393      15.325546           0.036017
          228              O      -0.542095      10.493476       3.693531      -0.537457      33.953396 0.56293083E+03  0.13634951E+05                                 8.232137                            7.317029       0.596794       2.256381                    0.995517      27.047275      70.447256       0.709025       0.356653      -1.145387       0.004535       0.007095       0.002862       0.008894       0.020995       0.000957      -0.017116       0.026058      -0.202105      -0.070784       0.011930       0.058855              8.840641      10.182587       1.321502      -0.869612       6.891270       0.047837       9.448068           0.041494
          229              O      -3.260004      10.622559       7.863996      -0.569400      48.042557 0.68767938E+03  0.17682199E+05                                10.710167                            8.316631      -0.262314       1.945401                    0.995556      29.413584      81.478979       0.631562       0.377173      -1.118561      -0.012155      -0.010430      -0.019829       0.025489      -0.028504       0.020244       0.005564      -0.081369       0.101706      -0.070830       0.032617       0.038212             12.987903       7.888801       1.364653       1.728191      13.916755       7.037779      17.158154           0.041674
          230              O      -2.485070       9.572965       6.064878      -0.532648      40.300428 0.59177561E+03  0.14603890E+05                                 9.449441                            7.632445       0.041206       2.070283                    0.995410      27.737234      74.411260       0.672346       0.369149      -1.128563      -0.003672       0.005180       0.010406       0.012191      -0.027117      -0.034267      -0.024217       0.011308       0.038172      -0.057768       0.016778       0.040990             10.877577      13.799452       0.180023      -5.004803       8.437220       0.631646      10.396058           0.045490
          231              O       6.029010       7.570062       6.740302      -0.536678      25.614054 0.42012471E+03  0.94685631E+04                                 6.799602                            6.302866       0.680356       2.277288                    0.999287      26.345525      66.428981       0.766428       0.354592      -1.145789      -0.029436       0.013131      -0.005153       0.032641      -0.048230       0.003176       0.019421       0.041550      -0.076558      -0.052139      -0.013862       0.066001              7.027290       9.836721      -1.448036       0.493579       6.144414      -0.320800       5.100734          -0.000041
          232              O       7.169328       5.855177       5.420133      -0.521581      28.320412 0.48155862E+03  0.11229841E+05                                 7.399102                            6.859967       0.616147       2.275546                    0.996753      26.269567      67.377628       0.716730       0.366460      -1.136396      -0.012012      -0.015109      -0.034774       0.039772       0.001273       0.005659       0.050625      -0.007768       0.067100      -0.045407      -0.015250       0.060657              7.749206       6.743508       1.494588       0.898621       6.100310       1.350216      10.403801          -0.000060
          233              O       7.733722       3.876832      12.607774      -0.546844      34.071660 0.52077150E+03  0.12439362E+05                                 8.373860                            7.082221       0.290979       2.134344                    0.997587      27.806775      73.235397       0.709957       0.361179      -1.135477       0.001702      -0.020801      -0.011132       0.023654       0.008131      -0.001819       0.028523       0.095413       0.124345      -0.076067       0.027654       0.048412              9.443885       6.063229       0.172866       1.447014       6.942808       0.708134      15.325616           0.036014
          234              O       7.795256       2.045349      11.441005      -0.537470      33.953704 0.56293704E+03  0.13635140E+05                                 8.232188                            7.317071       0.596796       2.256379                    0.995518      27.047424      70.447765       0.709023       0.356653      -1.145386       0.003891       0.007470       0.002858       0.008894      -0.000705      -0.015316      -0.007702      -0.049395      -0.202114      -0.070787       0.011933       0.058854              8.840699       6.567158      -0.757910       0.475028      10.506799      -0.729984       9.448140           0.041492
          235              O      -7.716685       2.918119      15.378426      -0.569414      48.043612 0.68769745E+03  0.17682777E+05                                10.710311                            8.316734      -0.262292       1.945401                    0.995556      29.413950      81.480213       0.631558       0.377172      -1.118561       0.002978       0.015741       0.019832       0.025494       0.020827      -0.005267       0.020322       0.090205       0.101697      -0.070831       0.032622       0.038209             12.988089      11.239019       3.291462       5.239194      10.566844       5.006943      17.158406           0.041675
          236              O      -3.277853       8.202450       1.682596      -0.532660      40.300833 0.59178274E+03  0.14604111E+05                                 9.449502                            7.632490       0.041217       2.070283                    0.995410      27.737400      74.411843       0.672344       0.369149      -1.128563      -0.006324       0.000601      -0.010407       0.012192      -0.018522      -0.003911      -0.041779       0.041190       0.038181      -0.057769       0.016778       0.040990             10.877650       9.614545      -2.226945       3.042781      12.622280      -4.023541      10.396126           0.045483
          237              O       2.703178       1.820566       1.007172      -0.536678      25.614042 0.42012449E+03  0.94685569E+04                                 6.799601                            6.302865       0.680355       2.277288                    0.999287      26.345514      66.428952       0.766427       0.354592      -1.145789      -0.026059       0.018970       0.005153       0.032641      -0.042210       0.015252       0.012436       0.062483      -0.076558      -0.052139      -0.013862       0.066001              7.027288       8.313821      -2.323916      -0.524166       7.667310       0.267922       5.100733          -0.000041
          238              O       4.758253       1.687057       2.327341      -0.521580      28.320368 0.48155773E+03  0.11229814E+05                                 7.399094                            6.859960       0.616147       2.275547                    0.996753      26.269547      67.377554       0.716730       0.366460      -1.136396       0.007109       0.017945       0.034775       0.039773       0.003997       0.041064       0.030145       0.001706       0.067102      -0.045407      -0.015250       0.060658              7.749197       4.968317       0.473603       0.722420       7.875487       1.452138      10.403786          -0.000060
          239              O       3.611940      -3.248655      10.634648      -0.546833      34.071124 0.52076138E+03  0.12439062E+05                                 8.373779                            7.082158       0.290932       2.134335                    0.997587      27.806505      73.234543       0.709959       0.361180      -1.135477       0.018883       0.008895       0.011131       0.023656      -0.037142       0.025627       0.012641      -0.062034       0.124349      -0.076061       0.027650       0.048412              9.443790       6.574694       0.467060      -0.107574       6.431222       1.607382      15.325453           0.036017
          240              O       5.230246      -2.388885      11.801417      -0.537451      33.953148 0.56292567E+03  0.13634794E+05                                 8.232096                            7.316994       0.596784       2.256381                    0.995517      27.047155      70.446846       0.709027       0.356653      -1.145387      -0.004535      -0.007096      -0.002862       0.008895       0.020996       0.000955      -0.017116       0.026059      -0.202097      -0.070781       0.011927       0.058854              8.840596      10.182533       1.321496      -0.869608       6.891236       0.047837       9.448018           0.041495

******************************************************
Auxiliary information for the entire system
The total spin magnetic moment of the unit cell is   11.997485
The total net atomic charge of the unit cell is   0.000002
Accuracy of reproducing the electrostatic potential in the unit cell:
  The inner radius (bohr) =    5.0000
  The outer radius (bohr) =   12.0000
  Valid grid points have density less than (e/(bohr^3)) =    0.0001
  The number of valid grid points were=        80050
  The rms potential error without charges in kcal/mol is=      4.12999
  The rms potential error with partial charges in kcal/mol is=      1.32207
  The RRMSE value at monopole order=      0.32011
  The rms potential error with partial charges and cloud penetration in kcal/mol is=      1.33866
  The RRMSE value at monopole order with cloud penetration is=      0.32413
  The rms potential error with partial charges and atomic dipoles in kcal/mol is=      0.41628
  The RRMSE value at dipole order=      0.10079
  The rms potential error with partial charges, atomic dipoles and cloud penetration in kcal/mol is=      0.40510
  The RRMSE value at dipole order with cloud penetration=      0.09809

******************************************************
The electron densities and ab initio electrostatic potential were computed in VASP using the PBE functional and
projector augmented wave method. See the main text of the journal article for a description of computational details.
The atomic charges, dipoles, and quadrupoles were computed with the DDEC6 method as described in
(a) T. A. Manz and N. Gabaldon Limas, RSC Adv. 6 (2016) 47771-47801 DOI: 10.1039/c6ra04656h
(b) N. Gabaldon Limas and T. A. Manz, RSC Adv. 8 (2018) 2678-2707 DOI: 10.1039/c7ra11829e.
For each atom in the material, the electron cloud parameters were fit to the spherically averaged atom-in-material
electron density using radial positions for which this density was between 10^-4 and 10^-2 electrons per cubic bohr.
The polarizabilities, dispersion coefficients, and quantum Drude oscillator (QDO) parameters were fit using the MCLF method.
The magnetic structure of the system was optimized in VASP from the default ferromagnetic initial guess using spin polarization.
The atomic spin moments (ASMs) were computed on this optimized magnetic structure using the DDEC6 partition as inputs
to the method of T. A. Manz and D. S. Sholl, J. Chem. Theory Comput. 7 (2011) 4146-4164 DOI: 10.1021/ct200539n.
The RMSE and RRMSE were computed using a uniform grid with Ewald summation.
