# Supplementary material for: A collection of forcefield precursors for metal–organic frameworks
Source: RSC Adv. 2019 Nov 13;9(63):36492–507. doi: 10.1039/c9ra07327b (PMC9075174; doi:10.1039/c9ra07327b)
Supplement: RA-009-C9RA07327B-s6269 [file RA-009-C9RA07327B-s6269.xyz]

  196
jmolscript: load "" {1 1 1} spacegroup "x,y,z" unitcell [{      6.277000     0.000000     0.000000 }, {      0.000000    17.702000     0.000000 }, {     -2.697000     0.000000    20.307693 }]
Zn    -0.903778     9.076701    15.766487     0.756755
Zn    -0.003222     0.225700    14.695053     0.756755
Zn     4.483778     8.625300     4.541206     0.756755
Zn     3.583222    17.476300     5.612640     0.756755
H     -1.491180    14.002282    12.050585     0.108528
H      0.074297    13.398644    10.476739     0.102148
H      2.065057    12.474599    11.112370     0.103444
H      2.514453    12.161274    13.348247     0.107989
H      2.047480    12.515314    15.630831     0.148547
H      0.809512    13.380942    16.057293     0.151378
H     -1.479141    13.338457    15.433847     0.143436
H      3.958744    13.995201    14.284431     0.143965
H      2.666263     8.413761    14.686524     0.093063
H      1.502626     8.442084    12.743077     0.136345
H      4.589696    10.334428    11.027077     0.128427
H     -0.607979    10.261849    13.033477     0.091355
H      2.822479     9.557310     9.615693     0.116406
H      1.585489    10.183961    10.332554     0.123187
H     -2.217394     7.025924    17.523508     0.089836
H      2.552109     6.863065    19.209047     0.126889
H      1.884695    10.769897    18.912554     0.130904
H      3.471087    10.895581    17.275754     0.102278
H      4.042208     9.362588     0.800123     0.114267
H      3.818847     7.849067     0.501600     0.112841
H      0.584180     5.151282    18.410954     0.108529
H     -0.981297     4.547644    19.984801     0.102148
H      3.304943     3.623599    19.349170     0.103443
H      2.855547     3.310274    17.113293     0.107988
H      3.322520     3.664314    14.830708     0.148548
H     -1.716512     4.529942    14.404247     0.151379
H      0.572141     4.487457    15.027693     0.143436
H      1.411257     5.144201    16.177108     0.143966
H      2.703737    17.264761    15.775016     0.093064
H      3.867375    17.293084    17.718462     0.136344
H      0.780305     1.483428    19.434462     0.128426
H     -0.299021     1.410849    17.428062     0.091356
H      5.244521     0.706310     0.538154     0.116405
H     -2.492489     1.332961    20.128985     0.123187
H      1.310394    15.876924    12.938031     0.089836
H      2.817891    15.714065    11.252493     0.126888
H      3.485305     1.918897    11.548985     0.130904
H      1.898913     2.044581    13.185785     0.102275
H      4.024793     0.511588     9.353723     0.114267
H      4.248153    16.700067     9.652246     0.112841
H      5.071180     3.699718     8.257108     0.108528
H      3.505703     4.303356     9.830954     0.102149
H      1.514943     5.227401     9.195323     0.103444
H      1.065547     5.540726     6.959446     0.107988
H      1.532520     5.186686     4.676862     0.148547
H      2.770488     4.321058     4.250400     0.151378
H      5.059141     4.363543     4.873846     0.143436
H     -0.378743     3.706799     6.023262     0.143966
H      0.913737     9.288239     5.621169     0.093063
H      2.077375     9.259916     7.564616     0.136345
H     -1.009695     7.367572     9.280616     0.128427
H      4.187979     7.440151     7.274216     0.091355
H      0.757521     8.144690    10.692000     0.116406
H      1.994511     7.518039     9.975139     0.123187
H      5.797394    10.676076     2.784185     0.089836
H      1.027891    10.838935     1.098646     0.126889
H      1.695305     6.932103     1.395139     0.130904
H      0.108913     6.806419     3.031939     0.102278
H     -0.462207     8.339412    19.507570     0.114264
H     -0.238847     9.852933    19.806093     0.112839
H      2.995820    12.550718     1.896739     0.108529
H      4.561297    13.154356     0.322892     0.102148
H      0.275057    14.078401     0.958523     0.103443
H      0.724453    14.391726     3.194400     0.107988
H      0.257480    14.037686     5.476985     0.148548
H      5.296512    13.172058     5.903446     0.151379
H      3.007859    13.214543     5.280000     0.143436
H      2.168744    12.557799     4.130585     0.143966
H      0.876263     0.437239     4.532677     0.093064
H     -0.287375     0.408916     2.589231     0.136344
H      2.799696    16.218572     0.873231     0.128426
H      3.879021    16.291151     2.879631     0.091356
H     -1.664521    16.995690    19.769539     0.116405
H      6.072489    16.369039     0.178708     0.123187
H      2.269606     1.825076     7.369662     0.089836
H      0.762109     1.987935     9.055200     0.126888
H      0.094695    15.783103     8.758708     0.130903
H      1.681087    15.657419     7.121908     0.102275
H     -0.444792    17.190412    10.953970     0.114264
H     -0.668153     1.001933    10.655447     0.112839
C      0.784718    12.902988    14.065108     0.095929
C     -0.435759    13.469452    13.679262     0.097500
C     -0.681720    13.635851    12.326770    -0.168651
C      0.256474    13.269419    11.378400    -0.105291
C      1.438755    12.722427    11.754093    -0.114927
C      1.703551    12.538327    13.092370    -0.168509
C      1.090276    12.625066    15.517108    -0.404100
C      0.377139    11.371765    15.990277     0.676339
C     -1.440243    13.965108    14.696677    -0.410591
C     -1.102272    15.329932    15.228739     0.676722
C      3.061699     8.792583    13.935139     0.113274
C      2.356018     8.810285    12.773539    -0.188384
C      2.910038     9.383830    11.622093     0.190192
C      4.178396     9.930822    11.756123    -0.215479
C     -1.451584     9.877716    12.962400     0.097682
C      2.174095     9.413924    10.324431    -0.234218
C      3.631684     7.795961    17.820001     0.098898
C      2.726827     7.693289    18.829293    -0.207634
C      2.064715     8.810285    19.296370     0.198753
C      2.342463     9.999860    18.660739    -0.192795
C      3.280225    10.072438    17.663631     0.107013
C      3.755849     8.737707     0.115754    -0.220118
C     -1.691718     4.051988    16.396431     0.095927
C     -0.471241     4.618452    16.782277     0.097496
C     -0.225280     4.784851    18.134770    -0.168654
C     -1.163474     4.418419    19.083139    -0.105290
C     -2.345755     3.871427    18.707447    -0.114921
C      3.666449     3.687327    17.369170    -0.168506
C     -1.997276     3.774066    14.944431    -0.404099
C     -1.284139     2.520765    14.471262     0.676338
C      0.533243     5.114108    15.764862    -0.410594
C      0.195272     6.478932    15.232801     0.676721
C      2.308301    17.643583    16.526401     0.113275
C      3.013982    17.661285    17.688001    -0.188382
C      2.459962     0.532830    18.839447     0.190195
C      1.191605     1.079822    18.705416    -0.215480
C      0.544584     1.026716    17.499139     0.097681
C      3.195905     0.562924    20.137108    -0.234215
C      1.738316    16.646961    12.641539     0.098899
C      2.643173    16.544289    11.632247    -0.207634
C      3.305285    17.661285    11.165170     0.198755
C      3.027537     1.148860    11.800800    -0.192795
C      2.089776     1.221438    12.797908     0.107013
C      4.311151    17.588707    10.038093    -0.220117
C      2.795282     4.799012     6.242585     0.095929
C      4.015759     4.232548     6.628431     0.097500
C      4.261720     4.066149     7.980923    -0.168652
C      3.323526     4.432581     8.929293    -0.105291
C      2.141245     4.979573     8.553600    -0.114927
C      1.876449     5.163673     7.215323    -0.168509
C      2.489724     5.076934     4.790585    -0.404099
C      3.202861     6.330235     4.317416     0.676339
C      5.020243     3.736892     5.611016    -0.410591
C      4.682272     2.372068     5.078954     0.676721
C      0.518301     8.909417     6.372554     0.113274
C      1.223982     8.891715     7.534154    -0.188384
C      0.669962     8.318170     8.685600     0.190192
C     -0.598395     7.771178     8.551570    -0.215479
C      5.031584     7.824284     7.345293     0.097681
C      1.405905     8.288076     9.983262    -0.234218
C     -0.051684     9.906039     2.487692     0.098899
C      0.853173    10.008711     1.478400    -0.207635
C      1.515285     8.891715     1.011323     0.198750
C      1.237537     7.702140     1.646954    -0.192794
C      0.299775     7.629562     2.644062     0.107013
C     -0.175849     8.964293    20.191939    -0.220074
C      5.271718    13.650012     3.911262     0.095927
C      4.051241    13.083548     3.525416     0.097495
C      3.805280    12.917149     2.172923    -0.168655
C      4.743474    13.283581     1.224554    -0.105290
C      5.925755    13.830573     1.600246    -0.114920
C     -0.086449    14.014673     2.938523    -0.168506
C     -0.699724    13.927934     5.363262    -0.404099
C      4.864139    15.181235     5.836431     0.676338
C      3.046757    12.587892     4.542831    -0.410594
C      3.384728    11.223068     5.074892     0.676721
C      1.271699     0.058417     3.781292     0.113275
C      0.566018     0.040715     2.619692    -0.188381
C      1.120038    17.169170     1.468246     0.190195
C      2.388396    16.622178     1.602277    -0.215480
C      3.035416    16.675284     2.808554     0.097680
C      0.384095    17.139076     0.170585    -0.234215
C      1.841684     1.055039     7.666154     0.098900
C      0.936827     1.157711     8.675446    -0.207634
C      0.274715     0.040715     9.142523     0.198751
C      0.552463    16.553140     8.506893    -0.192794
C      1.490224    16.480562     7.509785     0.107013
C     -0.731151     0.113293    10.269600    -0.220072
N      4.292850     9.291780    14.046831    -0.229618
N      3.931833     8.973144    17.233108    -0.228135
N      1.077150     0.440780    16.414708    -0.229625
N      1.438167     0.122144    13.228431    -0.228139
N     -0.712850     8.410220     6.260862    -0.229618
N     -0.351833     8.728856     3.074585    -0.228134
N      2.502850    17.261220     3.892985    -0.229625
N      2.141833    17.579856     7.079262    -0.228139
O      0.550605    10.332657    15.336370    -0.583214
O     -0.358847    11.380616    16.942708    -0.613258
O     -0.723476    16.170777    14.361600    -0.597373
O     -1.197821    15.588381    16.435016    -0.602013
O     -1.457605     1.481657    15.125170    -0.583213
O     -0.548153     2.529616    13.518831    -0.613255
O     -0.183524     7.319777    16.099939    -0.597371
O      0.290821     6.737381    14.026524    -0.602013
O      3.029395     7.369343     4.971323    -0.583214
O      3.938847     6.321384     3.364985    -0.613258
O      4.303476     1.531223     5.946093    -0.597373
O      4.777821     2.113619     3.872677    -0.602014
O      5.037605    16.220343     5.182523    -0.583213
O      4.128153    15.172384     6.788862    -0.613255
O      3.763524    10.382223     4.207754    -0.597371
O      3.289179    10.964619     6.281169    -0.602013

The following XYZ coordinates are in angstroms. Other properties are in atomic units.
The sperically averaged electron density of each atom fit to a function of the form exp(a - br)
eigen_1, eigen_2 and eigen_3 are the three eigenvalues of traceless quadrupole moment tensor
  atom number  atomic symbol              X              Y              Z     net charge C6 coefficient C8 coefficient C10 coefficient fluctuating dipole atomic polarizability isotropic forcefield polarizability              a              b squared Pearson coefficient          <r^3>          <r^4>         wp_QDO          m_QDO          q_QDO       dipole_x       dipole_y       dipole_z         dipole            Qxy            Qxz            Qyz     Q(x^2-y^2)  Q(3z^2 - R^2)        eigen_1        eigen_2        eigen_3 static polarizability      alpha(xx)      alpha(xy)      alpha(xz)      alpha(yy)      alpha(yz)      alpha(zz) atomic spin moment
            1             Zn      -0.903778       9.076701      15.766487       0.756755      90.851726 0.20864119E+04  0.68208457E+05                                16.469236                           14.903406       0.369333       1.959073                    0.997146      48.714526     134.689032       0.469316       0.399211      -1.144747       0.101056      -0.012440       0.018784       0.103537       0.006952       0.002933       0.007156      -0.087060      -0.103861      -0.035795      -0.026159       0.061954             17.815370      17.758328       0.868530      -0.347652      18.987596      -2.562403      16.700188          -0.000002
            2             Zn      -0.003222       0.225700      14.695053       0.756755      90.851482 0.20864047E+04  0.68208156E+05                                16.469202                           14.903376       0.369338       1.959075                    0.997146      48.714454     134.688726       0.469317       0.399211      -1.144747      -0.101059      -0.012442      -0.018785       0.103540      -0.006952       0.002934      -0.007156      -0.087054      -0.103848      -0.035791      -0.026158       0.061949             17.815334      17.758289      -0.868512      -0.347635      18.987536       2.562402      16.700177          -0.000001
            3             Zn       4.483778       8.625300       4.541206       0.756755      90.851709 0.20864114E+04  0.68208434E+05                                16.469232                           14.903403       0.369334       1.959073                    0.997146      48.714523     134.689009       0.469316       0.399211      -1.144747      -0.101056       0.012440      -0.018784       0.103537       0.006952       0.002933       0.007156      -0.087060      -0.103860      -0.035794      -0.026159       0.061954             17.815366      17.758319       0.868516      -0.347650      18.987595      -2.562404      16.700184          -0.000002
            4             Zn       3.583222      17.476300       5.612640       0.756755      90.851506 0.20864055E+04  0.68208184E+05                                16.469204                           14.903377       0.369340       1.959075                    0.997146      48.714463     134.688751       0.469317       0.399211      -1.144747       0.101059       0.012442       0.018785       0.103540      -0.006952       0.002934      -0.007155      -0.087055      -0.103847      -0.035791      -0.026158       0.061949             17.815336      17.758288      -0.868512      -0.347634      18.987538       2.562403      16.700182          -0.000001
            5              H      -1.491180      14.002282      12.050585       0.108528       1.002962 0.72571335E+01  0.69778013E+02                                 1.673191                            1.589520      -0.908349       2.442017                    0.998512       3.512328       9.844917       0.487927       1.305564      -0.702889      -0.027527       0.014353      -0.010390       0.032737      -0.009034       0.001119      -0.001863       0.016776       0.031033      -0.017557       0.006379       0.011178              1.702150       2.091106      -0.321892       0.196037       1.549270      -0.128259       1.466074          -0.000002
            6              H       0.074297      13.398644      10.476739       0.102148       1.028138 0.71890730E+01  0.67388539E+02                                 1.559481                            1.474105      -0.747162       2.513269                    0.999789       3.165156       8.124016       0.576472       1.133483      -0.745160      -0.006068       0.004859      -0.036267       0.037091      -0.012546      -0.001502      -0.000892       0.023593       0.038479      -0.023689       0.010387       0.013302              1.584083       1.318619      -0.044292       0.147726       1.364323      -0.169866       2.069306          -0.000002
            7              H       2.065057      12.474599      11.112370       0.103444       1.107386 0.80256265E+01  0.78139486E+02                                 1.709827                            1.613452      -0.778704       2.499008                    0.999485       3.370333       9.121680       0.517190       1.216366      -0.724537       0.023940      -0.009003      -0.027108       0.037269      -0.011751      -0.004594      -0.000204       0.020822       0.041302      -0.022703       0.006533       0.016170              1.736879       1.824373      -0.218345      -0.392902       1.596963       0.210592       1.789303          -0.000002
            8              H       2.514453      12.161274      13.348247       0.107989       0.952977 0.69393219E+01  0.66716726E+02                                 1.680727                            1.603053      -1.178381       2.319870                    0.994355       3.734086      10.852958       0.458753       1.388705      -0.684475       0.028880      -0.016049       0.009967       0.034511      -0.009107       0.004024      -0.005418       0.019655       0.022453      -0.017674       0.003110       0.014564              1.712286       2.126477      -0.294247       0.169913       1.560619      -0.053799       1.449762          -0.000001
            9              H       2.047480      12.515314      15.630831       0.148547       0.908908 0.66169559E+01  0.62186390E+02                                 1.582396                            1.526995      -0.755629       2.531479                    0.999311       3.298917       9.149357       0.493198       1.321442      -0.700590       0.021782      -0.000636      -0.000749       0.021804      -0.002362       0.002156       0.002123       0.011217       0.000304      -0.007044       0.000525       0.006519              1.603339       2.075174      -0.049485       0.098132       1.365797      -0.072146       1.369046          -0.000003
           10              H       0.809512      13.380942      16.057293       0.151378       1.085440 0.85123110E+01  0.85244278E+02                                 1.786336                            1.737488      -1.122183       2.360557                    0.996499       3.507842      10.060319       0.459897       1.329926      -0.699094      -0.009941       0.020021       0.011969       0.025356      -0.000771       0.002501       0.001826      -0.007366      -0.001418      -0.005150       0.000568       0.004582              1.794852       1.595278      -0.197298      -0.061013       2.102320       0.287437       1.686959          -0.000002
           11              H      -1.479141      13.338457      15.433847       0.143436       1.076664 0.83860684E+01  0.84439156E+02                                 1.825648                            1.759574      -1.313626       2.260415                    0.994446       3.799101      11.258218       0.439372       1.384484      -0.685773       0.004187      -0.014696       0.018562       0.024043      -0.001240      -0.002400      -0.003466      -0.003649      -0.006518      -0.005471       0.000804       0.004668              1.855720       1.636897       0.008480      -0.011488       2.056289      -0.455938       1.873973          -0.000003
           12              H       3.958744      13.995201      14.284431       0.143965       0.925970 0.68419295E+01  0.65390034E+02                                 1.647862                            1.586789      -0.980724       2.418873                    0.996925       3.553111      10.215275       0.464389       1.380039      -0.687206      -0.017568       0.001971      -0.010392       0.020506      -0.004214      -0.001140       0.000500       0.009220      -0.000759      -0.006120      -0.000478       0.006598              1.677618       2.149866       0.051789       0.274474       1.422780       0.006562       1.460207          -0.000003
           13              H       2.666263       8.413761      14.686524       0.093063       1.046857 0.75319294E+01  0.73642848E+02                                 1.769679                            1.654074      -1.165713       2.326022                    0.994944       3.720738      10.775821       0.459883       1.362181      -0.690306      -0.027767      -0.020586       0.034297       0.048693       0.006431      -0.005628      -0.011647       0.009508       0.013088      -0.014644      -0.001882       0.016526              1.817996       1.668240       0.189277      -0.314072       1.566590      -0.375993       2.219159          -0.000001
           14              H       1.502626       8.442084      12.743077       0.136345       0.943921 0.68032407E+01  0.65202753E+02                                 1.680091                            1.594892      -1.295081       2.277546                    0.994532       3.682457      10.749156       0.455804       1.402096      -0.681605      -0.030441      -0.013951       0.000680       0.033493       0.004529       0.005393      -0.001455       0.012230       0.011543      -0.010273       0.000547       0.009726              1.711759       2.092361       0.304714       0.030065       1.466289      -0.022662       1.576628          -0.000000
           15              H       4.589696      10.334428      11.027077       0.128427       1.031537 0.76734979E+01  0.74334376E+02                                 1.671488                            1.611715      -0.879016       2.469249                    0.999438       3.334769       9.185685       0.498076       1.269446      -0.712437       0.013804       0.014968      -0.026258       0.033227       0.005013       0.000475      -0.008181       0.017033       0.023461      -0.016455       0.005469       0.010986              1.676290       1.669046       0.176760      -0.245821       1.498192      -0.179480       1.861633          -0.000002
           16              H      -0.607979      10.261849      13.033477       0.091355       1.007714 0.71119835E+01  0.68895032E+02                                 1.751331                            1.625099      -1.238708       2.284312                    0.994207       3.858579      11.309070       0.454055       1.392517      -0.683044       0.041839       0.018634      -0.000608       0.045805       0.008983      -0.004636      -0.006517       0.016834       0.009298      -0.014917      -0.000014       0.014931              1.819409       2.377634       0.432489       0.150621       1.612108       0.065142       1.468484          -0.000001
           17              H       2.822479       9.557310       9.615693       0.116406       1.043429 0.79750322E+01  0.78415492E+02                                 1.724053                            1.666741      -0.856448       2.469116                    0.997834       3.526118       9.955291       0.476872       1.306276      -0.703644       0.015408      -0.004676      -0.022914       0.028006       0.005689      -0.003743       0.002486       0.000815       0.006566      -0.008584       0.003270       0.005315              1.749188       1.812481       0.070879      -0.285450       1.396290       0.050254       2.038793          -0.000002
           18              H       1.585489      10.183961      10.332554       0.123187       1.005381 0.76809984E+01  0.74672212E+02                                 1.667133                            1.623501      -0.751936       2.514607                    0.999073       3.466857       9.670624       0.489605       1.286823      -0.707671      -0.023312       0.011992      -0.001123       0.026240      -0.002465      -0.000396      -0.002564       0.001739      -0.020657      -0.007621       0.001453       0.006168              1.684647       1.642788      -0.362644      -0.017207       1.956564       0.180711       1.454590          -0.000000
           19              H      -2.217394       7.025924      17.523508       0.089836       1.090802 0.78109182E+01  0.77275759E+02                                 1.824043                            1.685331      -1.423050       2.192749                    0.992738       3.958292      11.633287       0.454010       1.363639      -0.688268       0.016647      -0.039377      -0.012538       0.044552      -0.002133      -0.006110      -0.000509      -0.020120      -0.004531      -0.012844       0.001803       0.011040              1.895714       1.787492      -0.505609      -0.275305       2.288813       0.343756       1.610838          -0.000002
           20              H       2.552109       6.863065      19.209047       0.126889       1.000873 0.75282595E+01  0.72941028E+02                                 1.663232                            1.615469      -1.017229       2.402266                    0.998134       3.443187       9.640251       0.486289       1.299973      -0.704711      -0.008132      -0.028190       0.012711       0.031975       0.001730      -0.011284      -0.006456      -0.010213      -0.005027      -0.014801       0.001410       0.013391              1.659524       1.475299       0.096976      -0.099415       2.006036      -0.169400       1.497236          -0.000001
           21              H       1.884695      10.769897      18.912554       0.130904       0.938936 0.68889911E+01  0.65265728E+02                                 1.594787                            1.545806      -0.879618       2.472939                    0.999242       3.329422       9.209872       0.497040       1.300725      -0.704793      -0.019034       0.026471       0.005890       0.033132      -0.002745      -0.014823      -0.003400      -0.014780      -0.009145      -0.019993       0.009204       0.010789              1.598036       1.527208      -0.270444      -0.145575       1.773333       0.152085       1.493567          -0.000001
           22              H       3.471087      10.895581      17.275754       0.102278       1.084561 0.77601748E+01  0.75739283E+02                                 1.757732                            1.639278      -0.920463       2.442713                    0.998582       3.494850       9.811705       0.483272       1.298569      -0.705099       0.008391       0.046267      -0.014687       0.049262      -0.004070      -0.007737      -0.002339      -0.027162      -0.014555      -0.017022       0.000345       0.016677              1.805555       1.569230       0.192425      -0.148177       2.139934      -0.480114       1.707501          -0.000001
           23              H       4.042208       9.362588       0.800123       0.114267       0.945736 0.71406569E+01  0.68902150E+02                                 1.662113                            1.612029      -0.947559       2.422585                    0.996216       3.673482      10.573964       0.465128       1.364705      -0.689888      -0.010162       0.022104       0.016750       0.029536      -0.002566       0.000748       0.004514      -0.007118       0.002796      -0.005742      -0.001144       0.006886              1.691371       1.645039       0.203826       0.265447       1.562837       0.378314       1.866238          -0.000001
           24              H       3.818847       7.849067       0.501600       0.112841       1.025229 0.81596754E+01  0.80810769E+02                                 1.711997                            1.692622      -0.891300       2.450608                    0.997264       3.589413      10.219756       0.469712       1.316675      -0.701214      -0.013072      -0.024326       0.005484       0.028155      -0.000104      -0.000848      -0.000572      -0.006253      -0.017538      -0.005999      -0.000079       0.006077              1.710407       1.613981      -0.081987      -0.024649       1.885375      -0.245886       1.631866          -0.000003
           25              H       0.584180       5.151282      18.410954       0.108529       1.002969 0.72571974E+01  0.69778801E+02                                 1.673200                            1.589528      -0.908361       2.442010                    0.998512       3.512344       9.844983       0.487925       1.305565      -0.702888       0.027527       0.014352       0.010390       0.032736       0.009034       0.001119       0.001863       0.016777       0.031034      -0.017558       0.006379       0.011179              1.702159       2.091118       0.321894       0.196038       1.549278       0.128260       1.466081          -0.000001
           26              H      -0.981297       4.547644      19.984801       0.102148       1.028136 0.71890509E+01  0.67388228E+02                                 1.559474                            1.474098      -0.747160       2.513270                    0.999789       3.165149       8.123971       0.576476       1.133477      -0.745162       0.006068       0.004859       0.036268       0.037091       0.012546      -0.001503       0.000892       0.023594       0.038479      -0.023689       0.010387       0.013302              1.584075       1.318613       0.044292       0.147725       1.364317       0.169864       2.069295          -0.000002
           27              H       3.304943       3.623599      19.349170       0.103443       1.107376 0.80255325E+01  0.78138267E+02                                 1.709812                            1.613437      -0.778691       2.499014                    0.999486       3.370310       9.121571       0.517195       1.216359      -0.724538      -0.023940      -0.009003       0.027108       0.037270       0.011751      -0.004595       0.000204       0.020822       0.041304      -0.022703       0.006532       0.016171              1.736863       1.824355       0.218342      -0.392898       1.596948      -0.210589       1.789286          -0.000002
           28              H       2.855547       3.310274      17.113293       0.107988       0.952982 0.69393708E+01  0.66717326E+02                                 1.680734                            1.603059      -1.178389       2.319865                    0.994355       3.734103      10.853024       0.458751       1.388705      -0.684474      -0.028880      -0.016049      -0.009967       0.034510       0.009107       0.004024       0.005418       0.019655       0.022453      -0.017674       0.003110       0.014564              1.712293       2.126488       0.294249       0.169914       1.560625       0.053799       1.449767          -0.000001
           29              H       3.322520       3.664314      14.830708       0.148548       0.908911 0.66169898E+01  0.62186801E+02                                 1.582400                            1.526999      -0.755638       2.531475                    0.999311       3.298928       9.149401       0.493196       1.321443      -0.700589      -0.021781      -0.000636       0.000749       0.021803       0.002362       0.002156      -0.002123       0.011216       0.000304      -0.007044       0.000526       0.006518              1.603344       2.075182       0.049485       0.098133       1.365801       0.072147       1.369050          -0.000003
           30              H      -1.716512       4.529942      14.404247       0.151379       1.085431 0.85122259E+01  0.85243240E+02                                 1.786329                            1.737482      -1.122175       2.360562                    0.996499       3.507829      10.060281       0.459897       1.329930      -0.699093       0.009941       0.020021      -0.011969       0.025356       0.000771       0.002501      -0.001826      -0.007367      -0.001418      -0.005150       0.000568       0.004582              1.794846       1.595273       0.197297      -0.061012       2.102312      -0.287435       1.686952          -0.000002
           31              H       0.572141       4.487457      15.027693       0.143436       1.076675 0.83861789E+01  0.84440579E+02                                 1.825661                            1.759586      -1.313649       2.260403                    0.994445       3.799132      11.258344       0.439370       1.384485      -0.685773      -0.004187      -0.014696      -0.018562       0.024042       0.001240      -0.002400       0.003466      -0.003648      -0.006519      -0.005471       0.000804       0.004667              1.855734       1.636909      -0.008480      -0.011488       2.056307       0.455943       1.873987          -0.000003
           32              H       1.411257       5.144201      16.177108       0.143966       0.925970 0.68419389E+01  0.65390174E+02                                 1.647865                            1.586793      -0.980733       2.418869                    0.996925       3.553117      10.215310       0.464387       1.380042      -0.687206       0.017568       0.001971       0.010392       0.020506       0.004214      -0.001140      -0.000500       0.009220      -0.000759      -0.006120      -0.000478       0.006598              1.677621       2.149871      -0.051789       0.274475       1.422783      -0.006562       1.460210          -0.000004
           33              H       2.703737      17.264761      15.775016       0.093064       1.046853 0.75318971E+01  0.73642456E+02                                 1.769676                            1.654071      -1.165711       2.326024                    0.994944       3.720729      10.775791       0.459883       1.362182      -0.690306       0.027768      -0.020586      -0.034297       0.048694      -0.006432      -0.005628       0.011647       0.009508       0.013089      -0.014644      -0.001882       0.016527              1.817993       1.668236      -0.189276      -0.314071       1.566587       0.375992       2.219154          -0.000001
           34              H       3.867375      17.293084      17.718462       0.136344       0.943919 0.68032177E+01  0.65202451E+02                                 1.680086                            1.594887      -1.295071       2.277552                    0.994532       3.682445      10.749100       0.455806       1.402093      -0.681605       0.030442      -0.013951      -0.000679       0.033493      -0.004529       0.005393       0.001455       0.012230       0.011543      -0.010273       0.000547       0.009726              1.711754       2.092355      -0.304713       0.030064       1.466285       0.022662       1.576623          -0.000001
           35              H       0.780305       1.483428      19.434462       0.128426       1.031548 0.76735977E+01  0.74335604E+02                                 1.671501                            1.611726      -0.879030       2.469241                    0.999437       3.334790       9.185767       0.498074       1.269448      -0.712437      -0.013804       0.014967       0.026258       0.033227      -0.005013       0.000476       0.008181       0.017034       0.023461      -0.016455       0.005469       0.010986              1.676303       1.669059      -0.176762      -0.245824       1.498202       0.179482       1.861647          -0.000001
           36              H      -0.299021       1.410849      17.428062       0.091356       1.007709 0.71119362E+01  0.68894453E+02                                 1.751325                            1.625094      -1.238700       2.284317                    0.994207       3.858563      11.309010       0.454056       1.392517      -0.683044      -0.041839       0.018634       0.000608       0.045805      -0.008983      -0.004636       0.006517       0.016834       0.009297      -0.014916      -0.000014       0.014931              1.819402       2.377624      -0.432486       0.150620       1.612103      -0.065142       1.468479          -0.000001
           37              H       5.244521       0.706310       0.538154       0.116405       1.043433 0.79750716E+01  0.78415960E+02                                 1.724056                            1.666744      -0.856451       2.469114                    0.997834       3.526124       9.955307       0.476872       1.306274      -0.703645      -0.015408      -0.004676       0.022914       0.028006      -0.005689      -0.003743      -0.002486       0.000814       0.006567      -0.008584       0.003270       0.005315              1.749192       1.812484      -0.070880      -0.285451       1.396292      -0.050254       2.038798          -0.000002
           38              H      -2.492489       1.332961      20.128985       0.123187       1.005380 0.76809950E+01  0.74672159E+02                                 1.667132                            1.623500      -0.751936       2.514607                    0.999074       3.466853       9.670607       0.489605       1.286822      -0.707672       0.023312       0.011993       0.001123       0.026240       0.002465      -0.000396       0.002564       0.001739      -0.020657      -0.007621       0.001454       0.006168              1.684646       1.642787       0.362644      -0.017207       1.956562      -0.180711       1.454589          -0.000001
           39              H       1.310394      15.876924      12.938031       0.089836       1.090810 0.78109878E+01  0.77276604E+02                                 1.824049                            1.685336      -1.423058       2.192744                    0.992738       3.958308      11.633338       0.454010       1.363636      -0.688269      -0.016647      -0.039377       0.012538       0.044552       0.002133      -0.006110       0.000509      -0.020119      -0.004532      -0.012843       0.001803       0.011040              1.895721       1.787499       0.505613      -0.275306       2.288823      -0.343758       1.610843          -0.000002
           40              H       2.817891      15.714065      11.252493       0.126888       1.000881 0.75283369E+01  0.72941991E+02                                 1.663242                            1.615479      -1.017244       2.402258                    0.998134       3.443208       9.640335       0.486287       1.299975      -0.704710       0.008133      -0.028190      -0.012711       0.031974      -0.001730      -0.011285       0.006455      -0.010212      -0.005027      -0.014801       0.001410       0.013391              1.659534       1.475308      -0.096977      -0.099416       2.006050       0.169402       1.497245          -0.000001
           41              H       3.485305       1.918897      11.548985       0.130904       0.938938 0.68890103E+01  0.65265990E+02                                 1.594793                            1.545811      -0.879622       2.472938                    0.999242       3.329431       9.209919       0.497037       1.300729      -0.704791       0.019035       0.026471      -0.005890       0.033132       0.002745      -0.014823       0.003400      -0.014780      -0.009146      -0.019993       0.009204       0.010788              1.598041       1.527213       0.270446      -0.145576       1.773339      -0.152086       1.493572          -0.000001
           42              H       1.898913       2.044581      13.185785       0.102275       1.084580 0.77603394E+01  0.75741330E+02                                 1.757754                            1.639297      -0.920481       2.442702                    0.998582       3.494891       9.811865       0.483268       1.298572      -0.705098      -0.008391       0.046266       0.014687       0.049261       0.004071      -0.007737       0.002339      -0.027161      -0.014555      -0.017022       0.000345       0.016677              1.805579       1.569249      -0.192429      -0.148181       2.139964       0.480124       1.707523          -0.000001
           43              H       4.024793       0.511588       9.353723       0.114267       0.945739 0.71406802E+01  0.68902433E+02                                 1.662115                            1.612031      -0.947562       2.422583                    0.996216       3.673488      10.573986       0.465128       1.364704      -0.689888       0.010163       0.022104      -0.016750       0.029537       0.002567       0.000747      -0.004515      -0.007118       0.002797      -0.005742      -0.001144       0.006886              1.691374       1.645041      -0.203826       0.265448       1.562839      -0.378315       1.866241          -0.000001
           44              H       4.248153      16.700067       9.652246       0.112841       1.025230 0.81596934E+01  0.80811004E+02                                 1.712000                            1.692625      -0.891304       2.450607                    0.997264       3.589418      10.219779       0.469711       1.316676      -0.701214       0.013072      -0.024326      -0.005484       0.028155       0.000103      -0.000848       0.000572      -0.006254      -0.017537      -0.005998      -0.000079       0.006078              1.710410       1.613983       0.081987      -0.024649       1.885378       0.245887       1.631869          -0.000004
           45              H       5.071180       3.699718       8.257108       0.108528       1.002961 0.72571221E+01  0.69777879E+02                                 1.673190                            1.589519      -0.908347       2.442018                    0.998512       3.512325       9.844908       0.487927       1.305564      -0.702889       0.027527      -0.014353       0.010390       0.032737      -0.009034       0.001119      -0.001863       0.016776       0.031033      -0.017557       0.006379       0.011178              1.702149       2.091105      -0.321891       0.196037       1.549269      -0.128259       1.466074          -0.000002
           46              H       3.505703       4.303356       9.830954       0.102149       1.028136 0.71890541E+01  0.67388317E+02                                 1.559479                            1.474103      -0.747160       2.513271                    0.999789       3.165152       8.124003       0.576472       1.133483      -0.745160       0.006068      -0.004859       0.036268       0.037092      -0.012546      -0.001502      -0.000892       0.023594       0.038479      -0.023689       0.010387       0.013302              1.584080       1.318618      -0.044292       0.147726       1.364321      -0.169865       2.069302          -0.000002
           47              H       1.514943       5.227401       9.195323       0.103444       1.107385 0.80256224E+01  0.78139437E+02                                 1.709827                            1.613451      -0.778703       2.499009                    0.999485       3.370332       9.121677       0.517190       1.216366      -0.724537      -0.023940       0.009003       0.027108       0.037269      -0.011751      -0.004594      -0.000204       0.020822       0.041302      -0.022703       0.006533       0.016170              1.736879       1.824372      -0.218345      -0.392902       1.596963       0.210592       1.789302          -0.000002
           48              H       1.065547       5.540726       6.959446       0.107988       0.952977 0.69393207E+01  0.66716711E+02                                 1.680727                            1.603053      -1.178381       2.319870                    0.994355       3.734086      10.852958       0.458752       1.388705      -0.684475      -0.028880       0.016049      -0.009967       0.034511      -0.009107       0.004024      -0.005418       0.019655       0.022453      -0.017674       0.003110       0.014564              1.712286       2.126477      -0.294247       0.169913       1.560619      -0.053799       1.449762          -0.000001
           49              H       1.532520       5.186686       4.676862       0.148547       0.908909 0.66169617E+01  0.62186451E+02                                 1.582395                            1.526995      -0.755629       2.531479                    0.999311       3.298918       9.149357       0.493198       1.321441      -0.700590      -0.021782       0.000636       0.000749       0.021804      -0.002362       0.002156       0.002123       0.011217       0.000304      -0.007044       0.000526       0.006519              1.603339       2.075174      -0.049485       0.098132       1.365797      -0.072146       1.369046          -0.000003
           50              H       2.770488       4.321058       4.250400       0.151378       1.085440 0.85123124E+01  0.85244287E+02                                 1.786335                            1.737488      -1.122183       2.360557                    0.996499       3.507842      10.060315       0.459898       1.329925      -0.699094       0.009941      -0.020021      -0.011969       0.025356      -0.000771       0.002501       0.001826      -0.007366      -0.001418      -0.005150       0.000568       0.004582              1.794852       1.595278      -0.197298      -0.061013       2.102320       0.287437       1.686958          -0.000002
           51              H       5.059141       4.363543       4.873846       0.143436       1.076665 0.83860755E+01  0.84439240E+02                                 1.825648                            1.759574      -1.313627       2.260414                    0.994446       3.799102      11.258219       0.439372       1.384483      -0.685773      -0.004187       0.014696      -0.018562       0.024043      -0.001240      -0.002400      -0.003466      -0.003649      -0.006518      -0.005471       0.000804       0.004668              1.855720       1.636897       0.008480      -0.011488       2.056289      -0.455938       1.873973          -0.000003
           52              H      -0.378743       3.706799       6.023262       0.143966       0.925969 0.68419276E+01  0.65390011E+02                                 1.647861                            1.586789      -0.980723       2.418873                    0.996925       3.553109      10.215269       0.464389       1.380039      -0.687206       0.017568      -0.001971       0.010392       0.020506      -0.004214      -0.001139       0.000500       0.009220      -0.000759      -0.006120      -0.000478       0.006598              1.677617       2.149866       0.051789       0.274473       1.422780       0.006562       1.460206          -0.000003
           53              H       0.913737       9.288239       5.621169       0.093063       1.046857 0.75319323E+01  0.73642886E+02                                 1.769680                            1.654074      -1.165714       2.326022                    0.994944       3.720739      10.775826       0.459882       1.362181      -0.690306       0.027767       0.020586      -0.034297       0.048693       0.006431      -0.005628      -0.011647       0.009508       0.013088      -0.014644      -0.001882       0.016526              1.817997       1.668240       0.189277      -0.314072       1.566591      -0.375993       2.219160          -0.000001
           54              H       2.077375       9.259916       7.564616       0.136345       0.943922 0.68032545E+01  0.65202914E+02                                 1.680092                            1.594893      -1.295081       2.277546                    0.994532       3.682459      10.749162       0.455804       1.402096      -0.681605       0.030441       0.013951      -0.000680       0.033493       0.004529       0.005393      -0.001455       0.012230       0.011543      -0.010273       0.000547       0.009726              1.711761       2.092363       0.304714       0.030065       1.466290      -0.022662       1.576629          -0.000000
           55              H      -1.009695       7.367572       9.280616       0.128427       1.031537 0.76734929E+01  0.74334314E+02                                 1.671488                            1.611714      -0.879015       2.469249                    0.999438       3.334768       9.185681       0.498076       1.269446      -0.712437      -0.013804      -0.014968       0.026258       0.033227       0.005013       0.000475      -0.008181       0.017033       0.023461      -0.016455       0.005469       0.010986              1.676290       1.669046       0.176760      -0.245821       1.498192      -0.179480       1.861632          -0.000002
           56              H       4.187979       7.440151       7.274216       0.091355       1.007714 0.71119816E+01  0.68895012E+02                                 1.751332                            1.625100      -1.238709       2.284312                    0.994207       3.858579      11.309072       0.454055       1.392517      -0.683044      -0.041839      -0.018634       0.000608       0.045805       0.008983      -0.004636      -0.006517       0.016834       0.009298      -0.014917      -0.000014       0.014931              1.819409       2.377635       0.432489       0.150621       1.612109       0.065142       1.468484          -0.000001
           57              H       0.757521       8.144690      10.692000       0.116406       1.043429 0.79750322E+01  0.78415491E+02                                 1.724053                            1.666741      -0.856449       2.469116                    0.997834       3.526118       9.955291       0.476872       1.306276      -0.703644      -0.015408       0.004676       0.022914       0.028006       0.005689      -0.003743       0.002486       0.000815       0.006566      -0.008584       0.003270       0.005315              1.749188       1.812481       0.070879      -0.285450       1.396290       0.050254       2.038793          -0.000003
           58              H       1.994511       7.518039       9.975139       0.123187       1.005381 0.76809984E+01  0.74672212E+02                                 1.667133                            1.623501      -0.751937       2.514606                    0.999073       3.466857       9.670624       0.489605       1.286823      -0.707671       0.023312      -0.011992       0.001123       0.026240      -0.002465      -0.000396      -0.002564       0.001739      -0.020657      -0.007621       0.001453       0.006168              1.684647       1.642788      -0.362644      -0.017207       1.956564       0.180711       1.454590          -0.000001
           59              H       5.797394      10.676076       2.784185       0.089836       1.090801 0.78109143E+01  0.77275700E+02                                 1.824041                            1.685329      -1.423048       2.192750                    0.992738       3.958289      11.633271       0.454011       1.363638      -0.688269      -0.016647       0.039377       0.012538       0.044552      -0.002133      -0.006110      -0.000509      -0.020120      -0.004531      -0.012844       0.001803       0.011040              1.895713       1.787491      -0.505609      -0.275304       2.288811       0.343756       1.610837          -0.000002
           60              H       1.027891      10.838935       1.098646       0.126889       1.000874 0.75282690E+01  0.72941140E+02                                 1.663233                            1.615470      -1.017231       2.402265                    0.998134       3.443189       9.640257       0.486289       1.299972      -0.704711       0.008132       0.028190      -0.012711       0.031975       0.001730      -0.011284      -0.006456      -0.010213      -0.005027      -0.014801       0.001410       0.013391              1.659525       1.475300       0.096976      -0.099415       2.006037      -0.169400       1.497237          -0.000001
           61              H       1.695305       6.932103       1.395139       0.130904       0.938937 0.68889972E+01  0.65265795E+02                                 1.594788                            1.545806      -0.879618       2.472939                    0.999242       3.329423       9.209873       0.497040       1.300724      -0.704793       0.019034      -0.026471      -0.005890       0.033132      -0.002745      -0.014823      -0.003400      -0.014780      -0.009146      -0.019993       0.009204       0.010789              1.598036       1.527208      -0.270445      -0.145575       1.773334       0.152085       1.493567          -0.000001
           62              H       0.108913       6.806419       3.031939       0.102278       1.084560 0.77601686E+01  0.75739205E+02                                 1.757731                            1.639277      -0.920462       2.442713                    0.998582       3.494848       9.811697       0.483272       1.298569      -0.705099      -0.008391      -0.046267       0.014687       0.049262      -0.004070      -0.007737      -0.002339      -0.027162      -0.014555      -0.017022       0.000345       0.016678              1.805554       1.569229       0.192425      -0.148177       2.139933      -0.480114       1.707500          -0.000001
           63              H      -0.462207       8.339412      19.507570       0.114264       0.945748 0.71407619E+01  0.68903411E+02                                 1.662125                            1.612039      -0.947564       2.422580                    0.996216       3.673508      10.574055       0.465127       1.364702      -0.689888       0.010163      -0.022104      -0.016750       0.029537      -0.002566       0.000748       0.004515      -0.007118       0.002796      -0.005742      -0.001144       0.006886              1.691385       1.645050       0.203830       0.265452       1.562850       0.378322       1.866253          -0.000001
           64              H      -0.238847       9.852933      19.806093       0.112839       1.025243 0.81598108E+01  0.80812430E+02                                 1.712011                            1.692634      -0.891304       2.450604                    0.997264       3.589437      10.219838       0.469711       1.316671      -0.701214       0.013072       0.024326      -0.005484       0.028155      -0.000104      -0.000848      -0.000573      -0.006253      -0.017538      -0.005999      -0.000079       0.006078              1.710420       1.613990      -0.081989      -0.024649       1.885394      -0.245891       1.631876          -0.000003
           65              H       2.995820      12.550718       1.896739       0.108529       1.002966 0.72571763E+01  0.69778545E+02                                 1.673197                            1.589525      -0.908359       2.442012                    0.998512       3.512339       9.844964       0.487925       1.305565      -0.702888      -0.027527      -0.014352      -0.010390       0.032736       0.009034       0.001119       0.001863       0.016777       0.031034      -0.017558       0.006379       0.011179              1.702156       2.091114       0.321893       0.196037       1.549275       0.128259       1.466079          -0.000001
           66              H       4.561297      13.154356       0.322892       0.102148       1.028136 0.71890520E+01  0.67388249E+02                                 1.559475                            1.474099      -0.747160       2.513270                    0.999789       3.165149       8.123975       0.576475       1.133478      -0.745161      -0.006068      -0.004859      -0.036268       0.037091       0.012546      -0.001503       0.000892       0.023594       0.038479      -0.023689       0.010387       0.013302              1.584076       1.318614       0.044292       0.147725       1.364318       0.169864       2.069297          -0.000002
           67              H       0.275057      14.078401       0.958523       0.103443       1.107377 0.80255377E+01  0.78138342E+02                                 1.709813                            1.613439      -0.778692       2.499014                    0.999486       3.370311       9.121580       0.517194       1.216360      -0.724538       0.023940       0.009003      -0.027108       0.037270       0.011751      -0.004595       0.000204       0.020822       0.041304      -0.022703       0.006532       0.016171              1.736865       1.824357       0.218342      -0.392898       1.596950      -0.210590       1.789288          -0.000002
           68              H       0.724453      14.391726       3.194400       0.107988       0.952982 0.69393693E+01  0.66717304E+02                                 1.680733                            1.603058      -1.178389       2.319865                    0.994355       3.734102      10.853019       0.458752       1.388705      -0.684475       0.028880       0.016049       0.009967       0.034510       0.009107       0.004024       0.005418       0.019655       0.022453      -0.017674       0.003110       0.014564              1.712293       2.126487       0.294249       0.169914       1.560625       0.053799       1.449767          -0.000001
           69              H       0.257480      14.037686       5.476985       0.148548       0.908911 0.66169833E+01  0.62186724E+02                                 1.582400                            1.526998      -0.755637       2.531475                    0.999311       3.298926       9.149394       0.493197       1.321443      -0.700589       0.021781       0.000636      -0.000749       0.021803       0.002362       0.002156      -0.002123       0.011216       0.000304      -0.007044       0.000526       0.006518              1.603344       2.075181       0.049485       0.098133       1.365800       0.072147       1.369050          -0.000003
           70              H       5.296512      13.172058       5.903446       0.151379       1.085430 0.85122121E+01  0.85243066E+02                                 1.786328                            1.737481      -1.122173       2.360563                    0.996499       3.507826      10.060270       0.459897       1.329930      -0.699093      -0.009941      -0.020021       0.011969       0.025356       0.000771       0.002501      -0.001826      -0.007367      -0.001418      -0.005150       0.000568       0.004582              1.794844       1.595272       0.197297      -0.061012       2.102310      -0.287435       1.686951          -0.000001
           71              H       3.007859      13.214543       5.280000       0.143436       1.076674 0.83861658E+01  0.84440420E+02                                 1.825661                            1.759586      -1.313648       2.260403                    0.994445       3.799129      11.258336       0.439370       1.384486      -0.685772       0.004187       0.014696       0.018562       0.024042       0.001240      -0.002400       0.003466      -0.003648      -0.006519      -0.005471       0.000804       0.004667              1.855733       1.636908      -0.008480      -0.011488       2.056306       0.455943       1.873986          -0.000003
           72              H       2.168744      12.557799       4.130585       0.143966       0.925969 0.68419249E+01  0.65390005E+02                                 1.647863                            1.586791      -0.980732       2.418870                    0.996925       3.553114      10.215298       0.464388       1.380042      -0.687206      -0.017568      -0.001971      -0.010392       0.020506       0.004214      -0.001140      -0.000500       0.009220      -0.000759      -0.006120      -0.000478       0.006598              1.677620       2.149868      -0.051789       0.274474       1.422782      -0.006562       1.460209          -0.000003
           73              H       0.876263       0.437239       4.532677       0.093064       1.046855 0.75319073E+01  0.73642575E+02                                 1.769676                            1.654071      -1.165711       2.326024                    0.994944       3.720731      10.775795       0.459883       1.362180      -0.690306      -0.027768       0.020586       0.034297       0.048694      -0.006432      -0.005628       0.011647       0.009508       0.013089      -0.014644      -0.001882       0.016527              1.817993       1.668237      -0.189276      -0.314072       1.566588       0.375992       2.219155          -0.000001
           74              H      -0.287375       0.408916       2.589231       0.136344       0.943919 0.68032189E+01  0.65202464E+02                                 1.680086                            1.594887      -1.295070       2.277552                    0.994532       3.682445      10.749100       0.455806       1.402093      -0.681606      -0.030442       0.013951       0.000679       0.033493      -0.004529       0.005393       0.001455       0.012230       0.011543      -0.010273       0.000547       0.009726              1.711755       2.092355      -0.304713       0.030065       1.466285       0.022662       1.576624          -0.000001
           75              H       2.799696      16.218572       0.873231       0.128426       1.031548 0.76736013E+01  0.74335651E+02                                 1.671501                            1.611727      -0.879031       2.469241                    0.999437       3.334791       9.185772       0.498073       1.269448      -0.712437       0.013804      -0.014967      -0.026258       0.033227      -0.005013       0.000476       0.008181       0.017034       0.023461      -0.016455       0.005469       0.010986              1.676304       1.669059      -0.176762      -0.245824       1.498203       0.179482       1.861648          -0.000001
           76              H       3.879021      16.291151       2.879631       0.091356       1.007708 0.71119328E+01  0.68894410E+02                                 1.751324                            1.625094      -1.238700       2.284317                    0.994207       3.858562      11.309006       0.454056       1.392517      -0.683044       0.041839      -0.018634      -0.000608       0.045805      -0.008983      -0.004636       0.006517       0.016834       0.009297      -0.014916      -0.000014       0.014931              1.819401       2.377623      -0.432486       0.150620       1.612102      -0.065142       1.468479          -0.000001
           77              H      -1.664521      16.995690      19.769539       0.116405       1.043433 0.79750708E+01  0.78415949E+02                                 1.724055                            1.666743      -0.856451       2.469115                    0.997834       3.526124       9.955306       0.476872       1.306274      -0.703645       0.015408       0.004676      -0.022914       0.028006      -0.005689      -0.003743      -0.002486       0.000814       0.006567      -0.008584       0.003270       0.005314              1.749191       1.812484      -0.070880      -0.285451       1.396292      -0.050254       2.038798          -0.000002
           78              H       6.072489      16.369039       0.178708       0.123187       1.005382 0.76810081E+01  0.74672315E+02                                 1.667133                            1.623501      -0.751937       2.514606                    0.999073       3.466856       9.670616       0.489606       1.286822      -0.707672      -0.023312      -0.011992      -0.001123       0.026240       0.002465      -0.000396       0.002564       0.001739      -0.020657      -0.007621       0.001454       0.006168              1.684647       1.642788       0.362644      -0.017207       1.956563      -0.180711       1.454590          -0.000001
           79              H       2.269606       1.825076       7.369662       0.089836       1.090809 0.78109830E+01  0.77276536E+02                                 1.824048                            1.685335      -1.423056       2.192745                    0.992738       3.958305      11.633323       0.454011       1.363635      -0.688269       0.016647       0.039377      -0.012537       0.044552       0.002133      -0.006110       0.000509      -0.020119      -0.004532      -0.012843       0.001803       0.011040              1.895720       1.787497       0.505612      -0.275306       2.288821      -0.343758       1.610841          -0.000002
           80              H       0.762109       1.987935       9.055200       0.126888       1.000883 0.75283509E+01  0.72942155E+02                                 1.663243                            1.615480      -1.017246       2.402257                    0.998134       3.443211       9.640343       0.486287       1.299974      -0.704711      -0.008133       0.028190       0.012710       0.031974      -0.001730      -0.011284       0.006455      -0.010213      -0.005028      -0.014801       0.001410       0.013391              1.659535       1.475309      -0.096977      -0.099416       2.006051       0.169402       1.497246          -0.000001
           81              H       0.094695      15.783103       8.758708       0.130903       0.938939 0.68890194E+01  0.65266094E+02                                 1.594794                            1.545811      -0.879624       2.472937                    0.999242       3.329433       9.209924       0.497037       1.300729      -0.704792      -0.019035      -0.026471       0.005890       0.033132       0.002745      -0.014823       0.003400      -0.014780      -0.009146      -0.019993       0.009204       0.010788              1.598042       1.527214       0.270446      -0.145576       1.773341      -0.152086       1.493573          -0.000001
           82              H       1.681087      15.657419       7.121908       0.102275       1.084579 0.77603331E+01  0.75741251E+02                                 1.757753                            1.639296      -0.920481       2.442702                    0.998582       3.494889       9.811857       0.483268       1.298572      -0.705098       0.008391      -0.046266      -0.014687       0.049261       0.004070      -0.007737       0.002339      -0.027161      -0.014555      -0.017022       0.000345       0.016677              1.805578       1.569248      -0.192429      -0.148181       2.139963       0.480123       1.707522          -0.000001
           83              H      -0.444792      17.190412      10.953970       0.114264       0.945751 0.71407877E+01  0.68903725E+02                                 1.662128                            1.612042      -0.947568       2.422578                    0.996216       3.673514      10.574078       0.465127       1.364702      -0.689888      -0.010163      -0.022104       0.016750       0.029537       0.002567       0.000747      -0.004515      -0.007118       0.002797      -0.005742      -0.001144       0.006886              1.691388       1.645053      -0.203831       0.265453       1.562852      -0.378322       1.866257          -0.000001
           84              H      -0.668153       1.001933      10.655447       0.112839       1.025244 0.81598272E+01  0.80812646E+02                                 1.712013                            1.692637      -0.891308       2.450602                    0.997264       3.589442      10.219861       0.469710       1.316673      -0.701214      -0.013073       0.024326       0.005484       0.028156       0.000103      -0.000848       0.000572      -0.006254      -0.017537      -0.005999      -0.000079       0.006078              1.710423       1.613993       0.081989      -0.024649       1.885397       0.245892       1.631879          -0.000004
           85              C       0.784718      12.902988      14.065108       0.095929      29.971483 0.42331143E+03  0.98686607E+04                                 8.488310                            6.970521       0.020245       2.020758                    0.999599      26.556598      75.593009       0.610388       0.430429      -1.057279       0.030362      -0.028865       0.064484       0.076898      -0.002673       0.010500      -0.003411      -0.024689       0.182014      -0.043944      -0.017951       0.061895              9.155373       9.628473      -2.619222      -0.466724       6.891544      -1.565155      10.946102           0.000024
           86              C      -0.435759      13.469452      13.679262       0.097500      30.049715 0.43103362E+03  0.10106647E+05                                 8.545076                            7.066691      -0.058967       1.995088                    0.999596      26.749538      76.669345       0.601254       0.434463      -1.053518      -0.054631       0.041627       0.034695       0.076949      -0.010827      -0.044911       0.010686       0.008220       0.057555      -0.039913      -0.016738       0.056652              9.158058       9.831482      -3.261307      -0.764916       7.359374       0.329231      10.283318          -0.000017
           87              C      -0.681720      13.635851      12.326770      -0.168651      30.839383 0.46617861E+03  0.11182676E+05                                 8.548859                            7.254100       0.120007       2.001695                    0.999643      30.359182      88.935519       0.603207       0.423298      -1.057016       0.022766       0.004990      -0.015213       0.027833      -0.021996       0.005688       0.002060       0.028666      -0.038484      -0.022113      -0.010909       0.033023              8.898501       9.675262      -2.080552      -0.793962       6.297911       0.024031      10.722330           0.000020
           88              C       0.256474      13.269419      11.378400      -0.105291      28.655583 0.40747099E+03  0.94164538E+04                                 8.031731                            6.698573       0.322935       2.072316                    0.999565      28.792956      81.805093       0.641824       0.412952      -1.067473       0.001056       0.000815       0.033789       0.033815      -0.012360       0.007019      -0.004385       0.017473       0.108830      -0.033281      -0.004664       0.037945              8.426657       9.524357      -2.418974      -0.382188       6.295676      -0.386113       9.459938          -0.000017
           89              C       1.438755      12.722427      11.754093      -0.114927      28.737651 0.41828737E+03  0.97638423E+04                                 8.124610                            6.842060       0.203243       2.035196                    0.999811      29.286172      84.580322       0.625216       0.419692      -1.059469      -0.016857       0.003072       0.026984       0.031964      -0.011216      -0.023516       0.001647       0.015348       0.059519      -0.026446      -0.009384       0.035830              8.469835       9.392790      -2.524834       0.071979       6.522519      -0.334594       9.494197           0.000020
           90              C       1.703551      12.538327      13.092370      -0.168509      31.339982 0.47808714E+03  0.11558293E+05                                 8.687922                            7.373574       0.001779       1.965698                    0.999058      30.610939      90.468331       0.594072       0.426462      -1.053461      -0.016045      -0.007322      -0.024757       0.030396      -0.010061       0.023176      -0.019591       0.016537      -0.008878      -0.027360      -0.009466       0.036825              9.081510      10.150130      -2.045030      -0.798333       6.246172      -0.368060      10.848229          -0.000020
           91              C       1.090276      12.625066      15.517108      -0.404100      31.296252 0.49197056E+03  0.11960344E+05                                 8.609370                            7.324969      -0.259347       1.896839                    0.998274      31.721693      93.525721       0.616024       0.408982      -1.066234      -0.012552       0.004576      -0.054485       0.056099      -0.015620       0.006206       0.010835       0.016031       0.055470      -0.030014       0.008303       0.021711              9.381988       7.923325       1.169668       0.066379      10.738138      -2.532273       9.484501           0.000007
           92              C       0.377139      11.371765      15.990277       0.676339      18.268924 0.22219183E+03  0.44953501E+04                                 6.544764                            5.397107      -0.143027       2.023243                    0.999709      21.614089      61.061712       0.615808       0.491615      -1.003087      -0.004775      -0.020645      -0.006245       0.022091      -0.018238       0.067329      -0.021700       0.060831      -0.022123      -0.058732      -0.031590       0.090321              7.152156       5.453455       1.732502      -1.866443       9.203780      -1.010655       6.799233           0.000005
           93              C      -1.440243      13.965108      14.696677      -0.410591      32.779314 0.51111557E+03  0.12579100E+05                                 8.944584                            7.503067      -0.339613       1.861879                    0.996794      32.414084      97.012738       0.602540       0.413038      -1.060719       0.040971      -0.003858      -0.041547       0.058477      -0.022118      -0.012989      -0.013811       0.039565       0.036964      -0.041824       0.014439       0.027385              9.833021       9.178093       0.094776      -0.908693      12.352351       1.807161       7.968619           0.000007
           94              C      -1.102272      15.329932      15.228739       0.676722      19.950080 0.23420111E+03  0.47818662E+04                                 6.879686                            5.502856       0.054442       2.086607                    0.999738      21.508402      60.247067       0.618698       0.484863      -1.010607       0.009143       0.024808      -0.013914       0.029877      -0.035973       0.018702      -0.002071       0.098346      -0.180822      -0.062936      -0.030339       0.093275              7.620936       4.487376       1.395484      -0.877844      10.458982       1.162824       7.916450           0.000010
           95              C       3.061699       8.792583      13.935139       0.113274      25.799460 0.33227618E+03  0.73589769E+04                                 7.782269                            6.226412      -0.035674       2.008138                    0.999483      26.144316      74.755941       0.632092       0.437530      -1.043285       0.030280       0.019738      -0.019606       0.041120      -0.013621      -0.030748      -0.000143      -0.038601      -0.101623      -0.053264       0.011261       0.042004              8.533521      10.018292       1.716630       1.462057       5.187816      -1.167325      10.394457           0.000054
           96              C       2.356018       8.810285      12.773539      -0.188384      32.383860 0.45677502E+03  0.10919780E+05                                 8.983962                            7.261857      -0.101734       1.954248                    0.997326      29.819900      87.687374       0.591794       0.432937      -1.049316      -0.001314      -0.001017       0.017349       0.017428      -0.010701       0.004017       0.012100      -0.004872      -0.033075      -0.020131       0.001687       0.018444              9.879687       9.988144       1.620244       1.726753       5.798417      -1.217662      13.852500          -0.000065
           97              C       2.910038       9.383830      11.622093       0.190192      31.139568 0.37724768E+03  0.85250605E+04                                 8.792650                            6.583361       0.018747       2.039024                    0.999511      24.882274      69.200167       0.629122       0.430824      -1.059520      -0.019175       0.004944      -0.029964       0.035916      -0.000450       0.015027       0.010389      -0.011009       0.014755      -0.019670       0.000233       0.019438             10.471848      11.081932       2.341059       4.028726       5.752099       0.412244      14.581512           0.000063
           98              C       4.178396       9.930822      11.756123      -0.215479      31.879959 0.44508354E+03  0.10512556E+05                                 8.658723                            6.995179       0.367696       2.092629                    0.999508      29.593813      84.932395       0.629002       0.412275      -1.068181       0.006137       0.008548       0.007315       0.012815      -0.010989      -0.011390      -0.015732      -0.007769       0.029897      -0.026279       0.004796       0.021483              9.536395      11.743175       2.331921       2.781391       5.880234      -0.009081      10.985775          -0.000063
           99              C      -1.451584       9.877716      12.962400       0.097682      26.581262 0.35256215E+03  0.79230112E+04                                 7.967464                            6.438333      -0.001465       2.015203                    0.999250      26.584312      76.514302       0.618172       0.440902      -1.041519      -0.035103      -0.031004       0.025171       0.053170      -0.007265      -0.021087       0.008357      -0.006834      -0.083655      -0.037618       0.008769       0.028849              8.723251      10.034254       2.188987       1.649958       5.820708      -1.014989      10.314792           0.000061
          100              C       2.174095       9.413924      10.324431      -0.234218      29.619493 0.39677416E+03  0.91909987E+04                                 8.498968                            6.653490      -0.143304       1.948980                    0.998304      29.477718      86.356878       0.631975       0.418395      -1.054431      -0.033109      -0.089270       0.021191       0.097542       0.016887      -0.003319       0.007903       0.016390       0.003040      -0.022346       0.003960       0.018387             10.121522       9.116431       1.776338       4.028192       8.006084       3.097543      13.242051           0.000007
          101              C       3.631684       7.795961      17.820001       0.098898      25.774826 0.34446949E+03  0.77023537E+04                                 7.807203                            6.358099       0.034303       2.029913                    0.999285      26.473361      76.198038       0.622441       0.440083      -1.041189      -0.007425       0.050344      -0.011045       0.052073       0.002957       0.032672       0.011335      -0.003318      -0.014067      -0.035830       0.001756       0.034074              8.527065       8.036050      -0.937416      -3.620562       9.070027      -0.168566       8.475119           0.000019
          102              C       2.726827       7.693289      18.829293      -0.207634      30.826427 0.44947526E+03  0.10674774E+05                                 8.560397                            7.101244       0.197539       2.041398                    0.998769      29.803713      86.625914       0.612998       0.420721      -1.059554       0.001917      -0.005370      -0.015655       0.016661       0.017568       0.006578      -0.011463       0.004562      -0.009033      -0.024192       0.004586       0.019605              9.346983       9.638319      -1.500552      -4.434802       8.935141       0.860633       9.467490          -0.000019
          103              C       2.064715       8.810285      19.296370       0.198753      29.580310 0.38000163E+03  0.86283713E+04                                 8.616603                            6.693600      -0.083601       2.012739                    0.999462      24.917677      70.137600       0.610095       0.442146      -1.049566      -0.030391      -0.003846       0.016916       0.034993       0.001045      -0.002709      -0.001024       0.048802       0.007997      -0.025789       0.002340       0.023450             10.143324      11.327854      -0.858745      -6.150145       7.998754      -0.044778      11.103363           0.000022
          104              C       2.342463       9.999860      18.660739      -0.192795      29.690817 0.43683746E+03  0.10281570E+05                                 8.322988                            6.988758       0.263342       2.071145                    0.998876      29.125086      83.756742       0.620662       0.419287      -1.062456      -0.006603       0.003677      -0.022618       0.023847      -0.005827       0.001402       0.011135       0.011873      -0.028243      -0.017905       0.004353       0.013553              8.974315       8.639467       0.067819      -4.072104       8.237320      -1.431030      10.046157          -0.000022
          105              C       3.280225      10.072438      17.663631       0.107013      25.088020 0.33493606E+03  0.74154490E+04                                 7.605359                            6.233618       0.189475       2.083020                    0.999624      25.954186      73.639475       0.635888       0.435061      -1.047191       0.012696      -0.041888       0.001320       0.043790       0.004876       0.040942       0.003777      -0.014790      -0.048529      -0.049544       0.013623       0.035921              8.255495       7.907310      -0.451832      -3.457707       8.267597      -1.011845       8.591580           0.000023
          106              C       3.755849       8.737707       0.115754      -0.220118      27.406177 0.35712778E+03  0.80869619E+04                                 8.073021                            6.307468      -0.169511       1.949090                    0.997127      28.988391      84.963913       0.647480       0.417751      -1.051025      -0.071009       0.022952      -0.068536       0.101323       0.003072      -0.026164       0.006122      -0.053790      -0.007538      -0.043173       0.013736       0.029437              9.585061      14.481865      -0.383408      -2.870240       5.349671       0.253664       8.923648           0.000008
          107              C      -1.691718       4.051988      16.396431       0.095927      29.971476 0.42331145E+03  0.98686607E+04                                 8.488308                            6.970521       0.020245       2.020758                    0.999599      26.556591      75.592973       0.610388       0.430429      -1.057279      -0.030362      -0.028865      -0.064484       0.076897       0.002672       0.010501       0.003411      -0.024691       0.182013      -0.043945      -0.017950       0.061895              9.155371       9.628477       2.619225      -0.466721       6.891543       1.565154      10.946092           0.000074
          108              C      -0.471241       4.618452      16.782277       0.097496      30.049752 0.43103429E+03  0.10106668E+05                                 8.545087                            7.066699      -0.058971       1.995087                    0.999596      26.749562      76.669454       0.601253       0.434463      -1.053518       0.054630       0.041627      -0.034695       0.076948       0.010826      -0.044911      -0.010687       0.008220       0.057555      -0.039914      -0.016739       0.056652              9.158070       9.831495       3.261312      -0.764918       7.359383      -0.329233      10.283333          -0.000067
          109              C      -0.225280       4.784851      18.134770      -0.168654      30.839493 0.46618061E+03  0.11182737E+05                                 8.548880                            7.254116       0.119996       2.001690                    0.999643      30.359271      88.935876       0.603207       0.423298      -1.057016      -0.022768       0.004989       0.015213       0.027833       0.021996       0.005688      -0.002059       0.028668      -0.038483      -0.022113      -0.010910       0.033023              8.898524       9.675291       2.080560      -0.793966       6.297927      -0.024033      10.722353           0.000068
          110              C      -1.163474       4.418419      19.083139      -0.105290      28.655553 0.40747027E+03  0.94164298E+04                                 8.031715                            6.698560       0.322948       2.072320                    0.999565      28.792921      81.804869       0.641826       0.412951      -1.067474      -0.001057       0.000815      -0.033789       0.033815       0.012360       0.007016       0.004385       0.017473       0.108834      -0.033281      -0.004664       0.037945              8.426641       9.524344       2.418970      -0.382195       6.295663       0.386107       9.459915          -0.000065
          111              C      -2.345755       3.871427      18.707447      -0.114921      28.737497 0.41828448E+03  0.97637527E+04                                 8.124568                            6.842028       0.203259       2.035202                    0.999811      29.286038      84.579690       0.625219       0.419691      -1.059471       0.016857       0.003071      -0.026983       0.031963       0.011216      -0.023516      -0.001646       0.015345       0.059522      -0.026446      -0.009384       0.035830              8.469791       9.392746       2.524820       0.071981       6.522485       0.334591       9.494143           0.000065
          112              C       3.666449       3.687327      17.369170      -0.168506      31.339960 0.47808680E+03  0.11558281E+05                                 8.687912                            7.373566       0.001788       1.965701                    0.999058      30.610915      90.468192       0.594073       0.426461      -1.053461       0.016045      -0.007323       0.024756       0.030396       0.010061       0.023176       0.019591       0.016535      -0.008877      -0.027359      -0.009466       0.036824              9.081500      10.150129       2.045032      -0.798327       6.246166       0.368058      10.848204          -0.000073
          113              C      -1.997276       3.774066      14.944431      -0.404099      31.296228 0.49197021E+03  0.11960334E+05                                 8.609366                            7.324966      -0.259348       1.896838                    0.998274      31.721681      93.525686       0.616024       0.408982      -1.066234       0.012551       0.004576       0.054485       0.056099       0.015620       0.006205      -0.010834       0.016026       0.055472      -0.030013       0.008302       0.021711              9.381983       7.923332      -1.169665       0.066382      10.738129       2.532275       9.484489           0.000004
          114              C      -1.284139       2.520765      14.471262       0.676338      18.268931 0.22219201E+03  0.44953547E+04                                 6.544766                            5.397109      -0.143028       2.023243                    0.999709      21.614098      61.061753       0.615808       0.491615      -1.003087       0.004774      -0.020646       0.006243       0.022091       0.018238       0.067330       0.021700       0.060830      -0.022122      -0.058732      -0.031589       0.090322              7.152158       5.453459      -1.732502      -1.866445       9.203777       1.010654       6.799238           0.000009
          115              C       0.533243       5.114108      15.764862      -0.410594      32.779399 0.51111696E+03  0.12579146E+05                                 8.944605                            7.503080      -0.339625       1.861875                    0.996795      32.414169      97.013132       0.602539       0.413038      -1.060718      -0.040971      -0.003857       0.041547       0.058478       0.022118      -0.012988       0.013810       0.039568       0.036961      -0.041824       0.014439       0.027385              9.833047       9.178110      -0.094780      -0.908696      12.352396      -1.807163       7.968635           0.000010
          116              C       0.195272       6.478932      15.232801       0.676721      19.950070 0.23420082E+03  0.47818601E+04                                 6.879689                            5.502856       0.054439       2.086606                    0.999738      21.508417      60.247163       0.618698       0.484863      -1.010607      -0.009144       0.024808       0.013913       0.029877       0.035973       0.018702       0.002071       0.098348      -0.180825      -0.062937      -0.030339       0.093276              7.620942       4.487378      -1.395488      -0.877844      10.459002      -1.162824       7.916446           0.000005
          117              C       2.308301      17.643583      16.526401       0.113275      25.799408 0.33227544E+03  0.73589564E+04                                 7.782258                            6.226404      -0.035672       2.008139                    0.999483      26.144283      74.755818       0.632092       0.437530      -1.043285      -0.030280       0.019739       0.019606       0.041121       0.013621      -0.030748       0.000142      -0.038600      -0.101623      -0.053265       0.011262       0.042003              8.533509      10.018273      -1.716626       1.462057       5.187808       1.167322      10.394446           0.000053
          118              C       3.013982      17.661285      17.688001      -0.188382      32.383809 0.45677405E+03  0.10919749E+05                                 8.983950                            7.261848      -0.101733       1.954250                    0.997326      29.819847      87.687145       0.591794       0.432936      -1.049316       0.001316      -0.001016      -0.017348       0.017428       0.010701       0.004018      -0.012101      -0.004872      -0.033075      -0.020132       0.001687       0.018445              9.879675       9.988131      -1.620241       1.726748       5.798408       1.217660      13.852486          -0.000066
          119              C       2.459962       0.532830      18.839447       0.190195      31.139613 0.37724792E+03  0.85250678E+04                                 8.792658                            6.583362       0.018743       2.039022                    0.999511      24.882297      69.200254       0.629122       0.430824      -1.059520       0.019175       0.004944       0.029963       0.035915       0.000449       0.015027      -0.010389      -0.011008       0.014753      -0.019670       0.000232       0.019437             10.471862      11.081949      -2.341065       4.028742       5.752102      -0.412251      14.581534           0.000064
          120              C       1.191605       1.079822      18.705416      -0.215480      31.880082 0.44508529E+03  0.10512611E+05                                 8.658750                            6.995196       0.367684       2.092624                    0.999508      29.593902      84.932790       0.629000       0.412276      -1.068181      -0.006136       0.008548      -0.007315       0.012815       0.010989      -0.011389       0.015732      -0.007767       0.029899      -0.026278       0.004795       0.021484              9.536429      11.743213      -2.331931       2.781405       5.880251       0.009079      10.985823          -0.000061
          121              C       0.544584       1.026716      17.499139       0.097681      26.581259 0.35256211E+03  0.79230120E+04                                 7.967474                            6.438340      -0.001473       2.015201                    0.999250      26.584312      76.514378       0.618170       0.440903      -1.041518       0.035103      -0.031005      -0.025171       0.053171       0.007266      -0.021087      -0.008357      -0.006833      -0.083659      -0.037619       0.008769       0.028850              8.723263      10.034259      -2.188984       1.649966       5.820712       1.014990      10.314819           0.000058
          122              C       3.195905       0.562924      20.137108      -0.234215      29.619505 0.39677398E+03  0.91909924E+04                                 8.498965                            6.653485      -0.143303       1.948981                    0.998304      29.477706      86.356797       0.631976       0.418395      -1.054431       0.033110      -0.089269      -0.021191       0.097541      -0.016887      -0.003319      -0.007902       0.016388       0.003044      -0.022346       0.003960       0.018386             10.121524       9.116436      -1.776340       4.028200       8.006076      -3.097547      13.242060           0.000007
          123              C       1.738316      16.646961      12.641539       0.098899      25.774780 0.34446858E+03  0.77023292E+04                                 7.807195                            6.358091       0.034303       2.029913                    0.999285      26.473351      76.198020       0.622441       0.440084      -1.041189       0.007426       0.050344       0.011045       0.052074      -0.002957       0.032672      -0.011335      -0.003316      -0.014071      -0.035830       0.001755       0.034074              8.527057       8.036040       0.937418      -3.620555       9.070028       0.168567       8.475103           0.000035
          124              C       2.643173      16.544289      11.632247      -0.207634      30.826461 0.44947583E+03  0.10674793E+05                                 8.560408                            7.101252       0.197530       2.041395                    0.998769      29.803749      86.626102       0.612997       0.420722      -1.059554      -0.001915      -0.005369       0.015657       0.016662      -0.017571       0.006578       0.011462       0.004564      -0.009037      -0.024193       0.004584       0.019608              9.346995       9.638328       1.500552      -4.434806       8.935159      -0.860629       9.467497          -0.000037
          125              C       3.305285      17.661285      11.165170       0.198755      29.580326 0.38000169E+03  0.86283737E+04                                 8.616607                            6.693601      -0.083600       2.012739                    0.999462      24.917688      70.137654       0.610095       0.442146      -1.049566       0.030392      -0.003846      -0.016915       0.034994      -0.001046      -0.002709       0.001024       0.048801       0.007997      -0.025789       0.002339       0.023449             10.143330      11.327860       0.858743      -6.150149       7.998765       0.044782      11.103367           0.000041
          126              C       3.027537       1.148860      11.800800      -0.192795      29.690887 0.43683841E+03  0.10281601E+05                                 8.323007                            6.988769       0.263329       2.071140                    0.998876      29.125138      83.756996       0.620661       0.419287      -1.062455       0.006606       0.003676       0.022619       0.023849       0.005828       0.001401      -0.011134       0.011875      -0.028244      -0.017905       0.004351       0.013554              8.974339       8.639490      -0.067824      -4.072121       8.237341       1.431039      10.046186          -0.000037
          127              C       2.089776       1.221438      12.797908       0.107013      25.088074 0.33493658E+03  0.74154655E+04                                 7.605372                            6.233623       0.189466       2.083017                    0.999624      25.954243      73.639735       0.635888       0.435061      -1.047190      -0.012695      -0.041888      -0.001319       0.043790      -0.004874       0.040941      -0.003776      -0.014789      -0.048533      -0.049543       0.013624       0.035919              8.255514       7.907323       0.451824      -3.457718       8.267618       1.011859       8.591600           0.000034
          128              C       4.311151      17.588707      10.038093      -0.220117      27.406186 0.35712775E+03  0.80869607E+04                                 8.073021                            6.307465      -0.169508       1.949091                    0.997127      28.988386      84.963884       0.647481       0.417751      -1.051025       0.071010       0.022952       0.068536       0.101324      -0.003072      -0.026165      -0.006123      -0.053792      -0.007532      -0.043175       0.013738       0.029437              9.585063      14.481867       0.383408      -2.870248       5.349670      -0.253661       8.923653           0.000008
          129              C       2.795282       4.799012       6.242585       0.095929      29.971483 0.42331143E+03  0.98686609E+04                                 8.488310                            6.970521       0.020245       2.020758                    0.999599      26.556598      75.593009       0.610388       0.430429      -1.057279      -0.030362       0.028865      -0.064484       0.076898      -0.002673       0.010500      -0.003411      -0.024689       0.182014      -0.043944      -0.017951       0.061895              9.155373       9.628474      -2.619222      -0.466724       6.891544      -1.565155      10.946101           0.000021
          130              C       4.015759       4.232548       6.628431       0.097500      30.049717 0.43103366E+03  0.10106648E+05                                 8.545076                            7.066691      -0.058967       1.995088                    0.999596      26.749539      76.669344       0.601254       0.434462      -1.053518       0.054631      -0.041627      -0.034695       0.076949      -0.010827      -0.044911       0.010686       0.008220       0.057555      -0.039913      -0.016738       0.056652              9.158058       9.831481      -3.261307      -0.764916       7.359374       0.329231      10.283318          -0.000014
          131              C       4.261720       4.066149       7.980923      -0.168652      30.839376 0.46617849E+03  0.11182672E+05                                 8.548857                            7.254098       0.120009       2.001696                    0.999643      30.359175      88.935484       0.603208       0.423298      -1.057016      -0.022766      -0.004990       0.015214       0.027833      -0.021996       0.005688       0.002060       0.028666      -0.038483      -0.022113      -0.010909       0.033023              8.898498       9.675259      -2.080551      -0.793962       6.297909       0.024031      10.722327           0.000017
          132              C       3.323526       4.432581       8.929293      -0.105291      28.655563 0.40747069E+03  0.94164448E+04                                 8.031728                            6.698571       0.322937       2.072317                    0.999565      28.792939      81.805030       0.641824       0.412952      -1.067473      -0.001056      -0.000815      -0.033789       0.033815      -0.012360       0.007019      -0.004385       0.017473       0.108830      -0.033281      -0.004664       0.037945              8.426653       9.524353      -2.418973      -0.382188       6.295674      -0.386113       9.459933          -0.000015
          133              C       2.141245       4.979573       8.553600      -0.114927      28.737635 0.41828709E+03  0.97638337E+04                                 8.124606                            6.842058       0.203245       2.035197                    0.999811      29.286159      84.580267       0.625216       0.419692      -1.059469       0.016857      -0.003072      -0.026984       0.031964      -0.011216      -0.023516       0.001647       0.015349       0.059518      -0.026445      -0.009384       0.035830              8.469831       9.392786      -2.524832       0.071978       6.522515      -0.334593       9.494193           0.000017
          134              C       1.876449       5.163673       7.215323      -0.168509      31.339979 0.47808710E+03  0.11558291E+05                                 8.687921                            7.373573       0.001781       1.965698                    0.999058      30.610936      90.468314       0.594072       0.426462      -1.053461       0.016045       0.007322       0.024757       0.030396      -0.010061       0.023176      -0.019591       0.016537      -0.008877      -0.027360      -0.009466       0.036825              9.081509      10.150129      -2.045029      -0.798333       6.246171      -0.368060      10.848227          -0.000017
          135              C       2.489724       5.076934       4.790585      -0.404099      31.296241 0.49197037E+03  0.11960338E+05                                 8.609368                            7.324968      -0.259346       1.896839                    0.998274      31.721687      93.525698       0.616024       0.408982      -1.066234       0.012552      -0.004576       0.054485       0.056099      -0.015620       0.006206       0.010835       0.016031       0.055470      -0.030014       0.008303       0.021711              9.381986       7.923324       1.169667       0.066380      10.738135      -2.532272       9.484499           0.000007
          136              C       3.202861       6.330235       4.317416       0.676339      18.268927 0.22219188E+03  0.44953511E+04                                 6.544764                            5.397107      -0.143026       2.023244                    0.999709      21.614089      61.061707       0.615808       0.491615      -1.003087       0.004775       0.020645       0.006245       0.022091      -0.018238       0.067329      -0.021699       0.060831      -0.022123      -0.058731      -0.031589       0.090321              7.152156       5.453455       1.732501      -1.866444       9.203779      -1.010654       6.799234           0.000005
          137              C       5.020243       3.736892       5.611016      -0.410591      32.779335 0.51111597E+03  0.12579112E+05                                 8.944588                            7.503070      -0.339613       1.861879                    0.996794      32.414086      97.012742       0.602540       0.413038      -1.060719      -0.040971       0.003858       0.041547       0.058478      -0.022118      -0.012989      -0.013811       0.039565       0.036965      -0.041824       0.014440       0.027385              9.833025       9.178097       0.094776      -0.908694      12.352356       1.807162       7.968621           0.000007
          138              C       4.682272       2.372068       5.078954       0.676721      19.950089 0.23420125E+03  0.47818694E+04                                 6.879687                            5.502857       0.054441       2.086607                    0.999738      21.508408      60.247083       0.618698       0.484862      -1.010607      -0.009143      -0.024808       0.013914       0.029877      -0.035973       0.018702      -0.002071       0.098346      -0.180822      -0.062936      -0.030339       0.093275              7.620938       4.487377       1.395484      -0.877845      10.458984       1.162825       7.916452           0.000010
          139              C       0.518301       8.909417       6.372554       0.113274      25.799468 0.33227632E+03  0.73589810E+04                                 7.782271                            6.226413      -0.035675       2.008137                    0.999483      26.144324      74.755974       0.632092       0.437530      -1.043285      -0.030280      -0.019738       0.019606       0.041120      -0.013621      -0.030748      -0.000143      -0.038601      -0.101623      -0.053264       0.011261       0.042003              8.533523      10.018294       1.716630       1.462056       5.187817      -1.167326      10.394460           0.000050
          140              C       1.223982       8.891715       7.534154      -0.188384      32.383887 0.45677545E+03  0.10919793E+05                                 8.983967                            7.261861      -0.101735       1.954248                    0.997326      29.819905      87.687396       0.591793       0.432937      -1.049316       0.001314       0.001017      -0.017348       0.017428      -0.010701       0.004018       0.012100      -0.004872      -0.033075      -0.020131       0.001687       0.018444              9.879693       9.988151       1.620245       1.726753       5.798419      -1.217663      13.852508          -0.000060
          141              C       0.669962       8.318170       8.685600       0.190192      31.139565 0.37724751E+03  0.85250561E+04                                 8.792650                            6.583359       0.018747       2.039024                    0.999511      24.882277      69.200180       0.629123       0.430824      -1.059520       0.019175      -0.004943       0.029964       0.035916      -0.000450       0.015027       0.010389      -0.011009       0.014755      -0.019670       0.000232       0.019438             10.471847      11.081933       2.341061       4.028726       5.752099       0.412244      14.581510           0.000058
          142              C      -0.598395       7.771178       8.551570      -0.215479      31.879964 0.44508350E+03  0.10512555E+05                                 8.658724                            6.995179       0.367695       2.092629                    0.999508      29.593816      84.932409       0.629002       0.412275      -1.068181      -0.006136      -0.008548      -0.007315       0.012815      -0.010989      -0.011390      -0.015732      -0.007769       0.029897      -0.026279       0.004796       0.021483              9.536397      11.743183       2.331924       2.781395       5.880236      -0.009079      10.985773          -0.000058
          143              C       5.031584       7.824284       7.345293       0.097681      26.581276 0.35256241E+03  0.79230183E+04                                 7.967468                            6.438336      -0.001466       2.015203                    0.999250      26.584318      76.514329       0.618171       0.440902      -1.041519       0.035102       0.031005      -0.025171       0.053170      -0.007265      -0.021087       0.008357      -0.006834      -0.083655      -0.037618       0.008769       0.028849              8.723256      10.034264       2.188988       1.649961       5.820711      -1.014988      10.314793           0.000057
          144              C       1.405905       8.288076       9.983262      -0.234218      29.619499 0.39677422E+03  0.91910004E+04                                 8.498968                            6.653490      -0.143304       1.948981                    0.998304      29.477720      86.356881       0.631975       0.418395      -1.054431       0.033109       0.089270      -0.021192       0.097542       0.016887      -0.003319       0.007903       0.016390       0.003040      -0.022346       0.003960       0.018387             10.121523       9.116433       1.776339       4.028193       8.006084       3.097544      13.242053           0.000008
          145              C      -0.051684       9.906039       2.487692       0.098899      25.774794 0.34446901E+03  0.77023399E+04                                 7.807196                            6.358094       0.034307       2.029915                    0.999285      26.473338      76.197944       0.622442       0.440083      -1.041189       0.007425      -0.050344       0.011045       0.052073       0.002957       0.032672       0.011335      -0.003318      -0.014067      -0.035830       0.001756       0.034074              8.527056       8.036040      -0.937415      -3.620557       9.070018      -0.168566       8.475110           0.000017
          146              C       0.853173      10.008711       1.478400      -0.207635      30.826442 0.44947572E+03  0.10674788E+05                                 8.560399                            7.101248       0.197538       2.041398                    0.998769      29.803735      86.625997       0.612997       0.420721      -1.059554      -0.001917       0.005369       0.015655       0.016661       0.017569       0.006579      -0.011463       0.004561      -0.009036      -0.024192       0.004586       0.019606              9.346982       9.638314      -1.500549      -4.434796       8.935144       0.860631       9.467488          -0.000018
          147              C       1.515285       8.891715       1.011323       0.198750      29.580405 0.38000337E+03  0.86284195E+04                                 8.616617                            6.693613      -0.083596       2.012740                    0.999462      24.917722      70.137729       0.610095       0.442145      -1.049567       0.030391       0.003845      -0.016915       0.034993       0.001045      -0.002709      -0.001024       0.048804       0.007995      -0.025790       0.002339       0.023451             10.143340      11.327873      -0.858748      -6.150154       7.998766      -0.044778      11.103382           0.000022
          148              C       1.237537       7.702140       1.646954      -0.192794      29.690815 0.43683748E+03  0.10281571E+05                                 8.322987                            6.988758       0.263343       2.071145                    0.998876      29.125091      83.756760       0.620662       0.419287      -1.062456       0.006603      -0.003676       0.022618       0.023847      -0.005827       0.001402       0.011135       0.011873      -0.028246      -0.017906       0.004353       0.013553              8.974313       8.639466       0.067815      -4.072099       8.237321      -1.431028      10.046152          -0.000022
          149              C       0.299775       7.629562       2.644062       0.107013      25.088004 0.33493582E+03  0.74154418E+04                                 7.605354                            6.233615       0.189478       2.083021                    0.999624      25.954173      73.639415       0.635889       0.435060      -1.047191      -0.012696       0.041888      -0.001320       0.043790       0.004876       0.040942       0.003777      -0.014790      -0.048529      -0.049544       0.013623       0.035921              8.255490       7.907303      -0.451832      -3.457703       8.267593      -1.011844       8.591573           0.000023
          150              C      -0.175849       8.964293      20.191939      -0.220074      27.405436 0.35711639E+03  0.80866334E+04                                 8.072843                            6.307340      -0.169482       1.949106                    0.997127      28.987873      84.961818       0.647492       0.417748      -1.051028       0.071010      -0.022953       0.068537       0.101324       0.003072      -0.026164       0.006122      -0.053788      -0.007538      -0.043173       0.013737       0.029436              9.584832      14.481473      -0.383393      -2.870124       5.349593       0.253661       8.923431           0.000008
          151              C       5.271718      13.650012       3.911262       0.095927      29.971466 0.42331130E+03  0.98686563E+04                                 8.488306                            6.970519       0.020246       2.020758                    0.999599      26.556585      75.592948       0.610388       0.430429      -1.057279       0.030362       0.028865       0.064484       0.076897       0.002672       0.010501       0.003411      -0.024691       0.182013      -0.043945      -0.017950       0.061895              9.155368       9.628474       2.619224      -0.466721       6.891541       1.565153      10.946090           0.000068
          152              C       4.051241      13.083548       3.525416       0.097495      30.049749 0.43103426E+03  0.10106667E+05                                 8.545085                            7.066697      -0.058969       1.995088                    0.999596      26.749559      76.669431       0.601253       0.434463      -1.053518      -0.054630      -0.041627       0.034695       0.076948       0.010826      -0.044911      -0.010687       0.008220       0.057556      -0.039914      -0.016739       0.056652              9.158068       9.831491       3.261311      -0.764919       7.359381      -0.329234      10.283331          -0.000060
          153              C       3.805280      12.917149       2.172923      -0.168655      30.839488 0.46618058E+03  0.11182736E+05                                 8.548880                            7.254117       0.119996       2.001691                    0.999643      30.359265      88.935855       0.603206       0.423298      -1.057016       0.022768      -0.004989      -0.015213       0.027833       0.021995       0.005689      -0.002059       0.028668      -0.038483      -0.022113      -0.010910       0.033023              8.898524       9.675289       2.080559      -0.793967       6.297927      -0.024034      10.722355           0.000061
          154              C       4.743474      13.283581       1.224554      -0.105290      28.655553 0.40747031E+03  0.94164309E+04                                 8.031715                            6.698561       0.322949       2.072320                    0.999565      28.792922      81.804876       0.641826       0.412951      -1.067474       0.001057      -0.000815       0.033789       0.033815       0.012360       0.007016       0.004386       0.017473       0.108833      -0.033282      -0.004664       0.037945              8.426641       9.524343       2.418970      -0.382194       6.295663       0.386107       9.459916          -0.000059
          155              C       5.925755      13.830573       1.600246      -0.114920      28.737484 0.41828424E+03  0.97637454E+04                                 8.124565                            6.842025       0.203260       2.035203                    0.999811      29.286029      84.579655       0.625219       0.419690      -1.059471      -0.016856      -0.003071       0.026983       0.031963       0.011216      -0.023516      -0.001646       0.015345       0.059521      -0.026446      -0.009384       0.035830              8.469788       9.392742       2.524819       0.071980       6.522482       0.334590       9.494140           0.000059
          156              C      -0.086449      14.014673       2.938523      -0.168506      31.339955 0.47808672E+03  0.11558278E+05                                 8.687910                            7.373565       0.001789       1.965701                    0.999058      30.610910      90.468164       0.594073       0.426461      -1.053461      -0.016045       0.007323      -0.024756       0.030396       0.010061       0.023176       0.019591       0.016535      -0.008877      -0.027359      -0.009466       0.036824              9.081498      10.150125       2.045031      -0.798327       6.246164       0.368058      10.848203          -0.000066
          157              C      -0.699724      13.927934       5.363262      -0.404099      31.296216 0.49196999E+03  0.11960327E+05                                 8.609363                            7.324965      -0.259347       1.896839                    0.998274      31.721669      93.525636       0.616024       0.408982      -1.066234      -0.012551      -0.004576      -0.054485       0.056099       0.015620       0.006206      -0.010834       0.016026       0.055473      -0.030013       0.008302       0.021711              9.381980       7.923329      -1.169665       0.066382      10.738125       2.532273       9.484487           0.000003
          158              C       4.864139      15.181235       5.836431       0.676338      18.268936 0.22219208E+03  0.44953564E+04                                 6.544766                            5.397110      -0.143027       2.023243                    0.999709      21.614099      61.061750       0.615808       0.491615      -1.003087      -0.004774       0.020646      -0.006243       0.022091       0.018238       0.067330       0.021700       0.060830      -0.022122      -0.058732      -0.031589       0.090321              7.152158       5.453460      -1.732502      -1.866445       9.203776       1.010654       6.799239           0.000008
          159              C       3.046757      12.587892       4.542831      -0.410594      32.779379 0.51111658E+03  0.12579134E+05                                 8.944600                            7.503076      -0.339624       1.861875                    0.996794      32.414162      97.013096       0.602539       0.413038      -1.060718       0.040971       0.003857      -0.041547       0.058478       0.022118      -0.012988       0.013810       0.039568       0.036961      -0.041824       0.014439       0.027385              9.833042       9.178103      -0.094781      -0.908695      12.352390      -1.807162       7.968632           0.000010
          160              C       3.384728      11.223068       5.074892       0.676721      19.950071 0.23420082E+03  0.47818600E+04                                 6.879689                            5.502856       0.054439       2.086606                    0.999738      21.508416      60.247157       0.618698       0.484863      -1.010607       0.009144      -0.024808      -0.013913       0.029877       0.035973       0.018702       0.002071       0.098348      -0.180825      -0.062937      -0.030339       0.093276              7.620942       4.487378      -1.395488      -0.877844      10.459002      -1.162824       7.916446           0.000005
          161              C       1.271699       0.058417       3.781292       0.113275      25.799416 0.33227553E+03  0.73589589E+04                                 7.782259                            6.226405      -0.035672       2.008138                    0.999483      26.144289      74.755835       0.632092       0.437530      -1.043285       0.030280      -0.019739      -0.019606       0.041121       0.013621      -0.030748       0.000142      -0.038599      -0.101623      -0.053265       0.011262       0.042003              8.533510      10.018275      -1.716626       1.462056       5.187808       1.167322      10.394447           0.000053
          162              C       0.566018       0.040715       2.619692      -0.188381      32.383809 0.45677407E+03  0.10919750E+05                                 8.983949                            7.261847      -0.101732       1.954250                    0.997326      29.819849      87.687147       0.591794       0.432936      -1.049316      -0.001316       0.001016       0.017348       0.017428       0.010701       0.004018      -0.012101      -0.004872      -0.033075      -0.020132       0.001687       0.018445              9.879674       9.988130      -1.620241       1.726749       5.798407       1.217659      13.852485          -0.000067
          163              C       1.120038      17.169170       1.468246       0.190195      31.139624 0.37724816E+03  0.85250745E+04                                 8.792660                            6.583364       0.018743       2.039022                    0.999511      24.882298      69.200258       0.629122       0.430824      -1.059520      -0.019175      -0.004944      -0.029963       0.035916       0.000449       0.015027      -0.010389      -0.011008       0.014754      -0.019670       0.000232       0.019438             10.471864      11.081951      -2.341063       4.028744       5.752103      -0.412251      14.581540           0.000064
          164              C       2.388396      16.622178       1.602277      -0.215480      31.880086 0.44508546E+03  0.10512616E+05                                 8.658751                            6.995198       0.367683       2.092624                    0.999508      29.593905      84.932807       0.629000       0.412276      -1.068181       0.006136      -0.008548       0.007315       0.012815       0.010989      -0.011389       0.015732      -0.007767       0.029899      -0.026279       0.004795       0.021484              9.536430      11.743210      -2.331928       2.781403       5.880251       0.009081      10.985828          -0.000062
          165              C       3.035416      16.675284       2.808554       0.097680      26.581270 0.35256226E+03  0.79230167E+04                                 7.967477                            6.438342      -0.001475       2.015201                    0.999250      26.584324      76.514431       0.618170       0.440904      -1.041518      -0.035103       0.031005       0.025171       0.053171       0.007266      -0.021087      -0.008357      -0.006833      -0.083660      -0.037619       0.008769       0.028850              8.723267      10.034258      -2.188984       1.649964       5.820714       1.014992      10.314828           0.000059
          166              C       0.384095      17.139076       0.170585      -0.234215      29.619503 0.39677395E+03  0.91909918E+04                                 8.498966                            6.653485      -0.143303       1.948981                    0.998304      29.477708      86.356812       0.631976       0.418395      -1.054431      -0.033110       0.089269       0.021191       0.097541      -0.016887      -0.003319      -0.007902       0.016387       0.003044      -0.022346       0.003960       0.018386             10.121525       9.116437      -1.776340       4.028200       8.006077      -3.097546      13.242061           0.000006
          167              C       1.841684       1.055039       7.666154       0.098900      25.774749 0.34446810E+03  0.77023153E+04                                 7.807188                            6.358086       0.034307       2.029915                    0.999285      26.473327      76.197923       0.622442       0.440083      -1.041189      -0.007426      -0.050344      -0.011045       0.052074      -0.002957       0.032673      -0.011335      -0.003316      -0.014071      -0.035830       0.001755       0.034075              8.527048       8.036029       0.937417      -3.620549       9.070020       0.168567       8.475095           0.000032
          168              C       0.936827       1.157711       8.675446      -0.207634      30.826459 0.44947598E+03  0.10674798E+05                                 8.560407                            7.101253       0.197531       2.041395                    0.998769      29.803760      86.626142       0.612997       0.420722      -1.059554       0.001915       0.005369      -0.015657       0.016662      -0.017571       0.006578       0.011462       0.004564      -0.009040      -0.024193       0.004584       0.019608              9.346990       9.638319       1.500548      -4.434798       8.935160      -0.860626       9.467492          -0.000034
          169              C       0.274715       0.040715       9.142523       0.198751      29.580419 0.38000344E+03  0.86284220E+04                                 8.616621                            6.693615      -0.083594       2.012740                    0.999462      24.917733      70.137783       0.610094       0.442145      -1.049567      -0.030392       0.003846       0.016913       0.034993      -0.001045      -0.002709       0.001023       0.048803       0.007994      -0.025789       0.002339       0.023450             10.143346      11.327877       0.858745      -6.150157       7.998777       0.044782      11.103385           0.000037
          170              C       0.552463      16.553140       8.506893      -0.192794      29.690880 0.43683829E+03  0.10281597E+05                                 8.323005                            6.988768       0.263329       2.071140                    0.998876      29.125139      83.756999       0.620661       0.419287      -1.062455      -0.006606      -0.003676      -0.022619       0.023849       0.005828       0.001401      -0.011134       0.011875      -0.028246      -0.017905       0.004351       0.013555              8.974336       8.639487      -0.067820      -4.072116       8.237341       1.431036      10.046179          -0.000033
          171              C       1.490224      16.480562       7.509785       0.107013      25.088065 0.33493645E+03  0.74154617E+04                                 7.605370                            6.233621       0.189468       2.083017                    0.999624      25.954235      73.639696       0.635888       0.435060      -1.047191       0.012695       0.041889       0.001319       0.043790      -0.004874       0.040942      -0.003776      -0.014789      -0.048533      -0.049544       0.013624       0.035919              8.255510       7.907319       0.451824      -3.457715       8.267615       1.011858       8.591596           0.000030
          172              C      -0.731151       0.113293      10.269600      -0.220072      27.405458 0.35711655E+03  0.80866376E+04                                 8.072845                            6.307339      -0.169480       1.949107                    0.997127      28.987869      84.961793       0.647492       0.417747      -1.051028      -0.071011      -0.022953      -0.068537       0.101325      -0.003072      -0.026165      -0.006123      -0.053791      -0.007532      -0.043175       0.013738       0.029436              9.584836      14.481483       0.383390      -2.870128       5.349591      -0.253657       8.923435           0.000008
          173              N       4.292850       9.291780      14.046831      -0.229618      33.816269 0.50159595E+03  0.11991512E+05                                 8.640610                            7.195464       0.132295       2.072466                    0.999256      27.414268      74.686518       0.661898       0.387075      -1.104633      -0.061846      -0.001927      -0.129847       0.143836       0.021641      -0.040663      -0.013583       0.007491      -0.130888      -0.062564       0.002782       0.059783              9.364660      11.380773       2.142951       1.037654       6.254503      -1.849929      10.458703          -0.000052
          174              N       3.931833       8.973144      17.233108      -0.228135      33.963791 0.52867890E+03  0.12814771E+05                                 8.724071                            7.439835       0.009016       2.035585                    0.998095      27.648108      76.010926       0.643608       0.392614      -1.099983      -0.095699      -0.010721       0.104349       0.141993      -0.016625       0.028034       0.005544      -0.086124      -0.111218      -0.061312      -0.003385       0.064697              9.343800       8.460705      -0.834785      -3.319177      10.276060      -0.917580       9.294634          -0.000019
          175              N       1.077150       0.440780      16.414708      -0.229625      33.816472 0.50159972E+03  0.11991629E+05                                 8.640658                            7.195502       0.132271       2.072458                    0.999256      27.414373      74.686996       0.661895       0.387076      -1.104632       0.061846      -0.001927       0.129847       0.143837      -0.021641      -0.040664       0.013583       0.007493      -0.130887      -0.062564       0.002782       0.059783              9.364715      11.380828      -2.142954       1.037677       6.254532       1.849940      10.458784          -0.000050
          176              N       1.438167       0.122144      13.228431      -0.228139      33.963906 0.52868111E+03  0.12814842E+05                                 8.724102                            7.439859       0.009005       2.035581                    0.998095      27.648169      76.011223       0.643605       0.392615      -1.099982       0.095698      -0.010721      -0.104349       0.141993       0.016624       0.028035      -0.005544      -0.086120      -0.111223      -0.061312      -0.003383       0.064696              9.343836       8.460736       0.834790      -3.319192      10.276103       0.917584       9.294668          -0.000032
          177              N      -0.712850       8.410220       6.260862      -0.229618      33.816271 0.50159603E+03  0.11991514E+05                                 8.640610                            7.195465       0.132295       2.072466                    0.999256      27.414271      74.686530       0.661898       0.387075      -1.104633       0.061846       0.001927       0.129847       0.143836       0.021641      -0.040663      -0.013583       0.007491      -0.130888      -0.062564       0.002782       0.059783              9.364660      11.380774       2.142950       1.037655       6.254504      -1.849930      10.458703          -0.000049
          178              N      -0.351833       8.728856       3.074585      -0.228134      33.963759 0.52867834E+03  0.12814753E+05                                 8.724064                            7.439830       0.009020       2.035587                    0.998095      27.648089      76.010844       0.643608       0.392614      -1.099983       0.095699       0.010721      -0.104350       0.141993      -0.016624       0.028035       0.005544      -0.086123      -0.111218      -0.061312      -0.003385       0.064697              9.343791       8.460696      -0.834786      -3.319172      10.276052      -0.917578       9.294626          -0.000018
          179              N       2.502850      17.261220       3.892985      -0.229625      33.816475 0.50159968E+03  0.11991628E+05                                 8.640658                            7.195501       0.132271       2.072458                    0.999256      27.414373      74.686992       0.661895       0.387076      -1.104632      -0.061846       0.001927      -0.129847       0.143837      -0.021641      -0.040664       0.013583       0.007493      -0.130887      -0.062564       0.002781       0.059783              9.364715      11.380827      -2.142955       1.037676       6.254532       1.849941      10.458785          -0.000051
          180              N       2.141833      17.579856       7.079262      -0.228139      33.963876 0.52868052E+03  0.12814823E+05                                 8.724096                            7.439854       0.009010       2.035583                    0.998095      27.648150      76.011141       0.643606       0.392615      -1.099982      -0.095698       0.010721       0.104350       0.141993       0.016624       0.028035      -0.005545      -0.086120      -0.111223      -0.061313      -0.003383       0.064696              9.343828       8.460727       0.834790      -3.319187      10.276096       0.917583       9.294660          -0.000028
          181              O       0.550605      10.332657      15.336370      -0.583214      33.933177 0.59587698E+03  0.14689927E+05                                 8.231018                            7.543126       0.225999       2.127993                    0.994426      27.782526      73.825880       0.693850       0.358078      -1.140329      -0.019267       0.000634       0.023384       0.030306       0.012157       0.030835       0.033723      -0.070693      -0.114602      -0.063939      -0.006935       0.070874              8.555224       7.074356       1.030646      -0.382523      11.745729       1.580043       6.845587           0.000000
          182              O      -0.358847      11.380616      16.942708      -0.613258      30.344355 0.49349472E+03  0.11608541E+05                                 7.564842                            6.806268       0.806579       2.293613                    0.998304      27.996355      72.724902       0.739680       0.352020      -1.144938       0.004354      -0.010964      -0.015070       0.019138      -0.013455       0.006662      -0.041181       0.160535       0.074281      -0.106327       0.034592       0.071734              7.891785       7.544484       0.972316      -2.932453       6.270053      -1.175799       9.860820          -0.000004
          183              O      -0.723476      16.170777      14.361600      -0.597373      37.265736 0.59626558E+03  0.14690331E+05                                 8.770009                            7.511666       0.331998       2.155356                    0.996502      27.964084      74.094320       0.700568       0.354866      -1.143801      -0.003008       0.006142       0.041743       0.042299       0.024517      -0.018429      -0.043392      -0.022275      -0.153502      -0.069757      -0.000642       0.070399              9.567562       7.165761       3.393877      -1.601720      13.806647      -2.412505       7.730277          -0.000001
          184              O      -1.197821      15.588381      16.435016      -0.602013      29.557354 0.47364030E+03  0.10995505E+05                                 7.367417                            6.601395       1.061386       2.375194                    0.999158      27.707161      70.820745       0.764690       0.345028      -1.154065       0.001178       0.017161      -0.014875       0.022741      -0.065259       0.009861       0.049101       0.134562       0.090477      -0.124510       0.043581       0.080929              7.641956       5.338242      -0.406574      -1.287190       6.815986       2.266873      10.771640          -0.000009
          185              O      -1.457605       1.481657      15.125170      -0.583213      33.933055 0.59587444E+03  0.14689848E+05                                 8.230999                            7.543111       0.225999       2.127994                    0.994426      27.782460      73.825650       0.693851       0.358078      -1.140329       0.019267       0.000633      -0.023385       0.030306      -0.012157       0.030836      -0.033722      -0.070694      -0.114599      -0.063939      -0.006935       0.070873              8.555203       7.074341      -1.030640      -0.382520      11.745690      -1.580045       6.845577           0.000000
          186              O      -0.548153       2.529616      13.518831      -0.613255      30.344517 0.49349805E+03  0.11608640E+05                                 7.564872                            6.806293       0.806575       2.293610                    0.998304      27.996419      72.725159       0.739679       0.352020      -1.144938      -0.004355      -0.010965       0.015069       0.019138       0.013455       0.006663       0.041182       0.160535       0.074283      -0.106328       0.034594       0.071734              7.891818       7.544517      -0.972323      -2.932467       6.270078       1.175809       9.860859          -0.000006
          187              O      -0.183524       7.319777      16.099939      -0.597371      37.265824 0.59626691E+03  0.14690374E+05                                 8.770027                            7.511677       0.331993       2.155354                    0.996502      27.964112      74.094452       0.700567       0.354866      -1.143800       0.003007       0.006143      -0.041744       0.042300      -0.024517      -0.018430       0.043391      -0.022274      -0.153507      -0.069758      -0.000641       0.070399              9.567584       7.165772      -3.393887      -1.601726      13.806688       2.412516       7.730292          -0.000002
          188              O       0.290821       6.737381      14.026524      -0.602013      29.557553 0.47364446E+03  0.10995628E+05                                 7.367458                            6.601430       1.061366       2.375187                    0.999158      27.707225      70.821042       0.764687       0.345028      -1.154065      -0.001179       0.017161       0.014875       0.022741       0.065260       0.009862      -0.049102       0.134564       0.090478      -0.124512       0.043582       0.080930              7.641999       5.338269       0.406577      -1.287199       6.816028      -2.266889      10.771699          -0.000006
          189              O       3.029395       7.369343       4.971323      -0.583214      33.933187 0.59587723E+03  0.14689935E+05                                 8.231020                            7.543127       0.225999       2.127993                    0.994426      27.782530      73.825895       0.693850       0.358078      -1.140329       0.019268      -0.000634      -0.023384       0.030306       0.012157       0.030835       0.033723      -0.070693      -0.114602      -0.063939      -0.006935       0.070874              8.555226       7.074356       1.030645      -0.382522      11.745732       1.580044       6.845589           0.000000
          190              O       3.938847       6.321384       3.364985      -0.613258      30.344319 0.49349395E+03  0.11608518E+05                                 7.564835                            6.806262       0.806580       2.293613                    0.998304      27.996340      72.724842       0.739681       0.352020      -1.144938      -0.004354       0.010964       0.015070       0.019138      -0.013455       0.006662      -0.041181       0.160534       0.074281      -0.106327       0.034593       0.071734              7.891779       7.544477       0.972314      -2.932451       6.270046      -1.175797       9.860812          -0.000004
          191              O       4.303476       1.531223       5.946093      -0.597373      37.265724 0.59626534E+03  0.14690323E+05                                 8.770005                            7.511663       0.332003       2.155358                    0.996502      27.964084      74.094305       0.700568       0.354866      -1.143801       0.003008      -0.006142      -0.041743       0.042299       0.024517      -0.018429      -0.043392      -0.022275      -0.153503      -0.069757      -0.000642       0.070399              9.567557       7.165758       3.393875      -1.601720      13.806640      -2.412504       7.730274          -0.000000
          192              O       4.777821       2.113619       3.872677      -0.602014      29.557340 0.47364000E+03  0.10995496E+05                                 7.367414                            6.601392       1.061386       2.375194                    0.999158      27.707158      70.820728       0.764691       0.345028      -1.154065      -0.001178      -0.017161       0.014875       0.022741      -0.065259       0.009861       0.049101       0.134562       0.090477      -0.124510       0.043581       0.080929              7.641953       5.338240      -0.406574      -1.287189       6.815984       2.266872      10.771636          -0.000010
          193              O       5.037605      16.220343       5.182523      -0.583213      33.933066 0.59587467E+03  0.14689855E+05                                 8.231001                            7.543112       0.226000       2.127994                    0.994426      27.782466      73.825669       0.693851       0.358078      -1.140329      -0.019267      -0.000633       0.023385       0.030306      -0.012157       0.030836      -0.033722      -0.070694      -0.114599      -0.063939      -0.006935       0.070873              8.555204       7.074342      -1.030641      -0.382520      11.745691      -1.580045       6.845579           0.000000
          194              O       4.128153      15.172384       6.788862      -0.613255      30.344477 0.49349721E+03  0.11608615E+05                                 7.564864                            6.806286       0.806580       2.293612                    0.998304      27.996407      72.725099       0.739679       0.352020      -1.144938       0.004355       0.010965      -0.015069       0.019138       0.013455       0.006662       0.041183       0.160534       0.074283      -0.106328       0.034594       0.071734              7.891809       7.544509      -0.972321      -2.932463       6.270070       1.175806       9.860849          -0.000005
          195              O       3.763524      10.382223       4.207754      -0.597371      37.265822 0.59626680E+03  0.14690371E+05                                 8.770025                            7.511676       0.331994       2.155354                    0.996502      27.964114      74.094453       0.700567       0.354866      -1.143800      -0.003007      -0.006143       0.041744       0.042301      -0.024517      -0.018430       0.043391      -0.022274      -0.153506      -0.069758      -0.000641       0.070399              9.567582       7.165771      -3.393887      -1.601725      13.806686       2.412514       7.730290          -0.000002
          196              O       3.289179      10.964619       6.281169      -0.602013      29.557552 0.47364442E+03  0.10995627E+05                                 7.367458                            6.601430       1.061366       2.375187                    0.999158      27.707225      70.821041       0.764687       0.345028      -1.154065       0.001179      -0.017161      -0.014875       0.022741       0.065259       0.009862      -0.049102       0.134564       0.090479      -0.124512       0.043582       0.080930              7.641999       5.338269       0.406577      -1.287200       6.816028      -2.266889      10.771699          -0.000006

******************************************************
Auxiliary information for the entire system
The total spin magnetic moment of the unit cell is   -0.000000
The total net atomic charge of the unit cell is   -0.000000
Accuracy of reproducing the electrostatic potential in the unit cell:
  The inner radius (bohr) =    5.0000
  The outer radius (bohr) =   12.0000
  Valid grid points have density less than (e/(bohr^3)) =    0.0001
  The number of valid grid points were=         6352
  The rms potential error without charges in kcal/mol is=      4.12627
  The rms potential error with partial charges in kcal/mol is=      0.81304
  The RRMSE value at monopole order=      0.19704
  The rms potential error with partial charges and cloud penetration in kcal/mol is=      0.79951
  The RRMSE value at monopole order with cloud penetration is=      0.19376
  The rms potential error with partial charges and atomic dipoles in kcal/mol is=      0.52226
  The RRMSE value at dipole order=      0.12657
  The rms potential error with partial charges, atomic dipoles and cloud penetration in kcal/mol is=      0.51100
  The RRMSE value at dipole order with cloud penetration=      0.12384

******************************************************
The electron densities and ab initio electrostatic potential were computed in VASP using the PBE functional and
projector augmented wave method. See the main text of the journal article for a description of computational details.
The atomic charges, dipoles, and quadrupoles were computed with the DDEC6 method as described in
(a) T. A. Manz and N. Gabaldon Limas, RSC Adv. 6 (2016) 47771-47801 DOI: 10.1039/c6ra04656h
(b) N. Gabaldon Limas and T. A. Manz, RSC Adv. 8 (2018) 2678-2707 DOI: 10.1039/c7ra11829e.
For each atom in the material, the electron cloud parameters were fit to the spherically averaged atom-in-material
electron density using radial positions for which this density was between 10^-4 and 10^-2 electrons per cubic bohr.
The polarizabilities, dispersion coefficients, and quantum Drude oscillator (QDO) parameters were fit using the MCLF method.
The magnetic structure of the system was optimized in VASP from the default ferromagnetic initial guess using spin polarization.
The atomic spin moments (ASMs) were computed on this optimized magnetic structure using the DDEC6 partition as inputs
to the method of T. A. Manz and D. S. Sholl, J. Chem. Theory Comput. 7 (2011) 4146-4164 DOI: 10.1021/ct200539n.
The RMSE and RRMSE were computed using a uniform grid with Ewald summation.
