# Supplementary material for: A collection of forcefield precursors for metal–organic frameworks
Source: RSC Adv. 2019 Nov 13;9(63):36492–507. doi: 10.1039/c9ra07327b (PMC9075174; doi:10.1039/c9ra07327b)
Supplement: RA-009-C9RA07327B-s6270 [file RA-009-C9RA07327B-s6270.xyz]

   76
jmolscript: load "" {1 1 1} spacegroup "x,y,z" unitcell [{     10.892400     0.000000     0.000000 }, {     -2.326873    10.713320     0.000000 }, {      0.000000     0.000000    16.774000 }]
Tb     3.607937     0.891455    14.889273     2.037209
Tb     0.674826     4.465205     6.502273     2.037210
Tb     4.957590     9.821865     1.884894     2.037212
Tb     7.890701     6.248115    10.271727     2.037209
H      0.169314     8.112126    11.416384     0.108497
H      2.959376     6.108735     9.354860     0.136300
H      4.033017     8.477450    12.395986     0.128631
H      1.786576     7.957854     3.029384     0.108493
H     -1.003486     9.961245     0.967860     0.136302
H      8.815274     7.592530     4.008986     0.128628
H      8.396213     2.601194     5.357616     0.108497
H      5.606151     4.604585     7.419140     0.136302
H      4.532510     2.235870     4.378014     0.128631
H      6.778951     2.755466    13.744616     0.108496
H      9.569013     0.752075    15.806140     0.136302
H     -0.249747     3.120790    12.765014     0.128629
C      1.691703     9.412723    13.217912     0.588838
C      2.031513     8.439953    12.104118    -0.015832
C      1.062033     7.893574    11.273805    -0.112045
C      1.386823     7.030081    10.238850    -0.049705
C      2.733991     6.700110    10.035884    -0.088010
C      3.751472     7.241133    10.837681    -0.013764
C      3.373076     8.105698    11.855863    -0.099352
C      0.319385     6.478345     9.302860     0.730182
C      5.176346     6.884379    10.648135     0.612241
C      0.264188     6.657257     4.830912     0.588840
C     -0.075622     7.630027     3.717118    -0.015833
C      0.893858     8.176406     2.886805    -0.112048
C      0.569068     9.039899     1.851850    -0.049701
C     -0.778100     9.369870     1.648884    -0.088006
C     -1.795581     8.828847     2.450681    -0.013767
C     -1.417186     7.964282     3.468863    -0.099357
C      1.636505     9.591635     0.915860     0.730171
C      7.671944     9.185601     2.261135     0.612229
C      6.873824     1.300597     3.556088     0.588824
C      6.534014     2.273367     4.669882    -0.015835
C      7.503494     2.819746     5.500195    -0.112044
C      7.178704     3.683239     6.535150    -0.049703
C      5.831536     4.013210     6.738116    -0.088005
C      4.814055     3.472187     5.936319    -0.013762
C      5.192451     2.607622     4.918137    -0.099353
C      8.246142     4.234975     7.471140     0.730180
C      3.389181     3.828941     6.125865     0.612240
C      8.301339     4.056063    11.943088     0.588841
C      8.641149     3.083293    13.056882    -0.015836
C      7.671669     2.536914    13.887195    -0.112049
C      7.996459     1.673421    14.922150    -0.049698
C      9.343627     1.343450    15.125116    -0.088008
C     10.361108     1.884473    14.323319    -0.013765
C      9.982713     2.749038    13.305137    -0.099357
C      6.929022     1.121685    15.858140     0.730184
C      0.893583     1.527719    14.512865     0.612241
O      0.521127     9.827328    13.350427    -0.619297
O      2.619404     9.845541    13.939194    -0.638885
O      6.019998     7.282915    11.480126    -0.677978
O      5.514942     6.188014     9.658469    -0.635495
O      0.723727     5.785193     8.350097    -0.675430
O     -0.854519     6.802958     9.529309    -0.716106
O      1.434764     6.242652     4.963427    -0.619297
O     -0.663514     6.224439     5.552194    -0.638890
O      6.828293     8.787065     3.093126    -0.677961
O      7.333348     9.881966     1.271469    -0.635468
O      1.232164    10.284787    -0.036903    -0.675424
O      2.810410     9.267022     1.142309    -0.716101
O      8.044400     0.885992     3.423573    -0.619313
O      5.946123     0.867779     2.834806    -0.638855
O      2.545529     3.430405     5.293874    -0.677980
O      3.050585     4.525306     7.115531    -0.635489
O      7.841800     4.928127     8.423903    -0.675427
O      9.420046     3.910362     7.244691    -0.716106
O      7.130763     4.470668    11.810573    -0.619296
O      9.229041     4.488881    11.221806    -0.638891
O      1.737234     1.926255    13.680874    -0.677982
O      1.232179     0.831354    15.502531    -0.635494
O      7.333363     0.428533     0.036903    -0.675444
O      5.755117     1.446298    15.631691    -0.716115

The following XYZ coordinates are in angstroms. Other properties are in atomic units.
The sperically averaged electron density of each atom fit to a function of the form exp(a - br)
eigen_1, eigen_2 and eigen_3 are the three eigenvalues of traceless quadrupole moment tensor
  atom number  atomic symbol              X              Y              Z     net charge C6 coefficient C8 coefficient C10 coefficient fluctuating dipole atomic polarizability isotropic forcefield polarizability              a              b squared Pearson coefficient          <r^3>          <r^4>         wp_QDO          m_QDO          q_QDO       dipole_x       dipole_y       dipole_z         dipole            Qxy            Qxz            Qyz     Q(x^2-y^2)  Q(3z^2 - R^2)        eigen_1        eigen_2        eigen_3 static polarizability      alpha(xx)      alpha(xy)      alpha(xz)      alpha(yy)      alpha(yz)      alpha(zz) atomic spin moment
            1             Tb       3.607937       0.891455      14.889273       2.037209     104.142758 0.22726835E+04  0.72005861E+05                                14.653943                           12.819918       2.272804       2.454025                    0.999884      73.930165     169.397987       0.712877       0.271183      -1.329194       0.019489       0.006678       0.018992       0.028020       0.102568      -0.094712      -0.009500      -0.275086       0.292815      -0.242834       0.083760       0.159073             16.684421      21.587752      -1.804402       1.963186      13.810943       0.510499      14.654568           0.000006
            2             Tb       0.674826       4.465205       6.502273       2.037210     104.142031 0.22726659E+04  0.72005157E+05                                14.653863                           12.819859       2.272811       2.454027                    0.999884      73.930072     169.397558       0.712879       0.271183      -1.329195      -0.019489      -0.006679       0.018993       0.028021       0.102572       0.094713       0.009498      -0.275084       0.292811      -0.242834       0.083762       0.159073             16.684315      21.587580      -1.804410      -1.963177      13.810883      -0.510508      14.654483           0.000006
            3             Tb       4.957590       9.821865       1.884894       2.037212     104.141216 0.22726837E+04  0.72005823E+05                                14.653798                           12.819932       2.272803       2.454040                    0.999883      73.929636     169.396355       0.712876       0.271184      -1.329194      -0.019474      -0.006656      -0.018961       0.027984       0.102680      -0.094733      -0.009490      -0.275220       0.292953      -0.242973       0.083818       0.159155             16.684153      21.587215      -1.804812       1.962927      13.811299       0.511294      14.653947           0.000006
            4             Tb       7.890701       6.248115      10.271727       2.037209     104.142289 0.22726723E+04  0.72005416E+05                                14.653891                           12.819881       2.272810       2.454027                    0.999884      73.930109     169.397723       0.712878       0.271183      -1.329195       0.019490       0.006679      -0.018989       0.028019       0.102574       0.094714       0.009504      -0.275083       0.292815      -0.242835       0.083755       0.159080             16.684354      21.587666      -1.804418      -1.963175      13.810896      -0.510510      14.654499           0.000006
            5              H       0.169314       8.112126      11.416384       0.108497       1.328011 0.10302682E+02  0.10713041E+03                                 1.942288                            1.835576      -1.362699       2.225927                    0.993743       3.749727      10.603109       0.480306       1.226382      -0.720638      -0.031858       0.013302       0.007581       0.035347      -0.007796      -0.004931      -0.000143       0.006254       0.000065      -0.009387      -0.000674       0.010061              1.977780       2.514949      -0.138431      -0.083232       1.700722       0.215956       1.717670           0.000003
            6              H       2.959376       6.108735       9.354860       0.136300       1.019456 0.72137427E+01  0.69416438E+02                                 1.704332                            1.592847      -1.292947       2.288715                    0.994292       3.498852       9.885095       0.482598       1.318920      -0.699491       0.012237      -0.026834      -0.030976       0.042771      -0.003646      -0.003102       0.005027      -0.007131       0.007279      -0.006461      -0.002601       0.009062              1.762771       1.633917      -0.136818      -0.113347       1.706987       0.495955       1.947409           0.000002
            7              H       4.033017       8.477450      12.395986       0.128631       1.106205 0.81517214E+01  0.79906886E+02                                 1.726137                            1.638628      -1.135849       2.354159                    0.996661       3.385125       9.279694       0.505858       1.235216      -0.719681       0.030930       0.015101       0.024738       0.042387       0.005090       0.007002       0.004775       0.008800      -0.001052      -0.007461      -0.004956       0.012417              1.759183       1.910245       0.160025       0.257140       1.618513       0.343711       1.748790           0.000003
            8              H       1.786576       7.957854       3.029384       0.108493       1.328057 0.10303140E+02  0.10713640E+03                                 1.942334                            1.835617      -1.362753       2.225897                    0.993743       3.749813      10.603431       0.480300       1.226382      -0.720637       0.031857      -0.013303       0.007580       0.035345      -0.007798       0.004931       0.000144       0.006252       0.000069      -0.009389      -0.000673       0.010062              1.977829       2.515018      -0.138435       0.083236       1.700760      -0.215966       1.717710           0.000003
            9              H      -1.003486       9.961245       0.967860       0.136302       1.019453 0.72137141E+01  0.69416083E+02                                 1.704327                            1.592843      -1.292948       2.288715                    0.994292       3.498841       9.885053       0.482599       1.318919      -0.699491      -0.012236       0.026834      -0.030977       0.042771      -0.003646       0.003102      -0.005027      -0.007132       0.007279      -0.006461      -0.002601       0.009062              1.762767       1.633910      -0.136817       0.113347       1.706984      -0.495955       1.947406           0.000002
           10              H       8.815274       7.592530       4.008986       0.128628       1.106224 0.81519001E+01  0.79909100E+02                                 1.726158                            1.638646      -1.135869       2.354146                    0.996661       3.385168       9.279848       0.505855       1.235216      -0.719681      -0.030929      -0.015102       0.024738       0.042387       0.005091      -0.007003      -0.004775       0.008799      -0.001049      -0.007460      -0.004957       0.012417              1.759205       1.910270       0.160027      -0.257144       1.618532      -0.343718       1.748811           0.000003
           11              H       8.396213       2.601194       5.357616       0.108497       1.327989 0.10302467E+02  0.10712755E+03                                 1.942264                            1.835555      -1.362679       2.225937                    0.993744       3.749691      10.602959       0.480310       1.226379      -0.720639       0.031859      -0.013302      -0.007582       0.035347      -0.007797      -0.004932      -0.000142       0.006254       0.000068      -0.009387      -0.000675       0.010062              1.977755       2.514913      -0.138428      -0.083230       1.700702       0.215952       1.717650           0.000003
           12              H       5.606151       4.604585       7.419140       0.136302       1.019448 0.72136753E+01  0.69415637E+02                                 1.704325                            1.592840      -1.292944       2.288718                    0.994292       3.498835       9.885041       0.482599       1.318922      -0.699491      -0.012237       0.026834       0.030977       0.042771      -0.003646      -0.003102       0.005027      -0.007132       0.007279      -0.006461      -0.002601       0.009062              1.762764       1.633910      -0.136817      -0.113346       1.706981       0.495953       1.947401           0.000002
           13              H       4.532510       2.235870       4.378014       0.128631       1.106201 0.81516901E+01  0.79906505E+02                                 1.726133                            1.638625      -1.135848       2.354158                    0.996662       3.385124       9.279688       0.505858       1.235216      -0.719681      -0.030931      -0.015100      -0.024738       0.042388       0.005091       0.007003       0.004775       0.008800      -0.001050      -0.007461      -0.004957       0.012417              1.759179       1.910240       0.160024       0.257139       1.618510       0.343710       1.748787           0.000003
           14              H       6.778951       2.755466      13.744616       0.108496       1.328027 0.10302846E+02  0.10713257E+03                                 1.942305                            1.835592      -1.362715       2.225918                    0.993743       3.749758      10.603231       0.480303       1.226383      -0.720637      -0.031858       0.013302      -0.007581       0.035346      -0.007797       0.004931       0.000143       0.006253       0.000066      -0.009387      -0.000674       0.010062              1.977799       2.514976      -0.138432       0.083231       1.700735      -0.215959       1.717685           0.000003
           15              H       9.569013       0.752075      15.806140       0.136302       1.019450 0.72136847E+01  0.69415697E+02                                 1.704321                            1.592837      -1.292937       2.288721                    0.994292       3.498828       9.884994       0.482601       1.318915      -0.699492       0.012235      -0.026835       0.030976       0.042771      -0.003645       0.003101      -0.005027      -0.007131       0.007277      -0.006460      -0.002602       0.009061              1.762760       1.633907      -0.136818       0.113348       1.706976      -0.495950       1.947396           0.000002
           16              H      -0.249747       3.120790      12.765014       0.128629       1.106217 0.81518400E+01  0.79908378E+02                                 1.726152                            1.638642      -1.135860       2.354152                    0.996661       3.385155       9.279810       0.505854       1.235219      -0.719680       0.030930       0.015101      -0.024738       0.042387       0.005090      -0.007002      -0.004775       0.008800      -0.001052      -0.007461      -0.004955       0.012417              1.759199       1.910262       0.160026      -0.257142       1.618527      -0.343716       1.748806           0.000003
           17              C       1.691703       9.412723      13.217912       0.588838      24.529247 0.25456200E+03  0.52737085E+04                                 7.714657                            5.595082       0.029850       2.057352                    0.999711      22.401246      61.917930       0.641111       0.461159      -1.029820      -0.010560       0.001029       0.046165       0.047369       0.029879       0.000815      -0.111737      -0.005648       0.016336      -0.113533      -0.004403       0.117935              9.514420       8.624832      -1.329762      -0.534567       9.143171       5.638611      10.775258           0.000003
           18              C       2.031513       8.439953      12.104118      -0.015832      39.511105 0.42451196E+03  0.98149282E+04                                 9.962054                            6.775783       0.086895       2.040105                    0.999207      26.642331      73.335431       0.653204       0.405565      -1.082826       0.006764      -0.021977      -0.022964       0.032497      -0.001981       0.010575       0.000397       0.036952      -0.017225      -0.015841      -0.009220       0.025061             12.907035      12.125877      -1.187172      -0.579253      12.045660       8.170254      14.549569           0.000002
           19              C       1.062033       7.893574      11.273805      -0.112045      36.019758 0.44148051E+03  0.10485816E+05                                 9.648338                            7.139311      -0.204139       1.900605                    0.999338      30.246000      89.238581       0.595639       0.432945      -1.047195       0.020941       0.000541      -0.004173       0.021360      -0.020451      -0.019599      -0.046949      -0.024455      -0.015021      -0.059136       0.006071       0.053065             11.491274      11.204065       1.210484       1.968528      10.220086       6.473693      13.049671           0.000005
           20              C       1.386823       7.030081      10.238850      -0.049705      39.865704 0.44068925E+03  0.10287039E+05                                10.003034                            6.890513       0.155410       2.054454                    0.999317      27.142536      75.127588       0.649451       0.404019      -1.083610       0.037089       0.019262       0.031601       0.052395      -0.015030      -0.014683      -0.002620      -0.003447      -0.002858      -0.022671       0.003177       0.019493             12.723363      15.739042       1.630351       3.419412       9.312291       5.756239      13.118755           0.000002
           21              C       2.733991       6.700110      10.035884      -0.088010      34.997098 0.43540610E+03  0.10268643E+05                                 9.442567                            7.080265      -0.089608       1.951966                    0.999344      29.121365      84.613346       0.601522       0.431753      -1.051706      -0.003370       0.011496       0.014411       0.018740      -0.009041      -0.018325      -0.027900      -0.075634       0.064111      -0.056170       0.003543       0.052627             11.046737      16.475508       0.058031       1.854536       7.331189       3.216239       9.333513           0.000005
           22              C       3.751472       7.241133      10.837681      -0.013764      38.673658 0.40984167E+03  0.93965078E+04                                 9.808682                            6.658032       0.120018       2.056054                    0.999266      26.304322      72.194807       0.658641       0.405608      -1.082369      -0.031576       0.002275       0.005280       0.032095       0.003531       0.012670       0.013677      -0.014565       0.049765      -0.020060      -0.007793       0.027854             12.538010      19.245124      -2.935632      -0.994671       8.685643       4.055931       9.683265           0.000002
           23              C       3.373076       8.105698      11.855863      -0.099352      34.882039 0.43250010E+03  0.10185535E+05                                 9.419512                            7.048784      -0.101282       1.943228                    0.999463      29.349926      85.284581       0.603719       0.430798      -1.052032      -0.010622      -0.010433      -0.006247       0.016146       0.016274       0.025172      -0.030909      -0.020902       0.017262      -0.048856       0.010367       0.038489             11.152536      13.418990      -3.004195      -2.490111       9.533254       5.143445      10.505364           0.000005
           24              C       0.319385       6.478345       9.302860       0.730182      22.305787 0.21783166E+03  0.43828230E+04                                 7.498256                            5.374472      -0.362865       1.972454                    0.998187      20.950204      58.911501       0.612197       0.497258      -1.000806      -0.059980      -0.024515      -0.062740       0.090194      -0.000007      -0.016623      -0.090147      -0.128154      -0.026148      -0.078612      -0.049748       0.128360              9.054034      11.201298       0.905873       1.129013       6.147430       3.246725       9.813375           0.000004
           25              C       5.176346       6.884379      10.648135       0.612241      24.843991 0.25119692E+03  0.52058037E+04                                 7.880561                            5.627613      -0.123218       2.012535                    0.999602      22.360841      62.563393       0.625126       0.472787      -1.019676       0.028684      -0.027156       0.014908       0.042219       0.028888       0.011326      -0.057364      -0.196764       0.081912      -0.119038      -0.002643       0.121681              9.678975      14.791815      -2.834653      -1.005984       6.493523       2.461823       7.751586           0.000003
           26              C       0.264188       6.657257       4.830912       0.588840      24.529207 0.25456156E+03  0.52736983E+04                                 7.714653                            5.595080       0.029845       2.057351                    0.999711      22.401235      61.917937       0.641110       0.461159      -1.029820       0.010560      -0.001030       0.046165       0.047369       0.029879      -0.000815       0.111738      -0.005647       0.016339      -0.113534      -0.004402       0.117936              9.514414       8.624832      -1.329756       0.534557       9.143163      -5.638605      10.775248           0.000003
           27              C      -0.075622       7.630027       3.717118      -0.015833      39.511206 0.42451309E+03  0.98149624E+04                                 9.962074                            6.775793       0.086895       2.040105                    0.999207      26.642366      73.335592       0.653203       0.405565      -1.082825      -0.006765       0.021975      -0.022966       0.032498      -0.001982      -0.010575      -0.000397       0.036951      -0.017221      -0.015841      -0.009219       0.025060             12.907059      12.125924      -1.187158       0.579227      12.045671      -8.170261      14.549583           0.000002
           28              C       0.893858       8.176406       2.886805      -0.112048      36.019993 0.44148329E+03  0.10485905E+05                                 9.648389                            7.139339      -0.204159       1.900596                    0.999338      30.246186      89.239416       0.595637       0.432945      -1.047194      -0.020943      -0.000546      -0.004177       0.021362      -0.020454       0.019598       0.046951      -0.024461      -0.015015      -0.059138       0.006068       0.053070             11.491343      11.204146       1.210480      -1.968523      10.220137      -6.473736      13.049745           0.000005
           29              C       0.569068       9.039899       1.851850      -0.049701      39.865555 0.44068808E+03  0.10287007E+05                                10.003012                            6.890505       0.155401       2.054451                    0.999317      27.142505      75.127516       0.649451       0.404019      -1.083610      -0.037088      -0.019265       0.031597       0.052393      -0.015030       0.014683       0.002622      -0.003454      -0.002856      -0.022673       0.003182       0.019491             12.723320      15.738897       1.630330      -3.419372       9.312292      -5.756259      13.118771           0.000002
           30              C      -0.778100       9.369870       1.648884      -0.088006      34.996895 0.43540348E+03  0.10268565E+05                                 9.442532                            7.080246      -0.089613       1.951966                    0.999344      29.121262      84.612967       0.601523       0.431754      -1.051706       0.003369      -0.011500       0.014408       0.018740      -0.009040       0.018325       0.027903      -0.075638       0.064114      -0.056172       0.003540       0.052632             11.046681      16.475362       0.058037      -1.854540       7.331172      -3.216244       9.333508           0.000005
           31              C      -1.795581       8.828847       2.450681      -0.013767      38.673787 0.40984410E+03  0.93965765E+04                                 9.808693                            6.658048       0.120010       2.056050                    0.999266      26.304415      72.195088       0.658641       0.405608      -1.082369       0.031579      -0.002277       0.005276       0.032097       0.003530      -0.012667      -0.013677      -0.014567       0.049766      -0.020059      -0.007793       0.027851             12.538003      19.245098      -2.935602       0.994598       8.685644      -4.055926       9.683268           0.000003
           32              C      -1.417186       7.964282       3.468863      -0.099357      34.882284 0.43250376E+03  0.10185645E+05                                 9.419552                            7.048812      -0.101288       1.943224                    0.999463      29.350107      85.285275       0.603718       0.430798      -1.052032       0.010625       0.010430      -0.006250       0.016147       0.016277      -0.025172       0.030908      -0.020907       0.017271      -0.048858       0.010368       0.038489             11.152579      13.419058      -3.004195       2.490091       9.533287      -5.143460      10.505391           0.000005
           33              C       1.636505       9.591635       0.915860       0.730171      22.306009 0.21783455E+03  0.43828987E+04                                 7.498332                            5.374527      -0.362808       1.972472                    0.998188      20.950343      58.912146       0.612190       0.497262      -1.000804       0.059976       0.024514      -0.062745       0.090194      -0.000004       0.016616       0.090149      -0.128158      -0.026153      -0.078607      -0.049756       0.128364              9.054125      11.201314       0.905888      -1.129018       6.147513      -3.246805       9.813549           0.000004
           34              C       7.671944       9.185601       2.261135       0.612229      24.843974 0.25119715E+03  0.52058026E+04                                 7.880523                            5.627592      -0.123218       2.012535                    0.999601      22.360790      62.562948       0.625131       0.472783      -1.019679      -0.028685       0.027151       0.014905       0.042216       0.028884      -0.011329       0.057361      -0.196742       0.081895      -0.119024      -0.002646       0.121670              9.678914      14.791737      -2.834623       1.005883       6.493482      -2.461790       7.751524           0.000003
           35              C       6.873824       1.300597       3.556088       0.588824      24.529357 0.25456332E+03  0.52737388E+04                                 7.714642                            5.595067       0.029855       2.057351                    0.999711      22.401367      61.918134       0.641117       0.461154      -1.029824       0.010571      -0.001014      -0.046166       0.047371       0.029883       0.000818      -0.111748      -0.005632       0.016351      -0.113548      -0.004395       0.117943              9.514419       8.624769      -1.329799      -0.534603       9.143260       5.638653      10.775229           0.000003
           36              C       6.534014       2.273367       4.669882      -0.015835      39.511273 0.42451296E+03  0.98149563E+04                                 9.962080                            6.775790       0.086897       2.040105                    0.999207      26.642366      73.335529       0.653203       0.405565      -1.082826      -0.006762       0.021978       0.022963       0.032496      -0.001985       0.010571       0.000398       0.036958      -0.017219      -0.015845      -0.009215       0.025061             12.907090      12.125870      -1.187185      -0.579261      12.045766       8.170330      14.549635           0.000003
           37              C       7.503494       2.819746       5.500195      -0.112044      36.019602 0.44147805E+03  0.10485738E+05                                 9.648300                            7.139284      -0.204124       1.900610                    0.999338      30.245882      89.238010       0.595641       0.432944      -1.047196      -0.020941      -0.000542       0.004173       0.021360      -0.020452      -0.019600      -0.046947      -0.024453      -0.015014      -0.059136       0.006073       0.053063             11.491234      11.203995       1.210494       1.968530      10.220077       6.473687      13.049632           0.000005
           38              C       7.178704       3.683239       6.535150      -0.049703      39.865536 0.44068723E+03  0.10286979E+05                                10.003005                            6.890496       0.155412       2.054455                    0.999317      27.142459      75.127280       0.649452       0.404019      -1.083610      -0.037089      -0.019263      -0.031599       0.052394      -0.015030      -0.014684      -0.002621      -0.003448      -0.002855      -0.022672       0.003179       0.019493             12.723326      15.738972       1.630355       3.419408       9.312281       5.756233      13.118726           0.000002
           39              C       5.831536       4.013210       6.738116      -0.088005      34.996848 0.43540270E+03  0.10268541E+05                                 9.442523                            7.080238      -0.089604       1.951970                    0.999344      29.121218      84.612779       0.601524       0.431753      -1.051706       0.003369      -0.011498      -0.014408       0.018739      -0.009040      -0.018326      -0.027903      -0.075635       0.064114      -0.056171       0.003540       0.052631             11.046679      16.475395       0.058032       1.854525       7.331166       3.216231       9.333477           0.000005
           40              C       4.814055       3.472187       5.936319      -0.013762      38.673494 0.40983985E+03  0.93964537E+04                                 9.808651                            6.658015       0.120023       2.056057                    0.999266      26.304255      72.194523       0.658642       0.405608      -1.082369       0.031575      -0.002276      -0.005279       0.032094       0.003532       0.012670       0.013676      -0.014566       0.049769      -0.020061      -0.007793       0.027854             12.537968      19.245028      -2.935628      -0.994671       8.685632       4.055929       9.683243           0.000002
           41              C       5.192451       2.607622       4.918137      -0.099353      34.882070 0.43250031E+03  0.10185539E+05                                 9.419509                            7.048780      -0.101277       1.943229                    0.999463      29.349935      85.284541       0.603720       0.430797      -1.052032       0.010622       0.010434       0.006248       0.016147       0.016275       0.025172      -0.030911      -0.020897       0.017265      -0.048858       0.010368       0.038490             11.152541      13.418970      -3.004218      -2.490123       9.533282       5.143464      10.505372           0.000005
           42              C       8.246142       4.234975       7.471140       0.730180      22.305782 0.21783163E+03  0.43828217E+04                                 7.498252                            5.374470      -0.362856       1.972458                    0.998187      20.950194      58.911444       0.612197       0.497258      -1.000807       0.059980       0.024513       0.062740       0.090194      -0.000006      -0.016622      -0.090147      -0.128153      -0.026148      -0.078611      -0.049749       0.128360              9.054030      11.201287       0.905872       1.129009       6.147431       3.246726       9.813371           0.000004
           43              C       3.389181       3.828941       6.125865       0.612240      24.843962 0.25119672E+03  0.52057971E+04                                 7.880549                            5.627607      -0.123208       2.012538                    0.999602      22.360818      62.563266       0.625127       0.472786      -1.019676      -0.028684       0.027155      -0.014907       0.042218       0.028888       0.011326      -0.057365      -0.196763       0.081912      -0.119037      -0.002644       0.121681              9.678957      14.791771      -2.834651      -1.005985       6.493520       2.461824       7.751580           0.000004
           44              C       8.301339       4.056063      11.943088       0.588841      24.529239 0.25456191E+03  0.52737069E+04                                 7.714659                            5.595083       0.029843       2.057350                    0.999711      22.401247      61.917970       0.641110       0.461159      -1.029820      -0.010560       0.001031      -0.046165       0.047368       0.029879      -0.000816       0.111738      -0.005645       0.016335      -0.113535      -0.004401       0.117935              9.514419       8.624840      -1.329763       0.534564       9.143163      -5.638606      10.775255           0.000004
           45              C       8.641149       3.083293      13.056882      -0.015836      39.511372 0.42451525E+03  0.98150257E+04                                 9.962102                            6.775811       0.086890       2.040102                    0.999207      26.642443      73.335879       0.653202       0.405565      -1.082825       0.006764      -0.021976       0.022966       0.032498      -0.001982      -0.010574      -0.000399       0.036953      -0.017225      -0.015842      -0.009219       0.025061             12.907093      12.125956      -1.187174       0.579248      12.045696      -8.170281      14.549627           0.000002
           46              C       7.671669       2.536914      13.887195      -0.112049      36.019870 0.44148269E+03  0.10485884E+05                                 9.648361                            7.139331      -0.204147       1.900601                    0.999338      30.246125      89.239119       0.595638       0.432945      -1.047194       0.020942       0.000543       0.004173       0.021360      -0.020451       0.019599       0.046948      -0.024455      -0.015023      -0.059135       0.006071       0.053065             11.491288      11.204127       1.210489      -1.968541      10.220074      -6.473675      13.049665           0.000006
           47              C       7.996459       1.673421      14.922150      -0.049698      39.865432 0.44068686E+03  0.10286972E+05                                10.003001                            6.890502       0.155399       2.054451                    0.999317      27.142446      75.127347       0.649450       0.404020      -1.083609       0.037088       0.019260      -0.031597       0.052392      -0.015030       0.014683       0.002616      -0.003451      -0.002854      -0.022670       0.003175       0.019494             12.723297      15.739038       1.630322      -3.419382       9.312211      -5.756160      13.118643           0.000002
           48              C       9.343627       1.343450      15.125116      -0.088008      34.996984 0.43540460E+03  0.10268598E+05                                 9.442548                            7.080254      -0.089612       1.951966                    0.999344      29.121296      84.613077       0.601523       0.431754      -1.051706      -0.003371       0.011495      -0.014409       0.018738      -0.009038       0.018322       0.027898      -0.075635       0.064109      -0.056167       0.003541       0.052626             11.046709      16.475488       0.058001      -1.854498       7.331164      -3.216216       9.333476           0.000005
           49              C      10.361108       1.884473      14.323319      -0.013765      38.673780 0.40984323E+03  0.93965541E+04                                 9.808706                            6.658047       0.120012       2.056052                    0.999266      26.304376      72.195030       0.658640       0.405609      -1.082368      -0.031576       0.002276      -0.005280       0.032095       0.003531      -0.012670      -0.013677      -0.014565       0.049763      -0.020060      -0.007794       0.027853             12.538043      19.245173      -2.935659       0.994697       8.685665      -4.055945       9.683292           0.000003
           50              C       9.982713       2.749038      13.305137      -0.099357      34.882317 0.43250409E+03  0.10185656E+05                                 9.419566                            7.048819      -0.101292       1.943223                    0.999463      29.350104      85.285312       0.603717       0.430798      -1.052031      -0.010622      -0.010432       0.006249       0.016147       0.016275      -0.025173       0.030907      -0.020899       0.017258      -0.048855       0.010370       0.038486             11.152605      13.419082      -3.004221       2.490134       9.533304      -5.143478      10.505428           0.000005
           51              C       6.929022       1.121685      15.858140       0.730184      22.305541 0.21783045E+03  0.43827936E+04                                 7.498221                            5.374470      -0.362796       1.972482                    0.998187      20.950125      58.911286       0.612195       0.497260      -1.000805      -0.059981      -0.024517       0.062738       0.090194      -0.000004       0.016618       0.090146      -0.128153      -0.026162      -0.078608      -0.049752       0.128360              9.053976      11.201293       0.905892      -1.129035       6.147360      -3.246653       9.813276           0.000004
           52              C       0.893583       1.527719      14.512865       0.612241      24.843979 0.25119673E+03  0.52057996E+04                                 7.880562                            5.627612      -0.123219       2.012534                    0.999602      22.360850      62.563451       0.625125       0.472787      -1.019675       0.028684      -0.027156      -0.014907       0.042219       0.028889      -0.011326       0.057364      -0.196764       0.081910      -0.119038      -0.002643       0.121681              9.678979      14.791805      -2.834663       1.006002       6.493531      -2.461833       7.751601           0.000003
           53              O       0.521127       9.827328      13.350427      -0.619297      31.673452 0.48442910E+03  0.11332411E+05                                 7.828667                            6.716167       0.602115       2.221455                    0.998532      28.149796      72.707906       0.749842       0.349176      -1.148293      -0.029484      -0.069639      -0.040391       0.085735      -0.039904      -0.029976      -0.059847       0.040025      -0.107924      -0.098266       0.034934       0.063332              8.657496      11.021511      -3.132445      -1.765232       7.852291       2.473105       7.098687           0.000005
           54              O       2.619404       9.845541      13.939194      -0.638885      34.924855 0.53199795E+03  0.12735027E+05                                 8.408035                            7.072235       0.637798       2.229626                    0.999109      28.530183      74.447073       0.725741       0.352561      -1.145980       0.042639      -0.093172      -0.017879       0.104013       0.050363       0.047072      -0.028488       0.012008       0.047041      -0.086223       0.028673       0.057550              9.569400       8.999542       2.019253       2.779025       8.597102       4.442222      11.111557           0.000004
           55              O       6.019998       7.282915      11.480126      -0.677978      32.735412 0.51101402E+03  0.12135488E+05                                 7.987576                            6.883748       0.555547       2.183187                    0.999057      29.349369      76.800011       0.741709       0.347735      -1.147546      -0.106834       0.001184       0.065293       0.125212       0.025692       0.056124      -0.019307      -0.073635       0.056520      -0.087442       0.035365       0.052077              8.688992      11.797348      -0.171330       2.311110       6.520576       1.492064       7.749053           0.000007
           56              O       5.514942       6.188014       9.658469      -0.635495      37.219203 0.53297276E+03  0.12782091E+05                                 8.837121                            7.105649       0.520475       2.192966                    0.997929      28.663383      75.207410       0.718912       0.355250      -1.142205      -0.102577      -0.035170      -0.003207       0.108486      -0.010381      -0.026318       0.012476      -0.128512       0.139660      -0.092982       0.031455       0.061527             10.264959      10.816217      -3.263294      -3.052916       8.628274       4.175552      11.350384           0.000004
           57              O       0.723727       5.785193       8.350097      -0.675430      45.015451 0.62567329E+03  0.15635787E+05                                10.093923                            7.785965       0.215990       2.091229                    0.997278      29.425420      79.088084       0.674568       0.363336      -1.134582       0.000710       0.070226       0.064033       0.095040      -0.017991      -0.036898      -0.043393      -0.057343      -0.002348      -0.070705       0.010030       0.060674             11.882199       8.388563      -0.609337      -1.272413       9.335236       6.109487      17.922797           0.000003
           58              O      -0.854519       6.802958       9.529309      -0.716106      41.487944 0.60385279E+03  0.14990632E+05                                 9.539932                            7.615228       0.304333       2.097333                    0.998408      30.361113      81.928654       0.685096       0.360136      -1.134555       0.104489       0.002113      -0.064013       0.122556      -0.001897      -0.024849      -0.068899      -0.072037      -0.065399      -0.074510      -0.016207       0.090716             11.040813      18.758400       0.952505      -1.326458       6.817511       0.385830       7.546528           0.000005
           59              O       1.434764       6.242652       4.963427      -0.619297      31.673551 0.48443095E+03  0.11332466E+05                                 7.828687                            6.716183       0.602113       2.221454                    0.998532      28.149818      72.708015       0.749841       0.349176      -1.148293       0.029483       0.069639      -0.040393       0.085735      -0.039905       0.029975       0.059848       0.040024      -0.107918      -0.098265       0.034934       0.063331              8.657519      11.021544      -3.132452       1.765234       7.852310      -2.473115       7.098702           0.000005
           60              O      -0.663514       6.224439       5.552194      -0.638890      34.925312 0.53200633E+03  0.12735281E+05                                 8.408117                            7.072298       0.637788       2.229621                    0.999109      28.530321      74.447635       0.725736       0.352562      -1.145980      -0.042638       0.093173      -0.017882       0.104014       0.050363      -0.047070       0.028488       0.012007       0.047039      -0.086222       0.028674       0.057547              9.569501       8.999632       2.019274      -2.779066       8.597187      -4.442284      11.111685           0.000004
           61              O       6.828293       8.787065       3.093126      -0.677961      32.735258 0.51100767E+03  0.12135311E+05                                 7.987623                            6.883762       0.555303       2.183127                    0.999058      29.348859      76.798839       0.741698       0.347741      -1.147540       0.106837      -0.001169       0.065250       0.125192       0.025662      -0.056094       0.019275      -0.073590       0.056471      -0.087380       0.035339       0.052041              8.689082      11.797646      -0.171438      -2.311116       6.520608      -1.492052       7.748991           0.000007
           62              O       7.333348       9.881966       1.271469      -0.635468      37.217075 0.53293975E+03  0.12781087E+05                                 8.836749                            7.105402       0.520620       2.193023                    0.997929      28.662751      75.204862       0.718929       0.355247      -1.142209       0.102570       0.035165      -0.003223       0.108479      -0.010380       0.026317      -0.012475      -0.128501       0.139685      -0.092979       0.031452       0.061528             10.264455      10.815444      -3.263060       3.052628       8.627934      -4.175373      11.349988           0.000004
           63              O       1.232164      10.284787      -0.036903      -0.675424      45.015168 0.62566649E+03  0.15635573E+05                                10.093879                            7.785917       0.216000       2.091234                    0.997278      29.425289      79.087592       0.674570       0.363336      -1.134583      -0.000704      -0.070228       0.064031       0.095039      -0.017990       0.036896       0.043392      -0.057339      -0.002352      -0.070702       0.010030       0.060672             11.882174       8.388482      -0.609316       1.272382       9.335230      -6.109514      17.922810           0.000003
           64              O       2.810410       9.267022       1.142309      -0.716101      41.486943 0.60384385E+03  0.14990337E+05                                 9.539710                            7.615118       0.304289       2.097309                    0.998409      30.361153      81.928240       0.685109       0.360131      -1.134561      -0.104488      -0.002106      -0.064040       0.122569      -0.001886       0.024834       0.068905      -0.072038      -0.065440      -0.074506      -0.016217       0.090723             11.040478      18.757562       0.952403       1.326551       6.817382      -0.385824       7.546489           0.000005
           65              O       8.044400       0.885992       3.423573      -0.619313      31.673351 0.48442798E+03  0.11332376E+05                                 7.828630                            6.716141       0.602343       2.221528                    0.998535      28.149894      72.708065       0.749847       0.349174      -1.148295       0.029506       0.069671       0.040404       0.085774      -0.039903      -0.029985      -0.059865       0.040025      -0.107930      -0.098286       0.034954       0.063332              8.657450      11.021389      -3.132362      -1.765181       7.852336       2.473132       7.098625           0.000005
           66              O       5.946123       0.867779       2.834806      -0.638855      34.925575 0.53201158E+03  0.12735465E+05                                 8.408264                            7.072421       0.637464       2.229525                    0.999108      28.530045      74.447608       0.725715       0.352571      -1.145970      -0.042625       0.093170       0.017854       0.104001       0.050348       0.047055      -0.028450       0.011989       0.047059      -0.086181       0.028644       0.057537              9.569672       8.999801       2.019209       2.779071       8.597418       4.442355      11.111797           0.000004
           67              O       2.545529       3.430405       5.293874      -0.677980      32.735488 0.51101569E+03  0.12135538E+05                                 7.987588                            6.883759       0.555544       2.183185                    0.999057      29.349413      76.800161       0.741708       0.347735      -1.147546       0.106833      -0.001184      -0.065291       0.125211       0.025692       0.056123      -0.019308      -0.073634       0.056518      -0.087442       0.035365       0.052077              8.689004      11.797358      -0.171338       2.311107       6.520590       1.492066       7.749063           0.000007
           68              O       3.050585       4.525306       7.115531      -0.635489      37.218837 0.53296647E+03  0.12781900E+05                                 8.837060                            7.105604       0.520483       2.192971                    0.997929      28.663249      75.206904       0.718914       0.355249      -1.142206       0.102575       0.035168       0.003211       0.108484      -0.010382      -0.026318       0.012475      -0.128513       0.139664      -0.092983       0.031456       0.061527             10.264883      10.816115      -3.263262      -3.052887       8.628221       4.175525      11.350313           0.000004
           69              O       7.841800       4.928127       8.423903      -0.675427      45.015345 0.62567144E+03  0.15635730E+05                                10.093912                            7.785957       0.215980       2.091227                    0.997278      29.425364      79.087923       0.674567       0.363336      -1.134582      -0.000709      -0.070227      -0.064030       0.095037      -0.017990      -0.036898      -0.043392      -0.057344      -0.002347      -0.070705       0.010031       0.060674             11.882187       8.388558      -0.609341      -1.272418       9.335231       6.109482      17.922773           0.000003
           70              O       9.420046       3.910362       7.244691      -0.716106      41.487876 0.60385182E+03  0.14990602E+05                                 9.539920                            7.615221       0.304334       2.097334                    0.998408      30.361103      81.928597       0.685096       0.360135      -1.134555      -0.104488      -0.002113       0.064017       0.122558      -0.001897      -0.024847      -0.068901      -0.072035      -0.065400      -0.074510      -0.016207       0.090717             11.040795      18.758359       0.952503      -1.326459       6.817506       0.385829       7.546519           0.000005
           71              O       7.130763       4.470668      11.810573      -0.619296      31.673373 0.48442753E+03  0.11332365E+05                                 7.828652                            6.716154       0.602123       2.221458                    0.998532      28.149766      72.707777       0.749844       0.349175      -1.148293      -0.029485      -0.069641       0.040395       0.085738      -0.039903       0.029974       0.059847       0.040025      -0.107923      -0.098265       0.034933       0.063331              8.657477      11.021500      -3.132438       1.765226       7.852266      -2.473094       7.098665           0.000005
           72              O       9.229041       4.488881      11.221806      -0.638891      34.925300 0.53200617E+03  0.12735275E+05                                 8.408111                            7.072294       0.637795       2.229623                    0.999109      28.530330      74.447639       0.725737       0.352562      -1.145980       0.042639      -0.093173       0.017884       0.104015       0.050363      -0.047070       0.028488       0.012008       0.047037      -0.086221       0.028674       0.057547              9.569494       8.999622       2.019269      -2.779061       8.597178      -4.442280      11.111681           0.000004
           73              O       1.737234       1.926255      13.680874      -0.677982      32.735763 0.51102081E+03  0.12135693E+05                                 7.987642                            6.883801       0.555536       2.183182                    0.999057      29.349492      76.800535       0.741704       0.347736      -1.147545      -0.106834       0.001185      -0.065291       0.125211       0.025692      -0.056123       0.019308      -0.073635       0.056514      -0.087442       0.035366       0.052076              8.689066      11.797454      -0.171345      -2.311118       6.520628      -1.492081       7.749117           0.000007
           74              O       1.232179       0.831354      15.502531      -0.635494      37.219185 0.53297189E+03  0.12782064E+05                                 8.837119                            7.105642       0.520474       2.192966                    0.997929      28.663366      75.207344       0.718912       0.355250      -1.142206      -0.102577      -0.035169       0.003208       0.108486      -0.010381       0.026318      -0.012475      -0.128513       0.139659      -0.092982       0.031455       0.061527             10.264965      10.816198      -3.263296       3.052927       8.628282      -4.175570      11.350414           0.000004
           75              O       7.333363       0.428533       0.036903      -0.675444      45.014311 0.62567064E+03  0.15635670E+05                                10.093649                            7.785865       0.216400       2.091349                    0.997281      29.425682      79.088095       0.674584       0.363328      -1.134591       0.000705       0.070210      -0.064046       0.095036      -0.017988       0.036892       0.043420      -0.057346      -0.002437      -0.070714       0.010015       0.060699             11.881790       8.388471      -0.609312       1.272396       9.334799      -6.109009      17.922100           0.000003
           76              O       5.755117       1.446298      15.631691      -0.716115      41.488243 0.60385883E+03  0.14990817E+05                                 9.539967                            7.615257       0.304346       2.097334                    0.998408      30.361269      81.929126       0.685096       0.360135      -1.134556       0.104496       0.002105       0.064020       0.122566      -0.001896       0.024849       0.068893      -0.072034      -0.065398      -0.074505      -0.016205       0.090710             11.040859      18.758508       0.952578       1.326394       6.817528      -0.385819       7.546541           0.000005

******************************************************
Auxiliary information for the entire system
The total spin magnetic moment of the unit cell is   0.000297
The total net atomic charge of the unit cell is   0.000000
Accuracy of reproducing the electrostatic potential in the unit cell:
  The inner radius (bohr) =    5.0000
  The outer radius (bohr) =   12.0000
  Valid grid points have density less than (e/(bohr^3)) =    0.0001
  The number of valid grid points were=       166828
  The rms potential error without charges in kcal/mol is=      6.69918
  The rms potential error with partial charges in kcal/mol is=      1.27115
  The RRMSE value at monopole order=      0.18975
  The rms potential error with partial charges and cloud penetration in kcal/mol is=      1.26288
  The RRMSE value at monopole order with cloud penetration is=      0.18851
  The rms potential error with partial charges and atomic dipoles in kcal/mol is=      0.42973
  The RRMSE value at dipole order=      0.06415
  The rms potential error with partial charges, atomic dipoles and cloud penetration in kcal/mol is=      0.42432
  The RRMSE value at dipole order with cloud penetration=      0.06334

******************************************************
The electron densities and ab initio electrostatic potential were computed in VASP using the PBE functional and
projector augmented wave method. See the main text of the journal article for a description of computational details.
The atomic charges, dipoles, and quadrupoles were computed with the DDEC6 method as described in
(a) T. A. Manz and N. Gabaldon Limas, RSC Adv. 6 (2016) 47771-47801 DOI: 10.1039/c6ra04656h
(b) N. Gabaldon Limas and T. A. Manz, RSC Adv. 8 (2018) 2678-2707 DOI: 10.1039/c7ra11829e.
For each atom in the material, the electron cloud parameters were fit to the spherically averaged atom-in-material
electron density using radial positions for which this density was between 10^-4 and 10^-2 electrons per cubic bohr.
The polarizabilities, dispersion coefficients, and quantum Drude oscillator (QDO) parameters were fit using the MCLF method.
The magnetic structure of the system was optimized in VASP from the default ferromagnetic initial guess using spin polarization.
The atomic spin moments (ASMs) were computed on this optimized magnetic structure using the DDEC6 partition as inputs
to the method of T. A. Manz and D. S. Sholl, J. Chem. Theory Comput. 7 (2011) 4146-4164 DOI: 10.1021/ct200539n.
The RMSE and RRMSE were computed using a uniform grid with Ewald summation.
