# Supplementary material for: A collection of forcefield precursors for metal–organic frameworks
Source: RSC Adv. 2019 Nov 13;9(63):36492–507. doi: 10.1039/c9ra07327b (PMC9075174; doi:10.1039/c9ra07327b)
Supplement: RA-009-C9RA07327B-s6271 [file RA-009-C9RA07327B-s6271.xyz]

  142
jmolscript: load "" {1 1 1} spacegroup "x,y,z" unitcell [{      8.862200     0.000000     0.000000 }, {      1.820301    19.014468     0.000000 }, {      1.341613     0.797686    14.779007 }]
Cd     8.756722    14.064210    13.618855     0.913176
Cd     3.881712    19.170696    10.398214     0.676646
Cd     4.327373    10.736196    12.302932     0.483286
Cd     8.404641    16.231243     8.393589     0.532492
Cd     2.968840    16.232198     0.643330     0.524474
Cd     3.267392     5.747944     1.160152     0.913176
Cd     8.142402     0.641458     4.380793     0.676646
Cd     7.696741     9.075958     2.476075     0.483287
Cd     3.619473     3.580911     6.385418     0.532492
Cd     9.055274     3.579956    14.135677     0.524474
C      6.178311    11.937856    12.587280    -0.084023
C      9.912421    15.240706     0.152224    -0.072420
C      7.621637    10.878154     1.232569    -0.056726
C      4.769420    15.044883     0.223163    -0.085419
C      2.590011    12.066223    12.640485    -0.075177
C      4.432646    18.708164    12.503040    -0.075536
C      2.910847    17.461803     2.445926    -0.084637
C     10.234861    17.313780     9.074310    -0.036092
C      6.504798    17.205691     9.009283    -0.071821
C      8.500153    14.065215     7.930415    -0.097900
C      2.894353     1.808478     9.198454    -0.082166
C      5.845803     7.874298     2.191727    -0.084022
C      2.111693     4.571448    14.626783    -0.072420
C      4.402477     8.934000    13.546438    -0.056726
C      7.254694     4.767271    14.555844    -0.085419
C      9.434103     7.745931     2.138522    -0.075177
C      7.591468     1.103990     2.275967    -0.075536
C      9.113267     2.350351    12.333081    -0.084637
C      1.789253     2.498374     5.704697    -0.036092
C      5.519316     2.606463     5.769724    -0.071822
C      3.523961     5.746939     6.848592    -0.097900
C      9.129761    18.003676     5.580553    -0.082167
C      6.388816    17.672901     2.763674     0.035808
C      6.543374    17.777704     1.429130    -0.141719
C      6.189160    18.946595     0.715304     0.122954
C      3.892606     0.961760     1.578398    -0.124511
C      3.765196     0.798011     2.912942     0.069597
C      5.711534    18.498456     4.953923    -0.369532
C      5.635298     2.139253    12.015333     0.035808
C      5.480740     2.034450    13.349877    -0.141719
C      5.834954     0.865559    14.063703     0.122955
C      8.131508    18.850394    13.200609    -0.124511
C      8.258918    19.014143    11.866065     0.069597
C      6.312580     1.313698     9.825084    -0.369532
C      4.540428    10.493586     5.556907     0.042869
C      4.821488    11.415913     6.545622    -0.146476
C      3.769462    12.002603     7.234324     0.124906
C      2.500618    11.654256     6.839724    -0.143861
C      2.290081    10.739934     5.858398     0.039613
C      5.454956    13.981494     9.937404     0.051436
C      5.278237    13.207442     8.842280    -0.156070
C      4.001803    12.930526     8.361962     0.125627
C      2.948819    13.505887     9.052142    -0.151596
C      3.163296    14.280259    10.153178     0.065323
C      3.073656     9.124609     4.219406    -0.382413
C      4.641223    15.262109    11.857197    -0.374331
C      7.483686     9.318568     9.222100     0.042869
C      7.202626     8.396241     8.233385    -0.146476
C      8.254652     7.809551     7.544683     0.124906
C      9.523496     8.157898     7.939283    -0.143861
C      9.734033     9.072220     8.920609     0.039613
C      6.569158     5.830660     4.841603     0.051436
C      6.745877     6.604712     5.936727    -0.156070
C      8.022311     6.881628     6.417045     0.125627
C      9.075295     6.306267     5.726865    -0.151596
C      8.860818     5.531895     4.625829     0.065323
C      8.950458    10.687545    10.559601    -0.382413
C      7.382891     4.550045     2.921810    -0.374330
N      7.068332    12.599238    12.792708    -0.321827
N     10.310017    15.541599    14.604615    -0.317230
N      7.562427    11.818511     0.617762    -0.319440
N      7.046550    15.295381    14.657819    -0.305563
N     10.568953    12.762444    12.786797    -0.324287
N      4.512237    18.398857    13.571562    -0.294376
N      2.782655    18.126770     3.351879    -0.345230
N     11.102799    17.924460     9.502902    -0.317485
N      5.587372    17.681368     9.437874    -0.337946
N      8.468848    12.988332     7.847653    -0.380026
N      3.281973     2.569422     8.465415    -0.309210
N      4.955782     7.212916     1.986299    -0.321827
N      1.714097     4.270555     0.174392    -0.317230
N      4.461687     7.993643    14.161245    -0.319440
N      4.977564     4.516773     0.121188    -0.305563
N      1.455161     7.049710     1.992210    -0.324287
N      7.511877     1.413297     1.207445    -0.294376
N      9.241459     1.685384    11.427128    -0.345230
N      0.921315     1.887694     5.276105    -0.317485
N      6.436742     2.130786     5.341133    -0.337946
N      3.555266     6.823822     6.931354    -0.380026
N      8.742141    17.242732     6.313592    -0.309210
N      5.916484    18.673335     3.508536     0.193915
N      6.107630     1.138819    11.270471     0.193915
N      3.312715    10.159692     5.253937     0.238024
N      4.409263    14.500757    10.609849     0.191430
N      8.711399     9.652462     9.525070     0.238024
N      7.614851     5.311397     4.169158     0.191430
Cl     8.601435    15.439037    11.376288    -0.613483
Cl     4.136898     9.929524     9.972874    -0.554444
Cl     3.422679     4.373117     3.402719    -0.613483
Cl     7.887216     9.882630     4.806133    -0.554444
H      6.619948    16.873891     3.178964     0.129427
H      6.894922    17.056409     0.959158     0.143009
H      3.660230     1.782177     1.207445     0.141532
H      3.437826     1.500785     3.427252     0.119303
H      6.375619    18.997841     5.434241     0.172056
H      5.787866    17.567463     5.178564     0.174684
H      4.837132    18.813789     5.194821     0.177251
H      5.404166     2.938263    11.600043     0.129427
H      5.129192     2.755745    13.819849     0.143010
H      8.363884    18.029977    13.571562     0.141532
H      8.586288    18.311369    11.351755     0.119303
H      5.648495     0.814313     9.344766     0.172056
H      6.236248     2.244691     9.600443     0.174684
H      7.186982     0.998365     9.584186     0.177251
H      5.243747    10.099658     5.092846     0.113608
H      5.701278    11.639803     6.748095     0.146101
H      1.769719    12.054979     7.253537     0.137521
H     10.283240    10.521177     5.610111     0.115738
H      6.318969    14.160973    10.232984     0.117157
H      6.019564    12.854800     8.403343     0.138714
H      2.078468    13.360715     8.758040     0.136703
H      2.438261    14.661582    10.595070     0.121491
H      3.243077     9.496023     3.350401     0.182298
H      2.161330     8.826813     4.268177     0.166267
H      3.660290     8.379693     4.368674     0.175469
H      4.415843    14.713423    12.612405     0.173994
H      4.091798    16.049308    11.857197     0.165535
H      5.565163    15.515972    11.910402     0.173537
H      6.780367     9.712496     9.686161     0.113608
H      6.322836     8.172351     8.030912     0.146101
H      1.392195     7.757175     7.525470     0.137521
H      1.740874     9.290977     9.168896     0.115738
H      5.705145     5.651181     4.546023     0.117157
H      6.004550     6.957354     6.375664     0.138714
H      9.945646     6.451439     6.020967     0.136703
H      9.585853     5.150572     4.183937     0.121491
H      8.781037    10.316131    11.428606     0.182298
H      9.862784    10.985341    10.510830     0.166267
H      8.363824    11.432461    10.410333     0.175469
H      7.608271     5.098731     2.166602     0.173994
H      7.932316     3.762846     2.921810     0.165535
H      6.458951     4.296182     2.868605     0.173537

The following XYZ coordinates are in angstroms. Other properties are in atomic units.
The sperically averaged electron density of each atom fit to a function of the form exp(a - br)
eigen_1, eigen_2 and eigen_3 are the three eigenvalues of traceless quadrupole moment tensor
  atom number  atomic symbol              X              Y              Z     net charge C6 coefficient C8 coefficient C10 coefficient fluctuating dipole atomic polarizability isotropic forcefield polarizability              a              b squared Pearson coefficient          <r^3>          <r^4>         wp_QDO          m_QDO          q_QDO       dipole_x       dipole_y       dipole_z         dipole            Qxy            Qxz            Qyz     Q(x^2-y^2)  Q(3z^2 - R^2)        eigen_1        eigen_2        eigen_3 static polarizability      alpha(xx)      alpha(xy)      alpha(xz)      alpha(yy)      alpha(yz)      alpha(zz) atomic spin moment
            1             Cd       8.756722      14.064210      13.618855       0.913176     237.192268 0.51748979E+04  0.20502066E+06                                28.235569                           22.083875       0.998934       1.997453                    0.998952      80.075770     217.449652       0.437452       0.353411      -1.222103       0.001224      -0.002597      -0.004146       0.005043      -0.000844      -0.000153      -0.031172       0.009400       0.013959      -0.032917       0.002383       0.030534             33.000985      35.893998      -1.662753       0.876717      35.328928      -1.160552      27.780030          -0.000009
            2             Cd       3.881712      19.170696      10.398214       0.676646     225.051810 0.55175212E+04  0.22260737E+06                                27.193974                           22.702736       1.313227       2.046632                    0.998981      86.509545     238.747663       0.433378       0.350303      -1.222159      -0.105710      -0.062972      -0.058082       0.136064      -0.045312      -0.032060       0.049697       0.015326      -0.042618      -0.058283      -0.027545       0.085827             30.222333      31.156349       0.463273      -3.106587      27.464318      -1.110153      32.046333           0.000002
            3             Cd       4.327373      10.736196      12.302932       0.483286     238.215474 0.62640104E+04  0.26232909E+06                                28.578486                           24.366688       1.016558       1.928924                    0.998856      94.263183     269.914128       0.411472       0.355444      -1.210945      -0.010305      -0.038388      -0.063626       0.075021       0.011693       0.001961       0.095540       0.019453       0.428925      -0.118284      -0.060027       0.178311             31.448688      30.391956      -1.126812       1.347900      34.546249      -6.726517      29.407859          -0.000002
            4             Cd       8.404641      16.231243       8.393589       0.532492     249.229383 0.61131095E+04  0.25367058E+06                                29.147956                           23.954066       1.239773       2.000107                    0.998766      91.725582     258.826580       0.419344       0.351988      -1.217654       0.008081       0.011523      -0.010794       0.017737       0.004746       0.006595      -0.098228       0.005706       0.548120      -0.126630      -0.087459       0.214089             32.998010      32.036694       1.414612      -2.053374      36.796258      -3.036513      30.161079           0.000005
            5             Cd       2.968840      16.232198       0.643330       0.524474     220.695861 0.54706756E+04  0.22118109E+06                                26.931956                           22.623409       1.235069       2.005428                    0.998364      91.067952     255.092557       0.431810       0.350838      -1.216536      -0.016818       0.050786      -0.056105       0.077523      -0.020029      -0.022730      -0.134195      -0.202929       0.136706      -0.138319      -0.059018       0.197337             29.648403      31.314085       0.516257      -0.967023      27.141466       8.217435      30.489658          -0.000002
            6             Cd       3.267392       5.747944       1.160152       0.913176     237.192274 0.51748982E+04  0.20502068E+06                                28.235570                           22.083876       0.998934       1.997453                    0.998952      80.075772     217.449661       0.437452       0.353411      -1.222103      -0.001224       0.002597       0.004146       0.005043      -0.000844      -0.000153      -0.031172       0.009400       0.013959      -0.032917       0.002383       0.030534             33.000986      35.893999      -1.662753       0.876716      35.328928      -1.160552      27.780031          -0.000009
            7             Cd       8.142402       0.641458       4.380793       0.676646     225.051798 0.55175206E+04  0.22260735E+06                                27.193973                           22.702735       1.313227       2.046632                    0.998981      86.509540     238.747647       0.433378       0.350303      -1.222159       0.105710       0.062972       0.058082       0.136064      -0.045313      -0.032060       0.049697       0.015326      -0.042618      -0.058282      -0.027545       0.085827             30.222333      31.156348       0.463274      -3.106587      27.464318      -1.110153      32.046333           0.000002
            8             Cd       7.696741       9.075958       2.476075       0.483287     238.215434 0.62640089E+04  0.26232901E+06                                28.578482                           24.366684       1.016559       1.928924                    0.998856      94.263177     269.914094       0.411472       0.355444      -1.210945       0.010305       0.038388       0.063626       0.075021       0.011693       0.001961       0.095540       0.019453       0.428925      -0.118284      -0.060027       0.178310             31.448684      30.391950      -1.126811       1.347899      34.546244      -6.726518      29.407856          -0.000002
            9             Cd       3.619473       3.580911       6.385418       0.532492     249.229401 0.61131099E+04  0.25367061E+06                                29.147958                           23.954067       1.239772       2.000107                    0.998766      91.725582     258.826587       0.419344       0.351988      -1.217654      -0.008081      -0.011523       0.010794       0.017737       0.004746       0.006595      -0.098228       0.005706       0.548120      -0.126630      -0.087460       0.214089             32.998013      32.036697       1.414612      -2.053374      36.796260      -3.036512      30.161081           0.000005
           10             Cd       9.055274       3.579956      14.135677       0.524474     220.695873 0.54706759E+04  0.22118111E+06                                26.931958                           22.623410       1.235069       2.005428                    0.998364      91.067950     255.092559       0.431810       0.350838      -1.216536       0.016818      -0.050786       0.056105       0.077523      -0.020029      -0.022730      -0.134195      -0.202929       0.136707      -0.138319      -0.059018       0.197337             29.648405      31.314086       0.516256      -0.967024      27.141468       8.217436      30.489662          -0.000002
           11              C       6.178311      11.937856      12.587280      -0.084023      36.861943 0.54589489E+03  0.13475124E+05                                 9.419893                            7.869708       0.763057       2.175874                    0.999899      30.997136      88.907972       0.583234       0.425441      -1.067190       0.043328       0.024767       0.048744       0.069761      -0.115953      -0.045283      -0.033946      -0.064320       0.233088      -0.172005       0.081467       0.090538             10.090977      13.539802       4.616713       1.469130       9.899824       0.736398       6.833306          -0.000003
           12              C       9.912421      15.240706       0.152224      -0.072420      37.076174 0.50815212E+03  0.12311051E+05                                 9.425125                            7.557909       0.758279       2.175558                    0.999852      30.462366      86.337489       0.599741       0.421542      -1.070496      -0.039159      -0.034313      -0.017872       0.055048      -0.088522      -0.071812      -0.043364      -0.143992       0.169162      -0.172745       0.078550       0.094194             10.344619      14.942027       4.704399       2.270001       9.131944       1.724807       6.959888          -0.000003
           13              C       7.621637      10.878154       1.232569      -0.056726      42.342473 0.53657750E+03  0.13207960E+05                                10.417667                            7.839476       0.511599       2.099685                    0.999909      30.837637      88.758284       0.579335       0.429510      -1.063065      -0.002549       0.038893      -0.032172       0.050539       0.014542      -0.005313       0.121866       0.174400       0.040263      -0.174297       0.080409       0.093888             12.196993       6.626944      -0.662980       0.507952      16.606303      -8.334049      13.357733           0.000001
           14              C       4.769420      15.044883       0.223163      -0.085419      37.997724 0.54596960E+03  0.13481773E+05                                 9.643447                            7.883663       0.725600       2.165299                    0.999879      31.042287      89.147129       0.581044       0.426893      -1.065938       0.030888      -0.039332      -0.027303       0.056978       0.089966       0.077390      -0.051140      -0.118811       0.149384      -0.171347       0.077488       0.093859             10.508067      13.804087      -4.785265      -2.118129      10.320143       2.049672       7.399971          -0.000005
           15              C       2.590011      12.066223      12.640485      -0.075177      36.718560 0.54618940E+03  0.13487132E+05                                 9.417846                            7.883996       0.745858       2.173272                    0.999900      30.896908      88.698769       0.581231       0.426757      -1.066136      -0.048279       0.021357       0.041252       0.066998       0.118558       0.030438      -0.015827      -0.051341       0.243524      -0.166463       0.076049       0.090414             10.120102      13.517393      -4.791535      -1.228475      10.052873       0.621552       6.790038          -0.000005
           16              C       4.432646      18.708164      12.503040      -0.075536      34.356119 0.54034307E+03  0.13296751E+05                                 8.985076                            7.848136       0.826799       2.204500                    0.999899      30.537782      87.298255       0.582285       0.427459      -1.066513      -0.010338      -0.011453       0.075378       0.076941      -0.022910      -0.013447       0.087106       0.024657      -0.536657      -0.205835       0.077050       0.128785              9.338273       6.756283      -0.360666       1.210238       7.064455      -1.916049      14.194079          -0.000003
           17              C       2.910847      17.461803       2.445926      -0.084637      38.030742 0.56980657E+03  0.14255332E+05                                 9.740608                            8.113138       0.482323       2.083016                    0.999509      31.674470      92.271658       0.565164       0.433193      -1.059522      -0.030508       0.029307       0.034225       0.054415       0.021328       0.037198      -0.130910       0.065891      -0.182929      -0.173439       0.069716       0.103723             10.593248       7.372445      -0.639167      -1.187142      10.266292       5.859402      14.141007           0.000002
           18              C      10.234861      17.313780       9.074310      -0.036092      37.587148 0.54302208E+03  0.13376835E+05                                 9.575897                            7.877539       0.698706       2.165042                    0.999967      30.338315      86.723699       0.580197       0.428543      -1.066027       0.052253       0.031405       0.014183       0.062592      -0.096803      -0.076790      -0.068662      -0.070027       0.220662      -0.180934       0.063773       0.117162             10.394645      13.617850       3.775342       2.946597       9.377207       1.837135       8.188876           0.000005
           19              C       6.504798      17.205691       9.009283      -0.071821      35.351185 0.53034582E+03  0.12994225E+05                                 9.155106                            7.752411       0.811358       2.194600                    0.999940      30.632275      87.472520       0.588260       0.424958      -1.067728      -0.048553       0.023269       0.023224       0.058636       0.083757       0.085058      -0.063104      -0.111436       0.168856      -0.176164       0.067168       0.108996              9.799499      13.186473      -2.894009      -2.905659       8.451122       1.244464       7.760903           0.000002
           20              C       8.500153      14.065215       7.930415      -0.097900      35.450226 0.51878737E+03  0.12687265E+05                                 9.285991                            7.760026       0.603563       2.126025                    0.999685      31.120493      89.844806       0.575386       0.435280      -1.057487      -0.000633      -0.042801      -0.005342       0.043137      -0.007495      -0.007766      -0.018196       0.273704       0.287966      -0.186252       0.084815       0.101437             10.101386       7.733119      -0.288495      -0.139037      16.487844       0.708065       6.083196           0.000006
           21              C       2.894353       1.808478       9.198454      -0.082166      38.886119 0.53612778E+03  0.13160678E+05                                 9.755945                            7.778162       0.766279       2.179255                    0.999964      30.733558      87.607923       0.589630       0.423172      -1.069735      -0.002533       0.051104      -0.054367       0.074658      -0.078351       0.051378       0.138949       0.091453      -0.136013      -0.204099       0.080245       0.123854             11.017367       8.129011       2.350184      -2.626376      11.598125      -6.163233      13.324964           0.000005
           22              C       5.845803       7.874298       2.191727      -0.084022      36.861942 0.54589487E+03  0.13475123E+05                                 9.419892                            7.869707       0.763058       2.175874                    0.999899      30.997136      88.907970       0.583234       0.425441      -1.067190      -0.043328      -0.024767      -0.048744       0.069761      -0.115953      -0.045283      -0.033946      -0.064320       0.233088      -0.172005       0.081467       0.090538             10.090977      13.539801       4.616712       1.469129       9.899824       0.736398       6.833306          -0.000003
           23              C       2.111693       4.571448      14.626783      -0.072420      37.076163 0.50815194E+03  0.12311045E+05                                 9.425123                            7.557907       0.758279       2.175558                    0.999852      30.462362      86.337469       0.599741       0.421542      -1.070496       0.039159       0.034313       0.017872       0.055048      -0.088522      -0.071812      -0.043364      -0.143992       0.169163      -0.172745       0.078550       0.094194             10.344617      14.942022       4.704397       2.270000       9.131941       1.724807       6.959886          -0.000003
           24              C       4.402477       8.934000      13.546438      -0.056726      42.342467 0.53657742E+03  0.13207957E+05                                10.417665                            7.839475       0.511600       2.099685                    0.999909      30.837636      88.758274       0.579335       0.429510      -1.063065       0.002549      -0.038893       0.032172       0.050539       0.014542      -0.005313       0.121866       0.174400       0.040262      -0.174297       0.080409       0.093888             12.196991       6.626943      -0.662980       0.507952      16.606300      -8.334047      13.357730           0.000001
           25              C       7.254694       4.767271      14.555844      -0.085419      37.997729 0.54596969E+03  0.13481776E+05                                 9.643448                            7.883663       0.725599       2.165299                    0.999879      31.042289      89.147138       0.581043       0.426893      -1.065938      -0.030888       0.039332       0.027302       0.056978       0.089966       0.077390      -0.051140      -0.118811       0.149384      -0.171347       0.077488       0.093859             10.508068      13.804088      -4.785266      -2.118130      10.320144       2.049673       7.399972          -0.000005
           26              C       9.434103       7.745931       2.138522      -0.075177      36.718557 0.54618934E+03  0.13487130E+05                                 9.417845                            7.883996       0.745858       2.173273                    0.999900      30.896907      88.698763       0.581231       0.426757      -1.066136       0.048279      -0.021357      -0.041252       0.066998       0.118558       0.030438      -0.015827      -0.051341       0.243524      -0.166463       0.076049       0.090414             10.120101      13.517392      -4.791534      -1.228474      10.052872       0.621552       6.790038          -0.000005
           27              C       7.591468       1.103990       2.275967      -0.075536      34.356120 0.54034308E+03  0.13296752E+05                                 8.985077                            7.848136       0.826799       2.204500                    0.999899      30.537782      87.298257       0.582285       0.427459      -1.066513       0.010338       0.011453      -0.075378       0.076941      -0.022910      -0.013447       0.087106       0.024657      -0.536657      -0.205835       0.077050       0.128785              9.338273       6.756284      -0.360666       1.210238       7.064456      -1.916049      14.194080          -0.000003
           28              C       9.113267       2.350351      12.333081      -0.084637      38.030755 0.56980682E+03  0.14255340E+05                                 9.740612                            8.113140       0.482321       2.083016                    0.999509      31.674475      92.271686       0.565164       0.433193      -1.059522       0.030508      -0.029307      -0.034225       0.054415       0.021328       0.037198      -0.130910       0.065891      -0.182930      -0.173439       0.069716       0.103723             10.593252       7.372448      -0.639168      -1.187142      10.266296       5.859404      14.141012           0.000002
           29              C       1.789253       2.498374       5.704697      -0.036092      37.587150 0.54302210E+03  0.13376835E+05                                 9.575897                            7.877539       0.698706       2.165042                    0.999967      30.338316      86.723702       0.580197       0.428543      -1.066027      -0.052253      -0.031405      -0.014183       0.062592      -0.096803      -0.076790      -0.068662      -0.070027       0.220662      -0.180934       0.063773       0.117161             10.394645      13.617851       3.775343       2.946597       9.377207       1.837135       8.188876           0.000005
           30              C       5.519316       2.606463       5.769724      -0.071822      35.351190 0.53034591E+03  0.12994227E+05                                 9.155107                            7.752411       0.811358       2.194600                    0.999940      30.632278      87.472530       0.588260       0.424958      -1.067728       0.048553      -0.023269      -0.023224       0.058636       0.083757       0.085058      -0.063104      -0.111436       0.168856      -0.176164       0.067168       0.108996              9.799500      13.186474      -2.894009      -2.905659       8.451123       1.244464       7.760903           0.000002
           31              C       3.523961       5.746939       6.848592      -0.097900      35.450240 0.51878762E+03  0.12687272E+05                                 9.285993                            7.760028       0.603562       2.126024                    0.999685      31.120500      89.844834       0.575386       0.435280      -1.057487       0.000632       0.042801       0.005342       0.043137      -0.007495      -0.007766      -0.018196       0.273704       0.287966      -0.186252       0.084815       0.101437             10.101389       7.733121      -0.288495      -0.139037      16.487849       0.708065       6.083198           0.000006
           32              C       9.129761      18.003676       5.580553      -0.082167      38.886134 0.53612803E+03  0.13160686E+05                                 9.755949                            7.778164       0.766278       2.179255                    0.999964      30.733564      87.607949       0.589629       0.423172      -1.069735       0.002533      -0.051104       0.054367       0.074658      -0.078351       0.051378       0.138949       0.091454      -0.136013      -0.204099       0.080245       0.123854             11.017370       8.129014       2.350185      -2.626377      11.598129      -6.163235      13.324968           0.000005
           33              C       6.388816      17.672901       2.763674       0.035808      26.195027 0.33576364E+03  0.74244598E+04                                 7.842298                            6.258308       0.207470       2.099447                    0.998387      25.883829      72.946809       0.633233       0.437433      -1.047726      -0.007354       0.010485      -0.005171       0.013812      -0.010346      -0.007741       0.001828      -0.002930      -0.080455      -0.028308       0.003624       0.024684              8.742655       5.049163      -1.407909      -1.158107       7.927782       0.655166      13.251020          -0.000000
           34              C       6.543374      17.777704       1.429130      -0.141719      33.009655 0.45826237E+03  0.10985547E+05                                 9.191633                            7.345834      -0.185220       1.929300                    0.997765      29.700543      88.012996       0.578628       0.441570      -1.042124       0.009776      -0.001779       0.008250       0.012915      -0.000989      -0.001309      -0.002512       0.022842      -0.052843      -0.018079      -0.002230       0.020309             10.282420       5.719123      -1.236050      -0.910924       9.227554      -0.534526      15.900583          -0.000003
           35              C       6.189160      18.946595       0.715304       0.122954      35.676091 0.41625603E+03  0.96842317E+04                                 9.704903                            6.996664      -0.159824       1.978873                    0.998888      26.174715      74.952532       0.596965       0.441014      -1.048626       0.001298       0.003341      -0.009661       0.010305      -0.003044       0.004663       0.003471       0.009707      -0.081675      -0.028081       0.008464       0.019617             12.023700       5.797127      -1.088355      -1.647398       8.852921       0.165345      21.421051          -0.000004
           36              C       3.892606       0.961760       1.578398      -0.124511      32.567597 0.44236676E+03  0.10500465E+05                                 9.115384                            7.196212      -0.140791       1.954674                    0.997164      29.010417      85.257133       0.587792       0.438992      -1.044729      -0.002865       0.004038       0.008354       0.009711       0.012725       0.009465      -0.004608       0.061068      -0.076163      -0.030377      -0.016377       0.046754             10.490967       5.809280      -1.343230      -1.903498       9.226508       1.241306      16.437114          -0.000004
           37              C       3.765196       0.798011       2.912942       0.069597      26.268509 0.34463292E+03  0.77157147E+04                                 8.045434                            6.466128      -0.223286       1.971736                    0.995958      26.038804      75.274293       0.601345       0.454949      -1.031400       0.001781      -0.017240      -0.010455       0.020241       0.011408       0.011940      -0.009408       0.042855      -0.061233      -0.030524      -0.005572       0.036096              8.992858       5.176184      -1.327006      -1.031239       8.860671      -0.392374      12.941719          -0.000001
           38              C       5.711534      18.498456       4.953923      -0.369532      25.662120 0.39121386E+03  0.89900020E+04                                 7.546368                            6.510338      -0.059321       1.984361                    0.995333      29.779379      85.632775       0.656049       0.406279      -1.066965       0.001154       0.004585      -0.060248       0.060433       0.005146      -0.034517      -0.026897      -0.027709       0.345510      -0.077623      -0.048150       0.125774              8.285399       6.967947       0.035575      -0.002856       6.261296      -0.562877      11.626953           0.000004
           39              C       5.635298       2.139253      12.015333       0.035808      26.195031 0.33576369E+03  0.74244612E+04                                 7.842299                            6.258308       0.207469       2.099447                    0.998387      25.883832      72.946825       0.633233       0.437433      -1.047726       0.007354      -0.010485       0.005171       0.013812      -0.010346      -0.007741       0.001828      -0.002930      -0.080455      -0.028308       0.003624       0.024684              8.742656       5.049164      -1.407910      -1.158107       7.927784       0.655166      13.251022          -0.000000
           40              C       5.480740       2.034450      13.349877      -0.141719      33.009659 0.45826242E+03  0.10985548E+05                                 9.191634                            7.345834      -0.185220       1.929300                    0.997765      29.700545      88.013002       0.578628       0.441570      -1.042124      -0.009776       0.001779      -0.008250       0.012915      -0.000989      -0.001309      -0.002512       0.022842      -0.052843      -0.018079      -0.002230       0.020309             10.282421       5.719123      -1.236050      -0.910924       9.227554      -0.534526      15.900585          -0.000003
           41              C       5.834954       0.865559      14.063703       0.122955      35.676086 0.41625596E+03  0.96842295E+04                                 9.704902                            6.996663      -0.159824       1.978873                    0.998888      26.174712      74.952518       0.596965       0.441014      -1.048626      -0.001298      -0.003341       0.009661       0.010305      -0.003044       0.004663       0.003471       0.009707      -0.081675      -0.028081       0.008464       0.019617             12.023698       5.797127      -1.088354      -1.647398       8.852920       0.165345      21.421047          -0.000004
           42              C       8.131508      18.850394      13.200609      -0.124511      32.567594 0.44236670E+03  0.10500464E+05                                 9.115383                            7.196212      -0.140790       1.954674                    0.997164      29.010415      85.257123       0.587792       0.438992      -1.044729       0.002865      -0.004038      -0.008354       0.009711       0.012725       0.009465      -0.004608       0.061068      -0.076163      -0.030377      -0.016377       0.046754             10.490966       5.809280      -1.343229      -1.903497       9.226507       1.241305      16.437113          -0.000004
           43              C       8.258918      19.014143      11.866065       0.069597      26.268506 0.34463288E+03  0.77157135E+04                                 8.045433                            6.466128      -0.223286       1.971736                    0.995958      26.038802      75.274288       0.601345       0.454949      -1.031400      -0.001781       0.017240       0.010455       0.020241       0.011408       0.011940      -0.009409       0.042855      -0.061234      -0.030524      -0.005572       0.036096              8.992858       5.176183      -1.327006      -1.031239       8.860671      -0.392374      12.941719          -0.000001
           44              C       6.312580       1.313698       9.825084      -0.369532      25.662122 0.39121390E+03  0.89900032E+04                                 7.546369                            6.510338      -0.059321       1.984360                    0.995333      29.779381      85.632784       0.656049       0.406279      -1.066965      -0.001154      -0.004585       0.060248       0.060433       0.005146      -0.034517      -0.026897      -0.027709       0.345510      -0.077623      -0.048150       0.125773              8.285399       6.967948       0.035575      -0.002856       6.261296      -0.562877      11.626953           0.000004
           45              C       4.540428      10.493586       5.556907       0.042869      27.300515 0.33019729E+03  0.72659017E+04                                 8.046454                            6.175119       0.168292       2.091551                    0.998518      25.585016      71.767116       0.642749       0.433060      -1.051087      -0.012210       0.011145       0.013346       0.021246       0.001427       0.006588      -0.027107      -0.024417       0.043971      -0.024212      -0.013404       0.037616              9.106677      10.417700       0.680830       0.443399       8.255507       4.249041       8.646825           0.000003
           46              C       4.821488      11.415913       6.545622      -0.146476      34.011430 0.43939600E+03  0.10402508E+05                                 9.312337                            7.130900      -0.086692       1.963101                    0.998207      29.287226      85.691036       0.596157       0.433974      -1.048732       0.013270      -0.007958      -0.004261       0.016049       0.011376       0.004033      -0.029408      -0.047632       0.023329      -0.034131      -0.010310       0.044440             10.616521      10.633302      -0.065848      -0.355561      10.125561       5.707950      11.090698           0.000007
           47              C       3.769462      12.002603       7.234324       0.124906      34.633227 0.38623635E+03  0.87833149E+04                                 9.348737                            6.613163      -0.134989       1.978715                    0.999001      25.693639      71.777869       0.634314       0.424616      -1.062936       0.004167      -0.001300       0.009629       0.010572      -0.006077      -0.003680      -0.027492      -0.008586      -0.032273      -0.031183       0.002091       0.029091             11.505664      10.690992       1.110157       1.223476      10.896896       7.052540      12.929103           0.000002
           48              C       2.500618      11.654256       6.839724      -0.143861      34.037056 0.43010983E+03  0.10140712E+05                                 9.360699                            7.083654      -0.146234       1.947252                    0.998009      29.132829      85.400920       0.593814       0.437488      -1.045352      -0.004423       0.000854      -0.009590       0.010595      -0.007498       0.009805      -0.031136      -0.046956       0.033212      -0.031286      -0.016463       0.047749             10.819681      11.491184       1.423525       1.653855      10.246299       5.571664      10.721559           0.000004
           49              C       2.290081      10.739934       5.858398       0.039613      26.906220 0.32452910E+03  0.71083646E+04                                 7.958596                            6.113757       0.288440       2.134582                    0.998552      25.395787      71.008365       0.647435       0.431911      -1.052076       0.014849       0.012263       0.001161       0.019293      -0.018258      -0.005911      -0.025712      -0.025781       0.027078      -0.034905      -0.001065       0.035970              9.027311       9.839872       0.275197       0.195187       8.472422       4.427601       8.769641           0.000002
           50              C       5.454956      13.981494       9.937404       0.051436      28.428407 0.36847288E+03  0.83905214E+04                                 8.483461                            6.686941      -0.225361       1.957484                    0.996452      26.808142      78.218047       0.591074       0.455073      -1.031089      -0.022256      -0.004522       0.000912       0.022729      -0.016319      -0.005256      -0.018882      -0.025808      -0.012020      -0.027533      -0.002372       0.029905              9.589605      10.372673       0.152248       0.155402       8.138098       4.338185      10.258045           0.000000
           51              C       5.278237      13.207442       8.842280      -0.156070      35.119185 0.45941843E+03  0.11043893E+05                                 9.632442                            7.371782      -0.280315       1.895934                    0.997720      30.113512      89.989911       0.574413       0.443576      -1.038711       0.005588      -0.000655       0.008149       0.009902      -0.005400       0.000954      -0.026506      -0.026959       0.029472      -0.021304      -0.014771       0.036075             11.102578      12.308032       1.606033       1.873612       9.338043       5.211230      11.661660           0.000002
           52              C       4.001803      12.930526       8.361962       0.125627      35.134783 0.39445383E+03  0.90342873E+04                                 9.505948                            6.727716      -0.155786       1.972037                    0.999023      25.911808      73.087614       0.621495       0.430299      -1.057443      -0.001810      -0.008181      -0.001128       0.008454      -0.000641      -0.004406      -0.023764       0.000196       0.003560      -0.024062      -0.000271       0.024333             11.747345      10.983503       1.069588       1.561188      10.988454       7.119952      13.270079           0.000002
           53              C       2.948819      13.505887       9.052142      -0.151596      33.959084 0.44813175E+03  0.10687155E+05                                 9.383209                            7.257631      -0.206519       1.925819                    0.997385      29.585417      87.560764       0.582686       0.440773      -1.042172      -0.006338       0.002443       0.013274       0.014911       0.012878      -0.003720      -0.026099      -0.025795       0.019178      -0.024419      -0.012501       0.036920             10.718018      10.933435      -0.499171       0.168753       9.485567       5.422666      11.735054           0.000000
           54              C       3.163296      14.280259      10.153178       0.065323      27.499499 0.35515878E+03  0.79906048E+04                                 8.233156                            6.519976      -0.090865       2.010197                    0.996601      26.078717      74.936550       0.606524       0.448850      -1.037580       0.016043      -0.010832      -0.003418       0.019657       0.013056       0.000411      -0.020299      -0.020387      -0.000898      -0.022569      -0.006169       0.028738              9.275295      10.514330       0.349810       1.079803       7.687490       3.907562       9.624065          -0.000002
           55              C       3.073656       9.124609       4.219406      -0.382413      26.567367 0.40913596E+03  0.94964369E+04                                 7.696366                            6.652271      -0.059351       1.981205                    0.995606      29.993352      86.345169       0.650593       0.405605      -1.068677       0.006199       0.037216       0.033118       0.050203       0.018741       0.016344       0.075974      -0.090610       0.041753      -0.056161      -0.050803       0.106965              8.342145       7.336453       0.611934       0.543126       8.760793       2.499035       8.929187           0.000001
           56              C       4.641223      15.262109      11.857197      -0.374331      26.645210 0.41853306E+03  0.97965159E+04                                 7.729995                            6.715353      -0.202746       1.934393                    0.994240      30.415592      88.715397       0.647627       0.404054      -1.066790      -0.010679      -0.039201      -0.061282       0.073527       0.006961       0.023179       0.070343      -0.013151       0.154641      -0.063944      -0.035135       0.099079              8.423901       6.947922       0.523970       0.641495       8.748490       2.387055       9.575290          -0.000001
           57              C       7.483686       9.318568       9.222100       0.042869      27.300516 0.33019731E+03  0.72659024E+04                                 8.046455                            6.175119       0.168292       2.091551                    0.998518      25.585016      71.767121       0.642749       0.433060      -1.051087       0.012210      -0.011145      -0.013346       0.021246       0.001427       0.006588      -0.027107      -0.024417       0.043971      -0.024212      -0.013404       0.037616              9.106678      10.417701       0.680830       0.443399       8.255508       4.249042       8.646827           0.000003
           58              C       7.202626       8.396241       8.233385      -0.146476      34.011442 0.43939619E+03  0.10402513E+05                                 9.312341                            7.130902      -0.086693       1.963101                    0.998207      29.287231      85.691064       0.596156       0.433974      -1.048732      -0.013270       0.007958       0.004261       0.016049       0.011376       0.004033      -0.029408      -0.047632       0.023329      -0.034131      -0.010310       0.044440             10.616525      10.633305      -0.065848      -0.355562      10.125566       5.707953      11.090703           0.000007
           59              C       8.254652       7.809551       7.544683       0.124906      34.633238 0.38623647E+03  0.87833186E+04                                 9.348740                            6.613165      -0.134990       1.978715                    0.999001      25.693644      71.777893       0.634314       0.424616      -1.062936      -0.004167       0.001300      -0.009629       0.010572      -0.006077      -0.003680      -0.027492      -0.008586      -0.032273      -0.031183       0.002091       0.029091             11.505667      10.690994       1.110157       1.223477      10.896900       7.052543      12.929108           0.000002
           60              C       9.523496       8.157898       7.939283      -0.143861      34.037057 0.43010984E+03  0.10140712E+05                                 9.360700                            7.083655      -0.146234       1.947252                    0.998009      29.132829      85.400926       0.593814       0.437489      -1.045352       0.004423      -0.000854       0.009590       0.010595      -0.007498       0.009805      -0.031136      -0.046956       0.033212      -0.031286      -0.016463       0.047749             10.819682      11.491185       1.423525       1.653856      10.246300       5.571664      10.721560           0.000004
           61              C       9.734033       9.072220       8.920609       0.039613      26.906219 0.32452908E+03  0.71083641E+04                                 7.958596                            6.113757       0.288439       2.134582                    0.998552      25.395786      71.008363       0.647435       0.431911      -1.052076      -0.014849      -0.012263      -0.001161       0.019293      -0.018258      -0.005912      -0.025712      -0.025782       0.027078      -0.034905      -0.001065       0.035970              9.027311       9.839872       0.275198       0.195187       8.472422       4.427601       8.769641           0.000002
           62              C       6.569158       5.830660       4.841603       0.051436      28.428402 0.36847281E+03  0.83905193E+04                                 8.483460                            6.686940      -0.225361       1.957484                    0.996452      26.808139      78.218036       0.591074       0.455073      -1.031089       0.022256       0.004522      -0.000912       0.022729      -0.016319      -0.005256      -0.018882      -0.025808      -0.012020      -0.027533      -0.002372       0.029905              9.589605      10.372672       0.152248       0.155402       8.138098       4.338185      10.258045           0.000000
           63              C       6.745877       6.604712       5.936727      -0.156070      35.119186 0.45941845E+03  0.11043894E+05                                 9.632442                            7.371782      -0.280315       1.895934                    0.997720      30.113512      89.989913       0.574413       0.443576      -1.038711      -0.005588       0.000655      -0.008149       0.009902      -0.005400       0.000954      -0.026506      -0.026959       0.029472      -0.021304      -0.014771       0.036075             11.102579      12.308032       1.606034       1.873613       9.338044       5.211230      11.661661           0.000002
           64              C       8.022311       6.881628       6.417045       0.125627      35.134787 0.39445386E+03  0.90342883E+04                                 9.505950                            6.727717      -0.155786       1.972037                    0.999023      25.911809      73.087623       0.621495       0.430299      -1.057443       0.001810       0.008181       0.001128       0.008454      -0.000641      -0.004406      -0.023764       0.000197       0.003560      -0.024062      -0.000271       0.024333             11.747348      10.983504       1.069588       1.561188      10.988456       7.119954      13.270082           0.000001
           65              C       9.075295       6.306267       5.726865      -0.151596      33.959081 0.44813168E+03  0.10687153E+05                                 9.383209                            7.257631      -0.206519       1.925819                    0.997385      29.585415      87.560755       0.582686       0.440773      -1.042172       0.006338      -0.002443      -0.013274       0.014911       0.012878      -0.003720      -0.026099      -0.025795       0.019178      -0.024419      -0.012501       0.036920             10.718018      10.933434      -0.499171       0.168753       9.485566       5.422666      11.735053           0.000000
           66              C       8.860818       5.531895       4.625829       0.065323      27.499499 0.35515878E+03  0.79906048E+04                                 8.233157                            6.519976      -0.090865       2.010197                    0.996601      26.078717      74.936551       0.606524       0.448850      -1.037580      -0.016043       0.010832       0.003418       0.019657       0.013056       0.000411      -0.020299      -0.020387      -0.000898      -0.022569      -0.006169       0.028738              9.275295      10.514330       0.349810       1.079803       7.687490       3.907563       9.624065          -0.000002
           67              C       8.950458      10.687545      10.559601      -0.382413      26.567368 0.40913596E+03  0.94964369E+04                                 7.696366                            6.652271      -0.059351       1.981205                    0.995606      29.993352      86.345171       0.650593       0.405605      -1.068677      -0.006199      -0.037216      -0.033118       0.050203       0.018741       0.016344       0.075975      -0.090610       0.041753      -0.056161      -0.050803       0.106965              8.342145       7.336453       0.611934       0.543126       8.760794       2.499035       8.929188           0.000001
           68              C       7.382891       4.550045       2.921810      -0.374330      26.645208 0.41853302E+03  0.97965148E+04                                 7.729995                            6.715353      -0.202746       1.934392                    0.994240      30.415591      88.715397       0.647627       0.404054      -1.066790       0.010679       0.039201       0.061282       0.073527       0.006961       0.023179       0.070343      -0.013151       0.154641      -0.063944      -0.035135       0.099079              8.423900       6.947921       0.523971       0.641495       8.748489       2.387054       9.575290          -0.000001
           69              N       7.068332      12.599238      12.792708      -0.321827      40.379287 0.60280601E+03  0.15139011E+05                                 9.872542                            8.177552       0.062574       2.011746                    0.997165      30.384550      85.770042       0.586254       0.416007      -1.081304      -0.020518      -0.018736       0.022593       0.035812      -0.109571      -0.033660      -0.025163      -0.059019       0.214321      -0.156929       0.077601       0.079328             10.709287      13.890460       4.470148       2.430972      10.398055       1.548289       7.839347          -0.000004
           70              N      10.310017      15.541599      14.604615      -0.317230      41.116185 0.57757560E+03  0.14352474E+05                                 9.974926                            7.983953       0.078845       2.007768                    0.998152      30.285515      85.064435       0.595566       0.413865      -1.082600       0.023975      -0.008585       0.016484       0.030335      -0.086214      -0.065190      -0.033737      -0.135604       0.162847      -0.161748       0.078447       0.083301             11.008841      14.980449       4.779502       2.394397      10.644933       2.032019       7.401141          -0.000003
           71              N       7.562427      11.818511       0.617762      -0.319440      44.247720 0.58348535E+03  0.14559742E+05                                10.534502                            8.050875      -0.048398       1.970446                    0.997261      30.454239      86.169158       0.589244       0.416570      -1.079096       0.003876      -0.015686       0.007274       0.017719       0.010681      -0.007214       0.103931       0.163965       0.002188      -0.153440       0.071115       0.082325             12.190826       7.007036      -0.714294       0.541160      15.963206      -7.742211      13.602235           0.000001
           72              N       7.046550      15.295381      14.657819      -0.305563      41.450510 0.59025504E+03  0.14745048E+05                                10.044014                            8.072310       0.029333       2.000847                    0.997871      30.252165      85.150626       0.592260       0.413988      -1.082692      -0.023337      -0.010160       0.014045       0.029071       0.088412       0.066024      -0.034636      -0.103514       0.139686      -0.153482       0.073171       0.080312             11.127583      14.204261      -5.262578      -2.285082      11.482231       2.268208       7.696257          -0.000003
           73              N      10.568953      12.762444      12.786797      -0.324287      40.572857 0.60761488E+03  0.15280928E+05                                 9.895074                            8.195811       0.132351       2.034154                    0.997447      30.363256      85.600885       0.587487       0.414559      -1.082898       0.013365      -0.025091       0.023528       0.036902       0.113165       0.025683      -0.013367      -0.051784       0.225777      -0.157195       0.073082       0.084113             10.779993      14.152496      -4.671937      -2.324186      10.352601       1.352650       7.834882          -0.000003
           74              N       4.512237      18.398857      13.571562      -0.294376      34.781131 0.56436735E+03  0.13966063E+05                                 8.941691                            7.949271       0.089196       2.025674                    0.997650      29.734104      83.785879       0.589481       0.419879      -1.076950      -0.020551      -0.013961       0.006288       0.025628      -0.004727      -0.024389       0.023039      -0.018734      -0.325263      -0.114936       0.045455       0.069481              9.160080       6.643742       0.112383       0.553409       7.331037      -2.090162      13.505460          -0.000003
           75              N       2.782655      18.126770       3.351879      -0.345230      38.999516 0.62359986E+03  0.15811094E+05                                 9.678722                            8.324838      -0.053330       1.961298                    0.997857      31.228042      88.874679       0.579660       0.416751      -1.079691      -0.020519      -0.020973      -0.028350       0.040800      -0.001427       0.015685      -0.110515       0.063047      -0.230381      -0.153783       0.065001       0.088782             10.362017       8.942668      -1.365318      -1.909434       9.579671       4.547697      12.563714           0.000003
           76              N      11.102799      17.924460       9.502902      -0.317485      40.298451 0.58207022E+03  0.14478210E+05                                 9.773515                            7.972179       0.144031       2.037879                    0.997517      30.005825      84.053776       0.601391       0.409459      -1.086551       0.018044       0.008244       0.000737       0.019852      -0.056253      -0.042585      -0.024287      -0.041455       0.092478      -0.094418       0.042300       0.052118             10.645010      14.326369       4.038672       2.971338       9.659533       2.200352       7.949128           0.000002
           77              N       5.587372      17.681368       9.437874      -0.337946      38.535187 0.60241235E+03  0.15136051E+05                                 9.584057                            8.188461       0.009830       1.988427                    0.997913      30.699151      86.853952       0.584044       0.417390      -1.079736       0.005671      -0.009365      -0.011925       0.016188       0.060464       0.064949      -0.040051      -0.101733       0.103783      -0.131067       0.056619       0.074448             10.218005      13.399780      -3.072035      -2.937617       9.256008       1.396386       7.998227           0.000001
           78              N       8.468848      12.988332       7.847653      -0.380026      35.292315 0.54506881E+03  0.13319023E+05                                 8.878792                            7.657656       0.720837       2.196775                    0.999413      30.632815      84.676027       0.621317       0.403433      -1.092062       0.002969       0.106739       0.001019       0.106785      -0.020154      -0.014389      -0.025736       0.386981       0.330288      -0.251522       0.106853       0.144669              9.513758       8.814981      -0.479763      -0.313420      13.775231       0.641944       5.951063           0.000003
           79              N       3.281973       2.569422       8.465415      -0.309210      41.321965 0.57240577E+03  0.14206600E+05                                10.044702                            7.950648      -0.039074       1.970443                    0.997866      30.337083      85.442242       0.595920       0.414126      -1.081322      -0.025482      -0.001741      -0.018786       0.031706      -0.053830       0.035267       0.074501       0.064973       0.014394      -0.119665       0.054852       0.064813             11.495811       7.667224       1.776418      -1.996829      11.521393      -6.652510      15.298816           0.000008
           80              N       4.955782       7.212916       1.986299      -0.321827      40.379287 0.60280601E+03  0.15139011E+05                                 9.872542                            8.177552       0.062574       2.011746                    0.997165      30.384550      85.770043       0.586254       0.416007      -1.081304       0.020517       0.018736      -0.022593       0.035812      -0.109571      -0.033660      -0.025163      -0.059019       0.214321      -0.156929       0.077601       0.079328             10.709287      13.890460       4.470148       2.430972      10.398055       1.548289       7.839347          -0.000004
           81              N       1.714097       4.270555       0.174392      -0.317230      41.116182 0.57757555E+03  0.14352473E+05                                 9.974925                            7.983953       0.078845       2.007768                    0.998152      30.285514      85.064429       0.595566       0.413865      -1.082600      -0.023974       0.008585      -0.016484       0.030335      -0.086214      -0.065190      -0.033737      -0.135604       0.162847      -0.161748       0.078447       0.083301             11.008840      14.980448       4.779501       2.394397      10.644932       2.032018       7.401141          -0.000003
           82              N       4.461687       7.993643      14.161245      -0.319440      44.247717 0.58348531E+03  0.14559740E+05                                10.534501                            8.050875      -0.048397       1.970446                    0.997261      30.454239      86.169154       0.589244       0.416569      -1.079096      -0.003875       0.015686      -0.007274       0.017719       0.010681      -0.007214       0.103931       0.163965       0.002188      -0.153440       0.071115       0.082325             12.190824       7.007035      -0.714294       0.541160      15.963205      -7.742210      13.602234           0.000001
           83              N       4.977564       4.516773       0.121188      -0.305563      41.450505 0.59025496E+03  0.14745045E+05                                10.044013                            8.072310       0.029333       2.000847                    0.997871      30.252163      85.150619       0.592260       0.413988      -1.082692       0.023337       0.010160      -0.014046       0.029071       0.088412       0.066024      -0.034636      -0.103514       0.139686      -0.153482       0.073171       0.080311             11.127582      14.204260      -5.262577      -2.285081      11.482230       2.268208       7.696256          -0.000003
           84              N       1.455161       7.049710       1.992210      -0.324287      40.572858 0.60761490E+03  0.15280929E+05                                 9.895075                            8.195812       0.132351       2.034154                    0.997447      30.363256      85.600887       0.587487       0.414559      -1.082897      -0.013365       0.025091      -0.023528       0.036902       0.113165       0.025683      -0.013367      -0.051784       0.225777      -0.157195       0.073082       0.084113             10.779993      14.152496      -4.671938      -2.324186      10.352601       1.352650       7.834882          -0.000003
           85              N       7.511877       1.413297       1.207445      -0.294376      34.781132 0.56436738E+03  0.13966064E+05                                 8.941691                            7.949271       0.089196       2.025674                    0.997650      29.734105      83.785882       0.589481       0.419879      -1.076950       0.020551       0.013961      -0.006288       0.025628      -0.004727      -0.024389       0.023039      -0.018734      -0.325263      -0.114936       0.045455       0.069481              9.160080       6.643742       0.112383       0.553409       7.331037      -2.090162      13.505461          -0.000003
           86              N       9.241459       1.685384      11.427128      -0.345230      38.999516 0.62359985E+03  0.15811093E+05                                 9.678722                            8.324838      -0.053330       1.961298                    0.997857      31.228042      88.874680       0.579660       0.416751      -1.079691       0.020519       0.020973       0.028350       0.040800      -0.001427       0.015684      -0.110515       0.063047      -0.230381      -0.153783       0.065001       0.088782             10.362017       8.942668      -1.365318      -1.909434       9.579671       4.547697      12.563714           0.000003
           87              N       0.921315       1.887694       5.276105      -0.317485      40.298457 0.58207031E+03  0.14478213E+05                                 9.773516                            7.972180       0.144031       2.037879                    0.997517      30.005827      84.053785       0.601390       0.409459      -1.086551      -0.018044      -0.008244      -0.000737       0.019852      -0.056253      -0.042585      -0.024288      -0.041455       0.092478      -0.094418       0.042300       0.052118             10.645011      14.326371       4.038673       2.971339       9.659535       2.200353       7.949129           0.000002
           88              N       6.436742       2.130786       5.341133      -0.337946      38.535191 0.60241242E+03  0.15136054E+05                                 9.584059                            8.188462       0.009830       1.988427                    0.997913      30.699152      86.853960       0.584044       0.417390      -1.079736      -0.005671       0.009365       0.011925       0.016188       0.060464       0.064949      -0.040051      -0.101733       0.103783      -0.131067       0.056619       0.074448             10.218006      13.399782      -3.072035      -2.937617       9.256009       1.396386       7.998228           0.000001
           89              N       3.555266       6.823822       6.931354      -0.380026      35.292310 0.54506872E+03  0.13319020E+05                                 8.878792                            7.657656       0.720838       2.196775                    0.999413      30.632812      84.676019       0.621317       0.403433      -1.092062      -0.002969      -0.106739      -0.001019       0.106785      -0.020154      -0.014389      -0.025736       0.386981       0.330288      -0.251522       0.106853       0.144669              9.513758       8.814980      -0.479763      -0.313420      13.775230       0.641944       5.951063           0.000003
           90              N       8.742141      17.242732       6.313592      -0.309210      41.321960 0.57240569E+03  0.14206597E+05                                10.044702                            7.950647      -0.039074       1.970443                    0.997866      30.337081      85.442236       0.595920       0.414126      -1.081322       0.025482       0.001741       0.018786       0.031706      -0.053830       0.035267       0.074501       0.064973       0.014394      -0.119665       0.054852       0.064813             11.495810       7.667223       1.776418      -1.996829      11.521393      -6.652510      15.298815           0.000008
           91              N       5.916484      18.673335       3.508536       0.193915      23.367946 0.29100297E+03  0.60466911E+04                                 6.761561                            5.416641       0.183007       2.180504                    0.999090      21.082914      52.834115       0.779636       0.378089      -1.115716      -0.016772      -0.009306       0.053482       0.056817      -0.025980      -0.018224      -0.007796      -0.064720       0.179222      -0.074288       0.011596       0.062692              7.662704       4.337412      -1.141228      -0.912848       7.027519      -0.261361      11.623180          -0.000002
           92              N       6.107630       1.138819      11.270471       0.193915      23.367947 0.29100300E+03  0.60466917E+04                                 6.761561                            5.416641       0.183007       2.180504                    0.999090      21.082915      52.834118       0.779636       0.378089      -1.115716       0.016772       0.009306      -0.053482       0.056817      -0.025980      -0.018224      -0.007796      -0.064720       0.179222      -0.074288       0.011596       0.062692              7.662704       4.337412      -1.141228      -0.912848       7.027519      -0.261361      11.623180          -0.000002
           93              N       3.312715      10.159692       5.253937       0.238024      21.468989 0.24506713E+03  0.48610998E+04                                 6.351317                            4.937817       0.289792       2.239708                    0.998408      19.682601      47.645620       0.827638       0.373092      -1.123352      -0.010989      -0.036475      -0.034411       0.051335       0.005874       0.005439       0.067559       0.018308      -0.005687      -0.072686       0.008916       0.063771              7.220156       8.073191       0.351425       0.189179       6.796974       3.466786       6.790302          -0.000000
           94              N       4.409263      14.500757      10.609849       0.191430      23.662402 0.28939746E+03  0.60006552E+04                                 6.829613                            5.397970       0.319084       2.233329                    0.999110      20.915164      52.234278       0.782357       0.377570      -1.116911       0.009885       0.025977       0.050755       0.057867      -0.001911       0.010822       0.063238       0.050281       0.063967      -0.077241       0.013757       0.063484              7.802157       8.486846       0.279648       0.674743       6.279322       3.530994       8.640304          -0.000002
           95              N       8.711399       9.652462       9.525070       0.238024      21.468992 0.24506718E+03  0.48611009E+04                                 6.351318                            4.937817       0.289792       2.239708                    0.998408      19.682603      47.645626       0.827638       0.373092      -1.123352       0.010989       0.036475       0.034411       0.051335       0.005874       0.005439       0.067559       0.018308      -0.005687      -0.072686       0.008916       0.063771              7.220156       8.073192       0.351425       0.189179       6.796975       3.466787       6.790303          -0.000000
           96              N       7.614851       5.311397       4.169158       0.191430      23.662402 0.28939746E+03  0.60006553E+04                                 6.829613                            5.397970       0.319084       2.233329                    0.999110      20.915164      52.234280       0.782356       0.377570      -1.116911      -0.009885      -0.025977      -0.050755       0.057867      -0.001911       0.010822       0.063238       0.050281       0.063967      -0.077241       0.013757       0.063484              7.802158       8.486846       0.279648       0.674743       6.279323       3.530994       8.640305          -0.000002
           97             Cl       8.601435      15.439037      11.376288      -0.613483     173.981733 0.53685529E+04  0.21941982E+06                                20.969108                           19.809400       1.769561       2.173528                    0.999049      77.567682     229.848676       0.546727       0.274105      -1.273986       0.009358       0.020366      -0.045648       0.050854       0.000932       0.005032      -0.040007      -0.031845       0.180092      -0.046629      -0.031022       0.077650             22.007816      20.490196      -0.510343       0.221211      22.235918      -3.821465      23.297335          -0.000014
           98             Cl       4.136898       9.929524       9.972874      -0.554444     138.974138 0.44012542E+04  0.17209619E+06                                18.085419                           17.987830       1.618492       2.140234                    0.999118      75.974888     224.121605       0.568197       0.275685      -1.265303       0.002085      -0.048243      -0.010375       0.049390       0.009545       0.021522       0.090467       0.038086       0.457988      -0.124952      -0.059470       0.184422             18.043849      18.242781      -0.064445       0.873110      15.166975       1.310588      20.721792           0.000001
           99             Cl       3.422679       4.373117       3.402719      -0.613483     173.981733 0.53685529E+04  0.21941982E+06                                20.969109                           19.809400       1.769561       2.173528                    0.999049      77.567681     229.848674       0.546727       0.274105      -1.273986      -0.009357      -0.020366       0.045648       0.050853       0.000932       0.005032      -0.040008      -0.031845       0.180092      -0.046629      -0.031022       0.077650             22.007816      20.490197      -0.510343       0.221211      22.235918      -3.821464      23.297335          -0.000014
          100             Cl       7.887216       9.882630       4.806133      -0.554444     138.974127 0.44012537E+04  0.17209616E+06                                18.085418                           17.987829       1.618492       2.140234                    0.999118      75.974886     224.121595       0.568197       0.275685      -1.265303      -0.002084       0.048244       0.010374       0.049390       0.009545       0.021522       0.090467       0.038085       0.457987      -0.124952      -0.059470       0.184422             18.043848      18.242779      -0.064445       0.873110      15.166974       1.310588      20.721791           0.000001
          101              H       6.619948      16.873891       3.178964       0.129427       1.033553 0.74382514E+01  0.70755049E+02                                 1.625112                            1.549868      -0.757066       2.542279                    0.999762       3.052240       8.052216       0.531703       1.211017      -0.728437       0.015167      -0.048818       0.012840       0.052708      -0.013093      -0.004225      -0.003725      -0.032255      -0.003873      -0.021487      -0.000129       0.021616              1.641340       1.340679      -0.199973       0.087258       1.920905      -0.316881       1.662436           0.000001
          102              H       6.894922      17.056409       0.959158       0.143009       0.890420 0.62789258E+01  0.58917038E+02                                 1.622534                            1.538241      -1.099061       2.385692                    0.996567       3.450133       9.928525       0.461908       1.413171      -0.681029       0.018264      -0.031185      -0.019089       0.040871      -0.009163      -0.003305      -0.001277      -0.015129       0.017793      -0.015432       0.006490       0.008942              1.660495       1.397949      -0.216677      -0.168118       1.807066       0.344962       1.776470          -0.000001
          103              H       3.660230       1.782177       1.207445       0.141532       0.869230 0.62122955E+01  0.58199686E+02                                 1.599610                            1.532647      -1.116727       2.374057                    0.996462       3.487546      10.063865       0.461078       1.417958      -0.679715      -0.010473       0.035889      -0.015077       0.040312      -0.005581       0.000355      -0.005630      -0.008805       0.008655      -0.009006      -0.000766       0.009772              1.617523       1.329304      -0.157220       0.036402       1.890461      -0.230343       1.632804          -0.000002
          104              H       3.437826       1.500785       3.427252       0.119303       0.995495 0.71144673E+01  0.69174568E+02                                 1.761519                            1.644571      -1.365412       2.238216                    0.993569       3.839970      11.409217       0.441883       1.425589      -0.676599      -0.017439       0.035117       0.017840       0.043077      -0.009317      -0.001085       0.000294      -0.007839       0.019964      -0.013462       0.005885       0.007578              1.829091       1.529139      -0.283156      -0.240087       2.058831       0.449291       1.899304          -0.000001
          105              H       6.375619      18.997841       5.434241       0.172056       0.899450 0.65097761E+01  0.61747420E+02                                 1.651241                            1.575127      -1.171481       2.353767                    0.996428       3.470433      10.099952       0.451811       1.429211      -0.677896       0.013003       0.008927       0.018015       0.023945       0.008356       0.001254      -0.000226       0.005427       0.033573      -0.014414       0.003095       0.011319              1.689577       1.785512       0.309917       0.392845       1.550546       0.235042       1.732672           0.000000
          106              H       5.787866      17.567463       5.178564       0.174684       0.945016 0.68671406E+01  0.64352273E+02                                 1.569715                            1.515629      -0.739976       2.565349                    0.999949       2.966123       7.894806       0.521047       1.254414      -0.718446      -0.001366      -0.021332       0.012764       0.024897       0.000466      -0.005067      -0.001733      -0.021513       0.016430      -0.014764       0.005478       0.009285              1.586780       1.290855      -0.055347       0.018325       1.966166      -0.266112       1.503318           0.000001
          107              H       4.837132      18.813789       5.194821       0.177251       0.921620 0.66905978E+01  0.63292595E+02                                 1.626650                            1.558860      -1.026807       2.428149                    0.998352       3.247995       9.150547       0.475376       1.362011      -0.692678      -0.022090       0.004167       0.013181       0.026059      -0.003049      -0.006976      -0.006284       0.010738       0.027889      -0.013723      -0.000200       0.013923              1.652584       2.067163      -0.248649      -0.228814       1.393245       0.058366       1.497344           0.000001
          108              H       5.404166       2.938263      11.600043       0.129427       1.033554 0.74382572E+01  0.70755122E+02                                 1.625113                            1.549869      -0.757066       2.542278                    0.999762       3.052241       8.052221       0.531703       1.211017      -0.728437      -0.015167       0.048818      -0.012840       0.052708      -0.013093      -0.004225      -0.003725      -0.032255      -0.003873      -0.021487      -0.000129       0.021616              1.641341       1.340679      -0.199973       0.087258       1.920906      -0.316882       1.662438           0.000001
          109              H       5.129192       2.755745      13.819849       0.143010       0.890421 0.62789268E+01  0.58917049E+02                                 1.622534                            1.538241      -1.099061       2.385692                    0.996567       3.450133       9.928525       0.461908       1.413171      -0.681029      -0.018264       0.031185       0.019089       0.040871      -0.009163      -0.003305      -0.001277      -0.015129       0.017793      -0.015432       0.006490       0.008942              1.660495       1.397949      -0.216676      -0.168118       1.807066       0.344962       1.776470          -0.000001
          110              H       8.363884      18.029977      13.571562       0.141532       0.869230 0.62122970E+01  0.58199700E+02                                 1.599610                            1.532647      -1.116726       2.374057                    0.996462       3.487546      10.063863       0.461078       1.417958      -0.679715       0.010473      -0.035889       0.015077       0.040312      -0.005581       0.000355      -0.005630      -0.008805       0.008655      -0.009006      -0.000766       0.009772              1.617523       1.329304      -0.157220       0.036402       1.890461      -0.230343       1.632803          -0.000002
          111              H       8.586288      18.311369      11.351755       0.119303       0.995495 0.71144664E+01  0.69174559E+02                                 1.761519                            1.644572      -1.365412       2.238216                    0.993569       3.839970      11.409218       0.441883       1.425589      -0.676599       0.017439      -0.035117      -0.017840       0.043077      -0.009317      -0.001085       0.000294      -0.007839       0.019964      -0.013462       0.005885       0.007578              1.829092       1.529139      -0.283156      -0.240087       2.058831       0.449292       1.899304          -0.000001
          112              H       5.648495       0.814313       9.344766       0.172056       0.899450 0.65097754E+01  0.61747413E+02                                 1.651241                            1.575127      -1.171482       2.353767                    0.996428       3.470433      10.099953       0.451811       1.429211      -0.677896      -0.013003      -0.008927      -0.018015       0.023944       0.008356       0.001254      -0.000226       0.005427       0.033573      -0.014414       0.003095       0.011319              1.689577       1.785513       0.309917       0.392845       1.550546       0.235042       1.732672           0.000000
          113              H       6.236248       2.244691       9.600443       0.174684       0.945016 0.68671397E+01  0.64352267E+02                                 1.569715                            1.515629      -0.739976       2.565349                    0.999949       2.966123       7.894808       0.521047       1.254415      -0.718446       0.001366       0.021333      -0.012764       0.024897       0.000466      -0.005067      -0.001733      -0.021513       0.016430      -0.014764       0.005478       0.009285              1.586780       1.290856      -0.055347       0.018326       1.966166      -0.266112       1.503318           0.000002
          114              H       7.186982       0.998365       9.584186       0.177251       0.921621 0.66906014E+01  0.63292638E+02                                 1.626651                            1.558860      -1.026807       2.428149                    0.998352       3.247996       9.150551       0.475376       1.362011      -0.692678       0.022090      -0.004167      -0.013181       0.026059      -0.003049      -0.006976      -0.006284       0.010738       0.027889      -0.013723      -0.000200       0.013923              1.652584       2.067164      -0.248649      -0.228814       1.393246       0.058366       1.497344           0.000001
          115              H       5.243747      10.099658       5.092846       0.113608       1.111438 0.79124064E+01  0.78259373E+02                                 1.825913                            1.681186      -1.305909       2.255399                    0.994740       3.795230      11.026233       0.462300       1.339535      -0.693760       0.032844      -0.014014      -0.020067       0.040961       0.000260       0.000771       0.008225      -0.000675       0.007236      -0.007629      -0.001584       0.009213              1.899074       2.249365      -0.366854      -0.416379       1.693952       0.333022       1.753905           0.000001
          116              H       5.701278      11.639803       6.748095       0.146101       1.003320 0.71801235E+01  0.69471391E+02                                 1.739457                            1.632858      -1.144311       2.365870                    0.996082       3.484393      10.087294       0.454607       1.392504      -0.685501       0.035513       0.012260       0.008911       0.038612       0.004106       0.002107       0.004212       0.005350      -0.010565      -0.006690      -0.001338       0.008028              1.786697       2.254226       0.219479       0.209329       1.552274       0.206086       1.553591           0.000002
          117              H       1.769719      12.054979       7.253537       0.137521       0.945824 0.66042575E+01  0.62881376E+02                                 1.690927                            1.576293      -1.271199       2.288432                    0.995499       3.656693      10.668680       0.455960       1.410852      -0.679964      -0.024943       0.017643       0.013027       0.033214       0.000182       0.002107       0.005594      -0.005054       0.010942      -0.005342      -0.002873       0.008214              1.746560       1.980234      -0.304261      -0.288826       1.647688       0.327888       1.611757           0.000001
          118              H      10.283240      10.521177       5.610111       0.115738       1.092125 0.77905306E+01  0.76795760E+02                                 1.806903                            1.669961      -1.312945       2.251816                    0.994923       3.794239      11.023744       0.462870       1.342384      -0.693028      -0.041467       0.000700      -0.005616       0.041851      -0.003545      -0.004937       0.008015       0.007244      -0.007461      -0.010525      -0.000726       0.011251              1.877642       2.500811       0.292649       0.297830       1.564545       0.180204       1.567571           0.000001
          119              H       6.318969      14.160973      10.232984       0.117157       0.984433 0.70351404E+01  0.68303874E+02                                 1.753590                            1.639114      -1.379570       2.225653                    0.993548       3.904235      11.642924       0.440511       1.432112      -0.674916       0.044325       0.001981       0.009124       0.045298      -0.006013      -0.001956       0.009309       0.015915      -0.008536      -0.014693       0.001504       0.013188              1.822663       2.349375       0.192574       0.278606       1.527139       0.153923       1.591475          -0.000001
          120              H       6.019564      12.854800       8.403343       0.138714       0.921246 0.65007439E+01  0.61809282E+02                                 1.681270                            1.580192      -1.275013       2.292866                    0.994598       3.653065      10.739761       0.447227       1.440415      -0.674725       0.027547      -0.013414      -0.016462       0.034782      -0.003076       0.001386       0.006259       0.003093       0.014628      -0.008680       0.000562       0.008118              1.731484       2.041129      -0.194574      -0.269397       1.535609       0.266632       1.617714           0.000002
          121              H       2.078468      13.360715       8.758040       0.136703       0.901362 0.62642095E+01  0.58946358E+02                                 1.649889                            1.545147      -1.135537       2.354542                    0.996238       3.611427      10.524757       0.455419       1.429238      -0.676781      -0.033548      -0.006497      -0.010091       0.035630       0.002021      -0.001406       0.005389       0.009238       0.007053      -0.008955       0.003820       0.005135              1.706495       2.166427       0.129583       0.283400       1.441649       0.180465       1.511407           0.000001
          122              H       2.438261      14.661582      10.595070       0.121491       0.962512 0.68501116E+01  0.65940461E+02                                 1.719727                            1.612475      -1.321870       2.260874                    0.994010       3.772468      11.132674       0.447026       1.423375      -0.677234      -0.038068       0.015420       0.017859       0.044787       0.000487       0.001906       0.012250       0.012108       0.003296      -0.015619       0.004890       0.010728              1.778082       2.072287      -0.315423      -0.330504       1.619069       0.250098       1.642890          -0.000002
          123              H       3.243077       9.496023       3.350401       0.182298       0.943654 0.68908139E+01  0.64649402E+02                                 1.572319                            1.522376      -0.753349       2.563070                    0.999967       2.940292       7.838415       0.517616       1.261259      -0.717250       0.002293       0.004244      -0.027486       0.027906       0.004805      -0.000477      -0.005137      -0.017116       0.023641      -0.013790       0.001708       0.012082              1.587801       1.324482       0.051508      -0.120123       1.383213      -0.204149       2.055707          -0.000001
          124              H       2.161330       8.826813       4.268177       0.166267       0.895348 0.64585838E+01  0.61255877E+02                                 1.652859                            1.574129      -1.207314       2.330474                    0.995896       3.554470      10.407614       0.448870       1.438714      -0.675505      -0.017784      -0.013268      -0.004311       0.022603       0.004380      -0.005221       0.003049      -0.004045      -0.003511      -0.008939       0.003508       0.005431              1.694391       2.185353       0.330201       0.011359       1.499429       0.074896       1.398390          -0.000001
          125              H       3.660290       8.379693       4.368674       0.175469       0.836693 0.60158873E+01  0.56051967E+02                                 1.585829                            1.525143      -1.146132       2.374481                    0.996113       3.404533       9.879658       0.453380       1.449949      -0.674208       0.010783      -0.023902      -0.002188       0.026313      -0.005460       0.009511       0.003248      -0.005700      -0.022789      -0.015255       0.004854       0.010401              1.615709       1.658224      -0.403985       0.048777       1.858610      -0.026888       1.330292          -0.000000
          126              H       4.415843      14.713423      12.612405       0.173994       0.944557 0.71594475E+01  0.69380036E+02                                 1.696942                            1.647146      -1.173021       2.359871                    0.995446       3.447014      10.061855       0.444770       1.421071      -0.680470      -0.003048      -0.010731       0.021621       0.024329       0.003398      -0.000629      -0.004730      -0.007124       0.018940      -0.008191      -0.001059       0.009250              1.706902       1.450611       0.128437      -0.147358       1.669531      -0.326580       2.000565          -0.000002
          127              H       4.091798      16.049308      11.857197       0.165535       0.907915 0.66260285E+01  0.63147023E+02                                 1.665732                            1.593049      -1.134612       2.371013                    0.995782       3.490138      10.190840       0.447477       1.436270      -0.676867      -0.012227       0.018402       0.003807       0.022420      -0.006405       0.005746       0.003241       0.001825       0.001121      -0.010356       0.002933       0.007423              1.704347       1.605737      -0.387586      -0.014880       2.108744       0.127274       1.398561          -0.000001
          128              H       5.565163      15.515972      11.910402       0.173537       0.889080 0.65333949E+01  0.62509288E+02                                 1.682811                            1.612853      -1.447114       2.230185                    0.992308       3.653371      10.951664       0.428764       1.493075      -0.665360       0.020401       0.007661       0.006383       0.022707       0.003369       0.000075       0.007447       0.002526       0.006517      -0.008694       0.000440       0.008254              1.721816       2.187123       0.273684       0.111875       1.520268       0.109104       1.458058          -0.000002
          129              H       6.780367       9.712496       9.686161       0.113608       1.111437 0.79124005E+01  0.78259304E+02                                 1.825913                            1.681186      -1.305909       2.255399                    0.994740       3.795229      11.026232       0.462300       1.339536      -0.693760      -0.032844       0.014014       0.020067       0.040961       0.000260       0.000771       0.008225      -0.000675       0.007236      -0.007629      -0.001584       0.009213              1.899074       2.249365      -0.366854      -0.416379       1.693952       0.333022       1.753905           0.000001
          130              H       6.322836       8.172351       8.030912       0.146101       1.003320 0.71801187E+01  0.69471332E+02                                 1.739456                            1.632858      -1.144311       2.365870                    0.996082       3.484392      10.087290       0.454607       1.392504      -0.685501      -0.035513      -0.012260      -0.008911       0.038612       0.004106       0.002107       0.004212       0.005350      -0.010565      -0.006690      -0.001338       0.008028              1.786696       2.254225       0.219479       0.209329       1.552273       0.206086       1.553591           0.000002
          131              H       1.392195       7.757175       7.525470       0.137521       0.945824 0.66042583E+01  0.62881384E+02                                 1.690927                            1.576293      -1.271199       2.288432                    0.995499       3.656693      10.668679       0.455960       1.410851      -0.679964       0.024943      -0.017643      -0.013027       0.033214       0.000182       0.002107       0.005594      -0.005054       0.010942      -0.005342      -0.002873       0.008214              1.746560       1.980234      -0.304261      -0.288826       1.647688       0.327888       1.611757           0.000001
          132              H       1.740874       9.290977       9.168896       0.115738       1.092125 0.77905298E+01  0.76795753E+02                                 1.806903                            1.669961      -1.312945       2.251816                    0.994923       3.794239      11.023745       0.462870       1.342384      -0.693028       0.041467      -0.000700       0.005616       0.041851      -0.003545      -0.004937       0.008015       0.007244      -0.007461      -0.010525      -0.000726       0.011251              1.877642       2.500811       0.292649       0.297830       1.564545       0.180204       1.567571           0.000001
          133              H       5.705145       5.651181       4.546023       0.117157       0.984433 0.70351395E+01  0.68303865E+02                                 1.753590                            1.639114      -1.379570       2.225653                    0.993548       3.904235      11.642925       0.440511       1.432112      -0.674916      -0.044325      -0.001981      -0.009124       0.045298      -0.006013      -0.001956       0.009309       0.015915      -0.008536      -0.014693       0.001504       0.013188              1.822663       2.349375       0.192574       0.278606       1.527139       0.153923       1.591475          -0.000001
          134              H       6.004550       6.957354       6.375664       0.138714       0.921246 0.65007419E+01  0.61809260E+02                                 1.681269                            1.580191      -1.275013       2.292866                    0.994598       3.653065      10.739762       0.447227       1.440416      -0.674724      -0.027547       0.013414       0.016462       0.034782      -0.003076       0.001386       0.006259       0.003093       0.014628      -0.008680       0.000562       0.008118              1.731484       2.041129      -0.194574      -0.269397       1.535609       0.266632       1.617714           0.000002
          135              H       9.945646       6.451439       6.020967       0.136703       0.901362 0.62642104E+01  0.58946366E+02                                 1.649889                            1.545147      -1.135537       2.354542                    0.996238       3.611427      10.524756       0.455419       1.429237      -0.676781       0.033548       0.006497       0.010091       0.035630       0.002021      -0.001406       0.005389       0.009238       0.007053      -0.008955       0.003820       0.005135              1.706494       2.166427       0.129583       0.283400       1.441649       0.180465       1.511407           0.000001
          136              H       9.585853       5.150572       4.183937       0.121491       0.962512 0.68501119E+01  0.65940466E+02                                 1.719727                            1.612475      -1.321870       2.260874                    0.994010       3.772468      11.132675       0.447025       1.423375      -0.677234       0.038068      -0.015420      -0.017859       0.044787       0.000487       0.001906       0.012250       0.012108       0.003296      -0.015619       0.004890       0.010728              1.778082       2.072287      -0.315423      -0.330504       1.619069       0.250098       1.642890          -0.000002
          137              H       8.781037      10.316131      11.428606       0.182298       0.943654 0.68908157E+01  0.64649427E+02                                 1.572320                            1.522376      -0.753349       2.563070                    0.999967       2.940292       7.838417       0.517616       1.261260      -0.717250      -0.002293      -0.004244       0.027486       0.027906       0.004805      -0.000477      -0.005137      -0.017116       0.023641      -0.013790       0.001708       0.012082              1.587801       1.324483       0.051508      -0.120123       1.383213      -0.204149       2.055708          -0.000001
          138              H       9.862784      10.985341      10.510830       0.166267       0.895347 0.64585799E+01  0.61255834E+02                                 1.652859                            1.574129      -1.207314       2.330474                    0.995896       3.554469      10.407612       0.448870       1.438715      -0.675505       0.017784       0.013268       0.004311       0.022603       0.004380      -0.005221       0.003049      -0.004045      -0.003511      -0.008939       0.003508       0.005431              1.694391       2.185353       0.330201       0.011359       1.499429       0.074896       1.398390          -0.000001
          139              H       8.363824      11.432461      10.410333       0.175469       0.836693 0.60158880E+01  0.56051974E+02                                 1.585829                            1.525143      -1.146132       2.374481                    0.996113       3.404533       9.879657       0.453380       1.449948      -0.674208      -0.010783       0.023902       0.002189       0.026313      -0.005460       0.009511       0.003248      -0.005700      -0.022789      -0.015255       0.004854       0.010401              1.615709       1.658224      -0.403985       0.048777       1.858610      -0.026888       1.330292          -0.000000
          140              H       7.608271       5.098731       2.166602       0.173994       0.944557 0.71594512E+01  0.69380081E+02                                 1.696942                            1.647146      -1.173021       2.359871                    0.995446       3.447015      10.061859       0.444770       1.421071      -0.680470       0.003048       0.010731      -0.021621       0.024329       0.003398      -0.000629      -0.004730      -0.007124       0.018940      -0.008191      -0.001059       0.009250              1.706903       1.450612       0.128437      -0.147358       1.669531      -0.326580       2.000565          -0.000002
          141              H       7.932316       3.762846       2.921810       0.165535       0.907915 0.66260280E+01  0.63147015E+02                                 1.665732                            1.593048      -1.134612       2.371013                    0.995782       3.490138      10.190839       0.447477       1.436269      -0.676867       0.012227      -0.018402      -0.003807       0.022420      -0.006405       0.005746       0.003241       0.001825       0.001121      -0.010356       0.002933       0.007423              1.704347       1.605737      -0.387586      -0.014880       2.108744       0.127274       1.398560          -0.000001
          142              H       6.458951       4.296182       2.868605       0.173537       0.889080 0.65333949E+01  0.62509288E+02                                 1.682811                            1.612853      -1.447114       2.230185                    0.992308       3.653371      10.951664       0.428764       1.493075      -0.665360      -0.020401      -0.007661      -0.006383       0.022707       0.003369       0.000075       0.007447       0.002526       0.006517      -0.008694       0.000440       0.008254              1.721816       2.187123       0.273684       0.111875       1.520268       0.109104       1.458058          -0.000002

******************************************************
Auxiliary information for the entire system
The total spin magnetic moment of the unit cell is   -0.000016
The total net atomic charge of the unit cell is   -0.000001
Accuracy of reproducing the electrostatic potential in the unit cell:
  The inner radius (bohr) =    5.0000
  The outer radius (bohr) =   12.0000
  Valid grid points have density less than (e/(bohr^3)) =    0.0001
  The number of valid grid points were=        57426
  The rms potential error without charges in kcal/mol is=      7.90587
  The rms potential error with partial charges in kcal/mol is=      1.26526
  The RRMSE value at monopole order=      0.16004
  The rms potential error with partial charges and cloud penetration in kcal/mol is=      1.25722
  The RRMSE value at monopole order with cloud penetration is=      0.15902
  The rms potential error with partial charges and atomic dipoles in kcal/mol is=      0.56958
  The RRMSE value at dipole order=      0.07205
  The rms potential error with partial charges, atomic dipoles and cloud penetration in kcal/mol is=      0.55827
  The RRMSE value at dipole order with cloud penetration=      0.07061

******************************************************
The electron densities and ab initio electrostatic potential were computed in VASP using the PBE functional and
projector augmented wave method. See the main text of the journal article for a description of computational details.
The atomic charges, dipoles, and quadrupoles were computed with the DDEC6 method as described in
(a) T. A. Manz and N. Gabaldon Limas, RSC Adv. 6 (2016) 47771-47801 DOI: 10.1039/c6ra04656h
(b) N. Gabaldon Limas and T. A. Manz, RSC Adv. 8 (2018) 2678-2707 DOI: 10.1039/c7ra11829e.
For each atom in the material, the electron cloud parameters were fit to the spherically averaged atom-in-material
electron density using radial positions for which this density was between 10^-4 and 10^-2 electrons per cubic bohr.
The polarizabilities, dispersion coefficients, and quantum Drude oscillator (QDO) parameters were fit using the MCLF method.
The magnetic structure of the system was optimized in VASP from the default ferromagnetic initial guess using spin polarization.
The atomic spin moments (ASMs) were computed on this optimized magnetic structure using the DDEC6 partition as inputs
to the method of T. A. Manz and D. S. Sholl, J. Chem. Theory Comput. 7 (2011) 4146-4164 DOI: 10.1021/ct200539n.
The RMSE and RRMSE were computed using a uniform grid with Ewald summation.
