# Supplementary material for: A collection of forcefield precursors for metal–organic frameworks
Source: RSC Adv. 2019 Nov 13;9(63):36492–507. doi: 10.1039/c9ra07327b (PMC9075174; doi:10.1039/c9ra07327b)
Supplement: RA-009-C9RA07327B-s6272 [file RA-009-C9RA07327B-s6272.xyz]

  188
jmolscript: load "" {1 1 1} spacegroup "x,y,z" unitcell [{      8.717000     0.000000     0.000000 }, {      0.000000    13.083000     0.000000 }, {      0.000000     0.000000    31.050000 }]
Pr     5.829755     3.128799    28.153035     2.067309
Pr     7.245745     9.670299     2.896965     2.067309
Pr     2.887245     9.954201    12.628035     2.067309
Pr     1.471255     3.412701    18.421965     2.067309
Pr     2.887245     9.954201     2.896965     2.067309
Pr     1.471255     3.412701    28.153035     2.067309
Pr     5.829755     3.128799    18.421965     2.067309
Pr     7.245745     9.670299    12.628035     2.067309
H      5.379261    11.462016    27.131490     0.137904
H      6.624920    11.349502    28.081620     0.128328
H      4.651391    10.243989    28.957230     0.099453
H      3.983669    11.655645    29.103165     0.102456
H      5.621593    12.292787    30.655665     0.154729
H      6.341618    10.912530    30.481785     0.136247
H      8.678645     1.214102    24.579180     0.146828
H      0.489024     2.689865    24.548130     0.139173
H      7.696239     4.920516     3.918510     0.137904
H      6.450580     4.808003     2.968380     0.128328
H      8.424109     3.702489     2.092770     0.099453
H      0.374831     5.114145     1.946835     0.102456
H      7.453907     5.751287     0.394335     0.154729
H      6.733883     4.371030     0.568215     0.136247
H      4.396855     7.755602     6.470820     0.146828
H      3.869476     9.231365     6.501870     0.139173
H      3.337739     1.620984    11.606490     0.137904
H      2.092080     1.733498    12.556620     0.128328
H      4.065609     2.839011    13.432230     0.099453
H      4.733331     1.427355    13.578165     0.102456
H      3.095407     0.790213    15.130665     0.154729
H      2.375383     2.170470    14.956785     0.136247
H      0.038355    11.868898     9.054180     0.146828
H      8.227976    10.393135     9.023130     0.139173
H      1.020761     8.162484    19.443510     0.137904
H      2.266420     8.274997    18.493380     0.128328
H      0.292891     9.380511    17.617770     0.099453
H      8.342169     7.968855    17.471835     0.102456
H      1.263093     7.331713    15.919335     0.154729
H      1.983118     8.711970    16.093215     0.136247
H      4.320145     5.327398    21.995820     0.146828
H      4.847524     3.851635    22.026870     0.139173
H      3.337739     1.620984     3.918510     0.137904
H      2.092080     1.733498     2.968380     0.128328
H      4.065609     2.839011     2.092770     0.099453
H      4.733331     1.427355     1.946835     0.102456
H      3.095407     0.790213     0.394335     0.154729
H      2.375383     2.170470     0.568215     0.136247
H      0.038355    11.868898     6.470820     0.146828
H      8.227976    10.393135     6.501870     0.139173
H      1.020761     8.162484    27.131490     0.137904
H      2.266420     8.274997    28.081620     0.128328
H      0.292891     9.380511    28.957230     0.099453
H      8.342169     7.968855    29.103165     0.102456
H      1.263093     7.331713    30.655665     0.154729
H      1.983118     8.711970    30.481785     0.136247
H      4.320145     5.327398    24.579180     0.146828
H      4.847524     3.851635    24.548130     0.139173
H      5.379261    11.462016    19.443510     0.137904
H      6.624920    11.349502    18.493380     0.128328
H      4.651391    10.243989    17.617770     0.099453
H      3.983669    11.655645    17.471835     0.102456
H      5.621593    12.292787    15.919335     0.154729
H      6.341618    10.912530    16.093215     0.136247
H      8.678645     1.214102    21.995820     0.146828
H      0.489024     2.689865    22.026870     0.139173
H      7.696239     4.920516    11.606490     0.137904
H      6.450580     4.808003    12.556620     0.128328
H      8.424109     3.702489    13.432230     0.099453
H      0.374831     5.114145    13.578165     0.102456
H      7.453907     5.751287    15.130665     0.154729
H      6.733883     4.371030    14.956785     0.136247
H      4.396855     7.755602     9.054180     0.146828
H      3.869476     9.231365     9.023130     0.139173
H      6.838487     1.826387    23.287500     0.104303
H      7.318793     3.316540    23.287500     0.096575
H      6.237014     8.367887     7.762500     0.104303
H      5.756707     9.858040     7.762500     0.096575
H      1.878514    11.256613     7.762500     0.104303
H      1.398207     9.766460     7.762500     0.096575
H      2.479986     4.715113    23.287500     0.104303
H      2.960293     3.224959    23.287500     0.096575
C      5.820341     0.171387    28.065474     0.668724
C      5.736658    11.727601    27.994680    -0.328141
C      4.830090    11.183348    29.118690    -0.120274
C      5.474276    11.348194    30.491100    -0.348576
C      4.667082    10.784317     0.574425     0.715515
C      7.615171     2.453063    25.800377     0.711348
C      8.404060     2.144304    24.557445    -0.348698
C      7.255159     6.712887     2.984526     0.668724
C      7.338842     5.186101     3.055320    -0.328141
C      8.245410     4.641848     1.931310    -0.120274
C      7.601224     4.806694     0.558900    -0.348576
C      8.408418     4.242817    30.475575     0.715515
C      5.460329     8.994563     5.249624     0.711348
C      4.671440     8.685804     6.492555    -0.348698
C      2.896659    12.911613    12.540474     0.668724
C      2.980342     1.355399    12.469680    -0.328141
C      3.886910     1.899652    13.593690    -0.120274
C      3.242724     1.734806    14.966100    -0.348576
C      4.049918     2.298683    16.099425     0.715515
C      1.101829    10.629938    10.275377     0.711348
C      0.312940    10.938696     9.032445    -0.348698
C      1.461841     6.370113    18.509526     0.668724
C      1.378158     7.896899    18.580320    -0.328141
C      0.471590     8.441152    17.456310    -0.120274
C      1.115776     8.276306    16.083900    -0.348576
C      0.308582     8.840183    14.950575     0.715515
C      3.256671     4.088438    20.774624     0.711348
C      4.045560     4.397196    22.017555    -0.348698
C      2.896659    12.911613     2.984526     0.668724
C      2.980342     1.355399     3.055320    -0.328141
C      3.886910     1.899652     1.931310    -0.120274
C      3.242724     1.734806     0.558900    -0.348576
C      4.049918     2.298683    30.475575     0.715515
C      1.101829    10.629938     5.249624     0.711348
C      0.312940    10.938696     6.492555    -0.348698
C      1.461841     6.370113    28.065474     0.668724
C      1.378158     7.896899    27.994680    -0.328141
C      0.471590     8.441152    29.118690    -0.120274
C      1.115776     8.276306    30.491100    -0.348576
C      0.308582     8.840183     0.574425     0.715515
C      3.256671     4.088438    25.800377     0.711348
C      4.045560     4.397196    24.557445    -0.348698
C      5.820341     0.171387    18.509526     0.668724
C      5.736658    11.727601    18.580320    -0.328141
C      4.830090    11.183348    17.456310    -0.120274
C      5.474276    11.348194    16.083900    -0.348576
C      4.667082    10.784317    14.950575     0.715515
C      7.615171     2.453063    20.774624     0.711348
C      8.404060     2.144304    22.017555    -0.348698
C      7.255159     6.712887    12.540474     0.668724
C      7.338842     5.186101    12.469680    -0.328141
C      8.245410     4.641848    13.593690    -0.120274
C      7.601224     4.806694    14.966100    -0.348576
C      8.408418     4.242817    16.099425     0.715515
C      5.460329     8.994563    10.275377     0.711348
C      4.671440     8.685804     9.032445    -0.348698
C      7.623888     2.395497    23.287500    -0.115283
C      5.451612     8.936997     7.762500    -0.115283
C      1.093112    10.687503     7.762500    -0.115283
C      3.265388     4.146003    23.287500    -0.115283
O      6.864638     0.757506    28.422549    -0.654108
O      4.774301     0.847778    27.792234    -0.675910
O      3.412706    10.809175     0.543686    -0.613116
O      5.279015    10.296321     1.587897    -0.782339
O      6.379972     2.305225    25.813417    -0.598823
O      8.221874     2.828545    26.866944    -0.780826
O      6.210863     7.299006     2.627451    -0.654108
O      8.301199     7.389278     3.257766    -0.675910
O      0.945795     4.267675    30.506315    -0.613116
O      7.796485     3.754821    29.462103    -0.782339
O      6.695528     8.846725     5.236583    -0.598823
O      4.853626     9.370045     4.183056    -0.780826
O      1.852363    12.325494    12.897549    -0.654108
O      3.942699    12.235222    12.267234    -0.675910
O      5.304295     2.273825    16.068686    -0.613116
O      3.437985     2.786679    17.112897    -0.782339
O      2.337028    10.777775    10.288418    -0.598823
O      0.495126    10.254455    11.341944    -0.780826
O      2.506138     5.783994    18.152451    -0.654108
O      0.415801     5.693722    18.782766    -0.675910
O      7.771206     8.815325    14.981314    -0.613116
O      0.920515     9.328179    13.937103    -0.782339
O      2.021472     4.236275    20.761583    -0.598823
O      3.863374     3.712955    19.708056    -0.780826
O      1.852363    12.325494     2.627451    -0.654108
O      3.942699    12.235222     3.257766    -0.675910
O      5.304295     2.273825    30.506315    -0.613116
O      3.437985     2.786679    29.462103    -0.782339
O      2.337028    10.777775     5.236583    -0.598823
O      0.495126    10.254455     4.183056    -0.780826
O      2.506138     5.783994    28.422549    -0.654108
O      0.415801     5.693722    27.792234    -0.675910
O      7.771206     8.815325     0.543686    -0.613116
O      0.920515     9.328179     1.587897    -0.782339
O      2.021472     4.236275    25.813417    -0.598823
O      3.863374     3.712955    26.866944    -0.780826
O      6.864638     0.757506    18.152451    -0.654108
O      4.774301     0.847778    18.782766    -0.675910
O      3.412706    10.809175    14.981314    -0.613116
O      5.279015    10.296321    13.937103    -0.782339
O      6.379972     2.305225    20.761583    -0.598823
O      8.221874     2.828545    19.708056    -0.780826
O      6.210863     7.299006    12.897549    -0.654108
O      8.301199     7.389278    12.267234    -0.675910
O      0.945795     4.267675    16.068686    -0.613116
O      7.796485     3.754821    17.112897    -0.782339
O      6.695528     8.846725    10.288418    -0.598823
O      4.853626     9.370045    11.341944    -0.780826

The following XYZ coordinates are in angstroms. Other properties are in atomic units.
The sperically averaged electron density of each atom fit to a function of the form exp(a - br)
eigen_1, eigen_2 and eigen_3 are the three eigenvalues of traceless quadrupole moment tensor
  atom number  atomic symbol              X              Y              Z     net charge C6 coefficient C8 coefficient C10 coefficient fluctuating dipole atomic polarizability isotropic forcefield polarizability              a              b squared Pearson coefficient          <r^3>          <r^4>         wp_QDO          m_QDO          q_QDO       dipole_x       dipole_y       dipole_z         dipole            Qxy            Qxz            Qyz     Q(x^2-y^2)  Q(3z^2 - R^2)        eigen_1        eigen_2        eigen_3 static polarizability      alpha(xx)      alpha(xy)      alpha(xz)      alpha(yy)      alpha(yz)      alpha(zz) atomic spin moment
            1             Pr       5.829755       3.128799      28.153035       2.067309     145.174548 0.37643857E+04  0.13573862E+06                                18.050110                           16.392823       2.717248       2.479204                    0.999663      88.667432     219.021443       0.634530       0.267698      -1.329234      -0.003305      -0.025302      -0.000729       0.025527      -0.011829      -0.002150      -0.006031      -0.004399      -0.257989      -0.086330       0.031225       0.055106             19.994523      24.385686       1.198332       0.146979      15.829264      -0.208562      19.768620           0.000006
            2             Pr       7.245745       9.670299       2.896965       2.067309     145.174551 0.37643856E+04  0.13573862E+06                                18.050111                           16.392823       2.717248       2.479204                    0.999663      88.667431     219.021441       0.634530       0.267698      -1.329234       0.003305      -0.025302       0.000729       0.025527       0.011829      -0.002150       0.006031      -0.004399      -0.257989      -0.086330       0.031225       0.055106             19.994524      24.385686      -1.198335       0.146977      15.829266       0.208563      19.768621           0.000008
            3             Pr       2.887245       9.954201      12.628035       2.067309     145.174554 0.37643855E+04  0.13573861E+06                                18.050110                           16.392822       2.717248       2.479204                    0.999663      88.667433     219.021444       0.634530       0.267698      -1.329234       0.003305       0.025302      -0.000729       0.025527      -0.011829       0.002150       0.006031      -0.004399      -0.257989      -0.086330       0.031225       0.055106             19.994525      24.385687       1.198334      -0.146976      15.829265       0.208561      19.768622           0.000008
            4             Pr       1.471255       3.412701      18.421965       2.067309     145.174547 0.37643855E+04  0.13573861E+06                                18.050110                           16.392822       2.717248       2.479204                    0.999663      88.667431     219.021439       0.634530       0.267698      -1.329234      -0.003305       0.025302       0.000729       0.025527       0.011829       0.002150      -0.006031      -0.004399      -0.257989      -0.086330       0.031225       0.055106             19.994524      24.385685      -1.198333      -0.146978      15.829264      -0.208563      19.768622           0.000008
            5             Pr       2.887245       9.954201       2.896965       2.067309     145.174550 0.37643855E+04  0.13573861E+06                                18.050110                           16.392822       2.717248       2.479204                    0.999663      88.667431     219.021439       0.634530       0.267698      -1.329234       0.003305       0.025302       0.000729       0.025527      -0.011829      -0.002150      -0.006031      -0.004399      -0.257989      -0.086330       0.031225       0.055106             19.994524      24.385686       1.198335       0.146977      15.829266      -0.208562      19.768621           0.000008
            6             Pr       1.471255       3.412701      28.153035       2.067309     145.174562 0.37643861E+04  0.13573864E+06                                18.050111                           16.392824       2.717248       2.479204                    0.999663      88.667433     219.021449       0.634530       0.267698      -1.329234      -0.003305       0.025302      -0.000729       0.025527       0.011829      -0.002150       0.006031      -0.004399      -0.257989      -0.086330       0.031225       0.055106             19.994525      24.385688      -1.198332       0.146980      15.829265       0.208562      19.768622           0.000008
            7             Pr       5.829755       3.128799      18.421965       2.067309     145.174550 0.37643857E+04  0.13573862E+06                                18.050110                           16.392823       2.717248       2.479204                    0.999663      88.667431     219.021441       0.634530       0.267698      -1.329234      -0.003305      -0.025302       0.000729       0.025527      -0.011829       0.002150       0.006031      -0.004399      -0.257989      -0.086330       0.031225       0.055106             19.994524      24.385686       1.198333      -0.146977      15.829264       0.208563      19.768622           0.000007
            8             Pr       7.245745       9.670299      12.628035       2.067309     145.174568 0.37643861E+04  0.13573864E+06                                18.050112                           16.392824       2.717248       2.479204                    0.999663      88.667435     219.021455       0.634530       0.267698      -1.329234       0.003305      -0.025302      -0.000729       0.025527       0.011829       0.002150      -0.006031      -0.004399      -0.257990      -0.086331       0.031225       0.055106             19.994526      24.385688      -1.198334      -0.146975      15.829266      -0.208562      19.768624           0.000008
            9              H       5.379261      11.462016      27.131490       0.137904       1.041903 0.77344997E+01  0.73238511E+02                                 1.537485                            1.498405      -0.707068       2.540055                    0.999880       3.040485       7.637191       0.594212       1.088573      -0.758900      -0.013587      -0.005350      -0.017193       0.022557       0.002472       0.002991      -0.000896       0.001341       0.011209      -0.005194       0.000039       0.005155              1.539563       1.340725       0.074340       0.186237       1.388068       0.134953       1.889896           0.000000
           10              H       6.624920      11.349502      28.081620       0.128328       1.070553 0.81339608E+01  0.78824619E+02                                 1.623101                            1.581219      -0.830811       2.478202                    0.999229       3.266279       8.591071       0.548319       1.152692      -0.740262       0.017794      -0.006297       0.008459       0.020684       0.000142      -0.001200      -0.003344       0.000923      -0.007065      -0.004639       0.001388       0.003252              1.637201       1.943510      -0.322246       0.012494       1.570962      -0.068927       1.397129          -0.000000
           11              H       4.651391      10.243989      28.957230       0.099453       1.074257 0.79897711E+01  0.76764823E+02                                 1.605210                            1.550309      -0.592988       2.576841                    0.999944       3.224315       8.331414       0.565126       1.128063      -0.747344       0.000908      -0.028019      -0.002197       0.028120       0.000465       0.000602      -0.000955      -0.013925       0.005624      -0.007956       0.001715       0.006242              1.636419       1.388399       0.216125       0.007475       2.163957       0.093625       1.356901          -0.000000
           12              H       3.983669      11.655645      29.103165       0.102456       1.232425 0.10079492E+02  0.10350229E+03                                 1.817770                            1.790646      -0.909136       2.430538                    0.997705       3.536136       9.709536       0.500015       1.192922      -0.730792      -0.022874       0.020807       0.001945       0.030983      -0.006366       0.001996       0.002979       0.009702       0.001674      -0.009537       0.001778       0.007759              1.819454       2.110411      -0.300318      -0.002422       1.797437      -0.077936       1.550513          -0.000000
           13              H       5.621593      12.292787      30.655665       0.154729       0.960577 0.73087034E+01  0.70241178E+02                                 1.629695                            1.595787      -0.745880       2.538173                    0.999411       3.301284       9.183910       0.487769       1.306594      -0.704323       0.000970       0.026184      -0.004797       0.026638       0.000340       0.000937       0.002745      -0.011050       0.001184      -0.005863      -0.000727       0.006590              1.652590       1.340039       0.038596      -0.035462       2.202615       0.020391       1.415116          -0.000000
           14              H       6.341618      10.912530      30.481785       0.136247       1.072502 0.82035689E+01  0.81106377E+02                                 1.740775                            1.677825      -1.035727       2.384992                    0.997473       3.522983       9.922521       0.481429       1.286832      -0.707402       0.015665      -0.015039      -0.008701       0.023394      -0.001957      -0.002131       0.000869       0.000081      -0.002838      -0.002559      -0.000930       0.003490              1.781673       2.158532      -0.471958       0.007250       1.688783      -0.079432       1.497703          -0.000000
           15              H       8.678645       1.214102      24.579180       0.146828       1.016767 0.78012794E+01  0.74387961E+02                                 1.548664                            1.535015      -0.632230       2.579592                    0.999994       3.035683       7.773363       0.567125       1.132637      -0.747791      -0.000614      -0.020920      -0.008140       0.022456       0.000648       0.001215      -0.000148      -0.013502      -0.002025      -0.006692      -0.000429       0.007121              1.541630       1.353406      -0.156948       0.007866       1.832975      -0.060224       1.438507          -0.000000
           16              H       0.489024       2.689865      24.548130       0.139173       0.992112 0.73289238E+01  0.70532113E+02                                 1.650750                            1.582538      -1.053560       2.377547                    0.997165       3.517628       9.814242       0.496661       1.281443      -0.707273       0.011739       0.021977      -0.006969       0.025872       0.002573      -0.001592      -0.001658      -0.006468       0.000077      -0.004380      -0.000633       0.005014              1.688744       2.043727       0.429515       0.031566       1.495013       0.027900       1.527490          -0.000000
           17              H       7.696239       4.920516       3.918510       0.137904       1.041904 0.77345016E+01  0.73238528E+02                                 1.537485                            1.498405      -0.707069       2.540055                    0.999880       3.040486       7.637192       0.594212       1.088572      -0.758900       0.013587      -0.005350       0.017193       0.022557      -0.002472       0.002991       0.000896       0.001341       0.011209      -0.005194       0.000039       0.005155              1.539563       1.340725      -0.074341       0.186237       1.388068      -0.134953       1.889895           0.000000
           18              H       6.450580       4.808003       2.968380       0.128328       1.070553 0.81339587E+01  0.78824597E+02                                 1.623101                            1.581219      -0.830811       2.478202                    0.999229       3.266279       8.591072       0.548319       1.152692      -0.740262      -0.017794      -0.006297      -0.008459       0.020684      -0.000142      -0.001200       0.003344       0.000923      -0.007065      -0.004639       0.001388       0.003252              1.637200       1.943511       0.322245       0.012494       1.570962       0.068927       1.397129          -0.000000
           19              H       8.424109       3.702489       2.092770       0.099453       1.074257 0.79897711E+01  0.76764823E+02                                 1.605210                            1.550309      -0.592988       2.576841                    0.999944       3.224315       8.331414       0.565126       1.128063      -0.747344      -0.000908      -0.028019       0.002197       0.028120      -0.000465       0.000602       0.000955      -0.013925       0.005624      -0.007956       0.001715       0.006242              1.636419       1.388399      -0.216125       0.007475       2.163957      -0.093625       1.356901          -0.000000
           20              H       0.374831       5.114145       1.946835       0.102456       1.232425 0.10079492E+02  0.10350229E+03                                 1.817770                            1.790646      -0.909136       2.430538                    0.997705       3.536136       9.709536       0.500015       1.192922      -0.730792       0.022874       0.020807      -0.001945       0.030983       0.006366       0.001996      -0.002979       0.009702       0.001674      -0.009537       0.001778       0.007759              1.819454       2.110411       0.300318      -0.002422       1.797437       0.077936       1.550513          -0.000000
           21              H       7.453907       5.751287       0.394335       0.154729       0.960577 0.73087036E+01  0.70241181E+02                                 1.629696                            1.595787      -0.745880       2.538173                    0.999411       3.301284       9.183910       0.487769       1.306594      -0.704323      -0.000970       0.026184       0.004797       0.026638      -0.000340       0.000937      -0.002745      -0.011050       0.001184      -0.005863      -0.000727       0.006590              1.652590       1.340039      -0.038596      -0.035462       2.202616      -0.020391       1.415116          -0.000000
           22              H       6.733883       4.371030       0.568215       0.136247       1.072502 0.82035636E+01  0.81106312E+02                                 1.740774                            1.677825      -1.035727       2.384992                    0.997473       3.522983       9.922520       0.481429       1.286832      -0.707402      -0.015665      -0.015039       0.008701       0.023394       0.001957      -0.002131      -0.000869       0.000081      -0.002838      -0.002559      -0.000930       0.003490              1.781672       2.158531       0.471958       0.007250       1.688782       0.079432       1.497703          -0.000000
           23              H       4.396855       7.755602       6.470820       0.146828       1.016767 0.78012775E+01  0.74387936E+02                                 1.548663                            1.535015      -0.632230       2.579592                    0.999994       3.035683       7.773362       0.567125       1.132637      -0.747791       0.000614      -0.020920       0.008140       0.022456      -0.000648       0.001215       0.000148      -0.013502      -0.002025      -0.006692      -0.000429       0.007121              1.541629       1.353406       0.156948       0.007866       1.832975       0.060224       1.438507          -0.000000
           24              H       3.869476       9.231365       6.501870       0.139173       0.992112 0.73289239E+01  0.70532115E+02                                 1.650750                            1.582538      -1.053560       2.377547                    0.997165       3.517628       9.814242       0.496661       1.281443      -0.707273      -0.011739       0.021977       0.006969       0.025872      -0.002573      -0.001592       0.001658      -0.006468       0.000077      -0.004380      -0.000633       0.005014              1.688744       2.043728      -0.429515       0.031566       1.495013      -0.027899       1.527490          -0.000000
           25              H       3.337739       1.620984      11.606490       0.137904       1.041903 0.77344909E+01  0.73238396E+02                                 1.537483                            1.498403      -0.707069       2.540055                    0.999880       3.040485       7.637186       0.594213       1.088571      -0.758901       0.013587       0.005350      -0.017193       0.022557       0.002472      -0.002991       0.000896       0.001341       0.011209      -0.005194       0.000039       0.005155              1.539561       1.340723       0.074340      -0.186237       1.388066      -0.134952       1.889893           0.000000
           26              H       2.092080       1.733498      12.556620       0.128328       1.070552 0.81339566E+01  0.78824568E+02                                 1.623100                            1.581219      -0.830810       2.478202                    0.999229       3.266278       8.591068       0.548319       1.152692      -0.740262      -0.017794       0.006297       0.008459       0.020684       0.000142       0.001200       0.003344       0.000923      -0.007065      -0.004639       0.001388       0.003252              1.637200       1.943510      -0.322246      -0.012494       1.570962       0.068927       1.397128          -0.000000
           27              H       4.065609       2.839011      13.432230       0.099453       1.074257 0.79897711E+01  0.76764823E+02                                 1.605210                            1.550309      -0.592988       2.576841                    0.999944       3.224315       8.331414       0.565126       1.128063      -0.747344      -0.000908       0.028019      -0.002197       0.028120       0.000465      -0.000602       0.000955      -0.013925       0.005624      -0.007956       0.001715       0.006242              1.636419       1.388399       0.216125      -0.007475       2.163957      -0.093625       1.356901          -0.000000
           28              H       4.733331       1.427355      13.578165       0.102456       1.232425 0.10079492E+02  0.10350229E+03                                 1.817770                            1.790645      -0.909136       2.430538                    0.997705       3.536136       9.709535       0.500015       1.192921      -0.730792       0.022874      -0.020807       0.001945       0.030983      -0.006366      -0.001996      -0.002979       0.009702       0.001674      -0.009537       0.001778       0.007759              1.819453       2.110410      -0.300318       0.002422       1.797437       0.077936       1.550513          -0.000000
           29              H       3.095407       0.790213      15.130665       0.154729       0.960577 0.73087036E+01  0.70241181E+02                                 1.629696                            1.595787      -0.745880       2.538173                    0.999411       3.301284       9.183910       0.487769       1.306594      -0.704323      -0.000970      -0.026184      -0.004797       0.026638       0.000340      -0.000937      -0.002745      -0.011050       0.001184      -0.005863      -0.000727       0.006590              1.652590       1.340039       0.038596       0.035462       2.202616      -0.020391       1.415116          -0.000000
           30              H       2.375383       2.170470      14.956785       0.136247       1.072502 0.82035636E+01  0.81106312E+02                                 1.740774                            1.677825      -1.035727       2.384992                    0.997473       3.522983       9.922520       0.481429       1.286832      -0.707402      -0.015665       0.015039      -0.008701       0.023394      -0.001957       0.002131      -0.000869       0.000081      -0.002838      -0.002559      -0.000930       0.003490              1.781672       2.158530      -0.471957      -0.007250       1.688782       0.079432       1.497703          -0.000000
           31              H       0.038355      11.868898       9.054180       0.146828       1.016767 0.78012774E+01  0.74387934E+02                                 1.548663                            1.535015      -0.632230       2.579592                    0.999994       3.035683       7.773362       0.567125       1.132637      -0.747791       0.000614       0.020920      -0.008140       0.022456       0.000648      -0.001215       0.000148      -0.013502      -0.002025      -0.006692      -0.000429       0.007121              1.541629       1.353406      -0.156948      -0.007866       1.832975       0.060224       1.438507          -0.000000
           32              H       8.227976      10.393135       9.023130       0.139173       0.992113 0.73289289E+01  0.70532168E+02                                 1.650750                            1.582538      -1.053560       2.377547                    0.997165       3.517629       9.814242       0.496662       1.281442      -0.707273      -0.011739      -0.021977      -0.006969       0.025872       0.002573       0.001592       0.001658      -0.006468       0.000077      -0.004380      -0.000633       0.005014              1.688743       2.043727       0.429515      -0.031566       1.495013      -0.027899       1.527490          -0.000000
           33              H       1.020761       8.162484      19.443510       0.137904       1.041902 0.77344859E+01  0.73238338E+02                                 1.537483                            1.498403      -0.707068       2.540055                    0.999880       3.040484       7.637183       0.594213       1.088572      -0.758901      -0.013587       0.005350       0.017193       0.022557      -0.002472      -0.002991      -0.000896       0.001341       0.011209      -0.005194       0.000039       0.005155              1.539561       1.340723      -0.074340      -0.186237       1.388066       0.134952       1.889892           0.000000
           34              H       2.266420       8.274997      18.493380       0.128328       1.070553 0.81339573E+01  0.78824571E+02                                 1.623100                            1.581218      -0.830811       2.478202                    0.999229       3.266279       8.591068       0.548319       1.152691      -0.740263       0.017794       0.006297      -0.008459       0.020684      -0.000142       0.001200      -0.003344       0.000923      -0.007065      -0.004639       0.001388       0.003252              1.637199       1.943509       0.322245      -0.012494       1.570961      -0.068927       1.397128          -0.000000
           35              H       0.292891       9.380511      17.617770       0.099453       1.074257 0.79897706E+01  0.76764815E+02                                 1.605210                            1.550308      -0.592988       2.576841                    0.999944       3.224315       8.331413       0.565126       1.128062      -0.747344       0.000908       0.028019       0.002197       0.028120      -0.000465      -0.000602      -0.000955      -0.013925       0.005624      -0.007956       0.001715       0.006242              1.636419       1.388399      -0.216125      -0.007475       2.163957       0.093625       1.356901          -0.000000
           36              H       8.342169       7.968855      17.471835       0.102456       1.232425 0.10079492E+02  0.10350229E+03                                 1.817770                            1.790645      -0.909136       2.430538                    0.997705       3.536136       9.709535       0.500015       1.192921      -0.730792      -0.022874      -0.020807      -0.001945       0.030983       0.006366      -0.001996       0.002979       0.009702       0.001674      -0.009537       0.001778       0.007759              1.819453       2.110410       0.300318       0.002422       1.797437      -0.077936       1.550513          -0.000000
           37              H       1.263093       7.331713      15.919335       0.154729       0.960577 0.73087034E+01  0.70241178E+02                                 1.629695                            1.595787      -0.745880       2.538173                    0.999411       3.301284       9.183910       0.487769       1.306594      -0.704323       0.000970      -0.026184       0.004797       0.026638      -0.000340      -0.000937       0.002745      -0.011050       0.001184      -0.005863      -0.000727       0.006590              1.652590       1.340039      -0.038596       0.035462       2.202615       0.020391       1.415116          -0.000000
           38              H       1.983118       8.711970      16.093215       0.136247       1.072502 0.82035689E+01  0.81106377E+02                                 1.740775                            1.677825      -1.035727       2.384992                    0.997473       3.522983       9.922521       0.481429       1.286832      -0.707402       0.015665       0.015039       0.008701       0.023394       0.001957       0.002131       0.000869       0.000081      -0.002838      -0.002559      -0.000930       0.003490              1.781673       2.158532       0.471958      -0.007250       1.688783      -0.079432       1.497703          -0.000000
           39              H       4.320145       5.327398      21.995820       0.146828       1.016767 0.78012775E+01  0.74387936E+02                                 1.548663                            1.535015      -0.632230       2.579592                    0.999994       3.035683       7.773362       0.567125       1.132637      -0.747791      -0.000614       0.020920       0.008140       0.022456      -0.000648      -0.001215      -0.000148      -0.013502      -0.002025      -0.006692      -0.000429       0.007121              1.541629       1.353406       0.156948      -0.007866       1.832975      -0.060224       1.438507          -0.000000
           40              H       4.847524       3.851635      22.026870       0.139173       0.992112 0.73289246E+01  0.70532121E+02                                 1.650750                            1.582538      -1.053560       2.377547                    0.997165       3.517628       9.814241       0.496661       1.281442      -0.707273       0.011739      -0.021977       0.006969       0.025872      -0.002573       0.001592      -0.001658      -0.006468       0.000077      -0.004380      -0.000633       0.005014              1.688744       2.043728      -0.429515      -0.031566       1.495013       0.027899       1.527490          -0.000000
           41              H       3.337739       1.620984       3.918510       0.137904       1.041903 0.77344952E+01  0.73238452E+02                                 1.537484                            1.498404      -0.707068       2.540055                    0.999880       3.040485       7.637188       0.594212       1.088572      -0.758900       0.013587       0.005350       0.017193       0.022557       0.002472       0.002991      -0.000896       0.001341       0.011209      -0.005194       0.000039       0.005155              1.539562       1.340724       0.074340       0.186237       1.388067       0.134953       1.889894           0.000000
           42              H       2.092080       1.733498       2.968380       0.128328       1.070553 0.81339589E+01  0.78824592E+02                                 1.623100                            1.581218      -0.830811       2.478202                    0.999229       3.266279       8.591069       0.548319       1.152691      -0.740263      -0.017794       0.006297      -0.008459       0.020684       0.000142      -0.001200      -0.003344       0.000923      -0.007065      -0.004639       0.001388       0.003252              1.637200       1.943509      -0.322246       0.012494       1.570962      -0.068927       1.397128          -0.000000
           43              H       4.065609       2.839011       2.092770       0.099453       1.074256 0.79897678E+01  0.76764789E+02                                 1.605210                            1.550309      -0.592988       2.576841                    0.999944       3.224314       8.331413       0.565125       1.128063      -0.747344      -0.000908       0.028019       0.002197       0.028120       0.000465       0.000602      -0.000955      -0.013925       0.005624      -0.007956       0.001715       0.006242              1.636419       1.388400       0.216125       0.007475       2.163958       0.093625       1.356901          -0.000000
           44              H       4.733331       1.427355       1.946835       0.102456       1.232425 0.10079490E+02  0.10350227E+03                                 1.817770                            1.790645      -0.909136       2.430538                    0.997705       3.536136       9.709535       0.500015       1.192921      -0.730792       0.022874      -0.020807      -0.001945       0.030983      -0.006366       0.001996       0.002979       0.009702       0.001674      -0.009537       0.001778       0.007759              1.819453       2.110410      -0.300318      -0.002422       1.797437      -0.077936       1.550513          -0.000000
           45              H       3.095407       0.790213       0.394335       0.154729       0.960577 0.73087036E+01  0.70241181E+02                                 1.629696                            1.595787      -0.745880       2.538173                    0.999411       3.301284       9.183910       0.487769       1.306594      -0.704323      -0.000970      -0.026184       0.004797       0.026638       0.000340       0.000937       0.002745      -0.011050       0.001184      -0.005863      -0.000727       0.006590              1.652590       1.340039       0.038596      -0.035462       2.202616       0.020391       1.415116          -0.000000
           46              H       2.375383       2.170470       0.568215       0.136247       1.072502 0.82035632E+01  0.81106309E+02                                 1.740774                            1.677825      -1.035727       2.384992                    0.997473       3.522983       9.922521       0.481429       1.286832      -0.707402      -0.015665       0.015039       0.008701       0.023394      -0.001957      -0.002131       0.000869       0.000081      -0.002838      -0.002559      -0.000930       0.003490              1.781672       2.158531      -0.471958       0.007250       1.688783      -0.079432       1.497703          -0.000000
           47              H       0.038355      11.868898       6.470820       0.146828       1.016767 0.78012796E+01  0.74387963E+02                                 1.548664                            1.535015      -0.632230       2.579592                    0.999994       3.035683       7.773363       0.567125       1.132637      -0.747791       0.000614       0.020920       0.008140       0.022456       0.000648       0.001215      -0.000148      -0.013502      -0.002025      -0.006692      -0.000429       0.007121              1.541630       1.353407      -0.156949       0.007866       1.832975      -0.060224       1.438507          -0.000000
           48              H       8.227976      10.393135       6.501870       0.139173       0.992112 0.73289240E+01  0.70532115E+02                                 1.650750                            1.582538      -1.053560       2.377547                    0.997165       3.517628       9.814242       0.496661       1.281443      -0.707273      -0.011739      -0.021977       0.006969       0.025872       0.002573      -0.001592      -0.001658      -0.006468       0.000077      -0.004380      -0.000633       0.005014              1.688744       2.043728       0.429515       0.031566       1.495013       0.027899       1.527490          -0.000000
           49              H       1.020761       8.162484      27.131490       0.137904       1.041903 0.77344965E+01  0.73238469E+02                                 1.537485                            1.498404      -0.707068       2.540055                    0.999880       3.040485       7.637189       0.594212       1.088572      -0.758900      -0.013587       0.005350      -0.017193       0.022557      -0.002472       0.002991       0.000896       0.001341       0.011209      -0.005194       0.000039       0.005155              1.539562       1.340724      -0.074340       0.186237       1.388067      -0.134953       1.889895           0.000000
           50              H       2.266420       8.274997      28.081620       0.128328       1.070552 0.81339565E+01  0.78824564E+02                                 1.623100                            1.581218      -0.830810       2.478202                    0.999229       3.266279       8.591069       0.548319       1.152691      -0.740262       0.017794       0.006297       0.008459       0.020684      -0.000142      -0.001200       0.003344       0.000923      -0.007065      -0.004639       0.001388       0.003252              1.637200       1.943509       0.322245       0.012494       1.570961       0.068927       1.397128          -0.000000
           51              H       0.292891       9.380511      28.957230       0.099453       1.074257 0.79897706E+01  0.76764815E+02                                 1.605210                            1.550308      -0.592988       2.576841                    0.999944       3.224315       8.331413       0.565126       1.128062      -0.747344       0.000908       0.028019      -0.002197       0.028120      -0.000465       0.000602       0.000955      -0.013925       0.005624      -0.007956       0.001715       0.006242              1.636419       1.388399      -0.216125       0.007475       2.163957      -0.093625       1.356901          -0.000000
           52              H       8.342169       7.968855      29.103165       0.102456       1.232425 0.10079490E+02  0.10350227E+03                                 1.817770                            1.790645      -0.909136       2.430538                    0.997705       3.536136       9.709535       0.500015       1.192921      -0.730792      -0.022874      -0.020807       0.001945       0.030983       0.006366       0.001996      -0.002979       0.009702       0.001674      -0.009537       0.001778       0.007759              1.819453       2.110410       0.300318      -0.002422       1.797437       0.077936       1.550513          -0.000000
           53              H       1.263093       7.331713      30.655665       0.154729       0.960577 0.73087030E+01  0.70241176E+02                                 1.629696                            1.595787      -0.745880       2.538173                    0.999411       3.301284       9.183911       0.487769       1.306594      -0.704323       0.000970      -0.026184      -0.004797       0.026638      -0.000340       0.000937      -0.002745      -0.011050       0.001184      -0.005863      -0.000727       0.006590              1.652590       1.340039      -0.038596      -0.035462       2.202615      -0.020391       1.415116          -0.000000
           54              H       1.983118       8.711970      30.481785       0.136247       1.072502 0.82035689E+01  0.81106377E+02                                 1.740775                            1.677825      -1.035727       2.384992                    0.997473       3.522983       9.922521       0.481429       1.286832      -0.707402       0.015665       0.015039      -0.008701       0.023394       0.001957      -0.002131      -0.000869       0.000081      -0.002838      -0.002559      -0.000930       0.003490              1.781673       2.158532       0.471958       0.007250       1.688783       0.079432       1.497703          -0.000000
           55              H       4.320145       5.327398      24.579180       0.146828       1.016768 0.78012825E+01  0.74387995E+02                                 1.548664                            1.535015      -0.632230       2.579592                    0.999994       3.035684       7.773365       0.567125       1.132637      -0.747791      -0.000614       0.020920      -0.008140       0.022456      -0.000648       0.001215       0.000148      -0.013502      -0.002025      -0.006692      -0.000429       0.007121              1.541630       1.353406       0.156948       0.007866       1.832975       0.060224       1.438507          -0.000000
           56              H       4.847524       3.851635      24.548130       0.139173       0.992112 0.73289239E+01  0.70532114E+02                                 1.650750                            1.582538      -1.053560       2.377547                    0.997165       3.517628       9.814242       0.496661       1.281443      -0.707273       0.011739      -0.021977      -0.006969       0.025872      -0.002573      -0.001592       0.001658      -0.006468       0.000077      -0.004380      -0.000633       0.005014              1.688744       2.043728      -0.429515       0.031566       1.495013      -0.027900       1.527490          -0.000000
           57              H       5.379261      11.462016      19.443510       0.137904       1.041903 0.77344913E+01  0.73238408E+02                                 1.537484                            1.498404      -0.707068       2.540055                    0.999880       3.040484       7.637186       0.594212       1.088572      -0.758900      -0.013587      -0.005350       0.017193       0.022557       0.002472      -0.002991       0.000896       0.001341       0.011209      -0.005194       0.000039       0.005155              1.539562       1.340724       0.074340      -0.186237       1.388067      -0.134952       1.889894           0.000000
           58              H       6.624920      11.349502      18.493380       0.128328       1.070553 0.81339586E+01  0.78824586E+02                                 1.623100                            1.581218      -0.830811       2.478202                    0.999229       3.266279       8.591068       0.548319       1.152691      -0.740263       0.017794      -0.006297      -0.008459       0.020684       0.000142       0.001200       0.003344       0.000923      -0.007065      -0.004639       0.001388       0.003252              1.637200       1.943509      -0.322245      -0.012494       1.570962       0.068927       1.397128          -0.000000
           59              H       4.651391      10.243989      17.617770       0.099453       1.074257 0.79897706E+01  0.76764815E+02                                 1.605210                            1.550308      -0.592988       2.576841                    0.999944       3.224315       8.331413       0.565126       1.128062      -0.747344       0.000908      -0.028019       0.002197       0.028120       0.000465      -0.000602       0.000955      -0.013925       0.005624      -0.007956       0.001715       0.006242              1.636419       1.388399       0.216125      -0.007475       2.163957      -0.093625       1.356901          -0.000000
           60              H       3.983669      11.655645      17.471835       0.102456       1.232425 0.10079492E+02  0.10350229E+03                                 1.817770                            1.790645      -0.909136       2.430538                    0.997705       3.536136       9.709535       0.500015       1.192921      -0.730792      -0.022874       0.020807      -0.001945       0.030983      -0.006366      -0.001996      -0.002979       0.009702       0.001674      -0.009537       0.001778       0.007759              1.819453       2.110410      -0.300318       0.002422       1.797437       0.077936       1.550513          -0.000000
           61              H       5.621593      12.292787      15.919335       0.154729       0.960577 0.73087034E+01  0.70241178E+02                                 1.629695                            1.595787      -0.745880       2.538173                    0.999411       3.301284       9.183910       0.487769       1.306594      -0.704323       0.000970       0.026184       0.004797       0.026638       0.000340      -0.000937      -0.002745      -0.011050       0.001184      -0.005863      -0.000727       0.006590              1.652590       1.340039       0.038596       0.035462       2.202615      -0.020391       1.415116          -0.000000
           62              H       6.341618      10.912530      16.093215       0.136247       1.072502 0.82035689E+01  0.81106377E+02                                 1.740775                            1.677825      -1.035727       2.384992                    0.997473       3.522983       9.922521       0.481429       1.286832      -0.707402       0.015665      -0.015039       0.008701       0.023394      -0.001957       0.002131      -0.000869       0.000081      -0.002838      -0.002559      -0.000930       0.003490              1.781673       2.158532      -0.471958      -0.007250       1.688783       0.079432       1.497703          -0.000000
           63              H       8.678645       1.214102      21.995820       0.146828       1.016767 0.78012795E+01  0.74387955E+02                                 1.548663                            1.535014      -0.632230       2.579592                    0.999994       3.035684       7.773363       0.567125       1.132636      -0.747791      -0.000614      -0.020920       0.008140       0.022456       0.000648      -0.001215       0.000148      -0.013502      -0.002025      -0.006692      -0.000429       0.007121              1.541629       1.353406      -0.156948      -0.007866       1.832974       0.060224       1.438506          -0.000000
           64              H       0.489024       2.689865      22.026870       0.139173       0.992112 0.73289239E+01  0.70532115E+02                                 1.650750                            1.582538      -1.053560       2.377547                    0.997165       3.517628       9.814242       0.496661       1.281443      -0.707273       0.011739       0.021977       0.006969       0.025872       0.002573       0.001592       0.001658      -0.006468       0.000077      -0.004380      -0.000633       0.005014              1.688744       2.043728       0.429515      -0.031566       1.495013      -0.027899       1.527490          -0.000000
           65              H       7.696239       4.920516      11.606490       0.137904       1.041903 0.77344965E+01  0.73238469E+02                                 1.537485                            1.498404      -0.707069       2.540055                    0.999880       3.040485       7.637189       0.594212       1.088572      -0.758900       0.013587      -0.005350      -0.017193       0.022557      -0.002472      -0.002991      -0.000896       0.001341       0.011209      -0.005194       0.000039       0.005155              1.539562       1.340724      -0.074340      -0.186237       1.388068       0.134953       1.889895           0.000000
           66              H       6.450580       4.808003      12.556620       0.128328       1.070553 0.81339580E+01  0.78824584E+02                                 1.623100                            1.581219      -0.830811       2.478202                    0.999229       3.266279       8.591070       0.548319       1.152692      -0.740262      -0.017794      -0.006297       0.008459       0.020684      -0.000142       0.001200      -0.003344       0.000923      -0.007065      -0.004639       0.001388       0.003252              1.637200       1.943510       0.322245      -0.012494       1.570962      -0.068927       1.397128          -0.000000
           67              H       8.424109       3.702489      13.432230       0.099453       1.074257 0.79897706E+01  0.76764815E+02                                 1.605210                            1.550308      -0.592988       2.576841                    0.999944       3.224315       8.331413       0.565126       1.128062      -0.747344      -0.000908      -0.028019      -0.002197       0.028120      -0.000465      -0.000602      -0.000955      -0.013925       0.005624      -0.007956       0.001715       0.006242              1.636419       1.388399      -0.216125      -0.007475       2.163957       0.093625       1.356901          -0.000000
           68              H       0.374831       5.114145      13.578165       0.102456       1.232425 0.10079492E+02  0.10350229E+03                                 1.817770                            1.790645      -0.909136       2.430538                    0.997705       3.536136       9.709535       0.500015       1.192921      -0.730792       0.022874       0.020807       0.001945       0.030983       0.006366      -0.001996       0.002979       0.009702       0.001674      -0.009537       0.001778       0.007759              1.819453       2.110410       0.300318       0.002422       1.797437      -0.077936       1.550513          -0.000000
           69              H       7.453907       5.751287      15.130665       0.154729       0.960577 0.73087033E+01  0.70241179E+02                                 1.629696                            1.595787      -0.745880       2.538173                    0.999411       3.301284       9.183911       0.487769       1.306594      -0.704323      -0.000970       0.026184      -0.004797       0.026637      -0.000340      -0.000937       0.002745      -0.011050       0.001184      -0.005863      -0.000727       0.006590              1.652590       1.340039      -0.038596       0.035462       2.202616       0.020391       1.415116          -0.000000
           70              H       6.733883       4.371030      14.956785       0.136247       1.072502 0.82035632E+01  0.81106309E+02                                 1.740774                            1.677825      -1.035727       2.384992                    0.997473       3.522983       9.922521       0.481429       1.286832      -0.707402      -0.015665      -0.015039      -0.008701       0.023394       0.001957       0.002131       0.000869       0.000081      -0.002838      -0.002559      -0.000930       0.003490              1.781672       2.158531       0.471958      -0.007250       1.688783      -0.079432       1.497703          -0.000000
           71              H       4.396855       7.755602       9.054180       0.146828       1.016768 0.78012815E+01  0.74387980E+02                                 1.548663                            1.535015      -0.632230       2.579592                    0.999994       3.035684       7.773364       0.567125       1.132636      -0.747791       0.000614      -0.020920      -0.008140       0.022456      -0.000648      -0.001215      -0.000148      -0.013502      -0.002025      -0.006692      -0.000429       0.007121              1.541629       1.353406       0.156948      -0.007866       1.832975      -0.060224       1.438507          -0.000000
           72              H       3.869476       9.231365       9.023130       0.139173       0.992112 0.73289238E+01  0.70532113E+02                                 1.650750                            1.582538      -1.053560       2.377547                    0.997165       3.517628       9.814242       0.496661       1.281443      -0.707273      -0.011739       0.021977      -0.006969       0.025872      -0.002573       0.001592      -0.001658      -0.006468       0.000077      -0.004380      -0.000633       0.005014              1.688744       2.043727      -0.429515      -0.031566       1.495013       0.027900       1.527490          -0.000000
           73              H       6.838487       1.826387      23.287500       0.104303       1.171769 0.92869069E+01  0.92601253E+02                                 1.696882                            1.668344      -0.863013       2.454515                    0.998177       3.365006       8.843402       0.546549       1.123909      -0.748406      -0.022063      -0.025948       0.000000       0.034060       0.008665       0.000000       0.000000      -0.001260      -0.017041      -0.005848      -0.005680       0.011528              1.701683       1.905472       0.299659      -0.000000       1.559704      -0.000000       1.639871           0.000000
           74              H       7.318793       3.316540      23.287500       0.096575       1.125518 0.90780556E+01  0.90452399E+02                                 1.692409                            1.684593      -0.603204       2.574177                    0.999838       3.345905       8.933347       0.524385       1.172272      -0.736906      -0.001115       0.029982       0.000000       0.030003      -0.001502      -0.000000       0.000000      -0.016531      -0.000393      -0.008335      -0.000131       0.008467              1.680677       1.589186      -0.255982      -0.000000       1.863935       0.000000       1.588910          -0.000000
           75              H       6.237014       8.367887       7.762500       0.104303       1.171770 0.92869094E+01  0.92601284E+02                                 1.696882                            1.668344      -0.863012       2.454515                    0.998177       3.365005       8.843400       0.546549       1.123910      -0.748406       0.022063      -0.025948      -0.000000       0.034060      -0.008665      -0.000000       0.000000      -0.001260      -0.017041      -0.005848      -0.005680       0.011529              1.701683       1.905473      -0.299659       0.000000       1.559705      -0.000000       1.639872           0.000000
           76              H       5.756707       9.858040       7.762500       0.096575       1.125518 0.90780566E+01  0.90452411E+02                                 1.692409                            1.684593      -0.603204       2.574177                    0.999838       3.345905       8.933347       0.524385       1.172272      -0.736906       0.001115       0.029982      -0.000000       0.030003       0.001502      -0.000000       0.000000      -0.016531      -0.000393      -0.008335      -0.000131       0.008467              1.680677       1.589186       0.255982      -0.000000       1.863935       0.000000       1.588910          -0.000000
           77              H       1.878514      11.256613       7.762500       0.104303       1.171770 0.92869102E+01  0.92601287E+02                                 1.696882                            1.668344      -0.863013       2.454514                    0.998177       3.365006       8.843400       0.546549       1.123909      -0.748406       0.022063       0.025948       0.000000       0.034060       0.008665       0.000000      -0.000000      -0.001260      -0.017041      -0.005848      -0.005680       0.011528              1.701682       1.905472       0.299659       0.000000       1.559704       0.000000       1.639871           0.000000
           78              H       1.398207       9.766460       7.762500       0.096575       1.125518 0.90780571E+01  0.90452420E+02                                 1.692409                            1.684593      -0.603204       2.574177                    0.999838       3.345905       8.933348       0.524385       1.172272      -0.736906       0.001115      -0.029982      -0.000000       0.030003      -0.001502       0.000000       0.000000      -0.016531      -0.000393      -0.008335      -0.000131       0.008467              1.680677       1.589186      -0.255982      -0.000000       1.863935      -0.000000       1.588910          -0.000000
           79              H       2.479986       4.715113      23.287500       0.104303       1.171770 0.92869125E+01  0.92601321E+02                                 1.696882                            1.668344      -0.863013       2.454515                    0.998177       3.365006       8.843402       0.546549       1.123909      -0.748406      -0.022063       0.025948       0.000000       0.034060      -0.008665      -0.000000       0.000000      -0.001260      -0.017041      -0.005848      -0.005680       0.011528              1.701683       1.905473      -0.299659      -0.000000       1.559704       0.000000       1.639872           0.000000
           80              H       2.960293       3.224959      23.287500       0.096575       1.125518 0.90780639E+01  0.90452503E+02                                 1.692410                            1.684594      -0.603204       2.574177                    0.999838       3.345905       8.933348       0.524385       1.172272      -0.736906      -0.001115      -0.029982      -0.000000       0.030003       0.001502       0.000000       0.000000      -0.016531      -0.000393      -0.008335      -0.000131       0.008467              1.680678       1.589187       0.255982      -0.000000       1.863935      -0.000000       1.588911          -0.000000
           81              C       5.820341       0.171387      28.065474       0.668724      19.650275 0.24442665E+03  0.50428596E+04                                 6.826288                            5.625770      -0.120444       2.029098                    0.999615      21.770045      61.242782       0.611408       0.485564      -1.010521      -0.004868       0.019284       0.004895       0.020483       0.004060      -0.043819      -0.017084       0.049507       0.296923      -0.075911      -0.038636       0.114547              7.574035       7.056730       0.565629       0.462580      11.297502      -1.113046       4.367874          -0.000000
           82              C       5.736658      11.727601      27.994680      -0.328141      28.400911 0.44075530E+03  0.10360456E+05                                 8.017831                            6.889625       0.062323       2.005378                    0.998394      29.841088      84.780901       0.645208       0.403854      -1.076242      -0.055246      -0.020139       0.069822       0.091284       0.010843      -0.006906      -0.021118       0.031571       0.050006      -0.034410       0.003760       0.030650              8.820859       6.773565       0.769842      -1.258966      11.224027      -1.795838       8.464984           0.000000
           83              C       4.830090      11.183348      29.118690      -0.120274      24.173560 0.38581275E+03  0.88185852E+04                                 7.297968                            6.521453       0.058025       2.014877                    0.999575      28.135681      80.197708       0.648247       0.413374      -1.064349       0.104290       0.047585       0.021477       0.116628       0.003804      -0.001561      -0.011343       0.005304       0.152394      -0.031157      -0.021298       0.052455              7.778187       6.546462       0.925940      -0.674029       7.623243      -1.682968       9.164856          -0.000000
           84              C       5.474276      11.348194      30.491100      -0.348576      28.665974 0.45184071E+03  0.10735071E+05                                 8.133858                            7.005755      -0.057827       1.975330                    0.996968      30.190834      87.502161       0.632894       0.407339      -1.069144      -0.044003      -0.010893      -0.089281       0.100130      -0.009858       0.010417       0.000167      -0.022491       0.044528      -0.024825       0.006479       0.018346              8.874680       7.344195       0.183614      -1.022679       7.826777      -2.527263      11.453066          -0.000000
           85              C       4.667082      10.784317       0.574425       0.715515      20.337030 0.22821153E+03  0.46351809E+04                                 6.999541                            5.453853      -0.094646       2.044846                    0.999632      21.185738      59.425699       0.616988       0.488766      -1.007345      -0.006377      -0.018058       0.029660       0.035305      -0.019936       0.015319       0.070598      -0.153479      -0.062124      -0.084577      -0.038097       0.122674              7.934717       9.093474       0.043832      -0.717513       5.406512      -2.774866       9.304165          -0.000000
           86              C       7.615171       2.453063      25.800377       0.711348      21.337915 0.22568005E+03  0.45643709E+04                                 7.204688                            5.399116      -0.069866       2.054473                    0.999628      21.036613      58.603990       0.625223       0.484377      -1.011086      -0.004038       0.004814       0.033993       0.034569       0.009429       0.021532      -0.051868      -0.177802      -0.114570      -0.086848      -0.037713       0.124560              8.582472       9.264053       0.645744      -0.951129       4.241458       1.454530      12.241905          -0.000000
           87              C       8.404060       2.144304      24.557445      -0.348698      30.974513 0.44234302E+03  0.10421625E+05                                 8.561858                            6.896547      -0.012737       1.986585                    0.997641      29.880548      85.377638       0.644754       0.403214      -1.075172      -0.060735       0.018818      -0.076479       0.099459       0.018875       0.014521      -0.003681      -0.045981       0.040920      -0.040664       0.017393       0.023271             10.297215       8.161796       0.041384      -0.332275       5.927379       0.318317      16.802471          -0.000000
           88              C       7.255159       6.712887       2.984526       0.668724      19.650264 0.24442647E+03  0.50428551E+04                                 6.826286                            5.625768      -0.120444       2.029098                    0.999615      21.770045      61.242783       0.611408       0.485564      -1.010521       0.004868       0.019284      -0.004895       0.020483      -0.004060      -0.043819       0.017084       0.049507       0.296923      -0.075911      -0.038636       0.114547              7.574033       7.056727      -0.565630       0.462580      11.297499       1.113045       4.367873          -0.000000
           89              C       7.338842       5.186101       3.055320      -0.328141      28.400904 0.44075518E+03  0.10360453E+05                                 8.017830                            6.889624       0.062323       2.005378                    0.998394      29.841088      84.780903       0.645208       0.403854      -1.076242       0.055246      -0.020139      -0.069822       0.091284      -0.010843      -0.006906       0.021118       0.031571       0.050006      -0.034410       0.003760       0.030650              8.820857       6.773566      -0.769844      -1.258966      11.224024       1.795837       8.464983           0.000000
           90              C       8.245410       4.641848       1.931310      -0.120274      24.173561 0.38581276E+03  0.88185855E+04                                 7.297968                            6.521453       0.058025       2.014877                    0.999575      28.135681      80.197709       0.648247       0.413374      -1.064349      -0.104290       0.047585      -0.021477       0.116628      -0.003804      -0.001561       0.011343       0.005304       0.152394      -0.031157      -0.021298       0.052455              7.778188       6.546463      -0.925940      -0.674029       7.623244       1.682969       9.164856          -0.000000
           91              C       7.601224       4.806694       0.558900      -0.348576      28.665956 0.45184041E+03  0.10735063E+05                                 8.133854                            7.005752      -0.057827       1.975330                    0.996968      30.190835      87.502161       0.632894       0.407339      -1.069144       0.044003      -0.010893       0.089281       0.100130       0.009858       0.010417      -0.000167      -0.022491       0.044528      -0.024825       0.006479       0.018346              8.874675       7.344191      -0.183613      -1.022677       7.826775       2.527261      11.453059          -0.000000
           92              C       8.408418       4.242817      30.475575       0.715515      20.337040 0.22821172E+03  0.46351855E+04                                 6.999544                            5.453856      -0.094646       2.044846                    0.999632      21.185737      59.425697       0.616987       0.488766      -1.007345       0.006377      -0.018058      -0.029660       0.035305       0.019936       0.015319      -0.070598      -0.153479      -0.062124      -0.084577      -0.038097       0.122674              7.934720       9.093476      -0.043832      -0.717509       5.406514       2.774867       9.304170          -0.000000
           93              C       5.460329       8.994563       5.249624       0.711348      21.337925 0.22568013E+03  0.45643729E+04                                 7.204690                            5.399117      -0.069866       2.054473                    0.999628      21.036613      58.603990       0.625223       0.484377      -1.011086       0.004038       0.004814      -0.033993       0.034569      -0.009429       0.021532       0.051868      -0.177802      -0.114570      -0.086848      -0.037713       0.124560              8.582476       9.264055      -0.645741      -0.951139       4.241458      -1.454530      12.241914          -0.000000
           94              C       4.671440       8.685804       6.492555      -0.348698      30.974511 0.44234286E+03  0.10421621E+05                                 8.561857                            6.896545      -0.012737       1.986585                    0.997641      29.880548      85.377637       0.644755       0.403214      -1.075172       0.060735       0.018818       0.076479       0.099459      -0.018875       0.014521       0.003681      -0.045981       0.040920      -0.040664       0.017393       0.023271             10.297215       8.161797      -0.041383      -0.332279       5.927378      -0.318317      16.802469          -0.000000
           95              C       2.896659      12.911613      12.540474       0.668724      19.650264 0.24442646E+03  0.50428547E+04                                 6.826286                            5.625767      -0.120444       2.029098                    0.999615      21.770044      61.242779       0.611408       0.485564      -1.010521       0.004868      -0.019284       0.004895       0.020483       0.004060       0.043819       0.017084       0.049507       0.296922      -0.075911      -0.038636       0.114547              7.574033       7.056727       0.565630      -0.462580      11.297499       1.113046       4.367873          -0.000000
           96              C       2.980342       1.355399      12.469680      -0.328141      28.400914 0.44075535E+03  0.10360457E+05                                 8.017831                            6.889625       0.062323       2.005378                    0.998394      29.841087      84.780892       0.645208       0.403854      -1.076242       0.055246       0.020139       0.069822       0.091284       0.010843       0.006906       0.021118       0.031571       0.050006      -0.034410       0.003760       0.030650              8.820859       6.773565       0.769843       1.258967      11.224030       1.795838       8.464983           0.000000
           97              C       3.886910       1.899652      13.593690      -0.120274      24.173560 0.38581273E+03  0.88185847E+04                                 7.297968                            6.521453       0.058025       2.014877                    0.999575      28.135680      80.197705       0.648247       0.413374      -1.064349      -0.104290      -0.047585       0.021477       0.116628       0.003804       0.001561       0.011343       0.005304       0.152394      -0.031157      -0.021298       0.052455              7.778187       6.546462       0.925940       0.674029       7.623243       1.682969       9.164856          -0.000001
           98              C       3.242724       1.734806      14.966100      -0.348576      28.665958 0.45184041E+03  0.10735063E+05                                 8.133855                            7.005752      -0.057827       1.975330                    0.996968      30.190835      87.502164       0.632894       0.407339      -1.069144       0.044003       0.010893      -0.089281       0.100130      -0.009859      -0.010417      -0.000167      -0.022491       0.044528      -0.024825       0.006479       0.018346              8.874676       7.344191       0.183613       1.022677       7.826776       2.527261      11.453061          -0.000000
           99              C       4.049918       2.298683      16.099425       0.715515      20.337041 0.22821171E+03  0.46351854E+04                                 6.999544                            5.453856      -0.094646       2.044846                    0.999632      21.185737      59.425697       0.616987       0.488766      -1.007345       0.006377       0.018058       0.029660       0.035305      -0.019936      -0.015319      -0.070598      -0.153479      -0.062124      -0.084577      -0.038097       0.122674              7.934720       9.093477       0.043833       0.717514       5.406514       2.774868       9.304170          -0.000000
          100              C       1.101829      10.629938      10.275377       0.711348      21.337920 0.22568009E+03  0.45643718E+04                                 7.204689                            5.399116      -0.069866       2.054473                    0.999628      21.036614      58.603991       0.625223       0.484377      -1.011086       0.004038      -0.004814       0.033993       0.034569       0.009429      -0.021532       0.051868      -0.177802      -0.114570      -0.086848      -0.037713       0.124560              8.582474       9.264055       0.645743       0.951138       4.241458      -1.454529      12.241908          -0.000000
          101              C       0.312940      10.938696       9.032445      -0.348698      30.974518 0.44234299E+03  0.10421625E+05                                 8.561859                            6.896546      -0.012737       1.986585                    0.997641      29.880549      85.377638       0.644755       0.403214      -1.075172       0.060735      -0.018818      -0.076479       0.099459       0.018875      -0.014521       0.003681      -0.045981       0.040920      -0.040664       0.017393       0.023271             10.297217       8.161796       0.041384       0.332277       5.927379      -0.318315      16.802477          -0.000000
          102              C       1.461841       6.370113      18.509526       0.668724      19.650274 0.24442665E+03  0.50428597E+04                                 6.826289                            5.625770      -0.120444       2.029098                    0.999615      21.770045      61.242784       0.611408       0.485564      -1.010521      -0.004868      -0.019284      -0.004895       0.020483      -0.004060       0.043819      -0.017084       0.049507       0.296922      -0.075911      -0.038636       0.114547              7.574036       7.056730      -0.565629      -0.462580      11.297502      -1.113047       4.367875          -0.000000
          103              C       1.378158       7.896899      18.580320      -0.328141      28.400905 0.44075521E+03  0.10360453E+05                                 8.017829                            6.889624       0.062323       2.005378                    0.998394      29.841087      84.780890       0.645208       0.403854      -1.076242      -0.055246       0.020139      -0.069822       0.091284      -0.010843       0.006906      -0.021118       0.031571       0.050006      -0.034410       0.003760       0.030650              8.820857       6.773565      -0.769844       1.258967      11.224024      -1.795838       8.464982           0.000000
          104              C       0.471590       8.441152      17.456310      -0.120274      24.173562 0.38581278E+03  0.88185861E+04                                 7.297969                            6.521453       0.058024       2.014876                    0.999575      28.135682      80.197712       0.648247       0.413374      -1.064349       0.104290      -0.047585      -0.021477       0.116628      -0.003804       0.001561      -0.011343       0.005304       0.152394      -0.031157      -0.021298       0.052455              7.778188       6.546463      -0.925940       0.674029       7.623244      -1.682969       9.164856          -0.000000
          105              C       1.115776       8.276306      16.083900      -0.348576      28.665974 0.45184071E+03  0.10735071E+05                                 8.133857                            7.005754      -0.057827       1.975330                    0.996968      30.190834      87.502160       0.632894       0.407339      -1.069144      -0.044003       0.010893       0.089281       0.100130       0.009859      -0.010417       0.000167      -0.022491       0.044528      -0.024825       0.006479       0.018346              8.874679       7.344195      -0.183614       1.022679       7.826777      -2.527263      11.453066          -0.000000
          106              C       0.308582       8.840183      14.950575       0.715515      20.337030 0.22821153E+03  0.46351809E+04                                 6.999541                            5.453853      -0.094646       2.044846                    0.999632      21.185738      59.425699       0.616988       0.488766      -1.007345      -0.006377       0.018058      -0.029660       0.035305       0.019936      -0.015319       0.070598      -0.153479      -0.062124      -0.084577      -0.038097       0.122674              7.934717       9.093474      -0.043832       0.717513       5.406512      -2.774866       9.304165          -0.000000
          107              C       3.256671       4.088438      20.774624       0.711348      21.337926 0.22568014E+03  0.45643732E+04                                 7.204690                            5.399117      -0.069866       2.054473                    0.999628      21.036613      58.603990       0.625223       0.484377      -1.011086      -0.004038      -0.004814      -0.033993       0.034569      -0.009429      -0.021532      -0.051868      -0.177802      -0.114570      -0.086848      -0.037713       0.124560              8.582477       9.264056      -0.645741       0.951142       4.241459       1.454529      12.241916          -0.000000
          108              C       4.045560       4.397196      22.017555      -0.348698      30.974514 0.44234283E+03  0.10421620E+05                                 8.561858                            6.896545      -0.012737       1.986585                    0.997641      29.880549      85.377639       0.644755       0.403214      -1.075172      -0.060735      -0.018818       0.076479       0.099459      -0.018875      -0.014521      -0.003681      -0.045981       0.040920      -0.040664       0.017393       0.023271             10.297216       8.161798      -0.041384       0.332281       5.927378       0.318316      16.802471          -0.000000
          109              C       2.896659      12.911613       2.984526       0.668724      19.650265 0.24442647E+03  0.50428550E+04                                 6.826286                            5.625767      -0.120444       2.029098                    0.999615      21.770045      61.242781       0.611408       0.485564      -1.010521       0.004868      -0.019284      -0.004895       0.020483       0.004060      -0.043819      -0.017084       0.049507       0.296923      -0.075911      -0.038636       0.114547              7.574033       7.056727       0.565630       0.462580      11.297499      -1.113045       4.367873          -0.000000
          110              C       2.980342       1.355399       3.055320      -0.328141      28.400914 0.44075535E+03  0.10360457E+05                                 8.017831                            6.889625       0.062323       2.005378                    0.998394      29.841088      84.780897       0.645208       0.403854      -1.076242       0.055246       0.020139      -0.069822       0.091284       0.010843      -0.006906      -0.021118       0.031571       0.050006      -0.034410       0.003760       0.030650              8.820859       6.773565       0.769843      -1.258967      11.224029      -1.795838       8.464984           0.000000
          111              C       3.886910       1.899652       1.931310      -0.120274      24.173561 0.38581277E+03  0.88185858E+04                                 7.297968                            6.521453       0.058025       2.014877                    0.999575      28.135681      80.197708       0.648247       0.413374      -1.064349      -0.104290      -0.047585      -0.021477       0.116628       0.003804      -0.001561      -0.011343       0.005304       0.152394      -0.031157      -0.021298       0.052455              7.778187       6.546462       0.925940      -0.674029       7.623243      -1.682969       9.164856          -0.000000
          112              C       3.242724       1.734806       0.558900      -0.348576      28.665956 0.45184041E+03  0.10735063E+05                                 8.133854                            7.005752      -0.057827       1.975330                    0.996968      30.190835      87.502163       0.632894       0.407339      -1.069144       0.044003       0.010893       0.089281       0.100130      -0.009859       0.010417       0.000167      -0.022491       0.044528      -0.024825       0.006479       0.018346              8.874675       7.344191       0.183613      -1.022677       7.826776      -2.527261      11.453059          -0.000000
          113              C       4.049918       2.298683      30.475575       0.715515      20.337040 0.22821172E+03  0.46351855E+04                                 6.999544                            5.453856      -0.094646       2.044846                    0.999632      21.185737      59.425698       0.616987       0.488766      -1.007345       0.006377       0.018058      -0.029660       0.035305      -0.019936       0.015319       0.070598      -0.153479      -0.062124      -0.084577      -0.038097       0.122674              7.934720       9.093476       0.043832      -0.717509       5.406514      -2.774867       9.304170          -0.000000
          114              C       1.101829      10.629938       5.249624       0.711348      21.337926 0.22568015E+03  0.45643733E+04                                 7.204690                            5.399117      -0.069866       2.054473                    0.999628      21.036613      58.603990       0.625223       0.484377      -1.011086       0.004038      -0.004814      -0.033993       0.034569       0.009429       0.021532      -0.051868      -0.177802      -0.114570      -0.086848      -0.037713       0.124560              8.582477       9.264056       0.645741      -0.951142       4.241459       1.454529      12.241915          -0.000000
          115              C       0.312940      10.938696       6.492555      -0.348698      30.974510 0.44234278E+03  0.10421619E+05                                 8.561857                            6.896544      -0.012737       1.986585                    0.997641      29.880547      85.377634       0.644755       0.403214      -1.075172       0.060735      -0.018818       0.076479       0.099459       0.018876       0.014521      -0.003681      -0.045981       0.040920      -0.040664       0.017393       0.023271             10.297215       8.161797       0.041384      -0.332281       5.927378       0.318316      16.802469          -0.000000
          116              C       1.461841       6.370113      28.065474       0.668724      19.650274 0.24442666E+03  0.50428597E+04                                 6.826288                            5.625770      -0.120444       2.029098                    0.999615      21.770045      61.242782       0.611408       0.485564      -1.010521      -0.004868      -0.019284       0.004895       0.020483      -0.004060      -0.043819       0.017084       0.049507       0.296922      -0.075911      -0.038636       0.114547              7.574035       7.056730      -0.565629       0.462580      11.297502       1.113047       4.367874          -0.000000
          117              C       1.378158       7.896899      27.994680      -0.328141      28.400902 0.44075514E+03  0.10360451E+05                                 8.017829                            6.889624       0.062323       2.005378                    0.998394      29.841086      84.780892       0.645208       0.403854      -1.076242      -0.055246       0.020139       0.069822       0.091284      -0.010843      -0.006906       0.021118       0.031571       0.050006      -0.034410       0.003760       0.030650              8.820857       6.773565      -0.769844      -1.258967      11.224023       1.795837       8.464982           0.000000
          118              C       0.471590       8.441152      29.118690      -0.120274      24.173563 0.38581279E+03  0.88185863E+04                                 7.297969                            6.521453       0.058025       2.014876                    0.999575      28.135682      80.197711       0.648247       0.413374      -1.064349       0.104290      -0.047585       0.021477       0.116628      -0.003804      -0.001561       0.011343       0.005304       0.152394      -0.031157      -0.021298       0.052455              7.778188       6.546463      -0.925940      -0.674029       7.623244       1.682969       9.164857          -0.000000
          119              C       1.115776       8.276306      30.491100      -0.348576      28.665975 0.45184074E+03  0.10735072E+05                                 8.133857                            7.005755      -0.057827       1.975330                    0.996968      30.190835      87.502163       0.632894       0.407339      -1.069144      -0.044003       0.010893      -0.089281       0.100130       0.009858       0.010417      -0.000167      -0.022491       0.044528      -0.024825       0.006479       0.018346              8.874679       7.344195      -0.183614      -1.022679       7.826777       2.527263      11.453066          -0.000000
          120              C       0.308582       8.840183       0.574425       0.715515      20.337030 0.22821153E+03  0.46351808E+04                                 6.999541                            5.453853      -0.094646       2.044846                    0.999632      21.185738      59.425699       0.616988       0.488766      -1.007345      -0.006377       0.018058       0.029660       0.035305       0.019936       0.015319      -0.070598      -0.153479      -0.062124      -0.084577      -0.038097       0.122674              7.934717       9.093474      -0.043832      -0.717513       5.406512       2.774866       9.304165          -0.000000
          121              C       3.256671       4.088438      25.800377       0.711348      21.337917 0.22568007E+03  0.45643713E+04                                 7.204688                            5.399116      -0.069866       2.054473                    0.999628      21.036613      58.603990       0.625223       0.484377      -1.011086      -0.004038      -0.004814       0.033993       0.034569      -0.009429       0.021532       0.051868      -0.177802      -0.114570      -0.086848      -0.037713       0.124560              8.582473       9.264054      -0.645743      -0.951132       4.241458      -1.454529      12.241907          -0.000000
          122              C       4.045560       4.397196      24.557445      -0.348698      30.974512 0.44234292E+03  0.10421623E+05                                 8.561858                            6.896546      -0.012737       1.986585                    0.997641      29.880547      85.377635       0.644755       0.403214      -1.075172      -0.060735      -0.018818      -0.076479       0.099459      -0.018875       0.014521       0.003681      -0.045981       0.040920      -0.040664       0.017393       0.023271             10.297216       8.161796      -0.041384      -0.332277       5.927379      -0.318315      16.802473          -0.000000
          123              C       5.820341       0.171387      18.509526       0.668724      19.650273 0.24442664E+03  0.50428592E+04                                 6.826288                            5.625770      -0.120444       2.029098                    0.999615      21.770044      61.242779       0.611408       0.485564      -1.010521      -0.004868       0.019284      -0.004895       0.020483       0.004060       0.043819       0.017084       0.049507       0.296922      -0.075911      -0.038636       0.114547              7.574035       7.056730       0.565629      -0.462580      11.297501       1.113047       4.367874          -0.000000
          124              C       5.736658      11.727601      18.580320      -0.328141      28.400913 0.44075535E+03  0.10360457E+05                                 8.017831                            6.889625       0.062323       2.005378                    0.998394      29.841088      84.780896       0.645208       0.403854      -1.076242      -0.055246      -0.020139      -0.069822       0.091284       0.010843       0.006906       0.021118       0.031571       0.050006      -0.034410       0.003760       0.030650              8.820859       6.773565       0.769843       1.258967      11.224028       1.795838       8.464984           0.000000
          125              C       4.830090      11.183348      17.456310      -0.120274      24.173563 0.38581280E+03  0.88185867E+04                                 7.297968                            6.521453       0.058025       2.014876                    0.999575      28.135683      80.197713       0.648247       0.413374      -1.064349       0.104290       0.047585      -0.021477       0.116628       0.003804       0.001561       0.011343       0.005304       0.152394      -0.031157      -0.021298       0.052455              7.778187       6.546462       0.925940       0.674029       7.623244       1.682969       9.164856          -0.000001
          126              C       5.474276      11.348194      16.083900      -0.348576      28.665974 0.45184071E+03  0.10735071E+05                                 8.133857                            7.005755      -0.057827       1.975330                    0.996968      30.190834      87.502161       0.632894       0.407339      -1.069144      -0.044003      -0.010893       0.089281       0.100130      -0.009858      -0.010417      -0.000167      -0.022491       0.044528      -0.024825       0.006479       0.018346              8.874679       7.344195       0.183614       1.022679       7.826777       2.527263      11.453066          -0.000000
          127              C       4.667082      10.784317      14.950575       0.715515      20.337029 0.22821151E+03  0.46351804E+04                                 6.999541                            5.453853      -0.094646       2.044846                    0.999632      21.185737      59.425698       0.616987       0.488766      -1.007345      -0.006377      -0.018058      -0.029660       0.035305      -0.019936      -0.015319      -0.070598      -0.153479      -0.062124      -0.084577      -0.038097       0.122674              7.934717       9.093474       0.043832       0.717513       5.406512       2.774866       9.304166          -0.000000
          128              C       7.615171       2.453063      20.774624       0.711348      21.337925 0.22568013E+03  0.45643729E+04                                 7.204690                            5.399117      -0.069866       2.054473                    0.999628      21.036613      58.603991       0.625223       0.484377      -1.011086      -0.004038       0.004814      -0.033993       0.034569       0.009429      -0.021532       0.051868      -0.177802      -0.114570      -0.086848      -0.037713       0.124560              8.582476       9.264055       0.645741       0.951139       4.241458      -1.454530      12.241915          -0.000000
          129              C       8.404060       2.144304      22.017555      -0.348698      30.974511 0.44234287E+03  0.10421621E+05                                 8.561858                            6.896545      -0.012737       1.986585                    0.997641      29.880548      85.377637       0.644755       0.403214      -1.075172      -0.060735       0.018818       0.076479       0.099459       0.018876      -0.014521       0.003681      -0.045981       0.040920      -0.040664       0.017393       0.023271             10.297215       8.161797       0.041383       0.332279       5.927378      -0.318318      16.802470          -0.000000
          130              C       7.255159       6.712887      12.540474       0.668724      19.650265 0.24442647E+03  0.50428551E+04                                 6.826286                            5.625768      -0.120444       2.029098                    0.999615      21.770045      61.242782       0.611408       0.485564      -1.010521       0.004868       0.019284       0.004895       0.020483      -0.004060       0.043819      -0.017084       0.049507       0.296922      -0.075911      -0.038636       0.114547              7.574033       7.056726      -0.565630      -0.462580      11.297499      -1.113045       4.367873          -0.000000
          131              C       7.338842       5.186101      12.469680      -0.328141      28.400905 0.44075519E+03  0.10360453E+05                                 8.017829                            6.889624       0.062323       2.005378                    0.998394      29.841088      84.780898       0.645208       0.403854      -1.076242       0.055246      -0.020139       0.069822       0.091284      -0.010843       0.006906      -0.021118       0.031571       0.050006      -0.034410       0.003760       0.030650              8.820857       6.773565      -0.769844       1.258967      11.224024      -1.795837       8.464982           0.000000
          132              C       8.245410       4.641848      13.593690      -0.120274      24.173564 0.38581282E+03  0.88185871E+04                                 7.297969                            6.521453       0.058025       2.014876                    0.999575      28.135683      80.197713       0.648247       0.413374      -1.064349      -0.104290       0.047585       0.021477       0.116628      -0.003804       0.001561      -0.011343       0.005304       0.152394      -0.031157      -0.021298       0.052455              7.778188       6.546463      -0.925940       0.674029       7.623244      -1.682969       9.164857          -0.000000
          133              C       7.601224       4.806694      14.966100      -0.348576      28.665957 0.45184038E+03  0.10735062E+05                                 8.133854                            7.005752      -0.057827       1.975330                    0.996968      30.190834      87.502161       0.632894       0.407339      -1.069144       0.044003      -0.010893      -0.089281       0.100130       0.009858      -0.010417       0.000167      -0.022491       0.044528      -0.024825       0.006479       0.018346              8.874676       7.344190      -0.183613       1.022677       7.826776      -2.527261      11.453061          -0.000000
          134              C       8.408418       4.242817      16.099425       0.715515      20.337042 0.22821173E+03  0.46351859E+04                                 6.999544                            5.453856      -0.094646       2.044846                    0.999632      21.185738      59.425700       0.616987       0.488766      -1.007345       0.006377      -0.018058       0.029660       0.035305       0.019936      -0.015319       0.070598      -0.153479      -0.062124      -0.084577      -0.038097       0.122674              7.934721       9.093477      -0.043833       0.717514       5.406514      -2.774868       9.304171          -0.000000
          135              C       5.460329       8.994563      10.275377       0.711348      21.337917 0.22568006E+03  0.45643710E+04                                 7.204688                            5.399116      -0.069866       2.054473                    0.999628      21.036613      58.603990       0.625223       0.484377      -1.011086       0.004038       0.004814       0.033993       0.034569      -0.009429      -0.021532      -0.051868      -0.177802      -0.114570      -0.086848      -0.037713       0.124560              8.582473       9.264054      -0.645743       0.951134       4.241458       1.454529      12.241907          -0.000000
          136              C       4.671440       8.685804       9.032445      -0.348698      30.974515 0.44234301E+03  0.10421625E+05                                 8.561858                            6.896546      -0.012737       1.986585                    0.997641      29.880548      85.377635       0.644755       0.403214      -1.075172       0.060735       0.018818      -0.076479       0.099459      -0.018875      -0.014521      -0.003681      -0.045981       0.040920      -0.040664       0.017393       0.023271             10.297216       8.161795      -0.041384       0.332275       5.927379       0.318316      16.802474          -0.000000
          137              C       7.623888       2.395497      23.287500      -0.115283      26.700381 0.37553981E+03  0.85153223E+04                                 7.816025                            6.381054       0.016514       2.001207                    0.999401      27.829273      78.682967       0.664356       0.406593      -1.070107       0.113930      -0.031470       0.000000       0.118196       0.008159      -0.000000       0.000000      -0.020597       0.125979      -0.034135      -0.007858       0.041993              9.452355       6.947964      -0.212993       0.000001       5.279749      -0.000000      16.129351          -0.000001
          138              C       5.451612       8.936997       7.762500      -0.115283      26.700397 0.37554006E+03  0.85153293E+04                                 7.816028                            6.381056       0.016514       2.001207                    0.999401      27.829273      78.682967       0.664356       0.406593      -1.070107      -0.113930      -0.031470      -0.000000       0.118196      -0.008159      -0.000000       0.000000      -0.020597       0.125979      -0.034135      -0.007858       0.041993              9.452359       6.947967       0.212993      -0.000001       5.279750      -0.000000      16.129359          -0.000001
          139              C       1.093112      10.687503       7.762500      -0.115283      26.700397 0.37554007E+03  0.85153295E+04                                 7.816029                            6.381057       0.016513       2.001207                    0.999401      27.829273      78.682967       0.664356       0.406593      -1.070107      -0.113930       0.031470       0.000000       0.118196       0.008159       0.000000       0.000000      -0.020597       0.125979      -0.034135      -0.007858       0.041993              9.452359       6.947967      -0.212993      -0.000001       5.279750       0.000000      16.129361          -0.000001
          140              C       3.265388       4.146003      23.287500      -0.115283      26.700414 0.37554035E+03  0.85153371E+04                                 7.816032                            6.381059       0.016513       2.001207                    0.999401      27.829273      78.682967       0.664356       0.406593      -1.070107       0.113930       0.031470      -0.000000       0.118196      -0.008159      -0.000000       0.000000      -0.020597       0.125979      -0.034135      -0.007858       0.041993              9.452363       6.947969       0.212993       0.000001       5.279752       0.000000      16.129369          -0.000001
          141              O       6.864638       0.757506      28.422549      -0.654108      32.493707 0.56037216E+03  0.13631927E+05                                 8.007285                            7.311839       0.433590       2.153377                    0.997413      29.364812      78.031969       0.703748       0.357773      -1.138242      -0.000762      -0.039319       0.007657       0.040065       0.082006      -0.014077       0.012550       0.031154       0.219474      -0.121835       0.046612       0.075223              8.421226      10.120695       3.103363       0.216970       9.343748      -0.384862       5.799236          -0.000001
          142              O       4.774301       0.847778      27.792234      -0.675910      34.003259 0.59790482E+03  0.14787403E+05                                 8.290658                            7.580237       0.327643       2.115821                    0.997024      29.876811      80.135940       0.687197       0.360383      -1.135809      -0.003016      -0.047164      -0.003963       0.047426      -0.077673      -0.026129      -0.032660      -0.001196       0.150731      -0.113360       0.050483       0.062877              8.743954       9.455780      -2.931844       0.854408      10.342867      -1.668624       6.433214          -0.000000
          143              O       3.412706      10.809175       0.543686      -0.613116      32.221671 0.52559633E+03  0.12529142E+05                                 7.918767                            7.030171       0.633454       2.248453                    0.997213      27.827943      72.187048       0.728662       0.352623      -1.147267      -0.002704       0.039342      -0.048110       0.062206      -0.004773      -0.000188       0.060383       0.043594      -0.205251      -0.100690       0.043215       0.057475              8.553080      13.111295       0.786333      -0.799599       5.940180      -0.342056       6.607764          -0.000001
          144              O       5.279015      10.296321       1.587897      -0.782339      52.597988 0.80783021E+03  0.21502571E+05                                11.143231                            8.829449       0.067408       2.005735                    0.998178      32.128309      88.889124       0.635854       0.361891      -1.136615      -0.027138       0.011081      -0.062798       0.069303      -0.030227       0.034067       0.023609      -0.154051       0.097850      -0.109273       0.034459       0.074814             12.964067      13.587439      -4.189075       4.571490       9.765879      -5.038290      15.538884          -0.000001
          145              O       6.379972       2.305225      25.813417      -0.598823      32.117985 0.49759380E+03  0.11704754E+05                                 7.925149                            6.835920       0.549334       2.226944                    0.997122      27.459999      70.846628       0.739381       0.352168      -1.147208       0.000001      -0.053006      -0.040986       0.067004       0.005959       0.001588      -0.043712       0.006651      -0.245120      -0.096096       0.041641       0.054455              8.705566      12.970571       0.515499      -1.233383       5.090341      -0.452800       8.055785          -0.000001
          146              O       8.221874       2.828545      26.866944      -0.780826      54.157623 0.80997585E+03  0.21590970E+05                                11.418022                            8.874860      -0.000064       1.986958                    0.998078      32.151213      89.246138       0.630121       0.364655      -1.133563      -0.028529      -0.010241      -0.058108       0.065539       0.017816       0.040675      -0.009432      -0.153284       0.072044      -0.104136       0.036767       0.067369             13.642753      13.958412       3.370359       5.213265       8.244830       3.899003      18.725016          -0.000001
          147              O       6.210863       7.299006       2.627451      -0.654108      32.493695 0.56037174E+03  0.13631914E+05                                 8.007282                            7.311836       0.433590       2.153377                    0.997413      29.364812      78.031968       0.703749       0.357773      -1.138242       0.000762      -0.039319      -0.007657       0.040065      -0.082006      -0.014077      -0.012550       0.031154       0.219474      -0.121835       0.046612       0.075223              8.421224      10.120690      -3.103363       0.216971       9.343747       0.384860       5.799233          -0.000001
          148              O       8.301199       7.389278       3.257766      -0.675910      34.003261 0.59790489E+03  0.14787405E+05                                 8.290658                            7.580237       0.327643       2.115821                    0.997024      29.876813      80.135946       0.687197       0.360383      -1.135809       0.003016      -0.047164       0.003963       0.047426       0.077673      -0.026129       0.032660      -0.001196       0.150731      -0.113360       0.050483       0.062877              8.743954       9.455781       2.931844       0.854408      10.342865       1.668624       6.433214          -0.000000
          149              O       0.945795       4.267675      30.506315      -0.613116      32.221681 0.52559677E+03  0.12529155E+05                                 7.918769                            7.030175       0.633454       2.248453                    0.997213      27.827943      72.187048       0.728662       0.352623      -1.147267       0.002704       0.039342       0.048110       0.062206       0.004773      -0.000188      -0.060383       0.043594      -0.205251      -0.100690       0.043215       0.057475              8.553081      13.111296      -0.786336      -0.799595       5.940183       0.342056       6.607765          -0.000001
          150              O       7.796485       3.754821      29.462103      -0.782339      52.597982 0.80783013E+03  0.21502568E+05                                11.143230                            8.829448       0.067408       2.005735                    0.998178      32.128308      88.889118       0.635854       0.361891      -1.136615       0.027138       0.011081       0.062798       0.069303       0.030227       0.034067      -0.023610      -0.154051       0.097850      -0.109273       0.034459       0.074814             12.964066      13.587434       4.189074       4.571489       9.765878       5.038289      15.538885          -0.000001
          151              O       6.695528       8.846725       5.236583      -0.598823      32.117982 0.49759372E+03  0.11704752E+05                                 7.925149                            6.835919       0.549334       2.226944                    0.997122      27.459998      70.846623       0.739381       0.352168      -1.147208      -0.000001      -0.053006       0.040986       0.067004      -0.005959       0.001588       0.043712       0.006651      -0.245120      -0.096096       0.041641       0.054455              8.705565      12.970571      -0.515499      -1.233390       5.090340       0.452801       8.055785          -0.000001
          152              O       4.853626       9.370045       4.183056      -0.780826      54.157639 0.80997645E+03  0.21590990E+05                                11.418025                            8.874863      -0.000064       1.986958                    0.998078      32.151214      89.246142       0.630121       0.364655      -1.133563       0.028529      -0.010241       0.058108       0.065539      -0.017816       0.040675       0.009432      -0.153284       0.072044      -0.104136       0.036767       0.067369             13.642756      13.958412      -3.370359       5.213263       8.244832      -3.899004      18.725024          -0.000001
          153              O       1.852363      12.325494      12.897549      -0.654108      32.493693 0.56037171E+03  0.13631914E+05                                 8.007282                            7.311836       0.433590       2.153377                    0.997413      29.364811      78.031965       0.703749       0.357773      -1.138242       0.000762       0.039319       0.007657       0.040065       0.082006       0.014077      -0.012550       0.031154       0.219474      -0.121835       0.046612       0.075223              8.421223      10.120690       3.103363      -0.216971       9.343747       0.384861       5.799234          -0.000001
          154              O       3.942699      12.235222      12.267234      -0.675910      34.003258 0.59790481E+03  0.14787402E+05                                 8.290658                            7.580237       0.327643       2.115821                    0.997024      29.876811      80.135940       0.687197       0.360383      -1.135809       0.003016       0.047164      -0.003963       0.047426      -0.077673       0.026129       0.032660      -0.001196       0.150731      -0.113360       0.050483       0.062877              8.743953       9.455781      -2.931844      -0.854408      10.342865       1.668624       6.433214          -0.000000
          155              O       5.304295       2.273825      16.068686      -0.613116      32.221681 0.52559672E+03  0.12529154E+05                                 7.918770                            7.030174       0.633454       2.248453                    0.997213      27.827942      72.187046       0.728662       0.352623      -1.147267       0.002704      -0.039342      -0.048110       0.062206      -0.004773       0.000188      -0.060383       0.043594      -0.205251      -0.100690       0.043215       0.057475              8.553082      13.111297       0.786335       0.799599       5.940183       0.342056       6.607765          -0.000001
          156              O       3.437985       2.786679      17.112897      -0.782339      52.597980 0.80783015E+03  0.21502569E+05                                11.143229                            8.829448       0.067408       2.005735                    0.998178      32.128309      88.889121       0.635854       0.361891      -1.136615       0.027138      -0.011081      -0.062798       0.069303      -0.030227      -0.034067      -0.023609      -0.154051       0.097850      -0.109273       0.034459       0.074814             12.964065      13.587436      -4.189074      -4.571488       9.765878       5.038289      15.538882          -0.000001
          157              O       2.337028      10.777775      10.288418      -0.598823      32.117982 0.49759366E+03  0.11704750E+05                                 7.925148                            6.835918       0.549334       2.226944                    0.997122      27.459999      70.846624       0.739382       0.352168      -1.147208      -0.000001       0.053006      -0.040986       0.067004       0.005959      -0.001588       0.043712       0.006651      -0.245120      -0.096096       0.041641       0.054455              8.705565      12.970571       0.515498       1.233389       5.090340       0.452801       8.055784          -0.000001
          158              O       0.495126      10.254455      11.341944      -0.780826      54.157624 0.80997605E+03  0.21590976E+05                                11.418022                            8.874860      -0.000064       1.986958                    0.998078      32.151214      89.246139       0.630121       0.364655      -1.133563       0.028529       0.010241      -0.058108       0.065539       0.017816      -0.040675       0.009432      -0.153284       0.072044      -0.104136       0.036767       0.067369             13.642752      13.958414       3.370361      -5.213264       8.244832      -3.899005      18.725010          -0.000001
          159              O       2.506138       5.783994      18.152451      -0.654108      32.493704 0.56037208E+03  0.13631924E+05                                 8.007284                            7.311838       0.433590       2.153377                    0.997413      29.364811      78.031964       0.703749       0.357773      -1.138242      -0.000762       0.039319      -0.007657       0.040065      -0.082006       0.014077       0.012550       0.031154       0.219474      -0.121835       0.046612       0.075223              8.421225      10.120694      -3.103363      -0.216970       9.343747      -0.384862       5.799235          -0.000001
          160              O       0.415801       5.693722      18.782766      -0.675910      34.003263 0.59790492E+03  0.14787406E+05                                 8.290658                            7.580237       0.327643       2.115821                    0.997024      29.876814      80.135950       0.687197       0.360383      -1.135809      -0.003016       0.047164       0.003963       0.047426       0.077673       0.026129      -0.032660      -0.001196       0.150731      -0.113360       0.050483       0.062877              8.743954       9.455781       2.931844      -0.854408      10.342867      -1.668624       6.433215          -0.000000
          161              O       7.771206       8.815325      14.981314      -0.613116      32.221671 0.52559633E+03  0.12529142E+05                                 7.918767                            7.030171       0.633453       2.248453                    0.997213      27.827943      72.187048       0.728662       0.352623      -1.147267      -0.002704      -0.039342       0.048110       0.062206       0.004773       0.000188       0.060383       0.043594      -0.205251      -0.100690       0.043215       0.057475              8.553080      13.111295      -0.786333       0.799599       5.940180      -0.342056       6.607764          -0.000001
          162              O       0.920515       9.328179      13.937103      -0.782339      52.597985 0.80783016E+03  0.21502570E+05                                11.143230                            8.829449       0.067408       2.005735                    0.998178      32.128308      88.889120       0.635854       0.361891      -1.136615      -0.027138      -0.011081       0.062798       0.069303       0.030227      -0.034067       0.023609      -0.154051       0.097850      -0.109273       0.034459       0.074814             12.964067      13.587438       4.189075      -4.571491       9.765879      -5.038289      15.538883          -0.000001
          163              O       2.021472       4.236275      20.761583      -0.598823      32.117985 0.49759374E+03  0.11704753E+05                                 7.925149                            6.835919       0.549334       2.226944                    0.997122      27.459999      70.846628       0.739381       0.352168      -1.147208       0.000001       0.053006       0.040986       0.067004      -0.005959      -0.001588      -0.043712       0.006651      -0.245120      -0.096096       0.041641       0.054455              8.705566      12.970572      -0.515496       1.233391       5.090340      -0.452801       8.055786          -0.000001
          164              O       3.863374       3.712955      19.708056      -0.780826      54.157641 0.80997659E+03  0.21590994E+05                                11.418025                            8.874863      -0.000064       1.986958                    0.998078      32.151214      89.246138       0.630121       0.364655      -1.133563      -0.028529       0.010241       0.058108       0.065539      -0.017816      -0.040675      -0.009432      -0.153284       0.072044      -0.104136       0.036767       0.067369             13.642755      13.958411      -3.370360      -5.213262       8.244833       3.899005      18.725022          -0.000001
          165              O       1.852363      12.325494       2.627451      -0.654108      32.493697 0.56037178E+03  0.13631916E+05                                 8.007283                            7.311836       0.433590       2.153377                    0.997413      29.364812      78.031970       0.703749       0.357773      -1.138242       0.000762       0.039319      -0.007657       0.040065       0.082006      -0.014077       0.012550       0.031154       0.219474      -0.121835       0.046612       0.075223              8.421224      10.120691       3.103363       0.216971       9.343748      -0.384861       5.799234          -0.000001
          166              O       3.942699      12.235222       3.257766      -0.675910      34.003262 0.59790491E+03  0.14787405E+05                                 8.290658                            7.580237       0.327643       2.115821                    0.997024      29.876813      80.135947       0.687197       0.360383      -1.135809       0.003016       0.047164       0.003963       0.047426      -0.077673      -0.026129      -0.032660      -0.001196       0.150731      -0.113360       0.050483       0.062877              8.743954       9.455782      -2.931844       0.854408      10.342866      -1.668624       6.433215          -0.000000
          167              O       5.304295       2.273825      30.506315      -0.613116      32.221680 0.52559675E+03  0.12529155E+05                                 7.918769                            7.030175       0.633454       2.248453                    0.997213      27.827942      72.187046       0.728662       0.352623      -1.147267       0.002704      -0.039342       0.048110       0.062206      -0.004773      -0.000188       0.060383       0.043594      -0.205251      -0.100690       0.043215       0.057475              8.553081      13.111296       0.786336      -0.799595       5.940183      -0.342056       6.607764          -0.000001
          168              O       3.437985       2.786679      29.462103      -0.782339      52.597985 0.80783019E+03  0.21502570E+05                                11.143230                            8.829449       0.067408       2.005735                    0.998178      32.128309      88.889122       0.635854       0.361891      -1.136615       0.027138      -0.011081       0.062798       0.069303      -0.030227       0.034067       0.023609      -0.154051       0.097850      -0.109273       0.034459       0.074814             12.964066      13.587435      -4.189074       4.571489       9.765879      -5.038289      15.538885          -0.000001
          169              O       2.337028      10.777775       5.236583      -0.598823      32.117984 0.49759372E+03  0.11704752E+05                                 7.925149                            6.835919       0.549334       2.226944                    0.997122      27.460000      70.846628       0.739381       0.352168      -1.147208      -0.000001       0.053006       0.040986       0.067004       0.005959       0.001588      -0.043712       0.006651      -0.245120      -0.096096       0.041641       0.054455              8.705566      12.970572       0.515496      -1.233391       5.090340      -0.452800       8.055785          -0.000001
          170              O       0.495126      10.254455       4.183056      -0.780826      54.157642 0.80997662E+03  0.21590995E+05                                11.418025                            8.874864      -0.000064       1.986958                    0.998078      32.151214      89.246140       0.630121       0.364655      -1.133563       0.028529       0.010241       0.058108       0.065539       0.017816       0.040675      -0.009432      -0.153284       0.072044      -0.104136       0.036767       0.067369             13.642756      13.958412       3.370360       5.213262       8.244834       3.899006      18.725022          -0.000001
          171              O       2.506138       5.783994      28.422549      -0.654108      32.493706 0.56037214E+03  0.13631926E+05                                 8.007285                            7.311839       0.433590       2.153377                    0.997413      29.364811      78.031967       0.703748       0.357773      -1.138242      -0.000762       0.039319       0.007657       0.040065      -0.082006      -0.014077      -0.012550       0.031154       0.219474      -0.121835       0.046612       0.075223              8.421226      10.120695      -3.103363       0.216970       9.343748       0.384862       5.799236          -0.000001
          172              O       0.415801       5.693722      27.792234      -0.675910      34.003259 0.59790483E+03  0.14787403E+05                                 8.290658                            7.580237       0.327643       2.115821                    0.997024      29.876812      80.135942       0.687197       0.360383      -1.135809      -0.003016       0.047164      -0.003963       0.047426       0.077673      -0.026129       0.032660      -0.001196       0.150731      -0.113360       0.050483       0.062877              8.743953       9.455780       2.931844       0.854408      10.342866       1.668624       6.433214          -0.000000
          173              O       7.771206       8.815325       0.543686      -0.613116      32.221671 0.52559633E+03  0.12529142E+05                                 7.918768                            7.030172       0.633454       2.248453                    0.997213      27.827942      72.187047       0.728662       0.352623      -1.147267      -0.002704      -0.039342      -0.048110       0.062206       0.004773      -0.000188      -0.060383       0.043594      -0.205251      -0.100690       0.043215       0.057475              8.553080      13.111295      -0.786334      -0.799599       5.940181       0.342056       6.607764          -0.000001
          174              O       0.920515       9.328179       1.587897      -0.782339      52.597988 0.80783020E+03  0.21502571E+05                                11.143231                            8.829449       0.067408       2.005735                    0.998178      32.128309      88.889123       0.635854       0.361891      -1.136615      -0.027138      -0.011081      -0.062798       0.069303       0.030227       0.034067      -0.023609      -0.154051       0.097850      -0.109273       0.034459       0.074814             12.964067      13.587439       4.189075       4.571490       9.765879       5.038290      15.538884          -0.000001
          175              O       2.021472       4.236275      25.813417      -0.598823      32.117983 0.49759372E+03  0.11704752E+05                                 7.925149                            6.835919       0.549334       2.226944                    0.997122      27.459999      70.846626       0.739381       0.352168      -1.147208       0.000001       0.053006      -0.040986       0.067004      -0.005959       0.001588       0.043712       0.006651      -0.245120      -0.096096       0.041641       0.054455              8.705565      12.970571      -0.515497      -1.233384       5.090340       0.452800       8.055785          -0.000001
          176              O       3.863374       3.712955      26.866944      -0.780826      54.157626 0.80997601E+03  0.21590975E+05                                11.418023                            8.874860      -0.000064       1.986958                    0.998078      32.151213      89.246136       0.630121       0.364655      -1.133563      -0.028529       0.010241      -0.058108       0.065539      -0.017816       0.040675       0.009432      -0.153284       0.072044      -0.104136       0.036767       0.067369             13.642753      13.958412      -3.370361       5.213264       8.244832      -3.899005      18.725015          -0.000001
          177              O       6.864638       0.757506      18.152451      -0.654108      32.493706 0.56037212E+03  0.13631926E+05                                 8.007284                            7.311838       0.433590       2.153377                    0.997413      29.364811      78.031966       0.703748       0.357773      -1.138242      -0.000762      -0.039319      -0.007657       0.040065       0.082006       0.014077      -0.012550       0.031154       0.219474      -0.121835       0.046612       0.075223              8.421226      10.120695       3.103363      -0.216970       9.343747       0.384862       5.799236          -0.000001
          178              O       4.774301       0.847778      18.782766      -0.675910      34.003257 0.59790479E+03  0.14787402E+05                                 8.290657                            7.580236       0.327643       2.115821                    0.997024      29.876812      80.135941       0.687197       0.360383      -1.135809      -0.003016      -0.047164       0.003963       0.047426      -0.077673       0.026129       0.032660      -0.001196       0.150731      -0.113360       0.050483       0.062877              8.743953       9.455779      -2.931844      -0.854408      10.342866       1.668624       6.433214          -0.000000
          179              O       3.412706      10.809175      14.981314      -0.613116      32.221671 0.52559633E+03  0.12529142E+05                                 7.918767                            7.030171       0.633453       2.248453                    0.997213      27.827943      72.187048       0.728662       0.352623      -1.147267      -0.002704       0.039342       0.048110       0.062206      -0.004773       0.000189      -0.060383       0.043594      -0.205251      -0.100690       0.043215       0.057475              8.553080      13.111295       0.786333       0.799599       5.940180       0.342056       6.607764          -0.000001
          180              O       5.279015      10.296321      13.937103      -0.782339      52.597985 0.80783015E+03  0.21502569E+05                                11.143230                            8.829448       0.067408       2.005735                    0.998178      32.128308      88.889119       0.635854       0.361891      -1.136615      -0.027138       0.011081       0.062798       0.069303      -0.030227      -0.034067      -0.023610      -0.154051       0.097850      -0.109273       0.034459       0.074814             12.964067      13.587438      -4.189075      -4.571491       9.765879       5.038289      15.538883          -0.000001
          181              O       6.379972       2.305225      20.761583      -0.598823      32.117983 0.49759373E+03  0.11704752E+05                                 7.925149                            6.835919       0.549334       2.226944                    0.997122      27.459999      70.846625       0.739381       0.352168      -1.147208       0.000001      -0.053006       0.040986       0.067004       0.005959      -0.001588       0.043712       0.006651      -0.245120      -0.096096       0.041641       0.054455              8.705565      12.970571       0.515499       1.233390       5.090340       0.452801       8.055785          -0.000001
          182              O       8.221874       2.828545      19.708056      -0.780826      54.157640 0.80997648E+03  0.21590990E+05                                11.418025                            8.874863      -0.000064       1.986958                    0.998078      32.151215      89.246144       0.630121       0.364655      -1.133563      -0.028529      -0.010241       0.058108       0.065539       0.017816      -0.040675       0.009432      -0.153284       0.072044      -0.104136       0.036767       0.067369             13.642756      13.958411       3.370359      -5.213263       8.244832      -3.899003      18.725023          -0.000001
          183              O       6.210863       7.299006      12.897549      -0.654108      32.493694 0.56037173E+03  0.13631914E+05                                 8.007282                            7.311836       0.433590       2.153377                    0.997413      29.364811      78.031966       0.703749       0.357773      -1.138242       0.000762      -0.039319       0.007657       0.040065      -0.082006       0.014077       0.012550       0.031154       0.219474      -0.121835       0.046612       0.075223              8.421224      10.120690      -3.103363      -0.216971       9.343747      -0.384861       5.799233          -0.000001
          184              O       8.301199       7.389278      12.267234      -0.675910      34.003261 0.59790489E+03  0.14787405E+05                                 8.290658                            7.580237       0.327643       2.115821                    0.997024      29.876813      80.135946       0.687197       0.360383      -1.135809       0.003016      -0.047164      -0.003963       0.047426       0.077673       0.026129      -0.032660      -0.001196       0.150731      -0.113360       0.050483       0.062877              8.743954       9.455781       2.931844      -0.854408      10.342865      -1.668624       6.433214          -0.000000
          185              O       0.945795       4.267675      16.068686      -0.613116      32.221681 0.52559672E+03  0.12529154E+05                                 7.918770                            7.030174       0.633453       2.248453                    0.997213      27.827942      72.187046       0.728662       0.352623      -1.147267       0.002704       0.039342      -0.048110       0.062206       0.004773       0.000188       0.060383       0.043594      -0.205251      -0.100690       0.043215       0.057475              8.553082      13.111297      -0.786335       0.799599       5.940183      -0.342056       6.607765          -0.000001
          186              O       7.796485       3.754821      17.112897      -0.782339      52.597981 0.80783017E+03  0.21502570E+05                                11.143230                            8.829449       0.067408       2.005735                    0.998178      32.128309      88.889122       0.635854       0.361891      -1.136615       0.027138       0.011081      -0.062798       0.069303       0.030227      -0.034067       0.023610      -0.154051       0.097850      -0.109273       0.034459       0.074814             12.964066      13.587436       4.189074      -4.571488       9.765878      -5.038289      15.538882          -0.000001
          187              O       6.695528       8.846725      10.288418      -0.598823      32.117985 0.49759375E+03  0.11704753E+05                                 7.925149                            6.835919       0.549334       2.226944                    0.997122      27.459999      70.846626       0.739381       0.352168      -1.147208      -0.000001      -0.053006      -0.040986       0.067004      -0.005959      -0.001588      -0.043712       0.006651      -0.245120      -0.096096       0.041641       0.054455              8.705566      12.970571      -0.515500       1.233389       5.090341      -0.452801       8.055785          -0.000001
          188              O       4.853626       9.370045      11.341944      -0.780826      54.157618 0.80997583E+03  0.21590969E+05                                11.418021                            8.874859      -0.000064       1.986958                    0.998078      32.151214      89.246138       0.630121       0.364655      -1.133563       0.028529      -0.010241      -0.058108       0.065539      -0.017816      -0.040675      -0.009432      -0.153284       0.072044      -0.104136       0.036767       0.067369             13.642751      13.958413      -3.370360      -5.213265       8.244829       3.899002      18.725010          -0.000001

******************************************************
Auxiliary information for the entire system
The total spin magnetic moment of the unit cell is   -0.000000
The total net atomic charge of the unit cell is   0.000004
Accuracy of reproducing the electrostatic potential in the unit cell:
  The inner radius (bohr) =    5.0000
  The outer radius (bohr) =   12.0000
  Valid grid points have density less than (e/(bohr^3)) =    0.0001
  The number of valid grid points were=       194396
  The rms potential error without charges in kcal/mol is=      4.37607
  The rms potential error with partial charges in kcal/mol is=      1.07842
  The RRMSE value at monopole order=      0.24643
  The rms potential error with partial charges and cloud penetration in kcal/mol is=      1.08787
  The RRMSE value at monopole order with cloud penetration is=      0.24860
  The rms potential error with partial charges and atomic dipoles in kcal/mol is=      0.37506
  The RRMSE value at dipole order=      0.08571
  The rms potential error with partial charges, atomic dipoles and cloud penetration in kcal/mol is=      0.37034
  The RRMSE value at dipole order with cloud penetration=      0.08463

******************************************************
The electron densities and ab initio electrostatic potential were computed in VASP using the PBE functional and
projector augmented wave method. See the main text of the journal article for a description of computational details.
The atomic charges, dipoles, and quadrupoles were computed with the DDEC6 method as described in
(a) T. A. Manz and N. Gabaldon Limas, RSC Adv. 6 (2016) 47771-47801 DOI: 10.1039/c6ra04656h
(b) N. Gabaldon Limas and T. A. Manz, RSC Adv. 8 (2018) 2678-2707 DOI: 10.1039/c7ra11829e.
For each atom in the material, the electron cloud parameters were fit to the spherically averaged atom-in-material
electron density using radial positions for which this density was between 10^-4 and 10^-2 electrons per cubic bohr.
The polarizabilities, dispersion coefficients, and quantum Drude oscillator (QDO) parameters were fit using the MCLF method.
The magnetic structure of the system was optimized in VASP from the default ferromagnetic initial guess using spin polarization.
The atomic spin moments (ASMs) were computed on this optimized magnetic structure using the DDEC6 partition as inputs
to the method of T. A. Manz and D. S. Sholl, J. Chem. Theory Comput. 7 (2011) 4146-4164 DOI: 10.1021/ct200539n.
The RMSE and RRMSE were computed using a uniform grid with Ewald summation.
