# Supplementary material for: A collection of forcefield precursors for metal–organic frameworks
Source: RSC Adv. 2019 Nov 13;9(63):36492–507. doi: 10.1039/c9ra07327b (PMC9075174; doi:10.1039/c9ra07327b)
Supplement: RA-009-C9RA07327B-s6273 [file RA-009-C9RA07327B-s6273.xyz]

  156
jmolscript: load "" {1 1 1} spacegroup "x,y,z" unitcell [{     10.161100     0.000000     0.000000 }, {     -1.046937    10.195387     0.000000 }, {      0.000000     0.000000    20.578200 }]
Th    -0.142487     1.306437     8.373270     2.422973
Th     9.912406     1.747999     3.858824     2.435697
Th    -0.380982     3.791257    18.662370     2.422977
Th    -0.274774     3.349694    14.147924     2.435716
Th    -0.904450     8.888950    12.204930     2.422985
Th    -0.798243     8.447388    16.719376     2.435706
Th    -0.665955     6.404130     1.915830     2.422958
Th     9.388937     6.845693     6.430276     2.435700
P      7.794540     3.373654     6.349815     1.335732
P      1.079358     8.890377     8.957896     1.321571
P      1.443157     3.980075     6.303103     1.337495
P      7.453862     8.171603     8.993291     1.305008
P      1.843091     1.724040    16.638915     1.335737
P      7.511337     6.402703    19.246996     1.321569
P      8.194474     1.117618    16.592203     1.337512
P      1.136833     7.121478    19.282391     1.305009
P      1.319623     6.821733    14.228385     1.335736
P      8.034805     1.305010    11.620304     1.321585
P      7.671006     6.215312    14.275097     1.337518
P      1.660301     2.023784    11.584909     1.304998
P      7.271072     8.471347     3.939285     1.335705
P      1.602826     3.792684     1.331204     1.321565
P      0.919689     9.077769     3.985997     1.337486
P      7.977330     3.073909     1.295809     1.304987
H      3.147946     8.826147     6.973952     0.114616
H      5.453586     8.528441     6.998646     0.112941
H      5.405960     8.250107    11.029915     0.115238
H      3.079264     8.554949    11.038146     0.122743
H      5.583377     1.594559     6.706435     0.111390
H      3.267403     1.814779     6.698204     0.117475
H      3.649496     5.802195     6.056164     0.110146
H      5.972090     5.576877     6.033528     0.111681
H      5.442749     6.466934    17.263052     0.114617
H      3.137108     6.764639    17.287746     0.112942
H      3.184735     7.042973     0.740815     0.115243
H      5.511431     6.738131     0.749046     0.122746
H      4.054254     3.503135    16.995535     0.111392
H      6.370228     3.282915    16.987304     0.117479
H      4.941199     9.490886    16.345264     0.110150
H      2.618605     9.716204    16.322628     0.111686
H      5.966217     1.369240    13.604248     0.114621
H      3.660577     1.666946    13.579554     0.112945
H      3.708203     1.945280     9.548285     0.115245
H      6.034899     1.640438     9.540054     0.122751
H      3.530786     8.600828    13.871765     0.111391
H      5.846760     8.380608    13.879996     0.117478
H      5.464667     4.393192    14.522036     0.110147
H      3.142073     4.618510    14.544672     0.111684
H      3.671414     3.728453     3.315148     0.114616
H      5.977055     3.430748     3.290454     0.112940
H      5.929428     3.152414    19.837385     0.115237
H      3.602732     3.457256    19.829154     0.122743
H      5.059909     6.692252     3.582665     0.111392
H      2.743935     6.912472     3.590896     0.117477
H      4.172964     0.704501     4.232936     0.110147
H      6.495558     0.479183     4.255572     0.111683
C      2.879434     8.709919     9.000905    -0.128634
C      3.601888     8.709919     7.799138    -0.058338
C      4.972831     8.539656     7.817658    -0.067323
C      5.654087     8.386725     9.011194    -0.124822
C      4.942945     8.375510    10.210903    -0.057474
C      3.557568     8.547812    10.217076    -0.065577
C      6.006897     3.575522     6.375126    -0.140371
C      5.188988     2.446893     6.568561    -0.072518
C      3.815016     2.577394     6.556215    -0.068362
C      3.222164     3.838563     6.333970    -0.145041
C      4.039537     4.942724     6.169344    -0.062716
C      5.424582     4.813242     6.171402    -0.058359
C      5.711260     6.583161    19.290005    -0.128622
C      4.988806     6.583161    18.088238    -0.058345
C      3.617864     6.753424    18.106758    -0.067332
C      2.936608     6.906355    19.300294    -0.124808
C      3.647749     6.917570    20.500003    -0.057479
C      5.033126     6.745268    20.506176    -0.065581
C      3.630734     1.522171    16.664226    -0.140400
C      4.448643     2.650801    16.857661    -0.072504
C      5.822616     2.520300    16.845315    -0.068346
C      6.415468     1.259130    16.623070    -0.145075
C      5.598094     0.154970    16.458444    -0.062705
C      4.213050     0.284451    16.460502    -0.058352
C      6.234729     1.485468    11.577295    -0.128633
C      5.512275     1.485468    12.779062    -0.058352
C      4.141332     1.655731    12.760542    -0.067333
C      3.460076     1.808662    11.567006    -0.124823
C      4.171218     1.819877    10.367297    -0.057485
C      5.556595     1.647575    10.361124    -0.065583
C      3.107266     6.619865    14.203074    -0.140407
C      3.925175     7.748494    14.009639    -0.072503
C      5.299147     7.617993    14.021985    -0.068346
C      5.891999     6.356824    14.244230    -0.145082
C      5.074626     5.252663    14.408856    -0.062703
C      3.689581     5.382145    14.406798    -0.058352
C      3.402903     3.612226     1.288195    -0.128627
C      4.125357     3.612226     2.489962    -0.058344
C      5.496299     3.441963     2.471442    -0.067330
C      6.177555     3.289032     1.277906    -0.124813
C      5.466414     3.277817     0.078197    -0.057484
C      4.081037     3.450119     0.072024    -0.065582
C      5.483429     8.673216     3.913974    -0.140361
C      4.665520     7.544586     3.720539    -0.072517
C      3.291547     7.675087     3.732885    -0.068359
C      2.698695     8.936257     3.955130    -0.145035
C      3.516069    10.040417     4.119756    -0.062710
C      4.901113     9.910936     4.117698    -0.058357
O      8.148608     2.717071     5.012850    -0.802880
O      8.161898     2.488694     7.560431    -0.791291
O      8.392762     4.772461     6.490364    -0.793729
O      1.796994    -0.034664     8.210702    -0.787010
O      0.556883     8.954608    10.387875    -0.809289
O      0.543032     7.654697     8.229222    -0.766977
O      0.951172     3.363458     5.006676    -0.795226
O      0.923035     3.192176     7.525448    -0.784990
O      1.109745     5.460649     6.426572    -0.767350
O      7.941918     8.064551    10.422858    -0.766585
O      8.086700     9.346111     8.243627    -0.824893
O      7.738460     6.899218     8.198355    -0.736026
O      1.489024     2.380623    15.301950    -0.802872
O      1.475734     2.609000    17.849531    -0.791281
O      1.244869     0.325233    16.779464    -0.793711
O      7.840638     5.132358    18.499802    -0.787010
O      8.033811     6.338472     0.098775    -0.809288
O      8.047663     7.638384    18.518322    -0.766974
O      8.686460     1.734235    15.295776    -0.795228
O      8.714596     1.905518    17.814548    -0.784990
O      7.480949     9.832431    16.715672    -0.767344
O      0.648776     7.228529     0.133758    -0.766587
O      0.503994     5.946969    18.532727    -0.824894
O      0.852234     8.393862    18.487455    -0.736035
O      0.965555     7.478316    15.565350    -0.802869
O      0.952265     7.706693    13.017769    -0.791280
O      0.721401     5.422926    14.087836    -0.793711
O      8.364106     0.034664    12.367498    -0.787019
O      8.557280     1.240779    10.190325    -0.809295
O      8.571131     2.540690    12.348978    -0.766994
O      8.162991     6.831929    15.571524    -0.795228
O      8.191128     7.003211    13.052752    -0.784992
O      8.004418     4.734738    14.151628    -0.767350
O      1.172245     2.130836    10.155342    -0.766571
O      1.027463     0.849276    12.334573    -0.824879
O      1.375703     3.296169    12.379845    -0.736022
O      7.625139     7.814764     5.276250    -0.802858
O      7.638429     7.586387     2.728669    -0.791268
O      7.869294     9.870154     3.798736    -0.793706
O      1.273525     5.063029     2.078398    -0.787008
O      1.080352     3.856915    20.479425    -0.809291
O      1.066500     2.557003     2.059878    -0.766975
O      0.427703     8.461152     5.282424    -0.795215
O      0.399567     8.289869     2.763652    -0.784972
O      1.633214     0.362956     3.862528    -0.767339
O      8.465387     2.966858    20.444442    -0.766577
O      8.610169     4.248418     2.045473    -0.824874
O      8.261929     1.801525     2.090745    -0.736007
F     -0.076803     0.935937     6.082916    -0.598985
F     -0.446666     4.161757    16.372016    -0.598986
F     -0.970134     9.259450    14.495284    -0.598987
F     -0.600271     6.033630     4.206184    -0.598985

The following XYZ coordinates are in angstroms. Other properties are in atomic units.
The sperically averaged electron density of each atom fit to a function of the form exp(a - br)
eigen_1, eigen_2 and eigen_3 are the three eigenvalues of traceless quadrupole moment tensor
  atom number  atomic symbol              X              Y              Z     net charge C6 coefficient C8 coefficient C10 coefficient fluctuating dipole atomic polarizability isotropic forcefield polarizability              a              b squared Pearson coefficient          <r^3>          <r^4>         wp_QDO          m_QDO          q_QDO       dipole_x       dipole_y       dipole_z         dipole            Qxy            Qxz            Qyz     Q(x^2-y^2)  Q(3z^2 - R^2)        eigen_1        eigen_2        eigen_3 static polarizability      alpha(xx)      alpha(xy)      alpha(xz)      alpha(yy)      alpha(yz)      alpha(zz) atomic spin moment
            1             Th      -0.142487       1.306437       8.373270       2.422973     288.440392 0.77442336E+04  0.33497330E+06                                30.586727                           25.714582       1.614057       2.030289                    0.999729     126.294112     343.484985       0.442245       0.320193      -1.268990      -0.014490       0.029259      -0.026221       0.041876       0.018766      -0.036637       0.111039       0.005095      -0.201729      -0.148595       0.044946       0.103649             34.501740      29.666197      -0.470784       0.706350      33.037290      -8.020915      40.801731           0.000615
            2             Th       9.912406       1.747999       3.858824       2.435697     279.862602 0.75119657E+04  0.32257990E+06                                30.004514                           25.347109       1.641972       2.040792                    0.999748     125.742862     341.154151       0.444721       0.320726      -1.268000       0.013215      -0.030768       0.012796       0.035847       0.011127      -0.022368       0.037647      -0.019632      -0.112033      -0.063100       0.017495       0.045605             33.717813      29.555253      -0.390503       0.176631      38.503769      -3.879355      33.094417           0.000438
            3             Th      -0.380982       3.791257      18.662370       2.422977     288.440493 0.77442329E+04  0.33497327E+06                                30.586730                           25.714581       1.614063       2.030290                    0.999729     126.294141     343.485077       0.442245       0.320193      -1.268990       0.014488      -0.029252      -0.026213       0.041866       0.018764       0.036630      -0.111034       0.005082      -0.201737      -0.148587       0.044939       0.103649             34.501752      29.666210      -0.470778      -0.706350      33.037290       8.020922      40.801756           0.000641
            4             Th      -0.274774       3.349694      14.147924       2.435716     279.861409 0.75119030E+04  0.32257691E+06                                30.004534                           25.347097       1.641938       2.040778                    0.999747     125.743705     341.157570       0.444718       0.320729      -1.267996      -0.013215       0.030770       0.012787       0.035846       0.011131       0.022374      -0.037652      -0.019625      -0.112053      -0.063112       0.017504       0.045608             33.717879      29.555462      -0.390498      -0.176650      38.503858       3.879364      33.094319           0.000487
            5             Th      -0.904450       8.888950      12.204930       2.422985     288.439945 0.77442055E+04  0.33497197E+06                                30.586753                           25.714587       1.614042       2.030283                    0.999729     126.294466     343.486518       0.442243       0.320194      -1.268988       0.014487      -0.029260       0.026215       0.041872       0.018766      -0.036631       0.111039       0.005083      -0.201749      -0.148594       0.044942       0.103652             34.501788      29.666316      -0.470797       0.706335      33.037314      -8.020910      40.801735           0.000609
            6             Th      -0.798243       8.447388      16.719376       2.435706     279.862205 0.75119373E+04  0.32257857E+06                                30.004531                           25.347106       1.641961       2.040786                    0.999747     125.743352     341.156066       0.444720       0.320727      -1.267998      -0.013212       0.030764      -0.012784       0.035838       0.011130      -0.022373       0.037649      -0.019637      -0.112063      -0.063111       0.017499       0.045611             33.717866      29.555401      -0.390519       0.176648      38.503835      -3.879376      33.094361           0.000472
            7             Th      -0.665955       6.404130       1.915830       2.422958     288.441215 0.77442732E+04  0.33497548E+06                                30.586805                           25.714664       1.614044       2.030285                    0.999729     126.294189     343.485550       0.442243       0.320193      -1.268989      -0.014489       0.029259       0.026216       0.041872       0.018764       0.036634      -0.111036       0.005086      -0.201723      -0.148588       0.044939       0.103649             34.501812      29.666212      -0.470795      -0.706351      33.037282       8.020901      40.801943           0.000596
            8             Th       9.388937       6.845693       6.430276       2.435700     279.862321 0.75119500E+04  0.32257912E+06                                30.004509                           25.347091       1.641979       2.040793                    0.999747     125.743157     341.155099       0.444721       0.320726      -1.268000       0.013213      -0.030766      -0.012796       0.035846       0.011131       0.022370      -0.037649      -0.019629      -0.112016      -0.063100       0.017496       0.045604             33.717828      29.555280      -0.390495      -0.176624      38.503809       3.879402      33.094394           0.000410
            9              P       7.794540       3.373654       6.349815       1.335732      71.322130 0.12150843E+04  0.36438202E+05                                13.821677                           11.018929       0.181649       1.852027                    0.999197      48.603903     150.968182       0.545070       0.374717      -1.107576       0.113038      -0.003270       0.003783       0.113148       0.032844      -0.001456       0.002585      -0.126099       0.164830      -0.098590       0.043221       0.055369             15.522506      17.156844      -0.408021       0.345637      15.577928      -0.525949      13.832745          -0.000843
           10              P       1.079358       8.890377       8.957896       1.321571      68.185683 0.11973789E+04  0.35838959E+05                                13.525834                           11.012436       0.186964       1.853240                    0.999364      49.047147     153.080495       0.538786       0.379810      -1.101897      -0.102020      -0.014601       0.002235       0.103083       0.022039      -0.012960      -0.035876      -0.143502       0.208856      -0.110197       0.014894       0.095303             15.032810      17.221253      -0.421486       0.080850      13.099053       1.657206      14.778126          -0.002776
           11              P       1.443157       3.980075       6.303103       1.337495      70.175288 0.11921722E+04  0.35584633E+05                                13.660575                           10.895491       0.238259       1.869391                    0.999293      48.366982     149.927012       0.549537       0.373410      -1.108442      -0.113562       0.027141       0.001727       0.116773       0.009655       0.000533      -0.008284      -0.098355       0.208605      -0.084895       0.014137       0.070758             15.346380      16.976724      -0.305582       0.149714      15.742920      -0.609429      13.319495          -0.001434
           12              P       7.453862       8.171603       8.993291       1.305008      70.406824 0.12497788E+04  0.37727672E+05                                13.627334                           11.101925       0.188589       1.849777                    0.999363      49.237932     153.236829       0.548636       0.369824      -1.111683       0.105577      -0.035470       0.007137       0.111604       0.015826       0.010027      -0.058869      -0.136982       0.100669      -0.089828      -0.012534       0.102362             15.090903      16.689578       0.151472      -0.289208      13.006172       1.893383      15.576960          -0.003049
           13              P       1.843091       1.724040      16.638915       1.335737      71.324211 0.12151240E+04  0.36439747E+05                                13.822005                           11.019173       0.181618       1.852005                    0.999198      48.605136     150.973507       0.545058       0.374722      -1.107571      -0.113021       0.003271       0.003781       0.113132       0.032846       0.001454      -0.002583      -0.126100       0.164800      -0.098586       0.043227       0.055359             15.522897      17.157419      -0.408059      -0.345655      15.578261       0.525966      13.833010          -0.000831
           14              P       7.511337       6.402703      19.246996       1.321569      68.185031 0.11973674E+04  0.35838504E+05                                13.525724                           11.012361       0.186967       1.853246                    0.999364      49.046670     153.078454       0.538789       0.379809      -1.101898       0.102027       0.014600       0.002235       0.103090       0.022040       0.012958       0.035875      -0.143509       0.208845      -0.110199       0.014898       0.095301             15.032674      17.221030      -0.421480      -0.080828      13.098966      -1.657181      14.778028          -0.002746
           15              P       8.194474       1.117618      16.592203       1.337512      70.177684 0.11922162E+04  0.35586343E+05                                13.660955                           10.895769       0.238250       1.869371                    0.999293      48.368444     149.933289       0.549523       0.373415      -1.108436       0.113546      -0.027137       0.001723       0.116756       0.009653      -0.000528       0.008286      -0.098350       0.208569      -0.084886       0.014140       0.070747             15.346833      16.977387      -0.305591      -0.149724      15.743326       0.609453      13.319786          -0.001420
           16              P       1.136833       7.121478      19.282391       1.305009      70.406026 0.12497624E+04  0.37727031E+05                                13.627213                           11.101834       0.188599       1.849785                    0.999363      49.237386     153.234538       0.548640       0.369822      -1.111685      -0.105585       0.035470       0.007138       0.111612       0.015825      -0.010026       0.058864      -0.136987       0.100658      -0.089828      -0.012530       0.102358             15.090763      16.689364       0.151470       0.289182      13.006076      -1.893377      15.576847          -0.003003
           17              P       1.319623       6.821733      14.228385       1.335736      71.324366 0.12151265E+04  0.36439851E+05                                13.822042                           11.019198       0.181612       1.852002                    0.999198      48.605218     150.973967       0.545056       0.374723      -1.107570      -0.113018       0.003271      -0.003780       0.113128       0.032847      -0.001453       0.002580      -0.126099       0.164794      -0.098585       0.043229       0.055356             15.522944      17.157505      -0.408069       0.345654      15.578304      -0.525973      13.833024          -0.000848
           18              P       8.034805       1.305010      11.620304       1.321585      68.186394 0.11973930E+04  0.35839505E+05                                13.525959                           11.012537       0.186986       1.853239                    0.999365      49.047598     153.082476       0.538780       0.379813      -1.101894       0.102017       0.014603      -0.002234       0.103081       0.022038      -0.012960      -0.035878      -0.143496       0.208851      -0.110194       0.014891       0.095303             15.032951      17.221443      -0.421496       0.080830      13.099165       1.657223      14.778244          -0.002740
           19              P       7.671006       6.215312      14.275097       1.337518      70.177538 0.11922129E+04  0.35586222E+05                                13.660946                           10.895763       0.238258       1.869373                    0.999293      48.368356     149.933004       0.549522       0.373416      -1.108436       0.113544      -0.027138      -0.001722       0.116755       0.009653       0.000525      -0.008289      -0.098349       0.208571      -0.084886       0.014138       0.070748             15.346825      16.977388      -0.305595       0.149721      15.743317      -0.609450      13.319770          -0.001436
           20              P       1.660301       2.023784      11.584909       1.304998      70.408283 0.12498101E+04  0.37728873E+05                                13.627532                           11.102082       0.188576       1.849765                    0.999363      49.238771     153.240195       0.548631       0.369825      -1.111682      -0.105572       0.035470      -0.007138       0.111600       0.015826       0.010027      -0.058870      -0.136980       0.100667      -0.089827      -0.012536       0.102362             15.091126      16.689859       0.151475      -0.289198      13.006350       1.893422      15.577170          -0.003021
           21              P       7.271072       8.471347       3.939285       1.335705      71.323721 0.12151192E+04  0.36439522E+05                                13.821885                           11.019098       0.181648       1.852019                    0.999197      48.604726     150.971486       0.545064       0.374718      -1.107575       0.113031      -0.003271      -0.003781       0.113141       0.032845       0.001454      -0.002583      -0.126093       0.164806      -0.098584       0.043223       0.055361             15.522735      17.157129      -0.408035      -0.345642      15.578135       0.525964      13.832941          -0.000857
           22              P       1.602826       3.792684       1.331204       1.321565      68.185283 0.11973730E+04  0.35838716E+05                                13.525762                           11.012393       0.186986       1.853249                    0.999364      49.046783     153.078938       0.538788       0.379809      -1.101898      -0.102023      -0.014602      -0.002235       0.103087       0.022037       0.012958       0.035875      -0.143502       0.208854      -0.110197       0.014896       0.095301             15.032712      17.221076      -0.421483      -0.080843      13.098986      -1.657186      14.778075          -0.002744
           23              P       0.919689       9.077769       3.985997       1.337486      70.176368 0.11921955E+04  0.35585510E+05                                13.660721                           10.895610       0.238273       1.869389                    0.999293      48.367508     149.929146       0.549533       0.373411      -1.108441      -0.113558       0.027141      -0.001724       0.116769       0.009655      -0.000530       0.008287      -0.098349       0.208585      -0.084889       0.014136       0.070752             15.346541      16.976941      -0.305585      -0.149722      15.743067       0.609436      13.319615          -0.001443
           24              P       7.977330       3.073909       1.295809       1.304987      70.406698 0.12497790E+04  0.37727658E+05                                13.627294                           11.101905       0.188586       1.849779                    0.999363      49.237691     153.235730       0.548639       0.369822      -1.111685       0.105577      -0.035469      -0.007139       0.111604       0.015824      -0.010026       0.058864      -0.136989       0.100670      -0.089830      -0.012529       0.102359             15.090846      16.689468       0.151469       0.289199      13.006125      -1.893385      15.576946          -0.003017
           25              H       3.147946       8.826147       6.973952       0.114616       0.936064 0.67279133E+01  0.64207876E+02                                 1.664088                            1.580403      -1.180976       2.322630                    0.994549       3.692060      10.703249       0.461011       1.392151      -0.683815      -0.021694       0.003399      -0.033264       0.039858      -0.005073       0.004705      -0.001415       0.016367       0.014889      -0.012110       0.001022       0.011088              1.691692       1.592123      -0.053811       0.349540       1.372619      -0.062699       2.110333          -0.000188
           26              H       5.453586       8.528441       6.998646       0.112941       0.975506 0.70556725E+01  0.68132133E+02                                 1.708239                            1.616116      -1.205832       2.305783                    0.994342       3.755949      10.947808       0.456935       1.388154      -0.684400       0.022706      -0.002895      -0.033531       0.040599       0.001780      -0.004223      -0.000162       0.015619       0.017704      -0.010966       0.001248       0.009719              1.742122       1.675568      -0.044576      -0.393955       1.384302       0.055599       2.166495          -0.000296
           27              H       5.405960       8.250107      11.029915       0.115238       1.035134 0.76634353E+01  0.75203216E+02                                 1.746779                            1.661563      -1.244114       2.289458                    0.994317       3.726799      10.789514       0.462011       1.350956      -0.692199       0.020844      -0.008064       0.035102       0.041613      -0.004651       0.005208      -0.001830       0.007642       0.024096      -0.010056      -0.001236       0.011293              1.769572       1.704870      -0.067397       0.381984       1.390820      -0.133681       2.213026          -0.000278
           28              H       3.079264       8.554949      11.038146       0.122743       0.979536 0.71969644E+01  0.69682810E+02                                 1.700366                            1.623730      -1.208399       2.313075                    0.994676       3.669735      10.631382       0.460490       1.373757      -0.687752      -0.022045      -0.001859       0.035207       0.041581       0.000014      -0.004896       0.000875       0.011497       0.027068      -0.010305      -0.001109       0.011413              1.719222       1.677406      -0.003109      -0.378515       1.351678      -0.041520       2.128581          -0.000249
           29              H       5.583377       1.594559       6.706435       0.111390       0.981699 0.71597087E+01  0.69099580E+02                                 1.690277                            1.609550      -1.049478       2.378517                    0.996402       3.664042      10.531669       0.467715       1.356890      -0.691203       0.016560      -0.034423       0.006410       0.038734      -0.004728      -0.001518      -0.003430      -0.002059      -0.037383      -0.013337       0.002137       0.011201              1.718526       1.547318      -0.299025       0.058149       2.143362      -0.133377       1.464899          -0.000153
           30              H       3.267403       1.814779       6.698204       0.117475       0.941681 0.67331525E+01  0.64324691E+02                                 1.677738                            1.586508      -1.184099       2.322987                    0.994641       3.687324      10.724624       0.457351       1.401836      -0.682055      -0.022862      -0.034740       0.006406       0.042078       0.005080       0.002436      -0.002250      -0.008229      -0.041287      -0.014474       0.001019       0.013455              1.714954       1.728159       0.388030      -0.103765       1.978632      -0.150105       1.438071          -0.000120
           31              H       3.649496       5.802195       6.056164       0.110146       1.008178 0.73507325E+01  0.71380546E+02                                 1.711886                            1.622880      -1.241315       2.283370                    0.994866       3.744456      10.780544       0.469444       1.343610      -0.693208      -0.017546       0.035495       0.000198       0.039596      -0.003908       0.001148      -0.000774      -0.007269      -0.036129      -0.012144       0.000727       0.011417              1.744596       1.585460      -0.320726       0.030527       2.249939      -0.107964       1.398387          -0.000134
           32              H       5.972090       5.576877       6.033528       0.111681       1.006156 0.72632237E+01  0.70738726E+02                                 1.749080                            1.643076      -1.304759       2.256492                    0.993695       3.846020      11.306457       0.451192       1.393854      -0.682808       0.022769       0.033558      -0.003007       0.040665       0.001971      -0.003285      -0.002667      -0.009805      -0.025705      -0.009935      -0.000216       0.010151              1.793075       1.812505       0.440056      -0.046260       2.154683      -0.104155       1.412037          -0.000098
           33              H       5.442749       6.466934      17.263052       0.114617       0.936080 0.67280550E+01  0.64209553E+02                                 1.664103                            1.580416      -1.180987       2.322621                    0.994549       3.692101      10.703388       0.461011       1.392145      -0.683816       0.021694      -0.003399      -0.033263       0.039857      -0.005073      -0.004706       0.001415       0.016365       0.014884      -0.012108       0.001021       0.011088              1.691707       1.592138      -0.053811      -0.349545       1.372629       0.062699       2.110353          -0.000172
           34              H       3.137108       6.764639      17.287746       0.112942       0.975526 0.70558596E+01  0.68134390E+02                                 1.708260                            1.616134      -1.205853       2.305769                    0.994341       3.756002      10.947998       0.456934       1.388149      -0.684400      -0.022706       0.002895      -0.033530       0.040598       0.001780       0.004224       0.000161       0.015618       0.017701      -0.010965       0.001247       0.009719              1.742144       1.675590      -0.044576       0.393964       1.384316      -0.055600       2.166525          -0.000280
           35              H       3.184735       7.042973       0.740815       0.115243       1.035121 0.76632944E+01  0.75201338E+02                                 1.746749                            1.661536      -1.244070       2.289478                    0.994317       3.726744      10.789249       0.462020       1.350938      -0.692203      -0.020844       0.008063       0.035101       0.041613      -0.004651      -0.005209       0.001830       0.007639       0.024096      -0.010056      -0.001238       0.011293              1.769541       1.704840      -0.067396      -0.381974       1.390800       0.133677       2.212984          -0.000270
           36              H       5.511431       6.738131       0.749046       0.122746       0.979533 0.71969177E+01  0.69682159E+02                                 1.700353                            1.623718      -1.208372       2.313087                    0.994677       3.669705      10.631237       0.460495       1.373745      -0.687754       0.022045       0.001859       0.035207       0.041580       0.000014       0.004897      -0.000875       0.011495       0.027067      -0.010304      -0.001110       0.011413              1.719209       1.677393      -0.003109       0.378512       1.351669       0.041520       2.128564          -0.000244
           37              H       4.054254       3.503135      16.995535       0.111392       0.981667 0.71594446E+01  0.69096568E+02                                 1.690262                            1.609537      -1.049501       2.378516                    0.996402       3.664004      10.531611       0.467708       1.356919      -0.691198      -0.016560       0.034426       0.006410       0.038736      -0.004727       0.001519       0.003430      -0.002056      -0.037385      -0.013338       0.002138       0.011200              1.718510       1.547306      -0.299017      -0.058148       2.143335       0.133374       1.464889          -0.000139
           38              H       6.370228       3.282915      16.987304       0.117479       0.941659 0.67329763E+01  0.64322731E+02                                 1.677730                            1.586501      -1.184144       2.322974                    0.994640       3.687305      10.724624       0.457345       1.401860      -0.682050       0.022862       0.034742       0.006406       0.042080       0.005078      -0.002436       0.002250      -0.008226      -0.041291      -0.014475       0.001022       0.013453              1.714945       1.728150       0.388024       0.103763       1.978619       0.150103       1.438066          -0.000108
           39              H       4.941199       9.490886      16.345264       0.110150       1.008159 0.73505965E+01  0.71379157E+02                                 1.711893                            1.622887      -1.241367       2.283354                    0.994865       3.744464      10.780691       0.469431       1.343647      -0.693200       0.017545      -0.035498       0.000198       0.039598      -0.003907      -0.001148       0.000773      -0.007264      -0.036131      -0.012145       0.000730       0.011415              1.744602       1.585469      -0.320725      -0.030527       2.249945       0.107964       1.398393          -0.000121
           40              H       2.618605       9.716204      16.322628       0.111686       1.006143 0.72631340E+01  0.70737863E+02                                 1.749089                            1.643085      -1.304817       2.256471                    0.993694       3.846041      11.306640       0.451181       1.393886      -0.682802      -0.022768      -0.033561      -0.003008       0.040666       0.001969       0.003285       0.002667      -0.009802      -0.025709      -0.009935      -0.000213       0.010148              1.793085       1.812517       0.440057       0.046260       2.154693       0.104155       1.412045          -0.000087
           41              H       5.966217       1.369240      13.604248       0.114621       0.936063 0.67279182E+01  0.64208000E+02                                 1.664092                            1.580408      -1.181004       2.322618                    0.994549       3.692080      10.703349       0.461008       1.392159      -0.683814       0.021693      -0.003399       0.033264       0.039857      -0.005073       0.004705      -0.001415       0.016367       0.014881      -0.012109       0.001022       0.011087              1.691695       1.592129      -0.053811       0.349538       1.372624      -0.062699       2.110334          -0.000176
           42              H       3.660577       1.666946      13.579554       0.112945       0.975504 0.70556781E+01  0.68132256E+02                                 1.708242                            1.616120      -1.205856       2.305772                    0.994341       3.755967      10.947895       0.456933       1.388160      -0.684399      -0.022705       0.002895       0.033531       0.040598       0.001780      -0.004223      -0.000161       0.015619       0.017697      -0.010965       0.001248       0.009718              1.742124       1.675573      -0.044576      -0.393952       1.384306       0.055599       2.166494          -0.000285
           43              H       3.708203       1.945280       9.548285       0.115245       1.035099 0.76631154E+01  0.75199306E+02                                 1.746743                            1.661531      -1.244093       2.289474                    0.994317       3.726725      10.789251       0.462014       1.350961      -0.692198      -0.020843       0.008064      -0.035103       0.041614      -0.004651       0.005208      -0.001830       0.007641       0.024091      -0.010055      -0.001237       0.011292              1.769534       1.704835      -0.067395       0.381969       1.390797      -0.133675       2.212971          -0.000279
           44              H       6.034899       1.640438       9.540054       0.122751       0.979504 0.71966687E+01  0.69679222E+02                                 1.700329                            1.623698      -1.208372       2.313093                    0.994677       3.669657      10.631096       0.460494       1.373759      -0.687752       0.022044       0.001860      -0.035208       0.041581       0.000013      -0.004896       0.000874       0.011496       0.027063      -0.010303      -0.001108       0.011412              1.719185       1.677371      -0.003109      -0.378501       1.351655      -0.041519       2.128528          -0.000251
           45              H       3.530786       8.600828      13.871765       0.111391       0.981662 0.71593998E+01  0.69096060E+02                                 1.690260                            1.609535      -1.049499       2.378517                    0.996402       3.664000      10.531610       0.467707       1.356925      -0.691197      -0.016560       0.034426      -0.006410       0.038736      -0.004727      -0.001519      -0.003431      -0.002056      -0.037386      -0.013338       0.002138       0.011200              1.718508       1.547304      -0.299017       0.058147       2.143333      -0.133374       1.464888          -0.000145
           46              H       5.846760       8.380608      13.879996       0.117478       0.941657 0.67329577E+01  0.64322516E+02                                 1.677729                            1.586500      -1.184141       2.322975                    0.994640       3.687302      10.724616       0.457345       1.401862      -0.682050       0.022862       0.034742      -0.006406       0.042080       0.005078       0.002436      -0.002250      -0.008226      -0.041292      -0.014475       0.001022       0.013453              1.714944       1.728150       0.388024      -0.103763       1.978617      -0.150102       1.438065          -0.000113
           47              H       5.464667       4.393192      14.522036       0.110147       1.008154 0.73505514E+01  0.71378652E+02                                 1.711892                            1.622886      -1.241368       2.283355                    0.994865       3.744462      10.780701       0.469429       1.343654      -0.693199       0.017545      -0.035498      -0.000198       0.039598      -0.003907       0.001148      -0.000773      -0.007264      -0.036132      -0.012145       0.000731       0.011415              1.744602       1.585468      -0.320725       0.030527       2.249945      -0.107964       1.398393          -0.000123
           48              H       3.142073       4.618510      14.544672       0.111684       1.006145 0.72631572E+01  0.70738195E+02                                 1.749096                            1.643091      -1.304828       2.256466                    0.993694       3.846057      11.306721       0.451178       1.393893      -0.682800      -0.022768      -0.033561       0.003008       0.040666       0.001969      -0.003285      -0.002667      -0.009801      -0.025710      -0.009936      -0.000212       0.010148              1.793093       1.812524       0.440060      -0.046260       2.154704      -0.104155       1.412051          -0.000089
           49              H       3.671414       3.728453       3.315148       0.114616       0.936053 0.67278024E+01  0.64206524E+02                                 1.664073                            1.580389      -1.180960       2.322640                    0.994550       3.692021      10.703096       0.461014       1.392150      -0.683816      -0.021694       0.003399       0.033265       0.039859      -0.005073      -0.004706       0.001415       0.016366       0.014890      -0.012110       0.001022       0.011088              1.691676       1.592109      -0.053810      -0.349536       1.372608       0.062698       2.110311          -0.000187
           50              H       5.977055       3.430748       3.290454       0.112940       0.975495 0.70555737E+01  0.68130910E+02                                 1.708226                            1.616103      -1.205814       2.305793                    0.994342       3.755915      10.947671       0.456938       1.388153      -0.684400       0.022706      -0.002895       0.033531       0.040599       0.001780       0.004224       0.000161       0.015618       0.017706      -0.010966       0.001247       0.009719              1.742108       1.675555      -0.044575       0.393951       1.384292      -0.055598       2.166475          -0.000294
           51              H       5.929428       3.152414      19.837385       0.115237       1.035117 0.76632656E+01  0.75201070E+02                                 1.746756                            1.661541      -1.244091       2.289471                    0.994317       3.726749      10.789305       0.462015       1.350952      -0.692200       0.020844      -0.008064      -0.035102       0.041613      -0.004651      -0.005209       0.001830       0.007640       0.024096      -0.010056      -0.001237       0.011293              1.769548       1.704846      -0.067396      -0.381976       1.390804       0.133678       2.212994          -0.000266
           52              H       3.602732       3.457256      19.829154       0.122743       0.979523 0.71968285E+01  0.69681099E+02                                 1.700345                            1.623712      -1.208367       2.313091                    0.994677       3.669686      10.631177       0.460494       1.373751      -0.687753      -0.022045      -0.001860      -0.035207       0.041581       0.000014       0.004896      -0.000875       0.011495       0.027067      -0.010304      -0.001109       0.011413              1.719201       1.677386      -0.003109       0.378509       1.351664       0.041520       2.128553          -0.000237
           53              H       5.059909       6.692252       3.582665       0.111392       0.981684 0.71595871E+01  0.69098186E+02                                 1.690269                            1.609543      -1.049488       2.378517                    0.996402       3.664021      10.531628       0.467712       1.356902      -0.691201       0.016560      -0.034424      -0.006410       0.038734      -0.004728       0.001518       0.003431      -0.002058      -0.037384      -0.013338       0.002137       0.011200              1.718517       1.547312      -0.299021      -0.058148       2.143347       0.133376       1.464894          -0.000150
           54              H       2.743935       6.912472       3.590896       0.117477       0.941667 0.67330378E+01  0.64323366E+02                                 1.677728                            1.586499      -1.184108       2.322987                    0.994641       3.687300      10.724559       0.457350       1.401845      -0.682053      -0.022862      -0.034741      -0.006405       0.042079       0.005080      -0.002436       0.002250      -0.008228      -0.041289      -0.014474       0.001020       0.013455              1.714943       1.728148       0.388025       0.103763       1.978617       0.150103       1.438064          -0.000119
           55              H       4.172964       0.704501       4.232936       0.110147       1.008169 0.73506628E+01  0.71379779E+02                                 1.711885                            1.622879      -1.241337       2.283364                    0.994866       3.744448      10.780553       0.469440       1.343622      -0.693205      -0.017545       0.035496      -0.000198       0.039596      -0.003908      -0.001148       0.000773      -0.007267      -0.036130      -0.012145       0.000728       0.011416              1.744594       1.585461      -0.320725      -0.030527       2.249935       0.107964       1.398387          -0.000130
           56              H       6.495558       0.479183       4.255572       0.111683       1.006146 0.72631443E+01  0.70737862E+02                                 1.749080                            1.643076      -1.304777       2.256487                    0.993695       3.846017      11.306495       0.451187       1.393869      -0.682805       0.022768       0.033559       0.003008       0.040665       0.001971       0.003285       0.002667      -0.009805      -0.025707      -0.009935      -0.000215       0.010150              1.793075       1.812506       0.440055       0.046260       2.154681       0.104155       1.412038          -0.000098
           57              C       2.879434       8.709919       9.000905      -0.128634      36.277352 0.53054621E+03  0.12989812E+05                                 9.452894                            7.647980      -0.005020       1.989965                    0.997972      28.936229      82.380964       0.605097       0.413430      -1.075967       0.112030      -0.028421      -0.003327       0.115626       0.020812      -0.002084       0.000019      -0.156017      -0.028142      -0.076111      -0.009317       0.085428             10.412522      14.819672      -0.921934       0.144403       5.063617       0.010976      11.354275           0.051723
           58              C       3.601888       8.709919       7.799138      -0.058338      29.755000 0.42268334E+03  0.98882510E+04                                 8.405248                            6.931375       0.195767       2.057384                    0.999305      28.310403      81.743762       0.614252       0.426241      -1.055806       0.001119      -0.014244       0.038693       0.041247       0.002718       0.017403      -0.001129      -0.060439      -0.008236      -0.037674       0.005955       0.031718              8.960554      12.076202      -0.917588      -0.573458       4.726934       0.073025      10.078525           0.016131
           59              C       4.972831       8.539656       7.817658      -0.067323      29.939108 0.42328394E+03  0.99240568E+04                                 8.473312                            6.961952       0.100067       2.024341                    0.999103      28.612983      83.206632       0.608397       0.429400      -1.051922      -0.006909      -0.012737       0.038802       0.041419       0.012196      -0.021827       0.004709      -0.056107       0.001092      -0.042424       0.012014       0.030409              9.039131      12.182201      -0.908273       0.480385       4.702581       0.117835      10.232610           0.005388
           60              C       5.654087       8.386725       9.011194      -0.124822      35.681588 0.52048672E+03  0.12704801E+05                                 9.385899                            7.608579      -0.020089       1.988195                    0.997906      28.905979      82.638886       0.601616       0.417089      -1.071730      -0.111533       0.003523      -0.002641       0.111620       0.014320       0.001812       0.002849      -0.164354      -0.027915      -0.078798      -0.009362       0.088160             10.286624      14.378212      -0.855698      -0.245673       4.975755       0.098607      11.505905           0.053744
           61              C       4.942945       8.375510      10.210903      -0.057474      29.406666 0.42272027E+03  0.99068292E+04                                 8.379528                            6.954475       0.025958       1.997307                    0.999229      28.690253      83.394896       0.609141       0.429049      -1.052212      -0.008862      -0.008461      -0.036073       0.038097       0.002675       0.015408      -0.001764      -0.075198       0.002035      -0.043452       0.006053       0.037399              8.894668      12.119121      -0.794915      -0.523574       4.558418      -0.224616      10.006466           0.013654
           62              C       3.557568       8.547812      10.217076      -0.065577      29.473242 0.42974422E+03  0.10104439E+05                                 8.375210                            7.001983       0.039018       2.000718                    0.999240      28.764248      83.514940       0.608892       0.427822      -1.053860       0.008198      -0.011583      -0.033615       0.036488       0.016829      -0.013717       0.003509      -0.058727       0.005799      -0.039633       0.006755       0.032878              8.861711      12.136171      -0.773059       0.419135       4.578524      -0.295374       9.870438           0.008205
           63              C       6.006897       3.575522       6.375126      -0.140371      37.294343 0.52347568E+03  0.12778877E+05                                 9.618460                            7.590703       0.058097       2.009332                    0.998481      28.950973      82.408517       0.607871       0.412761      -1.075973      -0.114006       0.013859       0.017231       0.116131       0.010912       0.003823       0.021146      -0.061775       0.251961      -0.074752      -0.013950       0.088702             10.758325      14.840646      -0.235296      -0.049019      11.978702      -1.336814       5.455626           0.020427
           64              C       5.188988       2.446893       6.568561      -0.072518      30.576638 0.43208947E+03  0.10164506E+05                                 8.547981                            7.003803       0.193027       2.051721                    0.999145      28.645742      82.953288       0.611601       0.425721      -1.056082       0.000156       0.040585       0.002108       0.040640      -0.009647      -0.001867       0.004453      -0.045917       0.079807      -0.038218       0.010234       0.027984              9.177733      12.180887       0.579253      -0.206597      10.141820      -1.209316       5.210492           0.002309
           65              C       3.815016       2.577394       6.556215      -0.068362      30.903533 0.43713173E+03  0.10318222E+05                                 8.641853                            7.066301       0.139873       2.034859                    0.999152      28.710902      83.421856       0.605774       0.428354      -1.053921       0.008211       0.040455       0.004549       0.041529       0.021589       0.000640       0.005476      -0.046021       0.080836      -0.045053       0.015588       0.029465              9.303252      12.308178      -0.655048      -0.025289      10.334419      -1.385590       5.267159           0.004484
           66              C       3.222164       3.838563       6.333970      -0.145041      37.377024 0.52453241E+03  0.12806366E+05                                 9.614541                            7.584998       0.012666       1.993102                    0.998362      28.987300      82.417170       0.609934       0.411311      -1.077321       0.115010      -0.010774       0.014147       0.116376      -0.001737      -0.001712       0.019274      -0.068625       0.245108      -0.075217      -0.010537       0.085755             10.760486      15.117198       0.177781      -0.028791      11.739582      -1.376376       5.424678           0.020495
           67              C       4.039537       4.942724       6.169344      -0.062716      30.262529 0.41606779E+03  0.96972021E+04                                 8.484216                            6.861123       0.149019       2.036438                    0.999611      28.457890      82.072323       0.619393       0.424285      -1.056799       0.008314      -0.033045       0.024614       0.042035      -0.013251       0.004989       0.007038      -0.033673       0.103153      -0.039291       0.003449       0.035842              9.161805      12.300374       0.554225      -0.180297      10.494048      -0.797152       4.690993           0.003668
           68              C       5.424582       4.813242       6.171402      -0.058359      30.527172 0.41986591E+03  0.98198943E+04                                 8.579476                            6.922107       0.104150       2.025157                    0.999306      28.520792      82.724601       0.611945       0.427954      -1.053247      -0.012811      -0.028275       0.025433       0.040130       0.020134      -0.004148       0.010542      -0.031393       0.108082      -0.044423       0.005673       0.038750              9.284312      12.303441      -0.513409       0.157923      10.790473      -0.868133       4.759022           0.004820
           69              C       5.711260       6.583161      19.290005      -0.128622      36.276562 0.53053315E+03  0.12989414E+05                                 9.452782                            7.647906      -0.005036       1.989964                    0.997972      28.935798      82.379506       0.605097       0.413432      -1.075966      -0.112034       0.028422      -0.003326       0.115631       0.020815       0.002086      -0.000020      -0.156045      -0.028166      -0.076121      -0.009325       0.085446             10.412385      14.819413      -0.921918      -0.144378       5.063566      -0.010975      11.354175           0.051796
           70              C       4.988806       6.583161      18.088238      -0.058345      29.754933 0.42268220E+03  0.98882259E+04                                 8.405272                            6.931395       0.195740       2.057375                    0.999305      28.310369      81.743896       0.614247       0.426244      -1.055803      -0.001119       0.014244       0.038695       0.041249       0.002719      -0.017403       0.001129      -0.060460      -0.008254      -0.037681       0.005949       0.031732              8.960580      12.076232      -0.917592       0.573460       4.726947      -0.073027      10.078560           0.016149
           71              C       3.617864       6.753424      18.106758      -0.067332      29.939035 0.42328254E+03  0.99240174E+04                                 8.473306                            6.961945       0.100068       2.024341                    0.999103      28.612942      83.206536       0.608397       0.429400      -1.051921       0.006910       0.012738       0.038804       0.041422       0.012198       0.021826      -0.004709      -0.056121       0.001082      -0.042428       0.012010       0.030418              9.039124      12.182181      -0.908274      -0.480378       4.702578      -0.117835      10.232613           0.005416
           72              C       2.936608       6.906355      19.300294      -0.124808      35.680717 0.52047180E+03  0.12704348E+05                                 9.385778                            7.608494      -0.020101       1.988196                    0.997906      28.905484      82.637228       0.601616       0.417092      -1.071728       0.111539      -0.003523      -0.002638       0.111626       0.014325      -0.001813      -0.002852      -0.164387      -0.027944      -0.078810      -0.009372       0.088182             10.286480      14.377948      -0.855686       0.245649       4.975701      -0.098603      11.505790           0.053822
           73              C       3.647749       6.917570      20.500003      -0.057479      29.406378 0.42271554E+03  0.99066958E+04                                 8.379516                            6.954475       0.025942       1.997305                    0.999229      28.689998      83.394197       0.609135       0.429054      -1.052208       0.008861       0.008461      -0.036075       0.038099       0.002679      -0.015406       0.001761      -0.075222       0.002013      -0.043460       0.006045       0.037415              8.894647      12.119068      -0.794909       0.523584       4.558414       0.224612      10.006459           0.013654
           74              C       5.033126       6.745268      20.506176      -0.065581      29.472925 0.42973878E+03  0.10104280E+05                                 8.375168                            7.001955       0.039019       2.000721                    0.999240      28.763988      83.514054       0.608891       0.427824      -1.053858      -0.008197       0.011583      -0.033616       0.036489       0.016831       0.013716      -0.003511      -0.058743       0.005783      -0.039638       0.006749       0.032889              8.861658      12.136070      -0.773052      -0.419122       4.578504       0.295372       9.870401           0.008219
           75              C       3.630734       1.522171      16.664226      -0.140400      37.296822 0.52351680E+03  0.12780061E+05                                 9.618545                            7.590745       0.058319       2.009384                    0.998481      28.952449      82.411800       0.607903       0.412733      -1.075998       0.113993      -0.013851       0.017225       0.116116       0.010908      -0.003815      -0.021121      -0.061754       0.251648      -0.074689      -0.013904       0.088593             10.758440      14.840868      -0.235330       0.049011      11.978789       1.336821       5.455663           0.020649
           76              C       4.448643       2.650801      16.857661      -0.072504      30.577750 0.43210895E+03  0.10165085E+05                                 8.548181                            7.003957       0.192991       2.051699                    0.999145      28.646506      82.956154       0.611594       0.425721      -1.056082      -0.000146      -0.040578       0.002110       0.040633      -0.009650       0.001869      -0.004447      -0.045915       0.079720      -0.038204       0.010249       0.027955              9.177956      12.181223       0.579286       0.206605      10.142038       1.209341       5.210606           0.002362
           77              C       5.822616       2.520300      16.845315      -0.068346      30.904634 0.43715088E+03  0.10318782E+05                                 8.641996                            7.066408       0.139889       2.034854                    0.999152      28.711666      83.424355       0.605775       0.428349      -1.053925      -0.008221      -0.040445       0.004553       0.041522       0.021591      -0.000639      -0.005467      -0.046013       0.080713      -0.045031       0.015603       0.029428              9.303415      12.308417      -0.655077       0.025289      10.334589       1.385613       5.267240           0.004558
           78              C       6.415468       1.259130      16.623070      -0.145075      37.379721 0.52457657E+03  0.12807644E+05                                 9.614662                            7.585062       0.012891       1.993154                    0.998363      28.988879      82.420836       0.609965       0.411283      -1.077345      -0.114992       0.010776       0.014141       0.116358      -0.001735       0.001700      -0.019248      -0.068606       0.244793      -0.075155      -0.010490       0.085645             10.760646      15.117510       0.177792       0.028796      11.739695       1.376387       5.424732           0.020716
           79              C       5.598094       0.154970      16.458444      -0.062705      30.263792 0.41608797E+03  0.96977892E+04                                 8.484398                            6.861249       0.149028       2.036428                    0.999611      28.458791      82.075391       0.619393       0.424280      -1.056803      -0.008331       0.033035       0.024616       0.042032      -0.013255      -0.004990      -0.007030      -0.033671       0.103045      -0.039275       0.003470       0.035805              9.162017      12.300719       0.554256       0.180303      10.494252       0.797167       4.691079           0.003740
           80              C       4.213050       0.284451      16.460502      -0.058352      30.528526 0.41988778E+03  0.98205273E+04                                 8.579649                            6.922226       0.104180       2.025152                    0.999306      28.521765      82.727760       0.611949       0.427947      -1.053253       0.012828       0.028262       0.025433       0.040126       0.020137       0.004152      -0.010532      -0.031391       0.107958      -0.044405       0.005697       0.038708              9.284515      12.303760      -0.513432      -0.157931      10.790683       0.868147       4.759104           0.004903
           81              C       6.234729       1.485468      11.577295      -0.128633      36.277691 0.53055240E+03  0.12989943E+05                                 9.452720                            7.647847      -0.004849       1.990016                    0.997972      28.936538      82.380553       0.605126       0.413410      -1.075985      -0.112025       0.028417       0.003327       0.115621       0.020799      -0.002085       0.000014      -0.155935      -0.028073      -0.076080      -0.009294       0.085374             10.412322      14.819357      -0.921914       0.144377       5.063536       0.010975      11.354074           0.051821
           82              C       5.512275       1.485468      12.779062      -0.058352      29.755915 0.42269952E+03  0.98887338E+04                                 8.405435                            6.931522       0.195731       2.057363                    0.999304      28.311059      81.746351       0.614243       0.426242      -1.055804      -0.001128       0.014244      -0.038689       0.041243       0.002714       0.017404      -0.001132      -0.060421      -0.008221      -0.037668       0.005962       0.031707              8.960759      12.076518      -0.917615      -0.573488       4.727032       0.073033      10.078726           0.016138
           83              C       4.141332       1.655731      12.760542      -0.067333      29.939982 0.42329933E+03  0.99245233E+04                                 8.473517                            6.962113       0.100009       2.024313                    0.999103      28.613628      83.209375       0.608385       0.429404      -1.051917       0.006918       0.012737      -0.038798       0.041417       0.012195      -0.021828       0.004708      -0.056100       0.001102      -0.042422       0.012019       0.030404              9.039354      12.182540      -0.908300       0.480425       4.702687       0.117841      10.232834           0.005412
           84              C       3.460076       1.808662      11.567006      -0.124823      35.682001 0.52049400E+03  0.12704973E+05                                 9.385758                            7.608469      -0.019941       1.988238                    0.997906      28.906328      82.638791       0.601642       0.417071      -1.071746       0.111531      -0.003524       0.002642       0.111618       0.014316       0.001812       0.002845      -0.164274      -0.027856      -0.078768      -0.009342       0.088110             10.286464      14.377961      -0.855686      -0.245645       4.975691       0.098603      11.505741           0.053832
           85              C       4.171218       1.819877      10.367297      -0.057485      29.407304 0.42273236E+03  0.99071895E+04                                 8.379669                            6.954598       0.025922       1.997290                    0.999229      28.690675      83.396616       0.609132       0.429052      -1.052209       0.008873       0.008464       0.036067       0.038094       0.002675       0.015408      -0.001765      -0.075193       0.002048      -0.043451       0.006057       0.037394              8.894813      12.119335      -0.794924      -0.523608       4.558490      -0.224612      10.006613           0.013636
           86              C       5.556595       1.647575      10.361124      -0.065583      29.473717 0.42975327E+03  0.10104706E+05                                 8.375300                            7.002064       0.039014       2.000711                    0.999240      28.764566      83.516105       0.608888       0.427823      -1.053859      -0.008207       0.011587       0.033609       0.036485       0.016825      -0.013717       0.003508      -0.058715       0.005811      -0.039628       0.006759       0.032869              8.861802      12.136309      -0.773067       0.419154       4.578571      -0.295377       9.870525           0.008213
           87              C       3.107266       6.619865      14.203074      -0.140407      37.297207 0.52352279E+03  0.12780243E+05                                 9.618594                            7.590775       0.058322       2.009383                    0.998481      28.952664      82.412512       0.607904       0.412732      -1.075999       0.113990      -0.013850      -0.017221       0.116113       0.010907       0.003813       0.021118      -0.061753       0.251622      -0.074684      -0.013900       0.088584             10.758501      14.840968      -0.235319      -0.049015      11.978848      -1.336830       5.455686           0.020631
           88              C       3.925175       7.748494      14.009639      -0.072503      30.577831 0.43210994E+03  0.10165116E+05                                 8.548198                            7.003967       0.192987       2.051697                    0.999145      28.646571      82.956431       0.611593       0.425721      -1.056082      -0.000145      -0.040577      -0.002109       0.040632      -0.009650      -0.001870       0.004446      -0.045915       0.079712      -0.038202       0.010250       0.027953              9.177978      12.181258       0.579292      -0.206606      10.142061      -1.209347       5.210615           0.002352
           89              C       5.299147       7.617993      14.021985      -0.068346      30.904742 0.43715235E+03  0.10318826E+05                                 8.642015                            7.066419       0.139891       2.034854                    0.999152      28.711743      83.424647       0.605775       0.428348      -1.053925      -0.008221      -0.040443      -0.004552       0.041520       0.021590       0.000640       0.005466      -0.046013       0.080703      -0.045029       0.015604       0.029425              9.303438      12.308459      -0.655077      -0.025287      10.334607      -1.385617       5.267249           0.004546
           90              C       5.891999       6.356824      14.244230      -0.145082      37.380039 0.52458192E+03  0.12807804E+05                                 9.614697                            7.585086       0.012897       1.993155                    0.998363      28.989059      82.421385       0.609966       0.411281      -1.077347      -0.114990       0.010776      -0.014137       0.116356      -0.001735      -0.001697       0.019246      -0.068605       0.244772      -0.075152      -0.010486       0.085637             10.760688      15.117578       0.177783      -0.028792      11.739739      -1.376393       5.424749           0.020702
           91              C       5.074626       5.252663      14.408856      -0.062703      30.263822 0.41608881E+03  0.96978144E+04                                 8.484405                            6.861256       0.149028       2.036428                    0.999611      28.458820      82.075522       0.619392       0.424280      -1.056803      -0.008332       0.033034      -0.024615       0.042030      -0.013254       0.004991       0.007030      -0.033671       0.103035      -0.039273       0.003471       0.035802              9.162024      12.300719       0.554252      -0.180302      10.494273      -0.797168       4.691082           0.003734
           92              C       3.689581       5.382145      14.406798      -0.058352      30.528687 0.41989068E+03  0.98206146E+04                                 8.579684                            6.922252       0.104172       2.025148                    0.999306      28.521875      82.728227       0.611947       0.427947      -1.053252       0.012828       0.028260      -0.025431       0.040124       0.020136      -0.004154       0.010531      -0.031392       0.107947      -0.044402       0.005698       0.038704              9.284554      12.303804      -0.513433       0.157930      10.790739      -0.868153       4.759120           0.004896
           93              C       3.402903       3.612226       1.288195      -0.128627      36.276633 0.53053457E+03  0.12989458E+05                                 9.452797                            7.647919      -0.005041       1.989963                    0.997972      28.935832      82.379639       0.605097       0.413432      -1.075966       0.112032      -0.028423       0.003326       0.115629       0.020815       0.002085      -0.000020      -0.156043      -0.028157      -0.076122      -0.009322       0.085444             10.412398      14.819450      -0.921920      -0.144394       5.063573      -0.010975      11.354172           0.051788
           94              C       4.125357       3.612226       2.489962      -0.058344      29.754712 0.42267866E+03  0.98881150E+04                                 8.405213                            6.931353       0.195755       2.057384                    0.999305      28.310181      81.743037       0.614251       0.426243      -1.055804       0.001118      -0.014244      -0.038693       0.041247       0.002720      -0.017401       0.001129      -0.060454      -0.008248      -0.037677       0.005949       0.031728              8.960511      12.076134      -0.917582       0.573453       4.726919      -0.073027      10.078480           0.016127
           95              C       5.496299       3.441963       2.471442      -0.067330      29.938866 0.42328000E+03  0.99239435E+04                                 8.473292                            6.961941       0.100055       2.024339                    0.999103      28.612784      83.206031       0.608395       0.429402      -1.051920      -0.006908      -0.012736      -0.038802       0.041418       0.012199       0.021824      -0.004709      -0.056124       0.001080      -0.042428       0.012008       0.030420              9.039104      12.182153      -0.908270      -0.480389       4.702574      -0.117834      10.232585           0.005396
           96              C       6.177555       3.289032       1.277906      -0.124813      35.680842 0.52047426E+03  0.12704424E+05                                 9.385799                            7.608512      -0.020114       1.988192                    0.997906      28.905564      82.637526       0.601615       0.417092      -1.071728      -0.111537       0.003525       0.002640       0.111623       0.014325      -0.001812      -0.002851      -0.164382      -0.027937      -0.078809      -0.009369       0.088178             10.286500      14.377985      -0.855687       0.245660       4.975711      -0.098604      11.505803           0.053809
           97              C       5.466414       3.277817       0.078197      -0.057484      29.406370 0.42271557E+03  0.99066940E+04                                 8.379502                            6.954463       0.025946       1.997308                    0.999229      28.690003      83.394131       0.609137       0.429052      -1.052210      -0.008860      -0.008462       0.036073       0.038097       0.002679      -0.015405       0.001762      -0.075217       0.002018      -0.043457       0.006046       0.037411              8.894633      12.119047      -0.794908       0.523579       4.558407       0.224614      10.006444           0.013665
           98              C       4.081037       3.450119       0.072024      -0.065582      29.472828 0.42973719E+03  0.10104232E+05                                 8.375151                            7.001943       0.039029       2.000725                    0.999240      28.763913      83.513768       0.608892       0.427824      -1.053858       0.008195      -0.011584       0.033615       0.036488       0.016831       0.013715      -0.003511      -0.058743       0.005780      -0.039637       0.006748       0.032889              8.861640      12.136052      -0.773051      -0.419130       4.578496       0.295372       9.870371           0.008236
           99              C       5.483429       8.673216       3.913974      -0.140361      37.294554 0.52347971E+03  0.12778972E+05                                 9.618377                            7.590641       0.058183       2.009357                    0.998481      28.951159      82.408437       0.607885       0.412751      -1.075982      -0.114001       0.013856      -0.017226       0.116125       0.010910      -0.003820      -0.021138      -0.061771       0.251866      -0.074734      -0.013935       0.088669             10.758226      14.840487      -0.235304       0.049016      11.978605       1.336804       5.455585           0.020606
          100              C       4.665520       7.544586       3.720539      -0.072517      30.577093 0.43209801E+03  0.10164765E+05                                 8.548088                            7.003890       0.192993       2.051707                    0.999145      28.646046      82.954595       0.611594       0.425724      -1.056080       0.000154       0.040581      -0.002106       0.040636      -0.009645       0.001868      -0.004451      -0.045915       0.079788      -0.038213       0.010236       0.027977              9.177846      12.181052       0.579274       0.206602      10.141929       1.209331       5.210556           0.002316
          101              C       3.291547       7.675087       3.732885      -0.068359      30.903933 0.43713923E+03  0.10318445E+05                                 8.641925                            7.066360       0.139867       2.034854                    0.999152      28.711168      83.422843       0.605771       0.428354      -1.053921       0.008213       0.040449      -0.004548       0.041525       0.021588      -0.000640      -0.005473      -0.046021       0.080804      -0.045047       0.015592       0.029455              9.303327      12.308281      -0.655064       0.025287      10.334497       1.385602       5.267203           0.004512
          102              C       2.698695       8.936257       3.955130      -0.145035      37.377290 0.52453708E+03  0.12806479E+05                                 9.614462                            7.584937       0.012760       1.993129                    0.998362      28.987511      82.417133       0.609949       0.411300      -1.077331       0.115005      -0.010774      -0.014142       0.116371      -0.001737       0.001709      -0.019267      -0.068622       0.245014      -0.075200      -0.010522       0.085722             10.760392      15.117055       0.177787       0.028793      11.739482       1.376363       5.424639           0.020678
          103              C       3.516069      10.040417       4.119756      -0.062710      30.262861 0.41607311E+03  0.96973585E+04                                 8.484274                            6.861165       0.149014       2.036433                    0.999611      28.458111      82.073139       0.619391       0.424285      -1.056799       0.008319      -0.033041      -0.024612       0.042032      -0.013250      -0.004990      -0.007038      -0.033671       0.103128      -0.039286       0.003452       0.035834              9.161868      12.300484       0.554240       0.180299      10.494100       0.797156       4.691022           0.003697
          104              C       4.901113       9.910936       4.117698      -0.058357      30.527567 0.41987245E+03  0.98200847E+04                                 8.579533                            6.922148       0.104160       2.025156                    0.999306      28.521067      82.725532       0.611945       0.427953      -1.053248      -0.012815      -0.028270      -0.025430       0.040126       0.020133       0.004149      -0.010541      -0.031394       0.108049      -0.044417       0.005678       0.038740              9.284375      12.303539      -0.513417      -0.157926      10.790535       0.868138       4.759051           0.004851
          105              O       8.148608       2.717071       5.012850      -0.802880      46.848798 0.87906590E+03  0.23827817E+05                                10.311233                            9.231493      -0.115136       1.972543                    0.995083      31.375092      86.756443       0.621569       0.363541      -1.138682      -0.047613       0.013966      -0.029964       0.057965       0.017939       0.015564      -0.005010      -0.038772       0.025755      -0.036601       0.014362       0.022239             10.947046       9.897909      -1.740360      -2.158288       9.233264       3.279865      13.709965           0.012148
          106              O       8.161898       2.488694       7.560431      -0.791291      44.402398 0.76404714E+03  0.19967950E+05                                 9.904781                            8.527760       0.152986       2.062856                    0.996996      30.584512      82.652243       0.656616       0.356928      -1.145565      -0.053410       0.015018       0.049559       0.074393       0.013414      -0.003737       0.004215      -0.040163       0.070259      -0.036246       0.011725       0.024521             10.851036       9.522650      -2.438535       2.424301      10.338879      -5.059377      12.691580           0.011213
          107              O       8.392762       4.772461       6.490364      -0.793729      50.550987 0.84807496E+03  0.22817047E+05                                10.933357                            9.109024      -0.271128       1.930795                    0.994323      31.128264      86.179897       0.620498       0.366894      -1.134348      -0.009758      -0.014381       0.025695       0.031020      -0.013355      -0.004748       0.009163       0.008759       0.119898      -0.034338      -0.007683       0.042022             12.193803      10.723462       4.220190      -0.024891      18.814478       0.626500       7.043469           0.007789
          108              O       1.796994      -0.034664       8.210702      -0.787010      43.705001 0.85090330E+03  0.22893184E+05                                 9.856583                            9.104097      -0.093543       1.984433                    0.995139      31.074695      85.798593       0.623240       0.365279      -1.136544       0.051528       0.019185      -0.070212       0.089179       0.013099      -0.000810      -0.007602      -0.031190       0.057272      -0.029983       0.006486       0.023497             10.273134       9.571716      -2.285224       1.059535      12.418072      -2.288698       8.829612           0.026563
          109              O       0.556883       8.954608      10.387875      -0.809289      49.151331 0.87340733E+03  0.23675244E+05                                10.702775                            9.233460      -0.199350       1.943121                    0.995064      31.640421      87.964016       0.617284       0.366052      -1.134851       0.047136      -0.024226       0.008533       0.053680       0.006677       0.016059       0.004422      -0.058115      -0.019460      -0.035093       0.000985       0.034108             11.675339      10.538041      -0.217107      -4.195392       7.167129       0.584761      17.320846           0.017759
          110              O       0.543032       7.654697       8.229222      -0.766977      42.233806 0.72884912E+03  0.18860300E+05                                 9.631096                            8.371172       0.045903       2.032368                    0.996311      30.357329      82.136912       0.656491       0.360551      -1.140526       0.026418      -0.050017       0.043360       0.071272      -0.008397      -0.021987      -0.018426      -0.046280       0.006166      -0.041090       0.007669       0.033421             10.484770       9.023778       2.483095       2.340190      11.751685       4.954616      10.678848           0.043051
          111              O       0.951172       3.363458       5.006676      -0.795226      47.555996 0.89521906E+03  0.24418275E+05                                10.478711                            9.374823      -0.244330       1.931081                    0.995089      31.544485      87.990935       0.609947       0.368153      -1.133151       0.012354       0.052506      -0.032043       0.062740      -0.015874      -0.009995      -0.013257      -0.019642       0.022508      -0.028930       0.008253       0.020677             11.141187       9.706347       2.028185       2.628061      10.003501       3.159732      13.713713           0.018872
          112              O       0.923035       3.192176       7.525448      -0.784990      45.007163 0.77701322E+03  0.20426586E+05                                10.053171                            8.649791      -0.014065       2.008537                    0.996208      30.793442      83.919530       0.645245       0.361089      -1.140340       0.013989       0.058561       0.054415       0.081154      -0.014595       0.003228       0.016540      -0.006327       0.079546      -0.031260      -0.001732       0.032992             11.003414       9.025145       2.242070      -2.292754      11.114553      -5.182464      12.870544           0.022468
          113              O       1.109745       5.460649       6.426572      -0.767350      45.753957 0.76677115E+03  0.20078411E+05                                10.178387                            8.606201      -0.027813       2.019145                    0.995511      30.157669      81.863654       0.645735       0.362233      -1.140129       0.054374       0.023994       0.016627       0.061714       0.012558       0.005230       0.007021      -0.026745       0.106037      -0.036092      -0.001272       0.037364             11.274545       9.868949      -3.778173      -0.017226      17.208902       0.703694       6.745784           0.016712
          114              O       7.941918       8.064551      10.422858      -0.766585      43.565764 0.76070294E+03  0.19911044E+05                                 9.843301                            8.593935      -0.101004       1.987983                    0.995382      30.483612      83.153835       0.642727       0.364083      -1.136902      -0.021931      -0.082475       0.014065       0.086493      -0.012206      -0.009711      -0.012579      -0.049729      -0.040649      -0.030658      -0.005944       0.036602             10.604330       9.018571       0.197233       3.396283       6.609536       0.203757      16.184885           0.030303
          115              O       8.086700       9.346111       8.243627      -0.824893      48.381007 0.94812188E+03  0.26275756E+05                                10.633289                            9.671580      -0.266290       1.908591                    0.995575      32.592846      92.105052       0.597383       0.369966      -1.130011      -0.008041      -0.018522      -0.053835       0.057497      -0.004076       0.002923      -0.021478       0.013238       0.053667      -0.026299      -0.002710       0.029010             11.204427      10.725017       3.389340      -1.809323      13.629939      -1.754548       9.258325           0.029361
          116              O       7.738460       6.899218       8.198355      -0.736026      38.665569 0.65684276E+03  0.16532969E+05                                 9.016405                            7.890943       0.264516       2.113181                    0.997097      29.443137      78.139712       0.684524       0.355490      -1.146482      -0.040682      -0.092876       0.035812       0.107534      -0.004233       0.027976      -0.006984      -0.052467       0.022185      -0.044901       0.014296       0.030605              9.743216       7.405809      -1.291691      -1.577598      11.798597       4.600588      10.025242           0.055342
          117              O       1.489024       2.380623      15.301950      -0.802872      46.849430 0.87907988E+03  0.23828255E+05                                10.311222                            9.231483      -0.115142       1.972541                    0.995083      31.375444      86.757097       0.621579       0.363535      -1.138689       0.047612      -0.013963      -0.029967       0.057964       0.017928      -0.015553       0.005007      -0.038794       0.025799      -0.036599       0.014369       0.022231             10.947036       9.897943      -1.740363       2.158287       9.233254      -3.279848      13.709911           0.012275
          118              O       1.475734       2.609000      17.849531      -0.791281      44.402791 0.76405503E+03  0.19968186E+05                                 9.904763                            8.527745       0.152970       2.062852                    0.996995      30.584812      82.652835       0.656625       0.356923      -1.145570       0.053408      -0.015014       0.049565       0.074394       0.013404       0.003730      -0.004205      -0.040164       0.070290      -0.036245       0.011720       0.024526             10.851019       9.522666      -2.438542      -2.424313      10.338851       5.059353      12.691540           0.011331
          119              O       1.244869       0.325233      16.779464      -0.793711      50.550904 0.84807277E+03  0.22816943E+05                                10.933259                            9.108947      -0.271114       1.930803                    0.994323      31.128322      86.179598       0.620508       0.366889      -1.134354       0.009758       0.014375       0.025694       0.031017      -0.013359       0.004733      -0.009163       0.008765       0.119787      -0.034326      -0.007657       0.041983             12.193695      10.723422       4.220160       0.024890      18.814253      -0.626490       7.043411           0.007887
          120              O       7.840638       5.132358      18.499802      -0.787010      43.704601 0.85089375E+03  0.22892879E+05                                 9.856566                            9.104083      -0.093535       1.984436                    0.995140      31.074472      85.798078       0.623236       0.365282      -1.136541      -0.051526      -0.019179      -0.070210       0.089175       0.013101       0.000808       0.007587      -0.031195       0.057330      -0.029995       0.006498       0.023497             10.273115       9.571693      -2.285212      -1.059524      12.418055       2.288698       8.829599           0.026609
          121              O       8.033811       6.338472       0.098775      -0.809288      49.150631 0.87339219E+03  0.23674747E+05                                10.702726                            9.233421      -0.199350       1.943124                    0.995064      31.640098      87.963151       0.617281       0.366056      -1.134848      -0.047134       0.024229       0.008532       0.053679       0.006685      -0.016056      -0.004421      -0.058160      -0.019498      -0.035106       0.000970       0.034136             11.675282      10.537966      -0.217103       4.195362       7.167096      -0.584751      17.320784           0.017775
          122              O       8.047663       7.638384      18.518322      -0.766974      42.233439 0.72884206E+03  0.18860080E+05                                 9.631070                            8.371158       0.045899       2.032369                    0.996311      30.357105      82.136334       0.656488       0.360553      -1.140524      -0.026412       0.050014       0.043367       0.071272      -0.008390       0.021996       0.018439      -0.046282       0.006206      -0.041100       0.007665       0.033435             10.484736       9.023742       2.483076      -2.340167      11.751658      -4.954593      10.678809           0.043127
          123              O       8.686460       1.734235      15.295776      -0.795228      47.557321 0.89524867E+03  0.24419226E+05                                10.478740                            9.374846      -0.244338       1.931077                    0.995089      31.545139      87.992329       0.609961       0.368142      -1.133162      -0.012353      -0.052501      -0.032046       0.062737      -0.015862       0.009982       0.013238      -0.019623       0.022557      -0.028906       0.008250       0.020656             11.141222       9.706428       2.028208      -2.628084      10.003531      -3.159728      13.713707           0.019002
          124              O       8.714596       1.905518      17.814548      -0.784990      45.008099 0.77703265E+03  0.20427173E+05                                10.053138                            8.649763      -0.014052       2.008540                    0.996207      30.794167      83.920981       0.645263       0.361077      -1.140352      -0.013985      -0.058550       0.054421       0.081150      -0.014589      -0.003209      -0.016510      -0.006322       0.079579      -0.031243      -0.001738       0.032981             11.003379       9.025155       2.242077       2.292763      11.114505       5.182427      12.870477           0.022609
          125              O       7.480949       9.832431      16.715672      -0.767344      45.754502 0.76678113E+03  0.20078696E+05                                10.178331                            8.606152      -0.027823       2.019145                    0.995510      30.158068      81.864233       0.645750       0.362225      -1.140138      -0.054374      -0.024007       0.016623       0.061719       0.012565      -0.005213      -0.007027      -0.026736       0.105803      -0.036054      -0.001237       0.037291             11.274487       9.868935      -3.778171       0.017228      17.208780      -0.703687       6.745747           0.016815
          126              O       0.648776       7.228529       0.133758      -0.766587      43.565339 0.76069355E+03  0.19910752E+05                                 9.843290                            8.593924      -0.101010       1.987983                    0.995382      30.483334      83.153179       0.642723       0.364086      -1.136898       0.021927       0.082480       0.014062       0.086496      -0.012212       0.009709       0.012579      -0.049772      -0.040684      -0.030669      -0.005959       0.036628             10.604323       9.018542       0.197236      -3.396281       6.609528      -0.203765      16.184897           0.030308
          127              O       0.503994       5.946969      18.532727      -0.824894      48.380606 0.94811254E+03  0.26275440E+05                                10.633259                            9.671557      -0.266284       1.908595                    0.995575      32.592634      92.104444       0.597382       0.369968      -1.130010       0.008037       0.018525      -0.053835       0.057498      -0.004076      -0.002924       0.021472       0.013237       0.053705      -0.026297      -0.002717       0.029014             11.204393      10.724969       3.389324       1.809307      13.629913       1.754544       9.258297           0.029383
          128              O       0.852234       8.393862      18.487455      -0.736035      38.665643 0.65684415E+03  0.16533023E+05                                 9.016453                            7.890981       0.264504       2.113177                    0.997097      29.443060      78.139712       0.684518       0.355493      -1.146479       0.040679       0.092873       0.035816       0.107532      -0.004237      -0.027991       0.006990      -0.052458       0.022202      -0.044910       0.014293       0.030618              9.743269       7.405843      -1.291690       1.577602      11.798663      -4.600621      10.025301           0.055380
          129              O       0.965555       7.478316      15.565350      -0.802869      46.849088 0.87907194E+03  0.23827978E+05                                10.311160                            9.231431      -0.115136       1.972546                    0.995083      31.375322      86.756555       0.621582       0.363534      -1.138690       0.047611      -0.013965       0.029970       0.057966       0.017925       0.015553      -0.005007      -0.038791       0.025807      -0.036597       0.014371       0.022226             10.946968       9.897888      -1.740356      -2.158280       9.233200       3.279823      13.709816           0.012269
          130              O       0.952265       7.706693      13.017769      -0.791280      44.402939 0.76405801E+03  0.19968282E+05                                 9.904778                            8.527755       0.152958       2.062848                    0.996995      30.584868      82.652997       0.656625       0.356923      -1.145571       0.053407      -0.015012      -0.049565       0.074394       0.013403      -0.003730       0.004202      -0.040161       0.070294      -0.036243       0.011718       0.024525             10.851037       9.522690      -2.438554       2.424319      10.338874      -5.059362      12.691546           0.011304
          131              O       0.721401       5.422926      14.087836      -0.793711      50.551068 0.84807548E+03  0.22817033E+05                                10.933275                            9.108957      -0.271122       1.930801                    0.994322      31.128370      86.179749       0.620508       0.366888      -1.134354       0.009758       0.014374      -0.025691       0.031014      -0.013360      -0.004731       0.009163       0.008767       0.119765      -0.034324      -0.007652       0.041976             12.193717      10.723447       4.220172      -0.024892      18.814287       0.626484       7.043416           0.007876
          132              O       8.364106       0.034664      12.367498      -0.787019      43.705526 0.85091529E+03  0.22893562E+05                                 9.856590                            9.104103      -0.093561       1.984427                    0.995139      31.074977      85.799161       0.623246       0.365274      -1.136549      -0.051526      -0.019189       0.070210       0.089177       0.013090      -0.000820      -0.007620      -0.031190       0.057243      -0.029972       0.006464       0.023508             10.273143       9.571737      -2.285224       1.059527      12.418086      -2.288690       8.829607           0.026577
          133              O       8.557280       1.240779      10.190325      -0.809295      49.151135 0.87340258E+03  0.23675066E+05                                10.702705                            9.233403      -0.199365       1.943121                    0.995064      31.640391      87.963627       0.617290       0.366050      -1.134854      -0.047133       0.024229      -0.008539       0.053680       0.006669       0.016062       0.004417      -0.058072      -0.019423      -0.035081       0.001002       0.034079             11.675258      10.537969      -0.217103      -4.195360       7.167087       0.584753      17.320719           0.017751
          134              O       8.571131       2.540690      12.348978      -0.766994      42.234630 0.72886675E+03  0.18860838E+05                                 9.631098                            8.371177       0.045876       2.032358                    0.996310      30.357967      82.138346       0.656504       0.360542      -1.140535      -0.026410       0.050020      -0.043356       0.071269      -0.008382      -0.021975      -0.018407      -0.046297       0.006155      -0.041073       0.007662       0.033411             10.484768       9.023791       2.483092       2.340181      11.751684       4.954602      10.678830           0.043113
          135              O       8.162991       6.831929      15.571524      -0.795228      47.556968 0.89524034E+03  0.24418933E+05                                10.478675                            9.374792      -0.244327       1.931083                    0.995088      31.545016      87.991766       0.609964       0.368142      -1.133163      -0.012353      -0.052504       0.032050       0.062741      -0.015858      -0.009983      -0.013238      -0.019618       0.022562      -0.028904       0.008250       0.020654             11.141150       9.706368       2.028191       2.628063      10.003470       3.159705      13.713612           0.018989
          136              O       8.191128       7.003211      13.052752      -0.784992      45.008112 0.77703297E+03  0.20427177E+05                                10.053121                            8.649750      -0.014054       2.008540                    0.996207      30.794205      83.920989       0.645265       0.361076      -1.140353      -0.013985      -0.058548      -0.054420       0.081148      -0.014590       0.003206       0.016505      -0.006321       0.079581      -0.031241      -0.001737       0.032978             11.003359       9.025150       2.242074      -2.292758      11.114486      -5.182411      12.870441           0.022580
          137              O       8.004418       4.734738      14.151628      -0.767350      45.754591 0.76678256E+03  0.20078737E+05                                10.178329                            8.606149      -0.027825       2.019145                    0.995510      30.158105      81.864271       0.645751       0.362224      -1.140139      -0.054375      -0.024008      -0.016620       0.061719       0.012566       0.005210       0.007028      -0.026735       0.105779      -0.036050      -0.001233       0.037283             11.274486       9.868938      -3.778173      -0.017226      17.208778       0.703684       6.745743           0.016803
          138              O       1.172245       2.130836      10.155342      -0.766571      43.565361 0.76069404E+03  0.19910757E+05                                 9.843253                            8.593895      -0.101007       1.987985                    0.995382      30.483424      83.153256       0.642728       0.364084      -1.136901       0.021932       0.082480      -0.014066       0.086498      -0.012207      -0.009712      -0.012585      -0.049733      -0.040659      -0.030662      -0.005945       0.036608             10.604278       9.018528       0.197231       3.396268       6.609509       0.203757      16.184798           0.030332
          139              O       1.027463       0.849276      12.334573      -0.824879      48.380979 0.94812051E+03  0.26275698E+05                                10.633256                            9.671551      -0.266278       1.908596                    0.995574      32.592857      92.104939       0.597387       0.369964      -1.130013       0.008040       0.018523       0.053834       0.057496      -0.004070       0.002928      -0.021480       0.013240       0.053692      -0.026302      -0.002715       0.029017             11.204395      10.725001       3.389330      -1.809311      13.629898      -1.754535       9.258286           0.029405
          140              O       1.375703       3.296169      12.379845      -0.736022      38.666158 0.65685514E+03  0.16533344E+05                                 9.016429                            7.890963       0.264530       2.113181                    0.997097      29.443581      78.140814       0.684531       0.355485      -1.146487       0.040679       0.092877      -0.035812       0.107533      -0.004238       0.027973      -0.006976      -0.052484       0.022207      -0.044906       0.014302       0.030604              9.743241       7.405836      -1.291689      -1.577597      11.798628       4.600594      10.025258           0.055416
          141              O       7.625139       7.814764       5.276250      -0.802858      46.848448 0.87905754E+03  0.23827521E+05                                10.311150                            9.231424      -0.115134       1.972547                    0.995083      31.374993      86.755895       0.621574       0.363539      -1.138684      -0.047611       0.013965       0.029964       0.057963       0.017933      -0.015561       0.005010      -0.038775       0.025767      -0.036598       0.014365       0.022233             10.946954       9.897833      -1.740340       2.158263       9.233184      -3.279825      13.709844           0.012215
          142              O       7.638429       7.586387       2.728669      -0.791268      44.402100 0.76404103E+03  0.19967745E+05                                 9.904718                            8.527712       0.152979       2.062856                    0.996996      30.584440      82.651884       0.656620       0.356927      -1.145566      -0.053406       0.015015      -0.049559       0.074389       0.013409       0.003735      -0.004213      -0.040162       0.070269      -0.036245       0.011722       0.024523             10.850961       9.522588      -2.438508      -2.424281      10.338796       5.059329      12.691500           0.011280
          143              O       7.869294       9.870154       3.798736      -0.793706      50.550472 0.84806536E+03  0.22816713E+05                                10.933253                            9.108950      -0.271124       1.930800                    0.994323      31.128139      86.179266       0.620503       0.366892      -1.134350      -0.009755      -0.014379      -0.025693       0.031016      -0.013356       0.004742      -0.009163       0.008760       0.119854      -0.034333      -0.007673       0.042006             12.193675      10.723368       4.220137       0.024892      18.814244      -0.626484       7.043412           0.007834
          144              O       1.273525       5.063029       2.078398      -0.787008      43.704559 0.85089254E+03  0.22892823E+05                                 9.856524                            9.104047      -0.093546       1.984435                    0.995139      31.074502      85.797938       0.623241       0.365280      -1.136543       0.051524       0.019184       0.070211       0.089176       0.013099       0.000811       0.007600      -0.031189       0.057283      -0.029984       0.006486       0.023498             10.273065       9.571643      -2.285197      -1.059522      12.417982       2.288682       8.829569           0.026574
          145              O       1.080352       3.856915      20.479425      -0.809291      49.150736 0.87339435E+03  0.23674804E+05                                10.702699                            9.233400      -0.199353       1.943124                    0.995064      31.640187      87.963196       0.617285       0.366053      -1.134851       0.047134      -0.024225      -0.008533       0.053678       0.006677      -0.016058      -0.004422      -0.058124      -0.019468      -0.035095       0.000982       0.034113             11.675250      10.537939      -0.217102       4.195343       7.167080      -0.584748      17.320730           0.017769
          146              O       1.066500       2.557003       2.059878      -0.766975      42.233344 0.72884004E+03  0.18860006E+05                                 9.631032                            8.371127       0.045888       2.032367                    0.996311      30.357133      82.136249       0.656492       0.360551      -1.140526       0.026415      -0.050014      -0.043360       0.071269      -0.008396       0.021989       0.018426      -0.046274       0.006167      -0.041089       0.007670       0.033419             10.484692       9.023702       2.483062      -2.340160      11.751595      -4.954567      10.678779           0.043088
          147              O       0.427703       8.461152       5.282424      -0.795215      47.555903 0.89521672E+03  0.24418180E+05                                10.478659                            9.374781      -0.244328       1.931084                    0.995089      31.544482      87.990687       0.609952       0.368150      -1.133154       0.012351       0.052506       0.032044       0.062739      -0.015869       0.009994       0.013253      -0.019636       0.022518      -0.028923       0.008252       0.020672             11.141129       9.706309       2.028174      -2.628044      10.003449      -3.159706      13.713629           0.018943
          148              O       0.399567       8.289869       2.763652      -0.784972      45.006798 0.77700603E+03  0.20426334E+05                                10.053074                            8.649717      -0.014059       2.008542                    0.996208      30.793400      83.919086       0.645252       0.361086      -1.140343       0.013985       0.058555      -0.054415       0.081150      -0.014591      -0.003224      -0.016532      -0.006327       0.079559      -0.031254      -0.001735       0.032990             11.003300       9.025066       2.242040       2.292728      11.114422       5.182388      12.870412           0.022568
          149              O       1.633214       0.362956       3.862528      -0.767339      45.753563 0.76676363E+03  0.20078154E+05                                10.178299                            8.606137      -0.027825       2.019145                    0.995510      30.157580      81.863146       0.645740       0.362232      -1.140131       0.054372       0.023998      -0.016622       0.061713       0.012559      -0.005224      -0.007022      -0.026743       0.105972      -0.036081      -0.001262       0.037343             11.274437       9.868869      -3.778131       0.017226      17.208707      -0.703686       6.745734           0.016764
          150              O       8.465387       2.966858      20.444442      -0.766577      43.565208 0.76069090E+03  0.19910664E+05                                 9.843266                            8.593907      -0.100991       1.987989                    0.995382      30.483291      83.153009       0.642724       0.364086      -1.136899      -0.021931      -0.082477      -0.014059       0.086493      -0.012214       0.009709       0.012576      -0.049779      -0.040693      -0.030670      -0.005962       0.036632             10.604293       9.018521       0.197234      -3.396265       6.609514      -0.203760      16.184843           0.030327
          151              O       8.610169       4.248418       2.045473      -0.824874      48.379949 0.94809709E+03  0.26274908E+05                                10.633175                            9.671488      -0.266263       1.908603                    0.995575      32.592381      92.103583       0.597383       0.369969      -1.130009      -0.008039      -0.018526       0.053838       0.057501      -0.004077      -0.002920       0.021462       0.013231       0.053716      -0.026288      -0.002720       0.029008             11.204295      10.724878       3.389282       1.809295      13.629769       1.754524       9.258238           0.029382
          152              O       8.261929       1.801525       2.090745      -0.736007      38.664922 0.65682954E+03  0.16532565E+05                                 9.016356                            7.890906       0.264517       2.113184                    0.997097      29.442728      78.138655       0.684520       0.355494      -1.146478      -0.040681      -0.092871      -0.035817       0.107531      -0.004236      -0.027985       0.007002      -0.052467       0.022224      -0.044910       0.014283       0.030627              9.743157       7.405764      -1.291675       1.577585      11.798509      -4.600551      10.025199           0.055369
          153              F      -0.076803       0.935937       6.082916      -0.598985      29.779300 0.55295034E+03  0.13123457E+05                                 7.421202                            7.183975       0.203794       2.188646                    0.994311      24.347496      59.601472       0.737342       0.350005      -1.169201       0.013278      -0.058652      -0.013978       0.061739       0.000264      -0.000222       0.000287       0.003658      -0.075255      -0.025089       0.010697       0.014391              7.697938       6.347362      -0.262351       0.087673       7.360495      -0.158668       9.385955           0.000944
          154              F      -0.446666       4.161757      16.372016      -0.598986      29.779577 0.55295718E+03  0.13123661E+05                                 7.421252                            7.184021       0.203767       2.188634                    0.994311      24.347606      59.601862       0.737340       0.350006      -1.169200      -0.013277       0.058655      -0.013974       0.061741       0.000264       0.000221      -0.000286       0.003659      -0.075261      -0.025091       0.010698       0.014393              7.697993       6.347412      -0.262355      -0.087674       7.360551       0.158667       9.386015           0.000971
          155              F      -0.970134       9.259450      14.495284      -0.598987      29.779770 0.55296182E+03  0.13123801E+05                                 7.421287                            7.184054       0.203754       2.188628                    0.994311      24.347676      59.602122       0.737338       0.350006      -1.169200      -0.013276       0.058654       0.013976       0.061740       0.000264      -0.000222       0.000287       0.003660      -0.075261      -0.025091       0.010697       0.014394              7.698031       6.347441      -0.262358       0.087672       7.360587      -0.158667       9.386067           0.000969
          156              F      -0.600271       6.033630       4.206184      -0.598985      29.779253 0.55294918E+03  0.13123423E+05                                 7.421197                            7.183969       0.203794       2.188647                    0.994311      24.347472      59.601405       0.737342       0.350006      -1.169200       0.013278      -0.058654       0.013977       0.061741       0.000264       0.000222      -0.000287       0.003658      -0.075258      -0.025089       0.010698       0.014392              7.697933       6.347357      -0.262351      -0.087672       7.360485       0.158663       9.385956           0.000943

******************************************************
Auxiliary information for the entire system
The total spin magnetic moment of the unit cell is   1.961247
The total net atomic charge of the unit cell is   -0.000001
Accuracy of reproducing the electrostatic potential in the unit cell:
  The inner radius (bohr) =    5.0000
  The outer radius (bohr) =   12.0000
  Valid grid points have density less than (e/(bohr^3)) =    0.0001
  The number of valid grid points were=        19444
  The rms potential error without charges in kcal/mol is=      4.84406
  The rms potential error with partial charges in kcal/mol is=      0.70410
  The RRMSE value at monopole order=      0.14535
  The rms potential error with partial charges and cloud penetration in kcal/mol is=      0.68754
  The RRMSE value at monopole order with cloud penetration is=      0.14194
  The rms potential error with partial charges and atomic dipoles in kcal/mol is=      0.40412
  The RRMSE value at dipole order=      0.08343
  The rms potential error with partial charges, atomic dipoles and cloud penetration in kcal/mol is=      0.38360
  The RRMSE value at dipole order with cloud penetration=      0.07919

******************************************************
The electron densities and ab initio electrostatic potential were computed in VASP using the PBE functional and
projector augmented wave method. See the main text of the journal article for a description of computational details.
The atomic charges, dipoles, and quadrupoles were computed with the DDEC6 method as described in
(a) T. A. Manz and N. Gabaldon Limas, RSC Adv. 6 (2016) 47771-47801 DOI: 10.1039/c6ra04656h
(b) N. Gabaldon Limas and T. A. Manz, RSC Adv. 8 (2018) 2678-2707 DOI: 10.1039/c7ra11829e.
For each atom in the material, the electron cloud parameters were fit to the spherically averaged atom-in-material
electron density using radial positions for which this density was between 10^-4 and 10^-2 electrons per cubic bohr.
The polarizabilities, dispersion coefficients, and quantum Drude oscillator (QDO) parameters were fit using the MCLF method.
The magnetic structure of the system was optimized in VASP from the default ferromagnetic initial guess using spin polarization.
The atomic spin moments (ASMs) were computed on this optimized magnetic structure using the DDEC6 partition as inputs
to the method of T. A. Manz and D. S. Sholl, J. Chem. Theory Comput. 7 (2011) 4146-4164 DOI: 10.1021/ct200539n.
The RMSE and RRMSE were computed using a uniform grid with Ewald summation.
