# Supplementary material for: A collection of forcefield precursors for metal–organic frameworks
Source: RSC Adv. 2019 Nov 13;9(63):36492–507. doi: 10.1039/c9ra07327b (PMC9075174; doi:10.1039/c9ra07327b)
Supplement: RA-009-C9RA07327B-s6274 [file RA-009-C9RA07327B-s6274.xyz]

   72
jmolscript: load "" {1 1 1} spacegroup "x,y,z" unitcell [{     12.320200     0.000000     0.000000 }, {      6.160075    11.007220     0.000000 }, {      6.160075     0.000004    11.007220 }]
In     6.160152     4.137944     0.000000     1.606331
In    12.320123     6.869276     0.000000     1.604774
In    15.400216     5.503614     9.641664     1.604753
In    15.400234     5.503610     1.365556     1.606335
H     10.241754     4.911424     7.421068     0.120406
H     10.241760     6.095800     3.586152     0.119488
H     13.321788     9.089766    10.415032     0.120665
H     13.321827     1.917458     0.592188     0.122006
H     17.478640     1.917462    10.415032     0.119491
H     17.478646     9.089762     0.592188     0.120406
H      8.238498     4.911423     3.586152     0.122002
H      8.238487     6.095801     7.421068     0.120664
H     10.780138     6.135428    10.375406     0.435441
H     10.780163     4.871796     0.631814     0.435346
H      7.700110     6.135425     0.631814     0.435479
H     20.020290     4.871799    10.375406     0.435477
H     13.725910     5.503612     5.503610     0.136588
H      4.485785     0.000000     0.000000     0.136607
H      7.834415     0.000000     0.000000     0.136587
H     17.074540     5.503612     5.503610     0.136609
C     10.704995     5.160848     6.653864    -0.157872
C     12.092249     5.185174     6.671146    -0.011396
C     12.828502     4.918359     7.938517     0.619525
C     10.704999     5.846376     4.353356    -0.155881
C     12.092253     5.822050     4.336074    -0.012128
C     12.828511     6.088865     3.068703     0.618656
C     13.785025     9.856969    10.664455    -0.157980
C     15.172280     9.839688    10.688781    -0.011503
C     15.908538     8.572317    10.421966     0.618807
C      1.464868     1.150255     0.342765    -0.161146
C      2.852123     1.167536     0.318439    -0.010579
C      3.588375     2.434907     0.585254     0.619795
C     17.015401     1.150258    10.664455    -0.155877
C     15.628147     1.167540    10.688781    -0.012131
C     14.891889     2.434911    10.421966     0.618658
C     17.015405     9.856966     0.342765    -0.157868
C     15.628151     9.839684     0.318439    -0.011397
C     14.891898     8.572313     0.585254     0.619519
C      7.775257     5.160847     4.353356    -0.161154
C      6.388002     5.185173     4.336074    -0.010579
C      5.651750     4.918357     3.068703     0.619805
C      7.775250     5.846377     6.653864    -0.157983
C     18.708195     5.822051     6.671146    -0.011500
C     17.971937     6.088867     7.938517     0.618804
C      9.995353     5.503612     5.503610     0.079796
C     12.795735     5.503612     5.503610    -0.113148
C      0.755228     0.000000     0.000000     0.081978
C      3.555610     0.000000     0.000000    -0.113314
C     11.564972     0.000000     0.000000     0.079797
C      8.764590     0.000000     0.000000    -0.113147
C      8.484897     5.503612     5.503610     0.081977
C     18.004715     5.503612     5.503610    -0.113314
O     12.258939     4.224464     8.815132    -0.588883
O     13.993745     5.437239     8.014687    -0.569059
O     12.258948     6.782760     2.192088    -0.587491
O     13.993757     5.569985     2.992533    -0.569755
O     15.338979     7.695701     9.728071    -0.588392
O     17.073782     8.496147    10.940846    -0.569373
O      3.018808     3.311523     1.279149    -0.587693
O      4.753620     2.511077     0.066374    -0.570583
O     15.461452     3.311526     9.728071    -0.587466
O     13.726643     2.511081    10.940846    -0.569770
O     15.461461     7.695698     1.279149    -0.588868
O     13.726655     8.496143     0.066374    -0.569042
O      6.221317     4.224462     2.192088    -0.587696
O     16.806705     5.437238     2.992533    -0.570606
O     18.541496     6.782762     8.815132    -0.588391
O     16.806693     5.569986     8.014687    -0.569368
O      4.620063     5.514617    -0.011007    -0.970030
O     10.780163     5.492603     0.011007    -0.969742
O      7.700112     5.514617     0.011007    -0.970218
O     13.860213     5.492603    -0.011007    -0.970250

The following XYZ coordinates are in angstroms. Other properties are in atomic units.
The sperically averaged electron density of each atom fit to a function of the form exp(a - br)
eigen_1, eigen_2 and eigen_3 are the three eigenvalues of traceless quadrupole moment tensor
  atom number  atomic symbol              X              Y              Z     net charge C6 coefficient C8 coefficient C10 coefficient fluctuating dipole atomic polarizability isotropic forcefield polarizability              a              b squared Pearson coefficient          <r^3>          <r^4>         wp_QDO          m_QDO          q_QDO       dipole_x       dipole_y       dipole_z         dipole            Qxy            Qxz            Qyz     Q(x^2-y^2)  Q(3z^2 - R^2)        eigen_1        eigen_2        eigen_3 static polarizability      alpha(xx)      alpha(xy)      alpha(xz)      alpha(yy)      alpha(yz)      alpha(zz) atomic spin moment
            1             In       6.160152       4.137944       0.000000       1.606331     153.666955 0.32757932E+04  0.11572528E+06                                18.902994                           15.216199       0.713793       1.985487                    0.998145      68.784132     176.199152       0.654135       0.265050      -1.313663       0.000214      -0.000969      -0.000145       0.001003       0.000210       0.054655      -0.000090      -0.073570      -0.066432      -0.078613       0.030756       0.047858             23.095884      27.929716       0.003814      -3.845545      19.519364      -0.000556      21.838572          -0.000000
            2             In      12.320123       6.869276       0.000000       1.604774     153.812452 0.32799151E+04  0.11591019E+06                                18.915124                           15.226166       0.714147       1.985307                    0.998124      68.828553     176.357059       0.653879       0.265063      -1.313613      -0.000379       0.001444      -0.000006       0.001493      -0.000103      -0.055465       0.000174      -0.072941      -0.065068      -0.079157       0.031839       0.047318             23.110334      27.948999      -0.001687       3.850979      19.527953       0.000035      21.854051          -0.000000
            3             In      15.400216       5.503614       9.641664       1.604753     153.811706 0.32799580E+04  0.11591209E+06                                18.915028                           15.226236       0.714119       1.985288                    0.998123      68.828921     176.358359       0.653879       0.265062      -1.313614       0.000379       0.000072      -0.001475       0.001525      -0.055428      -0.000058       0.000188      -0.004043       0.141899      -0.079115       0.031813       0.047302             23.110082      27.948727       3.851071      -0.001631      21.854169       0.000111      19.527350           0.000000
            4             In      15.400234       5.503610       1.365556       1.606335     153.666988 0.32758572E+04  0.11572823E+06                                18.903048                           15.216397       0.713701       1.985457                    0.998145      68.784356     176.200877       0.654127       0.265051      -1.313659      -0.000208       0.000094       0.000969       0.000995       0.054680       0.000257      -0.000062      -0.003630       0.143551      -0.078636       0.030784       0.047852             23.095789      27.929446      -3.845475       0.003865      21.839036      -0.000599      19.518886          -0.000001
            5              H      10.241754       4.911424       7.421068       0.120406       1.144075 0.84516416E+01  0.83672115E+02                                 1.767471                            1.669829      -1.155636       2.334017                    0.996566       3.480087       9.614989       0.500071       1.237184      -0.718762      -0.018331      -0.014692       0.028920       0.037259       0.005469      -0.007655      -0.004347       0.008334       0.009891      -0.008563      -0.004546       0.013109              1.811875       1.871522       0.050031      -0.260435       1.400144      -0.229847       2.163959          -0.000001
            6              H      10.241760       6.095800       3.586152       0.119488       1.145909 0.84652467E+01  0.83809815E+02                                 1.766295                            1.668741      -1.147645       2.336292                    0.996638       3.482453       9.610195       0.501512       1.233587      -0.719549      -0.018576       0.014857      -0.029131       0.037609      -0.005414       0.007852      -0.004362       0.008680       0.010421      -0.008720      -0.004631       0.013352              1.810637       1.870248      -0.050014       0.260381       1.399301      -0.229658       2.162362          -0.000001
            7              H      13.321788       9.089766      10.415032       0.120665       1.142994 0.84411308E+01  0.83534261E+02                                 1.765605                            1.668191      -1.157897       2.333092                    0.996583       3.477936       9.604172       0.500634       1.236295      -0.718959      -0.018486      -0.028583      -0.014863       0.037144       0.007762       0.005387       0.004290      -0.001162      -0.017985      -0.008655      -0.004548       0.013204              1.809908       1.869455       0.259959       0.049924       2.161363       0.229442       1.398906          -0.000001
            8              H      13.321827       1.917458       0.592188       0.122006       1.143804 0.84533265E+01  0.83731835E+02                                 1.770870                            1.672877      -1.170906       2.328248                    0.996442       3.480128       9.632172       0.498094       1.241458      -0.717810      -0.018295       0.028201       0.014379       0.036562      -0.007751      -0.005401       0.004242      -0.001056      -0.017434      -0.008514      -0.004602       0.013116              1.815469       1.875420      -0.260985      -0.050130       2.168502       0.230487       1.402484          -0.000001
            9              H      17.478640       1.917462      10.415032       0.119491       1.145887 0.84650377E+01  0.83807178E+02                                 1.766270                            1.668718      -1.147618       2.336307                    0.996639       3.482407       9.610017       0.501517       1.233583      -0.719550       0.018577       0.029132      -0.014857       0.037610       0.007852      -0.005414      -0.004362      -0.000871      -0.018231      -0.008720      -0.004632       0.013352              1.810611       1.870223       0.260377      -0.050014       2.162327      -0.229652       1.399283          -0.000001
           10              H      17.478646       9.089762       0.592188       0.120406       1.144075 0.84516348E+01  0.83672004E+02                                 1.767469                            1.669827      -1.155639       2.334016                    0.996566       3.480083       9.614965       0.500073       1.237181      -0.718763       0.018331      -0.028920       0.014692       0.037259      -0.007656       0.005469      -0.004347      -0.000778      -0.017444      -0.008563      -0.004546       0.013109              1.811873       1.871521      -0.260436       0.050032       2.163955      -0.229846       1.400142          -0.000001
           11              H       8.238498       4.911423       3.586152       0.122002       1.143825 0.84535305E+01  0.83734378E+02                                 1.770892                            1.672898      -1.170926       2.328235                    0.996442       3.480174       9.632336       0.498091       1.241457      -0.717809       0.018295      -0.014379      -0.028200       0.036561      -0.005401      -0.007751       0.004242       0.008190       0.010301      -0.008515      -0.004601       0.013116              1.815491       1.875441      -0.050129      -0.260988       1.402500       0.230492       2.168533          -0.000001
           12              H       8.238487       6.095801       7.421068       0.120664       1.143012 0.84413056E+01  0.83536473E+02                                 1.765627                            1.668211      -1.157921       2.333080                    0.996583       3.477974       9.604324       0.500629       1.236299      -0.718958       0.018486       0.014863       0.028583       0.037143       0.005387       0.007762       0.004290       0.008412       0.010734      -0.008655      -0.004548       0.013203              1.809931       1.869477       0.049924       0.259963       1.398922       0.229448       2.161394          -0.000001
           13              H      10.780138       6.135428      10.375406       0.435441       0.459765 0.29111402E+01  0.22918763E+02                                 1.132600                            1.122879      -1.243158       2.490839                    0.999895       2.186380       6.085146       0.479010       1.624179      -0.646886       0.000001       0.022815      -0.022816       0.032266      -0.001401      -0.001402      -0.012480      -0.007236       0.007239      -0.010733      -0.004160       0.014892              1.140313       1.053395      -0.016203      -0.016208       1.183770      -0.115959       1.183773           0.000000
           14              H      10.780163       4.871796       0.631814       0.435346       0.459801 0.29109162E+01  0.22913241E+02                                 1.131967                            1.122264      -1.240176       2.492194                    0.999911       2.185741       6.079993       0.479576       1.622526      -0.647144       0.000001      -0.022829       0.022828       0.032285       0.001429       0.001430      -0.012524      -0.007245       0.007247      -0.010794      -0.004145       0.014939              1.139671       1.052870       0.016183       0.016185       1.183073      -0.115806       1.183072           0.000000
           15              H       7.700110       6.135425       0.631814       0.435479       0.460849 0.29208201E+01  0.23017871E+02                                 1.135006                            1.125236      -1.245286       2.489845                    0.999882       2.190643       6.103345       0.478115       1.625599      -0.646637      -0.000267       0.022784       0.022771       0.032214       0.001360      -0.001459       0.012502      -0.007500       0.007529      -0.010698      -0.004307       0.015005              1.142757       1.055591       0.016291      -0.016287       1.186338       0.116284       1.186343           0.000000
           16              H      20.020290       4.871799      10.375406       0.435477       0.460866 0.29209681E+01  0.23019344E+02                                 1.135038                            1.125266      -1.245240       2.489875                    0.999882       2.190683       6.103510       0.478107       1.625605      -0.646636       0.000265      -0.022772      -0.022785       0.032215      -0.001459       0.001360       0.012499      -0.007511       0.007481      -0.010696      -0.004305       0.015001              1.142789       1.055620      -0.016284       0.016295       1.186376       0.116288       1.186372           0.000000
           17              H      13.725910       5.503612       5.503610       0.136588       1.019627 0.72494697E+01  0.69073418E+02                                 1.640130                            1.549077      -1.097127       2.378050                    0.997592       3.276933       8.883545       0.517881       1.241284      -0.718129       0.043649       0.000046       0.000027       0.043649      -0.000033      -0.000014      -0.005370       0.020849      -0.032862      -0.014103      -0.001798       0.015901              1.679670       2.188260       0.000010      -0.000019       1.253728      -0.039414       1.597023          -0.000001
           18              H       4.485785       0.000000       0.000000       0.136607       1.019549 0.72484422E+01  0.69059755E+02                                 1.639903                            1.548850      -1.095299       2.378817                    0.997642       3.276584       8.881751       0.517989       1.241096      -0.718171       0.043617       0.000062       0.000038       0.043617      -0.000020      -0.000025       0.005220       0.026872      -0.014919      -0.013976      -0.001947       0.015922              1.679440       2.188016      -0.000002      -0.000004       1.596747       0.039394       1.253558          -0.000001
           19              H       7.834415       0.000000       0.000000       0.136587       1.019632 0.72495107E+01  0.69073884E+02                                 1.640132                            1.549079      -1.097129       2.378048                    0.997592       3.276942       8.883565       0.517882       1.241280      -0.718130      -0.043648      -0.000026      -0.000046       0.043648      -0.000015      -0.000033      -0.005370       0.026856      -0.014840      -0.014104      -0.001798       0.015902              1.679673       2.188262      -0.000020       0.000010       1.597027      -0.039414       1.253729          -0.000001
           20              H      17.074540       5.503612       5.503610       0.136609       1.019543 0.72483861E+01  0.69059121E+02                                 1.639900                            1.548848      -1.095291       2.378823                    0.997642       3.276571       8.881724       0.517987       1.241102      -0.718170      -0.043617      -0.000038      -0.000062       0.043617      -0.000025      -0.000019       0.005219       0.020896      -0.032844      -0.013975      -0.001947       0.015922              1.679438       2.188014      -0.000004      -0.000002       1.253557       0.039394       1.596743          -0.000001
           21              C      10.704995       5.160848       6.653864      -0.157872      37.288163 0.44818699E+03  0.10644329E+05                                 9.775193                            7.121716      -0.020727       1.957387                    0.999571      30.180121      87.930476       0.607723       0.424367      -1.056498       0.016848      -0.009595      -0.010949       0.022267       0.008443      -0.032613       0.003982      -0.060473      -0.023863      -0.051949       0.016569       0.035379             11.870396      17.156733      -0.711204       3.696741       5.272747      -1.986829      13.181708          -0.000002
           22              C      12.092249       5.185174       6.671146      -0.011396      41.028719 0.42004028E+03  0.96887942E+04                                10.194703                            6.725778       0.012445       2.011319                    0.999196      26.695942      73.469436       0.657509       0.403855      -1.083642      -0.023107       0.001632      -0.041848       0.047831       0.011882      -0.005650      -0.007786      -0.013946      -0.052659      -0.019786      -0.004934       0.024719             13.627369      15.144827      -0.433028       4.066081       5.595549      -2.952576      20.141732          -0.000003
           23              C      12.828502       4.918359       7.938517       0.619525      25.653647 0.24954099E+03  0.51458560E+04                                 7.976811                            5.572631       0.032430       2.069629                    0.999461      21.880440      60.409724       0.636474       0.466670      -1.026397       0.038207      -0.026540       0.044412       0.064316      -0.047500      -0.049801       0.052971      -0.081658      -0.152763      -0.088328      -0.028655       0.116983             10.103205      10.613421       1.244666       3.182650       5.808492      -2.544973      13.887701          -0.000001
           24              C      10.704999       5.846376       4.353356      -0.155881      37.221909 0.44723051E+03  0.10615954E+05                                 9.765805                            7.115788      -0.025311       1.956366                    0.999588      30.144721      87.804278       0.607761       0.424567      -1.056373       0.016773       0.009678       0.010441       0.022000      -0.008164       0.032314       0.003616      -0.060511      -0.024069      -0.051588       0.016222       0.035366             11.858127      17.139060       0.710318      -3.691247       5.268140      -1.984596      13.167181          -0.000001
           25              C      12.092253       5.822050       4.336074      -0.012128      41.028207 0.42006151E+03  0.96890992E+04                                10.193334                            6.724988       0.012901       2.011599                    0.999153      26.697271      73.464782       0.657710       0.403740      -1.083754      -0.022889      -0.001646       0.041494       0.047417      -0.011506       0.005293      -0.007858      -0.014578      -0.052193      -0.019572      -0.004876       0.024449             13.625463      15.143056       0.433597      -4.068004       5.594733      -2.951761      20.138601          -0.000003
           26              C      12.828511       6.088865       3.068703       0.618656      25.703412 0.25009689E+03  0.51602941E+04                                 7.986767                            5.578747       0.029420       2.068166                    0.999481      21.907381      60.505566       0.636127       0.466655      -1.026385       0.039389       0.025475      -0.044504       0.064661       0.047635       0.049883       0.053198      -0.079562      -0.152950      -0.088243      -0.028537       0.116781             10.116708      10.626923      -1.245589      -3.188446       5.814832      -2.548792      13.908368          -0.000000
           27              C      13.785025       9.856969      10.664455      -0.157980      37.297679 0.44835249E+03  0.10649117E+05                                 9.777336                            7.123443      -0.021595       1.957054                    0.999591      30.182317      87.937038       0.607604       0.424416      -1.056480       0.017900       0.010435      -0.009811       0.022925       0.032110       0.007560      -0.004429      -0.018160       0.104528      -0.051666       0.015895       0.035771             11.873067      17.159388      -3.699503      -0.712113      13.185897       1.987595       5.273915          -0.000002
           28              C      15.172280       9.839688      10.688781      -0.011503      41.007805 0.41986130E+03  0.96832663E+04                                10.189900                            6.723302       0.015406       2.012356                    0.999137      26.691354      73.442392       0.657808       0.403730      -1.083767      -0.021817       0.040909       0.001703       0.046394       0.004901       0.011134       0.007579       0.017368       0.045184      -0.018294      -0.004994       0.023288             13.620035      15.135971      -4.065368      -0.433386      20.131098       2.950738       5.593035          -0.000003
           29              C      15.908538       8.572317      10.421966       0.618807      25.681813 0.24986013E+03  0.51540638E+04                                 7.981972                            5.575825       0.028669       2.068207                    0.999457      21.895774      60.460832       0.636357       0.466608      -1.026435       0.039263      -0.045847      -0.026159       0.065786       0.049889      -0.046994      -0.053065       0.036235       0.197475      -0.088449      -0.028051       0.116500             10.110142      10.620746      -3.185714       1.245111      13.898110       2.546735       5.811569          -0.000000
           30              C       1.464868       1.150255       0.342765      -0.161146      37.378481 0.44950022E+03  0.10683120E+05                                 9.787077                            7.129103      -0.019422       1.957199                    0.999598      30.231340      88.105423       0.607809       0.424005      -1.056744       0.017638      -0.011794       0.009266       0.023153      -0.032389      -0.008020      -0.004547      -0.018910       0.109422      -0.052914       0.015442       0.037472             11.885939      17.179000       3.701341       0.711588      13.200413       1.989814       5.278402          -0.000002
           31              C       2.852123       1.167536       0.318439      -0.010579      41.007679 0.41983489E+03  0.96827493E+04                                10.190686                            6.723736       0.014660       2.012096                    0.999149      26.690780      73.447219       0.657676       0.403807      -1.083688      -0.023204      -0.041939      -0.001591       0.047957      -0.005599      -0.011587       0.007410       0.018133       0.046752      -0.019037      -0.005079       0.024116             13.620967      15.142261       4.063826       0.432185      20.127665       2.949498       5.592974          -0.000003
           32              C       3.588375       2.434907       0.585254       0.619795      25.650512 0.24950745E+03  0.51449856E+04                                 7.976387                            5.572499       0.030577       2.069082                    0.999468      21.877418      60.400104       0.636440       0.466711      -1.026376       0.039972       0.044266       0.025741       0.064961      -0.049381       0.047327      -0.052791       0.037689       0.196877      -0.088184      -0.028144       0.116328             10.102493      10.614663       3.183027      -1.244864      13.884871       2.544011       5.807945          -0.000000
           33              C      17.015401       1.150258      10.664455      -0.155877      37.221617 0.44722620E+03  0.10615819E+05                                 9.765742                            7.115746      -0.025296       1.956373                    0.999588      30.144535      87.803438       0.607764       0.424566      -1.056374      -0.016773      -0.010442      -0.009678       0.022001       0.032316      -0.008165       0.003617      -0.018220       0.102806      -0.051590       0.016223       0.035367             11.858060      17.139008      -3.691233       0.710300      13.167064      -1.984563       5.268109          -0.000002
           34              C      15.628147       1.167540      10.688781      -0.012131      41.028125 0.42006022E+03  0.96890580E+04                                10.193309                            6.724972       0.012918       2.011606                    0.999153      26.697223      73.464512       0.657711       0.403739      -1.083755       0.022889      -0.041496       0.001646       0.047419       0.005291      -0.011507      -0.007858       0.018810       0.047957      -0.019572      -0.004876       0.024448             13.625441      15.143096      -4.068066       0.433590      20.138518      -2.951705       5.594707          -0.000003
           35              C      14.891889       2.434911      10.421966       0.618658      25.703439 0.25009728E+03  0.51602998E+04                                 7.986757                            5.578741       0.029414       2.068163                    0.999481      21.907332      60.505245       0.636129       0.466654      -1.026386      -0.039395       0.044499      -0.025472       0.064660       0.049887       0.047632       0.053198       0.036704       0.195829      -0.088252      -0.028530       0.116781             10.116710      10.626997      -3.188541      -1.245589      13.908342      -2.548723       5.814790          -0.000000
           36              C      17.015405       9.856966       0.342765      -0.157868      37.287983 0.44818436E+03  0.10644249E+05                                 9.775161                            7.121694      -0.020728       1.957388                    0.999571      30.180022      87.930080       0.607724       0.424367      -1.056498      -0.016848       0.010950       0.009595       0.022267      -0.032613       0.008444       0.003985      -0.018303       0.102654      -0.051951       0.016567       0.035384             11.870363      17.156726       3.696711      -0.711187      13.181635      -1.986805       5.272728          -0.000002
           37              C      15.628151       9.839684       0.318439      -0.011397      41.028816 0.42004138E+03  0.96888251E+04                                10.194714                            6.725784       0.012439       2.011317                    0.999196      26.695981      73.469546       0.657509       0.403855      -1.083642       0.023109       0.041849      -0.001632       0.047834      -0.005652       0.011881      -0.007785       0.019353       0.047260      -0.019786      -0.004934       0.024720             13.627387      15.144906       4.066091      -0.433016      20.141713      -2.952541       5.595542          -0.000003
           38              C      14.891898       8.572313       0.585254       0.619519      25.653907 0.24954319E+03  0.51459127E+04                                 7.976863                            5.572656       0.032461       2.069638                    0.999461      21.880517      60.410003       0.636472       0.466670      -1.026397      -0.038208      -0.044414       0.026542       0.064318      -0.049793      -0.047498       0.052969       0.035546       0.198859      -0.088318      -0.028658       0.116977             10.103280      10.613577       3.182659       1.244694      13.887762      -2.544956       5.808503          -0.000000
           39              C       7.775257       5.160847       4.353356      -0.161154      37.378930 0.44950665E+03  0.10683316E+05                                 9.787157                            7.129156      -0.019438       1.957191                    0.999598      30.231606      88.106503       0.607806       0.424005      -1.056743      -0.017637      -0.009265       0.011796       0.023153      -0.008021      -0.032390      -0.004546      -0.064160      -0.026344      -0.052913       0.015444       0.037468             11.886026      17.179081       0.711607       3.701365       5.278444       1.989855      13.200554          -0.000002
           40              C       6.388002       5.185173       4.336074      -0.010579      41.007728 0.41983610E+03  0.96827865E+04                                10.190700                            6.723750       0.014655       2.012094                    0.999149      26.690817      73.447409       0.657674       0.403808      -1.083687       0.023200       0.001593       0.041939       0.047955      -0.011589      -0.005595       0.007410      -0.014300      -0.050578      -0.019036      -0.005079       0.024115             13.620967      15.142218       0.432192       4.063781       5.592994       2.949544      20.127690          -0.000003
           41              C       5.651750       4.918357       3.068703       0.619805      25.650193 0.24950426E+03  0.51449017E+04                                 7.976316                            5.572460       0.030522       2.069067                    0.999468      21.877269      60.399518       0.636443       0.466710      -1.026377      -0.039974      -0.025742      -0.044268       0.064963       0.047331      -0.049384      -0.052791      -0.079595      -0.154964      -0.088185      -0.028147       0.116331             10.102385      10.614498      -1.244852       3.182952       5.807926       2.544027      13.884732          -0.000000
           42              C       7.775250       5.846377       6.653864      -0.157983      37.297922 0.44835574E+03  0.10649219E+05                                 9.777389                            7.123475      -0.021610       1.957049                    0.999591      30.182450      87.937670       0.607601       0.424417      -1.056479      -0.017899       0.009809      -0.010435       0.022924       0.007561       0.032108      -0.004430      -0.061341      -0.025020      -0.051664       0.015895       0.035769             11.873125      17.159435      -0.712135      -3.699525       5.273944       1.987629      13.185995          -0.000002
           43              C      18.708195       5.822051       6.671146      -0.011500      41.007854 0.41986240E+03  0.96833021E+04                                10.189923                            6.723320       0.015389       2.012351                    0.999137      26.691384      73.442617       0.657806       0.403731      -1.083766       0.021816      -0.001705      -0.040908       0.046393       0.011134       0.004901       0.007578      -0.013906      -0.048642      -0.018293      -0.004994       0.023287             13.620053      15.135970      -0.433408      -4.065363       5.593061       2.950790      20.131128          -0.000002
           44              C      17.971937       6.088867       7.938517       0.618804      25.681752 0.24986038E+03  0.51540701E+04                                 7.981951                            5.575821       0.028581       2.068177                    0.999458      21.895828      60.460995       0.636358       0.466607      -1.026436      -0.039257       0.026157       0.045849       0.065784      -0.046996       0.049891      -0.053065      -0.080618      -0.153074      -0.088447      -0.028053       0.116500             10.110094      10.620611       1.245080      -3.185655       5.811589       2.546796      13.898083          -0.000000
           45              C       9.995353       5.503612       5.503610       0.079796      40.362446 0.40832468E+03  0.93731925E+04                                10.191327                            6.704203      -0.069996       1.988672                    0.999202      26.202829      72.467649       0.646404       0.412781      -1.075320       0.003437      -0.000104       0.000216       0.003445       0.000153       0.000147       0.008148       0.021674       0.000630      -0.015239       0.004501       0.010738             13.520863      22.342735      -0.000156       0.002550       5.353454      -1.793154      12.866400          -0.000003
           46              C      12.795735       5.503612       5.503610      -0.113148      37.076141 0.43894345E+03  0.10356714E+05                                 9.753416                            7.069953      -0.076253       1.948050                    0.999417      29.419868      85.061343       0.607907       0.427027      -1.056265      -0.016001       0.000129      -0.000694       0.016016      -0.000001       0.000043       0.014897      -0.024156      -0.150890      -0.052763       0.013070       0.039692             11.998114      11.034784       0.000444      -0.001584       5.402961      -2.877103      19.556597          -0.000003
           47              C       0.755228       0.000000       0.000000       0.081978      40.302983 0.40760093E+03  0.93528295E+04                                10.183913                            6.699754      -0.069636       1.989100                    0.999190      26.179226      72.397974       0.646375       0.412966      -1.075154       0.003552       0.000192       0.000301       0.003570       0.000152       0.000235      -0.007913       0.010941      -0.032745      -0.015076       0.004145       0.010931             13.510188      22.320290       0.002134      -0.000058      12.860057       1.792771       5.350217          -0.000003
           48              C       3.555610       0.000000       0.000000      -0.113314      37.057885 0.43872890E+03  0.10350254E+05                                 9.750376                            7.068272      -0.077019       1.947994                    0.999438      29.411109      85.026717       0.607981       0.427033      -1.056275      -0.016151      -0.000581      -0.000313       0.016164       0.000298       0.000117      -0.014959       0.063531       0.111879      -0.052895       0.013120       0.039775             11.993540      11.032503      -0.000834      -0.000308      19.547011       2.875289       5.401106          -0.000003
           49              C      11.564972       0.000000       0.000000       0.079797      40.362275 0.40832300E+03  0.93731410E+04                                10.191292                            6.704185      -0.069986       1.988676                    0.999202      26.202757      72.467316       0.646406       0.412781      -1.075321      -0.003436      -0.000215       0.000104       0.003445       0.000147       0.000153       0.008148       0.010521      -0.032823      -0.015239       0.004501       0.010738             13.520830      22.342709       0.002547      -0.000157      12.866339      -1.793141       5.353441          -0.000003
           50              C       8.764590       0.000000       0.000000      -0.113147      37.076066 0.43894257E+03  0.10356686E+05                                 9.753395                            7.069941      -0.076244       1.948053                    0.999417      29.419847      85.061201       0.607908       0.427027      -1.056266       0.016002       0.000695      -0.000129       0.016018       0.000039      -0.000002       0.014897       0.063368       0.111687      -0.052765       0.013070       0.039695             11.998086      11.034764      -0.001615       0.000450      19.556550      -2.877072       5.402942          -0.000003
           51              C       8.484897       5.503612       5.503610       0.081977      40.303139 0.40760229E+03  0.93528727E+04                                10.183947                            6.699771      -0.069647       1.989096                    0.999190      26.179301      72.398333       0.646373       0.412966      -1.075153      -0.003553      -0.000301      -0.000192       0.003571       0.000235       0.000152      -0.007913       0.021844      -0.000039      -0.015076       0.004145       0.010932             13.510218      22.320305      -0.000059       0.002127       5.350232       1.792791      12.860116          -0.000003
           52              C      18.004715       5.503612       5.503610      -0.113314      37.057873 0.43872914E+03  0.10350264E+05                                 9.750383                            7.068281      -0.077028       1.947992                    0.999438      29.411103      85.026777       0.607979       0.427034      -1.056275       0.016149       0.000312       0.000579       0.016162       0.000116       0.000302      -0.014960      -0.024169      -0.151226      -0.052892       0.013121       0.039771             11.993540      11.032519      -0.000313      -0.000850       5.401120       2.875318      19.546982          -0.000003
           53              O      12.258939       4.224464       8.815132      -0.588883      35.408099 0.50017289E+03  0.11811733E+05                                 8.557400                            6.903551       0.265094       2.133529                    0.996529      27.656592      72.112407       0.725866       0.357319      -1.140042       0.015319      -0.013040      -0.051335       0.055136      -0.019566      -0.054903      -0.002418      -0.096224      -0.013829      -0.086093       0.029829       0.056264             10.016454       7.236399       1.219722      -1.661985       7.501095      -4.242178      15.311870          -0.000003
           54              O      13.993745       5.437239       8.014687      -0.569059      38.140733 0.51349883E+03  0.12167693E+05                                 8.967667                            6.962017       0.323218       2.160989                    0.996680      27.195431      70.297321       0.730256       0.353966      -1.146367      -0.021029      -0.015982      -0.035470       0.044224       0.012927      -0.007315       0.048679       0.028055      -0.158333      -0.080090       0.031955       0.048134             10.768288      16.339586       2.852811       4.538256       6.325765       0.628607       9.639512          -0.000005
           55              O      12.258948       6.782760       2.192088      -0.587491      35.325136 0.49877189E+03  0.11770019E+05                                 8.542950                            6.892866       0.264283       2.133771                    0.996524      27.628253      72.004670       0.726611       0.357214      -1.140161       0.015713       0.012712       0.051781       0.055586       0.019858       0.055705      -0.002519      -0.095561      -0.010330      -0.086726       0.030933       0.055793              9.998110       7.224456      -1.217918       1.660829       7.488900      -4.233231      15.280976          -0.000003
           56              O      13.993757       5.569985       2.992533      -0.569755      38.156907 0.51372743E+03  0.12174750E+05                                 8.970917                            6.964179       0.323698       2.161138                    0.996692      27.199679      70.318414       0.730029       0.354029      -1.146290      -0.020702       0.015652       0.035894       0.044294      -0.012586       0.007534       0.048882       0.026982      -0.159384      -0.080376       0.032552       0.047825             10.772624      16.346849      -2.852739      -4.541342       6.327290       0.628634       9.643733          -0.000005
           57              O      15.338979       7.695701       9.728071      -0.588392      35.371912 0.49956239E+03  0.11793699E+05                                 8.551679                            6.899414       0.261745       2.132944                    0.996518      27.642307      72.063793       0.726072       0.357327      -1.140037       0.015204       0.051359      -0.013111       0.055144       0.054830      -0.019939       0.002106      -0.043005       0.149534      -0.086124       0.029985       0.056139             10.009045       7.231761       1.661775       1.218830      15.299479       4.237993       7.495896          -0.000003
           58              O      17.073782       8.496147      10.940846      -0.569373      38.130692 0.51332367E+03  0.12162626E+05                                 8.966501                            6.961148       0.325380       2.161796                    0.996712      27.191619      70.287090       0.730245       0.353999      -1.146330      -0.020840       0.036054      -0.016118       0.044654       0.006554       0.012915      -0.048710       0.093463       0.038421      -0.080154       0.031662       0.048492             10.766737      16.337832      -4.537504       2.851811       9.637701      -0.628286       6.324679          -0.000005
           59              O       3.018808       3.311523       1.279149      -0.587693      35.324687 0.49878972E+03  0.11770292E+05                                 8.542354                            6.892692       0.264671       2.133889                    0.996533      27.627367      71.996863       0.726683       0.357184      -1.140210       0.015608      -0.051851       0.012135       0.055492      -0.055689       0.019113       0.002554      -0.042771       0.150216      -0.086860       0.031088       0.055772              9.997279       7.224681      -1.659771      -1.217749      15.278552       4.232659       7.488605          -0.000003
           60              O       4.753620       2.511077       0.066374      -0.570583      38.201647 0.51440451E+03  0.12194960E+05                                 8.978431                            6.969138       0.320557       2.159929                    0.996682      27.214062      70.370442       0.729703       0.354066      -1.146246      -0.020168      -0.035854       0.015335       0.043902      -0.007316      -0.012742      -0.048677       0.092121       0.038135      -0.079722       0.032027       0.047695             10.782812      16.363168       4.547251      -2.856351       9.652946      -0.629825       6.332321          -0.000005
           61              O      15.461452       3.311526       9.728071      -0.587466      35.323034 0.49874173E+03  0.11769124E+05                                 8.542610                            6.892657       0.264462       2.133848                    0.996523      27.627548      72.002169       0.726622       0.357214      -1.140162      -0.015701      -0.051773      -0.012727       0.055579       0.055712       0.019867      -0.002530      -0.042629       0.148494      -0.086737       0.030946       0.055790              9.997650       7.224206       1.660692      -1.217862      15.280167      -4.232872       7.488577          -0.000003
           62              O      13.726643       2.511081      10.940846      -0.569770      38.156957 0.51372064E+03  0.12174550E+05                                 8.970914                            6.964121       0.323746       2.161156                    0.996691      27.199599      70.318130       0.730034       0.354027      -1.146291       0.020707      -0.035910      -0.015646       0.044307       0.007533      -0.012596       0.048890       0.093198       0.039244      -0.080391       0.032549       0.047841             10.772684      16.346959      -4.541590      -2.852705       9.643871       0.628672       6.327223          -0.000005
           63              O      15.461461       7.695698       1.279149      -0.588868      35.406971 0.50015439E+03  0.11811188E+05                                 8.557233                            6.903434       0.265201       2.133581                    0.996526      27.656098      72.110800       0.725870       0.357320      -1.140041      -0.015329       0.051327       0.013051       0.055134      -0.054895      -0.019558      -0.002429      -0.041212       0.151234      -0.086086       0.029837       0.056249             10.016237       7.236299      -1.662085       1.219723      15.311508      -4.241953       7.500905          -0.000003
           64              O      13.726655       8.496143       0.066374      -0.569042      38.140884 0.51349247E+03  0.12167519E+05                                 8.967754                            6.962020       0.322785       2.160863                    0.996676      27.195077      70.296610       0.730248       0.353971      -1.146362       0.021027       0.035447       0.015985       0.044206      -0.007289       0.012942       0.048680       0.093204       0.037024      -0.080087       0.031928       0.048159             10.768460      16.340054       4.538428       2.852849       9.639530       0.628628       6.325794          -0.000005
           65              O       6.221317       4.224462       2.192088      -0.587696      35.325024 0.49879146E+03  0.11770344E+05                                 8.542420                            6.892715       0.264877       2.133959                    0.996532      27.627331      71.996819       0.726680       0.357185      -1.140210      -0.015614      -0.012123       0.051845       0.055486       0.019104      -0.055689       0.002551      -0.096489      -0.010906      -0.086857       0.031096       0.055761              9.997387       7.224725      -1.217774      -1.659840       7.488709       4.232838      15.278726          -0.000003
           66              O      16.806705       5.437238       2.992533      -0.570606      38.201560 0.51441153E+03  0.12195149E+05                                 8.978333                            6.969122       0.321023       2.160062                    0.996685      27.214485      70.371221       0.729715       0.354060      -1.146253       0.020169      -0.015332       0.035876       0.043920      -0.012745      -0.007348      -0.048676       0.026949      -0.157261      -0.079725       0.032042       0.047683             10.782626      16.362701      -2.856302       4.547063       6.332288      -0.629794       9.652891          -0.000005
           67              O      18.541496       6.782762       8.815132      -0.588391      35.372184 0.49956464E+03  0.11793768E+05                                 8.551742                            6.899446       0.261930       2.133007                    0.996516      27.642268      72.063806       0.726068       0.357329      -1.140035      -0.015211       0.013094      -0.051347       0.055130      -0.019946       0.054823       0.002103      -0.096271      -0.010194      -0.086121       0.029985       0.056135             10.009140       7.231761       1.218805       1.661673       7.496001       4.238177      15.299657          -0.000003
           68              O      16.806693       5.569986       8.014687      -0.569368      38.131048 0.51333835E+03  0.12163057E+05                                 8.966558                            6.961254       0.325372       2.161786                    0.996711      27.191916      70.288043       0.730238       0.353999      -1.146330       0.020836       0.016107      -0.036047       0.044642       0.012928       0.006558      -0.048728       0.027512      -0.159377      -0.080163       0.031660       0.048503             10.766740      16.337782       2.851826      -4.537325       6.324764      -0.628242       9.637674          -0.000005
           69              O       4.620063       5.514617      -0.011007      -0.970030      42.981837 0.82705036E+03  0.22095430E+05                                 9.607874                            8.773269       0.013128       1.988153                    0.997939      32.944133      90.662304       0.656921       0.348997      -1.149490      -0.000002      -0.004614       0.004655       0.006554      -0.014548      -0.014565      -0.065915      -0.035974       0.036117      -0.064403      -0.013516       0.077918             10.510200      12.244564      -2.116237      -2.116421       9.642962      -0.755016       9.643076          -0.000002
           70              O      10.780163       5.492603       0.011007      -0.969742      42.997100 0.82741257E+03  0.22108246E+05                                 9.612065                            8.776848       0.005937       1.985877                    0.997953      32.948691      90.690915       0.656580       0.349129      -1.149344      -0.000001       0.004903      -0.004913       0.006941       0.014215       0.014193      -0.066382      -0.036360       0.036317      -0.064329      -0.014169       0.078498             10.515032      12.252357       2.117286       2.117242       9.646437      -0.755463       9.646302          -0.000002
           71              O       7.700112       5.514617       0.011007      -0.970218      43.029707 0.82819567E+03  0.22135492E+05                                 9.617724                            8.781326       0.007474       1.986338                    0.997938      32.960887      90.752016       0.656344       0.349155      -1.149266       0.001147      -0.004746      -0.005003       0.006991       0.014372      -0.014402       0.065883      -0.036884       0.037374      -0.064058      -0.014161       0.078219             10.521651      12.258102       2.119552      -2.118606       9.653874       0.757119       9.652977          -0.000002
           72              O      13.860213       5.492603      -0.011007      -0.970250      43.030172 0.82821035E+03  0.22135921E+05                                 9.617657                            8.781289       0.007830       1.986439                    0.997929      32.961309      90.752422       0.656360       0.349146      -1.149277      -0.001143       0.004980       0.004725       0.006959      -0.014325       0.014391       0.065866      -0.037060       0.036639      -0.064017      -0.014167       0.078184             10.521566      12.258041      -2.118445       2.119505       9.652899       0.757169       9.653758          -0.000002

******************************************************
Auxiliary information for the entire system
The total spin magnetic moment of the unit cell is   -0.000143
The total net atomic charge of the unit cell is   -0.000001
Accuracy of reproducing the electrostatic potential in the unit cell:
  The inner radius (bohr) =    5.0000
  The outer radius (bohr) =   12.0000
  Valid grid points have density less than (e/(bohr^3)) =    0.0001
  The number of valid grid points were=       147708
  The rms potential error without charges in kcal/mol is=      3.07665
  The rms potential error with partial charges in kcal/mol is=      1.06540
  The RRMSE value at monopole order=      0.34629
  The rms potential error with partial charges and cloud penetration in kcal/mol is=      1.07099
  The RRMSE value at monopole order with cloud penetration is=      0.34810
  The rms potential error with partial charges and atomic dipoles in kcal/mol is=      0.39667
  The RRMSE value at dipole order=      0.12893
  The rms potential error with partial charges, atomic dipoles and cloud penetration in kcal/mol is=      0.39765
  The RRMSE value at dipole order with cloud penetration=      0.12925

******************************************************
The electron densities and ab initio electrostatic potential were computed in VASP using the PBE functional and
projector augmented wave method. See the main text of the journal article for a description of computational details.
The atomic charges, dipoles, and quadrupoles were computed with the DDEC6 method as described in
(a) T. A. Manz and N. Gabaldon Limas, RSC Adv. 6 (2016) 47771-47801 DOI: 10.1039/c6ra04656h
(b) N. Gabaldon Limas and T. A. Manz, RSC Adv. 8 (2018) 2678-2707 DOI: 10.1039/c7ra11829e.
For each atom in the material, the electron cloud parameters were fit to the spherically averaged atom-in-material
electron density using radial positions for which this density was between 10^-4 and 10^-2 electrons per cubic bohr.
The polarizabilities, dispersion coefficients, and quantum Drude oscillator (QDO) parameters were fit using the MCLF method.
The magnetic structure of the system was optimized in VASP from the default ferromagnetic initial guess using spin polarization.
The atomic spin moments (ASMs) were computed on this optimized magnetic structure using the DDEC6 partition as inputs
to the method of T. A. Manz and D. S. Sholl, J. Chem. Theory Comput. 7 (2011) 4146-4164 DOI: 10.1021/ct200539n.
The RMSE and RRMSE were computed using a uniform grid with Ewald summation.
