# Supplementary material for: A collection of forcefield precursors for metal–organic frameworks
Source: RSC Adv. 2019 Nov 13;9(63):36492–507. doi: 10.1039/c9ra07327b (PMC9075174; doi:10.1039/c9ra07327b)
Supplement: RA-009-C9RA07327B-s6275 [file RA-009-C9RA07327B-s6275.xyz]

  162
jmolscript: load "" {1 1 1} spacegroup "x,y,z" unitcell [{      8.677700     0.000000     0.000000 }, {      0.000000    15.915000     0.000000 }, {      0.000000    -7.957500    13.782794 }]
Cu     7.723153     1.367656     8.144942     0.809120
Cu     1.937991    -1.587601     8.525899     0.809131
Cu     4.830615     0.219945    10.894747     0.809130
Cu     7.723153     6.589844     5.637852     0.809061
Cu     1.937991     9.545101     5.256895     0.809092
Cu     4.830615     7.737555     2.888047     0.809092
H      5.105959    13.152952     1.316257     0.140738
H      5.035669    12.128026     2.501577     0.175170
H      3.734014    12.506803     1.713201     0.149745
H      1.434424     2.134201    10.598969     0.180267
H      1.590622     2.665762    12.065458     0.156591
H      2.100871     1.231821    11.693322     0.179379
H      2.731740     4.179279     9.714113     0.198340
H      4.186122     4.441081    10.236481     0.168543
H      2.955625     4.729938    11.164063     0.144856
H      3.627279     4.257262    12.831781     0.258237
H      5.814059    11.124585     0.551312     0.085823
H      3.483229     1.659139     9.346113     0.366439
H      4.850834     2.253564    10.069709     0.319837
H      7.998496     2.520936     1.733875     0.140773
H      7.928207     4.059916     2.028827     0.175208
H      6.626552     3.187775     2.094985     0.149747
H      4.326962     0.154376     6.635037     0.180240
H      4.483160     1.158612     5.441447     0.156513
H      4.993409     1.553304     6.869345     0.179414
H      5.624278    -1.634470     5.306376     0.198348
H      7.078660    -1.312987     4.818465     0.168580
H      5.848162    -0.654107     4.104516     0.144860
H      6.519816     1.026517     3.680006     0.258197
H      0.028897     2.872657     3.872965     0.085790
H      6.375767    -0.693098     7.672881     0.366489
H      7.743372    -0.363658     6.796296     0.319906
H      2.213421     8.198612    10.732662     0.140732
H      2.143132     7.684558     9.252390     0.175195
H      0.841477     8.177923     9.974608     0.149774
H      7.219586    -2.288577    10.331582     0.180230
H      7.375785    -3.824374    10.058683     0.156618
H      7.886033    -2.785125     9.002921     0.179368
H      8.516902    -2.544808    12.545099     0.198341
H      1.293585    -3.128093    12.510642     0.168484
H      0.063087    -4.075831    12.297009     0.144774
H      0.734741    -5.283780    11.053801     0.258259
H      2.921521     9.875257     9.358517     0.085892
H      0.590691    -0.966040    10.546594     0.366370
H      1.958297    -1.889906    10.699583     0.319822
H      5.105959    -5.195452    12.466537     0.140751
H      5.035669    -4.170526    11.281217     0.175174
H      3.734014    -4.549303    12.069593     0.149749
H      1.434424     5.823298     3.183825     0.180266
H      1.590622     5.291737     1.717336     0.156595
H      2.100871     6.725679     2.089472     0.179379
H      2.731740     3.778221     4.068681     0.198340
H      4.186122     3.516419     3.546313     0.168545
H      2.955625     3.227562     2.618731     0.144858
H      3.627279     3.700237     0.951013     0.258240
H      5.814059    -3.167085    13.231482     0.085825
H      3.483229     6.298361     4.436681     0.366435
H      4.850834     5.703936     3.713085     0.319835
H      7.998496     5.436564    12.048919     0.140786
H      7.928207     3.897583    11.753967     0.175212
H      6.626552     4.769725    11.687809     0.149752
H      4.326962     7.803124     7.147757     0.180238
H      4.483160     6.798888     8.341347     0.156516
H      4.993409     6.404196     6.913449     0.179414
H      5.624278     9.591970     8.476418     0.198348
H      7.078660     9.270487     8.964329     0.168580
H      5.848162     8.611606     9.678278     0.144862
H      6.519816     6.930982    10.102788     0.258201
H      0.028897     5.084842     9.909829     0.085793
H      6.375767     8.650598     6.109913     0.366487
H      7.743372     8.321158     6.986498     0.319906
H      2.213421    -0.241112     3.050132     0.140743
H      2.143132     0.272942     4.530404     0.175199
H      0.841477    -0.220423     3.808186     0.149779
H      7.219586    10.246077     3.451212     0.180229
H      7.375785    11.781875     3.724111     0.156622
H      7.886033    10.742625     4.779873     0.179369
H      8.516902    10.502308     1.237695     0.198342
H      1.293585    11.085593     1.272152     0.168486
H      0.063087    12.033332     1.485785     0.144777
H      0.734741    13.241280     2.728993     0.258262
H      2.921521    -1.917757     4.424277     0.085894
H      0.590691     8.923540     3.236200     0.366367
H      1.958297     9.847406     3.083211     0.319820
C      4.492445    -1.941630    12.495481     0.573923
C      4.937611    -3.250639    13.119842     0.074972
C      4.679016    12.355610     1.638774    -0.487732
C      4.239924     5.392002     1.535403     0.417046
C      3.372154     2.715099    11.020722     0.284147
C      1.995003     2.131814    11.377696    -0.538532
C      3.305336     4.150632    10.483193    -0.550814
C      7.384983     3.834719     9.216554     0.573767
C      7.830149     5.029936    10.038009     0.074995
C      7.571554     3.198915     2.263135    -0.487793
C      7.132462     6.591197     8.345482     0.416955
C      6.264692     0.229176     5.921088     0.284175
C      4.887541     0.829967     6.247741    -0.538472
C      6.197874    -0.954104     4.946645    -0.550857
C      1.599908    -1.893089     5.853553     0.573917
C      2.045074    -1.779297     4.407738     0.074936
C      1.786478     8.317975     9.880885    -0.487797
C      1.347386    11.889301     3.901909     0.417045
C      0.479616    -2.944275    10.623778     0.284326
C      7.780165    -2.961781     9.940151    -0.538608
C      0.412798    -3.196528    12.135750    -0.550713
C      4.492445     9.899130     1.287313     0.573924
C      4.937611    11.208139     0.662952     0.074971
C      4.679016    -4.398110    12.144020    -0.487739
C      4.239924     2.565498    12.247391     0.417045
C      3.372154     5.242401     2.762072     0.284144
C      1.995003     5.825686     2.405098    -0.538534
C      3.305336     3.806868     3.299601    -0.550816
C      7.384983     4.122781     4.566240     0.573763
C      7.830149     2.927564     3.744785     0.074994
C      7.571554     4.758585    11.519659    -0.487798
C      7.132462     1.366303     5.437312     0.416955
C      6.264692     7.728324     7.861706     0.284174
C      4.887541     7.127533     7.535053    -0.538473
C      6.197874     8.911604     8.836149    -0.550858
C      1.599908     9.850589     7.929241     0.573918
C      2.045074     9.736797     9.375056     0.074934
C      1.786478    -0.360475     3.901909    -0.487804
C      1.347386    -3.931801     9.880885     0.417045
C      0.479616    10.901775     3.159016     0.284323
C      7.780165    10.919281     3.842643    -0.538609
C      0.412798    11.154028     1.647044    -0.550715
N      4.009965     1.796008    10.018713    -0.702877
N      4.202610     4.472115     0.595417    -0.346469
N      6.902503    -0.179044     7.218049    -0.702995
N      7.095148     6.237088     9.612121    -0.346399
N      1.117427    -1.616964    10.328826    -0.702810
N      1.310072    13.163296     3.575257    -0.346503
N      4.009965     6.161492     3.764081    -0.702860
N      4.202610     3.485385    13.187377    -0.346469
N      6.902503     8.136544     6.564745    -0.702981
N      7.095148     1.720412     4.170673    -0.346399
N      1.117427     9.574464     3.453968    -0.702792
N      1.310072    -5.205796    10.207537    -0.346503
Cl     7.329185     0.664531    10.290647    -0.524160
Cl     1.544023     0.622197     8.061970    -0.524171
Cl     4.436648    -1.286728     9.212971    -0.524137
Cl     7.329185     7.292969     3.492147    -0.524134
Cl     1.544023     7.335303     5.720824    -0.524150
Cl     4.436648     9.244228     4.569823    -0.524120
O      5.458273    -1.228638    12.021353    -0.532782
O      4.916785     6.424090     1.376901    -0.423509
O      3.295790    -1.659935    12.410028    -0.576334
O      8.350811     3.067616     8.836149    -0.532711
O      7.809323     5.937887     7.530919    -0.423442
O      6.188328     3.619867     9.015326    -0.576246
O      2.565736    -1.838978     6.708086    -0.532814
O      2.024247    11.510524     4.874974    -0.423509
O      0.403253    -1.959932     6.140235    -0.576304
O      5.458273     9.186138     1.761441    -0.532777
O      4.916785     1.533410    12.405893    -0.423515
O      3.295790     9.617434     1.372766    -0.576333
O      8.350811     4.889884     4.946645    -0.532690
O      7.809323     2.019614     6.251875    -0.423453
O      6.188328     4.337633     4.767468    -0.576242
O      2.565736     9.796478     7.074708    -0.532808
O      2.024247    -3.553024     8.907820    -0.423518
O      0.403253     9.917432     7.642559    -0.576303

The following XYZ coordinates are in angstroms. Other properties are in atomic units.
The sperically averaged electron density of each atom fit to a function of the form exp(a - br)
eigen_1, eigen_2 and eigen_3 are the three eigenvalues of traceless quadrupole moment tensor
  atom number  atomic symbol              X              Y              Z     net charge C6 coefficient C8 coefficient C10 coefficient fluctuating dipole atomic polarizability isotropic forcefield polarizability              a              b squared Pearson coefficient          <r^3>          <r^4>         wp_QDO          m_QDO          q_QDO       dipole_x       dipole_y       dipole_z         dipole            Qxy            Qxz            Qyz     Q(x^2-y^2)  Q(3z^2 - R^2)        eigen_1        eigen_2        eigen_3 static polarizability      alpha(xx)      alpha(xy)      alpha(xz)      alpha(yy)      alpha(yz)      alpha(zz) atomic spin moment
            1             Cu       7.723153       1.367656       8.144942       0.809120      59.057440 0.11918030E+04  0.33719279E+05                                13.161262                           11.994767       0.816310       2.174426                    0.995559      42.256793     107.094688       0.478214       0.452700      -1.114354       0.068895       0.045894       0.009534       0.083329       0.063855       0.003866      -0.004921      -0.099942       0.131713      -0.103251       0.043639       0.059612             13.930977       9.734242       0.765834       1.383184      14.790344       2.806735      17.268345           0.719037
            2             Cu       1.937991      -1.587601       8.525899       0.809131      59.058835 0.11918420E+04  0.33720753E+05                                13.161664                           11.995124       0.815934       2.174324                    0.995557      42.256918     107.096589       0.478195       0.452712      -1.114343       0.068885      -0.014681      -0.044560       0.083344      -0.028563      -0.057257      -0.004430      -0.116076       0.083297      -0.103258       0.043646       0.059612             13.931411       9.734212       0.814740      -1.355094      14.218609      -2.476486      17.841411           0.719090
            3             Cu       4.830615       0.219945      10.894747       0.809130      59.057775 0.11918056E+04  0.33719384E+05                                13.161339                           11.994796       0.816166       2.174388                    0.995554      42.256636     107.094480       0.478212       0.452701      -1.114352       0.068900      -0.031216       0.035011       0.083351      -0.035290       0.053349       0.009342      -0.107610       0.108697      -0.103247       0.043658       0.059589             13.931088       9.734215      -1.580913      -0.028347      19.079785      -0.330409      12.979263           0.719093
            4             Cu       7.723153       6.589844       5.637852       0.809061      59.060392 0.11918821E+04  0.33722161E+05                                13.161831                           11.995278       0.816120       2.174357                    0.995560      42.257755     107.099056       0.478195       0.452708      -1.114345       0.068893      -0.045894      -0.009535       0.083327      -0.063846      -0.003865      -0.004922      -0.099925       0.131681      -0.103234       0.043628       0.059606             13.931581       9.734672      -0.765841      -1.383240      14.790949       2.806831      17.269121           0.718990
            5             Cu       1.937991       9.545101       5.256895       0.809092      59.060682 0.11918923E+04  0.33722601E+05                                13.162053                           11.995477       0.815749       2.174262                    0.995557      42.257444     107.099314       0.478182       0.452720      -1.114336       0.068875       0.014685       0.044559       0.083336       0.028556       0.057241      -0.004423      -0.116027       0.083268      -0.103222       0.043623       0.059599             13.931822       9.734507      -0.814770       1.355118      14.219044      -2.476563      17.841915           0.718980
            6             Cu       4.830615       7.737555       2.888047       0.809092      59.059606 0.11918552E+04  0.33721208E+05                                13.161731                           11.995149       0.815976       2.174324                    0.995555      42.257140     107.097171       0.478198       0.452709      -1.114345       0.068889       0.031213      -0.035013       0.083342       0.035279      -0.053332       0.009335      -0.107563       0.108667      -0.103209       0.043635       0.059574             13.931504       9.734507       1.580949       0.028362      19.080348      -0.330403      12.979656           0.718956
            7              H       5.105959      13.152952       1.316257       0.140738       1.039313 0.76387912E+01  0.72466335E+02                                 1.561173                            1.509192      -0.812299       2.482647                    0.999864       3.108971       7.944253       0.577430       1.118138      -0.750100       0.007376       0.002192      -0.006496       0.010071       0.001343      -0.004825       0.000873       0.001305       0.005173      -0.004910      -0.000772       0.005683              1.569155       1.454741       0.317046      -0.097440       1.843396      -0.120735       1.409329           0.000125
            8              H       5.035669      12.128026       2.501577       0.175170       0.867095 0.62588502E+01  0.58204795E+02                                 1.556590                            1.503360      -0.885470       2.488171                    0.999379       3.217829       8.976168       0.486384       1.354136      -0.693972       0.005042      -0.011824       0.015818       0.020382      -0.004600       0.000201       0.001406      -0.001837       0.015438      -0.007352       0.001848       0.005504              1.580997       1.469883      -0.058363       0.314884       1.314445      -0.057181       1.958664          -0.000091
            9              H       3.734014      12.506803       1.713201       0.149745       1.042262 0.79107260E+01  0.77648283E+02                                 1.720920                            1.658736      -1.047896       2.386694                    0.997927       3.477911       9.819906       0.478433       1.304276      -0.703711      -0.012737      -0.006545       0.001111       0.014363       0.000471       0.000811       0.002511       0.003581       0.005806      -0.003851       0.000485       0.003366              1.739417       2.296173      -0.140399      -0.193962       1.420397       0.108359       1.501682          -0.000055
           10              H       1.434424       2.134201      10.598969       0.180267       0.848761 0.60701294E+01  0.57112684E+02                                 1.634677                            1.556172      -1.448744       2.217870                    0.994264       3.689303      11.026258       0.435134       1.496059      -0.663936      -0.007039      -0.002139      -0.015062       0.016763       0.002904      -0.002365      -0.002158       0.002150       0.007004      -0.004299      -0.001023       0.005322              1.679569       1.833779      -0.019274       0.506572       1.353068      -0.003580       1.851860           0.000060
           11              H       1.590622       2.665762      12.065458       0.156591       0.875601 0.64093940E+01  0.59678841E+02                                 1.533184                            1.494793      -0.762380       2.526172                    0.999693       3.259515       8.959472       0.503183       1.307303      -0.703404      -0.005625       0.001438       0.006657       0.008833       0.001843      -0.005838       0.000269      -0.003595       0.001552      -0.007051       0.001600       0.005450              1.541139       1.493596      -0.191882      -0.209163       1.450117       0.275025       1.679704          -0.000157
           12              H       2.100871       1.231821      11.693322       0.179379       0.931685 0.70995395E+01  0.68470671E+02                                 1.663641                            1.627160      -1.114205       2.385247                    0.996672       3.383401       9.766345       0.454119       1.398497      -0.685040      -0.002650      -0.016414       0.004593       0.017249       0.007112      -0.002054      -0.004774      -0.005892       0.002561      -0.008245      -0.001863       0.010108              1.668760       1.428061      -0.074113       0.057420       2.129326      -0.224553       1.448894          -0.000124
           13              H       2.731740       4.179279       9.714113       0.198340       0.810456 0.56519519E+01  0.50633971E+02                                 1.430722                            1.386540      -0.760059       2.567408                    0.999970       2.842422       7.486776       0.536000       1.275550      -0.712820      -0.007548      -0.007104      -0.017941       0.020720       0.000652       0.001276       0.001444      -0.002808       0.012856      -0.003812      -0.001092       0.004904              1.449847       1.537333      -0.052351       0.342477       1.238104      -0.104443       1.574104           0.000292
           14              H       4.186122       4.441081      10.236481       0.168543       0.957380 0.69499375E+01  0.66294785E+02                                 1.637748                            1.562070      -1.251634       2.292167                    0.997704       3.485865       9.823219       0.487704       1.316593      -0.699411       0.010730      -0.003960      -0.011402       0.016151      -0.000982       0.002899       0.000378      -0.004557      -0.002421      -0.004429       0.001521       0.002908              1.673792       2.138340       0.264305      -0.295151       1.471815      -0.160054       1.411220          -0.000093
           15              H       2.955625       4.729938      11.164063       0.144856       1.013285 0.76714681E+01  0.73841184E+02                                 1.612904                            1.574682      -0.881554       2.453052                    0.999527       3.286649       8.839682       0.524986       1.212100      -0.725292      -0.007068       0.000941       0.002422       0.007531      -0.000387      -0.003330       0.000703      -0.002625       0.011734      -0.004578      -0.000746       0.005324              1.613694       1.482706      -0.206640      -0.130091       1.620231       0.173806       1.738144           0.000775
           16              H       3.627279       4.257262      12.831781       0.258237       1.052390 0.80157060E+01  0.78739234E+02                                 1.714717                            1.658651      -1.247544       2.319972                    0.998782       3.205961       8.981093       0.484459       1.287063      -0.707839      -0.026905       0.027216      -0.017008       0.041879      -0.016752       0.010694       0.007329      -0.021129      -0.000268      -0.026157       0.006208       0.019949              1.726292       1.560283      -0.285621       0.232188       1.784605      -0.191294       1.833988           0.000746
           17              H       5.814059      11.124585       0.551312       0.085823       0.881292 0.64598160E+01  0.60269691E+02                                 1.532559                            1.494269      -0.759236       2.514593                    0.999723       3.410307       9.385146       0.506475       1.296191      -0.704867       0.044234      -0.008472       0.003370       0.045164      -0.003922       0.000920       0.004157       0.017897       0.008574      -0.012388       0.004047       0.008342              1.551544       1.929700       0.008999      -0.024250       1.296347      -0.004641       1.428585           0.000196
           18              H       3.483229       1.659139       9.346113       0.366439       0.443891 0.27427387E+01  0.21480501E+02                                 1.141622                            1.116830      -1.233369       2.450812                    0.999815       2.530446       7.249913       0.458591       1.705378      -0.632891      -0.015575      -0.002396      -0.013383       0.020674      -0.002868      -0.006314       0.001590       0.008385       0.005497      -0.006028      -0.003579       0.009607              1.151821       1.156437       0.074669       0.156841       1.026040       0.137192       1.272984           0.000755
           19              H       4.850834       2.253564      10.069709       0.319837       0.682818 0.48524711E+01  0.44004367E+02                                 1.507402                            1.464794      -1.967057       2.023381                    0.992460       3.552134      11.094472       0.407335       1.658141      -0.634820       0.014821       0.018667       0.011085       0.026287       0.005965       0.009810       0.007432       0.006726       0.006083      -0.009314      -0.007021       0.016335              1.535327       1.822616       0.210803      -0.135322       1.427040      -0.005051       1.356327          -0.001206
           20              H       7.998496       2.520936       1.733875       0.140773       1.039252 0.76382755E+01  0.72460768E+02                                 1.561174                            1.509190      -0.812190       2.482717                    0.999865       3.108845       7.944090       0.577398       1.118210      -0.750082       0.007371      -0.006719       0.001351       0.010065      -0.004849       0.001256      -0.001852      -0.000367       0.000178      -0.004914      -0.000774       0.005689              1.569156       1.454740      -0.242915      -0.225852       1.622418       0.248333       1.630311           0.000127
           21              H       7.928207       4.059916       2.028827       0.175208       0.867082 0.62589546E+01  0.58208109E+02                                 1.556811                            1.503561      -0.885948       2.487989                    0.999374       3.218115       8.978205       0.486243       1.354476      -0.693904       0.005041       0.019589       0.002323       0.020360       0.002492       0.003889      -0.003640      -0.005721       0.003821      -0.007366       0.001869       0.005497              1.581228       1.470089       0.301958      -0.106928       1.847422      -0.250427       1.426173          -0.000093
           22              H       6.626552       3.187775       2.094985       0.149747       1.042353 0.79115831E+01  0.77658687E+02                                 1.721007                            1.658813      -1.048081       2.386597                    0.997929       3.478047       9.820369       0.478428       1.304256      -0.703715      -0.012735       0.004248       0.005092       0.014358       0.000475      -0.000825      -0.003290       0.002250       0.001747      -0.003858       0.000484       0.003374              1.739506       2.296320      -0.097773       0.218589       1.387575      -0.089382       1.534624          -0.000055
           23              H       4.326962       0.154376       6.635037       0.180240       0.848811 0.60705819E+01  0.57118111E+02                                 1.634749                            1.556237      -1.448822       2.217825                    0.994262       3.689482      11.026972       0.435121       1.496072      -0.663933      -0.007052      -0.011971       0.009391       0.016769      -0.003498      -0.001332      -0.000905      -0.003150      -0.008888      -0.004297      -0.001020       0.005318              1.679646       1.833872       0.448373      -0.236607       1.730339      -0.214198       1.474727           0.000061
           24              H       4.483160       1.158612       5.441447       0.156513       0.875915 0.64118411E+01  0.59703026E+02                                 1.533051                            1.494672      -0.760742       2.526702                    0.999698       3.259609       8.957729       0.503445       1.306593      -0.703551      -0.005613       0.005036      -0.004613       0.008840      -0.005996       0.001332       0.000302      -0.002579       0.004559      -0.007069       0.001600       0.005469              1.541002       1.493462      -0.085180       0.270707       1.384023      -0.236888       1.745521          -0.000156
           25              H       4.993409       1.553304       6.869345       0.179414       0.931597 0.70986993E+01  0.68460788E+02                                 1.663561                            1.627086      -1.114113       2.385298                    0.996670       3.383216       9.765798       0.454119       1.398535      -0.685033      -0.002637       0.012171       0.011906       0.017229      -0.005328      -0.005138       0.003111      -0.008758      -0.006085      -0.008242      -0.001861       0.010103              1.668680       1.428003       0.086781       0.035470       1.813383       0.406873       1.764653          -0.000124
           26              H       5.624278      -1.634470       5.306376       0.198348       0.810260 0.56503278E+01  0.50616936E+02                                 1.430665                            1.386482      -0.760161       2.567467                    0.999970       2.842093       7.486282       0.535917       1.275811      -0.712767      -0.007542      -0.011981       0.015112       0.020707       0.000784      -0.001199      -0.002903      -0.005328       0.005332      -0.003816      -0.001096       0.004912              1.449790       1.537291       0.322759      -0.125903       1.580472      -0.093272       1.231607           0.000293
           27              H       7.078660      -1.312987       4.818465       0.168580       0.957511 0.69513378E+01  0.66313726E+02                                 1.638120                            1.562400      -1.253372       2.291444                    0.997696       3.486437       9.826331       0.487555       1.316884      -0.699348       0.010720      -0.007887       0.009125       0.016137       0.003007      -0.000583       0.001315      -0.001624       0.006424      -0.004430       0.001518       0.002913              1.674184       2.138902      -0.387913      -0.081347       1.565339       0.106307       1.318312          -0.000093
           28              H       5.848162      -0.654107       4.104516       0.144860       1.013335 0.76719751E+01  0.73847514E+02                                 1.612983                            1.574753      -0.881770       2.452942                    0.999527       3.286725       8.840063       0.524963       1.212130      -0.725286      -0.007065       0.001641      -0.002018       0.007529      -0.002702       0.001991      -0.002320      -0.005437       0.003329      -0.004585      -0.000739       0.005324              1.613775       1.482790      -0.009347       0.244034       1.558218      -0.137977       1.800318           0.000775
           29              H       6.519816       1.026517       3.680006       0.258197       1.052466 0.80163615E+01  0.78746842E+02                                 1.714760                            1.658686      -1.247304       2.320046                    0.998786       3.206080       8.981329       0.484471       1.287012      -0.707850      -0.026915      -0.028358      -0.015070       0.041901       0.017631       0.009157       0.000969      -0.006752       0.042847      -0.026150       0.006204       0.019945              1.726337       1.560318       0.343921       0.131272       1.987376       0.074276       1.631318           0.000746
           30              H       0.028897       2.872657       3.872965       0.085790       0.881281 0.64596188E+01  0.60266460E+02                                 1.532453                            1.494173      -0.759226       2.514583                    0.999724       3.410125       9.384063       0.506537       1.296064      -0.704895       0.044282       0.007161       0.005652       0.045212       0.002753       0.002933      -0.007796       0.011519      -0.010381      -0.012359       0.004047       0.008312              1.551434       1.929537      -0.025497       0.004332       1.399455      -0.054936       1.325311           0.000196
           31              H       6.375767      -0.693098       7.672881       0.366489       0.443776 0.27417802E+01  0.21470897E+02                                 1.141384                            1.116605      -1.233166       2.450935                    0.999815       2.529903       7.247759       0.458660       1.705287      -0.632906      -0.015569      -0.010372       0.008757       0.020656      -0.004034       0.005650      -0.003809       0.004544      -0.006005      -0.006042      -0.003574       0.009616              1.151577       1.156195       0.098460      -0.143035       1.092212      -0.175463       1.206324           0.000754
           32              H       7.743372      -0.363658       6.796296       0.319906       0.682771 0.48520318E+01  0.43999217E+02                                 1.507298                            1.464699      -1.967395       2.023233                    0.992461       3.551878      11.093385       0.407362       1.658077      -0.634829       0.014792       0.000276      -0.021694       0.026258       0.005515      -0.010077      -0.006492       0.008353       0.010982      -0.009314      -0.007028       0.016342              1.535218       1.822471      -0.222565      -0.114876       1.378285       0.033139       1.404897          -0.001206
           33              H       2.213421       8.198612      10.732662       0.140732       1.039382 0.76394619E+01  0.72474314E+02                                 1.561239                            1.509254      -0.812256       2.482639                    0.999864       3.109112       7.944711       0.577420       1.118132      -0.750100       0.007377       0.004530       0.005159       0.010077       0.003502       0.003572       0.000970      -0.001891      -0.004371      -0.004905      -0.000773       0.005678              1.569221       1.454795      -0.074145       0.323300       1.413348      -0.127602       1.839519           0.000127
           34              H       2.143132       7.684558       9.252390       0.175195       0.867050 0.62584429E+01  0.58200098E+02                                 1.556542                            1.503315      -0.885277       2.488246                    0.999376       3.217712       8.975790       0.486389       1.354145      -0.693971       0.005024      -0.007790      -0.018146       0.020376       0.002132      -0.004099       0.002241      -0.008120      -0.003555      -0.007359       0.001866       0.005494              1.580947       1.469841      -0.243505      -0.207980       1.748025       0.307531       1.524977          -0.000092
           35              H       0.841477       8.177923       9.974608       0.149774       1.042196 0.79100831E+01  0.77640322E+02                                 1.720842                            1.658665      -1.048070       2.386634                    0.997929       3.477749       9.819314       0.478445       1.304270      -0.703713      -0.012708       0.002318      -0.006231       0.014342      -0.000926       0.000005       0.000771      -0.002089      -0.011268      -0.003847       0.000499       0.003347              1.739336       2.296054       0.238153      -0.024610       1.575128      -0.018980       1.346827          -0.000055
           36              H       7.219586      -2.288577      10.331582       0.180230       0.848808 0.60704779E+01  0.57115805E+02                                 1.634623                            1.556129      -1.448329       2.218010                    0.994274       3.689191      11.025291       0.435184       1.495889      -0.663966      -0.007033       0.014134       0.005694       0.016783       0.000587       0.003694       0.003057       0.000583       0.002320      -0.004298      -0.001015       0.005313              1.679510       1.833719      -0.429031      -0.269960       1.723984       0.217755       1.480827           0.000061
           37              H       7.375785      -3.824374      10.058683       0.156618       0.875457 0.64080189E+01  0.59662462E+02                                 1.532983                            1.494609      -0.762216       2.526249                    0.999691       3.259120       8.957934       0.503229       1.307262      -0.703414      -0.005610      -0.006475      -0.002087       0.008818       0.004136       0.004515      -0.000577      -0.003052       0.003149      -0.007049       0.001598       0.005451              1.540933       1.493401       0.277013      -0.061579       1.860200      -0.038091       1.269199          -0.000156
           38              H       7.886033      -2.785125       9.002921       0.179368       0.931750 0.71001911E+01  0.68478379E+02                                 1.663693                            1.627214      -1.114188       2.385235                    0.996673       3.383558       9.766831       0.454122       1.398462      -0.685046      -0.002669       0.004234      -0.016513       0.017255      -0.001773       0.007177       0.001670      -0.000511       0.018722      -0.008239      -0.001865       0.010103              1.668811       1.428117      -0.012673      -0.092890       1.424575      -0.182351       2.153742          -0.000124
           39              H       8.516902      -2.544808      12.545099       0.198341       0.810464 0.56520095E+01  0.50634669E+02                                 1.430741                            1.386555      -0.760119       2.567381                    0.999970       2.842412       7.486789       0.535992       1.275565      -0.712817      -0.007529       0.019090       0.002815       0.020714      -0.001421      -0.000075       0.001453      -0.007807      -0.002206      -0.003798      -0.001095       0.004892              1.449868       1.537359      -0.270436      -0.216584       1.399682       0.197721       1.412563           0.000292
           40              H       1.293585      -3.128093      12.510642       0.168484       0.957556 0.69514845E+01  0.66313112E+02                                 1.637931                            1.562227      -1.251610       2.292139                    0.997703       3.486257       9.824531       0.487688       1.316565      -0.699416       0.010768       0.011861       0.002278       0.016181      -0.002020      -0.002298      -0.001702      -0.002275       0.004438      -0.004429       0.001522       0.002907              1.673986       2.138633       0.123491       0.376548       1.287876       0.053802       1.595450          -0.000093
           41              H       0.063087      -4.075831      12.297009       0.144774       1.013515 0.76736735E+01  0.73867739E+02                                 1.613147                            1.574907      -0.881649       2.452971                    0.999528       3.287105       8.841235       0.524949       1.212098      -0.725293      -0.007089      -0.002595      -0.000392       0.007560       0.003075       0.001330       0.001616      -0.006652      -0.000314      -0.004582      -0.000736       0.005318              1.613939       1.482921       0.216046      -0.113940       1.859495      -0.035857       1.499401           0.000775
           42              H       0.734741      -5.283780      11.053801       0.258259       1.052343 0.80152395E+01  0.78733507E+02                                 1.714665                            1.658600      -1.247526       2.319990                    0.998784       3.205882       8.980807       0.484468       1.287059      -0.707839      -0.026893       0.001132       0.032066       0.041866      -0.000883      -0.019862      -0.008298      -0.019437       0.004775      -0.026158       0.006202       0.019956              1.726241       1.560239      -0.058272      -0.363440       1.655925       0.117032       1.962558           0.000746
           43              H       2.921521       9.875257       9.358517       0.085892       0.881295 0.64600828E+01  0.60274735E+02                                 1.532762                            1.494459      -0.759536       2.514501                    0.999721       3.410609       9.387159       0.506346       1.296466      -0.704807       0.044186       0.001306      -0.009034       0.045119       0.001160      -0.003842       0.003647       0.004353      -0.032033      -0.012387       0.004055       0.008332              1.551754       1.929989       0.016495       0.019922       1.391683       0.059596       1.333590           0.000197
           44              H       0.590691      -0.966040      10.546594       0.366370       0.443984 0.27434819E+01  0.21487908E+02                                 1.141810                            1.117003      -1.233495       2.450730                    0.999813       2.530827       7.251417       0.458539       1.705446      -0.632881      -0.015574       0.012805       0.004628       0.020686       0.006902       0.000664       0.002209       0.001809      -0.014254      -0.006032      -0.003573       0.009605              1.152014       1.156630      -0.173227      -0.013766       1.330311       0.038351       0.969101           0.000754
           45              H       1.958297      -1.889906      10.699583       0.319822       0.682842 0.48526035E+01  0.44005523E+02                                 1.507391                            1.464777      -1.966832       2.023477                    0.992462       3.552081      11.094017       0.407356       1.658056      -0.634833       0.014840      -0.018937       0.010623       0.026300      -0.011482       0.000254      -0.000949      -0.004500      -0.027628      -0.009315      -0.007021       0.016337              1.535318       1.822625       0.011769       0.250237       1.369611      -0.028103       1.413718          -0.001206
           46              H       5.105959      -5.195452      12.466537       0.140751       1.039298 0.76386574E+01  0.72464743E+02                                 1.561156                            1.509176      -0.812288       2.482654                    0.999864       3.108949       7.944177       0.577434       1.118134      -0.750100       0.007376      -0.002192       0.006496       0.010070      -0.001343       0.004825       0.000873       0.001305       0.005174      -0.004910      -0.000772       0.005683              1.569137       1.454725      -0.317039       0.097438       1.843372      -0.120732       1.409314           0.000126
           47              H       5.035669      -4.170526      11.281217       0.175174       0.867086 0.62587659E+01  0.58203804E+02                                 1.556577                            1.503348      -0.885460       2.488177                    0.999379       3.217807       8.976085       0.486387       1.354134      -0.693973       0.005042       0.011824      -0.015818       0.020382       0.004600      -0.000201       0.001406      -0.001838       0.015437      -0.007352       0.001849       0.005504              1.580984       1.469872       0.058362      -0.314880       1.314435      -0.057180       1.958645          -0.000091
           48              H       3.734014      -4.549303      12.069593       0.149749       1.042253 0.79106405E+01  0.77647240E+02                                 1.720910                            1.658728      -1.047891       2.386698                    0.997927       3.477894       9.819847       0.478434       1.304277      -0.703711      -0.012737       0.006545      -0.001111       0.014363      -0.000471      -0.000811       0.002511       0.003581       0.005806      -0.003851       0.000484       0.003366              1.739406       2.296155       0.140398       0.193960       1.420390       0.108358       1.501675          -0.000055
           49              H       1.434424       5.823298       3.183825       0.180266       0.848770 0.60702060E+01  0.57113567E+02                                 1.634685                            1.556180      -1.448756       2.217863                    0.994264       3.689322      11.026319       0.435134       1.496054      -0.663936      -0.007039       0.002139       0.015062       0.016762      -0.002904       0.002365      -0.002158       0.002150       0.007004      -0.004299      -0.001023       0.005322              1.679577       1.833789       0.019274      -0.506575       1.353074      -0.003580       1.851869           0.000059
           50              H       1.590622       5.291737       1.717336       0.156595       0.875599 0.64093754E+01  0.59678620E+02                                 1.533181                            1.494790      -0.762377       2.526174                    0.999693       3.259508       8.959447       0.503184       1.307302      -0.703405      -0.005625      -0.001438      -0.006657       0.008833      -0.001843       0.005838       0.000269      -0.003595       0.001552      -0.007051       0.001600       0.005450              1.541135       1.493593       0.191881       0.209162       1.450113       0.275023       1.679700          -0.000157
           51              H       2.100871       6.725679       2.089472       0.179379       0.931673 0.70994207E+01  0.68469222E+02                                 1.663626                            1.627146      -1.114182       2.385259                    0.996672       3.383372       9.766231       0.454122       1.398497      -0.685040      -0.002649       0.016414      -0.004592       0.017249      -0.007111       0.002055      -0.004773      -0.005892       0.002560      -0.008244      -0.001864       0.010107              1.668746       1.428050       0.074112      -0.057419       2.129305      -0.224551       1.448882          -0.000123
           52              H       2.731740       3.778221       4.068681       0.198340       0.810456 0.56519550E+01  0.50634009E+02                                 1.430723                            1.386540      -0.760059       2.567408                    0.999970       2.842423       7.486781       0.536000       1.275550      -0.712820      -0.007548       0.007105       0.017940       0.020720      -0.000652      -0.001276       0.001444      -0.002808       0.012856      -0.003812      -0.001092       0.004904              1.449847       1.537334       0.052352      -0.342477       1.238104      -0.104443       1.574104           0.000291
           53              H       4.186122       3.516419       3.546313       0.168545       0.957380 0.69499375E+01  0.66294783E+02                                 1.637747                            1.562070      -1.251633       2.292168                    0.997704       3.485865       9.823218       0.487704       1.316592      -0.699411       0.010730       0.003960       0.011402       0.016150       0.000982      -0.002899       0.000378      -0.004558      -0.002421      -0.004429       0.001521       0.002908              1.673791       2.138338      -0.264304       0.295150       1.471815      -0.160054       1.411219          -0.000093
           54              H       2.955625       3.227562       2.618731       0.144858       1.013283 0.76714456E+01  0.73840922E+02                                 1.612902                            1.574680      -0.881552       2.453053                    0.999527       3.286645       8.839672       0.524986       1.212101      -0.725292      -0.007068      -0.000941      -0.002422       0.007531       0.000387       0.003330       0.000703      -0.002625       0.011734      -0.004578      -0.000746       0.005324              1.613692       1.482704       0.206639       0.130090       1.620229       0.173805       1.738142           0.000775
           55              H       3.627279       3.700237       0.951013       0.258240       1.052387 0.80156765E+01  0.78738867E+02                                 1.714712                            1.658647      -1.247537       2.319975                    0.998782       3.205956       8.981073       0.484460       1.287061      -0.707839      -0.026905      -0.027216       0.017008       0.041879       0.016752      -0.010694       0.007329      -0.021129      -0.000268      -0.026157       0.006208       0.019949              1.726287       1.560279       0.285620      -0.232187       1.784600      -0.191293       1.833983           0.000746
           56              H       5.814059      -3.167085      13.231482       0.085825       0.881290 0.64597983E+01  0.60269483E+02                                 1.532557                            1.494267      -0.759237       2.514593                    0.999723       3.410301       9.385125       0.506476       1.296190      -0.704867       0.044234       0.008472      -0.003370       0.045164       0.003922      -0.000920       0.004157       0.017897       0.008574      -0.012388       0.004047       0.008342              1.551542       1.929697      -0.008999       0.024250       1.296345      -0.004641       1.428583           0.000197
           57              H       3.483229       6.298361       4.436681       0.366435       0.443899 0.27427981E+01  0.21481067E+02                                 1.141632                            1.116839      -1.233364       2.450810                    0.999815       2.530465       7.249967       0.458591       1.705369      -0.632893      -0.015575       0.002395       0.013382       0.020673       0.002868       0.006314       0.001590       0.008385       0.005497      -0.006028      -0.003579       0.009607              1.151831       1.156447      -0.074670      -0.156844       1.026048       0.137194       1.272997           0.000756
           58              H       4.850834       5.703936       3.713085       0.319835       0.682820 0.48524787E+01  0.44004425E+02                                 1.507401                            1.464792      -1.967046       2.023385                    0.992460       3.552127      11.094425       0.407337       1.658135      -0.634821       0.014821      -0.018667      -0.011085       0.026287      -0.005964      -0.009810       0.007432       0.006725       0.006083      -0.009314      -0.007020       0.016335              1.535326       1.822616      -0.210804       0.135321       1.427038      -0.005051       1.356324          -0.001204
           59              H       7.998496       5.436564      12.048919       0.140786       1.039237 0.76381345E+01  0.72459083E+02                                 1.561155                            1.509172      -0.812176       2.482725                    0.999865       3.108822       7.944008       0.577403       1.118206      -0.750083       0.007371       0.006718      -0.001351       0.010065       0.004849      -0.001256      -0.001852      -0.000367       0.000177      -0.004914      -0.000774       0.005689              1.569137       1.454723       0.242909       0.225847       1.622397       0.248327       1.630291           0.000127
           60              H       7.928207       3.897583      11.753967       0.175212       0.867074 0.62588829E+01  0.58207269E+02                                 1.556801                            1.503551      -0.885942       2.487994                    0.999374       3.218096       8.978135       0.486245       1.354475      -0.693904       0.005040      -0.019589      -0.002323       0.020360      -0.002491      -0.003889      -0.003640      -0.005721       0.003821      -0.007366       0.001869       0.005497              1.581217       1.470079      -0.301954       0.106927       1.847407      -0.250424       1.426164          -0.000091
           61              H       6.626552       4.769725      11.687809       0.149752       1.042345 0.79115055E+01  0.77657735E+02                                 1.720997                            1.658805      -1.048077       2.386600                    0.997929       3.478031       9.820312       0.478429       1.304255      -0.703715      -0.012734      -0.004248      -0.005093       0.014358      -0.000475       0.000825      -0.003290       0.002250       0.001747      -0.003858       0.000484       0.003374              1.739496       2.296302       0.097772      -0.218587       1.387569      -0.089381       1.534617          -0.000055
           62              H       4.326962       7.803124       7.147757       0.180238       0.848824 0.60706939E+01  0.57119409E+02                                 1.634761                            1.556249      -1.448842       2.217814                    0.994262       3.689513      11.027076       0.435121       1.496066      -0.663934      -0.007051       0.011971      -0.009390       0.016769       0.003498       0.001332      -0.000905      -0.003150      -0.008888      -0.004297      -0.001021       0.005318              1.679659       1.833888      -0.448379       0.236610       1.730352      -0.214200       1.474738           0.000060
           63              H       4.483160       6.798888       8.341347       0.156516       0.875913 0.64118276E+01  0.59702866E+02                                 1.533049                            1.494670      -0.760739       2.526703                    0.999698       3.259605       8.957714       0.503446       1.306591      -0.703551      -0.005613      -0.005036       0.004613       0.008840       0.005997      -0.001333       0.000302      -0.002579       0.004559      -0.007069       0.001600       0.005469              1.541000       1.493459       0.085180      -0.270706       1.384022      -0.236888       1.745518          -0.000157
           64              H       4.993409       6.404196       6.913449       0.179414       0.931590 0.70986336E+01  0.68459997E+02                                 1.663554                            1.627079      -1.114103       2.385304                    0.996670       3.383201       9.765744       0.454119       1.398537      -0.685033      -0.002636      -0.012171      -0.011906       0.017229       0.005328       0.005137       0.003111      -0.008758      -0.006085      -0.008241      -0.001861       0.010102              1.668673       1.427998      -0.086781      -0.035470       1.813376       0.406870       1.764645          -0.000123
           65              H       5.624278       9.591970       8.476418       0.198348       0.810260 0.56503260E+01  0.50616922E+02                                 1.430665                            1.386483      -0.760162       2.567466                    0.999970       2.842093       7.486285       0.535916       1.275812      -0.712767      -0.007542       0.011981      -0.015112       0.020707      -0.000784       0.001199      -0.002903      -0.005329       0.005331      -0.003816      -0.001096       0.004912              1.449790       1.537291      -0.322759       0.125902       1.580472      -0.093272       1.231607           0.000292
           66              H       7.078660       9.270487       8.964329       0.168580       0.957510 0.69513331E+01  0.66313672E+02                                 1.638120                            1.562400      -1.253372       2.291443                    0.997696       3.486436       9.826328       0.487555       1.316884      -0.699348       0.010720       0.007887      -0.009125       0.016136      -0.003007       0.000583       0.001315      -0.001624       0.006424      -0.004430       0.001518       0.002913              1.674184       2.138901       0.387913       0.081348       1.565338       0.106307       1.318312          -0.000094
           67              H       5.848162       8.611606       9.678278       0.144862       1.013332 0.76719435E+01  0.73847138E+02                                 1.612980                            1.574750      -0.881767       2.452945                    0.999527       3.286718       8.840042       0.524963       1.212130      -0.725286      -0.007065      -0.001641       0.002018       0.007529       0.002702      -0.001991      -0.002320      -0.005437       0.003329      -0.004585      -0.000739       0.005324              1.613772       1.482787       0.009347      -0.244033       1.558216      -0.137977       1.800313           0.000775
           68              H       6.519816       6.930982      10.102788       0.258201       1.052458 0.80162845E+01  0.78745900E+02                                 1.714751                            1.658678      -1.247296       2.320051                    0.998786       3.206067       8.981283       0.484472       1.287011      -0.707850      -0.026915       0.028358       0.015070       0.041901      -0.017631      -0.009157       0.000969      -0.006752       0.042847      -0.026149       0.006204       0.019945              1.726328       1.560311      -0.343918      -0.131271       1.987363       0.074275       1.631310           0.000746
           69              H       0.028897       5.084842       9.909829       0.085793       0.881280 0.64596061E+01  0.60266301E+02                                 1.532450                            1.494170      -0.759226       2.514583                    0.999724       3.410120       9.384040       0.506538       1.296061      -0.704896       0.044282      -0.007161      -0.005652       0.045212      -0.002753      -0.002933      -0.007796       0.011519      -0.010381      -0.012359       0.004047       0.008312              1.551431       1.929533       0.025497      -0.004332       1.399453      -0.054935       1.325308           0.000196
           70              H       6.375767       8.650598       6.109913       0.366487       0.443779 0.27418051E+01  0.21471126E+02                                 1.141387                            1.116607      -1.233161       2.450935                    0.999815       2.529907       7.247760       0.458662       1.705279      -0.632908      -0.015569       0.010372      -0.008756       0.020656       0.004034      -0.005651      -0.003809       0.004544      -0.006005      -0.006042      -0.003574       0.009616              1.151580       1.156198      -0.098461       0.143036       1.092215      -0.175464       1.206327           0.000756
           71              H       7.743372       8.321158       6.986498       0.319906       0.682769 0.48520076E+01  0.43998915E+02                                 1.507291                            1.464693      -1.967387       2.023237                    0.992461       3.551859      11.093293       0.407364       1.658071      -0.634830       0.014792      -0.000276       0.021693       0.026258      -0.005515       0.010076      -0.006492       0.008353       0.010982      -0.009314      -0.007028       0.016341              1.535211       1.822464       0.222563       0.114877       1.378278       0.033139       1.404891          -0.001204
           72              H       2.213421      -0.241112       3.050132       0.140743       1.039368 0.76393360E+01  0.72472821E+02                                 1.561223                            1.509239      -0.812245       2.482646                    0.999864       3.109091       7.944641       0.577424       1.118129      -0.750101       0.007377      -0.004530      -0.005158       0.010077      -0.003502      -0.003571       0.000970      -0.001891      -0.004372      -0.004905      -0.000773       0.005678              1.569205       1.454781       0.074143      -0.323294       1.413335      -0.127600       1.839498           0.000126
           73              H       2.143132       0.272942       4.530404       0.175199       0.867042 0.62583644E+01  0.58199176E+02                                 1.556530                            1.503305      -0.885267       2.488252                    0.999376       3.217692       8.975715       0.486391       1.354144      -0.693971       0.005024       0.007790       0.018146       0.020376      -0.002132       0.004099       0.002241      -0.008120      -0.003554      -0.007359       0.001866       0.005493              1.580935       1.469831       0.243501       0.207977       1.748010       0.307526       1.524965          -0.000092
           74              H       0.841477      -0.220423       3.808186       0.149779       1.042187 0.79100023E+01  0.77639336E+02                                 1.720832                            1.658657      -1.048065       2.386638                    0.997929       3.477733       9.819259       0.478446       1.304270      -0.703713      -0.012708      -0.002318       0.006231       0.014342       0.000927      -0.000006       0.000771      -0.002089      -0.011268      -0.003847       0.000499       0.003347              1.739326       2.296037      -0.238151       0.024609       1.575120      -0.018980       1.346821          -0.000055
           75              H       7.219586      10.246077       3.451212       0.180229       0.848819 0.60705786E+01  0.57116969E+02                                 1.634634                            1.556138      -1.448344       2.218000                    0.994274       3.689218      11.025380       0.435185       1.495883      -0.663967      -0.007033      -0.014134      -0.005694       0.016782      -0.000587      -0.003694       0.003057       0.000583       0.002320      -0.004298      -0.001015       0.005313              1.679521       1.833733       0.429035       0.269962       1.723996       0.217756       1.480836           0.000060
           76              H       7.375785      11.781875       3.724111       0.156622       0.875457 0.64080159E+01  0.59662422E+02                                 1.532981                            1.494608      -0.762214       2.526250                    0.999691       3.259117       8.957923       0.503230       1.307261      -0.703415      -0.005610       0.006475       0.002087       0.008818      -0.004136      -0.004515      -0.000577      -0.003052       0.003150      -0.007049       0.001598       0.005451              1.540931       1.493399      -0.277012       0.061578       1.860198      -0.038090       1.269197          -0.000157
           77              H       7.886033      10.742625       4.779873       0.179369       0.931736 0.71000506E+01  0.68476670E+02                                 1.663676                            1.627198      -1.114163       2.385249                    0.996673       3.383524       9.766700       0.454124       1.398462      -0.685046      -0.002668      -0.004235       0.016513       0.017255       0.001773      -0.007176       0.001669      -0.000511       0.018721      -0.008238      -0.001865       0.010102              1.668794       1.428103       0.012672       0.092889       1.424562      -0.182348       2.153717          -0.000123
           78              H       8.516902      10.502308       1.237695       0.198342       0.810465 0.56520214E+01  0.50634803E+02                                 1.430742                            1.386556      -0.760118       2.567381                    0.999970       2.842416       7.486802       0.535992       1.275564      -0.712817      -0.007529      -0.019090      -0.002815       0.020714       0.001421       0.000075       0.001453      -0.007807      -0.002205      -0.003798      -0.001095       0.004892              1.449869       1.537360       0.270436       0.216584       1.399682       0.197721       1.412564           0.000292
           79              H       1.293585      11.085593       1.272152       0.168486       0.957557 0.69514952E+01  0.66313238E+02                                 1.637931                            1.562228      -1.251611       2.292138                    0.997703       3.486260       9.824540       0.487688       1.316563      -0.699416       0.010768      -0.011861      -0.002278       0.016181       0.002020       0.002298      -0.001702      -0.002275       0.004439      -0.004430       0.001522       0.002907              1.673986       2.138632      -0.123490      -0.376548       1.287877       0.053802       1.595450          -0.000093
           80              H       0.063087      12.033332       1.485785       0.144777       1.013513 0.76736594E+01  0.73867576E+02                                 1.613145                            1.574905      -0.881647       2.452972                    0.999528       3.287102       8.841228       0.524949       1.212098      -0.725292      -0.007089       0.002595       0.000392       0.007559      -0.003075      -0.001330       0.001616      -0.006652      -0.000314      -0.004582      -0.000736       0.005318              1.613937       1.482920      -0.216045       0.113940       1.859492      -0.035857       1.499400           0.000775
           81              H       0.734741      13.241280       2.728993       0.258262       1.052341 0.80152158E+01  0.78733204E+02                                 1.714660                            1.658596      -1.247519       2.319993                    0.998784       3.205879       8.980790       0.484469       1.287056      -0.707840      -0.026893      -0.001132      -0.032066       0.041866       0.000883       0.019862      -0.008298      -0.019437       0.004775      -0.026158       0.006202       0.019956              1.726236       1.560235       0.058272       0.363438       1.655920       0.117032       1.962551           0.000745
           82              H       2.921521      -1.917757       4.424277       0.085894       0.881293 0.64600639E+01  0.60274517E+02                                 1.532760                            1.494457      -0.759536       2.514502                    0.999721       3.410603       9.387140       0.506347       1.296466      -0.704807       0.044186      -0.001306       0.009034       0.045119      -0.001160       0.003842       0.003647       0.004353      -0.032033      -0.012387       0.004055       0.008332              1.551752       1.929987      -0.016495      -0.019922       1.391681       0.059595       1.333588           0.000197
           83              H       0.590691       8.923540       3.236200       0.366367       0.443991 0.27435326E+01  0.21488390E+02                                 1.141818                            1.117010      -1.233490       2.450729                    0.999813       2.530842       7.251458       0.458540       1.705437      -0.632883      -0.015574      -0.012805      -0.004627       0.020686      -0.006902      -0.000664       0.002209       0.001809      -0.014253      -0.006032      -0.003573       0.009605              1.152022       1.156639       0.173231       0.013767       1.330322       0.038352       0.969106           0.000755
           84              H       1.958297       9.847406       3.083211       0.319820       0.682845 0.48526312E+01  0.44005796E+02                                 1.507391                            1.464776      -1.966824       2.023479                    0.992462       3.552078      11.093977       0.407359       1.658046      -0.634835       0.014840       0.018937      -0.010622       0.026300       0.011482      -0.000254      -0.000949      -0.004500      -0.027627      -0.009315      -0.007021       0.016336              1.535318       1.822628      -0.011767      -0.250238       1.369610      -0.028103       1.413717          -0.001203
           85              C       4.492445      -1.941630      12.495481       0.573923      20.753631 0.26954936E+03  0.57021787E+04                                 7.036359                            5.889551      -0.249369       1.970161                    0.999228      22.987281      65.605866       0.599993       0.482567      -1.011500       0.000095       0.054820      -0.017853       0.057654       0.003851       0.001016       0.077094      -0.054211       0.171304      -0.057822      -0.052526       0.110348              7.548875       8.186897       0.088745      -0.279158       7.885180      -2.817379       6.574548           0.000087
           86              C       4.937611      -3.250639      13.119842       0.074972      25.676491 0.35765019E+03  0.80483908E+04                                 7.867491                            6.460239      -0.426005       1.899629                    0.997865      26.027973      74.425333       0.621993       0.437593      -1.045791      -0.053387      -0.090065       0.041747       0.112715       0.032507      -0.046602       0.039466       0.041666       0.147774      -0.087784       0.008391       0.079392              8.941673       6.451863      -0.453981      -1.094615       8.150116       0.670867      12.223039           0.005690
           87              C       4.679016      12.355610       1.638774      -0.487732      26.695574 0.43657201E+03  0.10284541E+05                                 7.603764                            6.769808       0.277601       2.049639                    0.997881      31.887826      92.057645       0.660464       0.393666      -1.078205       0.015642      -0.078520      -0.047897       0.093296      -0.015660      -0.020570       0.034341      -0.014103       0.044612      -0.028041      -0.024367       0.052407              8.081530       6.836285       0.155916      -0.087229       8.316515       2.238539       9.091791           0.000224
           88              C       4.239924       5.392002       1.535403       0.417046      23.518539 0.29367942E+03  0.63299134E+04                                 7.592203                            6.071714      -0.209056       1.985863                    0.998155      23.728103      67.748773       0.603673       0.470739      -1.020581       0.040350       0.040403      -0.070761       0.090927      -0.053775       0.049966      -0.031450       0.070572      -0.019448      -0.061625      -0.038512       0.100137              8.541043       5.898507       1.107509      -2.257919       7.753514       2.184178      11.971108          -0.000455
           89              C       3.372154       2.715099      11.020722       0.284147      22.781062 0.34115022E+03  0.76062120E+04                                 7.747750                            6.787175      -0.417928       1.912464                    0.996995      24.711173      70.917631       0.542525       0.506365      -1.005764      -0.045205      -0.020691      -0.116902       0.127035      -0.007238      -0.036082       0.014689      -0.017836       0.008847      -0.040744       0.000096       0.040648              8.436164       8.475197      -0.131554       0.416930       8.080256      -0.568324       8.753040           0.003104
           90              C       1.995003       2.131814      11.377696      -0.538532      27.017038 0.47398418E+03  0.11411436E+05                                 7.658678                            7.044591      -0.048265       1.951434                    0.995409      32.659896      95.691519       0.647964       0.392626      -1.077626       0.038602       0.006865      -0.026061       0.047079       0.030862      -0.048874      -0.018481       0.020240      -0.015712      -0.047084      -0.022751       0.069835              7.973773      10.169591       0.474368       0.574678       6.714209       0.010103       7.037519           0.000295
           91              C       3.305336       4.150632      10.483193      -0.550814      27.524577 0.46547137E+03  0.11129402E+05                                 7.732090                            6.995859       0.171508       2.015499                    0.997220      32.497800      94.156371       0.649691       0.394294      -1.079040      -0.011929      -0.070091      -0.017016       0.073107      -0.006146      -0.033517       0.007294      -0.056867       0.002002      -0.050674       0.015471       0.035203              8.123157       7.662821      -0.352966       0.115790       9.228944      -1.967098       7.477705           0.003276
           92              C       7.384983       3.834719       9.216554       0.573767      20.755720 0.26958335E+03  0.57030680E+04                                 7.036737                            5.889858      -0.249588       1.970065                    0.999227      22.988804      65.610838       0.599988       0.482556      -1.011507       0.000132      -0.042869      -0.038522       0.057634      -0.001021      -0.003849      -0.063935      -0.031341       0.239868      -0.057811      -0.052564       0.110375              7.549275       8.187291      -0.286184       0.062712       9.342672       1.976333       5.117863           0.000081
           93              C       7.830149       5.029936      10.038009       0.074995      25.677779 0.35767163E+03  0.80490274E+04                                 7.867932                            6.460585      -0.425903       1.899657                    0.997859      26.028927      74.429789       0.621952       0.437613      -1.045774      -0.053380       0.081183       0.057073       0.112683      -0.056575      -0.004853      -0.060734       0.004776       0.037107      -0.087739       0.008377       0.079362              8.942202       6.452073      -0.721064       0.940566      10.624561      -2.099285       9.749973           0.005690
           94              C       7.571554       3.198915       2.263135      -0.487793      26.695740 0.43657632E+03  0.10284633E+05                                 7.603516                            6.769565       0.278065       2.049767                    0.997881      31.888334      92.058049       0.660518       0.393634      -1.078230       0.015607      -0.002247       0.092039       0.093380      -0.009976       0.023847      -0.023782       0.004205       0.099437      -0.028036      -0.024357       0.052393              8.081252       6.836143      -0.153412      -0.091459       6.959214      -1.454910      10.448400           0.000225
           95              C       7.132462       6.591197       8.345482       0.416955      23.520807 0.29371361E+03  0.63308298E+04                                 7.592693                            6.072081      -0.209342       1.985762                    0.998155      23.729415      67.753314       0.603653       0.470741      -1.020580       0.040355      -0.081462       0.000424       0.090911       0.070185       0.021637       0.004621       0.024162      -0.158642      -0.061681      -0.038480       0.100161              8.541618       5.898871      -2.509374       0.169841       9.025781      -2.918620      10.700203          -0.000456
           96              C       6.264692       0.229176       5.921088       0.284175      22.780944 0.34114458E+03  0.76058589E+04                                 7.746915                            6.786478      -0.417688       1.912501                    0.997000      24.709388      70.905482       0.542643       0.506269      -1.005837      -0.045229      -0.090898       0.076336       0.127025      -0.027623       0.024373      -0.005440      -0.001667       0.057033      -0.040730       0.000012       0.040718              8.435230       8.474300       0.426788      -0.094614       9.075989      -0.007076       7.755401           0.003103
           97              C       4.887541       0.829967       6.247741      -0.538472      27.016577 0.47397131E+03  0.11411138E+05                                 7.659075                            7.044966      -0.048912       1.951260                    0.995407      32.659571      95.693065       0.647876       0.392678      -1.077582       0.038522      -0.026002       0.007037       0.047006      -0.057817      -0.002183       0.008149       0.002632      -0.069016      -0.047112      -0.022791       0.069902              7.974200      10.170269       0.260649      -0.698329       6.948293      -0.145065       6.804038           0.000295
           98              C       6.197874      -0.954104       4.946645      -0.550857      27.524724 0.46547503E+03  0.11129478E+05                                 7.731897                            6.995638       0.172096       2.015661                    0.997220      32.498082      94.156247       0.649738       0.394266      -1.079062      -0.011986       0.020311       0.069231       0.073138      -0.025912       0.022109       0.008211      -0.029953       0.082754      -0.050653       0.015409       0.035244              8.122964       7.662937       0.276583       0.247733       9.618631       1.741698       7.087325           0.003275
           99              C       1.599908      -1.893089       5.853553       0.573917      20.753323 0.26954493E+03  0.57020791E+04                                 7.036353                            5.889538      -0.249554       1.970096                    0.999231      22.987415      65.606876       0.599986       0.482573      -1.011494       0.000185      -0.011938       0.056367       0.057617      -0.002815       0.002846      -0.013218      -0.164930      -0.160726      -0.057853      -0.052521       0.110374              7.548873       8.186886       0.197426       0.216317       4.462269       0.841155       9.997463           0.000087
          100              C       2.045074      -1.779297       4.407738       0.074936      25.676269 0.35764698E+03  0.80483451E+04                                 7.867539                            6.460265      -0.426058       1.899623                    0.997862      26.028233      74.427553       0.621980       0.437600      -1.045781      -0.053469       0.008888      -0.098946       0.112820       0.024065       0.051455       0.021315      -0.063616      -0.167746      -0.087770       0.008389       0.079382              8.941729       6.452031       1.175020       0.154146      11.785735       1.428163       8.587420           0.005689
          101              C       1.786478       8.317975       9.880885      -0.487797      26.696508 0.43659298E+03  0.10285160E+05                                 7.603951                            6.769987       0.277628       2.049630                    0.997877      31.888633      92.060595       0.660453       0.393668      -1.078203       0.015679       0.080730      -0.043998       0.093269       0.025624      -0.003297      -0.010560      -0.055218      -0.078887      -0.028018      -0.024345       0.052363              8.081723       6.836387      -0.002439       0.178638      10.836878      -0.783676       6.571903           0.000226
          102              C       1.347386      11.889301       3.901909       0.417045      23.519167 0.29368954E+03  0.63301764E+04                                 7.592323                            6.071818      -0.208968       1.985880                    0.998153      23.728317      67.749286       0.603668       0.470739      -1.020582       0.040368       0.041067       0.070396       0.090949      -0.016387      -0.071521       0.026761       0.078648       0.004862      -0.061569      -0.038535       0.100104              8.541182       5.898595       1.401759       2.088116      12.808484       0.734200       6.916467          -0.000454
          103              C       0.479616      -2.944275      10.623778       0.284326      22.779330 0.34111704E+03  0.76052020E+04                                 7.747137                            6.786679      -0.418003       1.912416                    0.997000      24.709152      70.907978       0.542571       0.506340      -1.005787      -0.045237       0.111603       0.040552       0.127067       0.034931       0.011827      -0.009276      -0.027058      -0.019089      -0.040811       0.000149       0.040662              8.435480       8.474413      -0.295306      -0.322289       8.092032       0.575366       8.739995           0.003104
          104              C       7.780165      -2.961781       9.940151      -0.538608      27.018978 0.47403161E+03  0.11412891E+05                                 7.659228                            7.045148      -0.048592       1.951328                    0.995405      32.661429      95.698077       0.647908       0.392649      -1.077608       0.038457       0.019184       0.018901       0.046949       0.026898       0.051042       0.010221       0.034479       0.027134      -0.047002      -0.022704       0.069706              7.974340      10.170451      -0.735044       0.123518       6.965763       0.134967       6.786805           0.000295
          105              C       0.412798      -3.196528      12.135750      -0.550713      27.522329 0.46541877E+03  0.11127855E+05                                 7.731701                            6.995470       0.171425       2.015495                    0.997218      32.496377      94.151739       0.649707       0.394295      -1.079037      -0.011936       0.049674      -0.052089       0.072961       0.032109       0.011464      -0.015540      -0.042694       0.044489      -0.050678       0.015425       0.035253              8.122744       7.662603       0.076276      -0.363417       6.211789       0.225227      10.493840           0.003275
          106              C       4.492445       9.899130       1.287313       0.573924      20.753602 0.26954895E+03  0.57021680E+04                                 7.036357                            5.889550      -0.249371       1.970161                    0.999228      22.987239      65.605732       0.599993       0.482567      -1.011500       0.000094      -0.054821       0.017852       0.057654      -0.003850      -0.001017       0.077091      -0.054211       0.171296      -0.057818      -0.052526       0.110344              7.548873       8.186889      -0.088742       0.279158       7.885182      -2.817383       6.574550           0.000087
          107              C       4.937611      11.208139       0.662952       0.074971      25.676511 0.35765056E+03  0.80484013E+04                                 7.867496                            6.460243      -0.426003       1.899629                    0.997865      26.027985      74.425379       0.621993       0.437593      -1.045791      -0.053387       0.090063      -0.041747       0.112714      -0.032507       0.046602       0.039466       0.041665       0.147772      -0.087783       0.008392       0.079392              8.941679       6.451865       0.453981       1.094618       8.150123       0.670873      12.223050           0.005690
          108              C       4.679016      -4.398110      12.144020      -0.487739      26.695720 0.43657544E+03  0.10284641E+05                                 7.603799                            6.769844       0.277604       2.049638                    0.997881      31.887905      92.057941       0.660461       0.393667      -1.078204       0.015641       0.078521       0.047897       0.093297       0.015660       0.020570       0.034342      -0.014103       0.044614      -0.028041      -0.024367       0.052408              8.081568       6.836306      -0.155913       0.087231       8.316558       2.238568       9.091839           0.000226
          109              C       4.239924       2.565498      12.247391       0.417045      23.518576 0.29368004E+03  0.63299302E+04                                 7.592206                            6.071717      -0.209062       1.985860                    0.998155      23.728153      67.748941       0.603673       0.470739      -1.020581       0.040351      -0.040402       0.070761       0.090927       0.053774      -0.049966      -0.031450       0.070573      -0.019447      -0.061625      -0.038511       0.100137              8.541046       5.898509      -1.107507       2.257921       7.753513       2.184180      11.971117          -0.000457
          110              C       3.372154       5.242401       2.762072       0.284144      22.781049 0.34115012E+03  0.76062083E+04                                 7.747745                            6.787172      -0.417924       1.912466                    0.996995      24.711134      70.917488       0.542525       0.506365      -1.005764      -0.045206       0.020691       0.116902       0.127035       0.007238       0.036083       0.014689      -0.017839       0.008846      -0.040745       0.000097       0.040648              8.436158       8.475187       0.131559      -0.416932       8.080256      -0.568321       8.753031           0.003106
          111              C       1.995003       5.825686       2.405098      -0.538534      27.017053 0.47398458E+03  0.11411447E+05                                 7.658681                            7.044596      -0.048261       1.951435                    0.995409      32.659893      95.691487       0.647963       0.392626      -1.077626       0.038604      -0.006865       0.026060       0.047080      -0.030860       0.048874      -0.018481       0.020238      -0.015715      -0.047083      -0.022750       0.069833              7.973776      10.169597      -0.474367      -0.574686       6.714206       0.010105       7.037524           0.000293
          112              C       3.305336       3.806868       3.299601      -0.550816      27.524646 0.46547307E+03  0.11129454E+05                                 7.732109                            6.995877       0.171504       2.015497                    0.997220      32.497858      94.156628       0.649689       0.394295      -1.079040      -0.011930       0.070092       0.017016       0.073108       0.006146       0.033517       0.007293      -0.056868       0.002001      -0.050674       0.015471       0.035203              8.123177       7.662838       0.352966      -0.115791       9.228970      -1.967107       7.477722           0.003274
          113              C       7.384983       4.122781       4.566240       0.573763      20.755809 0.26958479E+03  0.57031045E+04                                 7.036753                            5.889872      -0.249585       1.970066                    0.999227      22.988827      65.610877       0.599988       0.482556      -1.011508       0.000131       0.042868       0.038523       0.057634       0.001020       0.003848      -0.063933      -0.031343       0.239864      -0.057809      -0.052563       0.110373              7.549294       8.187302       0.286185      -0.062712       9.342706       1.976342       5.117874           0.000087
          114              C       7.830149       2.927564       3.744785       0.074994      25.677783 0.35767181E+03  0.80490319E+04                                 7.867930                            6.460584      -0.425899       1.899658                    0.997859      26.028928      74.429771       0.621952       0.437613      -1.045774      -0.053381      -0.081183      -0.057071       0.112683       0.056574       0.004853      -0.060734       0.004777       0.037108      -0.087738       0.008377       0.079361              8.942199       6.452070       0.721061      -0.940566      10.624550      -2.099287       9.749976           0.005689
          115              C       7.571554       4.758585      11.519659      -0.487798      26.695896 0.43657997E+03  0.10284739E+05                                 7.603553                            6.769602       0.278065       2.049766                    0.997881      31.888412      92.058341       0.660515       0.393635      -1.078230       0.015607       0.002246      -0.092040       0.093381       0.009976      -0.023847      -0.023782       0.004205       0.099435      -0.028036      -0.024357       0.052393              8.081292       6.836165       0.153412       0.091454       6.959239      -1.454928      10.448473           0.000226
          116              C       7.132462       1.366303       5.437312       0.416955      23.520786 0.29371344E+03  0.63308271E+04                                 7.592695                            6.072084      -0.209349       1.985759                    0.998155      23.729431      67.753429       0.603652       0.470742      -1.020580       0.040356       0.081462      -0.000424       0.090911      -0.070186      -0.021637       0.004621       0.024163      -0.158646      -0.061682      -0.038481       0.100163              8.541619       5.898871       2.509375      -0.169844       9.025789      -2.918621      10.700198          -0.000459
          117              C       6.264692       7.728324       7.861706       0.284174      22.780974 0.34114519E+03  0.76058740E+04                                 7.746914                            6.786478      -0.417683       1.912502                    0.997000      24.709381      70.905413       0.542644       0.506268      -1.005838      -0.045230       0.090897      -0.076336       0.127024       0.027623      -0.024373      -0.005439      -0.001668       0.057036      -0.040730       0.000013       0.040717              8.435229       8.474298      -0.426792       0.094613       9.075983      -0.007071       7.755404           0.003106
          118              C       4.887541       7.127533       7.535053      -0.538473      27.016618 0.47397219E+03  0.11411165E+05                                 7.659086                            7.044976      -0.048917       1.951258                    0.995407      32.659615      95.693251       0.647875       0.392679      -1.077581       0.038523       0.026001      -0.007037       0.047006       0.057817       0.002181       0.008150       0.002632      -0.069016      -0.047112      -0.022790       0.069902              7.974212      10.170289      -0.260658       0.698334       6.948303      -0.145070       6.804046           0.000296
          119              C       6.197874       8.911604       8.836149      -0.550858      27.524781 0.46547640E+03  0.11129520E+05                                 7.731911                            6.995652       0.172092       2.015659                    0.997220      32.498122      94.156419       0.649737       0.394267      -1.079062      -0.011986      -0.020311      -0.069230       0.073137       0.025912      -0.022108       0.008213      -0.029955       0.082754      -0.050653       0.015410       0.035243              8.122979       7.662950      -0.276582      -0.247730       9.618654       1.741704       7.087334           0.003275
          120              C       1.599908       9.850589       7.929241       0.573918      20.753293 0.26954452E+03  0.57020681E+04                                 7.036351                            5.889538      -0.249555       1.970096                    0.999231      22.987367      65.606718       0.599986       0.482573      -1.011494       0.000183       0.011939      -0.056366       0.057617       0.002816      -0.002844      -0.013218      -0.164925      -0.160718      -0.057850      -0.052520       0.110370              7.548870       8.186880      -0.197427      -0.216317       4.462268       0.841157       9.997464           0.000086
          121              C       2.045074       9.736797       9.375056       0.074934      25.676273 0.35764713E+03  0.80483492E+04                                 7.867540                            6.460267      -0.426054       1.899624                    0.997862      26.028234      74.427551       0.621980       0.437600      -1.045781      -0.053469      -0.008887       0.098945       0.112818      -0.024065      -0.051455       0.021315      -0.063616      -0.167745      -0.087770       0.008389       0.079381              8.941730       6.452030      -1.175021      -0.154147      11.785744       1.428160       8.587416           0.005690
          122              C       1.786478      -0.360475       3.901909      -0.487804      26.696660 0.43659654E+03  0.10285265E+05                                 7.603988                            6.770024       0.277629       2.049629                    0.997877      31.888721      92.060936       0.660449       0.393669      -1.078202       0.015679      -0.080731       0.043999       0.093270      -0.025625       0.003297      -0.010560      -0.055219      -0.078888      -0.028019      -0.024345       0.052364              8.081763       6.836410       0.002436      -0.178637      10.836953      -0.783688       6.571925           0.000226
          123              C       1.347386      -3.931801       9.880885       0.417045      23.519179 0.29368979E+03  0.63301834E+04                                 7.592322                            6.071818      -0.208972       1.985878                    0.998153      23.728353      67.749411       0.603669       0.470739      -1.020582       0.040369      -0.041068      -0.070395       0.090949       0.016387       0.071521       0.026762       0.078648       0.004861      -0.061570      -0.038535       0.100104              8.541180       5.898593      -1.401761      -2.088113      12.808484       0.734202       6.916463          -0.000458
          124              C       0.479616      10.901775       3.159016       0.284323      22.779323 0.34111700E+03  0.76052010E+04                                 7.747137                            6.786680      -0.418003       1.912417                    0.997000      24.709130      70.907915       0.542570       0.506340      -1.005787      -0.045238      -0.111602      -0.040552       0.127067      -0.034931      -0.011827      -0.009277      -0.027059      -0.019086      -0.040812       0.000150       0.040662              8.435480       8.474411       0.295306       0.322293       8.092033       0.575362       8.739996           0.003105
          125              C       7.780165      10.919281       3.842643      -0.538609      27.019004 0.47403221E+03  0.11412908E+05                                 7.659235                            7.045155      -0.048590       1.951328                    0.995405      32.661433      95.698085       0.647908       0.392649      -1.077608       0.038458      -0.019184      -0.018901       0.046950      -0.026899      -0.051040       0.010220       0.034479       0.027137      -0.047003      -0.022702       0.069705              7.974347      10.170465       0.735053      -0.123515       6.965774       0.134971       6.786801           0.000295
          126              C       0.412798      11.154028       1.647044      -0.550715      27.522438 0.46542136E+03  0.11127935E+05                                 7.731729                            6.995496       0.171419       2.015492                    0.997218      32.496461      94.152108       0.649704       0.394296      -1.079036      -0.011936      -0.049673       0.052090       0.072961      -0.032108      -0.011464      -0.015539      -0.042694       0.044491      -0.050678       0.015425       0.035253              8.122774       7.662628      -0.076273       0.363418       6.211806       0.225230      10.493887           0.003274
          127              N       4.009965       1.796008      10.018713      -0.702877      34.736173 0.64898796E+03  0.16730164E+05                                 8.946692                            8.218843      -0.548610       1.808998                    0.995753      33.276647      97.581576       0.608733       0.390316      -1.090285      -0.060823       0.056132      -0.007216       0.083081      -0.040007      -0.058565       0.037468       0.033304       0.081291      -0.056944      -0.041028       0.097972              9.351946       9.287254      -0.561339      -0.210832       9.042839       1.984549       9.725746           0.057939
          128              N       4.202610       4.472115       0.595417      -0.346469      36.828288 0.48264898E+03  0.11473833E+05                                 9.222332                            7.014326       0.076486       2.050370                    0.999017      28.168950      77.533891       0.673996       0.382271      -1.103662       0.052923       0.047278      -0.114958       0.135098       0.066568      -0.070660       0.044551      -0.073145       0.132170      -0.136584       0.053770       0.082814             10.847113       6.361745       0.613506      -3.464573       8.051140       1.893974      18.128454           0.002229
          129              N       6.902503      -0.179044       7.218049      -0.702995      34.735432 0.64896814E+03  0.16729418E+05                                 8.946488                            8.218714      -0.548337       1.809093                    0.995750      33.275413      97.575207       0.608742       0.390315      -1.090292      -0.060840      -0.034278      -0.044964       0.083056      -0.030723       0.063979      -0.043563       0.022627       0.049713      -0.057009      -0.041003       0.098013              9.351712       9.287034       0.098023       0.591646       7.836116      -1.287856      10.931986           0.057946
          130              N       7.095148       6.237088       9.612121      -0.346399      36.824968 0.48259562E+03  0.11472219E+05                                 9.221697                            7.013861       0.076893       2.050504                    0.999018      28.167527      77.528171       0.674031       0.382263      -1.103671       0.052852      -0.123144       0.016523       0.135021      -0.094496      -0.022320      -0.035053      -0.056684       0.181535      -0.136603       0.053783       0.082820             10.846343       6.361361      -3.307006       1.200843      13.967950      -5.310076      12.209717           0.002228
          131              N       1.117427      -1.616964      10.328826      -0.702810      34.731770 0.64887317E+03  0.16726348E+05                                 8.945592                            8.217802      -0.548269       1.809137                    0.995751      33.273999      97.569066       0.608810       0.390286      -1.090313      -0.060852      -0.021684       0.052219       0.083066       0.070646      -0.005375       0.006119      -0.042043      -0.145082      -0.056940      -0.040967       0.097907              9.350799       9.286143       0.462829      -0.380550      11.272246      -0.696386       7.494009           0.057939
          132              N       1.310072      13.163296       3.575257      -0.346503      36.828289 0.48265036E+03  0.11473833E+05                                 9.222185                            7.014222       0.076622       2.050408                    0.999016      28.169058      77.533159       0.674020       0.382259      -1.103675       0.052888       0.075889       0.098459       0.135094       0.027884       0.092980      -0.009504      -0.133909      -0.049943      -0.136594       0.053785       0.082808             10.846941       6.361723       2.693746       2.263619      17.248973       3.416595       8.930127           0.002228
          133              N       4.009965       6.161492       3.764081      -0.702860      34.735549 0.64897245E+03  0.16729665E+05                                 8.946583                            8.218742      -0.548610       1.809003                    0.995753      33.276278      97.580202       0.608737       0.390315      -1.090285      -0.060824      -0.056129       0.007213       0.083078       0.040006       0.058566       0.037463       0.033297       0.081281      -0.056942      -0.041027       0.097968              9.351831       9.287149       0.561319       0.210809       9.042723       1.984524       9.725620           0.057956
          134              N       4.202610       3.485385      13.187377      -0.346469      36.828236 0.48264809E+03  0.11473806E+05                                 9.222318                            7.014316       0.076488       2.050370                    0.999017      28.168939      77.533825       0.673997       0.382271      -1.103662       0.052923      -0.047278       0.114957       0.135097      -0.066568       0.070661       0.044551      -0.073146       0.132169      -0.136584       0.053770       0.082814             10.847095       6.361738      -0.613509       3.464570       8.051130       1.893972      18.128418           0.002228
          135              N       6.902503       8.136544       6.564745      -0.702981      34.734888 0.64895483E+03  0.16728989E+05                                 8.946396                            8.218630      -0.548340       1.809096                    0.995750      33.275090      97.574027       0.608745       0.390315      -1.090292      -0.060839       0.034273       0.044961       0.083051       0.030724      -0.063981      -0.043559       0.022624       0.049714      -0.057009      -0.041004       0.098013              9.351614       9.286944      -0.098030      -0.591629       7.836031      -1.287838      10.931866           0.057948
          136              N       7.095148       1.720412       4.170673      -0.346399      36.824891 0.48259451E+03  0.11472185E+05                                 9.221681                            7.013850       0.076896       2.050506                    0.999018      28.167495      77.528046       0.674032       0.382263      -1.103671       0.052852       0.123144      -0.016523       0.135021       0.094497       0.022320      -0.035053      -0.056684       0.181534      -0.136603       0.053784       0.082819             10.846321       6.361352       3.307003      -1.200838      13.967920      -5.310056      12.209691           0.002228
          137              N       1.117427       9.574464       3.453968      -0.702792      34.731141 0.64885751E+03  0.16725843E+05                                 8.945481                            8.217699      -0.548268       1.809142                    0.995750      33.273628      97.567670       0.608815       0.390285      -1.090313      -0.060853       0.021686      -0.052213       0.083063      -0.070646       0.005373       0.006118      -0.042039      -0.145063      -0.056937      -0.040967       0.097904              9.350681       9.286038      -0.462800       0.380543      11.272095      -0.696380       7.493910           0.057954
          138              N       1.310072      -5.205796      10.207537      -0.346503      36.828216 0.48264923E+03  0.11473798E+05                                 9.222168                            7.014210       0.076624       2.050409                    0.999016      28.169029      77.533027       0.674021       0.382259      -1.103675       0.052888      -0.075888      -0.098459       0.135094      -0.027884      -0.092981      -0.009504      -0.133909      -0.049942      -0.136594       0.053786       0.082808             10.846918       6.361712      -2.693738      -2.263617      17.248934       3.416578       8.930109           0.002229
          139             Cl       7.329185       0.664531      10.290647      -0.524160     142.739161 0.43895384E+04  0.17113719E+06                                18.398314                           17.922928       1.705418       2.177014                    0.998853      74.326010     217.329782       0.572467       0.274429      -1.269609       0.052723      -0.037129       0.150193       0.163451       0.012427      -0.037869      -0.065077      -0.091898       0.186170      -0.086841      -0.028463       0.115303             19.009560      21.987423      -0.017796      -4.191374      16.257719      -2.590442      18.783538           0.088976
          140             Cl       1.544023       0.622197       8.061970      -0.524171     142.745057 0.43897933E+04  0.17114982E+06                                18.398921                           17.923540       1.705037       2.176907                    0.998852      74.327186     217.335775       0.572452       0.274432      -1.269604       0.052727       0.148649      -0.042955       0.163468      -0.039009       0.008176       0.012152      -0.183603      -0.088963      -0.086841      -0.028463       0.115304             19.010178      21.988039      -3.621117       2.110969      20.396304       0.201598      14.646190           0.088978
          141             Cl       4.436648      -1.286728       9.212971      -0.524137     142.732795 0.43893064E+04  0.17112581E+06                                18.397712                           17.922429       1.705199       2.176963                    0.998854      74.324764     217.324295       0.572476       0.274428      -1.269610       0.052716      -0.111484      -0.107252       0.163434       0.026585       0.029719       0.052950      -0.070853       0.249134      -0.086820      -0.028476       0.115296             19.008854      21.986067       3.638346       2.080092      15.908271       2.388904      19.132225           0.088979
          142             Cl       7.329185       7.292969       3.492147      -0.524134     142.736679 0.43894364E+04  0.17113224E+06                                18.398110                           17.922724       1.705413       2.177017                    0.998853      74.325275     217.327085       0.572470       0.274429      -1.269608       0.052721       0.037127      -0.150173       0.163432      -0.012428       0.037874      -0.065086      -0.091883       0.186195      -0.086839      -0.028476       0.115315             19.009352      21.987159       0.017785       4.191343      16.257509      -2.590435      18.783387           0.089024
          143             Cl       1.544023       7.335303       5.720824      -0.524150     142.742561 0.43896932E+04  0.17114497E+06                                18.398720                           17.923345       1.705052       2.176915                    0.998852      74.326446     217.333093       0.572454       0.274432      -1.269603       0.052712      -0.148660       0.042955       0.163473       0.039016      -0.008177       0.012143      -0.183642      -0.089028      -0.086851      -0.028483       0.115334             19.009969      21.987813       3.621094      -2.110945      20.396095       0.201575      14.646001           0.089002
          144             Cl       4.436648       9.244228       4.569823      -0.524120     142.730766 0.43892254E+04  0.17112189E+06                                18.397564                           17.922284       1.705198       2.176966                    0.998854      74.324083     217.321975       0.572477       0.274429      -1.269609       0.052712       0.111488       0.107259       0.163440      -0.026593      -0.029723       0.052978      -0.070856       0.249159      -0.086829      -0.028498       0.115327             19.008701      21.985884      -3.638323      -2.080093      15.908145       2.388913      19.132073           0.089012
          145              O       5.458273      -1.228638      12.021353      -0.532782      36.180754 0.57438972E+03  0.14070477E+05                                 8.756897                            7.481577       0.204528       2.113052                    0.996522      27.946713      74.712618       0.684216       0.365436      -1.131345      -0.029299       0.021501       0.014937       0.039292       0.049846      -0.022810      -0.006567      -0.055869       0.034109      -0.066382       0.008284       0.058099              9.448670       9.310078       2.082168      -2.403309      10.354539      -3.677420       8.681393           0.067033
          146              O       4.916785       6.424090       1.376901      -0.423509      30.145648 0.50564977E+03  0.12012457E+05                                 7.784931                            7.095561       0.044024       2.098422                    0.995203      26.168443      69.163440       0.690509       0.373383      -1.123932      -0.019950      -0.013209      -0.019002       0.030554       0.027185       0.033873      -0.014400      -0.051352      -0.134694      -0.069658       0.009815       0.059843              8.034762       6.004910       2.301319      -0.046575       9.953366       1.366120       8.146011           0.048834
          147              O       3.295790      -1.659935      12.410028      -0.576334      30.206515 0.51732481E+03  0.12278381E+05                                 7.529082                            6.974807       0.889583       2.333734                    0.997594      27.493618      71.074287       0.731806       0.352641      -1.147700       0.014163       0.017028       0.016111       0.027389      -0.031459       0.025791       0.092741       0.140162       0.054886      -0.143193       0.065279       0.077914              7.737975      11.133570      -0.478298       1.728534       5.513761      -0.478565       6.566592           0.000400
          148              O       8.350811       3.067616       8.836149      -0.532711      36.178282 0.57434013E+03  0.14068964E+05                                 8.756536                            7.481286       0.204300       2.113003                    0.996521      27.945583      74.708901       0.684224       0.365439      -1.131342      -0.029371       0.002197      -0.026082       0.039342      -0.044708      -0.031785       0.008011      -0.053395       0.041428      -0.066400       0.008251       0.058148              9.448264       9.309704      -3.122304      -0.601567      12.283841       2.563074       6.751247           0.067038
          149              O       7.809323       5.937887       7.530919      -0.423442      30.142651 0.50558465E+03  0.12010480E+05                                 7.784281                            7.094994       0.044317       2.098531                    0.995203      26.167269      69.158295       0.690555       0.373372      -1.123945      -0.019990      -0.009816       0.020974       0.030591       0.015726      -0.040485       0.047479       0.005974       0.037243      -0.069651       0.009794       0.059858              8.034071       6.004489      -1.190887      -1.969555       7.414077       0.099609      10.683648           0.048827
          150              O       6.188328       3.619867       9.015326      -0.576246      30.203806 0.51726503E+03  0.12276598E+05                                 7.528608                            6.974387       0.889611       2.333758                    0.997595      27.492357      71.069798       0.731831       0.352639      -1.147702       0.014253       0.005485      -0.022787       0.027431       0.038143       0.014360      -0.088604       0.147409       0.076279      -0.143243       0.065302       0.077941              7.737466      11.132827       1.735997      -0.449961       6.717359      -0.216591       5.362213           0.000400
          151              O       2.565736      -1.838978       6.708086      -0.532814      36.182480 0.57442932E+03  0.14071715E+05                                 8.757256                            7.481900       0.204972       2.113191                    0.996524      27.947230      74.715150       0.684191       0.365442      -1.131338      -0.029277      -0.023692       0.011183       0.039287      -0.005166       0.054563      -0.001436      -0.041990       0.075499      -0.066356       0.008291       0.058065              9.449052       9.310573       1.040359       3.004863       5.915205       1.114273      13.121377           0.067035
          152              O       2.024247      11.510524       4.874974      -0.423509      30.143177 0.50559859E+03  0.12010891E+05                                 7.784376                            7.095096       0.043967       2.098418                    0.995213      26.167495      69.159057       0.690549       0.373372      -1.123945      -0.019935       0.023032      -0.001920       0.030521      -0.042947       0.006594      -0.033087       0.030839       0.111948      -0.069660       0.009822       0.059839              8.034163       6.004505      -1.110130       2.016095       9.780135      -1.465565       8.317851           0.048836
          153              O       0.403253      -1.959932       6.140235      -0.576304      30.208914 0.51738102E+03  0.12280089E+05                                 7.529605                            6.975285       0.889373       2.333657                    0.997592      27.494490      71.078392       0.731763       0.352651      -1.147688       0.014203      -0.022470       0.006683       0.027410      -0.006600      -0.040166      -0.004115      -0.013263      -0.405581      -0.143230       0.065308       0.077922              7.738512      11.134371      -1.257799      -1.278577       5.889267       0.695231       6.191899           0.000399
          154              O       5.458273       9.186138       1.761441      -0.532777      36.180440 0.57438363E+03  0.14070293E+05                                 8.756854                            7.481542       0.204537       2.113057                    0.996521      27.946555      74.712136       0.684217       0.365436      -1.131344      -0.029302      -0.021500      -0.014940       0.039295      -0.049839       0.022804      -0.006571      -0.055868       0.034109      -0.066373       0.008280       0.058093              9.448623       9.310028      -2.082153       2.403295      10.354487      -3.677402       8.681353           0.067050
          155              O       4.916785       1.533410      12.405893      -0.423515      30.146009 0.50565776E+03  0.12012698E+05                                 7.785001                            7.095625       0.044022       2.098417                    0.995203      26.168624      69.164126       0.690504       0.373384      -1.123931      -0.019947       0.013208       0.019001       0.030552      -0.027186      -0.033876      -0.014403      -0.051349      -0.134699      -0.069662       0.009819       0.059844              8.034835       6.004959      -2.301339       0.046576       9.953450       1.366135       8.146094           0.048820
          156              O       3.295790       9.617434       1.372766      -0.576333      30.206332 0.51732087E+03  0.12278261E+05                                 7.529043                            6.974774       0.889600       2.333741                    0.997594      27.493545      71.073967       0.731809       0.352640      -1.147700       0.014166      -0.017031      -0.016111       0.027391       0.031458      -0.025790       0.092736       0.140157       0.054880      -0.143187       0.065277       0.077910              7.737933      11.133505       0.478299      -1.728519       5.513738      -0.478565       6.566558           0.000404
          157              O       8.350811       4.889884       4.946645      -0.532690      36.177449 0.57432366E+03  0.14068455E+05                                 8.756390                            7.481168       0.204323       2.113016                    0.996521      27.945241      74.707627       0.684231       0.365438      -1.131343      -0.029374      -0.002197       0.026082       0.039344       0.044704       0.031783       0.008015      -0.053399       0.041412      -0.066394       0.008245       0.058148              9.448102       9.309548       3.122246       0.601557      12.283620       2.563026       6.751139           0.067055
          158              O       7.809323       2.019614       6.251875      -0.423453      30.143076 0.50559419E+03  0.12010766E+05                                 7.784360                            7.095067       0.044309       2.098524                    0.995203      26.167482      69.159069       0.690550       0.373372      -1.123944      -0.019988       0.009817      -0.020975       0.030592      -0.015726       0.040486       0.047481       0.005973       0.037237      -0.069653       0.009794       0.059859              8.034153       6.004543       1.190901       1.969574       7.414160       0.099607      10.683755           0.048822
          159              O       6.188328       4.337633       4.767468      -0.576242      30.203598 0.51726052E+03  0.12276462E+05                                 7.528567                            6.974352       0.889626       2.333765                    0.997595      27.492268      71.069448       0.731834       0.352638      -1.147702       0.014254      -0.005484       0.022788       0.027432      -0.038142      -0.014360      -0.088602       0.147405       0.076276      -0.143240       0.065300       0.077940              7.737423      11.132755      -1.735987       0.449955       6.717329      -0.216587       5.362186           0.000403
          160              O       2.565736       9.796478       7.074708      -0.532808      36.182046 0.57442087E+03  0.14071457E+05                                 8.757191                            7.481849       0.204988       2.113199                    0.996524      27.947024      74.714476       0.684193       0.365442      -1.131338      -0.029280       0.023694      -0.011181       0.039290       0.005168      -0.054555      -0.001434      -0.041985       0.075510      -0.066347       0.008287       0.058060              9.448980       9.310500      -1.040352      -3.004836       5.915165       1.114265      13.121274           0.067050
          161              O       2.024247      -3.553024       8.907820      -0.423518      30.143622 0.50560837E+03  0.12011186E+05                                 7.784463                            7.095175       0.043959       2.098411                    0.995213      26.167713      69.159897       0.690544       0.373373      -1.123943      -0.019932      -0.023032       0.001919       0.030520       0.042949      -0.006594      -0.033087       0.030844       0.111953      -0.069664       0.009825       0.059839              8.034255       6.004565       1.110141      -2.016117       9.780259      -1.465577       8.317940           0.048823
          162              O       0.403253       9.917432       7.642559      -0.576303      30.208676 0.51737582E+03  0.12279932E+05                                 7.529557                            6.975243       0.889388       2.333663                    0.997592      27.494389      71.077974       0.731766       0.352650      -1.147689       0.014206       0.022471      -0.006685       0.027412       0.006600       0.040166      -0.004115      -0.013259      -0.405562      -0.143223       0.065305       0.077918              7.738461      11.134292       1.257785       1.278568       5.889229       0.695225       6.191862           0.000402

******************************************************
Auxiliary information for the entire system
The total spin magnetic moment of the unit cell is   5.987466
The total net atomic charge of the unit cell is   0.000002
Accuracy of reproducing the electrostatic potential in the unit cell:
  The inner radius (bohr) =    5.0000
  The outer radius (bohr) =   12.0000
  Valid grid points have density less than (e/(bohr^3)) =    0.0001
  The number of valid grid points were=        14079
  The rms potential error without charges in kcal/mol is=     21.03325
  The rms potential error with partial charges in kcal/mol is=      5.40222
  The RRMSE value at monopole order=      0.25684
  The rms potential error with partial charges and cloud penetration in kcal/mol is=      5.38008
  The RRMSE value at monopole order with cloud penetration is=      0.25579
  The rms potential error with partial charges and atomic dipoles in kcal/mol is=      0.95870
  The RRMSE value at dipole order=      0.04558
  The rms potential error with partial charges, atomic dipoles and cloud penetration in kcal/mol is=      0.93618
  The RRMSE value at dipole order with cloud penetration=      0.04451

******************************************************
The electron densities and ab initio electrostatic potential were computed in VASP using the PBE functional and
projector augmented wave method. See the main text of the journal article for a description of computational details.
The atomic charges, dipoles, and quadrupoles were computed with the DDEC6 method as described in
(a) T. A. Manz and N. Gabaldon Limas, RSC Adv. 6 (2016) 47771-47801 DOI: 10.1039/c6ra04656h
(b) N. Gabaldon Limas and T. A. Manz, RSC Adv. 8 (2018) 2678-2707 DOI: 10.1039/c7ra11829e.
For each atom in the material, the electron cloud parameters were fit to the spherically averaged atom-in-material
electron density using radial positions for which this density was between 10^-4 and 10^-2 electrons per cubic bohr.
The polarizabilities, dispersion coefficients, and quantum Drude oscillator (QDO) parameters were fit using the MCLF method.
The magnetic structure of the system was optimized in VASP from the default ferromagnetic initial guess using spin polarization.
The atomic spin moments (ASMs) were computed on this optimized magnetic structure using the DDEC6 partition as inputs
to the method of T. A. Manz and D. S. Sholl, J. Chem. Theory Comput. 7 (2011) 4146-4164 DOI: 10.1021/ct200539n.
The RMSE and RRMSE were computed using a uniform grid with Ewald summation.
