# Supplementary material for: A collection of forcefield precursors for metal–organic frameworks
Source: RSC Adv. 2019 Nov 13;9(63):36492–507. doi: 10.1039/c9ra07327b (PMC9075174; doi:10.1039/c9ra07327b)
Supplement: RA-009-C9RA07327B-s6276 [file RA-009-C9RA07327B-s6276.xyz]

  112
jmolscript: load "" {1 1 1} spacegroup "x,y,z" unitcell [{      6.810500     0.000000     0.000000 }, {      0.000000    13.190000     0.000000 }, {     -2.994159    -6.594958    14.692588 }]
La     1.261423     2.680612     2.903255     1.986778
La    -0.850332    -3.914363    11.789333     1.986227
La     2.554918     3.914430    11.789333     1.986772
La     4.666673    10.509405     2.903255     1.986221
H      0.126849     3.139236     5.750679     0.409242
H      1.481968    -1.421855     9.614830     0.402295
H      1.120841     5.622905     2.744575     0.401439
H      0.884850     2.595814     7.819395     0.142223
H      0.610458    -1.810969     6.458862     0.145094
H      3.252780    -1.028784    12.709089     0.150708
H      0.284242    -3.455754     8.941909     0.406167
H      5.739623     5.173133     5.077758     0.402424
H     -0.709750    -0.972069    11.948013     0.402242
H     -0.473759     9.190812     6.873193     0.141575
H     -0.199367     4.784037     8.233726     0.145995
H      3.968811     5.566186     1.983499     0.152060
H      3.689492     3.455806     8.941909     0.409242
H      2.334373     8.016897     5.077758     0.402295
H      2.695500     0.972137    11.948013     0.401439
H      2.931491     3.999228     6.873193     0.142222
H      3.205883     8.406011     8.233726     0.145094
H      0.563561     7.623826     1.983499     0.150708
H      3.532099    10.050796     5.750679     0.406167
H     -1.923282     1.421909     9.614830     0.402424
H      4.526091     7.567111     2.744575     0.402241
H      4.290100    -2.595770     7.819395     0.141576
H      4.015708     1.811005     6.458862     0.145996
H     -0.152470     1.028856    12.709089     0.152060
C      0.405119     0.085752     5.808862    -0.134706
C      0.491701     1.423219     6.242881     0.312520
C      0.838062     1.708127     7.544350    -0.233483
C      1.121233     0.691180     8.464106    -0.138808
C      1.016351    -0.634416     8.043017     0.300144
C      0.668600    -0.923281     6.728324    -0.211607
C      0.027179    -0.307314     4.408364     0.654775
C      1.568707     1.048633     9.847560     0.614175
C     -2.950209    -1.407331    14.583863    -0.135254
C      0.386302     5.824707     1.105470     0.325705
C      3.481322    -0.617253    13.509247    -0.221843
C     -2.846360    -2.875379    14.371702     0.649585
C      0.005972     6.680760     8.883726    -0.130517
C     -0.080610     8.018225     8.449707     0.310881
C     -0.426971     8.303125     7.148238    -0.232047
C     -0.710142     7.286174     6.228482    -0.138115
C     -0.605260     5.960580     6.649571     0.302353
C     -0.257509     5.671723     7.964264    -0.215558
C      0.383912     6.287702    10.284224     0.656473
C      5.652884     7.643619     4.845028     0.611310
C      3.361300     5.187627     0.108725    -0.132238
C      0.024789    -0.770257    13.587118     0.326163
C      3.740269     5.977711     1.183341    -0.225172
C      3.257451     3.719581     0.320886     0.647747
C      3.411222     6.509290     8.883726    -0.134707
C      3.324640     5.171823     8.449707     0.312520
C      2.978279     4.886915     7.148238    -0.233483
C      2.695108     5.903862     6.228482    -0.138809
C      2.799990     7.229458     6.649571     0.300144
C      3.147741     7.518323     7.964264    -0.211607
C      3.789162     6.902356    10.284224     0.654774
C      2.247634     5.546409     4.845028     0.614175
C     -0.043950     8.002373     0.108725    -0.135254
C      3.430039     0.770335    13.587118     0.325707
C      0.335019     7.212295     1.183341    -0.221840
C      6.662701     9.470421     0.320886     0.649585
C      3.810369    -0.085718     5.808862    -0.130518
C      3.896951    -1.423183     6.242881     0.310881
C      4.243312    -1.708083     7.544350    -0.232047
C      4.526483    -0.691132     8.464106    -0.138115
C      4.421601     0.634462     8.043017     0.302352
C      4.073850     0.923319     6.728324    -0.215559
C      3.432429     0.307340     4.408364     0.656473
C     -1.836543    -1.048577     9.847560     0.611310
C      0.455041     1.407415    14.583863    -0.132239
C      3.791552     7.365299     1.105470     0.326163
C      0.076072     0.617331    13.509247    -0.225171
C      0.558890     2.875461    14.371702     0.647747
O      0.108026     0.545285     3.483613    -0.649662
O     -0.361312    -1.492436     4.222650    -0.617999
O      1.923477     0.096317    10.609812    -0.572119
O      1.591859     2.258289    10.178437    -0.638755
O      0.200656     2.427899     5.348396    -0.569545
O      1.237730    -1.697660     8.881669    -0.514826
O      0.269485     2.935436     0.659403    -0.638452
O      3.936942    -3.290472    13.168379    -0.627438
O      0.809083     5.111395     2.185669    -0.590205
O      0.303065     7.140307    11.208975    -0.651248
O      0.772403     5.102581    10.469938    -0.619162
O      5.298114     6.691299     4.082776    -0.571657
O      5.629732     8.853273     4.514151    -0.636585
O      0.210435    -4.167090     9.344192    -0.566849
O     -0.826639     4.897332     5.810919    -0.516013
O      0.141606    -3.659525    14.033185    -0.637702
O      3.284649     3.304495     1.524209    -0.627137
O     -0.397992    -1.483575    12.506919    -0.591592
O      3.708315     6.049757    11.208975    -0.649662
O      4.177653     8.087478    10.469938    -0.618000
O      1.892864     6.498725     4.082776    -0.572119
O      2.224482     4.336753     4.514151    -0.638755
O      3.615685     4.167143     9.344192    -0.569545
O      2.578611     8.292702     5.810919    -0.514826
O      3.546856     3.659606    14.033185    -0.638451
O     -0.120601     9.885514     1.524209    -0.627438
O      3.007258     1.483647    12.506919    -0.590205
O      3.513276    -0.545265     3.483613    -0.651247
O      3.043938     1.492461     4.222650    -0.619162
O     -1.481773    -0.096257    10.609812    -0.571657
O     -1.813391    -2.258231    10.178437    -0.636585
O      3.605906    -2.427868     5.348396    -0.566849
O      4.642980     1.697710     8.881669    -0.516012
O      3.674735    10.254567     0.659403    -0.637702
O      0.531692     3.290547    13.168379    -0.627137
O      4.214333     8.078617     2.185669    -0.591591

The following XYZ coordinates are in angstroms. Other properties are in atomic units.
The sperically averaged electron density of each atom fit to a function of the form exp(a - br)
eigen_1, eigen_2 and eigen_3 are the three eigenvalues of traceless quadrupole moment tensor
  atom number  atomic symbol              X              Y              Z     net charge C6 coefficient C8 coefficient C10 coefficient fluctuating dipole atomic polarizability isotropic forcefield polarizability              a              b squared Pearson coefficient          <r^3>          <r^4>         wp_QDO          m_QDO          q_QDO       dipole_x       dipole_y       dipole_z         dipole            Qxy            Qxz            Qyz     Q(x^2-y^2)  Q(3z^2 - R^2)        eigen_1        eigen_2        eigen_3 static polarizability      alpha(xx)      alpha(xy)      alpha(xz)      alpha(yy)      alpha(yz)      alpha(zz) atomic spin moment
            1             La       1.261423       2.680612       2.903255       1.986778     215.536903 0.54686762E+04  0.21882429E+06                                25.434598                           21.437318       1.719394       2.137686                    0.999561     100.271852     270.218727       0.485739       0.315130      -1.262505       0.011209      -0.044010      -0.013838       0.047477      -0.024498       0.021168       0.155029       0.238423      -0.273555      -0.240242       0.072764       0.167478             29.306470      19.809597       0.838148      -0.090419      32.682986     -15.254442      35.426827           0.000210
            2             La      -0.850332      -3.914363      11.789333       1.986227     215.752182 0.54756258E+04  0.21917737E+06                                25.454431                           21.453522       1.719136       2.137281                    0.999568     100.309108     270.387207       0.485456       0.315206      -1.262397      -0.011273      -0.045984       0.014747       0.049589       0.024564       0.020592      -0.154951       0.237655      -0.277629      -0.240321       0.072570       0.167751             29.330425      19.823668      -0.836654      -0.091632      32.715434      15.272640      35.452174           0.000214
            3             La       2.554918       3.914430      11.789333       1.986772     215.538095 0.54687143E+04  0.21882623E+06                                25.434707                           21.437408       1.719373       2.137680                    0.999561     100.272026     270.219580       0.485737       0.315131      -1.262504      -0.011207       0.044010       0.013839       0.047476      -0.024498       0.021167       0.155028       0.238422      -0.273551      -0.240240       0.072764       0.167476             29.306597      19.809679       0.838152      -0.090422      32.683135     -15.254517      35.426979           0.000218
            4             La       4.666673      10.509405       2.903255       1.986221     215.753368 0.54756641E+04  0.21917931E+06                                25.454536                           21.453609       1.719118       2.137276                    0.999568     100.309310     270.388118       0.485454       0.315207      -1.262397       0.011274       0.045985      -0.014746       0.049590       0.024564       0.020592      -0.154951       0.237653      -0.277630      -0.240321       0.072571       0.167750             29.330546      19.823746      -0.836656      -0.091633      32.715571      15.272708      35.452321           0.000211
            5              H       0.126849       3.139236       5.750679       0.409242       0.360115 0.20332262E+01  0.14736951E+02                                 0.972502                            0.942558      -1.216288       2.462418                    0.999969       2.292513       6.264841       0.515730       1.638556      -0.640925       0.000436       0.011948       0.014805       0.019030       0.003668       0.005007       0.001326      -0.000956       0.033343      -0.009708      -0.003050       0.012758              0.990933       0.867276      -0.077978      -0.012923       1.255305       0.031605       0.850216           0.000000
            6              H       1.481968      -1.421855       9.614830       0.402295       0.407212 0.24367391E+01  0.18351082E+02                                 1.025347                            1.008245      -1.149215       2.485087                    0.999982       2.319298       6.315224       0.519875       1.564425      -0.652919       0.007215      -0.005798       0.017142       0.019481      -0.005552       0.004510      -0.014196      -0.011014       0.014694      -0.010971      -0.009031       0.020002              1.028375       0.939133       0.044775       0.098496       0.973898       0.093049       1.172094           0.000001
            7              H       1.120841       5.622905       2.744575       0.401439       0.380379 0.22063699E+01  0.16475577E+02                                 1.039702                            1.004262      -1.389795       2.364581                    0.998218       2.573618       7.360342       0.478516       1.714143      -0.627833       0.002980       0.011257       0.005608       0.012925      -0.003246      -0.000009      -0.006279      -0.004315      -0.001777      -0.006502      -0.001563       0.008065              1.065406       0.985711       0.036615       0.182855       0.914072       0.082262       1.296435          -0.000000
            8              H       0.884850       2.595814       7.819395       0.142223       0.808768 0.57578938E+01  0.53085349E+02                                 1.541748                            1.488901      -1.078402       2.389291                    0.996585       3.500600      10.118615       0.460146       1.443775      -0.674650       0.000257       0.032444       0.013980       0.035329      -0.002725       0.002695      -0.001630      -0.018467      -0.004206      -0.009661      -0.001006       0.010667              1.564113       1.312565       0.034144       0.036156       2.037726       0.117559       1.342047          -0.000001
            9              H       0.610458      -1.810969       6.458862       0.145094       0.822269 0.59290632E+01  0.54958556E+02                                 1.549742                            1.504506      -1.061783       2.402845                    0.996621       3.452342       9.942825       0.461555       1.431637      -0.677388      -0.000078      -0.035972      -0.012320       0.038023      -0.002497      -0.000061      -0.000400      -0.024702      -0.001242      -0.012395      -0.000425       0.012820              1.571247       1.349236       0.064012       0.030401       2.005105       0.163820       1.359400           0.000000
           10              H       3.252780      -1.028784      12.709089       0.150708       0.878562 0.65480090E+01  0.62399319E+02                                 1.635357                            1.593151      -1.329098       2.279877                    0.993642       3.592302      10.588434       0.442181       1.453569      -0.672893      -0.010008      -0.018468      -0.033084       0.039189       0.006627       0.007431       0.002749      -0.006127       0.026885      -0.012960      -0.000616       0.013575              1.653403       1.461931       0.003387       0.174700       1.486447       0.178576       2.011830          -0.000001
           11              H       0.284242      -3.455754       8.941909       0.406167       0.363780 0.20541709E+01  0.14889338E+02                                 0.968910                            0.939249      -1.212387       2.459949                    0.999965       2.284817       6.192679       0.524700       1.610482      -0.645327       0.000074       0.012420      -0.015677       0.020001      -0.004152       0.004789      -0.001242      -0.001050       0.033679      -0.010192      -0.002559       0.012751              0.987162       0.864376       0.077430      -0.012834       1.249677      -0.031412       0.847434           0.000000
           12              H       5.739623       5.173133       5.077758       0.402424       0.406978 0.24366160E+01  0.18360083E+02                                 1.027314                            1.010128      -1.153084       2.484122                    0.999981       2.323477       6.339766       0.517632       1.570353      -0.651941      -0.006711      -0.005572      -0.017238       0.019319       0.005602       0.004646       0.014428      -0.010771       0.014480      -0.011098      -0.009122       0.020220              1.030369       0.940836      -0.044938       0.098809       0.975790      -0.093337       1.174480           0.000001
           13              H      -0.709750      -0.972069      11.948013       0.402242       0.381321 0.22155877E+01  0.16578542E+02                                 1.045367                            1.009421      -1.419538       2.351402                    0.997885       2.589284       7.437489       0.474637       1.724595      -0.626241      -0.002773       0.011187      -0.005555       0.012795       0.003325       0.000035       0.006282      -0.004498      -0.001132      -0.006479      -0.001681       0.008159              1.071425       0.990873      -0.036966       0.184751       0.918539      -0.083063       1.304864          -0.000001
           14              H      -0.473759       9.190812       6.873193       0.141575       0.811178 0.57781663E+01  0.53309030E+02                                 1.543451                            1.490380      -1.068673       2.392700                    0.996557       3.504526      10.127220       0.460532       1.441568      -0.675035      -0.000686       0.032812      -0.013814       0.035608       0.003074       0.002713       0.001531      -0.018585      -0.004606      -0.009757      -0.001110       0.010867              1.565914       1.313697      -0.034200       0.036183       2.040833      -0.117930       1.343213          -0.000001
           15              H      -0.199367       4.784037       8.233726       0.145995       0.818784 0.58990505E+01  0.54621254E+02                                 1.546822                            1.501908      -1.064494       2.402240                    0.996601       3.445713       9.924436       0.461308       1.433956      -0.676987       0.000046      -0.035802       0.012361       0.037876       0.002539       0.000034       0.000529      -0.024197      -0.002455      -0.011953      -0.000839       0.012792              1.568186       1.347123      -0.063753       0.030307       2.000200      -0.163129       1.357234           0.000000
           16              H       3.968811       5.566186       1.983499       0.152060       0.876153 0.65263555E+01  0.62143699E+02                                 1.632603                            1.590722      -1.327064       2.281116                    0.993710       3.586733      10.569057       0.442416       1.453948      -0.672825       0.009964      -0.017875       0.032805       0.038665      -0.006198       0.007288      -0.003101      -0.006101       0.026689      -0.012472      -0.001055       0.013527              1.650525       1.459779      -0.003222       0.174015       1.484302      -0.177667       2.007493          -0.000001
           17              H       3.689492       3.455806       8.941909       0.409242       0.360115 0.20332268E+01  0.14736955E+02                                 0.972502                            0.942558      -1.216287       2.462418                    0.999969       2.292513       6.264840       0.515731       1.638556      -0.640925      -0.000436      -0.011948      -0.014805       0.019030       0.003668       0.005007       0.001326      -0.000956       0.033343      -0.009708      -0.003050       0.012758              0.990932       0.867276      -0.077978      -0.012923       1.255305       0.031605       0.850216           0.000000
           18              H       2.334373       8.016897       5.077758       0.402295       0.407211 0.24367372E+01  0.18351064E+02                                 1.025347                            1.008245      -1.149215       2.485087                    0.999982       2.319297       6.315220       0.519875       1.564425      -0.652919      -0.007215       0.005798      -0.017142       0.019481      -0.005552       0.004510      -0.014196      -0.011014       0.014694      -0.010971      -0.009031       0.020002              1.028374       0.939133       0.044775       0.098496       0.973897       0.093049       1.172093           0.000001
           19              H       2.695500       0.972137      11.948013       0.401439       0.380379 0.22063675E+01  0.16475556E+02                                 1.039702                            1.004262      -1.389795       2.364581                    0.998218       2.573617       7.360340       0.478516       1.714144      -0.627832      -0.002980      -0.011257      -0.005608       0.012925      -0.003246      -0.000009      -0.006279      -0.004315      -0.001777      -0.006502      -0.001563       0.008065              1.065406       0.985711       0.036615       0.182855       0.914072       0.082262       1.296435          -0.000001
           20              H       2.931491       3.999228       6.873193       0.142222       0.808769 0.57579034E+01  0.53085457E+02                                 1.541749                            1.488902      -1.078403       2.389290                    0.996585       3.500603      10.118623       0.460146       1.443774      -0.674650      -0.000257      -0.032444      -0.013980       0.035329      -0.002725       0.002695      -0.001630      -0.018467      -0.004206      -0.009661      -0.001006       0.010667              1.564114       1.312566       0.034144       0.036156       2.037728       0.117559       1.342048          -0.000001
           21              H       3.205883       8.406011       8.233726       0.145094       0.822270 0.59290731E+01  0.54958668E+02                                 1.549743                            1.504507      -1.061784       2.402844                    0.996621       3.452345       9.942834       0.461555       1.431637      -0.677388       0.000077       0.035972       0.012320       0.038023      -0.002497      -0.000061      -0.000400      -0.024702      -0.001242      -0.012395      -0.000425       0.012820              1.571248       1.349237       0.064012       0.030401       2.005107       0.163820       1.359400           0.000000
           22              H       0.563561       7.623826       1.983499       0.150708       0.878563 0.65480114E+01  0.62399347E+02                                 1.635358                            1.593151      -1.329097       2.279878                    0.993642       3.592302      10.588434       0.442181       1.453569      -0.672893       0.010008       0.018468       0.033084       0.039189       0.006627       0.007431       0.002749      -0.006127       0.026885      -0.012960      -0.000616       0.013575              1.653403       1.461931       0.003387       0.174700       1.486448       0.178577       2.011830          -0.000001
           23              H       3.532099      10.050796       5.750679       0.406167       0.363780 0.20541699E+01  0.14889328E+02                                 0.968910                            0.939248      -1.212387       2.459949                    0.999965       2.284816       6.192675       0.524700       1.610482      -0.645327      -0.000074      -0.012420       0.015677       0.020001      -0.004152       0.004789      -0.001242      -0.001050       0.033679      -0.010192      -0.002559       0.012751              0.987162       0.864376       0.077430      -0.012834       1.249676      -0.031412       0.847433           0.000000
           24              H      -1.923282       1.421909       9.614830       0.402424       0.406977 0.24366124E+01  0.18360049E+02                                 1.027313                            1.010128      -1.153083       2.484122                    0.999981       2.323475       6.339759       0.517632       1.570353      -0.651941       0.006711       0.005572       0.017238       0.019319       0.005602       0.004646       0.014428      -0.010771       0.014480      -0.011098      -0.009122       0.020220              1.030368       0.940835      -0.044938       0.098809       0.975789      -0.093337       1.174479           0.000001
           25              H       4.526091       7.567111       2.744575       0.402241       0.381321 0.22155868E+01  0.16578534E+02                                 1.045367                            1.009421      -1.419538       2.351402                    0.997885       2.589284       7.437489       0.474637       1.724595      -0.626241       0.002773      -0.011187       0.005555       0.012795       0.003325       0.000035       0.006282      -0.004498      -0.001132      -0.006479      -0.001681       0.008159              1.071425       0.990873      -0.036966       0.184751       0.918539      -0.083063       1.304864          -0.000001
           26              H       4.290100      -2.595770       7.819395       0.141576       0.811178 0.57781675E+01  0.53309043E+02                                 1.543451                            1.490380      -1.068674       2.392700                    0.996557       3.504526      10.127220       0.460533       1.441567      -0.675035       0.000686      -0.032812       0.013814       0.035608       0.003074       0.002713       0.001531      -0.018585      -0.004606      -0.009757      -0.001110       0.010867              1.565914       1.313697      -0.034200       0.036183       2.040833      -0.117930       1.343213          -0.000001
           27              H       4.015708       1.811005       6.458862       0.145996       0.818784 0.58990512E+01  0.54621261E+02                                 1.546822                            1.501908      -1.064495       2.402240                    0.996601       3.445713       9.924435       0.461308       1.433955      -0.676987      -0.000046       0.035802      -0.012361       0.037876       0.002539       0.000034       0.000529      -0.024197      -0.002455      -0.011953      -0.000839       0.012792              1.568186       1.347123      -0.063753       0.030307       2.000200      -0.163128       1.357234           0.000000
           28              H      -0.152470       1.028856      12.709089       0.152060       0.876152 0.65263465E+01  0.62143590E+02                                 1.632602                            1.590721      -1.327062       2.281117                    0.993710       3.586730      10.569045       0.442416       1.453948      -0.672825      -0.009964       0.017876      -0.032806       0.038665      -0.006198       0.007288      -0.003101      -0.006101       0.026689      -0.012472      -0.001055       0.013527              1.650523       1.459778      -0.003222       0.174015       1.484301      -0.177666       2.007491          -0.000001
           29              C       0.405119       0.085752       5.808862      -0.134706      35.844454 0.52707075E+03  0.13028798E+05                                 9.705985                            7.915600      -0.393555       1.861701                    0.996988      30.208204      89.638239       0.555828       0.445790      -1.044113       0.009474      -0.040457       0.032998       0.053060      -0.009120      -0.006936      -0.029325       0.000200      -0.022305      -0.034970       0.006737       0.028233             10.613741       6.581743       0.445713       2.270000      12.329592       0.715477      12.929889           0.000001
           30              C       0.491701       1.423219       6.242881       0.312520      26.274232 0.35176128E+03  0.79192043E+04                                 8.071590                            6.596944      -0.157351       1.975606                    0.999352      25.412504      73.774286       0.586413       0.463948      -1.025911      -0.026006       0.079898      -0.073074       0.111355      -0.022155       0.022975      -0.044889      -0.075133       0.037654      -0.052692      -0.023462       0.076153              8.824391       5.227253      -0.193155       1.402345      11.602848      -0.941050       9.643071           0.000003
           31              C       0.838062       1.708127       7.544350      -0.233483      32.924832 0.51446236E+03  0.12688415E+05                                 9.023090                            7.694834      -0.176436       1.907724                    0.997860      31.609739      94.859063       0.575408       0.431595      -1.048610       0.009879      -0.018454       0.060834       0.064334      -0.006470      -0.008557      -0.007604      -0.008250      -0.110484      -0.039410       0.013204       0.026206              9.529814       6.130739      -0.356061       2.110399      10.565519      -1.248611      11.893185          -0.000012
           32              C       1.121233       0.691180       8.464106      -0.138808      36.660402 0.53036845E+03  0.13122230E+05                                 9.791966                            7.896526      -0.413229       1.852969                    0.997231      30.279424      89.699494       0.561501       0.440885      -1.047686      -0.018656       0.061059      -0.039218       0.074929      -0.014432      -0.007261      -0.021470      -0.005349      -0.018562      -0.029717       0.005087       0.024631             10.830468       6.830862       0.275652       3.034445      11.416445       0.449254      14.244097          -0.000001
           33              C       1.016351      -0.634416       8.043017       0.300144      25.338671 0.36224075E+03  0.82123010E+04                                 7.879850                            6.707101      -0.330943       1.909304                    0.998906      25.860690      75.251302       0.580143       0.465697      -1.025308       0.017696      -0.089640       0.051793       0.105029      -0.013277       0.016735      -0.039462      -0.086554       0.013809      -0.050673      -0.019122       0.069795              8.314161       5.381618       0.126141       1.504141       9.616793      -0.233212       9.944073           0.000005
           34              C       0.668600      -0.923281       6.728324      -0.211607      32.332417 0.52042178E+03  0.12912397E+05                                 9.036941                            7.830424      -0.388369       1.839491                    0.997708      31.950978      97.149691       0.558738       0.441821      -1.039260      -0.008785       0.006713      -0.046722       0.048012      -0.010548      -0.018193      -0.009423      -0.024282      -0.096979      -0.042195       0.009832       0.032363              9.462836       6.517410      -0.150243       2.035377       9.956907      -0.631884      11.914191          -0.000015
           35              C       0.027179      -0.307314       4.408364       0.654775      21.423243 0.24795133E+03  0.51749020E+04                                 7.325435                            5.761685      -0.412665       1.929398                    0.998178      22.693531      65.899202       0.584530       0.502070      -0.994176      -0.007106      -0.023532      -0.061264       0.066012      -0.071036      -0.021890      -0.000902       0.086708      -0.146962      -0.066988      -0.042926       0.109914              8.070305       5.507318       2.206336       0.881532       9.667379       0.119247       9.036218           0.000002
           36              C       1.568707       1.048633       9.847560       0.614175      21.070640 0.25617120E+03  0.53673840E+04                                 7.126118                            5.757298      -0.210994       1.984351                    0.999109      22.898838      65.707587       0.602470       0.485220      -1.006964       0.000971       0.030081       0.055539       0.063169      -0.008871      -0.040537      -0.019766       0.093363      -0.071086      -0.059405      -0.015753       0.075158              7.766590       5.078707       0.017361       2.053677       8.115173       0.536329      10.105891           0.000004
           37              C      -2.950209      -1.407331      14.583863      -0.135254      35.526865 0.51892602E+03  0.12759681E+05                                 9.563962                            7.780202      -0.300471       1.892649                    0.997693      29.883072      88.033902       0.569461       0.437429      -1.050542      -0.026970       0.026436      -0.046532       0.059929       0.008316      -0.007794      -0.032185       0.023118       0.047724      -0.038788       0.000400       0.038388             10.466722       6.732174      -1.332738       2.253857      12.595286       0.175903      12.072706          -0.000004
           38              C       0.386302       5.824707       1.105470       0.325705      25.958927 0.34412242E+03  0.77263943E+04                                 8.127335                            6.599309      -0.301262       1.933416                    0.998567      25.435676      74.418695       0.574813       0.474586      -1.017264       0.029674      -0.060225       0.093198       0.114863      -0.003087       0.020372      -0.039250      -0.042133       0.096310      -0.044396      -0.019076       0.063473              9.018399       6.051703      -1.127356       2.713368       8.993749      -0.832522      12.009744           0.000001
           39              C       3.481322      -0.617253      13.509247      -0.221843      32.340760 0.51800450E+03  0.12844911E+05                                 9.048870                            7.795772      -0.441507       1.824253                    0.997062      32.045368      97.592770       0.561426       0.439963      -1.039753       0.011306      -0.047862       0.019052       0.052740       0.012569      -0.001733      -0.003854       0.064323       0.054067      -0.043736       0.017492       0.026245              9.589809       6.802561      -1.847512       2.027285      11.287331      -1.788570      10.679536          -0.000012
           40              C      -2.846360      -2.875379      14.371702       0.649585      20.907332 0.25158516E+03  0.52654175E+04                                 7.199082                            5.800193      -0.388000       1.937745                    0.998419      22.695533      65.814860       0.583616       0.501454      -0.995323      -0.030935      -0.071830      -0.008675       0.078688       0.030055       0.011833      -0.009982       0.146543      -0.150063      -0.064597      -0.040219       0.104815              7.751767       4.542994      -0.617677       0.122005       9.046781      -0.021008       9.665527           0.000003
           41              C       0.005972       6.680760       8.883726      -0.130517      35.663494 0.52383177E+03  0.12925429E+05                                 9.665147                            7.884648      -0.376958       1.868029                    0.997050      30.080209      89.102284       0.557762       0.445045      -1.044822      -0.010398      -0.041023      -0.033002       0.053667       0.008439      -0.006807       0.029834       0.001739      -0.025414      -0.035733       0.007641       0.028092             10.567719       6.554966      -0.442242       2.258470      12.278303      -0.710828      12.869887           0.000001
           42              C      -0.080610       8.018225       8.449707       0.310881      26.322139 0.35260076E+03  0.79422015E+04                                 8.078241                            6.602814      -0.158267       1.974867                    0.999366      25.436103      73.842603       0.586465       0.463667      -1.026148       0.026677       0.081262       0.072841       0.112343       0.021682       0.023730       0.045292      -0.075607       0.039903      -0.053467      -0.023291       0.076757              8.831129       5.231364       0.192910       1.403426      11.610545       0.941340       9.651479           0.000003
           43              C      -0.426971       8.303125       7.148238      -0.232047      32.855490 0.51306294E+03  0.12644675E+05                                 9.010011                            7.683819      -0.173337       1.909206                    0.997919      31.564012      94.672357       0.575909       0.431534      -1.048697      -0.008673      -0.018032      -0.061562       0.064732       0.006210      -0.009204       0.007540      -0.008609      -0.106458      -0.038373       0.012963       0.025411              9.515884       6.121477       0.355887       2.106143      10.553266       1.246819      11.872907          -0.000011
           44              C      -0.710142       7.286174       6.228482      -0.138115      36.601270 0.52936354E+03  0.13090264E+05                                 9.779836                            7.887533      -0.403627       1.856487                    0.997155      30.238074      89.532707       0.562020       0.440717      -1.047858       0.018667       0.060814       0.038733       0.074479       0.012800      -0.007747       0.021565      -0.004318      -0.015539      -0.029128       0.005767       0.023360             10.816594       6.822433      -0.274816       3.029552      11.403684      -0.447015      14.223664          -0.000001
           45              C      -0.605260       5.960580       6.649571       0.302353      25.302225 0.36160107E+03  0.81951154E+04                                 7.877242                            6.705131      -0.332755       1.909079                    0.998932      25.842838      75.215165       0.579648       0.466247      -1.024888      -0.018687      -0.089828      -0.051204       0.105072       0.012727       0.016904       0.040175      -0.087314       0.017812      -0.051605      -0.018883       0.070488              8.311333       5.380165      -0.126232       1.503231       9.614285       0.233467       9.939549           0.000004
           46              C      -0.257509       5.671723       7.964264      -0.215558      32.444823 0.52283825E+03  0.12985565E+05                                 9.052098                            7.844502      -0.381384       1.840940                    0.997724      32.011503      97.338710       0.558750       0.441362      -1.039676       0.009594       0.005915       0.046590       0.047934       0.010796      -0.018714       0.009414      -0.023389      -0.098433      -0.042890       0.010494       0.032395              9.478262       6.530174       0.151060       2.039647       9.968406       0.635688      11.936206          -0.000015
           47              C       0.383912       6.287702      10.284224       0.656473      21.415978 0.24786402E+03  0.51725457E+04                                 7.324088                            5.761169      -0.411711       1.929856                    0.998253      22.684040      65.864967       0.584489       0.502156      -0.994148       0.008194      -0.024052       0.062955       0.067889       0.070087      -0.022344       0.001335       0.085838      -0.148920      -0.066938      -0.042313       0.109251              8.068559       5.506443      -2.205827       0.880943       9.665513      -0.118579       9.033720           0.000002
           48              C       5.652884       7.643619       4.845028       0.611310      21.152929 0.25740466E+03  0.53996308E+04                                 7.143303                            5.770374      -0.219380       1.980965                    0.999074      22.955578      65.906402       0.601916       0.485091      -1.007045      -0.002050       0.029080      -0.055089       0.062327       0.010599      -0.040530       0.018640       0.092804      -0.070755      -0.058921      -0.016026       0.074947              7.785773       5.090109      -0.017854       2.060147       8.134303      -0.539305      10.132907           0.000004
           49              C       3.361300       5.187627       0.108725      -0.132238      35.423846 0.51700632E+03  0.12700106E+05                                 9.545184                            7.765008      -0.297411       1.894274                    0.997640      29.819966      87.791701       0.570132       0.437340      -1.050645       0.028444       0.026421       0.046508       0.060581      -0.008148      -0.008250       0.032053       0.022696       0.047653      -0.038460      -0.000017       0.038477             10.446171       6.718879       1.328893       2.249324      12.570015      -0.178032      12.049620          -0.000004
           50              C       0.024789      -0.770257      13.587118       0.326163      25.963688 0.34416582E+03  0.77277321E+04                                 8.129062                            6.599979      -0.298815       1.933919                    0.998564      25.437984      74.430958       0.574742       0.474623      -1.017229      -0.029245      -0.060329      -0.094724       0.116049       0.005753       0.020247       0.038425      -0.041886       0.094398      -0.042963      -0.019947       0.062910              9.021306       6.053357       1.127577       2.716352       8.992704       0.832747      12.017856           0.000000
           51              C       3.740269       5.977711       1.183341      -0.225172      32.452286 0.52038440E+03  0.12919164E+05                                 9.070488                            7.814803      -0.441046       1.823339                    0.997073      32.120785      97.891164       0.560600       0.440092      -1.039641      -0.010395      -0.047588      -0.019879       0.052611      -0.010247      -0.002126       0.002697       0.063966       0.048598      -0.041778       0.015650       0.026128              9.612863       6.820135       1.855089       2.032250      11.315811       1.797302      10.702642          -0.000012
           52              C       3.257451       3.719581       0.320886       0.647747      20.938813 0.25203689E+03  0.52771292E+04                                 7.205025                            5.804502      -0.391029       1.936294                    0.998237      22.717535      65.888322       0.583546       0.501299      -0.995420       0.031109      -0.072885       0.009398       0.079801      -0.031331       0.011800       0.009953       0.147132      -0.150478      -0.065080      -0.040551       0.105631              7.758363       4.546403       0.618412       0.122184       9.055219       0.021121       9.673468           0.000003
           53              C       3.411222       6.509290       8.883726      -0.134707      35.844459 0.52707081E+03  0.13028800E+05                                 9.705987                            7.915602      -0.393556       1.861700                    0.996988      30.208210      89.638269       0.555828       0.445790      -1.044113      -0.009474       0.040457      -0.032998       0.053060      -0.009120      -0.006936      -0.029325       0.000200      -0.022305      -0.034970       0.006737       0.028233             10.613744       6.581744       0.445714       2.270000      12.329595       0.715477      12.929893           0.000001
           54              C       3.324640       5.171823       8.449707       0.312520      26.274232 0.35176129E+03  0.79192045E+04                                 8.071590                            6.596944      -0.157351       1.975606                    0.999352      25.412504      73.774286       0.586413       0.463947      -1.025911       0.026006      -0.079898       0.073074       0.111355      -0.022155       0.022975      -0.044889      -0.075133       0.037654      -0.052692      -0.023462       0.076153              8.824391       5.227253      -0.193155       1.402345      11.602848      -0.941049       9.643072           0.000003
           55              C       2.978279       4.886915       7.148238      -0.233483      32.924835 0.51446241E+03  0.12688416E+05                                 9.023091                            7.694835      -0.176437       1.907724                    0.997860      31.609744      94.859087       0.575408       0.431595      -1.048610      -0.009879       0.018454      -0.060834       0.064334      -0.006470      -0.008556      -0.007604      -0.008250      -0.110484      -0.039410       0.013204       0.026206              9.529816       6.130740      -0.356061       2.110399      10.565520      -1.248610      11.893187          -0.000012
           56              C       2.695108       5.903862       6.228482      -0.138809      36.660400 0.53036838E+03  0.13122228E+05                                 9.791968                            7.896527      -0.413229       1.852968                    0.997231      30.279425      89.699507       0.561501       0.440886      -1.047686       0.018656      -0.061059       0.039218       0.074929      -0.014432      -0.007261      -0.021470      -0.005349      -0.018562      -0.029717       0.005087       0.024631             10.830470       6.830863       0.275652       3.034446      11.416447       0.449256      14.244100          -0.000000
           57              C       2.799990       7.229458       6.649571       0.300144      25.338672 0.36224076E+03  0.82123014E+04                                 7.879850                            6.707101      -0.330944       1.909304                    0.998906      25.860691      75.251306       0.580143       0.465697      -1.025307      -0.017696       0.089640      -0.051793       0.105029      -0.013277       0.016735      -0.039462      -0.086554       0.013809      -0.050673      -0.019122       0.069795              8.314162       5.381618       0.126141       1.504141       9.616793      -0.233211       9.944073           0.000004
           58              C       3.147741       7.518323       7.964264      -0.211607      32.332428 0.52042201E+03  0.12912404E+05                                 9.036944                            7.830426      -0.388370       1.839490                    0.997708      31.950990      97.149743       0.558738       0.441821      -1.039260       0.008784      -0.006713       0.046722       0.048012      -0.010548      -0.018194      -0.009423      -0.024282      -0.096979      -0.042195       0.009832       0.032363              9.462839       6.517412      -0.150243       2.035378       9.956911      -0.631883      11.914194          -0.000015
           59              C       3.789162       6.902356      10.284224       0.654774      21.423242 0.24795132E+03  0.51749017E+04                                 7.325435                            5.761685      -0.412664       1.929399                    0.998178      22.693531      65.899201       0.584530       0.502070      -0.994176       0.007106       0.023533       0.061264       0.066012      -0.071036      -0.021890      -0.000902       0.086708      -0.146962      -0.066988      -0.042926       0.109914              8.070305       5.507318       2.206335       0.881532       9.667379       0.119247       9.036218           0.000001
           60              C       2.247634       5.546409       4.845028       0.614175      21.070639 0.25617120E+03  0.53673841E+04                                 7.126119                            5.757298      -0.210995       1.984350                    0.999109      22.898840      65.707601       0.602470       0.485220      -1.006964      -0.000971      -0.030081      -0.055539       0.063169      -0.008871      -0.040537      -0.019766       0.093363      -0.071086      -0.059405      -0.015753       0.075158              7.766591       5.078707       0.017361       2.053677       8.115173       0.536329      10.105893           0.000004
           61              C      -0.043950       8.002373       0.108725      -0.135254      35.526889 0.51892652E+03  0.12759696E+05                                 9.563964                            7.780205      -0.300470       1.892650                    0.997693      29.883082      88.033928       0.569461       0.437429      -1.050542       0.026970      -0.026436       0.046532       0.059929       0.008316      -0.007794      -0.032185       0.023117       0.047724      -0.038788       0.000400       0.038388             10.466724       6.732175      -1.332738       2.253857      12.595289       0.175903      12.072709          -0.000004
           62              C       3.430039       0.770335      13.587118       0.325707      25.958909 0.34412213E+03  0.77263859E+04                                 8.127330                            6.599305      -0.301261       1.933417                    0.998567      25.435661      74.418632       0.574814       0.474586      -1.017264      -0.029675       0.060225      -0.093198       0.114863      -0.003087       0.020372      -0.039250      -0.042133       0.096310      -0.044397      -0.019076       0.063473              9.018393       6.051699      -1.127355       2.713366       8.993744      -0.832522      12.009736           0.000000
           63              C       0.335019       7.212295       1.183341      -0.221840      32.340710 0.51800349E+03  0.12844879E+05                                 9.048860                            7.795764      -0.441506       1.824253                    0.997062      32.045333      97.592629       0.561426       0.439963      -1.039753      -0.011306       0.047862      -0.019052       0.052740       0.012569      -0.001733      -0.003854       0.064323       0.054067      -0.043736       0.017492       0.026244              9.589798       6.802553      -1.847509       2.027283      11.287317      -1.788566      10.679524          -0.000012
           64              C       6.662701       9.470421       0.320886       0.649585      20.907335 0.25158520E+03  0.52654182E+04                                 7.199081                            5.800193      -0.387998       1.937746                    0.998419      22.695527      65.814824       0.583616       0.501454      -0.995323       0.030935       0.071830       0.008675       0.078688       0.030055       0.011833      -0.009982       0.146543      -0.150063      -0.064597      -0.040218       0.104815              7.751766       4.542993      -0.617677       0.122005       9.046780      -0.021008       9.665526           0.000003
           65              C       3.810369      -0.085718       5.808862      -0.130518      35.663499 0.52383184E+03  0.12925431E+05                                 9.665148                            7.884649      -0.376958       1.868028                    0.997050      30.080214      89.102306       0.557762       0.445045      -1.044821       0.010398       0.041023       0.033002       0.053667       0.008439      -0.006807       0.029834       0.001739      -0.025414      -0.035733       0.007641       0.028092             10.567721       6.554967      -0.442243       2.258471      12.278305      -0.710829      12.869889           0.000001
           66              C       3.896951      -1.423183       6.242881       0.310881      26.322140 0.35260077E+03  0.79422018E+04                                 8.078241                            6.602814      -0.158267       1.974868                    0.999366      25.436102      73.842598       0.586465       0.463667      -1.026148      -0.026677      -0.081262      -0.072841       0.112343       0.021682       0.023730       0.045292      -0.075607       0.039903      -0.053467      -0.023291       0.076757              8.831129       5.231364       0.192910       1.403426      11.610545       0.941340       9.651479           0.000003
           67              C       4.243312      -1.708083       7.544350      -0.232047      32.855481 0.51306276E+03  0.12644669E+05                                 9.010010                            7.683818      -0.173338       1.909206                    0.997919      31.564006      94.672335       0.575909       0.431534      -1.048697       0.008673       0.018032       0.061562       0.064732       0.006210      -0.009204       0.007540      -0.008609      -0.106458      -0.038373       0.012963       0.025410              9.515882       6.121476       0.355886       2.106142      10.553265       1.246818      11.872905          -0.000012
           68              C       4.526483      -0.691132       8.464106      -0.138115      36.601274 0.52936360E+03  0.13090266E+05                                 9.779838                            7.887534      -0.403628       1.856487                    0.997155      30.238078      89.532729       0.562020       0.440717      -1.047858      -0.018667      -0.060814      -0.038733       0.074479       0.012799      -0.007747       0.021565      -0.004318      -0.015539      -0.029128       0.005767       0.023360             10.816596       6.822435      -0.274816       3.029553      11.403686      -0.447017      14.223667          -0.000001
           69              C       4.421601       0.634462       8.043017       0.302352      25.302231 0.36160117E+03  0.81951182E+04                                 7.877243                            6.705132      -0.332755       1.909079                    0.998932      25.842842      75.215178       0.579648       0.466247      -1.024888       0.018687       0.089828       0.051204       0.105072       0.012727       0.016904       0.040175      -0.087314       0.017812      -0.051605      -0.018883       0.070488              8.311334       5.380166      -0.126232       1.503231       9.614287       0.233466       9.939550           0.000004
           70              C       4.073850       0.923319       6.728324      -0.215559      32.444831 0.52283842E+03  0.12985571E+05                                 9.052100                            7.844505      -0.381385       1.840939                    0.997724      32.011511      97.338747       0.558750       0.441362      -1.039676      -0.009594      -0.005915      -0.046590       0.047934       0.010796      -0.018714       0.009414      -0.023389      -0.098433      -0.042890       0.010494       0.032395              9.478265       6.530176       0.151059       2.039648       9.968409       0.635688      11.936210          -0.000015
           71              C       3.432429       0.307340       4.408364       0.656473      21.415985 0.24786410E+03  0.51725478E+04                                 7.324089                            5.761169      -0.411710       1.929856                    0.998253      22.684042      65.864968       0.584489       0.502156      -0.994148      -0.008194       0.024052      -0.062955       0.067889       0.070087      -0.022344       0.001336       0.085838      -0.148920      -0.066938      -0.042313       0.109251              8.068559       5.506443      -2.205827       0.880943       9.665514      -0.118579       9.033721           0.000002
           72              C      -1.836543      -1.048577       9.847560       0.611310      21.152933 0.25740472E+03  0.53996325E+04                                 7.143304                            5.770375      -0.219380       1.980965                    0.999074      22.955582      65.906416       0.601916       0.485091      -1.007045       0.002050      -0.029080       0.055089       0.062327       0.010599      -0.040529       0.018640       0.092803      -0.070754      -0.058921      -0.016025       0.074946              7.785774       5.090109      -0.017854       2.060148       8.134303      -0.539305      10.132908           0.000004
           73              C       0.455041       1.407415      14.583863      -0.132239      35.423860 0.51700658E+03  0.12700114E+05                                 9.545185                            7.765010      -0.297410       1.894274                    0.997640      29.819973      87.791723       0.570132       0.437340      -1.050645      -0.028444      -0.026422      -0.046508       0.060581      -0.008148      -0.008250       0.032053       0.022696       0.047653      -0.038460      -0.000017       0.038477             10.446173       6.718880       1.328893       2.249325      12.570018      -0.178032      12.049622          -0.000003
           74              C       3.791552       7.365299       1.105470       0.326163      25.963682 0.34416574E+03  0.77277296E+04                                 8.129061                            6.599978      -0.298815       1.933919                    0.998564      25.437978      74.430933       0.574742       0.474623      -1.017229       0.029245       0.060329       0.094724       0.116049       0.005753       0.020247       0.038425      -0.041886       0.094398      -0.042963      -0.019947       0.062910              9.021304       6.053355       1.127577       2.716351       8.992702       0.832747      12.017854           0.000001
           75              C       0.076072       0.617331      13.509247      -0.225171      32.452280 0.52038426E+03  0.12919160E+05                                 9.070487                            7.814801      -0.441045       1.823339                    0.997073      32.120778      97.891134       0.560600       0.440092      -1.039641       0.010395       0.047588       0.019879       0.052611      -0.010247      -0.002126       0.002697       0.063965       0.048598      -0.041778       0.015650       0.026128              9.612861       6.820134       1.855089       2.032249      11.315809       1.797302      10.702639          -0.000012
           76              C       0.558890       2.875461      14.371702       0.647747      20.938815 0.25203690E+03  0.52771291E+04                                 7.205024                            5.804501      -0.391027       1.936295                    0.998237      22.717528      65.888282       0.583547       0.501299      -0.995420      -0.031109       0.072885      -0.009398       0.079801      -0.031331       0.011800       0.009953       0.147132      -0.150478      -0.065080      -0.040551       0.105631              7.758362       4.546402       0.618412       0.122184       9.055218       0.021121       9.673466           0.000003
           77              O       0.108026       0.545285       3.483613      -0.649662      37.785610 0.60851819E+03  0.15110876E+05                                 8.935861                            7.668499       0.356930       2.141199                    0.996562      29.232571      78.475622       0.680631       0.362392      -1.134634      -0.040389      -0.063960       0.033825       0.082864      -0.048138      -0.035780      -0.054227       0.042044      -0.110142      -0.100422       0.029536       0.070886              9.544714       6.723837       1.822934      -1.003866      11.486828      -4.458045      10.423478          -0.000023
           78              O      -0.361312      -1.492436       4.222650      -0.617999      42.388602 0.63492665E+03  0.15915582E+05                                 9.721686                            7.868807       0.187453       2.102530                    0.993848      28.717157      77.147288       0.668162       0.365700      -1.133441       0.070190       0.022852       0.027786       0.078872      -0.007758      -0.016582       0.009774      -0.005325      -0.243714      -0.084090       0.032874       0.051216             11.048217       8.738000       4.483018       1.480700      16.403084       3.538003       8.003568          -0.000026
           79              O       1.923477       0.096317      10.609812      -0.572119      33.242976 0.56570547E+03  0.13706560E+05                                 8.144911                            7.345903       0.451267       2.222014                    0.992269      26.969806      70.048720       0.706703       0.357710      -1.145579      -0.001832       0.016637       0.009163       0.019081      -0.021087      -0.002971      -0.046982       0.014888      -0.047908      -0.058886       0.011927       0.046959              8.685834       6.916696      -0.657259       2.235951       7.385067      -1.634458      11.755739          -0.000013
           80              O       1.591859       2.258289      10.178437      -0.638755      39.650200 0.64737808E+03  0.16293066E+05                                 9.168099                            7.925430       0.222101       2.110233                    0.994217      28.882777      77.536494       0.668871       0.363847      -1.135830      -0.055100      -0.054197      -0.035657       0.085116      -0.005053      -0.030825       0.012225      -0.000315      -0.132755      -0.057530       0.018201       0.039329              9.650713       6.283970       0.687555       0.663451      13.938470       2.372221       8.729700          -0.000018
           81              O       0.200656       2.427899       5.348396      -0.569545      32.607416 0.50851877E+03  0.12161225E+05                                 8.305360                            7.112036      -0.248636       1.982903                    0.997440      27.322833      73.704933       0.686631       0.373003      -1.118347       0.002049      -0.101469       0.076041       0.126816      -0.028068       0.024239      -0.037449      -0.120144      -0.033528      -0.066392      -0.023143       0.089535              9.152005       5.827200      -0.911023       0.011722      13.531884      -3.012701       8.096931          -0.000012
           82              O       1.237730      -1.697660       8.881669      -0.514826      26.150927 0.43344258E+03  0.99350920E+04                                 7.051045                            6.500966      -0.008424       2.098729                    0.994673      25.594707      67.043710       0.730820       0.365641      -1.126749      -0.012812       0.055323      -0.069179       0.089502      -0.012378       0.054786      -0.079958      -0.084550       0.211328      -0.098069      -0.039530       0.137599              7.258453       5.570942       0.259212       0.568461       9.008930      -1.558374       7.195488          -0.000008
           83              O       0.269485       2.935436       0.659403      -0.638452      36.647611 0.59315899E+03  0.14644825E+05                                 8.767283                            7.583716       0.323181       2.134266                    0.996586      29.036451      77.884352       0.682290       0.363600      -1.132979      -0.052304       0.010573      -0.082683       0.098407       0.020800       0.009753      -0.051788       0.118062      -0.020545      -0.091834       0.025806       0.066028              9.295369       6.306637      -0.414954       0.957017       9.123363      -4.350681      12.456107          -0.000018
           84              O       3.936942      -3.290472      13.168379      -0.627438      37.617225 0.60323130E+03  0.14916669E+05                                 8.881058                            7.605072       0.317008       2.133156                    0.996781      28.800480      76.643743       0.688912       0.359546      -1.139181      -0.090789       0.015000       0.045892       0.102829       0.014483       0.002255       0.022099       0.122746       0.139571      -0.089777       0.037939       0.051838              9.628460       6.635608      -0.323915      -0.821428       7.951423       3.959198      14.298348          -0.000026
           85              O       0.809083       5.111395       2.185669      -0.590205      36.880189 0.57836634E+03  0.14360639E+05                                 9.206390                            7.693439      -0.575573       1.852729                    0.997688      28.945883      80.966809       0.642785       0.383768      -1.104488      -0.047016       0.074791      -0.100750       0.133996      -0.001881       0.044979      -0.019332       0.017506       0.157513      -0.045484      -0.031966       0.077450             10.459106       7.573913      -1.359037       3.683403       8.341789      -3.002650      15.461616          -0.000012
           86              O       0.303065       7.140307      11.208975      -0.651248      37.803240 0.60891241E+03  0.15122558E+05                                 8.936257                            7.669219       0.357774       2.141266                    0.996638      29.247947      78.512384       0.680859       0.362225      -1.134807       0.040458      -0.063089      -0.032800       0.081810       0.048877      -0.035521       0.053157       0.044850      -0.109348      -0.099928       0.027907       0.072021              9.545031       6.724739      -1.823719      -1.004350      11.488929       4.457796      10.421425          -0.000022
           87              O       0.772403       5.102581      10.469938      -0.619162      42.408045 0.63531786E+03  0.15927655E+05                                 9.723700                            7.870947       0.185970       2.102067                    0.993809      28.724697      77.170095       0.668115       0.365674      -1.133474      -0.070182       0.021024      -0.027464       0.078242       0.008016      -0.016059      -0.009084      -0.005339      -0.242292      -0.083404       0.032390       0.051014             11.049990       8.739805      -4.483157       1.479757      16.406062      -3.536489       8.004101          -0.000026
           88              O       5.298114       6.691299       4.082776      -0.571657      33.191609 0.56454327E+03  0.13670616E+05                                 8.134467                            7.336334       0.455999       2.223795                    0.992313      26.951672      69.969091       0.707494       0.357513      -1.145800       0.003076       0.016733      -0.009599       0.019535       0.021969      -0.002595       0.046707       0.015917      -0.051755      -0.059329       0.011846       0.047483              8.674708       6.908221       0.655345       2.234114       7.375405       1.629744      11.740496          -0.000013
           89              O       5.629732       8.853273       4.514151      -0.636585      39.493453 0.64414668E+03  0.16190028E+05                                 9.141118                            7.903088       0.231519       2.113853                    0.994227      28.824518      77.305758       0.670198       0.363614      -1.136113       0.054323      -0.054844       0.036275       0.085292       0.004797      -0.031173      -0.012911       0.000214      -0.135590      -0.058656       0.018694       0.039962              9.621750       6.266625      -0.684186       0.660138      13.897881      -2.362869       8.700743          -0.000018
           90              O       0.210435      -4.167090       9.344192      -0.566849      32.583848 0.50797229E+03  0.12145986E+05                                 8.308933                            7.116117      -0.251753       1.981580                    0.997494      27.318732      73.708994       0.685229       0.373833      -1.117625      -0.002323      -0.098698      -0.077272       0.125370       0.028971       0.025095       0.036425      -0.122510      -0.032144      -0.068359      -0.021762       0.090121              9.155293       5.830791       0.910613       0.011763      13.532812       3.015930       8.102276          -0.000012
           91              O      -0.826639       4.897332       5.810919      -0.516013      26.180323 0.43410284E+03  0.99538817E+04                                 7.054470                            6.503645      -0.006958       2.098837                    0.994697      25.612025      67.098506       0.731062       0.365386      -1.126960       0.011739       0.054872       0.069591       0.089396       0.012808       0.055729       0.079771      -0.083293       0.211954      -0.098119      -0.039771       0.137890              7.262297       5.573670      -0.260526       0.569016       9.013872       1.558466       7.199348          -0.000008
           92              O       0.141606      -3.659525      14.033185      -0.637702      36.616212 0.59246096E+03  0.14623020E+05                                 8.761673                            7.578681       0.327294       2.135721                    0.996618      29.023147      77.831868       0.682606       0.363546      -1.133042       0.051861       0.010889       0.082632       0.098164      -0.020914       0.009209       0.052321       0.116861      -0.019988      -0.091857       0.026465       0.065393              9.289515       6.302507       0.414473       0.956156       9.117300       4.347906      12.448739          -0.000018
           93              O       3.284649       3.304495       1.524209      -0.627137      37.655543 0.60398539E+03  0.14940946E+05                                 8.889782                            7.612224       0.319694       2.133769                    0.996840      28.807752      76.693722       0.688219       0.359772      -1.138928       0.090640       0.015015      -0.046271       0.102869      -0.013742       0.002827      -0.022645       0.123453       0.140238      -0.090215       0.037715       0.052499              9.638081       6.642229       0.324510      -0.822861       7.958879      -3.963476      14.313135          -0.000026
           94              O      -0.397992      -1.483575      12.506919      -0.591592      36.868548 0.57811343E+03  0.14353005E+05                                 9.201561                            7.688337      -0.578007       1.852341                    0.997585      28.944125      80.962027       0.643418       0.383427      -1.104717       0.047313       0.073871       0.100258       0.133219       0.002138       0.044940       0.018916       0.018354       0.153469      -0.044724      -0.031756       0.076480             10.453945       7.569401       1.356352       3.682795       8.337920       2.996563      15.454515          -0.000013
           95              O       3.708315       6.049757      11.208975      -0.649662      37.785588 0.60851772E+03  0.15110862E+05                                 8.935858                            7.668496       0.356930       2.141199                    0.996562      29.232558      78.475580       0.680631       0.362392      -1.134634       0.040389       0.063960      -0.033825       0.082863      -0.048138      -0.035780      -0.054227       0.042044      -0.110142      -0.100422       0.029536       0.070885              9.544711       6.723835       1.822933      -1.003866      11.486824      -4.458043      10.423475          -0.000023
           96              O       4.177653       8.087478      10.469938      -0.618000      42.388628 0.63492712E+03  0.15915597E+05                                 9.721691                            7.868811       0.187453       2.102530                    0.993848      28.717165      77.147322       0.668161       0.365701      -1.133441      -0.070190      -0.022852      -0.027785       0.078873      -0.007758      -0.016582       0.009774      -0.005325      -0.243715      -0.084090       0.032874       0.051216             11.048223       8.738005       4.483021       1.480701      16.403092       3.538006       8.003572          -0.000027
           97              O       1.892864       6.498725       4.082776      -0.572119      33.242963 0.56570518E+03  0.13706551E+05                                 8.144909                            7.345901       0.451267       2.222014                    0.992269      26.969801      70.048699       0.706703       0.357710      -1.145579       0.001832      -0.016637      -0.009163       0.019081      -0.021087      -0.002971      -0.046982       0.014888      -0.047909      -0.058886       0.011927       0.046959              8.685831       6.916694      -0.657259       2.235951       7.385065      -1.634458      11.755735          -0.000013
           98              O       2.224482       4.336753       4.514151      -0.638755      39.650242 0.64737894E+03  0.16293093E+05                                 9.168106                            7.925436       0.222101       2.110232                    0.994217      28.882793      77.536557       0.668871       0.363847      -1.135830       0.055100       0.054197       0.035657       0.085116      -0.005053      -0.030825       0.012225      -0.000315      -0.132753      -0.057529       0.018200       0.039329              9.650721       6.283975       0.687555       0.663452      13.938480       2.372224       8.729709          -0.000018
           99              O       3.615685       4.167143       9.344192      -0.569545      32.607398 0.50851842E+03  0.12161214E+05                                 8.305357                            7.112033      -0.248636       1.982903                    0.997440      27.322824      73.704898       0.686632       0.373003      -1.118347      -0.002049       0.101469      -0.076040       0.126816      -0.028068       0.024238      -0.037449      -0.120144      -0.033527      -0.066392      -0.023143       0.089535              9.152001       5.827197      -0.911023       0.011722      13.531877      -3.012699       8.096928          -0.000012
          100              O       2.578611       8.292702       5.810919      -0.514826      26.150922 0.43344247E+03  0.99350885E+04                                 7.051043                            6.500964      -0.008422       2.098729                    0.994673      25.594705      67.043696       0.730820       0.365641      -1.126749       0.012812      -0.055324       0.069179       0.089502      -0.012378       0.054786      -0.079958      -0.084550       0.211329      -0.098069      -0.039530       0.137599              7.258451       5.570940       0.259212       0.568460       9.008927      -1.558374       7.195487          -0.000007
          101              O       3.546856       3.659606      14.033185      -0.638451      36.647515 0.59315699E+03  0.14644763E+05                                 8.767265                            7.583701       0.323185       2.134268                    0.996586      29.036414      77.884199       0.682291       0.363600      -1.132979       0.052304      -0.010572       0.082682       0.098406       0.020800       0.009753      -0.051788       0.118061      -0.020545      -0.091834       0.025806       0.066028              9.295350       6.306625      -0.414953       0.957014       9.123345      -4.350671      12.456079          -0.000018
          102              O      -0.120601       9.885514       1.524209      -0.627438      37.617186 0.60323055E+03  0.14916645E+05                                 8.881050                            7.605066       0.317011       2.133157                    0.996781      28.800471      76.643694       0.688913       0.359546      -1.139181       0.090789      -0.015000      -0.045893       0.102829       0.014483       0.002255       0.022099       0.122747       0.139571      -0.089777       0.037939       0.051838              9.628450       6.635602      -0.323914      -0.821427       7.951416       3.959193      14.298333          -0.000025
          103              O       3.007258       1.483647      12.506919      -0.590205      36.880171 0.57836597E+03  0.14360627E+05                                 9.206386                            7.693436      -0.575572       1.852730                    0.997688      28.945872      80.966761       0.642786       0.383768      -1.104488       0.047016      -0.074791       0.100750       0.133996      -0.001881       0.044979      -0.019333       0.017506       0.157513      -0.045484      -0.031966       0.077450             10.459101       7.573909      -1.359036       3.683401       8.341787      -3.002649      15.461608          -0.000012
          104              O       3.513276      -0.545265       3.483613      -0.651247      37.803181 0.60891120E+03  0.15122520E+05                                 8.936246                            7.669210       0.357777       2.141268                    0.996638      29.247926      78.512294       0.680859       0.362225      -1.134807      -0.040457       0.063089       0.032799       0.081809       0.048877      -0.035521       0.053157       0.044850      -0.109347      -0.099927       0.027907       0.072021              9.545019       6.724730      -1.823715      -1.004349      11.488913       4.457789      10.421412          -0.000023
          105              O       3.043938       1.492461       4.222650      -0.619162      42.408067 0.63531827E+03  0.15927668E+05                                 9.723703                            7.870950       0.185970       2.102067                    0.993809      28.724705      77.170125       0.668115       0.365674      -1.133474       0.070182      -0.021024       0.027464       0.078242       0.008016      -0.016059      -0.009084      -0.005339      -0.242292      -0.083404       0.032390       0.051014             11.049994       8.739809      -4.483159       1.479758      16.406068      -3.536492       8.004105          -0.000026
          106              O      -1.481773      -0.096257      10.609812      -0.571657      33.191597 0.56454300E+03  0.13670607E+05                                 8.134465                            7.336332       0.456000       2.223796                    0.992313      26.951668      69.969073       0.707495       0.357513      -1.145800      -0.003076      -0.016733       0.009599       0.019535       0.021969      -0.002595       0.046707       0.015916      -0.051755      -0.059329       0.011846       0.047483              8.674705       6.908219       0.655345       2.234113       7.375403       1.629744      11.740492          -0.000013
          107              O      -1.813391      -2.258231      10.178437      -0.636585      39.493480 0.64414723E+03  0.16190045E+05                                 9.141123                            7.903092       0.231518       2.113853                    0.994227      28.824528      77.305798       0.670198       0.363614      -1.136113      -0.054324       0.054844      -0.036275       0.085292       0.004797      -0.031173      -0.012911       0.000213      -0.135590      -0.058656       0.018695       0.039962              9.621755       6.266628      -0.684187       0.660139      13.897889      -2.362871       8.700749          -0.000018
          108              O       3.605906      -2.427868       5.348396      -0.566849      32.583831 0.50797196E+03  0.12145976E+05                                 8.308929                            7.116114      -0.251753       1.981581                    0.997494      27.318723      73.708957       0.685230       0.373833      -1.117625       0.002323       0.098698       0.077272       0.125370       0.028971       0.025095       0.036425      -0.122510      -0.032144      -0.068359      -0.021762       0.090121              9.155289       5.830788       0.910613       0.011763      13.532805       3.015928       8.102273          -0.000011
          109              O       4.642980       1.697710       8.881669      -0.516012      26.180307 0.43410249E+03  0.99538714E+04                                 7.054466                            6.503641      -0.006955       2.098837                    0.994697      25.612016      67.098466       0.731062       0.365386      -1.126960      -0.011739      -0.054872      -0.069591       0.089396       0.012808       0.055729       0.079771      -0.083293       0.211954      -0.098119      -0.039771       0.137890              7.262293       5.573667      -0.260526       0.569016       9.013867       1.558465       7.199344          -0.000008
          110              O       3.674735      10.254567       0.659403      -0.637702      36.616151 0.59245971E+03  0.14622980E+05                                 8.761661                            7.578671       0.327298       2.135722                    0.996618      29.023128      77.831777       0.682607       0.363545      -1.133043      -0.051861      -0.010889      -0.082632       0.098164      -0.020914       0.009209       0.052321       0.116861      -0.019989      -0.091857       0.026465       0.065392              9.289502       6.302498       0.414472       0.956155       9.117288       4.347899      12.448720          -0.000018
          111              O       0.531692       3.290547      13.168379      -0.627137      37.655489 0.60398429E+03  0.14940912E+05                                 8.889772                            7.612216       0.319696       2.133770                    0.996840      28.807731      76.693640       0.688219       0.359772      -1.138928      -0.090640      -0.015015       0.046270       0.102869      -0.013741       0.002827      -0.022645       0.123453       0.140237      -0.090215       0.037715       0.052500              9.638071       6.642223       0.324510      -0.822860       7.958871      -3.963471      14.313119          -0.000026
          112              O       4.214333       8.078617       2.185669      -0.591591      36.868515 0.57811277E+03  0.14352984E+05                                 9.201554                            7.688331      -0.578006       1.852341                    0.997585      28.944108      80.961957       0.643419       0.383427      -1.104717      -0.047314      -0.073871      -0.100258       0.133219       0.002138       0.044940       0.018916       0.018355       0.153470      -0.044724      -0.031756       0.076480             10.453937       7.569395       1.356351       3.682792       8.337914       2.996560      15.454501          -0.000012

******************************************************
Auxiliary information for the entire system
The total spin magnetic moment of the unit cell is   0.000124
The total net atomic charge of the unit cell is   0.000002
Accuracy of reproducing the electrostatic potential in the unit cell:
  The inner radius (bohr) =    5.0000
  The outer radius (bohr) =   12.0000
  Valid grid points have density less than (e/(bohr^3)) =    0.0001
  The number of valid grid points were=         6972
  The rms potential error without charges in kcal/mol is=      3.79910
  The rms potential error with partial charges in kcal/mol is=      1.33279
  The RRMSE value at monopole order=      0.35082
  The rms potential error with partial charges and cloud penetration in kcal/mol is=      1.32542
  The RRMSE value at monopole order with cloud penetration is=      0.34888
  The rms potential error with partial charges and atomic dipoles in kcal/mol is=      0.66004
  The RRMSE value at dipole order=      0.17374
  The rms potential error with partial charges, atomic dipoles and cloud penetration in kcal/mol is=      0.64939
  The RRMSE value at dipole order with cloud penetration=      0.17093

******************************************************
The electron densities and ab initio electrostatic potential were computed in VASP using the PBE functional and
projector augmented wave method. See the main text of the journal article for a description of computational details.
The atomic charges, dipoles, and quadrupoles were computed with the DDEC6 method as described in
(a) T. A. Manz and N. Gabaldon Limas, RSC Adv. 6 (2016) 47771-47801 DOI: 10.1039/c6ra04656h
(b) N. Gabaldon Limas and T. A. Manz, RSC Adv. 8 (2018) 2678-2707 DOI: 10.1039/c7ra11829e.
For each atom in the material, the electron cloud parameters were fit to the spherically averaged atom-in-material
electron density using radial positions for which this density was between 10^-4 and 10^-2 electrons per cubic bohr.
The polarizabilities, dispersion coefficients, and quantum Drude oscillator (QDO) parameters were fit using the MCLF method.
The magnetic structure of the system was optimized in VASP from the default ferromagnetic initial guess using spin polarization.
The atomic spin moments (ASMs) were computed on this optimized magnetic structure using the DDEC6 partition as inputs
to the method of T. A. Manz and D. S. Sholl, J. Chem. Theory Comput. 7 (2011) 4146-4164 DOI: 10.1021/ct200539n.
The RMSE and RRMSE were computed using a uniform grid with Ewald summation.
