# Supplementary material for: A collection of forcefield precursors for metal–organic frameworks
Source: RSC Adv. 2019 Nov 13;9(63):36492–507. doi: 10.1039/c9ra07327b (PMC9075174; doi:10.1039/c9ra07327b)
Supplement: RA-009-C9RA07327B-s6277 [file RA-009-C9RA07327B-s6277.xyz]

  112
jmolscript: load "" {1 1 1} spacegroup "x,y,z" unitcell [{      6.795100     0.000000     0.000000 }, {      0.000000    13.113000     0.000000 }, {     -2.993731    -6.556516    14.618612 }]
Pr     1.260219     2.657871     2.873142     2.175285
Pr    -0.856400    -3.898639    11.745470     2.176010
Pr     2.541150     3.898613    11.745470     2.175283
Pr     4.657769    10.455123     2.873142     2.176009
H      0.133740     3.148425     5.677869     0.408717
H      1.469629    -1.395234     9.563496     0.402002
H      1.135792     5.574333     2.742452     0.405007
H      0.869799     2.619969     7.774178     0.144123
H      0.589497    -1.805667     6.408800     0.148230
H      3.246767    -1.016271    12.621710     0.151778
H      0.270079    -3.408078     8.940743     0.408542
H     -1.065810     5.161271     5.055116     0.401783
H     -0.731973    -0.982177    11.876160     0.405568
H     -0.465980     9.176470     6.844434     0.144906
H     -0.185678     4.750831     8.209812     0.148184
H      3.952152     5.540240     1.996902     0.151908
H      3.667629     3.408059     8.940743     0.408717
H      2.331740     7.951718     5.055116     0.402002
H      2.665577     0.982151    11.876160     0.405007
H      2.931570     3.936515     6.844434     0.144123
H      3.211872     8.362151     8.209812     0.148230
H      0.554602     7.572755     1.996902     0.151778
H      3.531290     9.964562     5.677869     0.408542
H     -1.927921     1.395213     9.563496     0.401783
H      4.533342     7.538661     2.742452     0.405568
H      4.267349    -2.619986     7.774178     0.144906
H      3.987047     1.805653     6.408800     0.148184
H     -0.150783     1.016244    12.621710     0.151908
C      0.402968     0.091785     5.756809    -0.129121
C      0.492547     1.438489     6.195368     0.317507
C      0.829510     1.733530     7.496424    -0.230239
C      1.113083     0.701536     8.414473    -0.141269
C      1.006322    -0.630744     7.993457     0.302422
C      0.656044    -0.917917     6.677782    -0.214460
C      0.010257    -0.295047     4.356346     0.671700
C      1.547277     1.062142     9.791546     0.614666
C     -2.955269    -1.405729    14.510434    -0.134369
C      0.392109     5.777587     1.108091     0.333011
C      3.465437    -0.605835    13.428657    -0.217982
C     -2.841410    -2.875697    14.302850     0.664927
C      0.000851     6.648281     8.861803    -0.127773
C     -0.088728     7.994987     8.423244     0.316568
C     -0.425691     8.290031     7.122188    -0.231515
C     -0.709264     7.258039     6.204139    -0.140611
C     -0.602503     5.925757     6.625155     0.302823
C     -0.252225     5.638581     7.940830    -0.215571
C      0.393562     6.261446    10.262266     0.673989
C      5.651642     7.618648     4.827066     0.617977
C      3.359088     5.150786     0.108178    -0.137507
C      0.011710    -0.778927    13.510521     0.334467
C      3.733482     5.950678     1.189955    -0.217859
C      3.245229     3.680819     0.315762     0.666215
C      3.398401     6.464699     8.861803    -0.129122
C      3.308822     5.117995     8.423244     0.317507
C      2.971859     4.822954     7.122188    -0.230239
C      2.688286     5.854948     6.204139    -0.141269
C      2.795047     7.187228     6.625155     0.302421
C      3.145325     7.474401     7.940830    -0.214460
C      3.791112     6.851531    10.262266     0.671700
C      2.254092     5.494342     4.827066     0.614666
C     -0.038462     7.962213     0.108178    -0.134369
C      3.409260     0.778897    13.510521     0.333011
C      0.335932     7.162319     1.189955    -0.217982
C      6.642779     9.432181     0.315762     0.664927
C      3.800518    -0.091797     5.756809    -0.127773
C      3.890097    -1.438503     6.195368     0.316567
C      4.227060    -1.733547     7.496424    -0.231515
C      4.510633    -0.701555     8.414473    -0.140611
C      4.403872     0.630727     7.993457     0.302823
C      4.053594     0.917903     6.677782    -0.215572
C      3.407807     0.295038     4.356346     0.673988
C     -1.850273    -1.062164     9.791546     0.617977
C      0.442281     1.405698    14.510434    -0.137507
C      3.789659     7.335411     1.108091     0.334467
C      0.067887     0.605806    13.428657    -0.217859
C      0.556140     2.875665    14.302850     0.666215
O      0.097454     0.553365     3.429526    -0.691650
O     -0.398059    -1.479151     4.176830    -0.655320
O      1.900379     0.111449    10.562532    -0.569902
O      1.572077     2.272472    10.138300    -0.670677
O      0.210814     2.432456     5.284921    -0.598617
O      1.225460    -1.677162     8.834612    -0.509145
O      0.282241     2.896661     0.655791    -0.676716
O      3.931866    -3.294000    13.092137    -0.671437
O      0.823459     5.064238     2.180512    -0.628198
O      0.306365     7.109856    11.189086    -0.693442
O      0.801878     5.077342    10.441782    -0.656203
O      5.298540     6.667956     4.056080    -0.571163
O      5.626842     8.828978     4.480312    -0.672499
O      0.193005    -4.124049     9.333691    -0.598594
O     -0.821641     4.879341     5.784000    -0.509325
O      0.121578    -3.659854    13.962821    -0.676508
O      3.267053     3.262513     1.526475    -0.671568
O     -0.419640    -1.492273    12.438100    -0.629074
O      3.703915     6.003119    11.189086    -0.691649
O      4.199428     8.035635    10.441782    -0.655320
O      1.900990     6.445035     4.056080    -0.569902
O      2.229292     4.284012     4.480312    -0.670677
O      3.590555     4.124028     9.333691    -0.598617
O      2.575909     8.233646     5.784000    -0.509145
O      3.519128     3.659823    13.962821    -0.676716
O     -0.130497     9.850484     1.526475    -0.671437
O      2.977910     1.492246    12.438100    -0.628198
O      3.495004    -0.553372     3.429526    -0.693442
O      2.999491     1.479142     4.176830    -0.656203
O     -1.497171    -0.111472    10.562532    -0.571163
O     -1.825473    -2.272494    10.138300    -0.672499
O      3.608364    10.680533     5.284921    -0.598594
O      4.623010     1.677143     8.834612    -0.509325
O      3.679791    10.216338     0.655791    -0.676508
O      0.534316     3.293971    13.092137    -0.671568
O      4.221009     8.048757     2.180512    -0.629074

The following XYZ coordinates are in angstroms. Other properties are in atomic units.
The sperically averaged electron density of each atom fit to a function of the form exp(a - br)
eigen_1, eigen_2 and eigen_3 are the three eigenvalues of traceless quadrupole moment tensor
  atom number  atomic symbol              X              Y              Z     net charge C6 coefficient C8 coefficient C10 coefficient fluctuating dipole atomic polarizability isotropic forcefield polarizability              a              b squared Pearson coefficient          <r^3>          <r^4>         wp_QDO          m_QDO          q_QDO       dipole_x       dipole_y       dipole_z         dipole            Qxy            Qxz            Qyz     Q(x^2-y^2)  Q(3z^2 - R^2)        eigen_1        eigen_2        eigen_3 static polarizability      alpha(xx)      alpha(xy)      alpha(xz)      alpha(yy)      alpha(yz)      alpha(zz) atomic spin moment
            1             Pr       1.260219       2.657871       2.873142       2.175285     135.635198 0.30678107E+04  0.10435697E+06                                16.863890                           14.385554       3.716220       2.794398                    0.996407      83.363738     195.395847       0.711799       0.252962      -1.357840       0.029082      -0.035805      -0.007885       0.046797      -0.006053       0.024713       0.133907       0.189192      -0.184934      -0.198079       0.068212       0.129868             19.263694      13.442600       0.588195      -0.014503      21.243521      -9.413010      23.104960           0.000024
            2             Pr      -0.856400      -3.898639      11.745470       2.176010     135.553299 0.30655723E+04  0.10426148E+06                                16.856929                           14.380111       3.713840       2.793958                    0.996421      83.343126     195.327472       0.711950       0.252956      -1.357853      -0.028475      -0.036998       0.007438       0.047276       0.004501       0.025944      -0.132058       0.187166      -0.186506      -0.195841       0.065920       0.129921             19.254987      13.437047      -0.591880      -0.017277      21.233967       9.405822      23.093949           0.000010
            3             Pr       2.541150       3.898613      11.745470       2.175283     135.635283 0.30678130E+04  0.10435707E+06                                16.863898                           14.385561       3.716217       2.794397                    0.996407      83.363754     195.395910       0.711799       0.252962      -1.357840      -0.029082       0.035805       0.007885       0.046797      -0.006053       0.024713       0.133907       0.189192      -0.184934      -0.198079       0.068212       0.129868             19.263703      13.442606       0.588195      -0.014503      21.243531      -9.413015      23.104972           0.000022
            4             Pr       4.657769      10.455123       2.873142       2.176009     135.553361 0.30655740E+04  0.10426155E+06                                16.856935                           14.380116       3.713838       2.793957                    0.996421      83.343135     195.327513       0.711950       0.252956      -1.357853       0.028475       0.036998      -0.007438       0.047276       0.004502       0.025944      -0.132058       0.187167      -0.186507      -0.195841       0.065920       0.129922             19.254995      13.437051      -0.591880      -0.017277      21.233975       9.405826      23.093958           0.000018
            5              H       0.133740       3.148425       5.677869       0.408717       0.357774 0.20191652E+01  0.14620494E+02                                 0.971181                            0.941685      -1.219846       2.459980                    0.999973       2.300451       6.298633       0.513624       1.646913      -0.639637       0.000305       0.011934       0.015261       0.019375       0.004074       0.005473       0.000873       0.000268       0.029557      -0.009594      -0.002352       0.011946              0.989341       0.868197      -0.078611      -0.013923       1.250254       0.027992       0.849572           0.000000
            6              H       1.469629      -1.395234       9.563496       0.402002       0.408615 0.24513452E+01  0.18525748E+02                                 1.035646                            1.017580      -1.155795       2.483018                    0.999984       2.345851       6.440699       0.511648       1.584031      -0.649587       0.006815      -0.005371       0.016040       0.018237      -0.005826       0.004906      -0.013900      -0.010337       0.013683      -0.010784      -0.008972       0.019756              1.038992       0.947380       0.047150       0.101164       0.985147       0.097495       1.184450           0.000001
            7              H       1.135792       5.574333       2.742452       0.405007       0.380612 0.22126866E+01  0.16574291E+02                                 1.049647                            1.013177      -1.442077       2.342957                    0.997631       2.604335       7.518513       0.470012       1.739731      -0.624012       0.002888       0.012048       0.005224       0.013446      -0.003344      -0.000048      -0.006089      -0.002399      -0.000005      -0.006575      -0.000869       0.007444              1.076098       0.995993       0.035656       0.186951       0.922139       0.080843       1.310163          -0.000000
            8              H       0.869799       2.619969       7.774178       0.144123       0.797665 0.56495043E+01  0.51817871E+02                                 1.524987                            1.472783      -1.051291       2.401628                    0.996897       3.473754      10.001698       0.463809       1.439787      -0.675394       0.000275       0.033091       0.014442       0.036106      -0.003473       0.003019      -0.001199      -0.017678      -0.002593      -0.009911      -0.000302       0.010213              1.547115       1.299650       0.029055       0.032401       2.014125       0.119076       1.327569          -0.000000
            9              H       0.589497      -1.805667       6.408800       0.148230       0.804616 0.57676587E+01  0.53099538E+02                                 1.529179                            1.485370      -1.044301       2.413937                    0.996808       3.411361       9.794239       0.463782       1.434502      -0.676989      -0.000779      -0.035247      -0.013547       0.037769      -0.002553      -0.000100       0.000066      -0.023895       0.000166      -0.012245       0.000055       0.012190              1.550003       1.333399       0.072019       0.031283       1.975142       0.158747       1.341468           0.000001
           10              H       3.246767      -1.016271      12.621710       0.151778       0.876761 0.65383405E+01  0.62295408E+02                                 1.634348                            1.592965      -1.326689       2.281432                    0.993623       3.590608      10.588679       0.441714       1.455379      -0.672562      -0.008915      -0.018377      -0.033876       0.039558       0.006297       0.006992       0.003084      -0.007797       0.026620      -0.012934      -0.000378       0.013312              1.651906       1.458829      -0.001644       0.165372       1.483453       0.179258       2.013436          -0.000000
           11              H       0.270079      -3.408078       8.940743       0.408542       0.358905 0.20273878E+01  0.14695303E+02                                 0.973112                            0.943480      -1.217154       2.461212                    0.999973       2.305645       6.316624       0.513222       1.646491      -0.639663      -0.000326       0.012057      -0.015814       0.019889      -0.004016       0.005397      -0.000799       0.000214       0.030529      -0.009685      -0.002453       0.012138              0.991355       0.869779       0.078918      -0.013953       1.253213      -0.028033       0.851073           0.000000
           12              H      -1.065810       5.161271       5.055116       0.401783       0.408509 0.24460584E+01  0.18447120E+02                                 1.028828                            1.011122      -1.153722       2.482551                    0.999982       2.332497       6.364931       0.518171       1.567370      -0.652319      -0.006426      -0.005402      -0.016460       0.018478       0.005818       0.004975       0.013980      -0.010301       0.013583      -0.010795      -0.009044       0.019838              1.032083       0.941592      -0.046585       0.099920       0.978898      -0.096345       1.175760           0.000001
           13              H      -0.731973      -0.982177      11.876160       0.405568       0.378855 0.21979048E+01  0.16422044E+02                                 1.043038                            1.007160      -1.424477       2.351102                    0.997956       2.586976       7.438304       0.473661       1.730692      -0.625356      -0.003125       0.011699      -0.005165       0.013165       0.003659      -0.000069       0.005917      -0.002429      -0.000226      -0.006630      -0.000799       0.007428              1.069077       0.989971      -0.035248       0.184704       0.916921      -0.079905       1.300339          -0.000000
           14              H      -0.465980       9.176470       6.844434       0.144906       0.798033 0.56579831E+01  0.51959639E+02                                 1.530640                            1.477948      -1.074349       2.392283                    0.996525       3.486734      10.073437       0.460695       1.447730      -0.673887       0.000505       0.032636      -0.014589       0.035752       0.002936       0.003221       0.001282      -0.017834      -0.001838      -0.010038       0.000034       0.010005              1.552982       1.303866      -0.029336       0.032626       2.023008      -0.119857       1.332072          -0.000000
           15              H      -0.185678       4.750831       8.209812       0.148184       0.805717 0.57803083E+01  0.53265805E+02                                 1.532896                            1.488833      -1.057607       2.408343                    0.996684       3.419457       9.834528       0.462207       1.438045      -0.676309       0.000488      -0.035456       0.013291       0.037868       0.002766       0.000119      -0.000270      -0.023421      -0.000037      -0.012029      -0.000016       0.012045              1.553843       1.336309      -0.072271       0.031430       1.980780      -0.159424       1.344439           0.000001
           16              H       3.952152       5.540240       1.996902       0.151908       0.877747 0.65453542E+01  0.62360827E+02                                 1.633425                            1.592079      -1.317198       2.284798                    0.993787       3.589303      10.574669       0.442690       1.452204      -0.673125       0.009000      -0.018493       0.033836       0.039596      -0.005811       0.007100      -0.003221      -0.007821       0.026319      -0.012589      -0.000683       0.013273              1.650954       1.458130       0.001590       0.165192       1.482596      -0.179162       2.012138          -0.000000
           17              H       3.667629       3.408059       8.940743       0.408717       0.357774 0.20191652E+01  0.14620494E+02                                 0.971181                            0.941685      -1.219846       2.459980                    0.999973       2.300451       6.298633       0.513624       1.646913      -0.639637      -0.000305      -0.011934      -0.015261       0.019375       0.004074       0.005473       0.000873       0.000268       0.029557      -0.009594      -0.002352       0.011946              0.989341       0.868197      -0.078611      -0.013923       1.250254       0.027992       0.849572           0.000000
           18              H       2.331740       7.951718       5.055116       0.402002       0.408615 0.24513479E+01  0.18525772E+02                                 1.035646                            1.017580      -1.155795       2.483018                    0.999984       2.345852       6.440700       0.511648       1.584029      -0.649587      -0.006815       0.005371      -0.016040       0.018237      -0.005826       0.004906      -0.013900      -0.010337       0.013683      -0.010784      -0.008972       0.019756              1.038992       0.947380       0.047150       0.101164       0.985147       0.097495       1.184450           0.000001
           19              H       2.665577       0.982151      11.876160       0.405007       0.380612 0.22126866E+01  0.16574291E+02                                 1.049647                            1.013177      -1.442077       2.342957                    0.997631       2.604335       7.518513       0.470012       1.739731      -0.624012      -0.002888      -0.012048      -0.005224       0.013446      -0.003344      -0.000048      -0.006089      -0.002399      -0.000005      -0.006575      -0.000869       0.007444              1.076098       0.995993       0.035656       0.186951       0.922139       0.080843       1.310163          -0.000000
           20              H       2.931570       3.936515       6.844434       0.144123       0.797665 0.56495043E+01  0.51817871E+02                                 1.524987                            1.472783      -1.051291       2.401628                    0.996897       3.473754      10.001698       0.463809       1.439787      -0.675394      -0.000275      -0.033091      -0.014442       0.036106      -0.003473       0.003019      -0.001199      -0.017678      -0.002593      -0.009911      -0.000302       0.010213              1.547115       1.299650       0.029055       0.032401       2.014125       0.119076       1.327569          -0.000000
           21              H       3.211872       8.362151       8.209812       0.148230       0.804615 0.57676543E+01  0.53099491E+02                                 1.529179                            1.485370      -1.044301       2.413937                    0.996808       3.411360       9.794238       0.463782       1.434503      -0.676989       0.000779       0.035247       0.013547       0.037769      -0.002553      -0.000100       0.000066      -0.023895       0.000166      -0.012245       0.000055       0.012190              1.550003       1.333399       0.072019       0.031283       1.975142       0.158747       1.341468           0.000001
           22              H       0.554602       7.572755       1.996902       0.151778       0.876762 0.65383458E+01  0.62295466E+02                                 1.634348                            1.592965      -1.326689       2.281432                    0.993623       3.590609      10.588679       0.441715       1.455378      -0.672563       0.008915       0.018377       0.033876       0.039558       0.006297       0.006992       0.003084      -0.007797       0.026620      -0.012934      -0.000378       0.013312              1.651906       1.458829      -0.001644       0.165372       1.483453       0.179257       2.013435          -0.000000
           23              H       3.531290       9.964562       5.677869       0.408542       0.358905 0.20273878E+01  0.14695303E+02                                 0.973112                            0.943480      -1.217154       2.461212                    0.999973       2.305645       6.316624       0.513222       1.646491      -0.639663       0.000326      -0.012057       0.015814       0.019889      -0.004016       0.005397      -0.000799       0.000214       0.030529      -0.009685      -0.002453       0.012138              0.991355       0.869779       0.078918      -0.013953       1.253213      -0.028033       0.851073           0.000000
           24              H      -1.927921       1.395213       9.563496       0.401783       0.408509 0.24460589E+01  0.18447124E+02                                 1.028828                            1.011122      -1.153722       2.482551                    0.999982       2.332497       6.364930       0.518171       1.567369      -0.652320       0.006426       0.005402       0.016460       0.018478       0.005818       0.004975       0.013980      -0.010301       0.013583      -0.010795      -0.009044       0.019839              1.032083       0.941592      -0.046585       0.099920       0.978898      -0.096345       1.175760           0.000001
           25              H       4.533342       7.538661       2.742452       0.405568       0.378855 0.21979084E+01  0.16422075E+02                                 1.043038                            1.007161      -1.424478       2.351102                    0.997956       2.586977       7.438304       0.473662       1.730690      -0.625356       0.003125      -0.011699       0.005165       0.013165       0.003659      -0.000069       0.005917      -0.002429      -0.000226      -0.006630      -0.000799       0.007428              1.069077       0.989971      -0.035248       0.184704       0.916921      -0.079906       1.300339          -0.000000
           26              H       4.267349      -2.619986       7.774178       0.144906       0.798033 0.56579833E+01  0.51959643E+02                                 1.530641                            1.477948      -1.074349       2.392283                    0.996525       3.486734      10.073438       0.460695       1.447731      -0.673887      -0.000505      -0.032636       0.014589       0.035752       0.002936       0.003221       0.001282      -0.017834      -0.001838      -0.010038       0.000034       0.010005              1.552982       1.303866      -0.029336       0.032626       2.023008      -0.119857       1.332072          -0.000000
           27              H       3.987047       1.805653       6.408800       0.148184       0.805716 0.57803054E+01  0.53265773E+02                                 1.532896                            1.488833      -1.057607       2.408343                    0.996684       3.419456       9.834525       0.462207       1.438045      -0.676309      -0.000488       0.035456      -0.013291       0.037868       0.002766       0.000119      -0.000270      -0.023421      -0.000037      -0.012029      -0.000016       0.012045              1.553842       1.336309      -0.072271       0.031430       1.980780      -0.159424       1.344439           0.000001
           28              H      -0.150783       1.016244      12.621710       0.151908       0.877747 0.65453550E+01  0.62360834E+02                                 1.633425                            1.592079      -1.317198       2.284798                    0.993787       3.589303      10.574668       0.442690       1.452204      -0.673125      -0.009000       0.018493      -0.033836       0.039596      -0.005811       0.007100      -0.003221      -0.007821       0.026319      -0.012589      -0.000683       0.013273              1.650954       1.458129       0.001590       0.165192       1.482596      -0.179162       2.012137          -0.000001
           29              C       0.402968       0.091785       5.756809      -0.129121      35.840694 0.52792877E+03  0.13047838E+05                                 9.695280                            7.913631      -0.378329       1.867462                    0.996954      30.096059      89.131080       0.557103       0.444844      -1.045266       0.010645      -0.041351       0.031065       0.052804      -0.009506      -0.008210      -0.028413      -0.002649      -0.028596      -0.035118       0.007068       0.028049             10.595600       6.594348       0.507880       2.284634      12.290181       0.655375      12.902272           0.000001
           30              C       0.492547       1.438489       6.195368       0.317507      26.148170 0.35158039E+03  0.79181884E+04                                 8.066852                            6.613389      -0.184956       1.967572                    0.999267      25.422353      73.941330       0.582975       0.466503      -1.023976      -0.026431       0.081319      -0.075910       0.114340      -0.024724       0.024157      -0.043391      -0.074718       0.027786      -0.052533      -0.023411       0.075944              8.797324       5.202014      -0.122949       1.363001      11.501913      -0.906631       9.688047           0.000000
           31              C       0.829510       1.733530       7.496424      -0.230239      32.827703 0.51446580E+03  0.12680755E+05                                 8.999680                            7.691746      -0.165246       1.913542                    0.997720      31.457582      94.185093       0.576226       0.431246      -1.049464       0.009050      -0.014823       0.064445       0.066744      -0.006111      -0.008827      -0.010695      -0.008800      -0.092427      -0.035101       0.011482       0.023619              9.495515       6.080874      -0.336341       2.037181      10.577481      -1.199794      11.828192          -0.000003
           32              C       1.113083       0.701536       8.414473      -0.141269      36.929965 0.53527210E+03  0.13268970E+05                                 9.834019                            7.929332      -0.403308       1.855280                    0.997143      30.321052      89.796378       0.560936       0.440484      -1.048327      -0.017601       0.060743      -0.040742       0.075229      -0.012336      -0.006341      -0.021446      -0.012587      -0.008222      -0.027020       0.001262       0.025758             10.879971       6.817843       0.302238       2.998920      11.540567       0.490396      14.281502           0.000002
           33              C       1.006322      -0.630744       7.993457       0.302422      25.275584 0.36002453E+03  0.81502986E+04                                 7.866616                            6.687478      -0.326926       1.910558                    0.998842      25.824249      75.113809       0.580819       0.465826      -1.025142       0.017402      -0.090179       0.051360       0.105228      -0.010422       0.015349      -0.038591      -0.085636       0.019170      -0.050178      -0.017445       0.067623              8.302452       5.368341       0.135663       1.516928       9.558414      -0.253800       9.980603           0.000005
           34              C       0.656044      -0.917917       6.677782      -0.214460      32.448614 0.52209098E+03  0.12957847E+05                                 9.046425                            7.836524      -0.379352       1.842509                    0.997697      31.917515      96.908098       0.559484       0.441095      -1.040196      -0.008712       0.005090      -0.047327       0.048390      -0.011915      -0.018992      -0.007129      -0.022974      -0.089800      -0.040499       0.008967       0.031532              9.470533       6.520850      -0.092666       2.040647       9.933063      -0.652261      11.957687          -0.000002
           35              C       0.010257      -0.295047       4.356346       0.671700      20.994688 0.24215768E+03  0.50369912E+04                                 7.277644                            5.729593      -0.473708       1.914004                    0.997602      22.649286      66.207683       0.579232       0.508371      -0.988564      -0.007608      -0.025627      -0.064472       0.069795      -0.079656      -0.026718       0.000133       0.083950      -0.155409      -0.073857      -0.045184       0.119041              8.011565       5.556132       2.254278       0.873191       9.538691       0.077721       8.939871           0.000003
           36              C       1.547277       1.062142       9.791546       0.614666      21.110942 0.25618709E+03  0.53715745E+04                                 7.148307                            5.764085      -0.247561       1.972911                    0.998983      22.956847      66.049190       0.600658       0.486334      -1.005679      -0.000261       0.032184       0.055710       0.064339      -0.010760      -0.040334      -0.022351       0.092195      -0.073452      -0.062381      -0.012378       0.074759              7.803542       5.069133       0.038040       2.055627       8.114679       0.577637      10.226814           0.000002
           37              C      -2.955269      -1.405729      14.510434      -0.134369      35.687402 0.52252361E+03  0.12867648E+05                                 9.595508                            7.808879      -0.298616       1.894213                    0.997502      29.869929      88.001554       0.568342       0.437626      -1.050645      -0.028655       0.026972      -0.048904       0.062771       0.009683      -0.007399      -0.030937       0.020829       0.051816      -0.037360      -0.001092       0.038453             10.494979       6.770290      -1.367640       2.273758      12.620460       0.123984      12.094188          -0.000003
           38              C       0.392109       5.777587       1.108091       0.333011      25.679114 0.33935655E+03  0.76039199E+04                                 8.104674                            6.584206      -0.343961       1.920194                    0.998299      25.472051      74.803931       0.570615       0.479051      -1.013411       0.031408      -0.061829       0.095841       0.118299      -0.003542       0.018634      -0.036487      -0.036723       0.090880      -0.039997      -0.018946       0.058943              8.980733       6.078190      -1.156756       2.743214       8.939897      -0.811192      11.924112          -0.000002
           39              C       3.465437      -0.605835      13.428657      -0.217982      32.326950 0.51833002E+03  0.12847559E+05                                 9.033102                            7.789692      -0.433607       1.828963                    0.996923      31.890242      96.916323       0.562894       0.439001      -1.040925       0.011850      -0.050841       0.017798       0.055155       0.009958       0.000303      -0.004741       0.062928       0.048881      -0.041536       0.016659       0.024877              9.565286       6.788350      -1.892744       1.986480      11.254671      -1.790701      10.652836          -0.000004
           40              C      -2.841410      -2.875697      14.302850       0.664927      20.477163 0.24615991E+03  0.51384312E+04                                 7.154782                            5.775959      -0.428991       1.927165                    0.998044      22.715497      66.399373       0.577339       0.508232      -0.989177      -0.034942      -0.076563      -0.010650       0.084830       0.039771       0.015128      -0.009372       0.147846      -0.165877      -0.069003      -0.043505       0.112507              7.692652       4.540490      -0.635236       0.125937       8.992129      -0.024156       9.545338           0.000002
           41              C       0.000851       6.648281       8.861803      -0.127773      35.756310 0.52635941E+03  0.12999074E+05                                 9.681837                            7.902991      -0.375948       1.868829                    0.996942      30.041225      88.927889       0.557371       0.444971      -1.045216      -0.011714      -0.040864      -0.031849       0.053117       0.009602      -0.008794       0.028149      -0.000893      -0.035134      -0.036186       0.008989       0.027197             10.580959       6.584947      -0.506898       2.280254      12.278207      -0.654185      12.879724           0.000001
           42              C      -0.088728       7.994987       8.423244       0.316568      26.205876 0.35253886E+03  0.79441762E+04                                 8.072734                            6.617747      -0.181214       1.968183                    0.999213      25.451009      74.014628       0.583471       0.465848      -1.024465       0.025975       0.082143       0.075634       0.114642       0.023705       0.024831       0.044437      -0.076728       0.033656      -0.054220      -0.023034       0.077255              8.804120       5.205132       0.122588       1.363980      11.513188       0.906011       9.694040           0.000000
           43              C      -0.425691       8.290031       7.122188      -0.231515      32.822095 0.51432493E+03  0.12675496E+05                                 8.993991                            7.686103      -0.162499       1.914318                    0.997728      31.453467      94.143860       0.576996       0.430731      -1.049854      -0.009565      -0.015290      -0.063173       0.065697       0.005269      -0.008892       0.011106      -0.007728      -0.094670      -0.035871       0.012745       0.023126              9.489936       6.075927       0.335184       2.035096      10.576407       1.196548      11.817473          -0.000003
           44              C      -0.709264       7.258039       6.204139      -0.140611      36.866452 0.53412952E+03  0.13231270E+05                                 9.817516                            7.916276      -0.396230       1.857993                    0.997179      30.268596      89.558301       0.561985       0.439974      -1.048814       0.018898       0.059985       0.041697       0.075458       0.011998      -0.007271       0.022421      -0.011598      -0.013428      -0.028469       0.002390       0.026080             10.861693       6.805916      -0.301349       2.992323      11.526235      -0.488636      14.252927           0.000002
           45              C      -0.602503       5.925757       6.625155       0.302823      25.293667 0.36036211E+03  0.81594926E+04                                 7.868092                            6.688787      -0.328358       1.910092                    0.998873      25.833139      75.135988       0.581025       0.465572      -1.025327      -0.018362      -0.091385      -0.050242       0.105890       0.010882       0.016966       0.039048      -0.087608       0.021075      -0.052180      -0.016861       0.069041              8.303919       5.369501      -0.136626       1.516431       9.563015       0.250863       9.979241           0.000004
           46              C      -0.252225       5.638581       7.940830      -0.215571      32.459133 0.52229892E+03  0.12963660E+05                                 9.044740                            7.834982      -0.378671       1.842839                    0.997650      31.924051      96.914784       0.559899       0.440746      -1.040453       0.009546       0.005367       0.047652       0.048894       0.010611      -0.018683       0.006493      -0.023230      -0.093057      -0.040683       0.009431       0.031251              9.468690       6.519043       0.092482       2.039607       9.935173       0.650936      11.951853          -0.000001
           47              C       0.393562       6.261446      10.262266       0.673989      20.956811 0.24164971E+03  0.50240105E+04                                 7.270605                            5.724735      -0.471181       1.915081                    0.997794      22.625511      66.131899       0.579277       0.508576      -0.988420       0.007987      -0.025303       0.064114       0.069387       0.077506      -0.026550       0.000095       0.083114      -0.156091      -0.072537      -0.044498       0.117035              8.003507       5.550982      -2.251400       0.871875       9.529059      -0.077441       8.930479           0.000003
           48              C       5.651642       7.618648       4.827066       0.617977      21.071198 0.25563630E+03  0.53578140E+04                                 7.143005                            5.760673      -0.235112       1.976797                    0.999019      22.936395      66.003739       0.600324       0.486805      -1.005310       0.000225       0.032364      -0.056579       0.065182       0.012114      -0.040704       0.021706       0.090685      -0.071285      -0.062054      -0.012171       0.074225              7.797144       5.065858      -0.037844       2.053016       8.108418      -0.576152      10.217154           0.000002
           49              C       3.359088       5.150786       0.108178      -0.137507      35.791276 0.52446338E+03  0.12927840E+05                                 9.613033                            7.822965      -0.299159       1.893469                    0.997407      29.935816      88.248186       0.567854       0.437581      -1.050634       0.028281       0.027805       0.049276       0.063254      -0.008599      -0.008098       0.030451       0.022727       0.055464      -0.037598      -0.001001       0.038599             10.514016       6.782289       1.371117       2.277411      12.645263      -0.123019      12.114497          -0.000003
           50              C       0.011710      -0.778927      13.510521       0.334467      25.642120 0.33876928E+03  0.75883366E+04                                 8.100899                            6.581685      -0.344164       1.920569                    0.998452      25.456667      74.774548       0.570246       0.479514      -1.013051      -0.031104      -0.061436      -0.096334       0.118415       0.005438       0.018665       0.035686      -0.038268       0.092485      -0.040068      -0.019033       0.059101              8.975684       6.074889       1.156423       2.739609       8.938334       0.811655      11.913828          -0.000002
           51              C       3.733482       5.950678       1.189955      -0.217859      32.312973 0.51801278E+03  0.12838462E+05                                 9.033259                            7.789633      -0.436800       1.828130                    0.996913      31.886495      96.918316       0.562612       0.439263      -1.040710      -0.011659      -0.051051      -0.019186       0.055769      -0.009804      -0.000581       0.004787       0.063897       0.050035      -0.042126       0.016846       0.025279              9.565356       6.788206       1.892227       1.985961      11.255817       1.789964      10.652046          -0.000004
           52              C       3.245229       3.680819       0.315762       0.666215      20.428240 0.24544489E+03  0.51199127E+04                                 7.146183                            5.769511      -0.435069       1.926280                    0.998052      22.677713      66.271240       0.577354       0.508575      -0.988984       0.035512      -0.074933       0.010870       0.083632      -0.037708       0.015741       0.007906       0.148012      -0.166260      -0.067268      -0.044589       0.111857              7.683258       4.535380       0.634379       0.125665       8.981103       0.024204       9.533290           0.000002
           53              C       3.398401       6.464699       8.861803      -0.129122      35.840700 0.52792887E+03  0.13047841E+05                                 9.695282                            7.913632      -0.378329       1.867461                    0.996954      30.096064      89.131099       0.557103       0.444844      -1.045266      -0.010644       0.041351      -0.031065       0.052804      -0.009506      -0.008210      -0.028413      -0.002649      -0.028596      -0.035118       0.007068       0.028049             10.595602       6.594349       0.507880       2.284635      12.290183       0.655375      12.902274           0.000002
           54              C       3.308822       5.117995       8.423244       0.317507      26.148169 0.35158037E+03  0.79181879E+04                                 8.066852                            6.613389      -0.184957       1.967572                    0.999267      25.422353      73.941333       0.582975       0.466503      -1.023975       0.026431      -0.081319       0.075910       0.114340      -0.024724       0.024157      -0.043391      -0.074718       0.027786      -0.052533      -0.023411       0.075944              8.797325       5.202014      -0.122949       1.363001      11.501914      -0.906631       9.688047           0.000000
           55              C       2.971859       4.822954       7.122188      -0.230239      32.827705 0.51446582E+03  0.12680756E+05                                 8.999680                            7.691746      -0.165246       1.913542                    0.997720      31.457583      94.185096       0.576226       0.431246      -1.049464      -0.009050       0.014823      -0.064445       0.066744      -0.006111      -0.008827      -0.010695      -0.008800      -0.092427      -0.035101       0.011482       0.023619              9.495516       6.080874      -0.336341       2.037181      10.577481      -1.199794      11.828192          -0.000003
           56              C       2.688286       5.854948       6.204139      -0.141269      36.929969 0.53527217E+03  0.13268973E+05                                 9.834020                            7.929333      -0.403308       1.855280                    0.997143      30.321055      89.796389       0.560936       0.440484      -1.048327       0.017601      -0.060743       0.040742       0.075229      -0.012336      -0.006341      -0.021446      -0.012587      -0.008222      -0.027020       0.001262       0.025758             10.879971       6.817843       0.302238       2.998920      11.540568       0.490396      14.281504           0.000002
           57              C       2.795047       7.187228       6.625155       0.302421      25.275584 0.36002453E+03  0.81502985E+04                                 7.866617                            6.687478      -0.326926       1.910558                    0.998842      25.824250      75.113813       0.580819       0.465826      -1.025142      -0.017402       0.090179      -0.051360       0.105228      -0.010422       0.015349      -0.038591      -0.085636       0.019170      -0.050178      -0.017445       0.067623              8.302453       5.368341       0.135663       1.516929       9.558414      -0.253800       9.980603           0.000005
           58              C       3.145325       7.474401       7.940830      -0.214460      32.448618 0.52209107E+03  0.12957850E+05                                 9.046426                            7.836524      -0.379352       1.842509                    0.997697      31.917518      96.908113       0.559484       0.441095      -1.040196       0.008712      -0.005090       0.047327       0.048390      -0.011915      -0.018992      -0.007129      -0.022974      -0.089800      -0.040499       0.008967       0.031532              9.470534       6.520850      -0.092666       2.040647       9.933064      -0.652262      11.957689          -0.000001
           59              C       3.791112       6.851531      10.262266       0.671700      20.994690 0.24215770E+03  0.50369917E+04                                 7.277644                            5.729593      -0.473708       1.914004                    0.997602      22.649286      66.207680       0.579232       0.508371      -0.988564       0.007608       0.025627       0.064472       0.069795      -0.079656      -0.026718       0.000133       0.083950      -0.155409      -0.073857      -0.045184       0.119041              8.011565       5.556132       2.254278       0.873191       9.538691       0.077721       8.939871           0.000003
           60              C       2.254092       5.494342       4.827066       0.614666      21.110942 0.25618709E+03  0.53715745E+04                                 7.148307                            5.764085      -0.247561       1.972911                    0.998983      22.956847      66.049190       0.600658       0.486334      -1.005679       0.000261      -0.032184      -0.055710       0.064339      -0.010760      -0.040334      -0.022351       0.092195      -0.073452      -0.062381      -0.012378       0.074759              7.803542       5.069133       0.038040       2.055627       8.114679       0.577637      10.226814           0.000002
           61              C      -0.038462       7.962213       0.108178      -0.134369      35.687398 0.52252354E+03  0.12867646E+05                                 9.595507                            7.808879      -0.298616       1.894213                    0.997502      29.869927      88.001547       0.568342       0.437626      -1.050645       0.028655      -0.026972       0.048904       0.062771       0.009683      -0.007399      -0.030937       0.020829       0.051816      -0.037360      -0.001092       0.038453             10.494979       6.770290      -1.367640       2.273758      12.620459       0.123984      12.094187          -0.000003
           62              C       3.409260       0.778897      13.510521       0.333011      25.679117 0.33935659E+03  0.76039210E+04                                 8.104675                            6.584206      -0.343961       1.920194                    0.998299      25.472052      74.803933       0.570615       0.479051      -1.013411      -0.031408       0.061829      -0.095841       0.118299      -0.003542       0.018634      -0.036487      -0.036723       0.090880      -0.039997      -0.018946       0.058943              8.980733       6.078190      -1.156756       2.743214       8.939897      -0.811192      11.924112          -0.000002
           63              C       0.335932       7.162319       1.189955      -0.217982      32.326952 0.51833004E+03  0.12847560E+05                                 9.033103                            7.789693      -0.433607       1.828963                    0.996923      31.890244      96.916333       0.562894       0.439001      -1.040924      -0.011850       0.050841      -0.017798       0.055155       0.009958       0.000303      -0.004741       0.062928       0.048881      -0.041536       0.016659       0.024877              9.565287       6.788351      -1.892744       1.986480      11.254673      -1.790701      10.652836          -0.000004
           64              C       6.642779       9.432181       0.315762       0.664927      20.477165 0.24615994E+03  0.51384320E+04                                 7.154783                            5.775960      -0.428992       1.927165                    0.998044      22.715499      66.399381       0.577339       0.508232      -0.989177       0.034942       0.076563       0.010650       0.084830       0.039771       0.015128      -0.009372       0.147846      -0.165877      -0.069003      -0.043505       0.112507              7.692653       4.540490      -0.635236       0.125937       8.992130      -0.024156       9.545339           0.000002
           65              C       3.800518      -0.091797       5.756809      -0.127773      35.756312 0.52635944E+03  0.12999075E+05                                 9.681837                            7.902991      -0.375948       1.868829                    0.996942      30.041227      88.927898       0.557371       0.444971      -1.045216       0.011714       0.040864       0.031849       0.053117       0.009602      -0.008794       0.028149      -0.000893      -0.035134      -0.036186       0.008989       0.027197             10.580960       6.584947      -0.506899       2.280254      12.278208      -0.654185      12.879725           0.000001
           66              C       3.890097      -1.438503       6.195368       0.316567      26.205877 0.35253886E+03  0.79441765E+04                                 8.072735                            6.617748      -0.181214       1.968183                    0.999213      25.451010      74.014632       0.583471       0.465848      -1.024465      -0.025975      -0.082143      -0.075634       0.114642       0.023705       0.024831       0.044437      -0.076728       0.033656      -0.054220      -0.023034       0.077255              8.804120       5.205132       0.122588       1.363980      11.513188       0.906011       9.694041           0.000000
           67              C       4.227060      -1.733547       7.496424      -0.231515      32.822093 0.51432489E+03  0.12675495E+05                                 8.993991                            7.686102      -0.162500       1.914318                    0.997728      31.453466      94.143858       0.576996       0.430731      -1.049854       0.009565       0.015290       0.063173       0.065697       0.005269      -0.008892       0.011106      -0.007728      -0.094670      -0.035871       0.012745       0.023126              9.489936       6.075927       0.335184       2.035096      10.576407       1.196548      11.817473          -0.000003
           68              C       4.510633      -0.701555       8.414473      -0.140611      36.866455 0.53412958E+03  0.13231272E+05                                 9.817517                            7.916277      -0.396231       1.857993                    0.997179      30.268598      89.558309       0.561985       0.439974      -1.048814      -0.018898      -0.059985      -0.041697       0.075458       0.011998      -0.007271       0.022421      -0.011598      -0.013428      -0.028469       0.002390       0.026080             10.861693       6.805916      -0.301349       2.992324      11.526236      -0.488636      14.252928           0.000002
           69              C       4.403872       0.630727       7.993457       0.302823      25.293666 0.36036210E+03  0.81594922E+04                                 7.868092                            6.688787      -0.328358       1.910092                    0.998873      25.833139      75.135990       0.581025       0.465572      -1.025327       0.018362       0.091385       0.050242       0.105890       0.010882       0.016966       0.039048      -0.087608       0.021075      -0.052180      -0.016861       0.069041              8.303919       5.369501      -0.136626       1.516431       9.563015       0.250863       9.979241           0.000004
           70              C       4.053594       0.917903       6.677782      -0.215572      32.459134 0.52229894E+03  0.12963660E+05                                 9.044741                            7.834983      -0.378672       1.842839                    0.997650      31.924052      96.914791       0.559899       0.440746      -1.040453      -0.009546      -0.005367      -0.047652       0.048894       0.010611      -0.018683       0.006493      -0.023230      -0.093057      -0.040683       0.009431       0.031251              9.468690       6.519043       0.092482       2.039607       9.935174       0.650936      11.951854          -0.000001
           71              C       3.407807       0.295038       4.356346       0.673988      20.956812 0.24164973E+03  0.50240110E+04                                 7.270606                            5.724735      -0.471181       1.915081                    0.997794      22.625513      66.131907       0.579277       0.508576      -0.988420      -0.007987       0.025303      -0.064114       0.069388       0.077506      -0.026550       0.000095       0.083114      -0.156091      -0.072537      -0.044498       0.117035              8.003507       5.550983      -2.251400       0.871876       9.529059      -0.077441       8.930480           0.000003
           72              C      -1.850273      -1.062164       9.791546       0.617977      21.071198 0.25563631E+03  0.53578141E+04                                 7.143005                            5.760673      -0.235111       1.976797                    0.999019      22.936395      66.003737       0.600324       0.486805      -1.005310      -0.000225      -0.032364       0.056579       0.065182       0.012114      -0.040704       0.021706       0.090685      -0.071285      -0.062054      -0.012171       0.074225              7.797143       5.065858      -0.037844       2.053016       8.108418      -0.576151      10.217154           0.000002
           73              C       0.442281       1.405698      14.510434      -0.137507      35.791274 0.52446335E+03  0.12927839E+05                                 9.613032                            7.822964      -0.299158       1.893469                    0.997407      29.935815      88.248181       0.567854       0.437581      -1.050634      -0.028281      -0.027805      -0.049276       0.063254      -0.008599      -0.008098       0.030451       0.022727       0.055464      -0.037598      -0.001001       0.038599             10.514016       6.782289       1.371117       2.277411      12.645262      -0.123019      12.114496          -0.000003
           74              C       3.789659       7.335411       1.108091       0.334467      25.642122 0.33876931E+03  0.75883375E+04                                 8.100900                            6.581685      -0.344164       1.920569                    0.998452      25.456668      74.774552       0.570246       0.479514      -1.013051       0.031104       0.061436       0.096334       0.118415       0.005438       0.018665       0.035686      -0.038268       0.092485      -0.040068      -0.019033       0.059101              8.975684       6.074889       1.156423       2.739609       8.938335       0.811655      11.913828          -0.000002
           75              C       0.067887       0.605806      13.428657      -0.217859      32.312974 0.51801280E+03  0.12838463E+05                                 9.033259                            7.789634      -0.436800       1.828130                    0.996913      31.886496      96.918321       0.562612       0.439263      -1.040710       0.011659       0.051051       0.019186       0.055769      -0.009804      -0.000581       0.004787       0.063897       0.050035      -0.042126       0.016846       0.025279              9.565357       6.788206       1.892227       1.985961      11.255817       1.789964      10.652047          -0.000004
           76              C       0.556140       2.875665      14.302850       0.666215      20.428241 0.24544491E+03  0.51199132E+04                                 7.146183                            5.769511      -0.435069       1.926280                    0.998052      22.677713      66.271238       0.577354       0.508575      -0.988984      -0.035512       0.074933      -0.010870       0.083632      -0.037708       0.015741       0.007906       0.148012      -0.166260      -0.067268      -0.044589       0.111857              7.683258       4.535380       0.634379       0.125665       8.981103       0.024204       9.533290           0.000002
           77              O       0.097454       0.553365       3.429526      -0.691650      41.365429 0.68205024E+03  0.17467157E+05                                 9.568863                            8.194244       0.153784       2.055932                    0.996274      30.602891      84.063000       0.647840       0.369175      -1.126778      -0.049985      -0.077152       0.033471       0.097833      -0.058332      -0.034003      -0.045413       0.054150      -0.113305      -0.098347       0.014968       0.083379             10.228479       7.241690       2.069159      -1.126351      12.293229      -4.779604      11.150518           0.000003
           78              O      -0.398059      -1.479151       4.176830      -0.655320      45.586034 0.69092785E+03  0.17703957E+05                                10.233294                            8.240666       0.090916       2.054781                    0.994750      29.682373      80.840251       0.648553       0.368573      -1.130285       0.085010       0.022135       0.038238       0.095806      -0.014834      -0.025615       0.003860      -0.004359      -0.263142      -0.092608       0.031007       0.061600             11.664428       9.314347       4.890193       1.548840      17.293560       3.681241       8.385377           0.000000
           79              O       1.900379       0.111449      10.562532      -0.569902      33.229623 0.56533115E+03  0.13693124E+05                                 8.148033                            7.340180       0.444085       2.221603                    0.992186      26.900398      69.822340       0.707562       0.357389      -1.146011      -0.003353       0.020160       0.012323       0.023865      -0.022450      -0.002071      -0.047646       0.016684      -0.042871      -0.059505       0.011165       0.048340              8.699292       6.890607      -0.623497       2.256195       7.376532      -1.596588      11.830738          -0.000008
           80              O       1.572077       2.272472      10.138300      -0.670677      41.872631 0.69119140E+03  0.17689785E+05                                 9.535205                            8.211742       0.163635       2.076990                    0.994765      29.669006      80.419803       0.654151       0.365850      -1.133829      -0.065706      -0.059428      -0.044703       0.099233      -0.009003      -0.033956       0.006449       0.002952      -0.142101      -0.060871       0.016961       0.043910             10.075706       6.506614       0.710891       0.684584      14.570937       2.433217       9.149567          -0.000001
           81              O       0.210814       2.432456       5.284921      -0.598617      34.068485 0.54039243E+03  0.13139059E+05                                 8.589325                            7.367514      -0.285978       1.954625                    0.998076      28.180369      76.987074       0.668786       0.376672      -1.114114      -0.003237      -0.101150       0.091924       0.136718      -0.024402       0.026309      -0.029680      -0.110692      -0.067498      -0.061873      -0.021410       0.083284              9.449363       6.016991      -0.872333      -0.025477      13.930416      -3.116370       8.400682           0.000002
           82              O       1.225460      -1.677162       8.834612      -0.509145      26.063927 0.43086059E+03  0.98707687E+04                                 7.053986                            6.495459      -0.068475       2.080944                    0.994165      25.569424      67.173219       0.728078       0.367210      -1.124449      -0.012247       0.052536      -0.070538       0.088802      -0.011700       0.054851      -0.076707      -0.079050       0.203949      -0.095056      -0.037803       0.132859              7.261786       5.565714       0.290185       0.573773       9.006915      -1.553602       7.212730          -0.000001
           83              O       0.282241       2.896661       0.655791      -0.676716      39.789230 0.65865089E+03  0.16731397E+05                                 9.335413                            8.066397       0.133612       2.055243                    0.996410      30.259373      82.945239       0.650870       0.370455      -1.125127      -0.062403       0.007022      -0.100073       0.118144       0.034920       0.016359      -0.041292       0.127002      -0.064608      -0.090095       0.006520       0.083576              9.894057       6.696786      -0.439526       1.047076       9.710624      -4.644242      13.274762           0.000004
           84              O       3.931866      -3.294000      13.092137      -0.671437      40.631829 0.66571397E+03  0.16884568E+05                                 9.377922                            8.016462       0.312553       2.112051                    0.997687      29.923897      80.839913       0.667106       0.362000      -1.136425      -0.113696       0.016115       0.051402       0.125812       0.027238       0.006809       0.016881       0.131446       0.141365      -0.096328       0.038230       0.058098             10.175727       6.992398      -0.328191      -0.885759       8.371990       4.209255      15.162794           0.000002
           85              O       0.823459       5.064238       2.180512      -0.628198      38.971828 0.61994622E+03  0.15683402E+05                                 9.578152                            7.996138      -0.589565       1.830408                    0.998203      30.028619      85.153114       0.626011       0.386757      -1.100883      -0.047368       0.089560      -0.106279       0.146833      -0.008513       0.046296      -0.009639       0.033827       0.151550      -0.044242      -0.033022       0.077263             10.877487       7.915906      -1.463803       3.903215       8.652873      -3.116096      16.063682          -0.000001
           86              O       0.306365       7.109856      11.189086      -0.693442      41.434909 0.68351415E+03  0.17514145E+05                                 9.579283                            8.202793       0.152417       2.055092                    0.996307      30.632524      84.168980       0.647526       0.369154      -1.126787       0.050909      -0.077102      -0.032465       0.097931       0.059143      -0.034706       0.044181       0.055928      -0.112864      -0.098272       0.013712       0.084560             10.239914       7.249532      -2.073252      -1.128140      12.309762       4.784923      11.160447           0.000003
           87              O       0.801878       5.077342      10.441782      -0.656203      45.697026 0.69302778E+03  0.17773044E+05                                10.253719                            8.256522       0.081848       2.051689                    0.994759      29.715626      80.992445       0.647471       0.368871      -1.129942      -0.085404       0.021769      -0.037506       0.095784       0.014186      -0.025238      -0.003809      -0.003635      -0.262608      -0.092291       0.031490       0.060800             11.688466       9.333462      -4.901615       1.552687      17.329514      -3.689756       8.402421           0.000000
           88              O       5.298540       6.667956       4.056080      -0.571163      33.297635 0.56693207E+03  0.13743034E+05                                 8.162214                            7.353896       0.435333       2.218539                    0.992006      26.924539      69.936947       0.706349       0.357713      -1.145633       0.002912       0.019308      -0.012839       0.023369       0.021622      -0.001272       0.047514       0.017086      -0.043684      -0.059056       0.011008       0.048048              8.713755       6.902552       0.625952       2.257717       7.388951       1.602580      11.849761          -0.000008
           89              O       5.626842       8.828978       4.480312      -0.672499      41.972048 0.69333717E+03  0.17759605E+05                                 9.552031                            8.226197       0.158123       2.074815                    0.994869      29.706021      80.570939       0.653329       0.366003      -1.133638       0.065468      -0.058399       0.044636       0.098432       0.008957      -0.034041      -0.006519       0.003457      -0.137677      -0.059728       0.016131       0.043596             10.093398       6.517609      -0.712766       0.686263      14.595793      -2.436805       9.166793          -0.000001
           90              O       0.193005      -4.124049       9.333691      -0.598594      34.054254 0.54005974E+03  0.13129654E+05                                 8.588322                            7.366663      -0.286256       1.954587                    0.998080      28.174023      76.979390       0.668596       0.376818      -1.113947       0.003816      -0.100571      -0.091441       0.135980       0.023276       0.025281       0.029893      -0.109238      -0.069923      -0.060315      -0.022156       0.082471              9.448210       6.015880       0.872139      -0.025330      13.929506       3.114739       8.399244           0.000002
           91              O      -0.821641       4.879341       5.784000      -0.509325      26.077397 0.43115656E+03  0.98797828E+04                                 7.062830                            6.504560      -0.075771       2.078579                    0.994175      25.572840      67.201731       0.726376       0.367987      -1.123794       0.012030       0.052420       0.070401       0.088594       0.012419       0.055436       0.076045      -0.077346       0.200809      -0.094189      -0.037832       0.132021              7.270681       5.573686      -0.289755       0.571940       9.021836       1.559035       7.216521          -0.000001
           92              O       0.121578      -3.659854      13.962821      -0.676508      39.782444 0.65860931E+03  0.16729638E+05                                 9.333242                            8.065214       0.134942       2.055821                    0.996369      30.259683      82.937242       0.651047       0.370369      -1.125221       0.063162       0.007403       0.100432       0.118873      -0.034793       0.017231       0.041560       0.127016      -0.065087      -0.090494       0.006787       0.083706              9.891354       6.695651       0.439580       1.046481       9.709197       4.642627      13.269213           0.000004
           93              O       3.267053       3.262513       1.526475      -0.671568      40.593495 0.66498653E+03  0.16860455E+05                                 9.369526                            8.009721       0.305748       2.110152                    0.997712      29.916988      80.791187       0.667723       0.361787      -1.136663       0.113852       0.016836      -0.051793       0.126207      -0.028185       0.006949      -0.017371       0.130642       0.145524      -0.097078       0.038148       0.058930             10.166418       6.986078       0.327908      -0.884728       8.365882      -4.206024      15.147295           0.000002
           94              O      -0.419640      -1.492273      12.438100      -0.629074      39.008237 0.62067873E+03  0.15705940E+05                                 9.586718                            8.003802      -0.588121       1.830762                    0.998211      30.034816      85.170403       0.625391       0.387041      -1.100725       0.048021       0.089681       0.106253       0.147100       0.007201       0.046219       0.010030       0.033279       0.151715      -0.043423      -0.033692       0.077114             10.887324       7.923207       1.468090       3.905545       8.661171       3.125339      16.077594          -0.000001
           95              O       3.703915       6.003119      11.189086      -0.691649      41.365410 0.68204983E+03  0.17467144E+05                                 9.568859                            8.194241       0.153785       2.055933                    0.996274      30.602885      84.062972       0.647840       0.369175      -1.126778       0.049985       0.077152      -0.033471       0.097833      -0.058332      -0.034003      -0.045413       0.054150      -0.113305      -0.098346       0.014968       0.083379             10.228475       7.241687       2.069158      -1.126350      12.293224      -4.779602      11.150514           0.000003
           96              O       4.199428       8.035635      10.441782      -0.655320      45.586036 0.69092789E+03  0.17703958E+05                                10.233293                            8.240666       0.090917       2.054781                    0.994750      29.682375      80.840254       0.648553       0.368573      -1.130285      -0.085010      -0.022135      -0.038238       0.095806      -0.014834      -0.025615       0.003860      -0.004359      -0.263142      -0.092608       0.031007       0.061601             11.664428       9.314347       4.890192       1.548840      17.293559       3.681241       8.385377           0.000000
           97              O       1.900990       6.445035       4.056080      -0.569902      33.229623 0.56533116E+03  0.13693125E+05                                 8.148033                            7.340180       0.444085       2.221603                    0.992186      26.900398      69.822340       0.707562       0.357389      -1.146011       0.003353      -0.020160      -0.012323       0.023865      -0.022450      -0.002071      -0.047646       0.016684      -0.042871      -0.059506       0.011165       0.048340              8.699292       6.890607      -0.623497       2.256195       7.376532      -1.596588      11.830738          -0.000008
           98              O       2.229292       4.284012       4.480312      -0.670677      41.872628 0.69119134E+03  0.17689783E+05                                 9.535204                            8.211741       0.163635       2.076990                    0.994765      29.669006      80.419798       0.654152       0.365850      -1.133830       0.065706       0.059428       0.044703       0.099233      -0.009003      -0.033956       0.006449       0.002952      -0.142101      -0.060871       0.016961       0.043910             10.075705       6.506613       0.710891       0.684584      14.570936       2.433216       9.149566          -0.000001
           99              O       3.590555       4.124028       9.333691      -0.598617      34.068482 0.54039235E+03  0.13139057E+05                                 8.589325                            7.367513      -0.285978       1.954625                    0.998076      28.180367      76.987067       0.668786       0.376672      -1.114114       0.003237       0.101150      -0.091924       0.136718      -0.024402       0.026309      -0.029680      -0.110692      -0.067498      -0.061873      -0.021411       0.083284              9.449362       6.016990      -0.872333      -0.025477      13.930415      -3.116370       8.400681           0.000002
          100              O       2.575909       8.233646       5.784000      -0.509145      26.063928 0.43086059E+03  0.98707687E+04                                 7.053987                            6.495459      -0.068475       2.080943                    0.994165      25.569425      67.173223       0.728078       0.367210      -1.124449       0.012247      -0.052536       0.070538       0.088802      -0.011700       0.054851      -0.076707      -0.079050       0.203949      -0.095056      -0.037803       0.132859              7.261787       5.565714       0.290185       0.573773       9.006916      -1.553603       7.212730          -0.000001
          101              O       3.519128       3.659823      13.962821      -0.676716      39.789229 0.65865085E+03  0.16731395E+05                                 9.335413                            8.066397       0.133612       2.055243                    0.996410      30.259373      82.945237       0.650870       0.370455      -1.125127       0.062403      -0.007022       0.100073       0.118144       0.034920       0.016359      -0.041293       0.127002      -0.064608      -0.090096       0.006520       0.083576              9.894057       6.696785      -0.439526       1.047076       9.710623      -4.644242      13.274762           0.000004
          102              O      -0.130497       9.850484       1.526475      -0.671437      40.631838 0.66571414E+03  0.16884574E+05                                 9.377924                            8.016464       0.312552       2.112051                    0.997687      29.923899      80.839924       0.667106       0.362000      -1.136425       0.113696      -0.016115      -0.051402       0.125812       0.027238       0.006809       0.016881       0.131446       0.141365      -0.096329       0.038231       0.058098             10.175729       6.992400      -0.328191      -0.885760       8.371992       4.209256      15.162797           0.000002
          103              O       2.977910       1.492246      12.438100      -0.628198      38.971823 0.61994610E+03  0.15683398E+05                                 9.578151                            7.996137      -0.589565       1.830408                    0.998203      30.028616      85.153104       0.626011       0.386757      -1.100883       0.047368      -0.089560       0.106279       0.146833      -0.008513       0.046296      -0.009639       0.033827       0.151550      -0.044242      -0.033022       0.077263             10.877486       7.915905      -1.463803       3.903215       8.652872      -3.116095      16.063681          -0.000001
          104              O       3.495004      -0.553372       3.429526      -0.693442      41.434912 0.68351421E+03  0.17514147E+05                                 9.579283                            8.202793       0.152417       2.055092                    0.996307      30.632525      84.168984       0.647526       0.369154      -1.126787      -0.050909       0.077102       0.032465       0.097931       0.059143      -0.034706       0.044181       0.055928      -0.112864      -0.098272       0.013712       0.084560             10.239914       7.249532      -2.073252      -1.128140      12.309763       4.784924      11.160448           0.000003
          105              O       2.999491       1.479142       4.176830      -0.656203      45.697028 0.69302781E+03  0.17773045E+05                                10.253720                            8.256522       0.081848       2.051689                    0.994759      29.715626      80.992448       0.647471       0.368871      -1.129942       0.085404      -0.021769       0.037506       0.095784       0.014186      -0.025238      -0.003809      -0.003635      -0.262608      -0.092291       0.031490       0.060800             11.688467       9.333463      -4.901616       1.552687      17.329515      -3.689757       8.402422           0.000000
          106              O      -1.497171      -0.111472      10.562532      -0.571163      33.297633 0.56693204E+03  0.13743033E+05                                 8.162213                            7.353896       0.435333       2.218539                    0.992006      26.924538      69.936945       0.706349       0.357713      -1.145633      -0.002912      -0.019308       0.012839       0.023369       0.021622      -0.001272       0.047514       0.017086      -0.043683      -0.059056       0.011008       0.048048              8.713754       6.902552       0.625952       2.257717       7.388951       1.602580      11.849761          -0.000008
          107              O      -1.825473      -2.272494      10.138300      -0.672499      41.972048 0.69333715E+03  0.17759605E+05                                 9.552031                            8.226197       0.158123       2.074815                    0.994869      29.706021      80.570938       0.653330       0.366003      -1.133638      -0.065468       0.058399      -0.044636       0.098432       0.008957      -0.034041      -0.006519       0.003457      -0.137677      -0.059728       0.016131       0.043596             10.093398       6.517608      -0.712766       0.686263      14.595793      -2.436805       9.166793          -0.000001
          108              O       3.608364      10.680533       5.284921      -0.598594      34.054254 0.54005974E+03  0.13129654E+05                                 8.588322                            7.366663      -0.286256       1.954587                    0.998080      28.174023      76.979389       0.668596       0.376817      -1.113947      -0.003816       0.100571       0.091441       0.135980       0.023276       0.025281       0.029893      -0.109238      -0.069923      -0.060315      -0.022156       0.082471              9.448210       6.015880       0.872139      -0.025330      13.929506       3.114739       8.399244           0.000002
          109              O       4.623010       1.677143       8.834612      -0.509325      26.077396 0.43115655E+03  0.98797823E+04                                 7.062830                            6.504559      -0.075771       2.078579                    0.994175      25.572840      67.201730       0.726376       0.367987      -1.123794      -0.012030      -0.052420      -0.070401       0.088594       0.012419       0.055436       0.076045      -0.077346       0.200809      -0.094189      -0.037832       0.132021              7.270681       5.573686      -0.289755       0.571940       9.021836       1.559035       7.216520          -0.000001
          110              O       3.679791      10.216338       0.655791      -0.676508      39.782433 0.65860907E+03  0.16729630E+05                                 9.333240                            8.065213       0.134942       2.055821                    0.996369      30.259678      82.937223       0.651047       0.370369      -1.125221      -0.063162      -0.007403      -0.100432       0.118873      -0.034793       0.017231       0.041560       0.127016      -0.065087      -0.090494       0.006787       0.083706              9.891352       6.695650       0.439580       1.046480       9.709196       4.642626      13.269210           0.000004
          111              O       0.534316       3.293971      13.092137      -0.671568      40.593488 0.66498639E+03  0.16860450E+05                                 9.369525                            8.009720       0.305748       2.110152                    0.997712      29.916986      80.791178       0.667723       0.361787      -1.136663      -0.113852      -0.016836       0.051793       0.126207      -0.028185       0.006949      -0.017371       0.130642       0.145524      -0.097078       0.038148       0.058930             10.166417       6.986077       0.327908      -0.884728       8.365881      -4.206023      15.147293           0.000002
          112              O       4.221009       8.048757       2.180512      -0.629074      39.008228 0.62067853E+03  0.15705934E+05                                 9.586717                            8.003801      -0.588121       1.830762                    0.998211      30.034813      85.170394       0.625391       0.387041      -1.100725      -0.048021      -0.089681      -0.106253       0.147100       0.007201       0.046219       0.010030       0.033279       0.151715      -0.043423      -0.033692       0.077114             10.887323       7.923207       1.468089       3.905545       8.661170       3.125339      16.077592          -0.000001

******************************************************
Auxiliary information for the entire system
The total spin magnetic moment of the unit cell is   0.000087
The total net atomic charge of the unit cell is   -0.000005
Accuracy of reproducing the electrostatic potential in the unit cell:
  The inner radius (bohr) =    5.0000
  The outer radius (bohr) =   12.0000
  Valid grid points have density less than (e/(bohr^3)) =    0.0001
  The number of valid grid points were=         6294
  The rms potential error without charges in kcal/mol is=      3.54952
  The rms potential error with partial charges in kcal/mol is=      1.72783
  The RRMSE value at monopole order=      0.48678
  The rms potential error with partial charges and cloud penetration in kcal/mol is=      1.71557
  The RRMSE value at monopole order with cloud penetration is=      0.48332
  The rms potential error with partial charges and atomic dipoles in kcal/mol is=      0.80198
  The RRMSE value at dipole order=      0.22594
  The rms potential error with partial charges, atomic dipoles and cloud penetration in kcal/mol is=      0.78926
  The RRMSE value at dipole order with cloud penetration=      0.22236

******************************************************
The electron densities and ab initio electrostatic potential were computed in VASP using the PBE functional and
projector augmented wave method. See the main text of the journal article for a description of computational details.
The atomic charges, dipoles, and quadrupoles were computed with the DDEC6 method as described in
(a) T. A. Manz and N. Gabaldon Limas, RSC Adv. 6 (2016) 47771-47801 DOI: 10.1039/c6ra04656h
(b) N. Gabaldon Limas and T. A. Manz, RSC Adv. 8 (2018) 2678-2707 DOI: 10.1039/c7ra11829e.
For each atom in the material, the electron cloud parameters were fit to the spherically averaged atom-in-material
electron density using radial positions for which this density was between 10^-4 and 10^-2 electrons per cubic bohr.
The polarizabilities, dispersion coefficients, and quantum Drude oscillator (QDO) parameters were fit using the MCLF method.
The magnetic structure of the system was optimized in VASP from the default ferromagnetic initial guess using spin polarization.
The atomic spin moments (ASMs) were computed on this optimized magnetic structure using the DDEC6 partition as inputs
to the method of T. A. Manz and D. S. Sholl, J. Chem. Theory Comput. 7 (2011) 4146-4164 DOI: 10.1021/ct200539n.
The RMSE and RRMSE were computed using a uniform grid with Ewald summation.
