# Supplementary material for: A collection of forcefield precursors for metal–organic frameworks
Source: RSC Adv. 2019 Nov 13;9(63):36492–507. doi: 10.1039/c9ra07327b (PMC9075174; doi:10.1039/c9ra07327b)
Supplement: RA-009-C9RA07327B-s6278 [file RA-009-C9RA07327B-s6278.xyz]

   92
jmolscript: load "" {1 1 1} spacegroup "x,y,z" unitcell [{      7.399100     0.000000     0.000000 }, {      1.997787    11.297724     0.000000 }, {      2.094175     2.764505    15.858703 }]
Gd     2.759550    11.205638     3.605318     2.031693
Gd     6.061998     8.983140     3.749790     2.061201
Gd     8.731512     2.856591    12.253385     2.031693
Gd     5.429064     5.079089    12.108913     2.061201
H      1.669059     9.034735     0.537610     0.398023
H      3.795423     3.118956     0.315588     0.399067
H      3.574811     9.604365     6.981001     0.398197
H      2.238895     2.565108     6.438633     0.401698
H      4.006481     9.389569    14.193539     0.148187
H      3.839458     5.638804     2.437483     0.150989
H      7.601936     6.765772     6.543301     0.147118
H      7.074825    10.525565     7.164962     0.146490
H      8.011180     3.177192    15.400386     0.133023
H      2.422903     5.027494    15.321093     0.398022
H      7.695639    10.943273    15.543115     0.399067
H      7.916251     4.457864     8.877702     0.398197
H      9.252167    11.497121     9.420070     0.401698
H      7.484581     4.672660     1.665164     0.148187
H      7.651604     8.423425    13.421220     0.150989
H      3.889126     7.296457     9.315402     0.147118
H      4.416237     3.536664     8.693741     0.146490
H      3.479882    10.885037     0.458317     0.133023
C      2.907131     7.108074     1.390808    -0.153938
C      2.273993     7.371394     0.172860     0.312724
C      4.362637     9.182216    15.026121    -0.202649
C      4.884408     7.928135    15.259244    -0.126953
C      3.340348     4.855276     0.651793     0.307262
C      3.429885     5.830268     1.623931    -0.209532
C      3.088415     8.178075     2.408937     0.675706
C      4.869707     6.915764    14.163408     0.597307
C      2.940398     8.059241     7.696229     0.314486
C      9.240561     7.909261     6.874748    -0.151973
C      8.339859     6.875233     7.099941    -0.202893
C      8.991755     8.842645     5.702790     0.693999
C      3.724534     2.173400     7.399671     0.307442
C      6.944612    11.393209     7.469449    -0.209860
C      5.920470    12.165523     6.915980    -0.157490
C      5.082976    11.575686     5.820144     0.681693
C      7.112031     3.016946    15.576418    -0.210198
C      5.285501    11.022026     1.354333     0.345815
C      6.629443    11.297507     1.029230    -0.108303
C      7.714356    11.278503     2.021985     0.651502
C      8.583931     6.954155    14.467895    -0.153938
C      9.217069     6.690835    15.685843     0.312724
C      7.128425     4.880013     0.832582    -0.202649
C      6.606654     6.134094     0.599459    -0.126953
C      8.150714     9.206953    15.206910     0.307262
C      8.061177     8.231961    14.234772    -0.209532
C      8.402647     5.884154    13.449766     0.675706
C      6.621355     7.146465     1.695295     0.597306
C      8.550664     6.002988     8.162474     0.314487
C      2.250501     6.152968     8.983955    -0.151974
C      3.151203     7.186996     8.758762    -0.202892
C      2.499307     5.219584    10.155913     0.693999
C      7.766528    11.888829     8.459032     0.307445
C      4.546450     2.669020     8.389254    -0.209857
C      5.570592     1.896706     8.942723    -0.157490
C      6.408086     2.486543    10.038559     0.681693
C      4.379031    11.045283     0.282285    -0.210198
C      6.205561     3.040203    14.504370     0.345815
C      4.861619     2.764722    14.829473    -0.108303
C      3.776706     2.783726    13.836718     0.651502
O      2.393339     9.229424     2.309027    -0.654436
O      3.941223     8.020374     3.331914    -0.699653
O      4.533744     7.217629    12.985106    -0.626602
O      5.278961     5.729650    14.423490    -0.663532
O      3.706375    11.292134    15.755621    -0.499783
O      3.874449     3.618984     0.961037    -0.522901
O      2.419775     9.765102     5.479182    -0.694066
O      7.974275     8.631707     5.017694    -0.670546
O      3.876758     9.039521     7.493237    -0.519652
O      5.338823    10.420009     5.425262    -0.691088
O      2.133015     0.963801     5.353898    -0.680982
O      2.752746     2.997167     6.908051    -0.499628
O      7.595863    10.670638     3.155882    -0.734094
O      6.816039     0.546071     1.765074    -0.615284
O      4.870696    10.742168     2.613514    -0.797588
O      9.097723     4.832805    13.549676    -0.654436
O      7.549839     6.041855    12.526789    -0.699653
O      6.957318     6.844600     2.873597    -0.626602
O      6.212101     8.332579     1.435213    -0.663532
O      7.784687     2.770095     0.103082    -0.499783
O      7.616613    10.443245    14.897666    -0.522901
O      9.071287     4.297127    10.379521    -0.694066
O      3.516787     5.430522    10.841009    -0.670546
O      7.614304     5.022708     8.365466    -0.519652
O      6.152239     3.642220    10.433441    -0.691088
O      7.360260     1.800704    10.504805    -0.680982
O      8.738316    11.065062     8.950652    -0.499628
O      3.895199     3.391591    12.702821    -0.734094
O      4.675023    13.516158    14.093629    -0.615284
O      6.620366     3.320061    13.245189    -0.797588

The following XYZ coordinates are in angstroms. Other properties are in atomic units.
The sperically averaged electron density of each atom fit to a function of the form exp(a - br)
eigen_1, eigen_2 and eigen_3 are the three eigenvalues of traceless quadrupole moment tensor
  atom number  atomic symbol              X              Y              Z     net charge C6 coefficient C8 coefficient C10 coefficient fluctuating dipole atomic polarizability isotropic forcefield polarizability              a              b squared Pearson coefficient          <r^3>          <r^4>         wp_QDO          m_QDO          q_QDO       dipole_x       dipole_y       dipole_z         dipole            Qxy            Qxz            Qyz     Q(x^2-y^2)  Q(3z^2 - R^2)        eigen_1        eigen_2        eigen_3 static polarizability      alpha(xx)      alpha(xy)      alpha(xz)      alpha(yy)      alpha(yz)      alpha(zz) atomic spin moment
            1             Gd       2.759550      11.205638       3.605318       2.031693     123.441887 0.30552515E+04  0.10466142E+06                                16.725185                           15.214422       1.821804       2.307459                    0.997581      78.319831     189.121252       0.629320       0.284116      -1.308418       0.014672       0.022842      -0.007886       0.028270      -0.056451      -0.086913      -0.012510      -0.201689      -0.195517      -0.161928       0.013238       0.148690             18.365126      21.126361       1.135574       1.780283      14.153917       0.663346      19.815101          -0.000002
            2             Gd       6.061998       8.983140       3.749790       2.061201     149.680410 0.35204194E+04  0.12468869E+06                                18.930082                           16.298520       1.487362       2.209704                    0.997823      78.464374     191.367363       0.611139       0.282965      -1.312444       0.017153       0.006378       0.023882       0.030088       0.073348      -0.065216      -0.100066      -0.016383       0.117628      -0.100103      -0.065494       0.165598             21.658582      23.090307      -0.340010       2.495023      18.590676       5.402622      23.294762          -0.000003
            3             Gd       8.731512       2.856591      12.253385       2.031693     123.441895 0.30552518E+04  0.10466143E+06                                16.725186                           15.214422       1.821804       2.307459                    0.997581      78.319831     189.121255       0.629320       0.284116      -1.308418      -0.014672      -0.022842       0.007886       0.028270      -0.056451      -0.086913      -0.012510      -0.201689      -0.195517      -0.161928       0.013238       0.148690             18.365128      21.126363       1.135574       1.780283      14.153918       0.663347      19.815102          -0.000002
            4             Gd       5.429064       5.079089      12.108913       2.061201     149.680398 0.35204190E+04  0.12468868E+06                                18.930080                           16.298519       1.487363       2.209704                    0.997823      78.464373     191.367355       0.611139       0.282965      -1.312444      -0.017153      -0.006378      -0.023882       0.030088       0.073348      -0.065216      -0.100066      -0.016383       0.117628      -0.100103      -0.065494       0.165598             21.658580      23.090305      -0.340010       2.495023      18.590675       5.402622      23.294760          -0.000003
            5              H       1.669059       9.034735       0.537610       0.398023       0.365831 0.21370893E+01  0.15764524E+02                                 1.000514                            0.980273      -1.191391       2.470591                    0.999979       2.410530       6.757770       0.492431       1.686174      -0.633097      -0.004012       0.018504       0.010114       0.021466      -0.008774      -0.000919       0.000690      -0.016177      -0.022385      -0.008517      -0.007190       0.015708              1.012413       0.910852      -0.027859       0.009992       1.135425       0.146382       0.990962           0.000002
            6              H       3.795423       3.118956       0.315588       0.399067       0.390700 0.23285100E+01  0.17499393E+02                                 1.029022                            1.009887      -1.248439       2.440380                    0.999851       2.462130       6.902982       0.496206       1.642476      -0.639070       0.001713      -0.017591      -0.011147       0.020896      -0.007468       0.001782       0.000506      -0.018341      -0.022232      -0.009649      -0.005884       0.015533              1.034016       0.899077      -0.016721       0.026421       1.169054       0.167566       1.033917           0.000001
            7              H       3.574811       9.604365       6.981001       0.398197       0.424922 0.25094599E+01  0.19146561E+02                                 1.073433                            1.035539      -1.291283       2.420324                    0.999594       2.471860       6.901398       0.500970       1.602447      -0.645337      -0.002269       0.018366      -0.011137       0.021599       0.006971      -0.000824      -0.005946      -0.010568      -0.036428      -0.013615      -0.002364       0.015979              1.091538       0.986429       0.017502       0.043324       1.175288      -0.212883       1.112897          -0.000001
            8              H       2.238895       2.565108       6.438633       0.401698       0.444299 0.25899244E+01  0.19440769E+02                                 1.010978                            0.979066      -1.216139       2.458379                    0.999990       2.168522       5.548831       0.587911       1.387933      -0.685333      -0.018889      -0.002630      -0.012911       0.023031      -0.007984       0.011057      -0.005429       0.011727      -0.022509      -0.013162      -0.006151       0.019314              1.017506       1.039263       0.073789       0.164889       0.991494       0.132361       1.021762          -0.000002
            9              H       4.006481       9.389569      14.193539       0.148187       1.025039 0.80113928E+01  0.78717366E+02                                 1.695844                            1.673967      -0.945108       2.457250                    0.998504       3.318754       9.310285       0.475255       1.311647      -0.704220      -0.012327       0.009165      -0.033696       0.037032      -0.005849       0.008072      -0.006975      -0.010547       0.020945      -0.012802      -0.003058       0.015860              1.665756       1.552006      -0.077600       0.237599       1.552048      -0.063267       1.893214           0.000001
           10              H       3.839458       5.638804       2.437483       0.150989       1.004350 0.77019855E+01  0.74815241E+02                                 1.663251                            1.633380      -0.925082       2.469886                    0.998666       3.250357       9.018800       0.485418       1.298982      -0.707067       0.016734      -0.010158       0.033930       0.039172      -0.008499       0.006917      -0.006116      -0.009388       0.022499      -0.013922      -0.001777       0.015698              1.639568       1.525203      -0.051668       0.260626       1.491902      -0.039826       1.901599           0.000000
           11              H       7.601936       6.765772       6.543301       0.147118       1.020756 0.73839811E+01  0.70663401E+02                                 1.646501                            1.569416      -0.982587       2.434324                    0.998556       3.219665       8.741033       0.511665       1.250883      -0.716907      -0.028191      -0.009793      -0.021028       0.036508       0.010620       0.005238       0.002807       0.011006      -0.008778      -0.010515      -0.004836       0.015351              1.663697       1.789851       0.050436       0.377100       1.433104      -0.094621       1.768136          -0.000004
           12              H       7.074825      10.525565       7.164962       0.146490       0.961194 0.68961342E+01  0.66263251E+02                                 1.709508                            1.613293      -1.161005       2.356129                    0.995542       3.536283      10.308153       0.450388       1.415312      -0.680565       0.003622      -0.035959      -0.007141       0.036840      -0.005799       0.003626      -0.000103      -0.012147      -0.017951      -0.009091      -0.002423       0.011513              1.752912       1.509072      -0.137022       0.024315       2.148311       0.384397       1.601353          -0.000002
           13              H       8.011180       3.177192      15.400386       0.133023       0.899085 0.63869030E+01  0.60819432E+02                                 1.684520                            1.587308      -1.423913       2.211387                    0.993388       3.876780      11.629612       0.434801       1.479325      -0.666274       0.032524       0.007324      -0.000720       0.033347       0.000152       0.001708      -0.003252       0.012830      -0.005594      -0.007464      -0.000205       0.007669              1.755266       2.291247       0.159925      -0.154697       1.487616      -0.114270       1.486936           0.000002
           14              H       2.422903       5.027494      15.321093       0.398022       0.365831 0.21370887E+01  0.15764519E+02                                 1.000514                            0.980273      -1.191391       2.470591                    0.999979       2.410530       6.757771       0.492431       1.686175      -0.633097       0.004012      -0.018504      -0.010114       0.021466      -0.008774      -0.000919       0.000690      -0.016177      -0.022385      -0.008517      -0.007190       0.015708              1.012413       0.910853      -0.027859       0.009992       1.135425       0.146382       0.990962           0.000002
           15              H       7.695639      10.943273      15.543115       0.399067       0.390700 0.23285100E+01  0.17499393E+02                                 1.029022                            1.009887      -1.248439       2.440380                    0.999851       2.462130       6.902982       0.496206       1.642476      -0.639070      -0.001713       0.017591       0.011147       0.020896      -0.007468       0.001782       0.000506      -0.018341      -0.022232      -0.009649      -0.005884       0.015533              1.034016       0.899077      -0.016721       0.026421       1.169054       0.167566       1.033917           0.000001
           16              H       7.916251       4.457864       8.877702       0.398197       0.424922 0.25094587E+01  0.19146552E+02                                 1.073434                            1.035539      -1.291283       2.420324                    0.999594       2.471860       6.901400       0.500970       1.602449      -0.645337       0.002269      -0.018366       0.011137       0.021599       0.006971      -0.000824      -0.005946      -0.010568      -0.036428      -0.013615      -0.002364       0.015979              1.091539       0.986430       0.017502       0.043324       1.175289      -0.212884       1.112898          -0.000001
           17              H       9.252167      11.497121       9.420070       0.401698       0.444299 0.25899240E+01  0.19440767E+02                                 1.010979                            0.979067      -1.216139       2.458379                    0.999990       2.168522       5.548832       0.587910       1.387933      -0.685333       0.018889       0.002630       0.012911       0.023031      -0.007984       0.011057      -0.005429       0.011727      -0.022509      -0.013162      -0.006151       0.019314              1.017506       1.039263       0.073789       0.164889       0.991494       0.132361       1.021762          -0.000002
           18              H       7.484581       4.672660       1.665164       0.148187       1.025039 0.80113916E+01  0.78717347E+02                                 1.695843                            1.673967      -0.945108       2.457250                    0.998504       3.318754       9.310283       0.475255       1.311647      -0.704220       0.012327      -0.009165       0.033696       0.037032      -0.005849       0.008072      -0.006975      -0.010547       0.020945      -0.012802      -0.003058       0.015860              1.665756       1.552006      -0.077600       0.237599       1.552048      -0.063267       1.893214           0.000002
           19              H       7.651604       8.423425      13.421220       0.150989       1.004349 0.77019854E+01  0.74815242E+02                                 1.663251                            1.633380      -0.925082       2.469886                    0.998666       3.250357       9.018801       0.485417       1.298982      -0.707067      -0.016734       0.010158      -0.033930       0.039172      -0.008499       0.006917      -0.006116      -0.009388       0.022499      -0.013922      -0.001777       0.015698              1.639568       1.525203      -0.051668       0.260626       1.491902      -0.039826       1.901599           0.000000
           20              H       3.889126       7.296457       9.315402       0.147118       1.020756 0.73839825E+01  0.70663415E+02                                 1.646501                            1.569416      -0.982587       2.434324                    0.998556       3.219665       8.741032       0.511665       1.250883      -0.716907       0.028191       0.009793       0.021028       0.036508       0.010620       0.005238       0.002807       0.011006      -0.008778      -0.010515      -0.004836       0.015351              1.663697       1.789851       0.050436       0.377100       1.433104      -0.094621       1.768136          -0.000004
           21              H       4.416237       3.536664       8.693741       0.146490       0.961195 0.68961423E+01  0.66263354E+02                                 1.709509                            1.613295      -1.161006       2.356128                    0.995541       3.536285      10.308163       0.450388       1.415313      -0.680565      -0.003622       0.035959       0.007141       0.036840      -0.005799       0.003626      -0.000103      -0.012147      -0.017951      -0.009091      -0.002423       0.011513              1.752914       1.509073      -0.137023       0.024315       2.148313       0.384398       1.601355          -0.000002
           22              H       3.479882      10.885037       0.458317       0.133023       0.899085 0.63869030E+01  0.60819432E+02                                 1.684520                            1.587308      -1.423913       2.211387                    0.993388       3.876780      11.629612       0.434801       1.479325      -0.666274      -0.032524      -0.007324       0.000720       0.033347       0.000152       0.001708      -0.003252       0.012830      -0.005594      -0.007464      -0.000205       0.007669              1.755266       2.291247       0.159925      -0.154697       1.487616      -0.114270       1.486936           0.000002
           23              C       2.907131       7.108074       1.390808      -0.153938      37.329066 0.52160356E+03  0.12782392E+05                                 9.692316                            7.618802      -0.044886       1.977506                    0.998254      29.391538      85.135806       0.598922       0.417315      -1.067937       0.023750      -0.062166       0.020657       0.069681      -0.016328      -0.011940      -0.005553       0.005212      -0.050545      -0.025627      -0.000115       0.025742             11.040881       7.297112      -1.240297       2.070756      15.233717       4.431331      10.591815           0.000001
           24              C       2.273993       7.371394       0.172860       0.312724      26.682593 0.35076450E+03  0.78582199E+04                                 8.059546                            6.497473      -0.078660       1.999731                    0.999575      25.015910      71.462241       0.605749       0.451341      -1.037331      -0.043647       0.079894      -0.029284       0.095633      -0.033843       0.013063      -0.019577      -0.071203      -0.032981      -0.044466      -0.017446       0.061912              9.009111       6.564301      -2.294705       1.216493      12.567117       2.382085       7.895913           0.000004
           25              C       4.362637       9.182216      15.026121      -0.202649      33.225087 0.48041356E+03  0.11680518E+05                                 9.192495                            7.496743      -0.387202       1.846164                    0.997571      31.295291      94.111710       0.574246       0.438694      -1.041394       0.009498      -0.038097      -0.026434       0.047332      -0.007431      -0.002594      -0.032297       0.021299      -0.007345      -0.039452       0.012269       0.027183             10.202190       6.803131      -2.286118       0.553953      15.134216       3.502967       8.669224           0.000002
           26              C       4.884408       7.928135      15.259244      -0.126953      36.531824 0.51487070E+03  0.12623963E+05                                 9.692197                            7.681828      -0.273541       1.907224                    0.997485      29.524397      86.602340       0.581228       0.429796      -1.056111      -0.021251       0.049007      -0.018447       0.056512      -0.001868      -0.007113      -0.011325      -0.024093      -0.041792      -0.020868      -0.001666       0.022534             11.047781       7.195984      -2.153637       1.077367      15.405758       4.452705      10.541600           0.000005
           27              C       3.340348       4.855276       0.651793       0.307262      26.708198 0.36225778E+03  0.81808460E+04                                 8.070844                            6.619540      -0.220756       1.952558                    0.999085      25.267415      72.454235       0.597938       0.453596      -1.036108       0.039990      -0.086179       0.029167       0.099382      -0.033986       0.019265      -0.013984      -0.066672      -0.033047      -0.046903      -0.012245       0.059147              8.850941       5.912913      -1.548244       1.239514      12.568077       2.433245       8.071832           0.000003
           28              C       3.429885       5.830268       1.623931      -0.209532      33.162475 0.47965672E+03  0.11625972E+05                                 9.090888                            7.432301      -0.198045       1.903728                    0.998233      31.080113      92.497236       0.585140       0.431864      -1.048324      -0.006944       0.047254       0.024560       0.053707      -0.009721      -0.001376      -0.040340       0.010839      -0.004107      -0.044687       0.006319       0.038368              9.978073       6.479120      -1.512659       1.015975      14.470041       3.594796       8.985058           0.000002
           29              C       3.088415       8.178075       2.408937       0.675706      20.428611 0.23789167E+03  0.49139454E+04                                 7.122020                            5.634686      -0.277489       1.977603                    0.999349      22.286299      64.389278       0.592466       0.500485      -0.994934      -0.004614       0.033266       0.058118       0.067124       0.023965      -0.069454      -0.078884       0.043782       0.032804      -0.096276      -0.024235       0.120511              8.007521       6.969895      -1.012998       1.710060       9.357953       2.786272       7.694714           0.000002
           30              C       4.869707       6.915764      14.163408       0.597307      21.631856 0.26836199E+03  0.56964512E+04                                 7.324820                            5.914869      -0.285025       1.952730                    0.998981      23.461642      68.070165       0.590231       0.488878      -1.003679      -0.013649      -0.026694      -0.024284       0.038582       0.024639      -0.006751      -0.049512       0.105890      -0.185628      -0.095702       0.004151       0.091551              8.175008       5.181693      -1.075394       0.627531      10.333182       2.914700       9.010149           0.000004
           31              C       2.940398       8.059241       7.696229       0.314486      30.606614 0.33980581E+03  0.75103464E+04                                 8.694320                            6.300532      -0.058313       2.004780                    0.999557      24.511596      68.287993       0.632590       0.438081      -1.050965       0.074376       0.062802      -0.006198       0.097542       0.046116      -0.001714      -0.016297       0.013318      -0.080280      -0.042167      -0.019452       0.061619             10.361775       8.400625       2.166102       1.189173      11.186403      -5.386355      11.498296          -0.000003
           32              C       9.240561       7.909261       6.874748      -0.151973      41.339254 0.49590751E+03  0.11953655E+05                                10.280601                            7.347015       0.098463       2.019269                    0.999294      28.883808      81.931221       0.622520       0.408181      -1.078041      -0.041161      -0.050575       0.003498       0.065302       0.011811      -0.021311       0.005624      -0.011391      -0.011928      -0.029301       0.009581       0.019720             12.672967       9.601708       1.520629       2.417501      12.695260      -7.093359      15.721933          -0.000002
           33              C       8.339859       6.875233       7.099941      -0.202893      37.684772 0.45789629E+03  0.10911477E+05                                 9.757799                            7.146268      -0.031169       1.953788                    0.999399      30.293124      87.831594       0.614564       0.418237      -1.062473       0.011796       0.031489      -0.030121       0.045144       0.019582      -0.012922       0.036630       0.032389      -0.028295      -0.054194       0.022810       0.031384             11.623560       8.308074       1.860912       0.942475      13.018457      -6.974218      13.544147          -0.000008
           34              C       8.991755       8.842645       5.702790       0.693999      21.819849 0.22731056E+03  0.46426133E+04                                 7.455550                            5.521778      -0.319917       1.973733                    0.998674      21.859255      62.814585       0.596202       0.503002      -0.993614      -0.000328       0.033020      -0.062158       0.070385      -0.034973      -0.045067       0.079098      -0.016156      -0.016593      -0.078739      -0.030980       0.109719              8.820936       8.217209       1.195014       1.813957       7.696823      -3.310991      10.548777          -0.000001
           35              C       3.724534       2.173400       7.399671       0.307442      29.490435 0.34157015E+03  0.75517801E+04                                 8.442666                            6.294749       0.033589       2.032426                    0.999405      24.537363      68.154143       0.636837       0.435019      -1.053833      -0.057075       0.075035      -0.036541       0.101109      -0.034274       0.030628      -0.014106      -0.017462      -0.087926      -0.047497      -0.012861       0.060358              9.733891       8.983526      -0.533552       3.948176      10.453969       3.243505       9.764178          -0.000004
           36              C       6.944612      11.393209       7.469449      -0.209860      37.915090 0.49451713E+03  0.12084750E+05                                 9.992495                            7.579788      -0.254092       1.884480                    0.998426      31.350897      93.858784       0.575289       0.435676      -1.045433      -0.047333      -0.006458      -0.015111       0.050104      -0.017867      -0.016008      -0.023399      -0.036932      -0.038524      -0.041398       0.003310       0.038088             11.443765      11.408358      -0.087011       5.526133      10.625638       3.471784      12.297299          -0.000010
           37              C       5.920470      12.165523       6.915980      -0.157490      42.529671 0.50371866E+03  0.12189176E+05                                10.450615                            7.387577       0.116800       2.020271                    0.999418      29.135459      82.799079       0.622978       0.406300      -1.079312       0.040372      -0.039921       0.024618       0.061884      -0.011304       0.012288      -0.023500       0.009112      -0.015432      -0.027172      -0.004243       0.031415             12.873533      11.130343       0.793767       5.842381      13.460310       5.774877      14.029945          -0.000004
           38              C       5.082976      11.575686       5.820144       0.681693      21.863795 0.23604882E+03  0.48594598E+04                                 7.472626                            5.617252      -0.330506       1.966202                    0.998649      22.032513      63.252847       0.593530       0.501276      -0.995963      -0.036010      -0.027275      -0.041682       0.061466       0.021928      -0.078953      -0.066880       0.012815       0.009383      -0.091789      -0.024226       0.116015              8.774255       7.907069       0.340405       3.199039       8.876034       3.398042       9.539661          -0.000000
           39              C       7.112031       3.016946      15.576418      -0.210198      37.405953 0.50513781E+03  0.12399196E+05                                 9.879277                            7.629555      -0.137215       1.925999                    0.997901      31.146956      93.188762       0.577434       0.432135      -1.048485       0.001691       0.005072       0.057739       0.057986      -0.001568      -0.016142      -0.007161      -0.062790      -0.099483      -0.043089      -0.005514       0.048603             11.255774      12.464679       0.318308       1.571148       7.101998      -3.335084      14.200645           0.000003
           40              C       5.285501      11.022026       1.354333       0.345815      29.145321 0.34287832E+03  0.76737597E+04                                 8.590343                            6.465814      -0.145134       1.975301                    0.999198      25.373935      73.562100       0.598550       0.457233      -1.029155      -0.027056      -0.031850       0.104058       0.112136       0.010819      -0.010397       0.007105      -0.028285       0.090492      -0.035150       0.002364       0.032786              9.942047      12.176822       0.909943      -0.114123       5.982437      -2.331399      11.666881           0.000001
           41              C       6.629443      11.297507       1.029230      -0.108303      39.244017 0.48016515E+03  0.11523778E+05                                10.022239                            7.322632       0.045246       2.022398                    0.998673      28.235090      80.888080       0.609434       0.418770      -1.067205       0.014882       0.009379      -0.051921       0.054820       0.004383      -0.008301       0.001189      -0.067095       0.055744      -0.044236       0.019610       0.024626             11.912688      15.947588       0.900519       1.556391       6.880502      -2.822393      12.909975           0.000002
           42              C       7.714356      11.278503       2.021985       0.651502      22.268839 0.24592858E+03  0.50973515E+04                                 7.428806                            5.652075      -0.173216       2.005878                    0.999477      22.213849      63.271361       0.606642       0.487122      -1.006596       0.036522       0.003870       0.036160       0.051540      -0.053738      -0.073349       0.048077      -0.112079      -0.034599      -0.108045      -0.017140       0.125185              8.573474      10.750980       0.837189       1.997422       6.091973      -2.239532       8.877468           0.000003
           43              C       8.583931       6.954155      14.467895      -0.153938      37.329066 0.52160356E+03  0.12782392E+05                                 9.692316                            7.618802      -0.044886       1.977506                    0.998254      29.391538      85.135807       0.598922       0.417315      -1.067937      -0.023750       0.062166      -0.020658       0.069681      -0.016328      -0.011940      -0.005553       0.005212      -0.050545      -0.025627      -0.000115       0.025742             11.040881       7.297112      -1.240297       2.070756      15.233717       4.431331      10.591815           0.000001
           44              C       9.217069       6.690835      15.685843       0.312724      26.682591 0.35076447E+03  0.78582191E+04                                 8.059546                            6.497473      -0.078660       1.999731                    0.999575      25.015909      71.462240       0.605749       0.451341      -1.037331       0.043648      -0.079894       0.029284       0.095633      -0.033843       0.013063      -0.019577      -0.071203      -0.032981      -0.044466      -0.017446       0.061912              9.009111       6.564301      -2.294705       1.216493      12.567118       2.382085       7.895913           0.000004
           45              C       7.128425       4.880013       0.832582      -0.202649      33.225089 0.48041360E+03  0.11680519E+05                                 9.192496                            7.496743      -0.387202       1.846164                    0.997571      31.295292      94.111714       0.574246       0.438694      -1.041394      -0.009498       0.038097       0.026434       0.047332      -0.007431      -0.002594      -0.032297       0.021299      -0.007345      -0.039452       0.012269       0.027183             10.202191       6.803132      -2.286118       0.553953      15.134217       3.502967       8.669224           0.000001
           46              C       6.606654       6.134094       0.599459      -0.126953      36.531824 0.51487070E+03  0.12623963E+05                                 9.692197                            7.681828      -0.273541       1.907224                    0.997485      29.524397      86.602339       0.581228       0.429796      -1.056111       0.021251      -0.049007       0.018447       0.056512      -0.001868      -0.007113      -0.011325      -0.024093      -0.041792      -0.020868      -0.001666       0.022534             11.047781       7.195984      -2.153637       1.077367      15.405758       4.452705      10.541600           0.000004
           47              C       8.150714       9.206953      15.206910       0.307262      26.708198 0.36225779E+03  0.81808462E+04                                 8.070844                            6.619540      -0.220756       1.952558                    0.999085      25.267415      72.454232       0.597938       0.453596      -1.036108      -0.039990       0.086179      -0.029167       0.099382      -0.033986       0.019265      -0.013984      -0.066672      -0.033047      -0.046903      -0.012245       0.059147              8.850940       5.912913      -1.548244       1.239514      12.568076       2.433245       8.071832           0.000003
           48              C       8.061177       8.231961      14.234772      -0.209532      33.162475 0.47965672E+03  0.11625972E+05                                 9.090888                            7.432301      -0.198045       1.903728                    0.998233      31.080113      92.497238       0.585140       0.431864      -1.048324       0.006944      -0.047254      -0.024560       0.053707      -0.009721      -0.001376      -0.040340       0.010839      -0.004107      -0.044687       0.006319       0.038368              9.978073       6.479120      -1.512659       1.015975      14.470041       3.594796       8.985058           0.000002
           49              C       8.402647       5.884154      13.449766       0.675706      20.428609 0.23789165E+03  0.49139448E+04                                 7.122020                            5.634686      -0.277489       1.977603                    0.999349      22.286298      64.389277       0.592466       0.500485      -0.994934       0.004614      -0.033266      -0.058118       0.067124       0.023965      -0.069454      -0.078884       0.043782       0.032804      -0.096276      -0.024235       0.120511              8.007521       6.969895      -1.012998       1.710060       9.357953       2.786272       7.694714           0.000002
           50              C       6.621355       7.146465       1.695295       0.597306      21.631859 0.26836203E+03  0.56964522E+04                                 7.324820                            5.914869      -0.285025       1.952730                    0.998981      23.461644      68.070170       0.590231       0.488878      -1.003679       0.013649       0.026694       0.024284       0.038582       0.024639      -0.006751      -0.049512       0.105890      -0.185628      -0.095702       0.004151       0.091551              8.175008       5.181693      -1.075394       0.627531      10.333183       2.914701       9.010150           0.000004
           51              C       8.550664       6.002988       8.162474       0.314487      30.606600 0.33980562E+03  0.75103411E+04                                 8.694317                            6.300530      -0.058312       2.004781                    0.999557      24.511589      68.287969       0.632590       0.438081      -1.050965      -0.074376      -0.062802       0.006198       0.097542       0.046116      -0.001715      -0.016297       0.013318      -0.080280      -0.042167      -0.019452       0.061619             10.361772       8.400623       2.166101       1.189172      11.186400      -5.386354      11.498293          -0.000003
           52              C       2.250501       6.152968       8.983955      -0.151974      41.339274 0.49590778E+03  0.11953663E+05                                10.280604                            7.347017       0.098462       2.019269                    0.999294      28.883816      81.931250       0.622520       0.408181      -1.078041       0.041161       0.050575      -0.003498       0.065302       0.011811      -0.021311       0.005624      -0.011391      -0.011927      -0.029301       0.009580       0.019720             12.672971       9.601711       1.520629       2.417502      12.695264      -7.093362      15.721939          -0.000002
           53              C       3.151203       7.186996       8.758762      -0.202892      37.684743 0.45789589E+03  0.10911465E+05                                 9.757794                            7.146265      -0.031168       1.953789                    0.999399      30.293111      87.831540       0.614564       0.418237      -1.062473      -0.011796      -0.031489       0.030121       0.045144       0.019582      -0.012922       0.036630       0.032389      -0.028295      -0.054194       0.022810       0.031384             11.623552       8.308070       1.860910       0.942475      13.018449      -6.974213      13.544138          -0.000008
           54              C       2.499307       5.219584      10.155913       0.693999      21.819849 0.22731055E+03  0.46426133E+04                                 7.455551                            5.521778      -0.319917       1.973733                    0.998674      21.859256      62.814593       0.596202       0.503002      -0.993614       0.000328      -0.033020       0.062158       0.070385      -0.034973      -0.045067       0.079098      -0.016156      -0.016593      -0.078739      -0.030980       0.109719              8.820937       8.217209       1.195014       1.813958       7.696823      -3.310991      10.548778          -0.000001
           55              C       7.766528      11.888829       8.459032       0.307445      29.490409 0.34156980E+03  0.75517704E+04                                 8.442661                            6.294745       0.033590       2.032426                    0.999405      24.537350      68.154094       0.636838       0.435019      -1.053833       0.057075      -0.075035       0.036541       0.101109      -0.034274       0.030628      -0.014106      -0.017462      -0.087926      -0.047497      -0.012861       0.060358              9.733884       8.983520      -0.533552       3.948173      10.453961       3.243502       9.764171          -0.000004
           56              C       4.546450       2.669020       8.389254      -0.209857      37.915033 0.49451623E+03  0.12084723E+05                                 9.992483                            7.579779      -0.254091       1.884481                    0.998426      31.350870      93.858673       0.575289       0.435676      -1.045433       0.047333       0.006457       0.015111       0.050104      -0.017867      -0.016008      -0.023399      -0.036932      -0.038524      -0.041398       0.003310       0.038088             11.443751      11.408343      -0.087011       5.526124      10.625628       3.471779      12.297282          -0.000009
           57              C       5.570592       1.896706       8.942723      -0.157490      42.529712 0.50371922E+03  0.12189193E+05                                10.450622                            7.387582       0.116799       2.020271                    0.999418      29.135475      82.799141       0.622977       0.406301      -1.079312      -0.040372       0.039921      -0.024618       0.061884      -0.011304       0.012288      -0.023500       0.009112      -0.015432      -0.027172      -0.004243       0.031415             12.873542      11.130351       0.793768       5.842386      13.460319       5.774883      14.029956          -0.000004
           58              C       6.408086       2.486543      10.038559       0.681693      21.863796 0.23604883E+03  0.48594601E+04                                 7.472627                            5.617253      -0.330507       1.966201                    0.998649      22.032515      63.252858       0.593530       0.501276      -0.995963       0.036010       0.027275       0.041682       0.061466       0.021928      -0.078953      -0.066880       0.012815       0.009383      -0.091789      -0.024226       0.116015              8.774255       7.907070       0.340405       3.199039       8.876035       3.398043       9.539661          -0.000000
           59              C       4.379031      11.045283       0.282285      -0.210198      37.405949 0.50513775E+03  0.12399194E+05                                 9.879276                            7.629554      -0.137214       1.926000                    0.997901      31.146954      93.188752       0.577434       0.432135      -1.048485      -0.001691      -0.005072      -0.057739       0.057986      -0.001568      -0.016142      -0.007161      -0.062790      -0.099482      -0.043089      -0.005514       0.048603             11.255773      12.464678       0.318308       1.571148       7.101998      -3.335084      14.200644           0.000003
           60              C       6.205561       3.040203      14.504370       0.345815      29.145319 0.34287829E+03  0.76737589E+04                                 8.590343                            6.465814      -0.145134       1.975301                    0.999198      25.373934      73.562097       0.598550       0.457233      -1.029155       0.027056       0.031850      -0.104058       0.112136       0.010819      -0.010397       0.007105      -0.028285       0.090492      -0.035150       0.002364       0.032787              9.942046      12.176822       0.909943      -0.114123       5.982436      -2.331399      11.666881           0.000001
           61              C       4.861619       2.764722      14.829473      -0.108303      39.244020 0.48016519E+03  0.11523779E+05                                10.022239                            7.322632       0.045246       2.022398                    0.998673      28.235091      80.888081       0.609434       0.418770      -1.067205      -0.014882      -0.009379       0.051921       0.054820       0.004383      -0.008301       0.001189      -0.067095       0.055744      -0.044236       0.019610       0.024626             11.912688      15.947588       0.900519       1.556391       6.880502      -2.822393      12.909974           0.000002
           62              C       3.776706       2.783726      13.836718       0.651502      22.268838 0.24592857E+03  0.50973513E+04                                 7.428807                            5.652076      -0.173216       2.005878                    0.999477      22.213849      63.271363       0.606642       0.487123      -1.006596      -0.036522      -0.003870      -0.036160       0.051540      -0.053738      -0.073349       0.048077      -0.112079      -0.034599      -0.108045      -0.017140       0.125185              8.573474      10.750980       0.837189       1.997422       6.091973      -2.239532       8.877468           0.000003
           63              O       2.393339       9.229424       2.309027      -0.654436      43.916563 0.76249774E+03  0.20015114E+05                                 9.992414                            8.686771      -0.133828       1.987670                    0.993569      29.807236      82.030304       0.628749       0.371116      -1.128914      -0.021068      -0.067996      -0.029450       0.077036      -0.025310      -0.039181      -0.059281       0.023157      -0.065431      -0.090468       0.038709       0.051759             11.048609      10.866921      -4.237570      -0.307272      14.438623       1.817295       7.840281           0.000001
           64              O       3.941223       8.020374       3.331914      -0.699653      37.470689 0.64367962E+03  0.16209869E+05                                 8.856992                            7.866933       0.369995       2.128241                    0.997671      30.123004      81.432024       0.674565       0.360556      -1.136090      -0.098017      -0.074054      -0.012296       0.123461       0.030177      -0.007538      -0.063399       0.097247       0.131051      -0.103383       0.024010       0.079373              9.455213      11.444858       0.760733       3.322087       6.595609       1.175823      10.325173          -0.000004
           65              O       4.533744       7.217629      12.985106      -0.626602      29.921758 0.51116969E+03  0.12126703E+05                                 7.495431                            6.912588       0.621448       2.231048                    0.997844      28.349691      73.878827       0.736514       0.350548      -1.146503      -0.046016       0.063957       0.038553       0.087717       0.034709       0.024609      -0.036498       0.113925       0.108566      -0.097946       0.035772       0.062174              7.658755       6.100436      -0.307608       1.605764       6.065413       0.721267      10.810416          -0.000002
           66              O       5.278961       5.729650      14.423490      -0.663532      41.895133 0.76385526E+03  0.20046288E+05                                 9.660382                            8.666941      -0.066582       2.005494                    0.993861      29.938303      82.202511       0.632895       0.368767      -1.131463      -0.007272       0.028663       0.065904       0.072234      -0.020747       0.000949      -0.033368      -0.001695      -0.225073      -0.084290       0.021208       0.063082             10.586206       7.834492      -2.499434       0.021340      16.213379       1.389332       7.710747           0.000001
           67              O       3.706375      11.292134      15.755621      -0.499783      26.764671 0.41633534E+03  0.94553411E+04                                 7.207871                            6.364556       0.044170       2.114096                    0.994455      25.506665      66.688796       0.739176       0.364858      -1.126404       0.043138      -0.083841       0.004507       0.094396      -0.061256      -0.013280       0.037762      -0.142728      -0.159725      -0.067504      -0.061935       0.129439              7.896275       6.606368      -2.406836       0.211064      11.917103       0.135744       5.165354           0.000003
           68              O       3.874449       3.618984       0.961037      -0.522901      24.556497 0.39000834E+03  0.87133385E+04                                 6.702381                            6.083221       0.108826       2.116615                    0.996915      25.849098      67.016551       0.770497       0.355815      -1.133574      -0.030633       0.099018      -0.018514       0.105288      -0.065507       0.010282       0.047497      -0.188431      -0.156566      -0.102183      -0.047606       0.149789              7.084761       5.292734      -1.735387       0.297753      10.959508       0.314475       5.002041           0.000002
           69              O       2.419775       9.765102       5.479182      -0.694066      45.812978 0.75620232E+03  0.19840234E+05                                10.291582                            8.648158      -0.056838       1.993761                    0.995438      30.657589      84.788544       0.629444       0.370886      -1.127298      -0.012954      -0.068492       0.059249       0.091485       0.027179      -0.013119       0.047958      -0.001730      -0.082163      -0.067328       0.014316       0.053012             11.447722      11.835564       4.676012      -1.962275      11.208052      -3.125554      11.299549          -0.000005
           70              O       7.974275       8.631707       5.017694      -0.670546      47.822430 0.68299722E+03  0.17432772E+05                                10.489706                            8.136293       0.133723       2.066967                    0.996125      29.557111      80.079163       0.660227       0.363467      -1.135374       0.094160      -0.023757       0.020316       0.099213      -0.040787      -0.014501       0.054808      -0.008254       0.002893      -0.060242      -0.016502       0.076743             12.265351      14.772264      -0.337617       6.990310       7.065338      -0.922614      14.958451          -0.000003
           71              O       3.876758       9.039521       7.493237      -0.519652      26.388736 0.37777672E+03  0.83669659E+04                                 7.055891                            5.968542       0.181346       2.142354                    0.998006      25.607284      65.943479       0.782061       0.353617      -1.136164      -0.056596      -0.086338       0.012073       0.103938       0.066159      -0.016215      -0.091600      -0.099676      -0.144754      -0.102254      -0.045921       0.148176              7.676771       7.521324       3.038430      -0.898822       9.158954      -2.620367       6.350034          -0.000011
           72              O       5.338823      10.420009       5.425262      -0.691088      49.264508 0.76054061E+03  0.19999293E+05                                10.849029                            8.693488      -0.156978       1.962706                    0.994600      30.670461      85.151994       0.625053       0.372646      -1.125026      -0.016092       0.055135       0.084847       0.102459       0.015954      -0.070009      -0.027697      -0.055389      -0.018616      -0.086365       0.009648       0.076717             12.624351       9.034113      -0.773810      -1.066629      14.561362       6.403472      14.277578          -0.000003
           73              O       2.133015       0.963801       5.353898      -0.680982      33.210096 0.53811774E+03  0.12899544E+05                                 8.017874                            7.044534       0.624579       2.225133                    0.998783      28.671842      74.512477       0.738840       0.345827      -1.153203       0.059159       0.016352       0.057464       0.084079      -0.022242      -0.029066      -0.050359       0.020919      -0.064326      -0.075896       0.034839       0.041057              8.476407       9.494480      -0.904529       2.967141       7.579600       0.615363       8.355140          -0.000005
           74              O       2.752746       2.997167       6.908051      -0.499628      22.293834 0.33128099E+03  0.70845504E+04                                 6.204702                            5.551521       0.458195       2.246170                    0.998455      24.749092      62.177302       0.820978       0.348866      -1.142528       0.081136      -0.043207       0.034259       0.098100      -0.039081       0.112920      -0.009896       0.119857      -0.083315      -0.103994      -0.050154       0.154148              6.341675       6.931893      -1.523297       1.779994       6.552999       0.146257       5.540134          -0.000007
           75              O       7.595863      10.670638       3.155882      -0.734094      45.960381 0.77739258E+03  0.20537342E+05                                10.259313                            8.715516       0.030523       1.999439                    0.997709      31.642382      87.810781       0.632740       0.366418      -1.130733      -0.022661       0.034346      -0.038975       0.056676      -0.069916      -0.042461      -0.003940      -0.113804       0.109398      -0.118780       0.040406       0.078374             11.394741      10.429767       0.427208      -0.330753       9.218921      -4.245756      14.535534          -0.000001
           76              O       6.816039       0.546071       1.765074      -0.615284      35.803568 0.55028662E+03  0.13275765E+05                                 8.565990                            7.222561       0.534501       2.220424                    0.997281      27.865538      72.837773       0.714185       0.355488      -1.144376      -0.054955       0.004451      -0.088675       0.104418      -0.001705      -0.044469       0.030149       0.001758      -0.148642      -0.077305       0.022864       0.054441              9.585509      13.424728       2.392059      -0.221363       8.535913      -1.801941       6.795888           0.000003
           77              O       4.870696      10.742168       2.613514      -0.797588      55.749868 0.95137151E+03  0.26431746E+05                                11.682235                            9.655350      -0.266126       1.888672                    0.997888      33.641150      95.698228       0.599947       0.367466      -1.130071       0.074714       0.042525      -0.138672       0.163158       0.031930      -0.017451       0.007288      -0.024438       0.143015      -0.061177       0.009998       0.051179             13.249413      12.663847       0.724540      -4.464030       8.752058      -2.719064      18.332335           0.000001
           78              O       9.097723       4.832805      13.549676      -0.654436      43.916564 0.76249775E+03  0.20015114E+05                                 9.992415                            8.686772      -0.133828       1.987670                    0.993569      29.807236      82.030306       0.628749       0.371116      -1.128914       0.021068       0.067996       0.029450       0.077037      -0.025310      -0.039181      -0.059281       0.023157      -0.065431      -0.090468       0.038709       0.051759             11.048609      10.866922      -4.237570      -0.307272      14.438624       1.817295       7.840281           0.000001
           79              O       7.549839       6.041855      12.526789      -0.699653      37.470691 0.64367968E+03  0.16209871E+05                                 8.856993                            7.866934       0.369995       2.128241                    0.997671      30.123005      81.432028       0.674565       0.360556      -1.136090       0.098017       0.074054       0.012296       0.123461       0.030177      -0.007538      -0.063398       0.097247       0.131051      -0.103383       0.024010       0.079373              9.455214      11.444859       0.760733       3.322088       6.595609       1.175823      10.325174          -0.000004
           80              O       6.957318       6.844600       2.873597      -0.626602      29.921760 0.51116972E+03  0.12126703E+05                                 7.495430                            6.912588       0.621448       2.231048                    0.997844      28.349693      73.878831       0.736514       0.350548      -1.146503       0.046016      -0.063957      -0.038553       0.087717       0.034709       0.024609      -0.036498       0.113925       0.108566      -0.097946       0.035772       0.062174              7.658755       6.100435      -0.307608       1.605763       6.065413       0.721267      10.810416          -0.000002
           81              O       6.212101       8.332579       1.435213      -0.663532      41.895132 0.76385524E+03  0.20046288E+05                                 9.660381                            8.666941      -0.066582       2.005494                    0.993861      29.938303      82.202510       0.632895       0.368767      -1.131463       0.007272      -0.028663      -0.065904       0.072234      -0.020747       0.000949      -0.033368      -0.001695      -0.225073      -0.084290       0.021208       0.063082             10.586206       7.834492      -2.499434       0.021340      16.213379       1.389332       7.710747           0.000001
           82              O       7.784687       2.770095       0.103082      -0.499783      26.764670 0.41633532E+03  0.94553405E+04                                 7.207870                            6.364555       0.044170       2.114097                    0.994455      25.506665      66.688793       0.739176       0.364858      -1.126404      -0.043138       0.083841      -0.004506       0.094396      -0.061256      -0.013280       0.037762      -0.142728      -0.159725      -0.067504      -0.061935       0.129439              7.896274       6.606367      -2.406836       0.211063      11.917102       0.135744       5.165354           0.000003
           83              O       7.616613      10.443245      14.897666      -0.522901      24.556494 0.39000829E+03  0.87133370E+04                                 6.702381                            6.083220       0.108827       2.116615                    0.996915      25.849097      67.016546       0.770497       0.355815      -1.133574       0.030633      -0.099018       0.018514       0.105288      -0.065507       0.010282       0.047497      -0.188431      -0.156566      -0.102183      -0.047606       0.149789              7.084760       5.292734      -1.735387       0.297753      10.959507       0.314475       5.002040           0.000002
           84              O       9.071287       4.297127      10.379521      -0.694066      45.812980 0.75620237E+03  0.19840235E+05                                10.291582                            8.648158      -0.056838       1.993761                    0.995438      30.657590      84.788548       0.629444       0.370886      -1.127298       0.012954       0.068492      -0.059249       0.091485       0.027179      -0.013119       0.047958      -0.001730      -0.082163      -0.067328       0.014316       0.053012             11.447722      11.835564       4.676012      -1.962275      11.208053      -3.125554      11.299549          -0.000005
           85              O       3.516787       5.430522      10.841009      -0.670546      47.822433 0.68299727E+03  0.17432774E+05                                10.489706                            8.136293       0.133722       2.066967                    0.996125      29.557112      80.079167       0.660227       0.363467      -1.135374      -0.094160       0.023757      -0.020316       0.099213      -0.040787      -0.014501       0.054808      -0.008254       0.002893      -0.060242      -0.016502       0.076743             12.265352      14.772265      -0.337617       6.990311       7.065338      -0.922613      14.958452          -0.000003
           86              O       7.614304       5.022708       8.365466      -0.519652      26.388746 0.37777690E+03  0.83669710E+04                                 7.055893                            5.968544       0.181346       2.142354                    0.998006      25.607288      65.943495       0.782061       0.353617      -1.136164       0.056596       0.086338      -0.012073       0.103938       0.066159      -0.016216      -0.091600      -0.099676      -0.144754      -0.102254      -0.045922       0.148176              7.676773       7.521326       3.038432      -0.898822       9.158956      -2.620368       6.350036          -0.000011
           87              O       6.152239       3.642220      10.433441      -0.691088      49.264514 0.76054073E+03  0.19999297E+05                                10.849030                            8.693489      -0.156978       1.962706                    0.994600      30.670463      85.152002       0.625053       0.372646      -1.125026       0.016092      -0.055135      -0.084847       0.102459       0.015954      -0.070009      -0.027697      -0.055389      -0.018616      -0.086365       0.009648       0.076717             12.624352       9.034114      -0.773810      -1.066629      14.561363       6.403473      14.277579          -0.000003
           88              O       7.360260       1.800704      10.504805      -0.680982      33.210099 0.53811781E+03  0.12899546E+05                                 8.017875                            7.044534       0.624579       2.225133                    0.998783      28.671842      74.512480       0.738840       0.345827      -1.153203      -0.059159      -0.016352      -0.057464       0.084079      -0.022242      -0.029066      -0.050359       0.020919      -0.064326      -0.075896       0.034839       0.041057              8.476408       9.494481      -0.904529       2.967141       7.579601       0.615363       8.355141          -0.000005
           89              O       8.738316      11.065062       8.950652      -0.499628      22.293838 0.33128105E+03  0.70845520E+04                                 6.204703                            5.551521       0.458195       2.246169                    0.998455      24.749093      62.177306       0.820978       0.348866      -1.142528      -0.081136       0.043207      -0.034260       0.098100      -0.039081       0.112920      -0.009896       0.119857      -0.083315      -0.103994      -0.050154       0.154148              6.341676       6.931894      -1.523298       1.779995       6.553000       0.146257       5.540135          -0.000008
           90              O       3.895199       3.391591      12.702821      -0.734094      45.960386 0.77739268E+03  0.20537346E+05                                10.259313                            8.715517       0.030523       1.999439                    0.997709      31.642383      87.810787       0.632740       0.366418      -1.130733       0.022661      -0.034346       0.038975       0.056676      -0.069916      -0.042461      -0.003940      -0.113804       0.109398      -0.118780       0.040406       0.078374             11.394742      10.429768       0.427209      -0.330753       9.218922      -4.245756      14.535535          -0.000001
           91              O       4.675023      13.516158      14.093629      -0.615284      35.803572 0.55028669E+03  0.13275768E+05                                 8.565991                            7.222561       0.534500       2.220424                    0.997281      27.865539      72.837778       0.714185       0.355488      -1.144376       0.054955      -0.004451       0.088675       0.104418      -0.001705      -0.044469       0.030149       0.001758      -0.148642      -0.077305       0.022864       0.054441              9.585510      13.424729       2.392060      -0.221363       8.535914      -1.801942       6.795888           0.000003
           92              O       6.620366       3.320061      13.245189      -0.797588      55.749871 0.95137159E+03  0.26431749E+05                                11.682236                            9.655351      -0.266126       1.888672                    0.997888      33.641151      95.698233       0.599947       0.367466      -1.130071      -0.074714      -0.042525       0.138672       0.163158       0.031930      -0.017451       0.007288      -0.024439       0.143015      -0.061177       0.009998       0.051179             13.249414      12.663848       0.724540      -4.464030       8.752058      -2.719064      18.332336           0.000001

******************************************************
Auxiliary information for the entire system
The total spin magnetic moment of the unit cell is   -0.000076
The total net atomic charge of the unit cell is   0.000001
Accuracy of reproducing the electrostatic potential in the unit cell:
  The inner radius (bohr) =    5.0000
  The outer radius (bohr) =   12.0000
  Valid grid points have density less than (e/(bohr^3)) =    0.0001
  The number of valid grid points were=        21048
  The rms potential error without charges in kcal/mol is=     10.73864
  The rms potential error with partial charges in kcal/mol is=      1.67666
  The RRMSE value at monopole order=      0.15613
  The rms potential error with partial charges and cloud penetration in kcal/mol is=      1.68559
  The RRMSE value at monopole order with cloud penetration is=      0.15696
  The rms potential error with partial charges and atomic dipoles in kcal/mol is=      0.48396
  The RRMSE value at dipole order=      0.04507
  The rms potential error with partial charges, atomic dipoles and cloud penetration in kcal/mol is=      0.47001
  The RRMSE value at dipole order with cloud penetration=      0.04377

******************************************************
The electron densities and ab initio electrostatic potential were computed in VASP using the PBE functional and
projector augmented wave method. See the main text of the journal article for a description of computational details.
The atomic charges, dipoles, and quadrupoles were computed with the DDEC6 method as described in
(a) T. A. Manz and N. Gabaldon Limas, RSC Adv. 6 (2016) 47771-47801 DOI: 10.1039/c6ra04656h
(b) N. Gabaldon Limas and T. A. Manz, RSC Adv. 8 (2018) 2678-2707 DOI: 10.1039/c7ra11829e.
For each atom in the material, the electron cloud parameters were fit to the spherically averaged atom-in-material
electron density using radial positions for which this density was between 10^-4 and 10^-2 electrons per cubic bohr.
The polarizabilities, dispersion coefficients, and quantum Drude oscillator (QDO) parameters were fit using the MCLF method.
The magnetic structure of the system was optimized in VASP from the default ferromagnetic initial guess using spin polarization.
The atomic spin moments (ASMs) were computed on this optimized magnetic structure using the DDEC6 partition as inputs
to the method of T. A. Manz and D. S. Sholl, J. Chem. Theory Comput. 7 (2011) 4146-4164 DOI: 10.1021/ct200539n.
The RMSE and RRMSE were computed using a uniform grid with Ewald summation.
