# Supplementary material for: A collection of forcefield precursors for metal–organic frameworks
Source: RSC Adv. 2019 Nov 13;9(63):36492–507. doi: 10.1039/c9ra07327b (PMC9075174; doi:10.1039/c9ra07327b)
Supplement: RA-009-C9RA07327B-s6279 [file RA-009-C9RA07327B-s6279.xyz]

   92
jmolscript: load "" {1 1 1} spacegroup "x,y,z" unitcell [{      7.349400     0.000000     0.000000 }, {      2.001488    11.299100     0.000000 }, {      2.117354     2.817882    15.796742 }]
Dy     2.778381    11.191469     3.575908     2.056100
Dy     6.055888     8.975028     3.728505     2.100864
Dy     8.689861     2.925513    12.220834     2.056097
Dy     5.412374     5.142067    12.068237     2.100870
H      1.695804     9.052046     0.521292     0.396892
H      3.734652     3.100617     0.317515     0.396924
H      3.552417     9.652609     6.960045     0.398178
H      2.211930     2.530479     6.369246     0.401762
H      4.043150     9.462489    14.109650     0.148608
H      3.813693     5.616008     2.421641     0.150924
H      7.601619     6.745839     6.487722     0.145994
H      7.120929    10.549672     7.155924     0.147999
H      8.006014     3.252820    15.327579     0.130052
H      9.772438     5.064936    15.275450     0.396892
H      7.733590    11.016365    15.479227     0.396924
H      7.915825     4.464373     8.836697     0.398179
H      9.256312    11.586503     9.427496     0.401762
H      7.425092     4.654493     1.687092     0.148609
H      7.654549     8.500974    13.375101     0.150922
H      3.866623     7.371143     9.309020     0.145992
H      4.347313     3.567310     8.640818     0.148001
H      3.462228    10.864162     0.469163     0.130053
C      2.914525     7.109074     1.379056    -0.155115
C      2.277560     7.385023     0.157967     0.311358
C      4.384575     9.249417    14.948457    -0.206588
C      4.883137     7.977598    15.191727    -0.127124
C      3.297967     4.842798     0.639768     0.307775
C      3.408191     5.816922     1.609688    -0.206484
C      3.106278     8.177241     2.401105     0.675949
C      4.874410     6.979237    14.092274     0.599648
C      2.946683     8.102061     7.674057     0.316237
C      9.208668     7.923913     6.808396    -0.148368
C      8.329495     6.873555     7.051666    -0.206168
C      8.964042     8.820441     5.639437     0.699733
C      3.708125     2.165099     7.329688     0.308332
C      6.964253    11.416747     7.456062    -0.207615
C      5.932333    12.167537     6.888959    -0.156324
C      5.117859    11.547133     5.786347     0.682874
C      7.109045     3.081278    15.506082    -0.210061
C      5.269395    11.006430     1.349042     0.343488
C      6.610907    11.288202     1.022049    -0.104873
C      7.700332    11.266859     2.029881     0.654715
C      8.553717     7.007908    14.417686    -0.155123
C      9.190682     6.731959    15.638775     0.311358
C      7.083667     4.867565     0.848285    -0.206589
C      6.585105     6.139384     0.605015    -0.127119
C      8.170275     9.274184    15.156974     0.307775
C      8.060051     8.300060    14.187054    -0.206487
C      8.361964     5.939741    13.395637     0.675950
C      6.593832     7.137745     1.704468     0.599657
C      8.521559     6.014921     8.122685     0.316237
C      2.259574     6.193069     8.988346    -0.148369
C      3.138747     7.243427     8.745076    -0.206168
C      2.504200     5.296541    10.157305     0.699736
C      7.760117    11.951883     8.467054     0.308331
C      4.503989     2.700235     8.340680    -0.207613
C      5.535909     1.949445     8.907783    -0.156316
C      6.350383     2.569849    10.010395     0.682867
C      4.359197    11.035704     0.290660    -0.210061
C      6.198847     3.110552    14.447700     0.343482
C      4.857335     2.828780    14.774693    -0.104866
C      3.767910     2.850123    13.766861     0.654718
O      2.415162     9.226690     2.298426    -0.654228
O      3.977162     8.005607     3.307522    -0.707336
O      4.579620     7.303470    12.913837    -0.632995
O      5.231634     5.787351    14.352920    -0.666749
O      3.751814    11.363444    15.676687    -0.494600
O      3.814716     3.603994     0.960442    -0.522821
O      2.442221     9.766298     5.424759    -0.716661
O      7.972830     8.592506     4.938062    -0.669899
O      3.863126     9.093362     7.473439    -0.514945
O      5.413391    10.382927     5.404065    -0.701367
O      4.153079    12.198452     5.307705    -0.685839
O      2.719673     2.974048     6.835250    -0.499987
O      7.565777    10.656307     3.142446    -0.739356
O      6.791711     0.527350     1.765444    -0.624023
O      4.856784    10.703488     2.608832    -0.814878
O      9.053080     4.890292    13.498316    -0.654224
O      7.491080     6.111375    12.489220    -0.707341
O      6.888622     6.813512     2.882905    -0.633008
O      6.236608     8.329631     1.443822    -0.666753
O      7.716428     2.753538     0.120055    -0.494601
O      7.653526    10.512988    14.836300    -0.522822
O      9.026021     4.350684    10.371983    -0.716655
O      3.495412     5.524476    10.858680    -0.669910
O      7.605116     5.023620     8.323303    -0.514943
O      6.054851     3.734055    10.392677    -0.701385
O      7.315163     1.918530    10.489037    -0.685839
O      8.748569    11.142934     8.961492    -0.499989
O      3.902465     3.460675    12.654296    -0.739363
O      4.676531    13.589632    14.031298    -0.624028
O      6.611458     3.413494    13.187910    -0.814843

The following XYZ coordinates are in angstroms. Other properties are in atomic units.
The sperically averaged electron density of each atom fit to a function of the form exp(a - br)
eigen_1, eigen_2 and eigen_3 are the three eigenvalues of traceless quadrupole moment tensor
  atom number  atomic symbol              X              Y              Z     net charge C6 coefficient C8 coefficient C10 coefficient fluctuating dipole atomic polarizability isotropic forcefield polarizability              a              b squared Pearson coefficient          <r^3>          <r^4>         wp_QDO          m_QDO          q_QDO       dipole_x       dipole_y       dipole_z         dipole            Qxy            Qxz            Qyz     Q(x^2-y^2)  Q(3z^2 - R^2)        eigen_1        eigen_2        eigen_3 static polarizability      alpha(xx)      alpha(xy)      alpha(xz)      alpha(yy)      alpha(yz)      alpha(zz) atomic spin moment
            1             Dy       2.778381      11.191469       3.575908       2.056100      94.256270 0.21490699E+04  0.67048526E+05                                13.650017                           12.462890       2.325116       2.492154                    0.999907      71.328576     161.430669       0.724351       0.271031      -1.331275       0.017714       0.028205      -0.002400       0.033392      -0.051600      -0.079094      -0.007384      -0.188088      -0.178457      -0.147717       0.009781       0.137936             14.943509      16.966063       0.855585       1.402036      11.654390       0.493836      16.210073          -0.000000
            2             Dy       6.055888       8.975028       3.728505       2.100864     109.131846 0.23444761E+04  0.74440401E+05                                14.913942                           12.895675       2.320166       2.499023                    0.999872      70.363892     158.461711       0.725220       0.265995      -1.343162       0.013892       0.006593       0.026302       0.030467       0.067618      -0.056990      -0.093401      -0.006436       0.112118      -0.096204      -0.055146       0.151351             17.022950      18.000626      -0.173926       2.012196      14.869535       4.250351      18.198688           0.000001
            3             Dy       8.689861       2.925513      12.220834       2.056097      94.257038 0.21490931E+04  0.67049437E+05                                13.650104                           12.462969       2.325111       2.492152                    0.999907      71.328717     161.431273       0.724348       0.271031      -1.331274      -0.017711      -0.028206       0.002395       0.033392      -0.051599      -0.079085      -0.007386      -0.188104      -0.178459      -0.147713       0.009771       0.137942             14.943603      16.966115       0.855587       1.402088      11.654457       0.493815      16.210236          -0.000000
            4             Dy       5.412374       5.142067      12.068237       2.100870     109.128699 0.23443852E+04  0.74436833E+05                                14.913698                           12.895451       2.319854       2.498964                    0.999871      70.363405     158.460191       0.725223       0.265996      -1.343160      -0.013905      -0.006603      -0.026335       0.030504       0.067737      -0.057006      -0.093339      -0.006498       0.112133      -0.096235      -0.055142       0.151377             17.022674      18.000397      -0.173811       2.012346      14.869302       4.250684      18.198323           0.000001
            5              H       1.695804       9.052046       0.521292       0.396892       0.364927 0.21317625E+01  0.15734713E+02                                 1.004077                            0.983257      -1.194290       2.470885                    0.999978       2.422484       6.820606       0.487932       1.700695      -0.630967      -0.003657       0.018464       0.010663       0.021633      -0.008176      -0.000907       0.000732      -0.016590      -0.023229      -0.008343      -0.007221       0.015563              1.016693       0.913422      -0.024137       0.011173       1.142282       0.147198       0.994373           0.000002
            6              H       3.734652       3.100617       0.317515       0.396924       0.392340 0.23426689E+01  0.17628087E+02                                 1.030989                            1.012273      -1.246026       2.440365                    0.999853       2.467679       6.917254       0.496245       1.640270      -0.639445       0.001677      -0.017981      -0.011288       0.021296      -0.007375       0.001620       0.000689      -0.019568      -0.021723      -0.009824      -0.006050       0.015874              1.036133       0.900884      -0.016152       0.026414       1.175137       0.166487       1.032377           0.000001
            7              H       3.552417       9.652609       6.960045       0.398178       0.425494 0.25205759E+01  0.19283563E+02                                 1.081333                            1.043381      -1.305891       2.415095                    0.999461       2.490333       6.999003       0.494312       1.619636      -0.642586      -0.002395       0.018639      -0.011427       0.021994       0.006750      -0.000306      -0.006163      -0.011151      -0.037848      -0.014198      -0.002006       0.016204              1.099330       0.990594       0.014841       0.045964       1.182316      -0.211946       1.125079          -0.000001
            8              H       2.211930       2.530479       6.369246       0.401762       0.449284 0.26333476E+01  0.19874459E+02                                 1.024159                            0.991744      -1.212163       2.460823                    0.999987       2.184669       5.628831       0.579424       1.400626      -0.682901      -0.019342      -0.003688      -0.012714       0.023439      -0.007675       0.011867      -0.005500       0.011975      -0.023533      -0.014030      -0.005806       0.019836              1.030399       1.051185       0.078319       0.166079       1.007653       0.136754       1.032358          -0.000001
            9              H       4.043150       9.462489      14.109650       0.148608       1.025824 0.80454646E+01  0.79211520E+02                                 1.704568                            1.684049      -0.952851       2.454506                    0.998440       3.323547       9.362226       0.470630       1.321872      -0.702185      -0.012175       0.008891      -0.034195       0.037371      -0.006040       0.007030      -0.006795      -0.010263       0.022135      -0.012453      -0.002881       0.015333              1.673452       1.548207      -0.077114       0.228777       1.563652      -0.065461       1.908496           0.000002
           10              H       3.813693       5.616008       2.421641       0.150924       0.994700 0.76215190E+01  0.73876231E+02                                 1.655731                            1.627336      -0.912511       2.476013                    0.998869       3.246626       9.013506       0.484952       1.303000      -0.706170       0.016707      -0.010616       0.033901       0.039257      -0.007464       0.007125      -0.005836      -0.010047       0.022709      -0.013512      -0.001718       0.015230              1.631532       1.516584      -0.050447       0.257365       1.488687      -0.043266       1.889324           0.000001
           11              H       7.601619       6.745839       6.487722       0.145994       1.024731 0.74536823E+01  0.71523646E+02                                 1.652737                            1.578043      -0.982300       2.433294                    0.998499       3.238981       8.815629       0.509483       1.252847      -0.716371      -0.027218      -0.009505      -0.021420       0.035916       0.011121       0.004560       0.003507       0.010226      -0.008356      -0.010883      -0.004553       0.015436              1.668937       1.775544       0.060034       0.376811       1.439982      -0.089905       1.791283          -0.000003
           12              H       7.120929      10.549672       7.155924       0.147999       0.961005 0.68925295E+01  0.66249310E+02                                 1.712677                            1.615777      -1.171312       2.352984                    0.995283       3.533470      10.316485       0.448630       1.420415      -0.679652       0.004520      -0.036499      -0.008199       0.037681      -0.005984       0.003097       0.000720      -0.011927      -0.016420      -0.008738      -0.002464       0.011202              1.755337       1.514145      -0.160574       0.015728       2.152423       0.380351       1.599443          -0.000001
           13              H       8.006014       3.252820      15.327579       0.130052       0.909661 0.64616278E+01  0.61712011E+02                                 1.696679                            1.595513      -1.419200       2.209988                    0.993338       3.912804      11.756062       0.434098       1.477373      -0.666474       0.033331       0.008669       0.000332       0.034442       0.000020       0.001225      -0.004053       0.013836      -0.007156      -0.008469       0.000201       0.008267              1.771069       2.313191       0.174623      -0.160180       1.503936      -0.120208       1.496081           0.000003
           14              H       9.772438       5.064936      15.275450       0.396892       0.364926 0.21317598E+01  0.15734687E+02                                 1.004076                            0.983256      -1.194292       2.470884                    0.999978       2.422482       6.820599       0.487932       1.700696      -0.630967       0.003657      -0.018464      -0.010663       0.021633      -0.008176      -0.000907       0.000732      -0.016590      -0.023229      -0.008343      -0.007221       0.015563              1.016692       0.913422      -0.024137       0.011173       1.142281       0.147197       0.994372           0.000002
           15              H       7.733590      11.016365      15.479227       0.396924       0.392340 0.23426702E+01  0.17628098E+02                                 1.030988                            1.012272      -1.246025       2.440365                    0.999853       2.467680       6.917254       0.496246       1.640268      -0.639445      -0.001678       0.017981       0.011288       0.021296      -0.007375       0.001619       0.000689      -0.019568      -0.021725      -0.009824      -0.006050       0.015874              1.036132       0.900884      -0.016152       0.026414       1.175136       0.166487       1.032376           0.000001
           16              H       7.915825       4.464373       8.836697       0.398179       0.425493 0.25205640E+01  0.19283451E+02                                 1.081331                            1.043379      -1.305896       2.415094                    0.999461       2.490328       6.998987       0.494312       1.619637      -0.642586       0.002394      -0.018640       0.011427       0.021994       0.006750      -0.000306      -0.006163      -0.011151      -0.037848      -0.014198      -0.002006       0.016204              1.099327       0.990592       0.014841       0.045964       1.182314      -0.211945       1.125076          -0.000001
           17              H       9.256312      11.586503       9.427496       0.401762       0.449284 0.26333495E+01  0.19874481E+02                                 1.024160                            0.991745      -1.212163       2.460822                    0.999987       2.184672       5.628844       0.579423       1.400628      -0.682900       0.019342       0.003688       0.012714       0.023438      -0.007675       0.011867      -0.005500       0.011975      -0.023534      -0.014030      -0.005806       0.019836              1.030399       1.051186       0.078319       0.166079       1.007654       0.136754       1.032359          -0.000001
           18              H       7.425092       4.654493       1.687092       0.148609       1.025826 0.80454808E+01  0.79211721E+02                                 1.704569                            1.684050      -0.952859       2.454502                    0.998440       3.323554       9.362249       0.470630       1.321871      -0.702185       0.012175      -0.008891       0.034195       0.037371      -0.006040       0.007030      -0.006795      -0.010263       0.022133      -0.012452      -0.002881       0.015333              1.673453       1.548208      -0.077114       0.228777       1.563653      -0.065462       1.908497           0.000001
           19              H       7.654549       8.500974      13.375101       0.150922       0.994714 0.76216627E+01  0.73877985E+02                                 1.655747                            1.627352      -0.912516       2.476009                    0.998869       3.246653       9.013608       0.484949       1.303001      -0.706170      -0.016706       0.010617      -0.033900       0.039256      -0.007464       0.007125      -0.005836      -0.010047       0.022708      -0.013512      -0.001718       0.015230              1.631548       1.516598      -0.050447       0.257369       1.488701      -0.043267       1.889344           0.000000
           20              H       3.866623       7.371143       9.309020       0.145992       1.024745 0.74538034E+01  0.71525041E+02                                 1.652745                            1.578050      -0.982309       2.433287                    0.998499       3.239000       8.815672       0.509484       1.252838      -0.716372       0.027217       0.009504       0.021419       0.035915       0.011121       0.004560       0.003506       0.010225      -0.008356      -0.010883      -0.004553       0.015436              1.668945       1.775554       0.060035       0.376815       1.439989      -0.089906       1.791293          -0.000003
           21              H       4.347313       3.567310       8.640818       0.148001       0.960990 0.68923955E+01  0.66247710E+02                                 1.712662                            1.615763      -1.171300       2.352992                    0.995283       3.533439      10.316375       0.448631       1.420418      -0.679651      -0.004519       0.036500       0.008200       0.037682      -0.005984       0.003096       0.000720      -0.011928      -0.016419      -0.008737      -0.002464       0.011202              1.755321       1.514133      -0.160571       0.015728       2.152403       0.380346       1.599429          -0.000001
           22              H       3.462228      10.864162       0.469163       0.130053       0.909659 0.64616037E+01  0.61711719E+02                                 1.696676                            1.595510      -1.419195       2.209991                    0.993338       3.912794      11.756023       0.434099       1.477372      -0.666475      -0.033331      -0.008670      -0.000332       0.034441       0.000020       0.001225      -0.004053       0.013836      -0.007155      -0.008469       0.000201       0.008267              1.771066       2.313188       0.174622      -0.160178       1.503932      -0.120207       1.496077           0.000003
           23              C       2.914525       7.109074       1.379056      -0.155115      37.500463 0.52784105E+03  0.12970737E+05                                 9.720782                            7.663033      -0.037679       1.978990                    0.998259      29.465046      85.400983       0.597469       0.417186      -1.068268       0.023850      -0.062742       0.019489       0.069894      -0.016654      -0.010447      -0.005090       0.007756      -0.051808      -0.024585      -0.001771       0.026356             11.070579       7.259759      -1.095028       2.112233      15.374535       4.443377      10.577444           0.000002
           24              C       2.277560       7.385023       0.157967       0.311358      26.639273 0.35122884E+03  0.78706306E+04                                 8.046399                            6.498886      -0.071130       2.002016                    0.999531      25.031346      71.497817       0.606133       0.450940      -1.037640      -0.043369       0.080848      -0.027966       0.095913      -0.031899       0.013445      -0.018313      -0.073490      -0.038161      -0.043761      -0.017730       0.061491              8.993573       6.493727      -2.239919       1.216708      12.646394       2.341710       7.840597           0.000003
           25              C       4.384575       9.249417      14.948457      -0.206588      33.549015 0.48863737E+03  0.11927537E+05                                 9.245575                            7.554547      -0.384374       1.845284                    0.997542      31.445649      94.661545       0.572902       0.437987      -1.042115       0.011181      -0.039419      -0.027355       0.049266      -0.007858      -0.001279      -0.031813       0.014011      -0.011709      -0.037219       0.008760       0.028459             10.261138       6.740359      -2.193359       0.557589      15.315514       3.509178       8.727542           0.000002
           26              C       4.883137       7.977598      15.191727      -0.127124      36.265314 0.51026366E+03  0.12488238E+05                                 9.664417                            7.664813      -0.277346       1.906526                    0.997409      29.497993      86.566425       0.579642       0.431757      -1.054461      -0.022557       0.049489      -0.018659       0.057500      -0.000286      -0.006883      -0.012831      -0.027134      -0.044168      -0.021715      -0.003462       0.025178             11.014849       7.068489      -2.040583       1.085143      15.349849       4.421057      10.626210           0.000002
           27              C       3.297967       4.842798       0.639768       0.307775      26.474594 0.35844045E+03  0.80776833E+04                                 8.031092                            6.589380      -0.233415       1.949141                    0.999171      25.243100      72.439032       0.598319       0.454259      -1.035159       0.041162      -0.087870       0.031519       0.102024      -0.030693       0.018260      -0.013240      -0.069425      -0.034594      -0.045610      -0.011767       0.057377              8.801973       5.823725      -1.409831       1.291597      12.503653       2.366199       8.078540           0.000004
           28              C       3.408191       5.816922       1.609688      -0.206484      33.069951 0.47830226E+03  0.11585234E+05                                 9.078677                            7.424789      -0.203767       1.903096                    0.998325      31.009166      92.262028       0.585068       0.432212      -1.048087      -0.005575       0.047591       0.023337       0.053297      -0.008613      -0.000501      -0.038083       0.014411      -0.000083      -0.042768       0.007070       0.035698              9.969821       6.402628      -1.330992       1.071814      14.543009       3.608838       8.963826           0.000001
           29              C       3.106278       8.177241       2.401105       0.675949      20.291540 0.23728899E+03  0.49005423E+04                                 7.091697                            5.629563      -0.282414       1.976170                    0.999269      22.316901      64.564050       0.592157       0.500845      -0.994318      -0.003862       0.032398       0.057450       0.066068       0.023435      -0.070577      -0.081031       0.043070       0.036629      -0.098501      -0.024201       0.122701              7.961165       7.025561      -1.005580       1.713296       9.288215       2.706272       7.569719           0.000004
           30              C       4.874410       6.979237      14.092274       0.599648      21.253211 0.26221838E+03  0.55393023E+04                                 7.250454                            5.854927      -0.291022       1.952310                    0.998983      23.412601      67.980471       0.591430       0.490243      -1.002004      -0.010826      -0.025523      -0.024088       0.036726       0.024696      -0.006484      -0.049060       0.112720      -0.192093      -0.097502       0.002059       0.095443              8.090994       5.024956      -0.977027       0.542599      10.272353       2.838595       8.975672           0.000005
           31              C       2.946683       8.102061       7.674057       0.316237      30.869838 0.34107385E+03  0.75426439E+04                                 8.742981                            6.310834      -0.032499       2.014049                    0.999555      24.473570      68.120175       0.632520       0.437881      -1.051468       0.076930       0.062710      -0.005108       0.099383       0.047630       0.002362      -0.014579       0.015260      -0.075278      -0.044259      -0.017215       0.061474             10.463416       8.200318       2.202815       1.168941      11.285177      -5.493716      11.904753          -0.000002
           32              C       9.208668       7.923913       6.808396      -0.148368      41.794041 0.49405819E+03  0.11895853E+05                                10.354793                            7.330341       0.123849       2.029306                    0.999382      28.763738      81.498163       0.623716       0.407851      -1.078450      -0.037321      -0.050952       0.004144       0.063294       0.016075      -0.021637       0.008390      -0.011975      -0.018397      -0.033246       0.010965       0.022282             12.879658       9.379705       1.515385       2.447408      12.754881      -7.311211      16.504388          -0.000003
           33              C       8.329495       6.873555       7.051666      -0.206168      38.093380 0.45819494E+03  0.10923934E+05                                 9.837588                            7.153632      -0.047161       1.948627                    0.999456      30.346568      88.101809       0.613399       0.418827      -1.061753       0.012514       0.030508      -0.031965       0.045925       0.018144      -0.013377       0.039855       0.035311      -0.024981      -0.057197       0.026013       0.031183             11.796151       8.150896       1.922323       0.840243      13.200638      -7.220854      14.036920          -0.000007
           34              C       8.964042       8.820441       5.639437       0.699733      21.805039 0.22464787E+03  0.45811981E+04                                 7.473809                            5.502357      -0.360298       1.960478                    0.998588      21.888512      63.140980       0.594296       0.505390      -0.991038       0.003227       0.030832      -0.063356       0.070534      -0.034604      -0.048069       0.078384      -0.017209      -0.024666      -0.080089      -0.030426       0.110516              8.893461       8.074268       1.180306       1.905299       7.676590      -3.345311      10.929525           0.000001
           35              C       3.708125       2.165099       7.329688       0.308332      29.487010 0.34259687E+03  0.75808542E+04                                 8.446597                            6.307128       0.040368       2.033603                    0.999386      24.569827      68.293291       0.635712       0.435423      -1.053493      -0.058440       0.071023      -0.037146       0.099193      -0.033298       0.034188      -0.015988      -0.012375      -0.077407      -0.047771      -0.012981       0.060752              9.723960       8.844244      -0.565856       3.818956      10.624372       3.320209       9.703265          -0.000003
           36              C       6.964253      11.416747       7.456062      -0.207615      38.228233 0.50204162E+03  0.12309262E+05                                10.047524                            7.634515      -0.238424       1.888685                    0.998418      31.399716      94.016379       0.573798       0.435366      -1.046110      -0.048429      -0.009385      -0.017613       0.052381      -0.019306      -0.014284      -0.024798      -0.033411      -0.046107      -0.041757       0.002434       0.039323             11.500494      11.279951      -0.079448       5.430584      10.812867       3.650023      12.408664          -0.000008
           37              C       5.932333      12.167537       6.888959      -0.156324      41.954629 0.49590088E+03  0.11960093E+05                                10.364386                            7.334845       0.119895       2.023246                    0.999389      29.046490      82.564993       0.624235       0.406835      -1.078333       0.037758      -0.040513       0.025052       0.060783      -0.007747       0.009158      -0.022192       0.015917      -0.004929      -0.026754       0.000535       0.026219             12.733447      10.886974       0.719087       5.625421      13.521958       5.772336      13.791409          -0.000003
           38              C       5.117859      11.547133       5.786347       0.682874      21.950906 0.23853376E+03  0.49266095E+04                                 7.508366                            5.656826      -0.351289       1.959052                    0.998553      22.129694      63.767032       0.589496       0.503068      -0.994445      -0.037541      -0.029297      -0.044232       0.064993       0.024373      -0.079962      -0.069434       0.013033       0.011483      -0.092923      -0.026931       0.119854              8.807658       7.943078       0.315982       3.128570       8.893967       3.466541       9.585930           0.000002
           39              C       7.109045       3.081278      15.506082      -0.210061      37.404641 0.50343049E+03  0.12351989E+05                                 9.888341                            7.622489      -0.187605       1.910303                    0.997943      31.163046      93.344112       0.576798       0.432798      -1.047646       0.007171       0.005867       0.057221       0.057966      -0.001767      -0.018118      -0.007442      -0.059275      -0.103354      -0.045226      -0.002313       0.047539             11.292381      12.569401       0.376221       1.521016       7.210091      -3.446726      14.097650           0.000002
           40              C       5.269395      11.006430       1.349042       0.343488      29.173329 0.34386514E+03  0.77063616E+04                                 8.603116                            6.478045      -0.160045       1.968553                    0.999150      25.507179      74.155471       0.597192       0.457647      -1.028256      -0.029065      -0.036157       0.104117       0.113985       0.011873      -0.009010       0.004718      -0.031098       0.097593      -0.037276       0.003219       0.034057              9.968729      12.270277       0.933924      -0.075200       6.049322      -2.403735      11.586587           0.000002
           41              C       6.610907      11.288202       1.022049      -0.104873      39.429907 0.48389458E+03  0.11630962E+05                                10.054036                            7.348249       0.054735       2.025748                    0.998558      28.217414      80.789874       0.608966       0.418454      -1.067847       0.015273       0.008024      -0.053616       0.056324       0.005293      -0.011267       0.000782      -0.065126       0.057472      -0.044570       0.021152       0.023419             11.971204      15.949925       0.924903       1.521625       7.006103      -2.957258      12.957584           0.000001
           42              C       7.700332      11.266859       2.029881       0.654715      21.952154 0.24187281E+03  0.50004710E+04                                 7.382071                            5.623068      -0.169513       2.007732                    0.999476      22.251904      63.629834       0.604354       0.490220      -1.003399       0.034151       0.004651       0.034399       0.048695      -0.054610      -0.077468       0.050439      -0.112997      -0.039811      -0.112104      -0.017611       0.129716              8.514656      10.644265       0.879467       1.799991       6.113048      -2.270906       8.786656           0.000005
           43              C       8.553717       7.007908      14.417686      -0.155123      37.500751 0.52784579E+03  0.12970883E+05                                 9.720826                            7.663063      -0.037683       1.978986                    0.998259      29.465213      85.401587       0.597468       0.417185      -1.068268      -0.023849       0.062743      -0.019487       0.069894      -0.016655      -0.010447      -0.005089       0.007751      -0.051806      -0.024585      -0.001771       0.026356             11.070630       7.259798      -1.095027       2.112257      15.374606       4.443387      10.577488           0.000002
           44              C       9.190682       6.731959      15.638775       0.311358      26.639281 0.35122897E+03  0.78706345E+04                                 8.046400                            6.498887      -0.071131       2.002015                    0.999531      25.031360      71.497865       0.606133       0.450940      -1.037640       0.043369      -0.080848       0.027965       0.095913      -0.031900       0.013445      -0.018314      -0.073491      -0.038161      -0.043761      -0.017731       0.061492              8.993572       6.493730      -2.239916       1.216717      12.646387       2.341696       7.840597           0.000003
           45              C       7.083667       4.867565       0.848285      -0.206589      33.549005 0.48863752E+03  0.11927542E+05                                 9.245575                            7.554550      -0.384377       1.845283                    0.997542      31.445649      94.661555       0.572902       0.437987      -1.042114      -0.011181       0.039419       0.027355       0.049266      -0.007858      -0.001280      -0.031812       0.014011      -0.011709      -0.037218       0.008760       0.028458             10.261134       6.740356      -2.193349       0.557597      15.315503       3.509168       8.727542           0.000002
           46              C       6.585105       6.139384       0.605015      -0.127119      36.265122 0.51026083E+03  0.12488149E+05                                 9.664381                            7.664788      -0.277341       1.906529                    0.997409      29.497876      86.565965       0.579643       0.431757      -1.054461       0.022556      -0.049489       0.018660       0.057499      -0.000286      -0.006884      -0.012832      -0.027130      -0.044166      -0.021716      -0.003460       0.025176             11.014802       7.068462      -2.040567       1.085152      15.349782       4.421022      10.626161           0.000002
           47              C       8.170275       9.274184      15.156974       0.307775      26.474617 0.35844063E+03  0.80776886E+04                                 8.031097                            6.589382      -0.233417       1.949140                    0.999171      25.243110      72.439072       0.598319       0.454259      -1.035158      -0.041162       0.087871      -0.031520       0.102025      -0.030692       0.018259      -0.013240      -0.069425      -0.034593      -0.045610      -0.011766       0.057376              8.801980       5.823728      -1.409828       1.291600      12.503667       2.366209       8.078545           0.000004
           48              C       8.060051       8.300060      14.187054      -0.206487      33.070128 0.47830532E+03  0.11585330E+05                                 9.078710                            7.424812      -0.203771       1.903093                    0.998325      31.009322      92.262656       0.585067       0.432212      -1.048086       0.005576      -0.047590      -0.023336       0.053296      -0.008616      -0.000502      -0.038085       0.014410      -0.000082      -0.042770       0.007069       0.035701              9.969857       6.402650      -1.330990       1.071827      14.543061       3.608848       8.963861           0.000001
           49              C       8.361964       5.939741      13.395637       0.675950      20.291674 0.23728992E+03  0.49005677E+04                                 7.091741                            5.629584      -0.282379       1.976181                    0.999269      22.316928      64.564228       0.592154       0.500847      -0.994317       0.003860      -0.032398      -0.057454       0.066071       0.023436      -0.070573      -0.081030       0.043071       0.036634      -0.098498      -0.024201       0.122699              7.961223       7.025639      -1.005589       1.713338       9.288259       2.706275       7.569771           0.000004
           50              C       6.593832       7.137745       1.704468       0.599657      21.252950 0.26221475E+03  0.55392105E+04                                 7.250415                            5.854902      -0.291027       1.952311                    0.998983      23.412493      67.980226       0.591428       0.490245      -1.002002       0.010822       0.025522       0.024091       0.036727       0.024696      -0.006489      -0.049057       0.112723      -0.192095      -0.097500       0.002054       0.095446              8.090940       5.024946      -0.977020       0.542619      10.272302       2.838527       8.975572           0.000005
           51              C       8.521559       6.014921       8.122685       0.316237      30.869857 0.34107416E+03  0.75426522E+04                                 8.742981                            6.310835      -0.032499       2.014049                    0.999555      24.473585      68.120212       0.632521       0.437881      -1.051468      -0.076930      -0.062711       0.005106       0.099383       0.047630       0.002362      -0.014580       0.015262      -0.075279      -0.044260      -0.017215       0.061475             10.463416       8.200320       2.202821       1.168934      11.285180      -5.493715      11.904748          -0.000002
           52              C       2.259574       6.193069       8.988346      -0.148369      41.794105 0.49405984E+03  0.11895904E+05                                10.354804                            7.330353       0.123844       2.029304                    0.999382      28.763802      81.498426       0.623716       0.407851      -1.078450       0.037323       0.050951      -0.004145       0.063294       0.016075      -0.021636       0.008389      -0.011974      -0.018396      -0.033245       0.010964       0.022281             12.879663       9.379719       1.515404       2.447393      12.754892      -7.311205      16.504378          -0.000002
           53              C       3.138747       7.243427       8.745076      -0.206168      38.093523 0.45819691E+03  0.10923996E+05                                 9.837622                            7.153655      -0.047168       1.948624                    0.999456      30.346661      88.102236       0.613397       0.418827      -1.061752      -0.012513      -0.030509       0.031964       0.045925       0.018143      -0.013377       0.039854       0.035310      -0.024981      -0.057195       0.026013       0.031182             11.796190       8.150932       1.922332       0.840249      13.200677      -7.220875      14.036962          -0.000007
           54              C       2.504200       5.296541      10.157305       0.699736      21.805063 0.22464755E+03  0.45811935E+04                                 7.473850                            5.502379      -0.360274       1.960488                    0.998588      21.888490      63.141080       0.594290       0.505395      -0.991035      -0.003223      -0.030835       0.063356       0.070535      -0.034607      -0.048070       0.078383      -0.017209      -0.024667      -0.080088      -0.030429       0.110517              8.893515       8.074332       1.180337       1.905313       7.676635      -3.345319      10.929578           0.000001
           55              C       7.760117      11.951883       8.467054       0.308331      29.487037 0.34259711E+03  0.75808612E+04                                 8.446603                            6.307130       0.040371       2.033603                    0.999386      24.569839      68.293337       0.635712       0.435423      -1.053493       0.058440      -0.071023       0.037147       0.099194      -0.033297       0.034188      -0.015987      -0.012375      -0.077406      -0.047771      -0.012980       0.060752              9.723967       8.844243      -0.565851       3.818959      10.624383       3.320216       9.703273          -0.000003
           56              C       4.503989       2.700235       8.340680      -0.207613      38.228074 0.50203895E+03  0.12309178E+05                                10.047498                            7.634494      -0.238413       1.888690                    0.998418      31.399582      94.015830       0.573799       0.435366      -1.046110       0.048429       0.009387       0.017617       0.052382      -0.019304      -0.014287      -0.024798      -0.033411      -0.046099      -0.041757       0.002436       0.039321             11.500470      11.279932      -0.079430       5.430586      10.812834       3.650020      12.408644          -0.000008
           57              C       5.535909       1.949445       8.907783      -0.156316      41.954349 0.49589609E+03  0.11959946E+05                                10.364344                            7.334808       0.119905       2.023251                    0.999389      29.046324      82.564370       0.624237       0.406835      -1.078333      -0.037758       0.040514      -0.025048       0.060782      -0.007747       0.009153      -0.022195       0.015921      -0.004924      -0.026757       0.000539       0.026218             12.733405      10.886923       0.719105       5.625401      13.521933       5.772337      13.791358          -0.000003
           58              C       6.350383       2.569849      10.010395       0.682867      21.950755 0.23853233E+03  0.49265757E+04                                 7.508326                            5.656802      -0.351257       1.959062                    0.998553      22.129782      63.767394       0.589498       0.503067      -0.994445       0.037540       0.029289       0.044232       0.064989       0.024377      -0.079965      -0.069437       0.013042       0.011489      -0.092925      -0.026936       0.119860              8.807604       7.943057       0.315998       3.128577       8.893891       3.466478       9.585865           0.000002
           59              C       4.359197      11.035704       0.290660      -0.210061      37.404575 0.50342879E+03  0.12351933E+05                                 9.888320                            7.622468      -0.187594       1.910308                    0.997943      31.162972      93.343760       0.576799       0.432797      -1.047647      -0.007171      -0.005869      -0.057220       0.057966      -0.001767      -0.018119      -0.007442      -0.059274      -0.103348      -0.045225      -0.002313       0.047537             11.292362      12.569400       0.376204       1.521059       7.210068      -3.446710      14.097617           0.000002
           60              C       6.198847       3.110552      14.447700       0.343482      29.173216 0.34386400E+03  0.77063151E+04                                 8.603034                            6.477992      -0.159975       1.968575                    0.999150      25.507045      74.154529       0.597201       0.457642      -1.028261       0.029062       0.036156      -0.104114       0.113981       0.011869      -0.009004       0.004715      -0.031102       0.097591      -0.037274       0.003219       0.034054              9.968625      12.270164       0.933924      -0.075232       6.049259      -2.403690      11.586450           0.000002
           61              C       4.857335       2.828780      14.774693      -0.104866      39.429532 0.48388874E+03  0.11630778E+05                                10.053958                            7.348195       0.054757       2.025757                    0.998559      28.217191      80.788882       0.608970       0.418453      -1.067849      -0.015272      -0.008024       0.053613       0.056320       0.005293      -0.011268       0.000780      -0.065129       0.057475      -0.044573       0.021153       0.023420             11.971112      15.949822       0.924884       1.521644       7.006042      -2.957218      12.957471           0.000001
           62              C       3.767910       2.850123      13.766861       0.654718      21.951957 0.24187066E+03  0.50004144E+04                                 7.382023                            5.623039      -0.169514       2.007733                    0.999476      22.251805      63.629434       0.604356       0.490219      -1.003399      -0.034149      -0.004651      -0.034400       0.048694      -0.054609      -0.077468       0.050439      -0.112994      -0.039816      -0.112103      -0.017611       0.129714              8.514596      10.644200       0.879439       1.800015       6.112996      -2.270868       8.786593           0.000005
           63              O       2.415162       9.226690       2.298426      -0.654228      44.242396 0.76961656E+03  0.20259312E+05                                10.067634                            8.750615      -0.169918       1.975360                    0.993574      29.901823      82.544903       0.623623       0.373108      -1.126829      -0.020679      -0.068914      -0.031796       0.078662      -0.023926      -0.040304      -0.061632       0.028308      -0.062798      -0.092737       0.037756       0.054981             11.141882      10.959626      -4.235906      -0.348197      14.528473       1.805491       7.937547          -0.000001
           64              O       3.977162       8.005607       3.307522      -0.707336      38.164072 0.66076769E+03  0.16759288E+05                                 8.992570                            7.996854       0.264393       2.090243                    0.997589      30.419538      82.684117       0.665393       0.362928      -1.133570      -0.100013      -0.077983      -0.016778       0.127928       0.027600      -0.011387      -0.066066       0.096465       0.112150      -0.102010       0.022264       0.079746              9.598992      11.835350       0.745893       3.335143       6.692597       1.151510      10.269028          -0.000004
           65              O       4.579620       7.303470      12.913837      -0.632995      30.200595 0.51629445E+03  0.12280840E+05                                 7.548154                            6.952528       0.626785       2.229500                    0.998177      28.489870      74.381839       0.733426       0.351091      -1.145875      -0.046344       0.069629       0.041221       0.093248       0.033426       0.023980      -0.039852       0.119640       0.096916      -0.099865       0.037208       0.062657              7.715064       6.050380      -0.300609       1.521912       6.140600       0.649306      10.954211          -0.000003
           66              O       5.231634       5.787351      14.352920      -0.666749      41.997803 0.76365001E+03  0.20047455E+05                                 9.694311                            8.683092      -0.083241       2.000127                    0.993797      29.966256      82.398732       0.630167       0.370242      -1.129888      -0.008783       0.032210       0.068150       0.075888      -0.016861       0.004033      -0.031756      -0.000336      -0.232529      -0.085608       0.024964       0.060645             10.636196       7.755147      -2.294377      -0.012566      16.438604       1.397130       7.714836           0.000000
           67              O       3.751814      11.363444      15.676687      -0.494600      26.766283 0.41502252E+03  0.94219428E+04                                 7.217777                            6.361328       0.010890       2.105125                    0.994183      25.471025      66.672045       0.737874       0.365641      -1.125340       0.042444      -0.084547       0.005667       0.094772      -0.057892      -0.014437       0.038823      -0.147356      -0.163456      -0.066749      -0.063478       0.130227              7.919397       6.528606      -2.326831       0.214103      12.057425       0.122983       5.172158           0.000002
           68              O       3.814716       3.603994       0.960442      -0.522821      24.671986 0.39253602E+03  0.87862186E+04                                 6.732573                            6.111215       0.105975       2.115362                    0.996906      25.886221      67.231350       0.766967       0.356785      -1.132515      -0.029133       0.098443      -0.021056       0.104800      -0.063768       0.012161       0.047933      -0.191693      -0.151014      -0.104002      -0.045398       0.149400              7.116105       5.267562      -1.685942       0.310428      11.065594       0.276188       5.015159           0.000003
           69              O       2.442221       9.766298       5.424759      -0.716661      47.720494 0.79895733E+03  0.21252252E+05                                10.588986                            8.897783      -0.111257       1.967283                    0.995831      31.274714      87.092891       0.619660       0.371596      -1.126756      -0.010859      -0.071496       0.064567       0.096946       0.032314      -0.012192       0.047615      -0.002355      -0.085655      -0.068803       0.011544       0.057258             11.801467      12.039915       4.814065      -1.982481      11.585209      -3.215243      11.779276          -0.000005
           70              O       7.972830       8.592506       4.938062      -0.669899      48.346904 0.68826353E+03  0.17619699E+05                                10.611332                            8.205185       0.077108       2.047171                    0.996217      29.689798      80.839343       0.652243       0.366820      -1.131566       0.098329      -0.025791       0.016397       0.102969      -0.045528      -0.018870       0.056534      -0.016153       0.000737      -0.061025      -0.023313       0.084338             12.463536      14.754057      -0.314721       7.173656       7.139744      -0.904414      15.496807          -0.000003
           71              O       3.863126       9.093362       7.473439      -0.514945      26.448564 0.37976217E+03  0.84268608E+04                                 7.080426                            5.996648       0.135955       2.129121                    0.997663      25.605940      66.127702       0.777348       0.355089      -1.134326      -0.052962      -0.086529       0.009275       0.101874       0.060137      -0.016557      -0.092194      -0.101056      -0.142343      -0.100451      -0.044979       0.145431              7.690598       7.434634       3.014178      -0.886497       9.222144      -2.640045       6.415014          -0.000009
           72              O       5.413391      10.382927       5.404065      -0.701367      49.917238 0.77883086E+03  0.20603135E+05                                10.956747                            8.808983      -0.159892       1.956947                    0.995061      30.975690      86.268541       0.619693       0.373628      -1.124240      -0.014990       0.059932       0.088214       0.107695       0.011318      -0.068654      -0.027190      -0.055657      -0.021084      -0.085677       0.013058       0.072619             12.719935       9.161057      -1.102506      -1.306564      14.616663       6.442548      14.382084          -0.000003
           73              O       4.153079      12.198452       5.307705      -0.685839      34.522217 0.56313880E+03  0.13679718E+05                                 8.300362                            7.267138       0.489133       2.178282                    0.998427      29.073795      76.536554       0.716971       0.351676      -1.146185       0.060079       0.014446       0.060186       0.086259      -0.014193      -0.034506      -0.050882       0.022087      -0.056613      -0.075192       0.026204       0.048988              8.803868       9.962678      -0.776916       3.167593       7.708428       0.718873       8.740498          -0.000006
           74              O       2.719673       2.974048       6.835250      -0.499987      22.102983 0.32840317E+03  0.70041400E+04                                 6.149279                            5.509729       0.491683       2.257544                    0.998557      24.681347      61.820911       0.828465       0.346645      -1.144937       0.081804      -0.039793       0.035962       0.097819      -0.038866       0.111938      -0.007984       0.119576      -0.084873      -0.104093      -0.048715       0.152808              6.274163       6.888825      -1.449248       1.781453       6.444551       0.160906       5.489113          -0.000007
           75              O       7.565777      10.656307       3.142446      -0.739356      46.948739 0.79085339E+03  0.21008760E+05                                10.450242                            8.832102      -0.039136       1.972926                    0.998021      31.953907      89.280374       0.623359       0.369882      -1.126684      -0.024277       0.035122      -0.039937       0.058463      -0.075381      -0.047592       0.000294      -0.115429       0.099432      -0.123252       0.035000       0.088251             11.644319      10.647046       0.479580      -0.515537       9.429755      -4.382070      14.856157          -0.000002
           76              O       6.791711       0.527350       1.765444      -0.624023      36.777390 0.56452273E+03  0.13727421E+05                                 8.770697                            7.357153       0.394221       2.171336                    0.996664      28.182643      74.328892       0.700534       0.359558      -1.139380      -0.058627       0.003668      -0.095240       0.111899      -0.005484      -0.048170       0.028138       0.001297      -0.139082      -0.076170       0.018008       0.058162              9.851787      13.798895       2.441263      -0.321624       8.775620      -1.917465       6.980847           0.000002
           77              O       4.856784      10.703488       2.608832      -0.814878      57.330686 0.99165050E+03  0.27841379E+05                                11.924207                            9.880702      -0.306860       1.870051                    0.998365      34.129627      97.638275       0.590916       0.369189      -1.128610       0.076045       0.040413      -0.141453       0.165605       0.037431      -0.017418       0.007681      -0.020517       0.141194      -0.065396       0.014739       0.050657             13.533842      12.969463       0.822492      -4.441066       9.021384      -2.832538      18.610681          -0.000000
           78              O       9.053080       4.890292      13.498316      -0.654224      44.242314 0.76961352E+03  0.20259213E+05                                10.067625                            8.750599      -0.169923       1.975359                    0.993574      29.901760      82.544697       0.623623       0.373108      -1.126829       0.020682       0.068910       0.031795       0.078659      -0.023927      -0.040306      -0.061633       0.028307      -0.062792      -0.092738       0.037756       0.054983             11.141876      10.959610      -4.235917      -0.348186      14.528483       1.805469       7.937536          -0.000001
           79              O       7.491080       6.111375      12.489220      -0.707341      38.163436 0.66074621E+03  0.16758595E+05                                 8.992439                            7.996694       0.264284       2.090214                    0.997589      30.419211      82.682663       0.665404       0.362926      -1.133573       0.100023       0.077964       0.016782       0.127924       0.027630      -0.011388      -0.066057       0.096448       0.112136      -0.102004       0.022254       0.079750              9.598882      11.835346       0.745887       3.335192       6.692436       1.151467      10.268865          -0.000004
           80              O       6.888622       6.813512       2.882905      -0.633008      30.201494 0.51631486E+03  0.12281451E+05                                 7.548316                            6.952677       0.626900       2.229533                    0.998174      28.490274      74.383364       0.733416       0.351092      -1.145873       0.046339      -0.069644      -0.041220       0.093256       0.033435       0.023980      -0.039878       0.119699       0.096895      -0.099905       0.037230       0.062675              7.715224       6.050521      -0.300572       1.522009       6.140690       0.649277      10.954460          -0.000002
           81              O       6.236608       8.329631       1.443822      -0.666753      41.998488 0.76366222E+03  0.20047851E+05                                 9.694399                            8.683145      -0.083189       2.000134                    0.993799      29.966489      82.399451       0.630167       0.370241      -1.129890       0.008780      -0.032217      -0.068136       0.075878      -0.016862       0.004033      -0.031765      -0.000329      -0.232510      -0.085607       0.024962       0.060645             10.636314       7.755220      -2.294412      -0.012557      16.438874       1.397214       7.714848           0.000000
           82              O       7.716428       2.753538       0.120055      -0.494601      26.766301 0.41502273E+03  0.94219485E+04                                 7.217779                            6.361328       0.010895       2.105127                    0.994183      25.471035      66.672066       0.737874       0.365641      -1.125340      -0.042445       0.084547      -0.005667       0.094773      -0.057891      -0.014437       0.038823      -0.147357      -0.163455      -0.066749      -0.063478       0.130227              7.919400       6.528610      -2.326831       0.214108      12.057431       0.122970       5.172159           0.000002
           83              O       7.653526      10.512988      14.836300      -0.522822      24.672017 0.39253663E+03  0.87862359E+04                                 6.732580                            6.111221       0.105974       2.115362                    0.996906      25.886237      67.231413       0.766967       0.356785      -1.132515       0.029133      -0.098443       0.021057       0.104800      -0.063769       0.012161       0.047933      -0.191694      -0.151015      -0.104002      -0.045398       0.149401              7.116112       5.267567      -1.685942       0.310427      11.065607       0.276198       5.015162           0.000003
           84              O       9.026021       4.350684      10.371983      -0.716655      47.720227 0.79895011E+03  0.21252012E+05                                10.588953                            8.897745      -0.111267       1.967282                    0.995831      31.274568      87.092392       0.619661       0.371596      -1.126756       0.010860       0.071493      -0.064565       0.096942       0.032314      -0.012191       0.047614      -0.002347      -0.085660      -0.068803       0.011545       0.057257             11.801440      12.039887       4.814067      -1.982481      11.585207      -3.215253      11.779225          -0.000005
           85              O       3.495412       5.524476      10.858680      -0.669910      48.346333 0.68825239E+03  0.17619293E+05                                10.611105                            8.205006       0.077133       2.047167                    0.996220      29.689800      80.838336       0.652265       0.366810      -1.131577      -0.098337       0.025782      -0.016398       0.102975      -0.045523      -0.018877       0.056543      -0.016185       0.000778      -0.061021      -0.023329       0.084350             12.463264      14.753813      -0.314584       7.173502       7.139563      -0.904277      15.496415          -0.000003
           86              O       7.605116       5.023620       8.323303      -0.514943      26.448593 0.37976261E+03  0.84268734E+04                                 7.080434                            5.996655       0.135940       2.129117                    0.997663      25.605931      66.127701       0.777347       0.355089      -1.134326       0.052959       0.086527      -0.009274       0.101871       0.060137      -0.016559      -0.092193      -0.101051      -0.142347      -0.100451      -0.044978       0.145430              7.690608       7.434645       3.014186      -0.886506       9.222156      -2.640051       6.415025          -0.000009
           87              O       6.054851       3.734055      10.392677      -0.701385      49.922382 0.77893277E+03  0.20606559E+05                                10.957570                            8.809624      -0.160549       1.956716                    0.995057      30.977510      86.275873       0.619661       0.373634      -1.124233       0.014989      -0.059935      -0.088216       0.107698       0.011317      -0.068643      -0.027179      -0.055682      -0.021144      -0.085675       0.013074       0.072601             12.720918       9.161770      -1.102506      -1.306545      14.617826       6.443064      14.383157          -0.000003
           88              O       7.315163       1.918530      10.489037      -0.685839      34.522561 0.56314508E+03  0.13679914E+05                                 8.300430                            7.267189       0.489130       2.178280                    0.998427      29.073883      76.536998       0.716967       0.351677      -1.146184      -0.060082      -0.014443      -0.060185       0.086260      -0.014190      -0.034506      -0.050882       0.022093      -0.056607      -0.075191       0.026200       0.048990              8.803942       9.962751      -0.776934       3.167628       7.708507       0.718874       8.740567          -0.000006
           89              O       8.748569      11.142934       8.961492      -0.499989      22.103077 0.32840503E+03  0.70041906E+04                                 6.149300                            5.509748       0.491675       2.257541                    0.998557      24.681391      61.821095       0.828463       0.346645      -1.144936      -0.081804       0.039794      -0.035961       0.097820      -0.038867       0.111939      -0.007983       0.119577      -0.084873      -0.104094      -0.048715       0.152809              6.274183       6.888844      -1.449253       1.781459       6.444574       0.160906       5.489132          -0.000007
           90              O       3.902465       3.460675      12.654296      -0.739363      46.949484 0.79087331E+03  0.21009422E+05                                10.450367                            8.832228      -0.039089       1.972941                    0.998024      31.954165      89.281387       0.623353       0.369883      -1.126683       0.024271      -0.035128       0.039940       0.058466      -0.075401      -0.047569       0.000318      -0.115445       0.099427      -0.123254       0.034978       0.088276             11.644448      10.647113       0.479461      -0.515436       9.429850      -4.382073      14.856381          -0.000002
           91              O       4.676531      13.589632      14.031298      -0.624028      36.777520 0.56452678E+03  0.13727544E+05                                 8.770715                            7.357177       0.394227       2.171336                    0.996664      28.182738      74.329205       0.700533       0.359558      -1.139381       0.058628      -0.003668       0.095238       0.111897      -0.005483      -0.048169       0.028137       0.001299      -0.139081      -0.076169       0.018008       0.058161              9.851798      13.798894       2.441244      -0.321607       8.775632      -1.917468       6.980869           0.000002
           92              O       6.611458       3.413494      13.187910      -0.814843      57.329370 0.99162249E+03  0.27840397E+05                                11.924067                            9.880600      -0.306880       1.870053                    0.998366      34.129029      97.636230       0.590916       0.369191      -1.128608      -0.076070      -0.040396       0.141442       0.165603       0.037408      -0.017413       0.007667      -0.020522       0.141154      -0.065365       0.014722       0.050643             13.533676      12.969246       0.822560      -4.441151       9.021284      -2.832445      18.610499          -0.000000

******************************************************
Auxiliary information for the entire system
The total spin magnetic moment of the unit cell is   -0.000045
The total net atomic charge of the unit cell is   -0.000001
Accuracy of reproducing the electrostatic potential in the unit cell:
  The inner radius (bohr) =    5.0000
  The outer radius (bohr) =   12.0000
  Valid grid points have density less than (e/(bohr^3)) =    0.0001
  The number of valid grid points were=        20040
  The rms potential error without charges in kcal/mol is=     10.97084
  The rms potential error with partial charges in kcal/mol is=      1.73800
  The RRMSE value at monopole order=      0.15842
  The rms potential error with partial charges and cloud penetration in kcal/mol is=      1.74614
  The RRMSE value at monopole order with cloud penetration is=      0.15916
  The rms potential error with partial charges and atomic dipoles in kcal/mol is=      0.51416
  The RRMSE value at dipole order=      0.04687
  The rms potential error with partial charges, atomic dipoles and cloud penetration in kcal/mol is=      0.49936
  The RRMSE value at dipole order with cloud penetration=      0.04552

******************************************************
The electron densities and ab initio electrostatic potential were computed in VASP using the PBE functional and
projector augmented wave method. See the main text of the journal article for a description of computational details.
The atomic charges, dipoles, and quadrupoles were computed with the DDEC6 method as described in
(a) T. A. Manz and N. Gabaldon Limas, RSC Adv. 6 (2016) 47771-47801 DOI: 10.1039/c6ra04656h
(b) N. Gabaldon Limas and T. A. Manz, RSC Adv. 8 (2018) 2678-2707 DOI: 10.1039/c7ra11829e.
For each atom in the material, the electron cloud parameters were fit to the spherically averaged atom-in-material
electron density using radial positions for which this density was between 10^-4 and 10^-2 electrons per cubic bohr.
The polarizabilities, dispersion coefficients, and quantum Drude oscillator (QDO) parameters were fit using the MCLF method.
The magnetic structure of the system was optimized in VASP from the default ferromagnetic initial guess using spin polarization.
The atomic spin moments (ASMs) were computed on this optimized magnetic structure using the DDEC6 partition as inputs
to the method of T. A. Manz and D. S. Sholl, J. Chem. Theory Comput. 7 (2011) 4146-4164 DOI: 10.1021/ct200539n.
The RMSE and RRMSE were computed using a uniform grid with Ewald summation.
