# Supplementary material for: A collection of forcefield precursors for metal–organic frameworks
Source: RSC Adv. 2019 Nov 13;9(63):36492–507. doi: 10.1039/c9ra07327b (PMC9075174; doi:10.1039/c9ra07327b)
Supplement: RA-009-C9RA07327B-s6280 [file RA-009-C9RA07327B-s6280.xyz]

  180
jmolscript: load "" {1 1 1} spacegroup "x,y,z" unitcell [{     12.580000     0.000000     0.000000 }, {      6.289995    12.281472     0.000000 }, {      6.289950     0.000033    16.783041 }]
Ag    15.329183     4.155345    16.339969     0.227794
Ag    12.975717     1.985455    16.339969     0.227935
Ag    12.975739     4.155331     8.834593     0.228258
Ag    15.329206     1.985440     8.834593     0.228163
Ag     9.830762     8.126160     0.443072     0.227798
Ag    12.184228    10.296050     0.443072     0.227930
Ag    12.184206     8.126174     7.948448     0.228258
Ag     9.830739    10.296065     7.948448     0.228165
H     10.973527     3.063003     1.768933     0.079574
H     12.858011     1.871700     1.993825     0.115103
H     10.222497    11.834431     2.215361     0.098540
H     17.430803     2.797748    14.705301     0.098550
H      2.115949     0.842513     2.128090     0.117333
H      6.783091     1.631009    14.832852     0.111341
H     16.790476    11.846738    15.141660     0.083875
H      8.564419     0.712355    14.980542     0.116663
H      4.751459     3.077740     1.768933     0.079404
H     15.446974     4.269044     1.993825     0.115322
H     11.792483     6.587786     2.215361     0.098487
H     10.874107     3.343046    14.705301     0.098905
H     13.609036     5.298231     2.128090     0.117602
H      8.941818     4.509786    14.832852     0.112914
H     17.804426     6.575530    15.141660     0.084879
H     19.740489     5.428440    14.980542     0.116701
H     11.041445     3.063012     6.622588     0.079497
H      9.156962     1.871709     6.397695     0.115630
H     11.792469    11.834439     6.176159     0.098999
H     10.874120     2.797740    10.469261     0.099221
H      7.319025     0.842521     6.263431     0.117740
H      8.941833     1.631000    10.341710     0.112396
H     11.514439    11.846728    10.032902     0.084938
H      7.160505     0.712345    10.194019     0.115991
H      4.683513     3.077750     6.622588     0.079640
H      6.567997     4.269052     6.397695     0.114349
H     10.222487     6.587794     6.176159     0.098543
H     17.430815     3.343037    10.469261     0.098518
H      8.405935     5.298239     6.263431     0.116816
H      6.783103     4.509777    10.341710     0.111755
H     10.500493     6.575520    10.032902     0.084071
H      8.564431     5.428431    10.194019     0.115449
H     14.186418     9.218502    15.014108     0.079573
H     12.301934    10.409805    14.789216     0.115102
H     14.937448     0.447074    14.567680     0.098539
H      7.729142     9.483757     2.077740     0.098549
H     23.043996    11.438992    14.654951     0.117333
H     18.376854    10.650496     1.950189     0.111340
H      8.369469     0.434767     1.641381     0.083875
H     16.595526    11.569150     1.802499     0.116663
H     20.408486     9.203765    15.014108     0.079401
H      9.712971     8.012461    14.789216     0.115319
H     13.367462     5.693719    14.567680     0.098483
H     14.285838     8.938459     2.077740     0.098902
H     11.550909     6.983274    14.654951     0.117599
H     16.218127     7.771719     1.950189     0.112911
H      7.355519     5.705975     1.641381     0.084874
H      5.419456     6.853065     1.802499     0.116698
H     14.118500     9.218493    10.160453     0.079498
H     16.002983    10.409796    10.385346     0.115631
H     13.367476     0.447066    10.606882     0.098999
H     14.285825     9.483765     6.313780     0.099222
H     17.840920    11.438984    10.519610     0.117740
H     16.218112    10.650505     6.441331     0.112397
H     13.645506     0.434777     6.750139     0.084938
H     17.999440    11.569160     6.589022     0.115991
H     20.476432     9.203755    10.160453     0.079641
H     18.591948     8.012453    10.385346     0.114350
H     14.937458     5.693711    10.606882     0.098543
H      7.729130     8.938468     6.313780     0.098519
H     16.754010     6.983266    10.519610     0.116817
H     18.376842     7.771728     6.441331     0.111756
H     14.659452     5.705985     6.750139     0.084072
H     16.595514     6.853074     6.589022     0.115449
C     13.255545     1.621154     0.023496     0.086700
C      1.925997     0.876897     0.133593     0.096665
C     11.393702     2.753508     0.999598     0.049109
C     12.538482     2.060833     1.141247    -0.204847
C      9.896677    12.080059     1.376209     0.077034
C     17.780525     2.608615    15.547809     0.076237
C      2.500900     0.545300     1.335930    -0.192469
C     18.955497     1.913484    15.621655    -0.203918
C     16.337594    12.062893    15.927106     0.046548
C      8.891497     0.491290    15.823051    -0.193121
C      2.469452     4.519582     0.023496     0.086827
C     13.798999     5.263839     0.133593     0.095377
C      4.331290     3.387232     0.999598     0.049198
C      3.186509     4.079907     1.141247    -0.204193
C     12.118307     6.342155     1.376209     0.076600
C     10.524380     3.532182    15.547809     0.077752
C     13.224090     5.595441     1.335930    -0.192151
C      9.349408     4.227313    15.621655    -0.206209
C     18.257304     6.359378    15.927106     0.043148
C     19.413407     5.649508    15.823051    -0.190561
C      8.759428     1.621171     8.368024     0.086174
C      7.508977     0.876913     8.257927     0.097352
C     10.621271     2.753521     7.391923     0.049122
C      9.476492     2.060845     7.250274    -0.205626
C     12.118288    12.080070     7.015311     0.076861
C     10.524398     2.608604     9.626752     0.075649
C      6.934075     0.545311     7.055590    -0.192494
C      9.349427     1.913472     9.552907    -0.205088
C     11.967322    12.062880     9.247456     0.044697
C      6.833428     0.491277     9.351510    -0.191291
C      6.965519     4.519598     8.368024     0.087888
C      8.215971     5.263855     8.257927     0.096253
C      5.103683     3.387245     7.391923     0.049834
C      6.248463     4.079919     7.250274    -0.204344
C      9.896663     6.342166     7.015311     0.076848
C     17.780542     3.532170     9.626752     0.077879
C      8.790881     5.595453     7.055590    -0.191194
C      6.375514     4.227301     9.552907    -0.205909
C     10.047616     6.359364     9.247456     0.045632
C      8.891514     5.649496     9.351510    -0.190184
C      5.614450    10.660318    -0.023496     0.086712
C     23.233948    11.404608    16.649448     0.096678
C     13.766243     9.527997    15.783443     0.049114
C     12.621463    10.220672    15.641794    -0.204839
C     15.263268     0.201446    15.406832     0.077036
C      7.379420     9.672890     1.235232     0.076240
C     22.659045    11.736205    15.447111    -0.192463
C      6.204448    10.368021     1.161386    -0.203912
C      8.822351     0.218612     0.855935     0.046549
C     16.268448    11.790215     0.959990    -0.193117
C     16.400543     7.761890    -0.023496     0.086864
C     11.360946     7.017666    16.649448     0.095415
C     20.828655     8.894273    15.783443     0.049204
C     21.973436     8.201598    15.641794    -0.204176
C     13.041638     5.939350    15.406832     0.076607
C     14.635565     8.749323     1.235232     0.077758
C     11.935855     6.686064    15.447111    -0.192135
C     15.810537     8.054192     1.161386    -0.206193
C      6.902641     5.922127     0.855935     0.043159
C      5.746538     6.631997     0.959990    -0.190548
C     16.400517    10.660334     8.415017     0.086170
C     17.650968    11.404592     8.525114     0.097347
C     14.538674     9.527984     9.391118     0.049121
C     15.683453    10.220660     9.532767    -0.205628
C     13.041657     0.201435     9.767730     0.076862
C     14.635547     9.672901     7.156289     0.075645
C     18.225870    11.736194     9.727451    -0.192495
C     15.810518    10.368033     7.230134    -0.205093
C     13.192623     0.218625     7.535585     0.044694
C     18.326517    11.790228     7.431531    -0.191295
C     18.194426     7.761907     8.415017     0.087876
C     16.943974     7.017650     8.525114     0.096241
C     20.056262     8.894260     9.391118     0.049833
C     18.911482     8.201586     9.532767    -0.204348
C     15.263282     5.939339     9.767730     0.076848
C      7.379403     8.749335     7.156289     0.077874
C     16.369064     6.686052     9.727451    -0.191197
C     18.784431     8.054204     7.230134    -0.205916
C     15.112329     5.922141     7.535585     0.045626
C     16.268431     6.632009     7.431531    -0.190190
C     14.152459     3.070394    13.355944     0.517125
C     14.152464     3.070391    11.818617     0.517205
C     11.007486     9.211111     3.427097     0.517125
C     11.007481     9.211114     4.964424     0.517206
N     17.116297     3.025450    16.606819    -0.172971
N     10.568452    11.658065     0.299074    -0.187454
N     11.188601     3.115351    16.606819    -0.174953
N     11.446538     6.764144     0.299074    -0.186415
N     11.188625     3.025435     8.567742    -0.173388
N     11.446513    11.658080     8.092447    -0.186997
N     17.116321     3.115335     8.567742    -0.175297
N     10.568431     6.764159     8.092447    -0.187189
N      8.043648     9.256055     0.176222    -0.172956
N     14.591493     0.623440    16.483967    -0.187450
N     13.971344     9.166154     0.176222    -0.174913
N     13.713407     5.517361    16.483967    -0.186375
N     13.971320     9.256070     8.215299    -0.173397
N     13.713432     0.623425     8.690594    -0.186997
N      8.043624     9.166170     8.215299    -0.175313
N     14.591514     5.517346     8.690594    -0.187200
O     15.082119     3.642712    13.905756    -0.585216
O     13.222796     2.498079    13.905756    -0.585942
O     13.222803     3.642707    11.268805    -0.585715
O     15.082127     2.498074    11.268805    -0.585562
O     10.077826     8.638793     2.877285    -0.585217
O     11.937149     9.783426     2.877285    -0.585943
O     11.937142     8.638798     5.514236    -0.585718
O     10.077818     9.783431     5.514236    -0.585561

The following XYZ coordinates are in angstroms. Other properties are in atomic units.
The sperically averaged electron density of each atom fit to a function of the form exp(a - br)
eigen_1, eigen_2 and eigen_3 are the three eigenvalues of traceless quadrupole moment tensor
  atom number  atomic symbol              X              Y              Z     net charge C6 coefficient C8 coefficient C10 coefficient fluctuating dipole atomic polarizability isotropic forcefield polarizability              a              b squared Pearson coefficient          <r^3>          <r^4>         wp_QDO          m_QDO          q_QDO       dipole_x       dipole_y       dipole_z         dipole            Qxy            Qxz            Qyz     Q(x^2-y^2)  Q(3z^2 - R^2)        eigen_1        eigen_2        eigen_3 static polarizability      alpha(xx)      alpha(xy)      alpha(xz)      alpha(yy)      alpha(yz)      alpha(zz) atomic spin moment
            1             Ag      15.329183       4.155345      16.339969       0.227794     254.373505 0.59777209E+04  0.24588849E+06                                31.817328                           25.560206       1.054511       1.967149                    0.999008      91.847144     255.384247       0.363312       0.409849      -1.175909       0.015769      -0.007209      -0.210650       0.211362      -0.023050      -0.027215      -0.021402       0.030129       0.041416      -0.050748       0.012399       0.038349             40.418747      58.632650     -22.557909       3.158049      42.960049       2.352195      19.663541           0.000038
            2             Ag      12.975717       1.985455      16.339969       0.227935     254.449555 0.59784030E+04  0.24592822E+06                                31.825280                           25.563086       1.053472       1.966830                    0.999004      91.850346     255.415015       0.363254       0.409895      -1.175854      -0.015959       0.007151      -0.210587       0.211312      -0.022820       0.027027       0.021104       0.030192       0.041237      -0.050291       0.012136       0.038155             40.433385      58.654795     -22.574475      -3.162298      42.978353      -2.349307      19.667005           0.000039
            3             Ag      12.975739       4.155331       8.834593       0.228258     254.343179 0.59758251E+04  0.24579231E+06                                31.816177                           25.557115       1.052875       1.966795                    0.999007      91.831760     255.336431       0.363311       0.409880      -1.175880      -0.014903      -0.006503       0.210909       0.211535       0.023427      -0.027321       0.021442       0.030888       0.039959      -0.051121       0.012654       0.038467             40.421473      58.639063      22.567408       3.159260      42.964379      -2.349756      19.660979          -0.000061
            4             Ag      15.329206       1.985440       8.834593       0.228163     254.333743 0.59757432E+04  0.24578833E+06                                31.814870                           25.556893       1.052413       1.966713                    0.999003      91.832689     255.339457       0.363313       0.409879      -1.175880       0.015770       0.007329       0.210668       0.211384       0.022932       0.027456      -0.021603       0.032394       0.040321      -0.051183       0.012196       0.038986             40.418469      58.637417      22.563483      -3.162501      42.958350       2.347514      19.659639          -0.000061
            5             Ag       9.830762       8.126160       0.443072       0.227798     254.373095 0.59776858E+04  0.24588668E+06                                31.817297                           25.560125       1.054509       1.967150                    0.999008      91.846954     255.383516       0.363312       0.409849      -1.175909      -0.015768       0.007203       0.210646       0.211359      -0.023051      -0.027215      -0.021400       0.030129       0.041425      -0.050748       0.012397       0.038351             40.418801      58.632687     -22.558125       3.157974      42.960212       2.352215      19.663505           0.000038
            6             Ag      12.184228      10.296050       0.443072       0.227930     254.450257 0.59784464E+04  0.24593046E+06                                31.825335                           25.563184       1.053474       1.966829                    0.999004      91.850598     255.415978       0.363253       0.409895      -1.175853       0.015957      -0.007146       0.210588       0.211312      -0.022818       0.027027       0.021104       0.030193       0.041243      -0.050291       0.012135       0.038156             40.433372      58.654593     -22.574395      -3.162259      42.978476      -2.349348      19.667046           0.000039
            7             Ag      12.184206       8.126174       7.948448       0.228258     254.342637 0.59758128E+04  0.24579167E+06                                31.816132                           25.557088       1.052874       1.966796                    0.999007      91.831682     255.336116       0.363311       0.409880      -1.175880       0.014902       0.006505      -0.210904       0.211530       0.023426      -0.027320       0.021442       0.030886       0.039965      -0.051120       0.012654       0.038467             40.421398      58.638980      22.567326       3.159277      42.964263      -2.349739      19.660952          -0.000061
            8             Ag       9.830739      10.296065       7.948448       0.228165     254.332902 0.59757090E+04  0.24578656E+06                                31.814803                           25.556817       1.052410       1.966714                    0.999003      91.832483     255.338660       0.363314       0.409879      -1.175880      -0.015770      -0.007330      -0.210662       0.211379       0.022932       0.027455      -0.021603       0.032392       0.040328      -0.051183       0.012196       0.038987             40.418417      58.637412      22.563488      -3.162510      42.958251       2.347491      19.659588          -0.000060
            9              H      10.973527       3.063003       1.768933       0.079574       1.337938 0.10250838E+02  0.10571784E+03                                 1.915193                            1.804773      -1.027803       2.375619                    0.996821       3.598647       9.906091       0.498425       1.191563      -0.730920      -0.017168       0.015061       0.040552       0.046541      -0.010507      -0.001641       0.004088       0.009157       0.068484      -0.023015      -0.000506       0.023521              1.947854       1.865923      -0.247629      -0.451752       1.757320       0.337271       2.220319           0.000004
           10              H      12.858011       1.871700       1.993825       0.115103       1.056454 0.79481363E+01  0.76992246E+02                                 1.637621                            1.592332      -0.876791       2.458382                    0.999141       3.311550       8.862386       0.528556       1.196281      -0.729499       0.011175      -0.007587       0.030032       0.032930      -0.010671      -0.000137       0.000424       0.009092       0.044370      -0.018997       0.004193       0.014804              1.634333       1.563537      -0.148701       0.218531       1.452611      -0.147302       1.886852           0.000003
           11              H      10.222497      11.834431       2.215361       0.098540       1.164265 0.83600275E+01  0.82988426E+02                                 1.836452                            1.695784      -0.947725       2.428910                    0.998020       3.528284       9.935618       0.478334       1.289926      -0.707456       0.012696      -0.015028       0.043970       0.048171      -0.007820      -0.002018       0.001465       0.005027       0.049932      -0.016536      -0.000471       0.017007              1.915422       1.726669      -0.278456       0.468629       1.695630      -0.412416       2.323968           0.000002
           12              H      17.430803       2.797748      14.705301       0.098550       1.166116 0.84709409E+01  0.84283622E+02                                 1.824407                            1.696144      -1.065573       2.371059                    0.997051       3.573193      10.041220       0.483358       1.273577      -0.710417      -0.017670       0.009598      -0.043966       0.048347      -0.009476      -0.005279       0.001745       0.005278       0.048809      -0.018071       0.000019       0.018052              1.885799       1.827669      -0.178382       0.511597       1.536504      -0.254467       2.293224           0.000005
           13              H       2.115949       0.842513       2.128090       0.117333       1.042197 0.77936710E+01  0.75116453E+02                                 1.622832                            1.576495      -0.887671       2.457881                    0.998900       3.282926       8.759858       0.531421       1.195843      -0.729663      -0.012841       0.011064       0.029415       0.033949      -0.010649      -0.000040       0.001884       0.008500       0.047697      -0.019482       0.003422       0.016060              1.619613       1.576718      -0.193746      -0.202917       1.486712       0.159427       1.795408           0.000004
           14              H       6.783091       1.631009      14.832852       0.111341       1.044595 0.78793924E+01  0.76273393E+02                                 1.631284                            1.589294      -0.871606       2.456931                    0.999080       3.357104       9.024640       0.526355       1.202118      -0.727536       0.014304      -0.011600      -0.028301       0.033766      -0.010332       0.000087       0.001896       0.010270       0.045994      -0.019283       0.003799       0.015484              1.626875       1.634257      -0.192446      -0.217171       1.454142       0.146037       1.792226           0.000004
           15              H      16.790476      11.846738      15.141660       0.083875       1.363292 0.10391404E+02  0.10825295E+03                                 1.997786                            1.862659      -0.976270       2.405808                    0.997333       3.643902      10.303479       0.469588       1.252056      -0.717126       0.021095      -0.004726      -0.043305       0.048401      -0.007713      -0.004542      -0.002112       0.011903       0.064882      -0.020918      -0.001485       0.022403              2.047544       2.073399      -0.245469      -0.550268       1.711425       0.229850       2.357808           0.000001
           16              H       8.564419       0.712355      14.980542       0.116663       1.052431 0.79003645E+01  0.76606190E+02                                 1.647191                            1.597336      -0.975302       2.414406                    0.998083       3.358447       9.066392       0.521570       1.211091      -0.725436      -0.010861       0.009015      -0.029447       0.032655      -0.009820      -0.001706      -0.001162       0.015117       0.050226      -0.020849       0.003941       0.016908              1.650335       1.602000      -0.168845       0.214687       1.459461      -0.167837       1.889546           0.000004
           17              H       4.751459       3.077740       1.768933       0.079404       1.337377 0.10244176E+02  0.10560875E+03                                 1.912495                            1.802470      -1.020290       2.378550                    0.996913       3.598840       9.897621       0.499566       1.189297      -0.731429       0.017024      -0.015404       0.040736       0.046761      -0.010595       0.001755      -0.003999       0.009380       0.068448      -0.023121      -0.000390       0.023511              1.945030       1.863317      -0.247022       0.450649       1.755020      -0.336442       2.216754           0.000004
           18              H      15.446974       4.269044       1.993825       0.115322       1.057020 0.79534877E+01  0.77057613E+02                                 1.638184                            1.592833      -0.873418       2.459903                    0.999181       3.312449       8.865782       0.528486       1.196229      -0.729501      -0.011125       0.007636       0.030028       0.032920      -0.010852       0.000261      -0.000393       0.009135       0.043967      -0.019103       0.004428       0.014675              1.634899       1.563946      -0.148722      -0.218652       1.453055       0.147381       1.887697           0.000003
           19              H      11.792483       6.587786       2.215361       0.098487       1.164320 0.83589084E+01  0.82952125E+02                                 1.834143                            1.693822      -0.937935       2.432765                    0.998209       3.527784       9.923940       0.479525       1.287115      -0.708033      -0.012694       0.015055       0.043967       0.048175      -0.007990       0.001939      -0.001489       0.004881       0.050436      -0.016760      -0.000399       0.017159              1.912912       1.724551      -0.277853      -0.467623       1.693605       0.411545       2.320580           0.000002
           20              H      10.874107       3.343046      14.705301       0.098905       1.165242 0.84617581E+01  0.84161359E+02                                 1.822738                            1.694642      -1.067379       2.370659                    0.997063       3.570424      10.028456       0.483869       1.272701      -0.710607       0.017857      -0.009834      -0.043651       0.048177      -0.009453       0.005411      -0.001791       0.005661       0.049539      -0.018221      -0.000129       0.018350              1.884029       1.825884      -0.178175      -0.511021       1.535149       0.254225       2.291055           0.000006
           21              H      13.609036       5.298231       2.128090       0.117602       1.039227 0.77634574E+01  0.74732056E+02                                 1.617588                            1.571690      -0.875918       2.462518                    0.999018       3.278361       8.734372       0.533266       1.193191      -0.730269       0.012751      -0.011169       0.029476       0.034002      -0.010771      -0.000104      -0.001885       0.008815       0.047516      -0.019632       0.003643       0.015989              1.614331       1.571736      -0.192642       0.201680       1.482230      -0.158443       1.789027           0.000004
           22              H       8.941818       4.509786      14.832852       0.112914       1.042542 0.78667175E+01  0.76175542E+02                                 1.634774                            1.592599      -0.894852       2.448643                    0.998928       3.354673       9.041069       0.523159       1.209068      -0.725959      -0.013982       0.011122      -0.027373       0.032688      -0.010368      -0.000071      -0.002035       0.010198       0.046315      -0.019363       0.003748       0.015615              1.630366       1.637789      -0.193091       0.217759       1.457078      -0.146442       1.796230           0.000004
           23              H      17.804426       6.575530      15.141660       0.084879       1.358873 0.10353482E+02  0.10777380E+03                                 1.994726                            1.860266      -0.976905       2.406390                    0.997370       3.638530      10.288784       0.469444       1.253416      -0.716835      -0.021126       0.005087      -0.043046       0.048220      -0.007444       0.004461       0.002078       0.011640       0.064841      -0.020607      -0.001755       0.022362              2.044238       2.070184      -0.244768       0.548362       1.709309      -0.229027       2.353223           0.000002
           24              H      19.740489       5.428440      14.980542       0.116701       1.053087 0.79059413E+01  0.76674807E+02                                 1.647900                            1.597907      -0.978129       2.412860                    0.998095       3.359548       9.070617       0.521466       1.211102      -0.725425       0.010756      -0.008849      -0.029365       0.032500      -0.009863       0.001816       0.001198       0.014815       0.050626      -0.020867       0.003808       0.017059              1.651075       1.602674      -0.169043      -0.215033       1.459953       0.168080       1.890597           0.000004
           25              H      11.041445       3.063012       6.622588       0.079497       1.337159 0.10242300E+02  0.10559174E+03                                 1.912966                            1.802837      -1.021336       2.378272                    0.996921       3.598324       9.898506       0.499260       1.189999      -0.731271       0.017141       0.015049      -0.040884       0.046817       0.010537      -0.001817      -0.003952       0.009264       0.068216      -0.022998      -0.000438       0.023436              1.945543       1.863816       0.247150      -0.450850       1.755440      -0.336586       2.217373          -0.000000
           26              H       9.156962       1.871709       6.397695       0.115630       1.054798 0.79328051E+01  0.76806970E+02                                 1.635858                            1.590749      -0.873753       2.460097                    0.999120       3.309470       8.854820       0.528840       1.196212      -0.729506      -0.011248      -0.007957      -0.029967       0.032983       0.010879      -0.000238      -0.000373       0.009211       0.044756      -0.019274       0.004339       0.014935              1.632552       1.561968       0.148402       0.217953       1.451300       0.146919       1.884389          -0.000003
           27              H      11.792469      11.834439       6.176159       0.098999       1.165534 0.83734540E+01  0.83186743E+02                                 1.840788                            1.699455      -0.950820       2.428509                    0.998016       3.532224       9.962992       0.476662       1.293439      -0.706705      -0.012372      -0.015045      -0.043816       0.047951       0.007951      -0.001919      -0.001562       0.005005       0.050134      -0.016691      -0.000378       0.017069              1.920155       1.730739       0.279585       0.470352       1.699618       0.414006       2.330109           0.000000
           28              H      10.874120       2.797740      10.469261       0.099221       1.165251 0.84646610E+01  0.84222104E+02                                 1.825126                            1.696782      -1.077448       2.366814                    0.996920       3.572219      10.044998       0.482632       1.275480      -0.710012       0.017536       0.009720       0.043928       0.048287       0.009421      -0.005228      -0.002004       0.005268       0.048368      -0.017919      -0.000051       0.017970              1.886549       1.828482       0.178552       0.511931       1.537076       0.254650       2.294088          -0.000001
           29              H       7.319025       0.842521       6.263431       0.117740       1.041039 0.77820483E+01  0.74969220E+02                                 1.620780                            1.574634      -0.886104       2.458286                    0.998936       3.281200       8.750439       0.532133       1.194804      -0.729892       0.012910       0.011070      -0.029414       0.033977       0.010636       0.000024      -0.001743       0.008642       0.047602      -0.019474       0.003473       0.016000              1.617535       1.574798       0.193332      -0.202453       1.484973      -0.159052       1.792833          -0.000002
           30              H       8.941833       1.631000      10.341710       0.112396       1.044688 0.78866422E+01  0.76412438E+02                                 1.636449                            1.594150      -0.893970       2.448307                    0.998935       3.358770       9.053032       0.523163       1.208363      -0.726106      -0.013999      -0.011274       0.027728       0.033044       0.010430       0.000141      -0.002038       0.010034       0.046194      -0.019366       0.003795       0.015571              1.632052       1.639554       0.193465      -0.218163       1.458456      -0.146705       1.798145          -0.000003
           31              H      11.514439      11.846728      10.032902       0.084938       1.361579 0.10376227E+02  0.10806233E+03                                 1.996779                            1.861798      -0.979160       2.405255                    0.997382       3.640371      10.294119       0.469477       1.252729      -0.716983      -0.020854      -0.004746       0.042905       0.047940       0.007589      -0.004599       0.002097       0.011960       0.065145      -0.020880      -0.001626       0.022506              2.046491       2.072404       0.245293      -0.549812       1.710661      -0.229661       2.356409          -0.000000
           32              H       7.160505       0.712345      10.194019       0.115991       1.054364 0.79175141E+01  0.76803874E+02                                 1.648025                            1.598112      -0.970079       2.415688                    0.998105       3.362344       9.074816       0.521981       1.209642      -0.725750       0.010902       0.009151       0.029589       0.032834       0.009907      -0.001631       0.001129       0.015153       0.050923      -0.021038       0.003914       0.017124              1.651185       1.602947       0.169060       0.214840       1.460171       0.167955       1.890436          -0.000003
           33              H       4.683513       3.077750       6.622588       0.079640       1.342529 0.10293955E+02  0.10627959E+03                                 1.919901                            1.808776      -1.035462       2.372023                    0.996723       3.604343       9.928957       0.497760       1.191842      -0.730839      -0.017007      -0.015037      -0.040549       0.046472       0.010700       0.001858       0.004025       0.009364       0.068632      -0.023240      -0.000361       0.023600              1.952796       1.870490       0.248741       0.453751       1.761408       0.338795       2.226490          -0.000000
           34              H       6.567997       4.269052       6.397695       0.114349       1.057146 0.79524526E+01  0.77017885E+02                                 1.635470                            1.590451      -0.860592       2.464475                    0.999245       3.313832       8.857555       0.530206       1.192809      -0.730282       0.011008       0.008202      -0.030482       0.033431       0.010878       0.000093       0.000569       0.009210       0.044472      -0.019230       0.004385       0.014844              1.632128       1.561633       0.148349      -0.217812       1.451012      -0.146836       1.883739          -0.000003
           35              H      10.222487       6.587794       6.176159       0.098543       1.162937 0.83487214E+01  0.82841398E+02                                 1.834395                            1.694156      -0.941788       2.431583                    0.998111       3.526201       9.925022       0.478807       1.289194      -0.707614       0.012551       0.015126      -0.043931       0.048128       0.007982       0.001904       0.001542       0.004898       0.050553      -0.016776      -0.000423       0.017198              1.913131       1.724834       0.277881      -0.467549       1.693902      -0.411496       2.320657           0.000000
           36              H      17.430815       3.343037      10.469261       0.098518       1.165737 0.84662926E+01  0.84216382E+02                                 1.823113                            1.694974      -1.066897       2.370647                    0.996968       3.571901      10.032668       0.483881       1.272518      -0.710644      -0.017689      -0.009972       0.043957       0.048420       0.009394       0.005264       0.001927       0.005564       0.049376      -0.018104      -0.000154       0.018258              1.884426       1.826295       0.178191      -0.511112       1.535459      -0.254239       2.291525          -0.000000
           37              H       8.405935       5.298239       6.263431       0.116816       1.042419 0.77931569E+01  0.75091528E+02                                 1.621138                            1.574871      -0.875667       2.462501                    0.999034       3.283221       8.752347       0.532624       1.193460      -0.730209      -0.012902      -0.011194      -0.029750       0.034305       0.010826       0.000158       0.001824       0.008939       0.047783      -0.019733       0.003642       0.016091              1.617920       1.575039       0.193427       0.202721       1.485203       0.159262       1.793518          -0.000002
           38              H       6.783103       4.509777      10.341710       0.111755       1.043231 0.78678496E+01  0.76142015E+02                                 1.630684                            1.588812      -0.873797       2.456244                    0.999044       3.355412       9.022127       0.526038       1.203152      -0.727300       0.014265       0.011544       0.027825       0.033331       0.010329      -0.000030       0.002159       0.010404       0.046475      -0.019409       0.003716       0.015693              1.626262       1.633754       0.192295       0.216777       1.453768       0.145784       1.791263          -0.000003
           39              H      10.500493       6.575520      10.032902       0.084071       1.363993 0.10399379E+02  0.10836651E+03                                 1.999304                            1.864032      -0.979360       2.404739                    0.997325       3.644643      10.310039       0.469124       1.252941      -0.716935       0.021486       0.005170       0.043012       0.048358       0.007496       0.004557      -0.002060       0.011637       0.065407      -0.020744      -0.001828       0.022572              2.049105       2.075040       0.245753       0.550807       1.712680       0.230069       2.359595          -0.000000
           40              H       8.564431       5.428431      10.194019       0.115449       1.055535 0.79281911E+01  0.76932618E+02                                 1.649298                            1.599233      -0.974450       2.413892                    0.998101       3.363633       9.079494       0.521782       1.209708      -0.725747      -0.010950      -0.009102       0.029857       0.033079       0.009836       0.001567      -0.001081       0.015017       0.050752      -0.020907       0.003851       0.017056              1.652467       1.603932       0.169224      -0.215328       1.461101      -0.168313       1.892369          -0.000002
           41              H      14.186418       9.218502      15.014108       0.079573       1.337940 0.10250859E+02  0.10571807E+03                                 1.915193                            1.804773      -1.027800       2.375620                    0.996821       3.598649       9.906088       0.498426       1.191561      -0.730921       0.017167      -0.015062      -0.040552       0.046541      -0.010506      -0.001641       0.004089       0.009157       0.068484      -0.023015      -0.000506       0.023521              1.947854       1.865923      -0.247629      -0.451752       1.757320       0.337271       2.220319           0.000004
           42              H      12.301934      10.409805      14.789216       0.115102       1.056456 0.79481467E+01  0.76992326E+02                                 1.637619                            1.592329      -0.876791       2.458380                    0.999141       3.311549       8.862365       0.528559       1.196275      -0.729500      -0.011175       0.007586      -0.030031       0.032929      -0.010671      -0.000137       0.000424       0.009092       0.044369      -0.018996       0.004193       0.014803              1.634331       1.563534      -0.148701       0.218531       1.452609      -0.147302       1.886849           0.000003
           43              H      14.937448       0.447074      14.567680       0.098539       1.164267 0.83600453E+01  0.82988639E+02                                 1.836453                            1.695786      -0.947726       2.428909                    0.998020       3.528286       9.935623       0.478334       1.289926      -0.707456      -0.012696       0.015028      -0.043970       0.048171      -0.007820      -0.002018       0.001465       0.005027       0.049932      -0.016536      -0.000472       0.017007              1.915424       1.726670      -0.278456       0.468629       1.695631      -0.412416       2.323971           0.000002
           44              H       7.729142       9.483757       2.077740       0.098549       1.166117 0.84709430E+01  0.84283612E+02                                 1.824405                            1.696142      -1.065566       2.371062                    0.997051       3.573190      10.041196       0.483360       1.273573      -0.710418       0.017670      -0.009599       0.043966       0.048346      -0.009476      -0.005279       0.001745       0.005278       0.048808      -0.018070       0.000019       0.018052              1.885796       1.827666      -0.178382       0.511595       1.536502      -0.254467       2.293221           0.000005
           45              H      23.043996      11.438992      14.654951       0.117333       1.042194 0.77936380E+01  0.75116023E+02                                 1.622827                            1.576489      -0.887665       2.457883                    0.998900       3.282917       8.759815       0.531424       1.195840      -0.729664       0.012840      -0.011065      -0.029415       0.033949      -0.010649      -0.000040       0.001884       0.008499       0.047696      -0.019482       0.003422       0.016060              1.619607       1.576712      -0.193744      -0.202917       1.486707       0.159426       1.795401           0.000004
           46              H      18.376854      10.650496       1.950189       0.111340       1.044596 0.78793892E+01  0.76273311E+02                                 1.631280                            1.589291      -0.871603       2.456931                    0.999080       3.357100       9.024609       0.526357       1.202113      -0.727537      -0.014304       0.011599       0.028301       0.033765      -0.010332       0.000087       0.001896       0.010270       0.045993      -0.019283       0.003799       0.015484              1.626871       1.634253      -0.192446      -0.217171       1.454139       0.146037       1.792223           0.000004
           47              H       8.369469       0.434767       1.641381       0.083875       1.363295 0.10391435E+02  0.10825331E+03                                 1.997787                            1.862660      -0.976272       2.405807                    0.997332       3.643905      10.303482       0.469589       1.252053      -0.717126      -0.021094       0.004726       0.043305       0.048401      -0.007713      -0.004542      -0.002112       0.011903       0.064882      -0.020917      -0.001485       0.022403              2.047545       2.073400      -0.245469      -0.550268       1.711425       0.229850       2.357810           0.000002
           48              H      16.595526      11.569150       1.802499       0.116663       1.052429 0.79003403E+01  0.76605857E+02                                 1.647185                            1.597331      -0.975296       2.414409                    0.998083       3.358440       9.066352       0.521573       1.211086      -0.725437       0.010861      -0.009016       0.029446       0.032655      -0.009820      -0.001707      -0.001163       0.015116       0.050225      -0.020849       0.003941       0.016908              1.650330       1.601994      -0.168844       0.214687       1.459456      -0.167836       1.889539           0.000005
           49              H      20.408486       9.203765      15.014108       0.079401       1.337396 0.10244354E+02  0.10561099E+03                                 1.912508                            1.802481      -1.020299       2.378542                    0.996913       3.598868       9.897702       0.499566       1.189291      -0.731430      -0.017023       0.015404      -0.040736       0.046760      -0.010595       0.001755      -0.003999       0.009380       0.068448      -0.023121      -0.000390       0.023511              1.945044       1.863329      -0.247024       0.450654       1.755031      -0.336446       2.216771           0.000004
           50              H       9.712971       8.012461      14.789216       0.115319       1.057032 0.79535938E+01  0.77058839E+02                                 1.638190                            1.592839      -0.873430       2.459894                    0.999181       3.312465       8.865814       0.528488       1.196222      -0.729503       0.011125      -0.007635      -0.030027       0.032919      -0.010852       0.000260      -0.000393       0.009135       0.043965      -0.019102       0.004427       0.014675              1.634906       1.563952      -0.148723      -0.218655       1.453060       0.147383       1.887706           0.000003
           51              H      13.367462       5.693719      14.567680       0.098483       1.164338 0.83590636E+01  0.82954022E+02                                 1.834158                            1.693835      -0.937939       2.432760                    0.998209       3.527812       9.924029       0.479524       1.287111      -0.708034       0.012694      -0.015055      -0.043966       0.048175      -0.007990       0.001938      -0.001489       0.004880       0.050436      -0.016760      -0.000399       0.017159              1.912929       1.724565      -0.277857      -0.467629       1.693619       0.411550       2.320603           0.000002
           52              H      14.285838       8.938459       2.077740       0.098902       1.165255 0.84618726E+01  0.84162722E+02                                 1.822746                            1.694648      -1.067380       2.370655                    0.997063       3.570443      10.028499       0.483870       1.272694      -0.710609      -0.017856       0.009835       0.043650       0.048176      -0.009453       0.005411      -0.001790       0.005661       0.049538      -0.018221      -0.000129       0.018349              1.884037       1.825891      -0.178177      -0.511024       1.535154       0.254226       2.291066           0.000006
           53              H      11.550909       6.983274      14.654951       0.117599       1.039238 0.77635489E+01  0.74733085E+02                                 1.617592                            1.571694      -0.875923       2.462512                    0.999018       3.278375       8.734391       0.533269       1.193182      -0.730271      -0.012750       0.011169      -0.029475       0.034001      -0.010771      -0.000104      -0.001885       0.008815       0.047514      -0.019631       0.003643       0.015988              1.614335       1.571739      -0.192643       0.201682       1.482233      -0.158445       1.789032           0.000004
           54              H      16.218127       7.771719       1.950189       0.112911       1.042554 0.78668154E+01  0.76176659E+02                                 1.634778                            1.592604      -0.894859       2.448636                    0.998928       3.354688       9.041093       0.523161       1.209059      -0.725961       0.013982      -0.011121       0.027372       0.032687      -0.010368      -0.000071      -0.002035       0.010198       0.046312      -0.019362       0.003748       0.015614              1.630371       1.637793      -0.193092       0.217762       1.457082      -0.146443       1.796237           0.000004
           55              H       7.355519       5.705975       1.641381       0.084874       1.358903 0.10353755E+02  0.10777726E+03                                 1.994747                            1.860284      -0.976919       2.406379                    0.997370       3.638569      10.288894       0.469445       1.253406      -0.716837       0.021125      -0.005087       0.043046       0.048219      -0.007444       0.004461       0.002078       0.011640       0.064841      -0.020606      -0.001755       0.022362              2.044260       2.070206      -0.244772       0.548371       1.709325      -0.229031       2.353250           0.000002
           56              H       5.419456       6.853065       1.802499       0.116698       1.053096 0.79060224E+01  0.76675723E+02                                 1.647903                            1.597909      -0.978129       2.412857                    0.998095       3.359560       9.070631       0.521469       1.211093      -0.725427      -0.010755       0.008850       0.029364       0.032499      -0.009863       0.001816       0.001199       0.014814       0.050624      -0.020866       0.003808       0.017058              1.651078       1.602676      -0.169043      -0.215035       1.459955       0.168081       1.890601           0.000005
           57              H      14.118500       9.218493      10.160453       0.079498       1.337152 0.10242231E+02  0.10559084E+03                                 1.912959                            1.802831      -1.021334       2.378274                    0.996921       3.598312       9.898462       0.499261       1.189999      -0.731271      -0.017141      -0.015049       0.040885       0.046817       0.010537      -0.001817      -0.003952       0.009264       0.068216      -0.022999      -0.000438       0.023436              1.945535       1.863809       0.247148      -0.450847       1.755434      -0.336584       2.217364          -0.000000
           58              H      16.002983      10.409796      10.385346       0.115631       1.054798 0.79328068E+01  0.76807014E+02                                 1.635860                            1.590751      -0.873754       2.460097                    0.999120       3.309471       8.854833       0.528839       1.196214      -0.729506       0.011248       0.007958       0.029967       0.032983       0.010879      -0.000238      -0.000373       0.009211       0.044756      -0.019274       0.004339       0.014935              1.632554       1.561970       0.148403       0.217953       1.451302       0.146919       1.884391          -0.000003
           59              H      13.367476       0.447066      10.606882       0.098999       1.165537 0.83734821E+01  0.83187096E+02                                 1.840791                            1.699458      -0.950823       2.428507                    0.998016       3.532230       9.963015       0.476662       1.293439      -0.706705       0.012372       0.015046       0.043816       0.047951       0.007951      -0.001919      -0.001562       0.005005       0.050134      -0.016691      -0.000378       0.017069              1.920159       1.730743       0.279586       0.470354       1.699621       0.414008       2.330114           0.000000
           60              H      14.285825       9.483765       6.313780       0.099222       1.165247 0.84646287E+01  0.84221703E+02                                 1.825122                            1.696779      -1.077450       2.366814                    0.996920       3.572213      10.044977       0.482632       1.275480      -0.710012      -0.017536      -0.009720      -0.043928       0.048287       0.009421      -0.005228      -0.002004       0.005268       0.048368      -0.017919      -0.000051       0.017970              1.886545       1.828479       0.178552       0.511929       1.537074       0.254649       2.294082          -0.000001
           61              H      17.840920      11.438984      10.519610       0.117740       1.041041 0.77820756E+01  0.74969562E+02                                 1.620784                            1.574638      -0.886108       2.458284                    0.998936       3.281206       8.750465       0.532132       1.194805      -0.729892      -0.012910      -0.011070       0.029414       0.033977       0.010636       0.000024      -0.001742       0.008642       0.047602      -0.019474       0.003474       0.016000              1.617539       1.574801       0.193333      -0.202453       1.484977      -0.159052       1.792838          -0.000002
           62              H      16.218112      10.650505       6.441331       0.112397       1.044685 0.78866182E+01  0.76412139E+02                                 1.636446                            1.594147      -0.893969       2.448307                    0.998935       3.358766       9.053014       0.523164       1.208362      -0.726106       0.013999       0.011274      -0.027728       0.033044       0.010430       0.000141      -0.002038       0.010034       0.046195      -0.019366       0.003795       0.015571              1.632048       1.639550       0.193464      -0.218161       1.458453      -0.146704       1.798141          -0.000003
           63              H      13.645506       0.434777       6.750139       0.084938       1.361583 0.10376261E+02  0.10806279E+03                                 1.996784                            1.861802      -0.979165       2.405252                    0.997382       3.640379      10.294153       0.469476       1.252730      -0.716983       0.020854       0.004746      -0.042905       0.047940       0.007589      -0.004599       0.002097       0.011960       0.065145      -0.020880      -0.001626       0.022506              2.046496       2.072409       0.245294      -0.549813       1.710665      -0.229661       2.356414          -0.000001
           64              H      17.999440      11.569160       6.589022       0.115991       1.054364 0.79175229E+01  0.76803977E+02                                 1.648026                            1.598112      -0.970081       2.415687                    0.998105       3.362347       9.074824       0.521982       1.209641      -0.725750      -0.010902      -0.009151      -0.029589       0.032834       0.009907      -0.001631       0.001129       0.015153       0.050924      -0.021038       0.003914       0.017124              1.651185       1.602947       0.169060       0.214840       1.460171       0.167955       1.890437          -0.000003
           65              H      20.476432       9.203755      10.160453       0.079641       1.342519 0.10293858E+02  0.10627833E+03                                 1.919891                            1.808768      -1.035457       2.372027                    0.996723       3.604327       9.928899       0.497761       1.191842      -0.730839       0.017008       0.015037       0.040550       0.046472       0.010700       0.001858       0.004025       0.009364       0.068633      -0.023240      -0.000361       0.023600              1.952786       1.870481       0.248739       0.453748       1.761400       0.338792       2.226478          -0.000000
           66              H      18.591948       8.012453      10.385346       0.114350       1.057144 0.79524421E+01  0.77017794E+02                                 1.635472                            1.590453      -0.860591       2.464476                    0.999245       3.313831       8.857566       0.530204       1.192813      -0.730281      -0.011008      -0.008203       0.030482       0.033431       0.010878       0.000093       0.000569       0.009210       0.044473      -0.019230       0.004385       0.014844              1.632130       1.561635       0.148349      -0.217812       1.451014      -0.146836       1.883740          -0.000003
           67              H      14.937458       5.693711      10.606882       0.098543       1.162935 0.83486991E+01  0.82841130E+02                                 1.834394                            1.694155      -0.941790       2.431583                    0.998111       3.526197       9.925011       0.478807       1.289195      -0.707614      -0.012551      -0.015126       0.043931       0.048128       0.007982       0.001904       0.001542       0.004899       0.050553      -0.016776      -0.000423       0.017198              1.913129       1.724832       0.277880      -0.467549       1.693900      -0.411495       2.320655           0.000000
           68              H       7.729130       8.938468       6.313780       0.098519       1.165730 0.84662344E+01  0.84215659E+02                                 1.823107                            1.694969      -1.066895       2.370648                    0.996968       3.571889      10.032626       0.483882       1.272519      -0.710644       0.017689       0.009972      -0.043957       0.048421       0.009394       0.005264       0.001927       0.005564       0.049377      -0.018105      -0.000154       0.018258              1.884419       1.826289       0.178190      -0.511109       1.535454      -0.254238       2.291515          -0.000001
           69              H      16.754010       6.983266      10.519610       0.116817       1.042420 0.77931698E+01  0.75091712E+02                                 1.621142                            1.574875      -0.875669       2.462500                    0.999034       3.283225       8.752372       0.532622       1.193463      -0.730208       0.012902       0.011194       0.029750       0.034305       0.010826       0.000158       0.001824       0.008939       0.047783      -0.019733       0.003642       0.016091              1.617923       1.575043       0.193428       0.202721       1.485206       0.159262       1.793521          -0.000002
           70              H      18.376842       7.771728       6.441331       0.111756       1.043225 0.78677977E+01  0.76141379E+02                                 1.630678                            1.588807      -0.873794       2.456246                    0.999044       3.355402       9.022089       0.526040       1.203151      -0.727301      -0.014265      -0.011544      -0.027825       0.033332       0.010329      -0.000030       0.002159       0.010404       0.046476      -0.019410       0.003716       0.015693              1.626255       1.633748       0.192294       0.216776       1.453763       0.145782       1.791256          -0.000002
           71              H      14.659452       5.705985       6.750139       0.084072       1.363988 0.10399342E+02  0.10836607E+03                                 1.999304                            1.864032      -0.979360       2.404739                    0.997325       3.644641      10.310047       0.469123       1.252945      -0.716934      -0.021486      -0.005170      -0.043012       0.048358       0.007496       0.004557      -0.002060       0.011638       0.065407      -0.020744      -0.001828       0.022572              2.049104       2.075040       0.245753       0.550806       1.712680       0.230068       2.359594          -0.000000
           72              H      16.595514       6.853074       6.589022       0.115449       1.055532 0.79281631E+01  0.76932280E+02                                 1.649295                            1.599230      -0.974450       2.413893                    0.998101       3.363629       9.079480       0.521782       1.209708      -0.725747       0.010951       0.009101      -0.029857       0.033079       0.009836       0.001567      -0.001080       0.015018       0.050753      -0.020907       0.003851       0.017056              1.652464       1.603929       0.169223      -0.215327       1.461099      -0.168312       1.892365          -0.000003
           73              C      13.255545       1.621154       0.023496       0.086700      33.243233 0.41722632E+03  0.97359993E+04                                 9.304934                            6.994463      -0.249154       1.936106                    0.999215      26.956404      77.920698       0.596938       0.439712      -1.046864      -0.016661       0.012363       0.000298       0.020749      -0.015776      -0.005213       0.002696       0.018123       0.046805      -0.025996       0.006583       0.019413             11.537864      16.895165      -7.063194       1.048941       9.884460      -0.500511       7.833969           0.000049
           74              C       1.925997       0.876897       0.133593       0.096665      32.218088 0.39687067E+03  0.91696098E+04                                 9.206167                            6.889316      -0.359900       1.909085                    0.998382      26.724439      77.520486       0.591112       0.448471      -1.039023       0.018952      -0.013102       0.003986       0.023382      -0.005620      -0.000791      -0.001203      -0.001538       0.010190      -0.007546       0.003340       0.004206             11.470568      16.463961      -7.002765       1.002874       9.904616      -0.802305       8.043126           0.000127
           75              C      11.393702       2.753508       0.999598       0.049109      25.247987 0.35047403E+03  0.78786757E+04                                 7.619706                            6.353247      -0.001866       1.993902                    0.999659      27.624171      79.992829       0.630873       0.431884      -1.045016      -0.003770       0.005357      -0.056069       0.056451       0.017414      -0.020729       0.019168      -0.018616       0.108886      -0.047124       0.000989       0.046134              8.337343      10.071429      -3.460843       0.479640       7.015677       0.086934       7.924921          -0.000069
           76              C      12.538482       2.060833       1.141247      -0.204847      31.093824 0.46406861E+03  0.11139991E+05                                 8.701847                            7.281984      -0.045983       1.951233                    0.998560      30.696648      90.500256       0.595463       0.428498      -1.051851       0.007316      -0.005241      -0.019632       0.021596       0.002993       0.023940      -0.007187      -0.013644       0.099400      -0.033369      -0.009171       0.042540              9.631307      12.527717      -4.744461      -0.327849       8.415995       0.245812       7.950209           0.000119
           77              C       9.896677      12.080059       1.376209       0.077034      25.787630 0.33629047E+03  0.74960326E+04                                 7.870922                            6.304775      -0.047630       2.002308                    0.998417      26.793914      77.729656       0.619917       0.443257      -1.036325       0.007045      -0.021753      -0.052305       0.057084       0.025879       0.013266      -0.011072      -0.039269       0.060703      -0.046828       0.019383       0.027444              8.998302      10.496955      -4.520390       0.827805       8.071015      -1.018377       8.426935           0.000026
           78              C      17.780525       2.608615      15.547809       0.076237      24.915157 0.33710891E+03  0.74944932E+04                                 7.590557                            6.238144       0.054256       2.030897                    0.999374      26.608374      76.277192       0.636447       0.432884      -1.045866      -0.016557       0.006013       0.053227       0.056066       0.015484       0.012960      -0.011408      -0.015035       0.056249      -0.032296       0.007444       0.024852              8.495590      10.784289      -3.616110       1.058873       6.751628      -0.338098       7.950853          -0.000053
           79              C       2.500900       0.545300       1.335930      -0.192469      31.090262 0.44026357E+03  0.10429302E+05                                 8.692789                            7.073164       0.021928       1.977378                    0.999491      30.092138      88.103267       0.606761       0.426134      -1.053410      -0.002385      -0.001544      -0.015793       0.016046       0.000606      -0.021547       0.011844      -0.000546       0.088754      -0.026274      -0.014134       0.040408              9.919950      12.188887      -5.181089       1.758314       9.062792      -1.210008       8.508170           0.000012
           80              C      18.955497       1.913484      15.621655      -0.203918      31.477513 0.45788865E+03  0.10960849E+05                                 8.797205                            7.240439      -0.060238       1.947763                    0.998795      30.613299      90.289004       0.595965       0.429340      -1.050760      -0.005220      -0.003366       0.013144       0.014538      -0.003504      -0.027318       0.019544      -0.004945       0.062977      -0.030554      -0.012598       0.043152              9.939199      13.352942      -4.800312       1.813217       8.141917      -0.893327       8.322736           0.000118
           81              C      16.337594      12.062893      15.927106       0.046548      27.018561 0.36129504E+03  0.82120093E+04                                 8.092048                            6.520301      -0.157766       1.944305                    0.999110      28.116819      82.791395       0.610681       0.441270      -1.035858      -0.000823       0.004286       0.044225       0.044440       0.027769      -0.031249       0.005984      -0.026630       0.104578      -0.057890       0.010006       0.047883              9.150571      11.350322      -4.218319      -0.047250       7.693611      -0.698015       8.407778           0.000047
           82              C       8.891497       0.491290      15.823051      -0.193121      30.960635 0.44582810E+03  0.10623073E+05                                 8.758114                            7.175105      -0.117316       1.933964                    0.998711      30.462669      90.244390       0.593613       0.433032      -1.046351       0.006552       0.002652       0.013489       0.015229       0.010310       0.011606      -0.018822       0.000320       0.079122      -0.031628      -0.003338       0.034965              9.934914      13.195106      -5.057806      -0.580613       8.575850       0.060246       8.033786           0.000010
           83              C       2.469452       4.519582       0.023496       0.086827      33.232502 0.41698646E+03  0.97301358E+04                                 9.307670                            6.995955      -0.256256       1.933953                    0.999255      26.956476      77.949467       0.596356       0.440153      -1.046480       0.016768      -0.012455       0.000315       0.020890      -0.015057       0.005060      -0.002566       0.018223       0.047466      -0.025511       0.006311       0.019201             11.541979      16.901424      -7.066450      -1.049016       9.887952       0.500536       7.836561           0.000049
           84              C      13.798999       5.263839       0.133593       0.095377      32.243076 0.39719638E+03  0.91793642E+04                                 9.211498                            6.892513      -0.361805       1.908357                    0.998384      26.739682      77.583690       0.590905       0.448519      -1.038956      -0.018268       0.012756       0.004639       0.022759      -0.005472       0.000457       0.001675      -0.001991       0.008925      -0.007249       0.002542       0.004707             11.478418      16.478053      -7.009802      -1.003397       9.912015       0.802793       8.045186           0.000126
           85              C       4.331290       3.387232       0.999598       0.049198      25.255817 0.35061991E+03  0.78834054E+04                                 7.624675                            6.357555      -0.006348       1.992452                    0.999614      27.632130      80.044141       0.630164       0.432290      -1.044687       0.004987      -0.005392      -0.056241       0.056718       0.017829       0.020989      -0.018971      -0.019595       0.108047      -0.047613       0.001740       0.045873              8.343192      10.080339      -3.464464      -0.481216       7.021588      -0.086047       7.927650          -0.000068
           86              C       3.186509       4.079907       1.141247      -0.204193      31.083239 0.46383668E+03  0.11133386E+05                                 8.700935                            7.280719      -0.047104       1.951084                    0.998547      30.689461      90.484261       0.595428       0.428563      -1.051777      -0.007077       0.004677      -0.020482       0.022169       0.002467      -0.023369       0.007019      -0.013547       0.100306      -0.032835      -0.009606       0.042441              9.630739      12.526632      -4.744302       0.327636       8.415263      -0.245758       7.950322           0.000118
           87              C      12.118307       6.342155       1.376209       0.076600      25.795866 0.33642243E+03  0.75001260E+04                                 7.875161                            6.308471      -0.052127       2.001148                    0.998405      26.798866      77.764094       0.619338       0.443603      -1.036066      -0.007579       0.022204      -0.052520       0.057522       0.026111      -0.013103       0.010758      -0.039611       0.061068      -0.047014       0.019702       0.027312              9.003076      10.502597      -4.522809      -0.828585       8.075668       1.019305       8.430961           0.000026
           88              C      10.524380       3.532182      15.547809       0.077752      24.871472 0.33635147E+03  0.74730574E+04                                 7.580925                            6.230528       0.076408       2.038292                    0.999330      26.575136      76.145422       0.636962       0.432800      -1.045971       0.016530      -0.005372       0.054693       0.057389       0.015645      -0.012413       0.011213      -0.017376       0.055888      -0.032491       0.007961       0.024529              8.484527      10.769514      -3.611224      -1.056277       6.743228       0.337235       7.940838          -0.000051
           89              C      13.224090       5.595441       1.335930      -0.192151      31.119530 0.44082526E+03  0.10447074E+05                                 8.703609                            7.082394       0.016366       1.975638                    0.999468      30.107990      88.199898       0.605694       0.426702      -1.052944       0.001591       0.002155      -0.016335       0.016553       0.000532       0.021386      -0.011364      -0.001128       0.088991      -0.026107      -0.014074       0.040181              9.932763      12.206776      -5.188891      -1.763979       9.075922       1.214298       8.515592           0.000012
           90              C       9.349408       4.227313      15.621655      -0.206209      31.535189 0.45901466E+03  0.10994557E+05                                 8.805114                            7.246632      -0.058904       1.947420                    0.998797      30.654064      90.437135       0.596043       0.429020      -1.050956       0.005809       0.002659       0.014111       0.015490      -0.003852       0.026705      -0.019803      -0.006216       0.062945      -0.030263      -0.012673       0.042936              9.948418      13.365339      -4.805510      -1.813240       8.149547       0.893262       8.330368           0.000115
           91              C      18.257304       6.359378      15.927106       0.043148      27.120269 0.36308011E+03  0.82630765E+04                                 8.112913                            6.537191      -0.157080       1.943623                    0.999088      28.187782      83.063573       0.609755       0.441379      -1.035754       0.000735      -0.004301       0.044561       0.044774       0.028554       0.030843      -0.005218      -0.026506       0.104640      -0.058051       0.010197       0.047854              9.175024      11.383967      -4.232434       0.043657       7.716291       0.702230       8.424814           0.000045
           92              C      19.413407       5.649508      15.823051      -0.190561      30.898226 0.44466920E+03  0.10588992E+05                                 8.747776                            7.166693      -0.119398       1.933801                    0.998707      30.424807      90.116547       0.593823       0.433144      -1.046242      -0.007508      -0.002073       0.014698       0.016635       0.009940      -0.010907       0.018952       0.001510       0.078332      -0.031087      -0.003537       0.034624              9.922699      13.177808      -5.050609       0.578355       8.564534      -0.059211       8.025754           0.000010
           93              C       8.759428       1.621171       8.368024       0.086174      33.245201 0.41723551E+03  0.97365606E+04                                 9.305866                            6.994810      -0.246426       1.937059                    0.999201      26.962272      77.946717       0.596870       0.439746      -1.046812       0.017780       0.013012      -0.000772       0.022046       0.014833      -0.005208      -0.002376       0.018056       0.046562      -0.025131       0.006139       0.018992             11.539549      16.897695       7.064445       1.049815       9.885504       0.501006       7.835448          -0.000292
           94              C       7.508977       0.876913       8.257927       0.097352      32.200751 0.39657626E+03  0.91615311E+04                                 9.204975                            6.888132      -0.360697       1.909044                    0.998354      26.715921      77.502080       0.590959       0.448650      -1.038871      -0.018483      -0.012714      -0.003341       0.022681       0.005700      -0.000186       0.001568      -0.001456       0.008851      -0.007357       0.002474       0.004882             11.469644      16.463378       7.002593       1.004081       9.903672       0.803126       8.041883          -0.000260
           95              C      10.621271       2.753521       7.391923       0.049122      25.264516 0.35077292E+03  0.78877652E+04                                 7.625910                            6.358374      -0.008494       1.991651                    0.999619      27.640109      80.073882       0.630203       0.432213      -1.044726       0.004438       0.004691       0.056381       0.056749      -0.016969      -0.020457      -0.018746      -0.019812       0.109628      -0.046797       0.000705       0.046092              8.344481      10.081368       3.464775       0.480580       7.022433      -0.086568       7.929642          -0.000087
           96              C       9.476492       2.060845       7.250274      -0.205626      31.146413 0.46508724E+03  0.11171691E+05                                 8.715126                            7.292724      -0.053242       1.948649                    0.998619      30.732732      90.665886       0.594628       0.428821      -1.051546      -0.007295      -0.004352       0.020617       0.022298      -0.002926       0.023616       0.007094      -0.014289       0.097898      -0.033216      -0.008667       0.041883              9.646759      12.549844       4.753699      -0.329561       8.430523      -0.247050       7.959909          -0.000053
           97              C      12.118288      12.080070       7.015311       0.076861      25.804107 0.33654646E+03  0.75037825E+04                                 7.875947                            6.307949      -0.051854       2.000972                    0.998390      26.808444      77.803285       0.619596       0.443366      -1.036176      -0.007352      -0.021923       0.052489       0.057356      -0.026089       0.013296       0.010559      -0.038824       0.058607      -0.046482       0.019846       0.026636              9.004666      10.503765       4.523734       0.830700       8.076176       1.021094       8.434057          -0.000013
           98              C      10.524398       2.608604       9.626752       0.075649      24.927565 0.33732407E+03  0.75000587E+04                                 7.590232                            6.237552       0.060883       2.032723                    0.999363      26.618748      76.297145       0.636908       0.432526      -1.046140       0.016624       0.005169      -0.054330       0.057051      -0.015764       0.013422       0.011339      -0.015279       0.053462      -0.032464       0.008271       0.024193              8.495547      10.785132       3.617039       1.058216       6.751647       0.337846       7.949863          -0.000126
           99              C       6.934075       0.545311       7.055590      -0.192494      31.100489 0.44042193E+03  0.10434130E+05                                 8.695906                            7.075323       0.019238       1.976659                    0.999479      30.095274      88.120839       0.606546       0.426241      -1.053330       0.002649      -0.001793       0.016276       0.016587      -0.000841      -0.021446      -0.011288      -0.001457       0.088901      -0.026405      -0.013710       0.040115              9.924402      12.195862       5.184587       1.762320       9.067324       1.212990       8.510020          -0.000084
          100              C       9.349427       1.913472       9.552907      -0.205088      31.510690 0.45852208E+03  0.10980559E+05                                 8.803321                            7.244770      -0.058520       1.947798                    0.998788      30.641888      90.412266       0.595829       0.429260      -1.050737       0.005841      -0.003290      -0.013969       0.015494       0.003577      -0.026745      -0.020026      -0.005589       0.062037      -0.030352      -0.012513       0.042866              9.946543      13.362892       4.804637       1.812592       8.147351       0.892789       8.329387          -0.000067
          101              C      11.967322      12.062880       9.247456       0.044697      27.040550 0.36168900E+03  0.82226216E+04                                 8.093829                            6.521742      -0.156230       1.944899                    0.999079      28.130075      82.819614       0.610953       0.440984      -1.036099       0.000533       0.004431      -0.044631       0.044853      -0.028424      -0.031333      -0.005648      -0.028697       0.102162      -0.058549       0.011214       0.047335              9.152662      11.353536       4.219454      -0.046417       7.695289       0.698727       8.409161          -0.000059
          102              C       6.833428       0.491277       9.351510      -0.191291      30.939321 0.44543011E+03  0.10612748E+05                                 8.760367                            7.176966      -0.125833       1.931694                    0.998691      30.450676      90.247720       0.592822       0.433644      -1.045831      -0.006949       0.001809      -0.013027       0.014875      -0.009773       0.011619       0.018217      -0.000240       0.078728      -0.030794      -0.003779       0.034573              9.937557      13.199380       5.059291      -0.579936       8.577959      -0.059608       8.035332          -0.000074
          103              C       6.965519       4.519598       8.368024       0.087888      33.205399 0.41665102E+03  0.97206277E+04                                 9.303452                            6.993471      -0.255539       1.934407                    0.999256      26.946520      77.921146       0.596403       0.440194      -1.046426      -0.017502      -0.012067      -0.000028       0.021259       0.015470       0.005107       0.002794       0.019023       0.046952      -0.025985       0.006593       0.019392             11.535907      16.892039       7.061829      -1.047652       9.883340      -0.499758       7.832343          -0.000295
          104              C       8.215971       5.263855       8.257927       0.096253      32.224844 0.39698426E+03  0.91726364E+04                                 9.207379                            6.889936      -0.362791       1.908246                    0.998289      26.722579      77.509772       0.591149       0.448424      -1.039079       0.019128       0.013009      -0.004561       0.023578       0.005377       0.000321      -0.001007      -0.001903       0.010341      -0.007259       0.003056       0.004203             11.472751      16.467938       7.005071      -1.002630       9.906949      -0.802221       8.043366          -0.000263
          105              C       5.103683       3.387245       7.391923       0.049834      25.211160 0.34977227E+03  0.78588740E+04                                 7.610709                            6.345223      -0.001776       1.994155                    0.999644      27.601947      79.905115       0.631526       0.431658      -1.045165      -0.004813      -0.005402       0.057229       0.057684      -0.017248       0.019909       0.018224      -0.018739       0.108182      -0.046213       0.001032       0.045181              8.327453      10.057841       3.456240      -0.474758       7.006826       0.089750       7.917693          -0.000087
          106              C       6.248463       4.079919       7.250274      -0.204344      31.134153 0.46484328E+03  0.11164777E+05                                 8.715685                            7.293488      -0.055871       1.948011                    0.998595      30.721202      90.638483       0.594248       0.429136      -1.051314       0.007910       0.004324       0.019382       0.021376      -0.002227      -0.023903      -0.007073      -0.012832       0.101496      -0.032934      -0.010225       0.043159              9.647459      12.551305       4.754748       0.331897       8.431668       0.248530       7.959403          -0.000055
          107              C       9.896663       6.342166       7.015311       0.076848      25.816514 0.33677434E+03  0.75103829E+04                                 7.881510                            6.313283      -0.053907       2.000235                    0.998396      26.812259      77.830648       0.618843       0.443816      -1.035879       0.007266       0.022240       0.051916       0.056944      -0.025935      -0.013436      -0.010894      -0.038922       0.060215      -0.046743       0.019621       0.027121              9.010864      10.513220       4.528338      -0.827826       8.083730      -1.019081       8.435641          -0.000012
          108              C      17.780542       3.532170       9.626752       0.077879      24.890125 0.33667222E+03  0.74823312E+04                                 7.585407                            6.234064       0.053726       2.030778                    0.999377      26.591612      76.215700       0.636663       0.432879      -1.045873      -0.016805      -0.005062      -0.053978       0.056760      -0.015170      -0.012673      -0.010316      -0.015343       0.054939      -0.031443       0.007593       0.023849              8.489609      10.776308       3.613190      -1.057816       6.747058      -0.337759       7.945462          -0.000127
          109              C       8.790881       5.595453       7.055590      -0.191194      31.052275 0.43956221E+03  0.10408406E+05                                 8.686436                            7.068097       0.023440       1.978273                    0.999498      30.064843      88.001593       0.606913       0.426202      -1.053381      -0.002659       0.001772       0.015057       0.015392      -0.000823       0.021926       0.011673      -0.000349       0.088316      -0.026532      -0.013933       0.040464              9.912571      12.179988       5.177000      -1.756645       9.056446      -1.208798       8.501279          -0.000086
          110              C       6.375514       4.227301       9.552907      -0.205909      31.543859 0.45915945E+03  0.10999907E+05                                 8.812255                            7.252794      -0.065524       1.945638                    0.998811      30.657600      90.482546       0.595117       0.429614      -1.050495      -0.005269       0.002998      -0.012916       0.014268       0.003605       0.027226       0.020392      -0.005189       0.065742      -0.030865      -0.013247       0.044112              9.956685      13.378213       4.810031      -1.817280       8.156996      -0.895502       8.334847          -0.000070
          111              C      10.047616       6.359364       9.247456       0.045632      27.031455 0.36152902E+03  0.82184707E+04                                 8.093831                            6.521760      -0.158251       1.944256                    0.999098      28.124276      82.812956       0.610718       0.441182      -1.035933      -0.000524      -0.004214      -0.043886       0.044091      -0.028618       0.030991       0.005152      -0.027026       0.105585      -0.058393       0.010217       0.048177              9.152609      11.352904       4.219392       0.046851       7.695294      -0.698497       8.409630          -0.000059
          112              C       8.891514       5.649496       9.351510      -0.190184      30.887535 0.44447604E+03  0.10582776E+05                                 8.745052                            7.164657      -0.116748       1.934686                    0.998723      30.414616      90.066506       0.593993       0.433086      -1.046323       0.006836      -0.002710      -0.012675       0.014654      -0.009413      -0.011881      -0.018752       0.000627       0.078195      -0.030862      -0.003978       0.034840              9.919539      13.172829       5.048660       0.578375       8.561874       0.059358       8.023914          -0.000077
          113              C       5.614450      10.660318      -0.023496       0.086712      33.243006 0.41722368E+03  0.97359215E+04                                 9.304897                            6.994444      -0.249158       1.936107                    0.999215      26.956263      77.920210       0.596938       0.439712      -1.046864       0.016658      -0.012365      -0.000299       0.020748      -0.015773      -0.005213       0.002696       0.018118       0.046793      -0.025990       0.006581       0.019410             11.537805      16.895062      -7.063143       1.048932       9.884409      -0.500506       7.833943           0.000051
          114              C      23.233948      11.404608      16.649448       0.096678      32.217861 0.39686808E+03  0.91695347E+04                                 9.206128                            6.889296      -0.359904       1.909085                    0.998382      26.724295      77.519994       0.591112       0.448471      -1.039023      -0.018951       0.013099      -0.003986       0.023380      -0.005617      -0.000791      -0.001203      -0.001542       0.010181      -0.007543       0.003338       0.004205             11.470507      16.463863      -7.002713       1.002864       9.904561      -0.802298       8.043096           0.000129
          115              C      13.766243       9.527997      15.783443       0.049114      25.247914 0.35047278E+03  0.78786383E+04                                 7.619688                            6.353234      -0.001863       1.993904                    0.999659      27.624086      79.992463       0.630874       0.431884      -1.045017       0.003768      -0.005360       0.056068       0.056450       0.017416      -0.020727       0.019169      -0.018617       0.108883      -0.047125       0.000991       0.046133              8.337321      10.071397      -3.460831       0.479638       7.015660       0.086934       7.924906          -0.000068
          116              C      12.621463      10.220672      15.641794      -0.204839      31.093612 0.46406483E+03  0.11139875E+05                                 8.701803                            7.281952      -0.045971       1.951238                    0.998560      30.696490      90.499607       0.595465       0.428497      -1.051851      -0.007317       0.005237       0.019630       0.021594       0.002995       0.023939      -0.007187      -0.013646       0.099393      -0.033370      -0.009167       0.042537              9.631252      12.527635      -4.744425      -0.327849       8.415947       0.245812       7.950175           0.000118
          117              C      15.263268       0.201446      15.406832       0.077036      25.787588 0.33628991E+03  0.74960166E+04                                 7.870913                            6.304771      -0.047630       2.002308                    0.998417      26.793877      77.729509       0.619917       0.443257      -1.036325      -0.007045       0.021752       0.052304       0.057083       0.025879       0.013265      -0.011071      -0.039272       0.060701      -0.046828       0.019384       0.027444              8.998289      10.496939      -4.520377       0.827800       8.070998      -1.018373       8.426929           0.000026
          118              C       7.379420       9.672890       1.235232       0.076240      24.915114 0.33710822E+03  0.74944722E+04                                 7.590546                            6.238137       0.054262       2.030900                    0.999374      26.608317      76.276940       0.636448       0.432884      -1.045866       0.016554      -0.006016      -0.053226       0.056064       0.015486       0.012959      -0.011409      -0.015036       0.056245      -0.032297       0.007447       0.024851              8.495577      10.784267      -3.616103       1.058864       6.751621      -0.338094       7.950843          -0.000051
          119              C      22.659045      11.736205      15.447111      -0.192463      31.090060 0.44026029E+03  0.10429202E+05                                 8.692748                            7.073136       0.021939       1.977384                    0.999491      30.091988      88.102660       0.606763       0.426134      -1.053411       0.002383       0.001542       0.015791       0.016044       0.000608      -0.021545       0.011845      -0.000550       0.088747      -0.026275      -0.014130       0.040405              9.919896      12.188818      -5.181051       1.758300       9.062739      -1.209997       8.508132           0.000012
          120              C       6.204448      10.368021       1.161386      -0.203912      31.477325 0.45788546E+03  0.10960751E+05                                 8.797164                            7.240410      -0.060224       1.947769                    0.998795      30.613161      90.288414       0.595967       0.429339      -1.050761       0.005219       0.003362      -0.013143       0.014535      -0.003502      -0.027318       0.019543      -0.004948       0.062970      -0.030555      -0.012594       0.043149              9.939145      13.352859      -4.800277       1.813202       8.141875      -0.893320       8.322702           0.000116
          121              C       8.822351       0.218612       0.855935       0.046549      27.018543 0.36129484E+03  0.82120027E+04                                 8.092043                            6.520299      -0.157767       1.944305                    0.999110      28.116801      82.791306       0.610681       0.441270      -1.035858       0.000824      -0.004287      -0.044225       0.044440       0.027769      -0.031249       0.005983      -0.026632       0.104576      -0.057890       0.010007       0.047883              9.150563      11.350312      -4.218309      -0.047249       7.693600      -0.698016       8.407776           0.000048
          122              C      16.268448      11.790215       0.959990      -0.193117      30.960508 0.44582602E+03  0.10623009E+05                                 8.758087                            7.175087      -0.117309       1.933967                    0.998711      30.462566      90.243961       0.593614       0.433032      -1.046351      -0.006554      -0.002654      -0.013488       0.015230       0.010311       0.011605      -0.018823       0.000316       0.079115      -0.031628      -0.003336       0.034964              9.934878      13.195056      -5.057780      -0.580611       8.575816       0.060245       8.033764           0.000008
          123              C      16.400543       7.761890      -0.023496       0.086864      33.231954 0.41698001E+03  0.97299497E+04                                 9.307589                            6.995917      -0.256268       1.933953                    0.999255      26.956168      77.948487       0.596356       0.440155      -1.046479      -0.016760       0.012455      -0.000316       0.020884      -0.015050       0.005060      -0.002565       0.018214       0.047440      -0.025499       0.006307       0.019193             11.541842      16.901181      -7.066326      -1.048994       9.887832       0.500523       7.836514           0.000049
          124              C      11.360946       7.017666      16.649448       0.095415      32.242527 0.39718999E+03  0.91791819E+04                                 9.211414                            6.892473      -0.361810       1.908360                    0.998384      26.739362      77.582671       0.590905       0.448521      -1.038954       0.018264      -0.012751      -0.004639       0.022752      -0.005465       0.000457       0.001675      -0.001999       0.008898      -0.007239       0.002535       0.004704             11.478276      16.477809      -7.009671      -1.003374       9.911885       0.802777       8.045135           0.000127
          125              C      20.828655       8.894273      15.783443       0.049204      25.255831 0.35062021E+03  0.78834116E+04                                 7.624674                            6.357557      -0.006344       1.992452                    0.999614      27.632108      80.044001       0.630165       0.432290      -1.044688      -0.004983       0.005393       0.056238       0.056716       0.017831       0.020987      -0.018972      -0.019597       0.108046      -0.047614       0.001742       0.045872              8.343185      10.080314      -3.464452      -0.481214       7.021580      -0.086049       7.927660          -0.000068
          126              C      21.973436       8.201598      15.641794      -0.204176      31.082885 0.46383045E+03  0.11133195E+05                                 8.700856                            7.280662      -0.047077       1.951094                    0.998547      30.689221      90.483264       0.595431       0.428562      -1.051778       0.007076      -0.004672       0.020479       0.022165       0.002470      -0.023368       0.007018      -0.013551       0.100291      -0.032835      -0.009600       0.042435              9.630637      12.526471      -4.744229       0.327635       8.415171      -0.245757       7.950268           0.000118
          127              C      13.041638       5.939350      15.406832       0.076607      25.795867 0.33642241E+03  0.75001233E+04                                 7.875158                            6.308470      -0.052117       2.001151                    0.998405      26.798828      77.763901       0.619339       0.443603      -1.036066       0.007577      -0.022201       0.052518       0.057519       0.026112      -0.013102       0.010757      -0.039615       0.061064      -0.047015       0.019703       0.027312              9.003065      10.502572      -4.522791      -0.828579       8.075649       1.019302       8.430974           0.000026
          128              C      14.635565       8.749323       1.235232       0.077758      24.871450 0.33635116E+03  0.74730465E+04                                 7.580918                            6.230525       0.076416       2.038294                    0.999330      26.575083      76.145169       0.636962       0.432800      -1.045972      -0.016525       0.005374      -0.054691       0.057385       0.015648      -0.012411       0.011214      -0.017377       0.055883      -0.032492       0.007964       0.024528              8.484510      10.769476      -3.611207      -1.056267       6.743214       0.337230       7.940842          -0.000051
          129              C      11.935855       6.686064      15.447111      -0.192135      31.119182 0.44081959E+03  0.10446902E+05                                 8.703532                            7.082340       0.016391       1.975648                    0.999468      30.107755      88.198919       0.605697       0.426701      -1.052945      -0.001586      -0.002154       0.016332       0.016550       0.000536       0.021384      -0.011365      -0.001133       0.088978      -0.026109      -0.014067       0.040175              9.932658      12.206625      -5.188810      -1.763955       9.075817       1.214279       8.515531           0.000012
          130              C      15.810537       8.054192       1.161386      -0.206193      31.534820 0.45900851E+03  0.10994368E+05                                 8.805032                            7.246576      -0.058874       1.947431                    0.998797      30.653818      90.436111       0.596047       0.429019      -1.050957      -0.005809      -0.002653      -0.014107       0.015486      -0.003848       0.026704      -0.019801      -0.006220       0.062930      -0.030264      -0.012666       0.042931              9.948308      13.365160      -4.805431      -1.813208       8.149455       0.893245       8.330308           0.000116
          131              C       6.902641       5.922127       0.855935       0.043159      27.120212 0.36307911E+03  0.82630445E+04                                 8.112893                            6.537178      -0.157067       1.943626                    0.999089      28.187706      83.063194       0.609757       0.441378      -1.035755      -0.000737       0.004304      -0.044558       0.044772       0.028557       0.030843      -0.005217      -0.026510       0.104636      -0.058053       0.010201       0.047852              9.174993      11.383913      -4.232402       0.043664       7.716250       0.702224       8.424814           0.000046
          132              C       5.746538       6.631997       0.959990      -0.190548      30.897939 0.44466458E+03  0.10588850E+05                                 8.747711                            7.166650      -0.119374       1.933810                    0.998707      30.424602      90.115691       0.593825       0.433143      -1.046242       0.007512       0.002074      -0.014696       0.016634       0.009943      -0.010906       0.018952       0.001504       0.078318      -0.031087      -0.003533       0.034620              9.922607      13.177667      -5.050537       0.578359       8.564446      -0.059215       8.025709           0.000009
          133              C      16.400517      10.660334       8.415017       0.086170      33.245286 0.41723645E+03  0.97365884E+04                                 9.305880                            6.994817      -0.246425       1.937058                    0.999201      26.962324      77.946899       0.596870       0.439746      -1.046812      -0.017781      -0.013010       0.000772       0.022046       0.014835      -0.005207      -0.002376       0.018057       0.046568      -0.025133       0.006140       0.018993             11.539574      16.897739       7.064468       1.049820       9.885526       0.501009       7.835456          -0.000291
          134              C      17.650968      11.404592       8.525114       0.097347      32.200843 0.39657725E+03  0.91615603E+04                                 9.204992                            6.888141      -0.360697       1.909043                    0.998354      26.715980      77.502290       0.590958       0.448650      -1.038871       0.018483       0.012716       0.003341       0.022682       0.005701      -0.000186       0.001568      -0.001454       0.008854      -0.007358       0.002476       0.004883             11.469672      16.463422       7.002617       1.004084       9.903697       0.803129       8.041896          -0.000258
          135              C      14.538674       9.527984       9.391118       0.049121      25.264505 0.35077280E+03  0.78877619E+04                                 7.625908                            6.358373      -0.008494       1.991652                    0.999619      27.640104      80.073868       0.630203       0.432213      -1.044726      -0.004440      -0.004690      -0.056381       0.056750      -0.016968      -0.020457      -0.018745      -0.019812       0.109628      -0.046796       0.000704       0.046092              8.344479      10.081368       3.464775       0.480583       7.022433      -0.086566       7.929637          -0.000087
          136              C      15.683453      10.220660       9.532767      -0.205628      31.146457 0.46508808E+03  0.11171717E+05                                 8.715137                            7.292732      -0.053248       1.948647                    0.998619      30.732768      90.666050       0.594627       0.428822      -1.051546       0.007295       0.004354      -0.020617       0.022299      -0.002925       0.023616       0.007094      -0.014288       0.097899      -0.033215      -0.008668       0.041884              9.646772      12.549863       4.753707      -0.329558       8.430535      -0.247047       7.959918          -0.000052
          137              C      13.041657       0.201435       9.767730       0.076862      25.804095 0.33654617E+03  0.75037749E+04                                 7.875945                            6.307946      -0.051854       2.000972                    0.998390      26.808440      77.803278       0.619596       0.443366      -1.036176       0.007351       0.021924      -0.052489       0.057357      -0.026089       0.013297       0.010559      -0.038823       0.058607      -0.046482       0.019846       0.026636              9.004665      10.503760       4.523735       0.830703       8.076175       1.021097       8.434058          -0.000012
          138              C      14.635547       9.672901       7.156289       0.075645      24.927639 0.33732536E+03  0.75000956E+04                                 7.590249                            6.237565       0.060876       2.032720                    0.999363      26.618816      76.297418       0.636907       0.432526      -1.046140      -0.016625      -0.005168       0.054330       0.057051      -0.015764       0.013423       0.011339      -0.015278       0.053465      -0.032463       0.008269       0.024194              8.495568      10.785165       3.617051       1.058220       6.751664       0.337848       7.949874          -0.000127
          139              C      18.225870      11.736194       9.727451      -0.192495      31.100549 0.44042288E+03  0.10434160E+05                                 8.695919                            7.075332       0.019232       1.976657                    0.999479      30.095321      88.121041       0.606546       0.426241      -1.053330      -0.002650       0.001794      -0.016277       0.016588      -0.000840      -0.021446      -0.011287      -0.001456       0.088904      -0.026404      -0.013711       0.040116              9.924419      12.195883       5.184599       1.762325       9.067341       1.212994       8.510033          -0.000084
          140              C      15.810518      10.368033       7.230134      -0.205093      31.510801 0.45852392E+03  0.10980615E+05                                 8.803344                            7.244787      -0.058528       1.947795                    0.998788      30.641963      90.412564       0.595828       0.429260      -1.050737      -0.005842       0.003292       0.013970       0.015496       0.003579      -0.026745      -0.020026      -0.005588       0.062040      -0.030352      -0.012515       0.042867              9.946574      13.362941       4.804658       1.812602       8.147376       0.892794       8.329403          -0.000066
          141              C      13.192623       0.218625       7.535585       0.044694      27.040647 0.36169050E+03  0.82226655E+04                                 8.093850                            6.521757      -0.156237       1.944896                    0.999078      28.130157      82.819956       0.610952       0.440985      -1.036099      -0.000534      -0.004430       0.044631       0.044854      -0.028424      -0.031334      -0.005648      -0.028696       0.102163      -0.058550       0.011214       0.047336              9.152689      11.353571       4.219471      -0.046418       7.695314       0.698729       8.409182          -0.000058
          142              C      18.326517      11.790228       7.431531      -0.191295      30.939418 0.44543163E+03  0.10612794E+05                                 8.760386                            7.176978      -0.125837       1.931692                    0.998691      30.450749      90.248007       0.592821       0.433644      -1.045831       0.006948      -0.001808       0.013028       0.014875      -0.009773       0.011620       0.018217      -0.000238       0.078731      -0.030794      -0.003780       0.034574              9.937582      13.199418       5.059310      -0.579940       8.577984      -0.059610       8.035346          -0.000074
          143              C      18.194426       7.761907       8.415017       0.087876      33.205575 0.41665306E+03  0.97206869E+04                                 9.303479                            6.993484      -0.255537       1.934406                    0.999256      26.946621      77.921477       0.596403       0.440194      -1.046426       0.017505       0.012066       0.000028       0.021261       0.015472       0.005107       0.002795       0.019026       0.046961      -0.025989       0.006594       0.019395             11.535954      16.892122       7.061872      -1.047659       9.883382      -0.499762       7.832357          -0.000292
          144              C      16.943974       7.017650       8.525114       0.096241      32.225021 0.39698625E+03  0.91726937E+04                                 9.207408                            6.889950      -0.362791       1.908245                    0.998289      26.722684      77.510120       0.591149       0.448423      -1.039079      -0.019129      -0.013012       0.004561       0.023581       0.005379       0.000321      -0.001007      -0.001901       0.010350      -0.007262       0.003058       0.004204             11.472800      16.468021       7.005117      -1.002635       9.906994      -0.802225       8.043384          -0.000261
          145              C      20.056262       8.894260       9.391118       0.049833      25.211125 0.34977169E+03  0.78588577E+04                                 7.610702                            6.345217      -0.001778       1.994155                    0.999644      27.601926      79.905044       0.631527       0.431658      -1.045165       0.004815       0.005401      -0.057229       0.057685      -0.017247       0.019910       0.018223      -0.018738       0.108182      -0.046212       0.001031       0.045182              8.327448      10.057840       3.456241      -0.474761       7.006823       0.089748       7.917681          -0.000085
          146              C      18.911482       8.201586       9.532767      -0.204348      31.134251 0.46484503E+03  0.11164832E+05                                 8.715709                            7.293505      -0.055883       1.948007                    0.998595      30.721273      90.638803       0.594246       0.429137      -1.051314      -0.007910      -0.004327      -0.019383       0.021378      -0.002226      -0.023904      -0.007073      -0.012830       0.101499      -0.032934      -0.010227       0.043161              9.647490      12.551352       4.754770       0.331894       8.431697       0.248528       7.959421          -0.000057
          147              C      15.263282       5.939339       9.767730       0.076848      25.816471 0.33677360E+03  0.75103628E+04                                 7.881501                            6.313275      -0.053909       2.000236                    0.998396      26.812239      77.830583       0.618843       0.443816      -1.035880      -0.007267      -0.022241      -0.051916       0.056945      -0.025935      -0.013437      -0.010894      -0.038921       0.060215      -0.046743       0.019621       0.027121              9.010855      10.513211       4.528336      -0.827827       8.083724      -1.019082       8.435631          -0.000011
          148              C       7.379403       8.749335       7.156289       0.077874      24.890174 0.33667307E+03  0.74823558E+04                                 7.585418                            6.234073       0.053718       2.030776                    0.999377      26.591664      76.215912       0.636663       0.432879      -1.045872       0.016806       0.005061       0.053979       0.056761      -0.015169      -0.012673      -0.010316      -0.015343       0.054943      -0.031442       0.007592       0.023850              8.489625      10.776337       3.613202      -1.057820       6.747073      -0.337760       7.945466          -0.000126
          149              C      16.369064       6.686052       9.727451      -0.191197      31.052360 0.43956359E+03  0.10408448E+05                                 8.686456                            7.068110       0.023430       1.978269                    0.999498      30.064907      88.001868       0.606912       0.426203      -1.053381       0.002661      -0.001773      -0.015058       0.015394      -0.000822       0.021926       0.011673      -0.000348       0.088320      -0.026531      -0.013935       0.040466              9.912598      12.180025       5.177022      -1.756649       9.056473      -1.208802       8.501295          -0.000086
          150              C      18.784431       8.054204       7.230134      -0.205916      31.544010 0.45916194E+03  0.10999982E+05                                 8.812286                            7.252816      -0.065537       1.945633                    0.998811      30.657697      90.482926       0.595116       0.429614      -1.050495       0.005269      -0.003001       0.012917       0.014269       0.003606       0.027226       0.020393      -0.005187       0.065748      -0.030865      -0.013249       0.044114              9.956728      13.378282       4.810061      -1.817293       8.157032      -0.895510       8.334868          -0.000070
          151              C      15.112329       5.922141       7.535585       0.045626      27.031562 0.36153075E+03  0.82185222E+04                                 8.093858                            6.521779      -0.158263       1.944251                    0.999098      28.124375      82.813395       0.610716       0.441182      -1.035933       0.000524       0.004212       0.043887       0.044092      -0.028617       0.030992       0.005152      -0.027024       0.105587      -0.058393       0.010215       0.048178              9.152645      11.352954       4.219417       0.046850       7.695329      -0.698501       8.409652          -0.000059
          152              C      16.268431       6.632009       7.431531      -0.190190      30.887672 0.44447818E+03  0.10582841E+05                                 8.745081                            7.164676      -0.116758       1.934682                    0.998722      30.414712      90.066891       0.593992       0.433086      -1.046323      -0.006835       0.002709       0.012676       0.014654      -0.009412      -0.011882      -0.018752       0.000629       0.078200      -0.030862      -0.003979       0.034841              9.919579      13.172892       5.048692       0.578378       8.561912       0.059359       8.023934          -0.000075
          153              C      14.152459       3.070394      13.355944       0.517125      23.826325 0.26159710E+03  0.54999503E+04                                 7.676323                            5.766463      -0.223233       1.974776                    0.999080      23.514869      67.194916       0.611171       0.476670      -1.013273      -0.000415       0.000059       0.105655       0.105656      -0.103603       0.000093      -0.000036      -0.085269      -0.240801      -0.080267      -0.071899       0.152166              8.917771       7.719712       1.850933       0.000301       5.540787       0.000214      13.492814           0.000011
          154              C      14.152464       3.070391      11.818617       0.517205      23.825317 0.26157815E+03  0.54995197E+04                                 7.676904                            5.766871      -0.226390       1.973913                    0.999056      23.512900      67.191780       0.611044       0.476771      -1.013206      -0.000249      -0.000553      -0.105446       0.105447       0.103701       0.000044       0.000328      -0.084535      -0.241003      -0.080337      -0.071815       0.152152              8.918522       7.720258      -1.850954       0.000276       5.541181       0.000272      13.494128           0.000012
          155              C      11.007486       9.211111       3.427097       0.517125      23.826276 0.26159656E+03  0.54999353E+04                                 7.676309                            5.766456      -0.223224       1.974779                    0.999080      23.514827      67.194737       0.611172       0.476669      -1.013273       0.000415      -0.000058      -0.105655       0.105656      -0.103603       0.000093      -0.000036      -0.085270      -0.240802      -0.080268      -0.071899       0.152167              8.917753       7.719694       1.850929       0.000302       5.540781       0.000214      13.492783           0.000012
          156              C      11.007481       9.211114       4.964424       0.517206      23.825277 0.26157769E+03  0.54995070E+04                                 7.676895                            5.766865      -0.226388       1.973914                    0.999056      23.512869      67.191656       0.611045       0.476771      -1.013206       0.000249       0.000553       0.105446       0.105448       0.103701       0.000045       0.000328      -0.084535      -0.241004      -0.080337      -0.071815       0.152152              8.918510       7.720253      -1.850953       0.000275       5.541175       0.000272      13.494102           0.000014
          157              N      17.116297       3.025450      16.606819      -0.172971      32.587264 0.51428205E+03  0.12496959E+05                                 8.744443                            7.515683      -0.344641       1.925704                    0.996595      27.976847      79.411677       0.611979       0.411876      -1.076723       0.089576      -0.057886       0.000335       0.106653      -0.000608       0.018649      -0.001435      -0.006318       0.165581      -0.034637      -0.024457       0.059094              9.744429      11.980278      -3.748417       1.148958       8.040773      -0.160962       9.212237           0.000208
          158              N      10.568452      11.658065       0.299074      -0.187454      36.292131 0.55303562E+03  0.13692983E+05                                 9.366990                            7.758486      -0.459881       1.863540                    0.998636      29.129245      83.621067       0.606079       0.408162      -1.078533      -0.098818       0.045793       0.006625       0.109115      -0.019362       0.002784      -0.019357      -0.012739       0.198931      -0.054268      -0.016306       0.070573             10.812396      12.562711      -5.279240       0.483290      10.060306      -1.220885       9.814170           0.000073
          159              N      11.188601       3.115351      16.606819      -0.174953      32.650126 0.51549261E+03  0.12533532E+05                                 8.753810                            7.522826      -0.344945       1.925144                    0.996579      28.012602      79.531567       0.611905       0.411691      -1.076862      -0.088280       0.057498       0.000946       0.105358      -0.000379      -0.019167       0.001732      -0.005301       0.164940      -0.034257      -0.024877       0.059134              9.756547      11.999191      -3.756642      -1.150780       8.052134       0.161750       9.218317           0.000206
          160              N      11.446538       6.764144       0.299074      -0.186415      36.214173 0.55158218E+03  0.13646990E+05                                 9.351006                            7.746233      -0.458833       1.864389                    0.998652      29.089866      83.456961       0.606844       0.407945      -1.078757       0.099076      -0.046169       0.006265       0.109485      -0.019350      -0.002818       0.019235      -0.012283       0.198172      -0.054060      -0.016223       0.070283             10.792310      12.537917      -5.266671      -0.482301      10.040206       1.218202       9.798805           0.000074
          161              N      11.188625       3.025435       8.567742      -0.173388      32.594452 0.51438988E+03  0.12500516E+05                                 8.746398                            7.516761      -0.349695       1.924256                    0.996536      27.982627      79.436909       0.611886       0.411908      -1.076678      -0.089087      -0.057048      -0.000529       0.105789       0.000886       0.018867       0.001403      -0.005306       0.164905      -0.034168      -0.024825       0.058992              9.747517      11.986108       3.751697       1.148909       8.043878       0.161028       9.212565          -0.000295
          162              N      11.446513      11.658080       8.092447      -0.186997      36.260330 0.55244518E+03  0.13673429E+05                                 9.358006                            7.751708      -0.454328       1.865488                    0.998627      29.111133      83.528384       0.606710       0.407884      -1.078818       0.098590       0.046289      -0.006468       0.109108       0.019107       0.002258       0.019095      -0.012137       0.195201      -0.053382      -0.015849       0.069231             10.800815      12.547820       5.271233       0.481765      10.047735       1.218814       9.806889          -0.000213
          163              N      17.116321       3.115335       8.567742      -0.175297      32.641125 0.51532627E+03  0.12528487E+05                                 8.752887                            7.522385      -0.343164       1.925732                    0.996533      28.005916      79.509611       0.611828       0.411775      -1.076806       0.089033       0.057291      -0.000218       0.105874       0.001104      -0.018745      -0.001944      -0.006042       0.163763      -0.034315      -0.024282       0.058597              9.755020      11.996116       3.754955      -1.150696       8.049864      -0.161415       9.219080          -0.000301
          164              N      10.568431       6.764159       8.092447      -0.187189      36.259474 0.55243752E+03  0.13673412E+05                                 9.358247                            7.751876      -0.459465       1.864002                    0.998665      29.111751      83.535091       0.606667       0.407908      -1.078785      -0.099310      -0.046603      -0.006699       0.109906       0.019215      -0.002754      -0.018939      -0.013345       0.196746      -0.053811      -0.015921       0.069732             10.801154      12.547938       5.271478      -0.482393      10.048804      -1.219263       9.806718          -0.000217
          165              N       8.043648       9.256055       0.176222      -0.172956      32.586954 0.51427581E+03  0.12496760E+05                                 8.744367                            7.515622      -0.344616       1.925714                    0.996595      27.976619      79.410670       0.611984       0.411875      -1.076725      -0.089577       0.057884      -0.000335       0.106653      -0.000605       0.018648      -0.001435      -0.006320       0.165574      -0.034636      -0.024455       0.059091              9.744338      11.980142      -3.748371       1.148937       8.040701      -0.160957       9.212172           0.000210
          166              N      14.591493       0.623440      16.483967      -0.187450      36.292021 0.55303357E+03  0.13692915E+05                                 9.366962                            7.758464      -0.459872       1.863543                    0.998636      29.129169      83.620707       0.606081       0.408161      -1.078534       0.098818      -0.045794      -0.006626       0.109115      -0.019360       0.002784      -0.019357      -0.012741       0.198927      -0.054265      -0.016307       0.070572             10.812360      12.562672      -5.279212       0.483285      10.060260      -1.220878       9.814148           0.000076
          167              N      13.971344       9.166154       0.176222      -0.174913      32.649261 0.51547596E+03  0.12533003E+05                                 8.753600                            7.522664      -0.344868       1.925175                    0.996579      28.012026      79.529061       0.611918       0.411686      -1.076867       0.088280      -0.057496      -0.000947       0.105356      -0.000374      -0.019166       0.001732      -0.005305       0.164921      -0.034256      -0.024872       0.059128              9.756278      11.998774      -3.756475      -1.150727       8.051904       0.161732       9.218155           0.000207
          168              N      13.713407       5.517361      16.483967      -0.186375      36.213034 0.55156168E+03  0.13646325E+05                                 9.350737                            7.746036      -0.458747       1.864422                    0.998652      29.089184      83.453898       0.606860       0.407940      -1.078763      -0.099074       0.046168      -0.006266       0.109483      -0.019345      -0.002818       0.019235      -0.012289       0.198151      -0.054053      -0.016224       0.070277             10.791951      12.537431      -5.266404      -0.482264      10.039821       1.218146       9.798600           0.000074
          169              N      13.971320       9.256070       8.215299      -0.173397      32.594616 0.51439314E+03  0.12500620E+05                                 8.746439                            7.516794      -0.349711       1.924250                    0.996536      27.982745      79.437428       0.611883       0.411909      -1.076677       0.089087       0.057049       0.000529       0.105789       0.000888       0.018866       0.001402      -0.005305       0.164908      -0.034168      -0.024825       0.058993              9.747568      11.986188       3.751727       1.148919       8.043922       0.161031       9.212594          -0.000293
          170              N      13.713432       0.623425       8.690594      -0.186997      36.260361 0.55244572E+03  0.13673447E+05                                 9.358013                            7.751714      -0.454331       1.865486                    0.998627      29.111159      83.528510       0.606709       0.407884      -1.078818      -0.098591      -0.046288       0.006469       0.109108       0.019108       0.002258       0.019095      -0.012136       0.195202      -0.053383      -0.015849       0.069232             10.800824      12.547826       5.271239       0.481768      10.047747       1.218817       9.806899          -0.000213
          171              N       8.043624       9.166170       8.215299      -0.175313      32.641449 0.51533252E+03  0.12528686E+05                                 8.752967                            7.522446      -0.343194       1.925720                    0.996533      28.006133      79.510559       0.611824       0.411777      -1.076804      -0.089033      -0.057292       0.000219       0.105874       0.001106      -0.018745      -0.001944      -0.006040       0.163770      -0.034316      -0.024283       0.058599              9.755122      11.996276       3.755019      -1.150716       8.049954      -0.161422       9.219138          -0.000298
          172              N      14.591514       5.517346       8.690594      -0.187200      36.259804 0.55244343E+03  0.13673605E+05                                 9.358326                            7.751934      -0.459492       1.863992                    0.998665      29.111953      83.536013       0.606663       0.407909      -1.078783       0.099311       0.046603       0.006699       0.109906       0.019217      -0.002755      -0.018940      -0.013344       0.196752      -0.053813      -0.015921       0.069734             10.801259      12.548076       5.271555      -0.482405      10.048916      -1.219281       9.806783          -0.000216
          173              O      15.082119       3.642712      13.905756      -0.585216      35.801040 0.56558296E+03  0.13808725E+05                                 8.607776                            7.399286       0.392054       2.152478                    0.997292      28.737912      76.834451       0.691089       0.363007      -1.132626      -0.049392      -0.038972       0.037193       0.073087      -0.025143       0.068611       0.051846      -0.006474      -0.060086      -0.103625       0.034920       0.068705              9.276284       9.956713       1.889710       3.543194       7.055576       2.000978      10.816564          -0.000002
          174              O      13.222796       2.498079      13.905756      -0.585942      35.792332 0.56541319E+03  0.13803075E+05                                 8.604822                            7.396968       0.396638       2.153933                    0.997278      28.737621      76.820959       0.691390       0.362888      -1.132757       0.048558       0.038226       0.037873       0.072481      -0.025991      -0.068034      -0.051022      -0.006927      -0.059685      -0.103052       0.035669       0.067383              9.272830       9.953137       1.888906      -3.541223       7.053330      -1.999903      10.812023          -0.000001
          175              O      13.222803       3.642707      11.268805      -0.585715      35.784781 0.56526429E+03  0.13798377E+05                                 8.603162                            7.395582       0.400696       2.155183                    0.997370      28.735417      76.809316       0.691521       0.362848      -1.132801       0.049036      -0.038356      -0.037240       0.072543       0.025768       0.068212      -0.051518      -0.006774      -0.059799      -0.103397       0.035500       0.067896              9.271085       9.951702      -1.888335       3.540935       7.052193      -1.999427      10.809360          -0.000005
          176              O      15.082127       2.498074      11.268805      -0.585562      35.784395 0.56525888E+03  0.13798272E+05                                 8.603136                            7.395581       0.394370       2.153085                    0.997243      28.736284      76.812789       0.691513       0.362851      -1.132793      -0.049086       0.038878      -0.037424       0.072948       0.025264      -0.068185       0.051616      -0.007016      -0.060049      -0.103233       0.035129       0.068104              9.271070       9.951508      -1.888127      -3.540616       7.052180       1.999733      10.809522          -0.000005
          177              O      10.077826       8.638793       2.877285      -0.585217      35.800897 0.56558031E+03  0.13808642E+05                                 8.607750                            7.399267       0.392059       2.152481                    0.997292      28.737857      76.834231       0.691091       0.363007      -1.132626       0.049391       0.038972      -0.037193       0.073086      -0.025143       0.068610       0.051846      -0.006475      -0.060089      -0.103624       0.034920       0.068704              9.276254       9.956673       1.889703       3.543172       7.055563       2.000975      10.816526          -0.000003
          178              O      11.937149       9.783426       2.877285      -0.585943      35.792292 0.56541261E+03  0.13803057E+05                                 8.604817                            7.396966       0.396633       2.153932                    0.997278      28.737601      76.820902       0.691390       0.362888      -1.132757      -0.048558      -0.038225      -0.037873       0.072480      -0.025990      -0.068034      -0.051022      -0.006928      -0.059686      -0.103052       0.035669       0.067383              9.272822       9.953119       1.888902      -3.541212       7.053331      -1.999904      10.812015          -0.000002
          179              O      11.937142       8.638798       5.514236      -0.585718      35.784827 0.56526523E+03  0.13798407E+05                                 8.603172                            7.395591       0.400692       2.155182                    0.997370      28.735429      76.809376       0.691520       0.362848      -1.132801      -0.049036       0.038356       0.037240       0.072543       0.025769       0.068212      -0.051518      -0.006775      -0.059801      -0.103397       0.035501       0.067896              9.271096       9.951716      -1.888338       3.540941       7.052200      -1.999427      10.809373          -0.000005
          180              O      10.077818       9.783431       5.514236      -0.585561      35.784319 0.56525736E+03  0.13798224E+05                                 8.603120                            7.395568       0.394377       2.153088                    0.997243      28.736261      76.812669       0.691514       0.362851      -1.132794       0.049086      -0.038878       0.037423       0.072948       0.025265      -0.068185       0.051616      -0.007017      -0.060050      -0.103233       0.035129       0.068103              9.271053       9.951496      -1.888125      -3.540610       7.052168       1.999727      10.809495          -0.000005

******************************************************
Auxiliary information for the entire system
The total spin magnetic moment of the unit cell is   -0.003848
The total net atomic charge of the unit cell is   0.000006
Accuracy of reproducing the electrostatic potential in the unit cell:
  The inner radius (bohr) =    5.0000
  The outer radius (bohr) =   12.0000
  Valid grid points have density less than (e/(bohr^3)) =    0.0001
  The number of valid grid points were=        16564
  The rms potential error without charges in kcal/mol is=      5.50373
  The rms potential error with partial charges in kcal/mol is=      1.68795
  The RRMSE value at monopole order=      0.30669
  The rms potential error with partial charges and cloud penetration in kcal/mol is=      1.68167
  The RRMSE value at monopole order with cloud penetration is=      0.30555
  The rms potential error with partial charges and atomic dipoles in kcal/mol is=      0.34760
  The RRMSE value at dipole order=      0.06316
  The rms potential error with partial charges, atomic dipoles and cloud penetration in kcal/mol is=      0.34611
  The RRMSE value at dipole order with cloud penetration=      0.06289

******************************************************
The electron densities and ab initio electrostatic potential were computed in VASP using the PBE functional and
projector augmented wave method. See the main text of the journal article for a description of computational details.
The atomic charges, dipoles, and quadrupoles were computed with the DDEC6 method as described in
(a) T. A. Manz and N. Gabaldon Limas, RSC Adv. 6 (2016) 47771-47801 DOI: 10.1039/c6ra04656h
(b) N. Gabaldon Limas and T. A. Manz, RSC Adv. 8 (2018) 2678-2707 DOI: 10.1039/c7ra11829e.
For each atom in the material, the electron cloud parameters were fit to the spherically averaged atom-in-material
electron density using radial positions for which this density was between 10^-4 and 10^-2 electrons per cubic bohr.
The polarizabilities, dispersion coefficients, and quantum Drude oscillator (QDO) parameters were fit using the MCLF method.
The magnetic structure of the system was optimized in VASP from the default ferromagnetic initial guess using spin polarization.
The atomic spin moments (ASMs) were computed on this optimized magnetic structure using the DDEC6 partition as inputs
to the method of T. A. Manz and D. S. Sholl, J. Chem. Theory Comput. 7 (2011) 4146-4164 DOI: 10.1021/ct200539n.
The RMSE and RRMSE were computed using a uniform grid with Ewald summation.
