# Supplementary material for: A collection of forcefield precursors for metal–organic frameworks
Source: RSC Adv. 2019 Nov 13;9(63):36492–507. doi: 10.1039/c9ra07327b (PMC9075174; doi:10.1039/c9ra07327b)
Supplement: RA-009-C9RA07327B-s6281 [file RA-009-C9RA07327B-s6281.xyz]

   96
jmolscript: load "" {1 1 1} spacegroup "x,y,z" unitcell [{      8.927400     0.000000     0.000000 }, {      0.000000    14.685000     0.000000 }, {      0.000000     0.000000    14.685000 }]
Zn     2.329337    12.749664    14.521262     1.120300
Zn     3.981710    -0.022909     9.267557     1.087698
Zn     2.329337     1.935336     0.163738     1.120304
Zn     3.981710     0.022909     5.417443     1.087699
Zn     6.793037     0.163738    12.749664     1.120301
Zn     8.445410     5.417443    -0.022909     1.087699
Zn     6.793037    14.521262     1.935336     1.120301
Zn     8.445410     9.267557     0.022909     1.087699
Zn     2.329337     5.407164     7.506238     1.120299
Zn     3.981710     7.319591    12.759943     1.087700
Zn     2.329337     9.277836     7.178762     1.120301
Zn     3.981710     7.365409     1.925057     1.087699
Zn     6.793037     7.506238     9.277836     1.120299
Zn     8.445410    12.759943     7.365409     1.087699
Zn     6.793037     7.178762     5.407164     1.120297
Zn     8.445410     1.925057     7.319591     1.087698
P      2.721072     9.490915     0.000000     1.452439
P      3.598635     0.196779    12.526305     1.547439
P      2.721072     5.194085     0.000000     1.452447
P      3.598635    14.488221     2.158695     1.547446
P      7.184772     0.000000     9.490915     1.452441
P      8.062335     2.158695     0.196779     1.547443
P      7.184772     0.000000     5.194085     1.452436
P      8.062335    12.526305    14.488221     1.547447
P      2.721072     2.148416     7.342500     1.452447
P      3.598635     7.539279     9.501195     1.547438
P      2.721072    12.536585     7.342500     1.452445
P      3.598635     7.145721     5.183805     1.547446
P      7.184772     7.342500    12.536585     1.452444
P      8.062335     9.501195     7.145721     1.547446
P      7.184772     7.342500     2.148416     1.452441
P      8.062335     5.183805     7.539279     1.547438
O      3.543285    13.543976    13.269366    -0.663480
O      4.974347     0.790053    12.640848    -0.717852
O      2.559486     1.132214    13.131327    -0.671191
O      3.248681    14.632134    11.076896    -0.622540
O      3.167442    11.013750    14.563115    -0.586528
O      1.374820     9.413085     0.759215    -0.636931
O      2.803204     8.818343    13.460271    -0.721344
O      3.749508     9.001905     1.171863    -0.588004
O      3.543285     1.141025     1.415634    -0.663486
O      4.974347    13.894947     2.044152    -0.717855
O      2.559486    13.552787     1.553673    -0.671194
O      3.248681     0.052866     3.608105    -0.622545
O      3.167442     3.671250     0.121886    -0.586540
O      1.374820     5.271915    13.925786    -0.636934
O      2.803204     5.866658     1.224729    -0.721344
O      3.749508     5.683095    13.513137    -0.588009
O      8.006985     1.415634    13.543976    -0.663480
O      0.510647     2.044152     0.790053    -0.717853
O      7.023186     1.553673     1.132214    -0.671192
O      7.712381     3.608105    14.632134    -0.622542
O      7.631142     0.121886    11.013750    -0.586531
O      5.838520    13.925786     9.413085    -0.636932
O      7.266904     1.224729     8.818343    -0.721345
O      8.213208    13.513137     9.001905    -0.588005
O      8.006985    13.269366     1.141025    -0.663487
O      0.510647    12.640848    13.894947    -0.717856
O      7.023186    13.131327    13.552787    -0.671193
O      7.712381    11.076896     0.052866    -0.622545
O      7.631142    14.563115     3.671250    -0.586527
O      5.838520     0.759215     5.271915    -0.636928
O      7.266904    13.460271     5.866658    -0.721343
O      8.213208     1.171863     5.683095    -0.588002
O      3.543285     6.201476     8.758134    -0.663473
O      4.974347     8.132553     9.386652    -0.717847
O      2.559486     8.474714     8.896173    -0.671195
O      3.248681     7.289634    10.950605    -0.622543
O      3.167442     3.671250     7.464386    -0.586538
O      1.374820     2.070585     6.583286    -0.636936
O      2.803204     1.475843     8.567229    -0.721345
O      3.749508     1.659405     6.170637    -0.588010
O      3.543285     8.483524     5.926866    -0.663483
O      4.974347     6.552447     5.298348    -0.717850
O      2.559486     6.210287     5.788827    -0.671197
O      3.248681     7.395366     3.734396    -0.622545
O      3.167442    11.013750     7.220615    -0.586536
O      1.374820    12.614415     8.101715    -0.636934
O      2.803204    13.209158     6.117771    -0.721344
O      3.749508    13.025595     8.514363    -0.588008
O      8.006985     8.758134     8.483524    -0.663480
O      0.510647     9.386652     6.552447    -0.717850
O      7.023186     8.896173     6.210287    -0.671195
O      7.712381    10.950605     7.395366    -0.622547
O      7.631142     7.464386    11.013750    -0.586533
O      5.838520     6.583286    12.614415    -0.636933
O      7.266904     8.567229    13.209158    -0.721344
O      8.213208     6.170637    13.025595    -0.588009
O      8.006985     5.926866     6.201476    -0.663473
O      0.510647     5.298348     8.132553    -0.717847
O      7.023186     5.788827     8.474714    -0.671194
O      7.712381     3.734396     7.289634    -0.622540
O      7.631142     7.220615     3.671250    -0.586530
O      5.838520     8.101715     2.070585    -0.636932
O      7.266904     6.117771     1.475843    -0.721343
O      8.213208     8.514363     1.659405    -0.588005

The following XYZ coordinates are in angstroms. Other properties are in atomic units.
The sperically averaged electron density of each atom fit to a function of the form exp(a - br)
eigen_1, eigen_2 and eigen_3 are the three eigenvalues of traceless quadrupole moment tensor
  atom number  atomic symbol              X              Y              Z     net charge C6 coefficient C8 coefficient C10 coefficient fluctuating dipole atomic polarizability isotropic forcefield polarizability              a              b squared Pearson coefficient          <r^3>          <r^4>         wp_QDO          m_QDO          q_QDO       dipole_x       dipole_y       dipole_z         dipole            Qxy            Qxz            Qyz     Q(x^2-y^2)  Q(3z^2 - R^2)        eigen_1        eigen_2        eigen_3 static polarizability      alpha(xx)      alpha(xy)      alpha(xz)      alpha(yy)      alpha(yz)      alpha(zz) atomic spin moment
            1             Zn       2.329337      12.749664      14.521262       1.120300      73.959984 0.14461171E+04  0.43192251E+05                                14.589922                           12.638105       0.152857       1.955526                    0.999192      41.582990     110.360022       0.495122       0.414182      -1.132788       0.012302      -0.019500      -0.010488       0.025330      -0.036237      -0.008638       0.002182       0.099448       0.154334      -0.087253       0.031787       0.055466             16.114245      17.070019       2.013623       0.202785      18.300861       0.143780      12.971856           0.125551
            2             Zn       3.981710      -0.022909       9.267557       1.087698      73.600609 0.14574036E+04  0.43628638E+05                                14.567116                           12.699716       0.217494       1.966260                    0.999462      42.171792     112.172823       0.493032       0.414992      -1.131857      -0.025834      -0.006259       0.052494       0.058841      -0.007055      -0.035713      -0.020512      -0.080155      -0.301032      -0.113195       0.020624       0.092571             16.018461      15.674704      -2.230012       1.712882      13.901193       0.847482      18.479488           0.097219
            3             Zn       2.329337       1.935336       0.163738       1.120304      73.960337 0.14461254E+04  0.43192579E+05                                14.589990                           12.638161       0.152830       1.955517                    0.999192      41.583077     110.360502       0.495119       0.414184      -1.132787       0.012306       0.019503       0.010489       0.025334       0.036239       0.008637       0.002181       0.099451       0.154323      -0.087253       0.031790       0.055463             16.114322      17.070099      -2.013634      -0.202780      18.300954       0.143774      12.971913           0.125553
            4             Zn       3.981710       0.022909       5.417443       1.087699      73.601031 0.14574135E+04  0.43629023E+05                                14.567188                           12.699775       0.217473       1.966253                    0.999462      42.171893     112.173324       0.493029       0.414993      -1.131856      -0.025834       0.006260      -0.052495       0.058841       0.007054       0.035713      -0.020513      -0.080153      -0.301033      -0.113195       0.020625       0.092570             16.018545      15.674781       2.230028      -1.712891      13.901257       0.847477      18.479597           0.097223
            5             Zn       6.793037       0.163738      12.749664       1.120301      73.959822 0.14461129E+04  0.43192090E+05                                14.589896                           12.638082       0.152865       1.955529                    0.999192      41.582941     110.359813       0.495123       0.414182      -1.132789       0.012303       0.010488      -0.019501       0.025331       0.008637      -0.036237      -0.002181      -0.027442      -0.226342      -0.087253       0.031788       0.055465             16.114218      17.069987      -0.202783       2.013617      12.971834      -0.143780      18.300832           0.125554
            6             Zn       8.445410       5.417443      -0.022909       1.087699      73.600653 0.14574048E+04  0.43628691E+05                                14.567132                           12.699731       0.217485       1.966257                    0.999462      42.171790     112.172894       0.493031       0.414992      -1.131856      -0.025833      -0.052492      -0.006259       0.058838       0.035714      -0.007055       0.020514       0.110438       0.270753      -0.113196       0.020624       0.092572             16.018479      15.674721      -1.712879      -2.230007      18.479517      -0.847488      13.901199           0.097221
            7             Zn       6.793037      14.521262       1.935336       1.120301      73.960344 0.14461263E+04  0.43192613E+05                                14.589994                           12.638167       0.152830       1.955517                    0.999192      41.583082     110.360536       0.495119       0.414184      -1.132787       0.012303      -0.010490       0.019502       0.025332      -0.008637       0.036238      -0.002181      -0.027441      -0.226340      -0.087253       0.031788       0.055465             16.114324      17.070108       0.202778      -2.013642      12.971922      -0.143774      18.300943           0.125551
            8             Zn       8.445410       9.267557       0.022909       1.087699      73.600667 0.14574044E+04  0.43628670E+05                                14.567125                           12.699719       0.217490       1.966259                    0.999462      42.171804     112.172879       0.493032       0.414992      -1.131857      -0.025834       0.052497       0.006258       0.058843      -0.035713       0.007055       0.020511       0.110439       0.270745      -0.113194       0.020625       0.092569             16.018474      15.674713       1.712885       2.230025      18.479502      -0.847471      13.901207           0.097223
            9             Zn       2.329337       5.407164       7.506238       1.120299      73.959938 0.14461162E+04  0.43192217E+05                                14.589916                           12.638101       0.152859       1.955527                    0.999192      41.582979     110.359977       0.495122       0.414182      -1.132789       0.012304      -0.019502       0.010487       0.025332      -0.036238       0.008637      -0.002181       0.099450       0.154332      -0.087253       0.031788       0.055465             16.114238      17.069998       2.013619      -0.202790      18.300863      -0.143786      12.971852           0.125550
           10             Zn       3.981710       7.319591      12.759943       1.087700      73.600609 0.14574034E+04  0.43628637E+05                                14.567124                           12.699723       0.217486       1.966258                    0.999462      42.171776     112.172825       0.493031       0.414992      -1.131856      -0.025832      -0.006260      -0.052493       0.058838      -0.007055       0.035714       0.020514      -0.080156      -0.301032      -0.113196       0.020624       0.092571             16.018471      15.674714      -2.230009      -1.712878      13.901192      -0.847485      18.479507           0.097215
           11             Zn       2.329337       9.277836       7.178762       1.120301      73.960523 0.14461303E+04  0.43192766E+05                                14.590022                           12.638189       0.152823       1.955514                    0.999192      41.583131     110.360750       0.495118       0.414184      -1.132787       0.012304       0.019501      -0.010491       0.025333       0.036240      -0.008637      -0.002180       0.099451       0.154329      -0.087254       0.031790       0.055464             16.114357      17.070128      -2.013637       0.202787      18.300999      -0.143779      12.971943           0.125546
           12             Zn       3.981710       7.365409       1.925057       1.087699      73.600761 0.14574068E+04  0.43628767E+05                                14.567149                           12.699741       0.217477       1.966255                    0.999462      42.171809     112.172987       0.493030       0.414992      -1.131856      -0.025835       0.006258       0.052497       0.058843       0.007053      -0.035712       0.020510      -0.080150      -0.301032      -0.113194       0.020626       0.092568             16.018501      15.674736       2.230027       1.712890      13.901231      -0.847474      18.479536           0.097217
           13             Zn       6.793037       7.506238       9.277836       1.120299      73.960332 0.14461258E+04  0.43192596E+05                                14.589992                           12.638164       0.152834       1.955518                    0.999192      41.583078     110.360517       0.495119       0.414184      -1.132787       0.012305       0.010490       0.019502       0.025334       0.008637       0.036239       0.002180      -0.027438      -0.226341      -0.087254       0.031790       0.055464             16.114323      17.070089      -0.202788      -2.013631      12.971918       0.143781      18.300963           0.125553
           14             Zn       8.445410      12.759943       7.365409       1.087699      73.600883 0.14574103E+04  0.43628906E+05                                14.567173                           12.699765       0.217467       1.966251                    0.999462      42.171837     112.173150       0.493029       0.414993      -1.131856      -0.025834      -0.052494       0.006259       0.058841       0.035713       0.007053      -0.020512       0.110439       0.270744      -0.113194       0.020625       0.092569             16.018525      15.674765      -1.712890       2.230024      18.479573       0.847476      13.901236           0.097215
           15             Zn       6.793037       7.178762       5.407164       1.120297      73.960175 0.14461225E+04  0.43192461E+05                                14.589957                           12.638138       0.152848       1.955523                    0.999192      41.583047     110.360301       0.495120       0.414183      -1.132788       0.012301      -0.010488      -0.019502       0.025331      -0.008637      -0.036238       0.002181      -0.027445      -0.226344      -0.087254       0.031787       0.055467             16.114282      17.070054       0.202786       2.013635      12.971890       0.143782      18.300901           0.125551
           16             Zn       8.445410       1.925057       7.319591       1.087698      73.600381 0.14573976E+04  0.43628412E+05                                14.567083                           12.699686       0.217502       1.966263                    0.999462      42.171724     112.172550       0.493033       0.414991      -1.131857      -0.025833       0.052495      -0.006258       0.058841      -0.035713      -0.007055      -0.020511       0.110439       0.270750      -0.113195       0.020625       0.092571             16.018427      15.674670       1.712875      -2.230009      18.479442       0.847483      13.901169           0.097218
           17              P       2.721072       9.490915       0.000000       1.452439      68.010532 0.11473959E+04  0.33753272E+05                                13.112142                           10.520279       0.610408       1.977448                    0.999071      46.149995     139.724258       0.575614       0.361720      -1.122874       0.025459       0.042300       0.001861       0.049406       0.054797       0.014374      -0.012888       0.086000       0.208322      -0.106198       0.033544       0.072654             14.673295      13.917358      -1.041289      -0.733944      16.687880       0.969223      13.414646          -0.020165
           18              P       3.598635       0.196779      12.526305       1.547439      63.803453 0.10277152E+04  0.29500961E+05                                12.721514                           10.049384       0.529969       1.972623                    0.999642      44.212994     133.550441       0.579036       0.368500      -1.114278      -0.016258       0.014742      -0.024105       0.032599      -0.010376       0.054885      -0.000448      -0.066402      -0.208842      -0.099553       0.029187       0.070366             14.381438      14.422530       0.053415      -1.657233      11.535554       0.199615      17.186230          -0.020792
           19              P       2.721072       5.194085       0.000000       1.452447      68.011570 0.11474170E+04  0.33754055E+05                                13.112263                           10.520374       0.610438       1.977450                    0.999070      46.150546     139.726359       0.575611       0.361720      -1.122874       0.025459      -0.042301      -0.001860       0.049407      -0.054795      -0.014377      -0.012890       0.086002       0.208312      -0.106196       0.033544       0.072653             14.673428      13.917481       1.041306       0.733949      16.688054       0.969232      13.414749          -0.020162
           20              P       3.598635      14.488221       2.158695       1.547446      63.804284 0.10277312E+04  0.29501540E+05                                12.721613                           10.049459       0.530000       1.972626                    0.999642      44.213434     133.552088       0.579034       0.368500      -1.114278      -0.016257      -0.014740       0.024106       0.032598       0.010377      -0.054884      -0.000447      -0.066399      -0.208847      -0.099553       0.029187       0.070366             14.381550      14.422644      -0.053414       1.657256      11.535634       0.199614      17.186373          -0.020789
           21              P       7.184772       0.000000       9.490915       1.452441      68.010923 0.11474041E+04  0.33753574E+05                                13.112188                           10.520315       0.610419       1.977449                    0.999071      46.150210     139.725074       0.575613       0.361720      -1.122874       0.025460      -0.001862       0.042298       0.049405      -0.014375       0.054797       0.012890      -0.061158      -0.233158      -0.106198       0.033545       0.072653             14.673344      13.917403       0.733949      -1.041291      13.414681      -0.969223      16.687947          -0.020170
           22              P       8.062335       2.158695       0.196779       1.547443      63.802985 0.10277055E+04  0.29500608E+05                                12.721453                           10.049334       0.529966       1.972626                    0.999642      44.212728     133.549408       0.579037       0.368500      -1.114279      -0.016258       0.024105       0.014742       0.032599      -0.054885      -0.010375       0.000449       0.071221       0.204023      -0.099554       0.029188       0.070366             14.381372      14.422466       1.657223       0.053415      17.186144      -0.199613      11.535505          -0.020790
           23              P       7.184772       0.000000       5.194085       1.452436      68.011199 0.11474101E+04  0.33753796E+05                                13.112218                           10.520340       0.610418       1.977447                    0.999071      46.150335     139.725526       0.575612       0.361720      -1.122874       0.025458       0.001859      -0.042302       0.049407       0.014376      -0.054796       0.012889      -0.061159      -0.233164      -0.106198       0.033544       0.072654             14.673378      13.917439      -0.733944       1.041306      13.414714      -0.969232      16.687979          -0.020170
           24              P       8.062335      12.526305      14.488221       1.547447      63.803804 0.10277216E+04  0.29501193E+05                                12.721553                           10.049412       0.529990       1.972627                    0.999642      44.213188     133.551153       0.579035       0.368500      -1.114279      -0.016257      -0.024105      -0.014740       0.032598       0.054884       0.010377       0.000447       0.071222       0.204022      -0.099553       0.029187       0.070366             14.381482      14.422575      -1.657241      -0.053415      17.186288      -0.199614      11.535583          -0.020784
           25              P       2.721072       2.148416       7.342500       1.452447      68.010875 0.11474025E+04  0.33753516E+05                                13.112181                           10.520308       0.610433       1.977452                    0.999071      46.150181     139.724959       0.575613       0.361720      -1.122874       0.025460       0.042302      -0.001861       0.049407       0.054796      -0.014375       0.012889       0.086001       0.208318      -0.106197       0.033544       0.072654             14.673338      13.917397      -1.041288       0.733947      16.687946      -0.969218      13.414670          -0.020162
           26              P       3.598635       7.539279       9.501195       1.547438      63.803147 0.10277089E+04  0.29500733E+05                                12.721474                           10.049351       0.529964       1.972624                    0.999642      44.212806     133.549703       0.579037       0.368500      -1.114279      -0.016258       0.014742       0.024107       0.032600      -0.010376      -0.054885       0.000449      -0.066402      -0.208843      -0.099554       0.029187       0.070366             14.381395      14.422486       0.053408       1.657229      11.535521      -0.199620      17.186177          -0.020788
           27              P       2.721072      12.536585       7.342500       1.452445      68.011084 0.11474070E+04  0.33753681E+05                                13.112205                           10.520328       0.610433       1.977451                    0.999071      46.150277     139.725316       0.575612       0.361720      -1.122874       0.025458      -0.042301       0.001861       0.049406      -0.054796       0.014376       0.012889       0.086003       0.208317      -0.106198       0.033544       0.072654             14.673364      13.917415       1.041300      -0.733946      16.687978      -0.969236      13.414699          -0.020164
           28              P       3.598635       7.145721       5.183805       1.547446      63.804389 0.10277334E+04  0.29501618E+05                                12.721620                           10.049467       0.530007       1.972627                    0.999642      44.213503     133.552304       0.579034       0.368499      -1.114279      -0.016258      -0.014740      -0.024106       0.032599       0.010377       0.054884       0.000448      -0.066398      -0.208845      -0.099553       0.029188       0.070365             14.381557      14.422646      -0.053410      -1.657257      11.535639      -0.199615      17.186386          -0.020786
           29              P       7.184772       7.342500      12.536585       1.452444      68.011335 0.11474121E+04  0.33753873E+05                                13.112235                           10.520351       0.610433       1.977450                    0.999071      46.150424     139.725896       0.575612       0.361720      -1.122874       0.025459      -0.001861      -0.042300       0.049405      -0.014376      -0.054796      -0.012890      -0.061155      -0.233162      -0.106198       0.033545       0.072653             14.673398      13.917452       0.733947       1.041303      13.414727       0.969232      16.688014          -0.020168
           30              P       8.062335       9.501195       7.145721       1.547446      63.804141 0.10277285E+04  0.29501437E+05                                12.721587                           10.049440       0.530002       1.972628                    0.999642      44.213355     133.551724       0.579035       0.368499      -1.114279      -0.016259       0.024107      -0.014741       0.032600      -0.054884       0.010377      -0.000448       0.071224       0.204019      -0.099553       0.029188       0.070365             14.381520      14.422617       1.657253      -0.053410      17.186333       0.199615      11.535610          -0.020786
           31              P       7.184772       7.342500       2.148416       1.452441      68.010693 0.11473996E+04  0.33753405E+05                                13.112159                           10.520295       0.610424       1.977451                    0.999071      46.150069     139.724507       0.575613       0.361720      -1.122874       0.025459       0.001861       0.042303       0.049408       0.014374       0.054796      -0.012888      -0.061161      -0.233165      -0.106198       0.033543       0.072655             14.673311      13.917375      -0.733943      -1.041290      13.414653       0.969221      16.687906          -0.020172
           32              P       8.062335       5.183805       7.539279       1.547438      63.802940 0.10277049E+04  0.29500587E+05                                12.721446                           10.049329       0.529958       1.972624                    0.999642      44.212708     133.549315       0.579038       0.368500      -1.114279      -0.016258      -0.024106       0.014742       0.032600       0.054886      -0.010375      -0.000449       0.071220       0.204023      -0.099554       0.029188       0.070366             14.381362      14.422449      -1.657221       0.053409      17.186138       0.199618      11.535499          -0.020790
           33              O       3.543285      13.543976      13.269366      -0.663480      36.300778 0.60131561E+03  0.14806654E+05                                 8.635568                            7.525647       0.293201       2.136705                    0.996965      28.403189      74.587532       0.704263       0.353197      -1.148194       0.046384      -0.089984      -0.011820       0.101923      -0.004229       0.017295       0.021859      -0.016099       0.050801      -0.030367      -0.004389       0.034756              9.402015       7.519632       2.106833      -2.095315      11.155125      -4.282652       9.531288           0.249982
           34              O       4.974347       0.790053      12.640848      -0.717852      36.792359 0.59950972E+03  0.14760049E+05                                 8.672558                            7.482075       0.368084       2.149316                    0.997714      28.979495      76.246473       0.710453       0.350170      -1.149969       0.035595       0.086459       0.014897       0.094679       0.000258      -0.001332      -0.001207      -0.061133      -0.027514      -0.026086      -0.009100       0.035187              9.444404      15.811129       1.066394       0.504915       6.215699       0.196211       6.306385           0.161891
           35              O       2.559486       1.132214      13.131327      -0.671191      35.222871 0.57350187E+03  0.13947660E+05                                 8.413953                            7.309752       0.409022       2.174506                    0.997840      28.231394      73.541720       0.720838       0.349383      -1.151967      -0.068527       0.059685      -0.049510       0.103487       0.008439       0.023572      -0.006056       0.024711       0.020591      -0.025987      -0.005582       0.031569              9.159775       9.004680      -3.045911      -3.007997       8.801091       3.298015       9.673554           0.224446
           36              O       3.248681      14.632134      11.076896      -0.622540      36.416593 0.52132586E+03  0.12330732E+05                                 8.578411                            6.908964       0.570964       2.250836                    0.998322      26.816170      67.998930       0.754186       0.343358      -1.161607      -0.071212      -0.028388      -0.046166       0.089489      -0.012375      -0.000480      -0.000746      -0.049616      -0.096523      -0.032199      -0.011616       0.043815              9.899805       6.053132       0.054641       0.128490       5.369781       0.940122      18.276503           0.256303
           37              O       3.167442      11.013750      14.563115      -0.586528      35.450660 0.52425337E+03  0.12405055E+05                                 8.429005                            6.924318       0.642856       2.272895                    0.998585      26.756004      67.641089       0.754753       0.342960      -1.163095       0.087047       0.026278      -0.001333       0.090937       0.008474      -0.009935      -0.002523       0.011181       0.076052      -0.022970      -0.005674       0.028643              9.634708       6.133551       0.108707      -0.028388      17.448189      -0.849109       5.322385           0.319555
           38              O       1.374820       9.413085       0.759215      -0.636931      37.169249 0.59893488E+03  0.14724918E+05                                 8.789436                            7.508581       0.358812       2.151872                    0.998310      28.419766      74.432204       0.705774       0.352994      -1.149021      -0.035201      -0.000839       0.134006       0.138555      -0.005269      -0.015476      -0.011818       0.019293       0.091906      -0.030510      -0.007235       0.037744              9.674224      15.986362       0.662135      -1.858901       6.431547      -0.423895       6.604761           0.229648
           39              O       2.803204       8.818343      13.460271      -0.721344      35.709217 0.57200195E+03  0.13950689E+05                                 8.521571                            7.359178       0.225909       2.106267                    0.998273      28.743872      75.842821       0.707319       0.355052      -1.143343      -0.038120       0.006345      -0.136517       0.141882       0.023153       0.015277      -0.024775      -0.004702      -0.024913      -0.042563       0.012237       0.030326              9.228592       6.803353      -1.915305      -1.830295       9.659271       4.324933      11.223152           0.054347
           40              O       3.749508       9.001905       1.171863      -0.588004      35.143890 0.55672778E+03  0.13418962E+05                                 8.420065                            7.194608       0.345339       2.165166                    0.997817      27.421283      70.756071       0.728832       0.348660      -1.154336       0.061073       0.084007       0.074236       0.127664       0.006313      -0.007058      -0.018464       0.085437      -0.024830      -0.047392      -0.001251       0.048643              9.283523       9.381917      -2.874577       3.446066       9.353981      -3.453686       9.114671           0.318126
           41              O       3.543285       1.141025       1.415634      -0.663486      36.301250 0.60132502E+03  0.14806928E+05                                 8.635573                            7.525651       0.293203       2.136703                    0.996965      28.403582      74.588411       0.704272       0.353191      -1.148200       0.046384       0.089985       0.011817       0.101923       0.004234      -0.017284       0.021841      -0.016102       0.050777      -0.030353      -0.004378       0.034731              9.402021       7.519638      -2.106836       2.095317      11.155133      -4.282655       9.531292           0.249989
           42              O       4.974347      13.894947       2.044152      -0.717855      36.792490 0.59951220E+03  0.14760113E+05                                 8.672525                            7.482048       0.368082       2.149316                    0.997714      28.979713      76.246842       0.710461       0.350166      -1.149973       0.035599      -0.086458      -0.014898       0.094679      -0.000263       0.001330      -0.001203      -0.061120      -0.027558      -0.026072      -0.009115       0.035187              9.444367      15.811060      -1.066389      -0.504916       6.215678       0.196210       6.306363           0.161884
           43              O       2.559486      13.552787       1.553673      -0.671194      35.223112 0.57350646E+03  0.13947791E+05                                 8.413954                            7.309752       0.409016       2.174504                    0.997839      28.231613      73.542207       0.720843       0.349380      -1.151970      -0.068526      -0.059686       0.049504       0.103484      -0.008433      -0.023567      -0.006048       0.024710       0.020593      -0.025974      -0.005590       0.031564              9.159776       9.004682       3.045910       3.007999       8.801090       3.298014       9.673556           0.224442
           44              O       3.248681       0.052866       3.608105      -0.622545      36.417053 0.52133392E+03  0.12330959E+05                                 8.578424                            6.908972       0.570967       2.250835                    0.998322      26.816511      67.999682       0.754194       0.343354      -1.161611      -0.071210       0.028387       0.046170       0.089489       0.012380       0.000478      -0.000742      -0.049598      -0.096476      -0.032183      -0.011619       0.043802              9.899822       6.053139      -0.054640      -0.128485       5.369788       0.940120      18.276540           0.256309
           45              O       3.167442       3.671250       0.121886      -0.586540      35.451430 0.52426743E+03  0.12405446E+05                                 8.429006                            6.924317       0.642888       2.272900                    0.998585      26.756679      67.642512       0.754769       0.342951      -1.163105       0.087043      -0.026285       0.001326       0.090934      -0.008477       0.009926      -0.002522       0.011147       0.075938      -0.022945      -0.005660       0.028604              9.634708       6.133549      -0.108706       0.028388      17.448190      -0.849109       5.322385           0.319552
           46              O       1.374820       5.271915      13.925786      -0.636934      37.169440 0.59893857E+03  0.14725016E+05                                 8.789400                            7.508553       0.358811       2.151872                    0.998309      28.420045      74.432707       0.705783       0.352989      -1.149026      -0.035206       0.000831      -0.134010       0.138559       0.005271       0.015484      -0.011815       0.019325       0.091935      -0.030525      -0.007231       0.037757              9.674180      15.986281      -0.662130       1.858894       6.431522      -0.423892       6.604737           0.229653
           47              O       2.803204       5.866658       1.224729      -0.721344      35.709442 0.57200600E+03  0.13950814E+05                                 8.521604                            7.359204       0.225869       2.106255                    0.998273      28.743964      75.843155       0.707318       0.355052      -1.143343      -0.038121      -0.006343       0.136518       0.141882      -0.023151      -0.015278      -0.024773      -0.004695      -0.024917      -0.042561       0.012240       0.030321              9.228629       6.803380       1.915319       1.830305       9.659319       4.324956      11.223187           0.054343
           48              O       3.749508       5.683095      13.513137      -0.588009      35.144254 0.55673499E+03  0.13419158E+05                                 8.420027                            7.194580       0.345356       2.165170                    0.997817      27.421729      70.756905       0.728846       0.348653      -1.154344       0.061072      -0.084003      -0.074244       0.127666      -0.006317       0.007034      -0.018476       0.085432      -0.024795      -0.047402      -0.001227       0.048629              9.283477       9.381867       2.874557      -3.446045       9.353933      -3.453667       9.114632           0.318129
           49              O       8.006985       1.415634      13.543976      -0.663480      36.300723 0.60131435E+03  0.14806624E+05                                 8.635593                            7.525667       0.293190       2.136702                    0.996965      28.403063      74.587340       0.704258       0.353199      -1.148191       0.046386       0.011821      -0.089983       0.101923      -0.017299      -0.004230      -0.021865      -0.033446      -0.001268      -0.030371      -0.004391       0.034762              9.402045       7.519654       2.095324       2.106844       9.531316       4.282670      11.155163           0.249979
           50              O       0.510647       2.044152       0.790053      -0.717853      36.792281 0.59950796E+03  0.14759999E+05                                 8.672564                            7.482078       0.368084       2.149317                    0.997714      28.979392      76.246254       0.710451       0.350172      -1.149967       0.035594      -0.014897       0.086461       0.094681       0.001333       0.000258       0.001210      -0.016822       0.105458      -0.026093      -0.009094       0.035187              9.444413      15.811147      -0.504916       1.066397       6.306389      -0.196212       6.215703           0.161881
           51              O       7.023186       1.553673       1.132214      -0.671192      35.222902 0.57350244E+03  0.13947680E+05                                 8.413973                            7.309767       0.409022       2.174506                    0.997840      28.231359      73.541707       0.720836       0.349384      -1.151966      -0.068527       0.049511       0.059686       0.103487      -0.023572       0.008442       0.006058       0.002060      -0.047352      -0.025989      -0.005578       0.031568              9.159798       9.004704       3.008007      -3.045921       9.673578      -3.298024       8.801112           0.224440
           52              O       7.712381       3.608105      14.632134      -0.622542      36.416597 0.52132585E+03  0.12330736E+05                                 8.578432                            6.908979       0.570962       2.250835                    0.998322      26.816110      67.998866       0.754183       0.343360      -1.161605      -0.071214       0.046166      -0.028389       0.089491       0.000481      -0.012371       0.000749       0.023461       0.122694      -0.032205      -0.011612       0.043817              9.899834       6.053146      -0.128488       0.054640      18.276563      -0.940125       5.369792           0.256301
           53              O       7.631142       0.121886      11.013750      -0.586531      35.450880 0.52425727E+03  0.12405167E+05                                 8.429017                            6.924327       0.642860       2.272894                    0.998585      26.756161      67.641463       0.754755       0.342959      -1.163097       0.087046       0.001331       0.026280       0.090936       0.009935       0.008474       0.002521      -0.032427      -0.054776      -0.022964      -0.005672       0.028636              9.634723       6.133558       0.028389       0.108709       5.322391       0.849110      17.448220           0.319561
           54              O       5.838520      13.925786       9.413085      -0.636932      37.169327 0.59893635E+03  0.14724957E+05                                 8.789422                            7.508570       0.358812       2.151872                    0.998310      28.419880      74.432415       0.705777       0.352992      -1.149023      -0.035203      -0.134007      -0.000835       0.138557       0.015481      -0.005270       0.011816      -0.036305      -0.074907      -0.030513      -0.007234       0.037748              9.674205      15.986327       1.858900       0.662135       6.604751       0.423894       6.431537           0.229654
           55              O       7.266904       1.224729       8.818343      -0.721345      35.709307 0.57200368E+03  0.13950744E+05                                 8.521588                            7.359192       0.225895       2.106262                    0.998273      28.743907      75.842970       0.707318       0.355053      -1.143342      -0.038120       0.136518       0.006344       0.141882      -0.015277       0.023154       0.024775       0.010105       0.019510      -0.042563       0.012237       0.030326              9.228611       6.803367       1.830300      -1.915312      11.223168      -4.324944       9.659297           0.054345
           56              O       8.213208      13.513137       9.001905      -0.588005      35.143960 0.55672945E+03  0.13418998E+05                                 8.420013                            7.194569       0.345356       2.165172                    0.997817      27.421509      70.756381       0.728842       0.348656      -1.154341       0.061073      -0.074240       0.084005       0.127665       0.007041       0.006316       0.018471       0.055121      -0.115741      -0.047397      -0.001237       0.048633              9.283461       9.381851      -3.446037      -2.874550       9.114614       3.453658       9.353917           0.318128
           57              O       8.006985      13.269366       1.141025      -0.663487      36.301137 0.60132287E+03  0.14806868E+05                                 8.635582                            7.525659       0.293201       2.136703                    0.996965      28.403460      74.588177       0.704268       0.353193      -1.148197       0.046384      -0.011818       0.089984       0.101923       0.017289       0.004232      -0.021847      -0.033440      -0.001243      -0.030357      -0.004382       0.034739              9.402030       7.519645      -2.095320      -2.106837       9.531305       4.282661      11.155142           0.249975
           58              O       0.510647      12.640848      13.894947      -0.717856      36.792467 0.59951173E+03  0.14760104E+05                                 8.672547                            7.482066       0.368086       2.149317                    0.997714      28.979626      76.246724       0.710457       0.350168      -1.149971       0.035598       0.014898      -0.086459       0.094680      -0.001332      -0.000259       0.001204      -0.016794       0.105461      -0.026079      -0.009109       0.035188              9.444392      15.811105       0.504917      -1.066392       6.306377      -0.196211       6.215692           0.161881
           59              O       7.023186      13.131327      13.552787      -0.671193      35.223024 0.57350474E+03  0.13947743E+05                                 8.413959                            7.309756       0.409020       2.174505                    0.997840      28.231520      73.542019       0.720840       0.349382      -1.151968      -0.068527      -0.049506      -0.059685       0.103485       0.023571      -0.008438       0.006050       0.002061      -0.047363      -0.025981      -0.005587       0.031568              9.159782       9.004688      -3.008002       3.045913       9.673563      -3.298017       8.801096           0.224444
           60              O       7.712381      11.076896       0.052866      -0.622545      36.416903 0.52133120E+03  0.12330883E+05                                 8.578424                            6.908972       0.570968       2.250835                    0.998322      26.816391      67.999430       0.754191       0.343356      -1.161609      -0.071211      -0.046169       0.028387       0.089489      -0.000480       0.012377       0.000743       0.023446       0.122650      -0.032189      -0.011616       0.043805              9.899822       6.053139       0.128489      -0.054641      18.276540      -0.940121       5.369788           0.256298
           61              O       7.631142      14.563115       3.671250      -0.586527      35.450844 0.52425720E+03  0.12405153E+05                                 8.428963                            6.924288       0.642878       2.272900                    0.998585      26.756303      67.641592       0.754764       0.342955      -1.163101       0.087044      -0.001329      -0.026282       0.090935      -0.009927      -0.008476       0.002522      -0.032413      -0.054737      -0.022956      -0.005664       0.028620              9.634656       6.133522      -0.028387      -0.108704       5.322363       0.849104      17.448083           0.319569
           62              O       5.838520       0.759215       5.271915      -0.636928      37.169243 0.59893481E+03  0.14724908E+05                                 8.789404                            7.508557       0.358812       2.151873                    0.998310      28.419857      74.432306       0.705778       0.352992      -1.149024      -0.035203       0.134008       0.000836       0.138557      -0.015478       0.005272       0.011820      -0.036307      -0.074929      -0.030522      -0.007230       0.037752              9.674186      15.986294      -1.858891      -0.662126       6.604740       0.423891       6.431525           0.229661
           63              O       7.266904      13.460271       5.866658      -0.721343      35.709310 0.57200362E+03  0.13950741E+05                                 8.521583                            7.359188       0.225891       2.106261                    0.998273      28.743912      75.842960       0.707319       0.355052      -1.143343      -0.038120      -0.136517      -0.006344       0.141881       0.015278      -0.023151       0.024773       0.010110       0.019505      -0.042562       0.012239       0.030323              9.228604       6.803364      -1.830298       1.915310      11.223164      -4.324940       9.659285           0.054346
           64              O       8.213208       1.171863       5.683095      -0.588002      35.143999 0.55672979E+03  0.13419022E+05                                 8.420074                            7.194615       0.345333       2.165164                    0.997817      27.421355      70.756262       0.728833       0.348660      -1.154337       0.061074       0.074237      -0.084006       0.127664      -0.007057      -0.006317       0.018469       0.055133      -0.115756      -0.047400      -0.001246       0.048646              9.283532       9.381926       3.446071       2.874580       9.114683       3.453690       9.353988           0.318138
           65              O       3.543285       6.201476       8.758134      -0.663473      36.300525 0.60131048E+03  0.14806503E+05                                 8.635556                            7.525639       0.293198       2.136705                    0.996965      28.402993      74.587062       0.704260       0.353199      -1.148192       0.046387      -0.089983       0.011820       0.101924      -0.004230      -0.017299      -0.021866      -0.016089       0.050805      -0.030371      -0.004391       0.034763              9.402002       7.519621       2.106827       2.095309      11.155112       4.282645       9.531274           0.249996
           66              O       4.974347       8.132553       9.386652      -0.717847      36.792139 0.59950535E+03  0.14759916E+05                                 8.672536                            7.482057       0.368087       2.149319                    0.997714      28.979357      76.246082       0.710452       0.350171      -1.149968       0.035594       0.086460      -0.014896       0.094680       0.000257       0.001332       0.001211      -0.061139      -0.027504      -0.026091      -0.009097       0.035188              9.444379      15.811084       1.066387      -0.504914       6.215684      -0.196211       6.306370           0.161900
           67              O       2.559486       8.474714       8.896173      -0.671195      35.222968 0.57350364E+03  0.13947719E+05                                 8.413989                            7.309780       0.409015       2.174503                    0.997840      28.231367      73.541783       0.720834       0.349385      -1.151965      -0.068526       0.059686       0.049511       0.103487       0.008443      -0.023572       0.006059       0.024705       0.020587      -0.025991      -0.005576       0.031567              9.159817       9.004719      -3.045929       3.008015       8.801131      -3.298036       9.673601           0.224432
           68              O       3.248681       7.289634      10.950605      -0.622543      36.416634 0.52132639E+03  0.12330752E+05                                 8.578436                            6.908981       0.570952       2.250832                    0.998322      26.816125      67.998908       0.754183       0.343360      -1.161605      -0.071213      -0.028388       0.046166       0.089490      -0.012373       0.000480       0.000748      -0.049620      -0.096534      -0.032203      -0.011615       0.043818              9.899838       6.053148       0.054640      -0.128485       5.369795      -0.940128      18.276572           0.256291
           69              O       3.167442       3.671250       7.464386      -0.586538      35.451002 0.52425951E+03  0.12405225E+05                                 8.429002                            6.924314       0.642869       2.272897                    0.998585      26.756318      67.641740       0.754761       0.342956      -1.163100       0.087044       0.026282       0.001331       0.090935       0.008475       0.009935       0.002523       0.011162       0.076003      -0.022958      -0.005671       0.028629              9.634705       6.133548       0.108710       0.028389      17.448183       0.849109       5.322383           0.319545
           70              O       1.374820       2.070585       6.583286      -0.636936      37.169418 0.59893806E+03  0.14725009E+05                                 8.789434                            7.508578       0.358807       2.151870                    0.998310      28.419924      74.432542       0.705777       0.352992      -1.149023      -0.035204      -0.000834      -0.134007       0.138557      -0.005267       0.015481       0.011813       0.019308       0.091919      -0.030514      -0.007236       0.037749              9.674220      15.986357       0.662139       1.858902       6.431545       0.423896       6.604758           0.229642
           71              O       2.803204       1.475843       8.567229      -0.721345      35.709295 0.57200344E+03  0.13950735E+05                                 8.521583                            7.359188       0.225890       2.106262                    0.998273      28.743904      75.842937       0.707319       0.355052      -1.143343      -0.038120       0.006344       0.136519       0.141883       0.023153      -0.015277       0.024774      -0.004699      -0.024916      -0.042562       0.012238       0.030324              9.228605       6.803363      -1.915311       1.830298       9.659290      -4.324941      11.223161           0.054343
           72              O       3.749508       1.659405       6.170637      -0.588010      35.144149 0.55673298E+03  0.13419104E+05                                 8.420041                            7.194590       0.345351       2.165169                    0.997817      27.421594      70.756656       0.728842       0.348655      -1.154342       0.061073       0.084004      -0.074242       0.127665       0.006312       0.007041       0.018470       0.085431      -0.024806      -0.047396      -0.001235       0.048631              9.283493       9.381885      -2.874565      -3.446051       9.353951       3.453674       9.114643           0.318119
           73              O       3.543285       8.483524       5.926866      -0.663483      36.301174 0.60132351E+03  0.14806878E+05                                 8.635546                            7.525630       0.293211       2.136706                    0.996965      28.403598      74.588355       0.704275       0.353190      -1.148201       0.046383       0.089985      -0.011815       0.101923       0.004231       0.017286      -0.021837      -0.016104       0.050772      -0.030351      -0.004378       0.034729              9.401989       7.519610      -2.106822      -2.095305      11.155094       4.282639       9.531262           0.249987
           74              O       4.974347       6.552447       5.298348      -0.717850      36.792370 0.59950999E+03  0.14760043E+05                                 8.672503                            7.482032       0.368088       2.149318                    0.997714      28.979679      76.246695       0.710462       0.350166      -1.149973       0.035600      -0.086457       0.014899       0.094679      -0.000262      -0.001330       0.001203      -0.061117      -0.027553      -0.026072      -0.009113       0.035185              9.444341      15.811010      -1.066384       0.504914       6.215664      -0.196209       6.306348           0.161897
           75              O       2.559486       6.210287       5.788827      -0.671197      35.223199 0.57350819E+03  0.13947844E+05                                 8.413965                            7.309761       0.409019       2.174504                    0.997840      28.231664      73.542362       0.720843       0.349380      -1.151970      -0.068527      -0.059685      -0.049503       0.103483      -0.008433       0.023569       0.006045       0.024715       0.020594      -0.025973      -0.005594       0.031567              9.159788       9.004691       3.045915      -3.008003       8.801104      -3.298020       9.673570           0.224436
           76              O       3.248681       7.395366       3.734396      -0.622545      36.417000 0.52133306E+03  0.12330932E+05                                 8.578408                            6.908961       0.570970       2.250836                    0.998322      26.816518      67.999649       0.754196       0.343353      -1.161612      -0.071211       0.028387      -0.046170       0.089490       0.012377      -0.000478       0.000740      -0.049593      -0.096470      -0.032181      -0.011616       0.043797              9.899803       6.053129      -0.054640       0.128487       5.369780      -0.940120      18.276500           0.256303
           77              O       3.167442      11.013750       7.220615      -0.586536      35.451167 0.52426258E+03  0.12405313E+05                                 8.429012                            6.924322       0.642874       2.272897                    0.998585      26.756426      67.641999       0.754763       0.342955      -1.163101       0.087044      -0.026282      -0.001328       0.090935      -0.008476      -0.009930       0.002521       0.011158       0.075987      -0.022955      -0.005667       0.028621              9.634716       6.133554      -0.108704      -0.028387      17.448207       0.849106       5.322388           0.319559
           78              O       1.374820      12.614415       8.101715      -0.636934      37.169307 0.59893623E+03  0.14724948E+05                                 8.789399                            7.508553       0.358811       2.151873                    0.998309      28.419934      74.432452       0.705781       0.352991      -1.149025      -0.035204       0.000834       0.134009       0.138558       0.005270      -0.015481       0.011816       0.019316       0.091930      -0.030521      -0.007232       0.037754              9.674178      15.986276      -0.662129      -1.858891       6.431522       0.423892       6.604737           0.229646
           79              O       2.803204      13.209158       6.117771      -0.721344      35.709373 0.57200464E+03  0.13950772E+05                                 8.521594                            7.359195       0.225884       2.106259                    0.998273      28.743930      75.843033       0.707319       0.355052      -1.143343      -0.038120      -0.006344      -0.136518       0.141882      -0.023152       0.015278       0.024773      -0.004696      -0.024917      -0.042562       0.012239       0.030323              9.228619       6.803372       1.915315      -1.830301       9.659306      -4.324952      11.223178           0.054342
           80              O       3.749508      13.025595       8.514363      -0.588008      35.144079 0.55673152E+03  0.13419064E+05                                 8.420046                            7.194594       0.345345       2.165168                    0.997817      27.421513      70.756502       0.728839       0.348657      -1.154340       0.061073      -0.084004       0.074240       0.127664      -0.006314      -0.007047       0.018471       0.085438      -0.024806      -0.047400      -0.001237       0.048637              9.283500       9.381890       2.874567       3.446055       9.353958       3.453677       9.114652           0.318119
           81              O       8.006985       8.758134       8.483524      -0.663480      36.301005 0.60132010E+03  0.14806780E+05                                 8.635547                            7.525631       0.293204       2.136705                    0.996965      28.403445      74.588027       0.704271       0.353192      -1.148198       0.046384       0.011816       0.089984       0.101923      -0.017289       0.004232       0.021842      -0.033432      -0.001248      -0.030354      -0.004379       0.034733              9.401991       7.519613       2.095306      -2.106824       9.531262      -4.282639      11.155098           0.249993
           82              O       0.510647       9.386652       6.552447      -0.717850      36.792375 0.59950991E+03  0.14760046E+05                                 8.672522                            7.482046       0.368088       2.149318                    0.997714      28.979617      76.246620       0.710459       0.350167      -1.149972       0.035598      -0.014897      -0.086459       0.094680       0.001330      -0.000261      -0.001207      -0.016792       0.105460      -0.026078      -0.009110       0.035188              9.444363      15.811053      -0.504913      -1.066386       6.306360       0.196210       6.215675           0.161898
           83              O       7.023186       8.896173       6.210287      -0.671195      35.223175 0.57350767E+03  0.13947830E+05                                 8.413971                            7.309766       0.409016       2.174503                    0.997840      28.231618      73.542280       0.720841       0.349381      -1.151969      -0.068527       0.049504      -0.059685       0.103484      -0.023567      -0.008436      -0.006047       0.002063      -0.047357      -0.025975      -0.005589       0.031564              9.159795       9.004701       3.008007       3.045919       9.673576       3.298022       8.801107           0.224440
           84              O       7.712381      10.950605       7.395366      -0.622547      36.416992 0.52133300E+03  0.12330932E+05                                 8.578417                            6.908968       0.570966       2.250835                    0.998322      26.816485      67.999605       0.754194       0.343354      -1.161611      -0.071212       0.046170       0.028387       0.089491       0.000478       0.012375      -0.000742       0.023440       0.122631      -0.032183      -0.011615       0.043798              9.899813       6.053135      -0.128485      -0.054640      18.276519       0.940121       5.369784           0.256295
           85              O       7.631142       7.464386      11.013750      -0.586533      35.451165 0.52426252E+03  0.12405310E+05                                 8.429007                            6.924318       0.642871       2.272896                    0.998585      26.756440      67.642018       0.754763       0.342954      -1.163101       0.087044       0.001328      -0.026282       0.090935       0.009930      -0.008474      -0.002520      -0.032404      -0.054725      -0.022951      -0.005665       0.028616              9.634710       6.133550       0.028388      -0.108705       5.322386      -0.849107      17.448194           0.319568
           86              O       5.838520       6.583286      12.614415      -0.636933      37.169396 0.59893762E+03  0.14724990E+05                                 8.789406                            7.508558       0.358800       2.151869                    0.998309      28.419982      74.432585       0.705781       0.352990      -1.149025      -0.035205      -0.134009       0.000832       0.138559       0.015484       0.005271      -0.011815      -0.036305      -0.074941      -0.030523      -0.007232       0.037754              9.674187      15.986296       1.858895      -0.662129       6.604741      -0.423892       6.431526           0.229647
           87              O       7.266904       8.567229      13.209158      -0.721344      35.709466 0.57200649E+03  0.13950830E+05                                 8.521612                            7.359210       0.225874       2.106256                    0.998273      28.743967      75.843189       0.707317       0.355053      -1.143342      -0.038120       0.136518      -0.006344       0.141882      -0.015277      -0.023152      -0.024773       0.010109       0.019503      -0.042562       0.012238       0.030323              9.228639       6.803386       1.830307       1.915321      11.223202       4.324963       9.659328           0.054342
           88              O       8.213208       6.170637      13.025595      -0.588009      35.144225 0.55673437E+03  0.13419143E+05                                 8.420041                            7.194590       0.345345       2.165167                    0.997817      27.421661      70.756803       0.728843       0.348655      -1.154343       0.061073      -0.074243      -0.084004       0.127666       0.007038      -0.006317      -0.018475       0.055116      -0.115751      -0.047402      -0.001230       0.048632              9.283493       9.381883      -3.446053       2.874564       9.114647      -3.453674       9.353948           0.318118
           89              O       8.006985       5.926866       6.201476      -0.663473      36.300546 0.60131094E+03  0.14806520E+05                                 8.635571                            7.525651       0.293195       2.136705                    0.996965      28.402968      74.587065       0.704258       0.353200      -1.148191       0.046386      -0.011820      -0.089982       0.101923       0.017304      -0.004228       0.021867      -0.033447      -0.001272      -0.030374      -0.004393       0.034767              9.402018       7.519632      -2.095314       2.106830       9.531293      -4.282654      11.155129           0.249988
           90              O       0.510647       5.298348       8.132553      -0.717847      36.792088 0.59950437E+03  0.14759889E+05                                 8.672541                            7.482062       0.368090       2.149319                    0.997715      28.979297      76.245967       0.710451       0.350172      -1.149967       0.035594       0.014897       0.086461       0.094680      -0.001333       0.000256      -0.001211      -0.016825       0.105458      -0.026094      -0.009093       0.035187              9.444385      15.811094       0.504915       1.066389       6.306374       0.196211       6.215688           0.161897
           91              O       7.023186       5.788827       8.474714      -0.671194      35.222911 0.57350258E+03  0.13947689E+05                                 8.413992                            7.309782       0.409021       2.174505                    0.997840      28.231312      73.541676       0.720833       0.349385      -1.151964      -0.068527      -0.049512       0.059686       0.103488       0.023576       0.008446      -0.006059       0.002059      -0.047358      -0.025995      -0.005577       0.031572              9.159820       9.004721      -3.008016      -3.045930       9.673604       3.298037       8.801135           0.224433
           92              O       7.712381       3.734396       7.289634      -0.622540      36.416472 0.52132355E+03  0.12330671E+05                                 8.578428                            6.908975       0.570956       2.250834                    0.998322      26.816021      67.998669       0.754181       0.343361      -1.161604      -0.071214      -0.046165      -0.028388       0.089490      -0.000482      -0.012371      -0.000749       0.023463       0.122706      -0.032208      -0.011613       0.043820              9.899829       6.053142       0.128489       0.054640      18.276555       0.940127       5.369791           0.256296
           93              O       7.631142       7.220615       3.671250      -0.586530      35.450671 0.52425405E+03  0.12405064E+05                                 8.428958                            6.924284       0.642876       2.272901                    0.998585      26.756174      67.641302       0.754761       0.342957      -1.163099       0.087043      -0.001332       0.026281       0.090934      -0.009935       0.008477      -0.002523      -0.032435      -0.054757      -0.022963      -0.005674       0.028637              9.634650       6.133519      -0.028388       0.108708       5.322360      -0.849103      17.448071           0.319563
           94              O       5.838520       8.101715       2.070585      -0.636932      37.169229 0.59893463E+03  0.14724906E+05                                 8.789418                            7.508567       0.358815       2.151874                    0.998310      28.419807      74.432232       0.705776       0.352993      -1.149022      -0.035202       0.134007      -0.000837       0.138556      -0.015476      -0.005268      -0.011816      -0.036308      -0.074919      -0.030514      -0.007234       0.037748              9.674203      15.986324      -1.858895       0.662134       6.604749      -0.423894       6.431535           0.229650
           95              O       7.266904       6.117771       1.475843      -0.721343      35.709174 0.57200126E+03  0.13950668E+05                                 8.521563                            7.359174       0.225900       2.106265                    0.998273      28.743855      75.842757       0.707320       0.355052      -1.143343      -0.038119      -0.136518       0.006344       0.141882       0.015277       0.023152      -0.024774       0.010108       0.019506      -0.042562       0.012238       0.030324              9.228582       6.803348      -1.830291      -1.915303      11.223137       4.324926       9.659261           0.054345
           96              O       8.213208       8.514363       1.659405      -0.588005      35.143931 0.55672867E+03  0.13418987E+05                                 8.420064                            7.194609       0.345338       2.165166                    0.997817      27.421325      70.756160       0.728833       0.348660      -1.154337       0.061073       0.074236       0.084005       0.127663      -0.007059       0.006310      -0.018465       0.055132      -0.115757      -0.047397      -0.001248       0.048645              9.283521       9.381916       3.446064      -2.874577       9.114669      -3.453685       9.353979           0.318127

******************************************************
Auxiliary information for the entire system
The total spin magnetic moment of the unit cell is   15.968877
The total net atomic charge of the unit cell is   -0.000001
Accuracy of reproducing the electrostatic potential in the unit cell:
  The inner radius (bohr) =    5.0000
  The outer radius (bohr) =   12.0000
  Valid grid points have density less than (e/(bohr^3)) =    0.0001
  The number of valid grid points were=        33152
  The rms potential error without charges in kcal/mol is=      3.46568
  The rms potential error with partial charges in kcal/mol is=      0.95689
  The RRMSE value at monopole order=      0.27610
  The rms potential error with partial charges and cloud penetration in kcal/mol is=      0.96511
  The RRMSE value at monopole order with cloud penetration is=      0.27848
  The rms potential error with partial charges and atomic dipoles in kcal/mol is=      0.12672
  The RRMSE value at dipole order=      0.03656
  The rms potential error with partial charges, atomic dipoles and cloud penetration in kcal/mol is=      0.11386
  The RRMSE value at dipole order with cloud penetration=      0.03285

******************************************************
The electron densities and ab initio electrostatic potential were computed in VASP using the PBE functional and
projector augmented wave method. See the main text of the journal article for a description of computational details.
The atomic charges, dipoles, and quadrupoles were computed with the DDEC6 method as described in
(a) T. A. Manz and N. Gabaldon Limas, RSC Adv. 6 (2016) 47771-47801 DOI: 10.1039/c6ra04656h
(b) N. Gabaldon Limas and T. A. Manz, RSC Adv. 8 (2018) 2678-2707 DOI: 10.1039/c7ra11829e.
For each atom in the material, the electron cloud parameters were fit to the spherically averaged atom-in-material
electron density using radial positions for which this density was between 10^-4 and 10^-2 electrons per cubic bohr.
The polarizabilities, dispersion coefficients, and quantum Drude oscillator (QDO) parameters were fit using the MCLF method.
The magnetic structure of the system was optimized in VASP from the default ferromagnetic initial guess using spin polarization.
The atomic spin moments (ASMs) were computed on this optimized magnetic structure using the DDEC6 partition as inputs
to the method of T. A. Manz and D. S. Sholl, J. Chem. Theory Comput. 7 (2011) 4146-4164 DOI: 10.1021/ct200539n.
The RMSE and RRMSE were computed using a uniform grid with Ewald summation.
