# Supplementary material for: A collection of forcefield precursors for metal–organic frameworks
Source: RSC Adv. 2019 Nov 13;9(63):36492–507. doi: 10.1039/c9ra07327b (PMC9075174; doi:10.1039/c9ra07327b)
Supplement: RA-009-C9RA07327B-s6282 [file RA-009-C9RA07327B-s6282.xyz]

  252
jmolscript: load "" {1 1 1} spacegroup "x,y,z" unitcell [{     16.279200     0.000000     0.000000 }, {      0.000000    16.279200     0.000000 }, {      0.000000     0.000000    16.279200 }]
H      6.827496     3.999799     9.650310     0.114866
H      1.312104     4.139801     9.650310     0.114866
H      1.312104     3.999799    14.768490     0.114866
H      6.827496     4.139801    14.768490     0.114866
H      9.650310     6.827496     3.999799     0.114866
H      9.650310     1.312104     4.139801     0.114866
H     14.768490     1.312104     3.999799     0.114866
H     14.768490     6.827496     4.139801     0.114866
H      3.999799     9.650310     6.827496     0.114866
H      4.139801     9.650310     1.312104     0.114866
H      3.999799    14.768490     1.312104     0.114866
H      4.139801    14.768490     6.827496     0.114866
H     12.139399    14.967096     6.628890     0.114866
H     12.279401     9.451704     6.628890     0.114866
H     12.139399     9.451704     1.510710     0.114866
H     12.279401    14.967096     1.510710     0.114866
H     14.967096     1.510710    12.279401     0.114866
H      9.451704     1.510710    12.139399     0.114866
H      9.451704     6.628890    12.279401     0.114866
H     14.967096     6.628890    12.139399     0.114866
H      1.510710    12.139399     9.451704     0.114866
H      1.510710    12.279401    14.967096     0.114866
H      6.628890    12.139399    14.967096     0.114866
H      6.628890    12.279401     9.451704     0.114866
H      9.451704    12.279401     6.628890     0.114867
H     14.967096    12.139399     6.628890     0.114867
H     14.967096    12.279401     1.510710     0.114867
H      9.451704    12.139399     1.510710     0.114867
H      6.628890     9.451704    12.279401     0.114867
H      6.628890    14.967096    12.139399     0.114867
H      1.510710    14.967096    12.279401     0.114867
H      1.510710     9.451704    12.139399     0.114867
H     12.279401     6.628890     9.451704     0.114867
H     12.139399     6.628890    14.967096     0.114867
H     12.279401     1.510710    14.967096     0.114867
H     12.139399     1.510710     9.451704     0.114867
H      4.139801     1.312104     9.650310     0.114867
H      3.999799     6.827496     9.650310     0.114867
H      4.139801     6.827496    14.768490     0.114867
H      3.999799     1.312104    14.768490     0.114867
H      1.312104    14.768490     3.999799     0.114867
H      6.827496    14.768490     4.139801     0.114867
H      6.827496     9.650310     3.999799     0.114867
H      1.312104     9.650310     4.139801     0.114867
H     14.768490     4.139801     6.827496     0.114867
H     14.768490     3.999799     1.312104     0.114867
H      9.650310     4.139801     1.312104     0.114867
H      9.650310     3.999799     6.827496     0.114867
H      5.065436     5.065436     8.604534     0.126731
H      3.074164     3.074164     8.604534     0.126732
H      3.074164     5.065436    15.814266     0.126731
H      5.065436     3.074164    15.814266     0.126732
H      8.604534     5.065436     5.065436     0.126732
H      8.604534     3.074164     3.074164     0.126733
H     15.814266     3.074164     5.065436     0.126732
H     15.814266     5.065436     3.074164     0.126733
H      5.065436     8.604534     5.065436     0.126732
H      3.074164     8.604534     3.074164     0.126733
H      5.065436    15.814266     3.074164     0.126732
H      3.074164    15.814266     5.065436     0.126733
H     13.205036    13.205036     7.674666     0.126731
H     11.213764    11.213764     7.674666     0.126732
H     13.205036    11.213764     0.464934     0.126731
H     11.213764    13.205036     0.464934     0.126732
H     13.205036     0.464934    11.213764     0.126732
H     11.213764     0.464934    13.205036     0.126733
H     11.213764     7.674666    11.213764     0.126732
H     13.205036     7.674666    13.205036     0.126733
H      0.464934    13.205036    11.213764     0.126732
H      0.464934    11.213764    13.205036     0.126733
H      7.674666    13.205036    13.205036     0.126732
H      7.674666    11.213764    11.213764     0.126733
Pd     8.139600     4.069800    12.209400     0.440011
Pd     0.000000     4.069800    12.209400     0.440011
Pd    12.209400     8.139600     4.069800     0.440011
Pd    12.209400     0.000000     4.069800     0.440011
Pd     4.069800    12.209400     8.139600     0.440011
Pd     4.069800    12.209400     0.000000     0.440011
Pd     8.139600    12.209400     4.069800     0.440010
Pd     0.000000    12.209400     4.069800     0.440011
Pd     4.069800     8.139600    12.209400     0.440010
Pd     4.069800     0.000000    12.209400     0.440011
Pd    12.209400     4.069800     8.139600     0.440010
Pd    12.209400     4.069800     0.000000     0.440011
C      6.390074     4.726340    10.078616     0.121447
C      1.749526     3.413260    10.078616     0.121447
C      1.749526     4.726340    14.340184     0.121447
C      6.390074     3.413260    14.340184     0.121447
C     10.078616     6.390074     4.726340     0.121447
C     10.078616     1.749526     3.413260     0.121447
C     14.340184     1.749526     4.726340     0.121447
C     14.340184     6.390074     3.413260     0.121447
C      4.726340    10.078616     6.390074     0.121447
C      3.413260    10.078616     1.749526     0.121448
C      4.726340    14.340184     1.749526     0.121447
C      3.413260    14.340184     6.390074     0.121448
C     12.865940    14.529674     6.200584     0.121447
C     11.552860     9.889126     6.200584     0.121448
C     12.865940     9.889126     1.939016     0.121447
C     11.552860    14.529674     1.939016     0.121448
C     14.529674     1.939016    11.552860     0.121447
C      9.889126     1.939016    12.865940     0.121448
C      9.889126     6.200584    11.552860     0.121447
C     14.529674     6.200584    12.865940     0.121448
C      1.939016    12.865940     9.889126     0.121448
C      1.939016    11.552860    14.529674     0.121448
C      6.200584    12.865940    14.529674     0.121448
C      6.200584    11.552860     9.889126     0.121448
C      9.889126    11.552860     6.200584     0.121447
C     14.529674    12.865940     6.200584     0.121447
C     14.529674    11.552860     1.939016     0.121447
C      9.889126    12.865940     1.939016     0.121447
C      6.200584     9.889126    11.552860     0.121447
C      6.200584    14.529674    12.865940     0.121447
C      1.939016    14.529674    11.552860     0.121447
C      1.939016     9.889126    12.865940     0.121447
C     11.552860     6.200584     9.889126     0.121447
C     12.865940     6.200584    14.529674     0.121447
C     11.552860     1.939016    14.529674     0.121447
C     12.865940     1.939016     9.889126     0.121447
C      3.413260     1.749526    10.078616     0.121447
C      4.726340     6.390074    10.078616     0.121447
C      3.413260     6.390074    14.340184     0.121447
C      4.726340     1.749526    14.340184     0.121447
C      1.749526    14.340184     4.726340     0.121447
C      6.390074    14.340184     3.413260     0.121447
C      6.390074    10.078616     4.726340     0.121447
C      1.749526    10.078616     3.413260     0.121447
C     14.340184     3.413260     6.390074     0.121447
C     14.340184     4.726340     1.749526     0.121447
C     10.078616     3.413260     1.749526     0.121447
C     10.078616     4.726340     6.390074     0.121447
C      6.176980     6.176980    11.920770     0.567432
C      5.353252     5.353252     9.462936    -0.245693
C      1.962620     1.962620    11.920770     0.567432
C      2.786348     2.786348     9.462936    -0.245694
C      1.962620     6.176980    12.498030     0.567432
C      2.786348     5.353252    14.955864    -0.245693
C      6.176980     1.962620    12.498030     0.567432
C      5.353252     2.786348    14.955864    -0.245694
C     11.920770     6.176980     6.176980     0.567432
C      9.462936     5.353252     5.353252    -0.245693
C     11.920770     1.962620     1.962620     0.567432
C      9.462936     2.786348     2.786348    -0.245694
C     12.498030     1.962620     6.176980     0.567432
C     14.955864     2.786348     5.353252    -0.245693
C     12.498030     6.176980     1.962620     0.567432
C     14.955864     5.353252     2.786348    -0.245694
C      6.176980    11.920770     6.176980     0.567432
C      5.353252     9.462936     5.353252    -0.245693
C      1.962620    11.920770     1.962620     0.567432
C      2.786348     9.462936     2.786348    -0.245694
C      6.176980    12.498030     1.962620     0.567432
C      5.353252    14.955864     2.786348    -0.245693
C      1.962620    12.498030     6.176980     0.567432
C      2.786348    14.955864     5.353252    -0.245694
C     14.316580    14.316580     4.358430     0.567432
C     13.492852    13.492852     6.816264    -0.245693
C     10.102220    10.102220     4.358430     0.567432
C     10.925948    10.925948     6.816264    -0.245694
C     14.316580    10.102220     3.781170     0.567432
C     13.492852    10.925948     1.323336    -0.245693
C     10.102220    14.316580     3.781170     0.567432
C     10.925948    13.492852     1.323336    -0.245694
C     14.316580     3.781170    10.102220     0.567432
C     13.492852     1.323336    10.925948    -0.245693
C     10.102220     3.781170    14.316580     0.567432
C     10.925948     1.323336    13.492852    -0.245694
C     10.102220     4.358430    10.102220     0.567432
C     10.925948     6.816264    10.925948    -0.245693
C     14.316580     4.358430    14.316580     0.567432
C     13.492852     6.816264    13.492852    -0.245694
C      3.781170    14.316580    10.102220     0.567432
C      1.323336    13.492852    10.925948    -0.245693
C      3.781170    10.102220    14.316580     0.567432
C      1.323336    10.925948    13.492852    -0.245694
C      4.358430    14.316580    14.316580     0.567432
C      6.816264    13.492852    13.492852    -0.245693
C      4.358430    10.102220    10.102220     0.567432
C      6.816264    10.925948    10.925948    -0.245694
N      6.806171     5.137878    11.305090    -0.280687
N      1.333429     3.001722    11.305090    -0.280687
N      1.333429     5.137878    13.113710    -0.280687
N      6.806171     3.001722    13.113710    -0.280687
N     11.305090     6.806171     5.137878    -0.280687
N     11.305090     1.333429     3.001722    -0.280687
N     13.113710     1.333429     5.137878    -0.280687
N     13.113710     6.806171     3.001722    -0.280687
N      5.137878    11.305090     6.806171    -0.280687
N      3.001722    11.305090     1.333429    -0.280687
N      5.137878    13.113710     1.333429    -0.280687
N      3.001722    13.113710     6.806171    -0.280687
N     13.277478    14.945771     4.974110    -0.280687
N     11.141322     9.473029     4.974110    -0.280687
N     13.277478     9.473029     3.165490    -0.280687
N     11.141322    14.945771     3.165490    -0.280687
N     14.945771     3.165490    11.141322    -0.280687
N      9.473029     3.165490    13.277478    -0.280687
N      9.473029     4.974110    11.141322    -0.280687
N     14.945771     4.974110    13.277478    -0.280687
N      3.165490    13.277478     9.473029    -0.280687
N      3.165490    11.141322    14.945771    -0.280687
N      4.974110    13.277478    14.945771    -0.280687
N      4.974110    11.141322     9.473029    -0.280687
N      9.473029    11.141322     4.974110    -0.280687
N     14.945771    13.277478     4.974110    -0.280687
N     14.945771    11.141322     3.165490    -0.280687
N      9.473029    13.277478     3.165490    -0.280687
N      4.974110     9.473029    11.141322    -0.280687
N      4.974110    14.945771    13.277478    -0.280687
N      3.165490    14.945771    11.141322    -0.280687
N      3.165490     9.473029    13.277478    -0.280687
N     11.141322     4.974110     9.473029    -0.280687
N     13.277478     4.974110    14.945771    -0.280687
N     11.141322     3.165490    14.945771    -0.280687
N     13.277478     3.165490     9.473029    -0.280687
N      3.001722     1.333429    11.305090    -0.280687
N      5.137878     6.806171    11.305090    -0.280687
N      3.001722     6.806171    13.113710    -0.280687
N      5.137878     1.333429    13.113710    -0.280687
N      1.333429    13.113710     5.137878    -0.280687
N      6.806171    13.113710     3.001722    -0.280687
N      6.806171    11.305090     5.137878    -0.280687
N      1.333429    11.305090     3.001722    -0.280687
N     13.113710     3.001722     6.806171    -0.280687
N     13.113710     5.137878     1.333429    -0.280687
N     11.305090     3.001722     1.333429    -0.280687
N     11.305090     5.137878     6.806171    -0.280687
O      6.555634     6.555634    13.050221    -0.579730
O      1.583966     1.583966    13.050221    -0.579730
O      1.583966     6.555634    11.368579    -0.579730
O      6.555634     1.583966    11.368579    -0.579730
O     13.050221     6.555634     6.555634    -0.579730
O     13.050221     1.583966     1.583966    -0.579730
O     11.368579     1.583966     6.555634    -0.579730
O     11.368579     6.555634     1.583966    -0.579730
O      6.555634    13.050221     6.555634    -0.579730
O      1.583966    13.050221     1.583966    -0.579730
O      6.555634    11.368579     1.583966    -0.579730
O      1.583966    11.368579     6.555634    -0.579730
O     14.695234    14.695234     3.228979    -0.579730
O      9.723566     9.723566     3.228979    -0.579730
O     14.695234     9.723566     4.910621    -0.579730
O      9.723566    14.695234     4.910621    -0.579730
O     14.695234     4.910621     9.723566    -0.579730
O      9.723566     4.910621    14.695234    -0.579730
O      9.723566     3.228979     9.723566    -0.579730
O     14.695234     3.228979    14.695234    -0.579730
O      4.910621    14.695234     9.723566    -0.579730
O      4.910621     9.723566    14.695234    -0.579730
O      3.228979    14.695234    14.695234    -0.579730
O      3.228979     9.723566     9.723566    -0.579730

The following XYZ coordinates are in angstroms. Other properties are in atomic units.
The sperically averaged electron density of each atom fit to a function of the form exp(a - br)
eigen_1, eigen_2 and eigen_3 are the three eigenvalues of traceless quadrupole moment tensor
  atom number  atomic symbol              X              Y              Z     net charge C6 coefficient C8 coefficient C10 coefficient fluctuating dipole atomic polarizability isotropic forcefield polarizability              a              b squared Pearson coefficient          <r^3>          <r^4>         wp_QDO          m_QDO          q_QDO       dipole_x       dipole_y       dipole_z         dipole            Qxy            Qxz            Qyz     Q(x^2-y^2)  Q(3z^2 - R^2)        eigen_1        eigen_2        eigen_3 static polarizability      alpha(xx)      alpha(xy)      alpha(xz)      alpha(yy)      alpha(yz)      alpha(zz) atomic spin moment
            1              H       6.827496       3.999799       9.650310       0.114866       1.269693 0.95226038E+01  0.96601240E+02                                 1.871389                            1.756387      -1.083105       2.374396                    0.996772       3.428761       9.420196       0.497008       1.214831      -0.725991       0.019364      -0.041763      -0.028804       0.054302      -0.005475       0.001049       0.018498      -0.009281       0.019103      -0.017254      -0.005583       0.022837              1.916557       1.945266      -0.438019      -0.240144       2.101052       0.301164       1.703353          -0.000003
            2              H       1.312104       4.139801       9.650310       0.114866       1.269693 0.95226017E+01  0.96601209E+02                                 1.871388                            1.756387      -1.083105       2.374396                    0.996772       3.428761       9.420194       0.497008       1.214831      -0.725991      -0.019364       0.041763      -0.028804       0.054302      -0.005475      -0.001049      -0.018498      -0.009281       0.019103      -0.017254      -0.005583       0.022837              1.916556       1.945265      -0.438019       0.240143       2.101052      -0.301164       1.703352          -0.000003
            3              H       1.312104       3.999799      14.768490       0.114866       1.269693 0.95226006E+01  0.96601197E+02                                 1.871388                            1.756387      -1.083104       2.374396                    0.996772       3.428761       9.420195       0.497008       1.214831      -0.725991      -0.019364      -0.041763       0.028804       0.054302       0.005475       0.001049      -0.018498      -0.009281       0.019103      -0.017254      -0.005583       0.022837              1.916556       1.945265       0.438019      -0.240143       2.101052      -0.301164       1.703352          -0.000003
            4              H       6.827496       4.139801      14.768490       0.114866       1.269693 0.95226003E+01  0.96601191E+02                                 1.871388                            1.756386      -1.083104       2.374396                    0.996772       3.428761       9.420194       0.497008       1.214831      -0.725991       0.019364       0.041763       0.028804       0.054302       0.005475      -0.001049       0.018498      -0.009281       0.019103      -0.017254      -0.005583       0.022837              1.916556       1.945265       0.438018       0.240143       2.101051       0.301164       1.703352          -0.000003
            5              H       9.650310       6.827496       3.999799       0.114866       1.269693 0.95226038E+01  0.96601240E+02                                 1.871389                            1.756387      -1.083105       2.374396                    0.996772       3.428761       9.420196       0.497008       1.214831      -0.725991      -0.028804       0.019364      -0.041763       0.054302       0.001049       0.018498      -0.005475       0.014192       0.004370      -0.017254      -0.005583       0.022837              1.916557       1.703353      -0.240144       0.301164       1.945266      -0.438019       2.101052          -0.000003
            6              H       9.650310       1.312104       4.139801       0.114866       1.269693 0.95226006E+01  0.96601198E+02                                 1.871388                            1.756387      -1.083104       2.374396                    0.996772       3.428761       9.420195       0.497008       1.214831      -0.725991      -0.028804      -0.019364       0.041763       0.054302      -0.001049      -0.018498      -0.005475       0.014192       0.004370      -0.017254      -0.005583       0.022837              1.916556       1.703352       0.240143      -0.301164       1.945265      -0.438019       2.101052          -0.000003
            7              H      14.768490       1.312104       3.999799       0.114866       1.269693 0.95226062E+01  0.96601268E+02                                 1.871389                            1.756387      -1.083105       2.374396                    0.996772       3.428762       9.420198       0.497008       1.214831      -0.725991       0.028804      -0.019364      -0.041763       0.054302       0.001049      -0.018498       0.005475       0.014192       0.004370      -0.017254      -0.005583       0.022837              1.916557       1.703353      -0.240144      -0.301164       1.945266       0.438019       2.101052          -0.000003
            8              H      14.768490       6.827496       4.139801       0.114866       1.269693 0.95226062E+01  0.96601268E+02                                 1.871389                            1.756387      -1.083104       2.374396                    0.996772       3.428762       9.420198       0.497008       1.214831      -0.725991       0.028804       0.019364       0.041763       0.054302      -0.001049       0.018498       0.005475       0.014192       0.004370      -0.017254      -0.005583       0.022837              1.916557       1.703353       0.240144       0.301164       1.945266       0.438019       2.101052          -0.000003
            9              H       3.999799       9.650310       6.827496       0.114866       1.269693 0.95226017E+01  0.96601208E+02                                 1.871388                            1.756387      -1.083104       2.374396                    0.996772       3.428761       9.420194       0.497008       1.214831      -0.725991      -0.041763      -0.028804       0.019364       0.054302       0.018498      -0.005475       0.001049      -0.004911      -0.023473      -0.017254      -0.005583       0.022837              1.916556       2.101052       0.301164      -0.438018       1.703352      -0.240143       1.945265          -0.000003
           10              H       4.139801       9.650310       1.312104       0.114866       1.269694 0.95226073E+01  0.96601279E+02                                 1.871389                            1.756387      -1.083105       2.374396                    0.996772       3.428762       9.420197       0.497008       1.214831      -0.725991       0.041763      -0.028804      -0.019364       0.054302      -0.018498      -0.005475      -0.001049      -0.004911      -0.023473      -0.017254      -0.005583       0.022837              1.916557       2.101052      -0.301164      -0.438019       1.703353       0.240144       1.945265          -0.000003
           11              H       3.999799      14.768490       1.312104       0.114866       1.269693 0.95226006E+01  0.96601197E+02                                 1.871388                            1.756387      -1.083104       2.374396                    0.996772       3.428761       9.420195       0.497008       1.214831      -0.725991      -0.041763       0.028804      -0.019364       0.054302      -0.018498       0.005475       0.001049      -0.004911      -0.023473      -0.017254      -0.005583       0.022837              1.916556       2.101052      -0.301164       0.438019       1.703352      -0.240143       1.945265          -0.000003
           12              H       4.139801      14.768490       6.827496       0.114866       1.269693 0.95226024E+01  0.96601223E+02                                 1.871389                            1.756387      -1.083104       2.374396                    0.996772       3.428761       9.420196       0.497008       1.214831      -0.725991       0.041763       0.028804       0.019364       0.054302       0.018498       0.005475      -0.001049      -0.004911      -0.023473      -0.017254      -0.005583       0.022837              1.916557       2.101052       0.301164       0.438019       1.703353       0.240144       1.945266          -0.000003
           13              H      12.139399      14.967096       6.628890       0.114866       1.269693 0.95226032E+01  0.96601226E+02                                 1.871388                            1.756387      -1.083105       2.374396                    0.996772       3.428761       9.420194       0.497008       1.214831      -0.725991      -0.041763       0.019364       0.028804       0.054302      -0.005475      -0.018498      -0.001049       0.009281       0.019103      -0.017254      -0.005583       0.022837              1.916556       2.101052      -0.438019      -0.301164       1.945265       0.240143       1.703352          -0.000003
           14              H      12.279401       9.451704       6.628890       0.114866       1.269694 0.95226084E+01  0.96601300E+02                                 1.871389                            1.756388      -1.083105       2.374396                    0.996772       3.428762       9.420200       0.497008       1.214832      -0.725991       0.041763      -0.019364       0.028804       0.054302      -0.005475       0.018498       0.001049       0.009281       0.019103      -0.017254      -0.005583       0.022837              1.916558       2.101053      -0.438019       0.301164       1.945266      -0.240144       1.703353          -0.000003
           15              H      12.139399       9.451704       1.510710       0.114866       1.269693 0.95226038E+01  0.96601240E+02                                 1.871389                            1.756387      -1.083105       2.374396                    0.996772       3.428761       9.420196       0.497008       1.214831      -0.725991      -0.041763      -0.019364      -0.028804       0.054302       0.005475       0.018498      -0.001049       0.009281       0.019103      -0.017254      -0.005583       0.022837              1.916557       2.101052       0.438019       0.301164       1.945266       0.240144       1.703353          -0.000003
           16              H      12.279401      14.967096       1.510710       0.114866       1.269693 0.95226028E+01  0.96601230E+02                                 1.871389                            1.756387      -1.083104       2.374396                    0.996772       3.428761       9.420197       0.497008       1.214832      -0.725991       0.041763       0.019364      -0.028804       0.054302       0.005475      -0.018498       0.001049       0.009281       0.019103      -0.017254      -0.005583       0.022837              1.916557       2.101052       0.438019      -0.301164       1.945266      -0.240144       1.703353          -0.000003
           17              H      14.967096       1.510710      12.279401       0.114866       1.269693 0.95226027E+01  0.96601230E+02                                 1.871389                            1.756387      -1.083104       2.374396                    0.996772       3.428761       9.420197       0.497008       1.214832      -0.725991       0.019364      -0.028804       0.041763       0.054302       0.001049       0.005475      -0.018498      -0.014192       0.004370      -0.017254      -0.005583       0.022837              1.916557       1.945266      -0.240144       0.438019       1.703353      -0.301164       2.101052          -0.000003
           18              H       9.451704       1.510710      12.139399       0.114866       1.269693 0.95226020E+01  0.96601215E+02                                 1.871389                            1.756387      -1.083105       2.374396                    0.996772       3.428761       9.420195       0.497008       1.214831      -0.725991      -0.019364      -0.028804      -0.041763       0.054302      -0.001049       0.005475       0.018498      -0.014192       0.004370      -0.017254      -0.005583       0.022837              1.916557       1.945265       0.240144       0.438019       1.703353       0.301164       2.101052          -0.000003
           19              H       9.451704       6.628890      12.279401       0.114866       1.269693 0.95226035E+01  0.96601233E+02                                 1.871389                            1.756387      -1.083105       2.374396                    0.996772       3.428761       9.420195       0.497008       1.214831      -0.725991      -0.019364       0.028804       0.041763       0.054302       0.001049      -0.005475       0.018498      -0.014192       0.004370      -0.017254      -0.005583       0.022837              1.916557       1.945265      -0.240144      -0.438019       1.703353       0.301164       2.101052          -0.000003
           20              H      14.967096       6.628890      12.139399       0.114866       1.269693 0.95226006E+01  0.96601198E+02                                 1.871388                            1.756387      -1.083104       2.374396                    0.996772       3.428761       9.420195       0.497008       1.214831      -0.725991       0.019364       0.028804      -0.041763       0.054302      -0.001049      -0.005475      -0.018498      -0.014192       0.004370      -0.017254      -0.005583       0.022837              1.916556       1.945265       0.240144      -0.438019       1.703352      -0.301164       2.101052          -0.000003
           21              H       1.510710      12.139399       9.451704       0.114866       1.269693 0.95226046E+01  0.96601255E+02                                 1.871389                            1.756388      -1.083105       2.374396                    0.996772       3.428761       9.420198       0.497007       1.214832      -0.725991      -0.028804      -0.041763      -0.019364       0.054302       0.018498      -0.001049       0.005475       0.004911      -0.023473      -0.017254      -0.005583       0.022837              1.916558       1.703353       0.301164       0.240144       2.101053       0.438019       1.945266          -0.000003
           22              H       1.510710      12.279401      14.967096       0.114866       1.269693 0.95226010E+01  0.96601205E+02                                 1.871389                            1.756387      -1.083104       2.374396                    0.996772       3.428761       9.420196       0.497008       1.214831      -0.725991      -0.028804       0.041763       0.019364       0.054302      -0.018498       0.001049       0.005475       0.004911      -0.023473      -0.017254      -0.005583       0.022837              1.916557       1.703353      -0.301164      -0.240144       2.101052       0.438019       1.945265          -0.000003
           23              H       6.628890      12.139399      14.967096       0.114866       1.269693 0.95225982E+01  0.96601170E+02                                 1.871388                            1.756387      -1.083104       2.374396                    0.996772       3.428760       9.420193       0.497008       1.214832      -0.725991       0.028804      -0.041763       0.019364       0.054302      -0.018498      -0.001049      -0.005475       0.004911      -0.023473      -0.017254      -0.005583       0.022837              1.916557       1.703353      -0.301164       0.240144       2.101052      -0.438019       1.945265          -0.000003
           24              H       6.628890      12.279401       9.451704       0.114866       1.269692 0.95225975E+01  0.96601157E+02                                 1.871388                            1.756386      -1.083104       2.374396                    0.996772       3.428760       9.420191       0.497008       1.214831      -0.725991       0.028804       0.041763      -0.019364       0.054302       0.018498       0.001049      -0.005475       0.004911      -0.023473      -0.017254      -0.005583       0.022837              1.916556       1.703352       0.301164      -0.240143       2.101051      -0.438018       1.945265          -0.000003
           25              H       9.451704      12.279401       6.628890       0.114867       1.269691 0.95225877E+01  0.96601026E+02                                 1.871386                            1.756385      -1.083103       2.374397                    0.996772       3.428759       9.420185       0.497008       1.214830      -0.725991      -0.019364       0.041763       0.028804       0.054302      -0.005475       0.001049       0.018498      -0.009281       0.019103      -0.017254      -0.005583       0.022837              1.916554       1.945263      -0.438018      -0.240143       2.101049       0.301163       1.703350          -0.000003
           26              H      14.967096      12.139399       6.628890       0.114867       1.269692 0.95225947E+01  0.96601124E+02                                 1.871388                            1.756386      -1.083104       2.374396                    0.996772       3.428760       9.420192       0.497008       1.214831      -0.725991       0.019364      -0.041763       0.028804       0.054302      -0.005475      -0.001049      -0.018498      -0.009281       0.019103      -0.017254      -0.005583       0.022837              1.916556       1.945264      -0.438018       0.240143       2.101051      -0.301163       1.703352          -0.000003
           27              H      14.967096      12.279401       1.510710       0.114867       1.269692 0.95225929E+01  0.96601099E+02                                 1.871387                            1.756386      -1.083104       2.374397                    0.996772       3.428760       9.420191       0.497008       1.214831      -0.725991       0.019364       0.041763      -0.028804       0.054302       0.005475       0.001049      -0.018498      -0.009281       0.019103      -0.017254      -0.005583       0.022837              1.916555       1.945264       0.438018      -0.240143       2.101050      -0.301163       1.703351          -0.000003
           28              H       9.451704      12.139399       1.510710       0.114867       1.269691 0.95225888E+01  0.96601047E+02                                 1.871387                            1.756385      -1.083104       2.374397                    0.996772       3.428759       9.420188       0.497008       1.214831      -0.725991      -0.019364      -0.041763      -0.028804       0.054302       0.005475      -0.001049       0.018498      -0.009281       0.019103      -0.017254      -0.005583       0.022837              1.916555       1.945264       0.438018       0.240143       2.101050       0.301163       1.703351          -0.000003
           29              H       6.628890       9.451704      12.279401       0.114867       1.269691 0.95225888E+01  0.96601047E+02                                 1.871387                            1.756385      -1.083103       2.374397                    0.996772       3.428759       9.420188       0.497008       1.214831      -0.725991       0.028804      -0.019364       0.041763       0.054302       0.001049       0.018498      -0.005475       0.014192       0.004370      -0.017254      -0.005583       0.022837              1.916555       1.703351      -0.240143       0.301163       1.945264      -0.438018       2.101050          -0.000003
           30              H       6.628890      14.967096      12.139399       0.114867       1.269692 0.95225944E+01  0.96601117E+02                                 1.871387                            1.756386      -1.083104       2.374396                    0.996772       3.428760       9.420191       0.497008       1.214831      -0.725991       0.028804       0.019364      -0.041763       0.054302      -0.001049      -0.018498      -0.005475       0.014192       0.004370      -0.017254      -0.005583       0.022837              1.916555       1.703352       0.240143      -0.301163       1.945264      -0.438018       2.101050          -0.000003
           31              H       1.510710      14.967096      12.279401       0.114867       1.269692 0.95225929E+01  0.96601099E+02                                 1.871387                            1.756386      -1.083104       2.374397                    0.996772       3.428760       9.420191       0.497008       1.214831      -0.725991      -0.028804       0.019364       0.041763       0.054302       0.001049      -0.018498       0.005475       0.014192       0.004370      -0.017254      -0.005583       0.022837              1.916555       1.703351      -0.240143      -0.301163       1.945264       0.438018       2.101050          -0.000003
           32              H       1.510710       9.451704      12.139399       0.114867       1.269692 0.95225933E+01  0.96601107E+02                                 1.871387                            1.756386      -1.083103       2.374397                    0.996772       3.428760       9.420192       0.497008       1.214831      -0.725991      -0.028804      -0.019364      -0.041763       0.054302      -0.001049       0.018498       0.005475       0.014192       0.004370      -0.017254      -0.005583       0.022837              1.916555       1.703352       0.240143       0.301163       1.945264       0.438018       2.101051          -0.000003
           33              H      12.279401       6.628890       9.451704       0.114867       1.269692 0.95225898E+01  0.96601068E+02                                 1.871388                            1.756386      -1.083103       2.374397                    0.996772       3.428759       9.420191       0.497008       1.214832      -0.725991       0.041763       0.028804      -0.019364       0.054302       0.018498      -0.005475       0.001049      -0.004911      -0.023473      -0.017254      -0.005583       0.022837              1.916556       2.101051       0.301163      -0.438018       1.703352      -0.240143       1.945264          -0.000003
           34              H      12.139399       6.628890      14.967096       0.114867       1.269692 0.95225905E+01  0.96601072E+02                                 1.871387                            1.756386      -1.083104       2.374397                    0.996772       3.428759       9.420189       0.497008       1.214831      -0.725991      -0.041763       0.028804       0.019364       0.054302      -0.018498      -0.005475      -0.001049      -0.004911      -0.023473      -0.017254      -0.005583       0.022837              1.916555       2.101050      -0.301163      -0.438018       1.703352       0.240143       1.945264          -0.000003
           35              H      12.279401       1.510710      14.967096       0.114867       1.269692 0.95225951E+01  0.96601131E+02                                 1.871388                            1.756386      -1.083104       2.374396                    0.996772       3.428760       9.420193       0.497008       1.214831      -0.725991       0.041763      -0.028804       0.019364       0.054302      -0.018498       0.005475       0.001049      -0.004911      -0.023473      -0.017254      -0.005583       0.022837              1.916556       2.101051      -0.301164       0.438018       1.703352      -0.240143       1.945265          -0.000003
           36              H      12.139399       1.510710       9.451704       0.114867       1.269692 0.95225943E+01  0.96601117E+02                                 1.871387                            1.756386      -1.083104       2.374396                    0.996772       3.428760       9.420191       0.497008       1.214831      -0.725991      -0.041763      -0.028804      -0.019364       0.054302       0.018498       0.005475      -0.001049      -0.004911      -0.023473      -0.017254      -0.005583       0.022837              1.916555       2.101050       0.301163       0.438018       1.703352       0.240143       1.945264          -0.000003
           37              H       4.139801       1.312104       9.650310       0.114867       1.269692 0.95225969E+01  0.96601157E+02                                 1.871388                            1.756387      -1.083104       2.374396                    0.996772       3.428760       9.420194       0.497008       1.214832      -0.725991       0.041763      -0.019364      -0.028804       0.054302      -0.005475      -0.018498      -0.001049       0.009281       0.019103      -0.017254      -0.005583       0.022837              1.916556       2.101052      -0.438018      -0.301164       1.945265       0.240143       1.703352          -0.000003
           38              H       3.999799       6.827496       9.650310       0.114867       1.269692 0.95225940E+01  0.96601110E+02                                 1.871387                            1.756386      -1.083104       2.374396                    0.996772       3.428760       9.420190       0.497008       1.214831      -0.725991      -0.041763       0.019364      -0.028804       0.054302      -0.005475       0.018498       0.001049       0.009281       0.019103      -0.017254      -0.005583       0.022837              1.916555       2.101050      -0.438018       0.301163       1.945264      -0.240143       1.703351          -0.000003
           39              H       4.139801       6.827496      14.768490       0.114867       1.269692 0.95225902E+01  0.96601065E+02                                 1.871387                            1.756385      -1.083103       2.374397                    0.996772       3.428759       9.420188       0.497008       1.214831      -0.725991       0.041763       0.019364       0.028804       0.054302       0.005475       0.018498      -0.001049       0.009281       0.019103      -0.017254      -0.005583       0.022837              1.916555       2.101050       0.438018       0.301163       1.945264       0.240143       1.703351          -0.000003
           40              H       3.999799       1.312104      14.768490       0.114867       1.269692 0.95225909E+01  0.96601079E+02                                 1.871388                            1.756386      -1.083103       2.374397                    0.996772       3.428759       9.420190       0.497008       1.214832      -0.725991      -0.041763      -0.019364       0.028804       0.054302       0.005475      -0.018498       0.001049       0.009281       0.019103      -0.017254      -0.005583       0.022837              1.916556       2.101051       0.438018      -0.301163       1.945264      -0.240143       1.703352          -0.000003
           41              H       1.312104      14.768490       3.999799       0.114867       1.269692 0.95225895E+01  0.96601062E+02                                 1.871387                            1.756386      -1.083103       2.374397                    0.996772       3.428759       9.420190       0.497008       1.214832      -0.725991      -0.019364       0.028804      -0.041763       0.054302       0.001049       0.005475      -0.018498      -0.014192       0.004370      -0.017254      -0.005583       0.022837              1.916555       1.945264      -0.240143       0.438018       1.703352      -0.301163       2.101051          -0.000003
           42              H       6.827496      14.768490       4.139801       0.114867       1.269692 0.95225926E+01  0.96601092E+02                                 1.871387                            1.756385      -1.083103       2.374397                    0.996772       3.428760       9.420190       0.497008       1.214831      -0.725991       0.019364       0.028804       0.041763       0.054302      -0.001049       0.005475       0.018498      -0.014192       0.004370      -0.017254      -0.005583       0.022837              1.916555       1.945264       0.240143       0.438018       1.703351       0.301163       2.101050          -0.000003
           43              H       6.827496       9.650310       3.999799       0.114867       1.269691 0.95225888E+01  0.96601047E+02                                 1.871387                            1.756385      -1.083103       2.374397                    0.996772       3.428759       9.420188       0.497008       1.214831      -0.725991       0.019364      -0.028804      -0.041763       0.054302       0.001049      -0.005475       0.018498      -0.014192       0.004370      -0.017254      -0.005583       0.022837              1.916555       1.945264      -0.240143      -0.438018       1.703351       0.301163       2.101050          -0.000003
           44              H       1.312104       9.650310       4.139801       0.114867       1.269692 0.95225906E+01  0.96601072E+02                                 1.871387                            1.756386      -1.083103       2.374397                    0.996772       3.428759       9.420189       0.497008       1.214831      -0.725991      -0.019364      -0.028804       0.041763       0.054302      -0.001049      -0.005475      -0.018498      -0.014192       0.004370      -0.017254      -0.005583       0.022837              1.916555       1.945264       0.240143      -0.438018       1.703352      -0.301163       2.101050          -0.000003
           45              H      14.768490       4.139801       6.827496       0.114867       1.269692 0.95225905E+01  0.96601072E+02                                 1.871387                            1.756386      -1.083104       2.374396                    0.996772       3.428759       9.420189       0.497008       1.214831      -0.725991       0.028804       0.041763       0.019364       0.054302       0.018498      -0.001049       0.005475       0.004911      -0.023473      -0.017254      -0.005583       0.022837              1.916555       1.703352       0.301163       0.240143       2.101050       0.438018       1.945264          -0.000003
           46              H      14.768490       3.999799       1.312104       0.114867       1.269692 0.95225947E+01  0.96601124E+02                                 1.871388                            1.756386      -1.083104       2.374396                    0.996772       3.428760       9.420192       0.497008       1.214831      -0.725991       0.028804      -0.041763      -0.019364       0.054302      -0.018498       0.001049       0.005475       0.004911      -0.023473      -0.017254      -0.005583       0.022837              1.916556       1.703352      -0.301163      -0.240143       2.101051       0.438018       1.945264          -0.000003
           47              H       9.650310       4.139801       1.312104       0.114867       1.269692 0.95225944E+01  0.96601118E+02                                 1.871387                            1.756386      -1.083104       2.374396                    0.996772       3.428760       9.420191       0.497008       1.214831      -0.725991      -0.028804       0.041763      -0.019364       0.054302      -0.018498      -0.001049      -0.005475       0.004911      -0.023473      -0.017254      -0.005583       0.022837              1.916555       1.703352      -0.301163       0.240143       2.101050      -0.438018       1.945264          -0.000003
           48              H       9.650310       3.999799       6.827496       0.114867       1.269692 0.95225906E+01  0.96601072E+02                                 1.871387                            1.756386      -1.083104       2.374396                    0.996772       3.428759       9.420189       0.497008       1.214831      -0.725991      -0.028804      -0.041763       0.019364       0.054302       0.018498       0.001049      -0.005475       0.004911      -0.023473      -0.017254      -0.005583       0.022837              1.916555       1.703352       0.301163      -0.240143       2.101050      -0.438018       1.945264          -0.000003
           49              H       5.065436       5.065436       8.604534       0.126731       1.133121 0.82276307E+01  0.79327712E+02                                 1.635060                            1.555845      -0.879123       2.458470                    0.999116       3.154967       8.065019       0.575793       1.103289      -0.754388      -0.011346      -0.011346      -0.029685       0.033744      -0.018830       0.012258       0.012258       0.000000       0.014834      -0.029922       0.013564       0.016358              1.645305       1.458796       0.092637       0.217538       1.458796       0.217538       2.018323          -0.000010
           50              H       3.074164       3.074164       8.604534       0.126732       1.133120 0.82276177E+01  0.79327557E+02                                 1.635059                            1.555844      -0.879121       2.458471                    0.999116       3.154965       8.065013       0.575794       1.103289      -0.754388       0.011346       0.011346      -0.029685       0.033744      -0.018830      -0.012258      -0.012258       0.000000       0.014834      -0.029922       0.013564       0.016358              1.645304       1.458795       0.092637      -0.217538       1.458795      -0.217538       2.018321          -0.000010
           51              H       3.074164       5.065436      15.814266       0.126731       1.133122 0.82276369E+01  0.79327788E+02                                 1.635061                            1.555846      -0.879123       2.458470                    0.999116       3.154968       8.065023       0.575793       1.103289      -0.754387       0.011346      -0.011346       0.029685       0.033744       0.018830       0.012258      -0.012258      -0.000000       0.014834      -0.029922       0.013564       0.016358              1.645306       1.458797      -0.092637       0.217538       1.458797      -0.217538       2.018324          -0.000010
           52              H       5.065436       3.074164      15.814266       0.126732       1.133121 0.82276291E+01  0.79327702E+02                                 1.635061                            1.555846      -0.879122       2.458471                    0.999116       3.154966       8.065020       0.575793       1.103290      -0.754387      -0.011346       0.011346       0.029685       0.033744       0.018830      -0.012258       0.012258      -0.000000       0.014834      -0.029922       0.013564       0.016358              1.645306       1.458797      -0.092637      -0.217538       1.458797       0.217538       2.018324          -0.000010
           53              H       8.604534       5.065436       5.065436       0.126732       1.133121 0.82276281E+01  0.79327688E+02                                 1.635060                            1.555846      -0.879122       2.458471                    0.999116       3.154966       8.065019       0.575793       1.103290      -0.754387      -0.029685      -0.011346      -0.011346       0.033744       0.012258       0.012258      -0.018830       0.007417      -0.007417      -0.029922       0.013564       0.016358              1.645306       2.018323       0.217538       0.217538       1.458797       0.092637       1.458797          -0.000010
           54              H       8.604534       3.074164       3.074164       0.126733       1.133120 0.82276223E+01  0.79327621E+02                                 1.635060                            1.555845      -0.879121       2.458472                    0.999116       3.154965       8.065017       0.575793       1.103290      -0.754387      -0.029685       0.011346       0.011346       0.033744      -0.012258      -0.012258      -0.018830       0.007417      -0.007417      -0.029922       0.013564       0.016358              1.645305       2.018323      -0.217538      -0.217538       1.458796       0.092637       1.458796          -0.000010
           55              H      15.814266       3.074164       5.065436       0.126732       1.133121 0.82276270E+01  0.79327673E+02                                 1.635060                            1.555845      -0.879123       2.458471                    0.999116       3.154966       8.065018       0.575793       1.103290      -0.754387       0.029685       0.011346      -0.011346       0.033744       0.012258      -0.012258       0.018830       0.007417      -0.007417      -0.029922       0.013564       0.016358              1.645305       2.018323       0.217538      -0.217538       1.458796      -0.092637       1.458796          -0.000010
           56              H      15.814266       5.065436       3.074164       0.126733       1.133119 0.82276120E+01  0.79327488E+02                                 1.635058                            1.555843      -0.879121       2.458472                    0.999116       3.154964       8.065010       0.575794       1.103289      -0.754388       0.029685      -0.011346       0.011346       0.033744      -0.012258       0.012258       0.018830       0.007417      -0.007417      -0.029922       0.013564       0.016358              1.645303       2.018320      -0.217537       0.217537       1.458795      -0.092636       1.458795          -0.000010
           57              H       5.065436       8.604534       5.065436       0.126732       1.133120 0.82276188E+01  0.79327570E+02                                 1.635059                            1.555844      -0.879122       2.458471                    0.999116       3.154965       8.065013       0.575793       1.103289      -0.754388      -0.011346      -0.029685      -0.011346       0.033744       0.012258      -0.018830       0.012258      -0.007417      -0.007417      -0.029922       0.013564       0.016358              1.645304       1.458795       0.217538       0.092637       2.018321       0.217538       1.458795          -0.000010
           58              H       3.074164       8.604534       3.074164       0.126733       1.133118 0.82276026E+01  0.79327372E+02                                 1.635057                            1.555842      -0.879120       2.458472                    0.999116       3.154963       8.065005       0.575794       1.103289      -0.754388       0.011346      -0.029685       0.011346       0.033744      -0.012258      -0.018830      -0.012258      -0.007417      -0.007417      -0.029921       0.013564       0.016358              1.645302       1.458794      -0.217537       0.092636       2.018318      -0.217537       1.458794          -0.000010
           59              H       5.065436      15.814266       3.074164       0.126732       1.133121 0.82276310E+01  0.79327723E+02                                 1.635061                            1.555846      -0.879122       2.458471                    0.999116       3.154967       8.065022       0.575793       1.103290      -0.754387      -0.011346       0.029685       0.011346       0.033744      -0.012258       0.018830       0.012258      -0.007417      -0.007417      -0.029922       0.013564       0.016358              1.645306       1.458797      -0.217538      -0.092637       2.018324       0.217538       1.458797          -0.000010
           60              H       3.074164      15.814266       5.065436       0.126733       1.133119 0.82276098E+01  0.79327463E+02                                 1.635058                            1.555843      -0.879120       2.458472                    0.999116       3.154964       8.065010       0.575794       1.103289      -0.754388       0.011346       0.029685      -0.011346       0.033744       0.012258       0.018830      -0.012258      -0.007417      -0.007417      -0.029921       0.013564       0.016358              1.645303       1.458794       0.217537      -0.092636       2.018320      -0.217537       1.458794          -0.000010
           61              H      13.205036      13.205036       7.674666       0.126731       1.133122 0.82276339E+01  0.79327754E+02                                 1.635061                            1.555846      -0.879123       2.458470                    0.999116       3.154967       8.065021       0.575793       1.103290      -0.754387      -0.011346      -0.011346       0.029685       0.033744      -0.018830      -0.012258      -0.012258       0.000000       0.014834      -0.029922       0.013564       0.016358              1.645306       1.458797       0.092637      -0.217538       1.458797      -0.217538       2.018324          -0.000010
           62              H      11.213764      11.213764       7.674666       0.126732       1.133120 0.82276208E+01  0.79327599E+02                                 1.635059                            1.555845      -0.879121       2.458471                    0.999116       3.154965       8.065015       0.575793       1.103290      -0.754387       0.011346       0.011346       0.029685       0.033744      -0.018830       0.012258       0.012258      -0.000000       0.014834      -0.029921       0.013564       0.016358              1.645305       1.458796       0.092637       0.217538       1.458796       0.217538       2.018322          -0.000010
           63              H      13.205036      11.213764       0.464934       0.126731       1.133123 0.82276442E+01  0.79327887E+02                                 1.635063                            1.555848      -0.879123       2.458470                    0.999116       3.154968       8.065028       0.575792       1.103291      -0.754387      -0.011346       0.011346      -0.029685       0.033744       0.018830       0.012258      -0.012258       0.000000       0.014834      -0.029922       0.013564       0.016358              1.645308       1.458799      -0.092637       0.217539       1.458799      -0.217539       2.018327          -0.000010
           64              H      11.213764      13.205036       0.464934       0.126732       1.133120 0.82276219E+01  0.79327614E+02                                 1.635060                            1.555845      -0.879121       2.458471                    0.999116       3.154965       8.065016       0.575793       1.103290      -0.754387       0.011346      -0.011346      -0.029685       0.033744       0.018830      -0.012258       0.012258      -0.000000       0.014834      -0.029921       0.013564       0.016358              1.645305       1.458796      -0.092637      -0.217538       1.458796       0.217538       2.018323          -0.000010
           65              H      13.205036       0.464934      11.213764       0.126732       1.133121 0.82276281E+01  0.79327688E+02                                 1.635060                            1.555846      -0.879122       2.458471                    0.999116       3.154966       8.065019       0.575793       1.103290      -0.754387      -0.011346      -0.029685       0.011346       0.033744       0.012258       0.018830      -0.012258      -0.007417      -0.007417      -0.029922       0.013564       0.016358              1.645306       1.458797       0.217538      -0.092637       2.018323      -0.217538       1.458797          -0.000010
           66              H      11.213764       0.464934      13.205036       0.126733       1.133119 0.82276119E+01  0.79327490E+02                                 1.635058                            1.555844      -0.879120       2.458472                    0.999116       3.154964       8.065011       0.575794       1.103289      -0.754387       0.011346      -0.029685      -0.011346       0.033744      -0.012258       0.018830       0.012258      -0.007417      -0.007417      -0.029921       0.013564       0.016358              1.645303       1.458795      -0.217537      -0.092636       2.018320       0.217537       1.458795          -0.000010
           67              H      11.213764       7.674666      11.213764       0.126732       1.133122 0.82276342E+01  0.79327763E+02                                 1.635061                            1.555846      -0.879123       2.458471                    0.999116       3.154967       8.065023       0.575793       1.103290      -0.754387       0.011346       0.029685       0.011346       0.033744       0.012258      -0.018830       0.012258      -0.007417      -0.007417      -0.029922       0.013564       0.016358              1.645306       1.458797       0.217538       0.092637       2.018324       0.217538       1.458797          -0.000010
           68              H      13.205036       7.674666      13.205036       0.126733       1.133120 0.82276191E+01  0.79327579E+02                                 1.635059                            1.555844      -0.879121       2.458472                    0.999116       3.154965       8.065015       0.575793       1.103289      -0.754387      -0.011346       0.029685      -0.011346       0.033744      -0.012258      -0.018830      -0.012258      -0.007417      -0.007417      -0.029921       0.013564       0.016358              1.645304       1.458796      -0.217538       0.092637       2.018321      -0.217538       1.458796          -0.000010
           69              H       0.464934      13.205036      11.213764       0.126732       1.133121 0.82276260E+01  0.79327660E+02                                 1.635060                            1.555845      -0.879122       2.458471                    0.999116       3.154966       8.065018       0.575793       1.103290      -0.754387      -0.029685      -0.011346       0.011346       0.033744       0.012258      -0.012258       0.018830       0.007417      -0.007417      -0.029921       0.013564       0.016358              1.645305       2.018323       0.217538      -0.217538       1.458796      -0.092637       1.458796          -0.000010
           70              H       0.464934      11.213764      13.205036       0.126733       1.133120 0.82276161E+01  0.79327547E+02                                 1.635059                            1.555845      -0.879120       2.458472                    0.999116       3.154964       8.065014       0.575793       1.103290      -0.754387      -0.029685       0.011346      -0.011346       0.033744      -0.012258       0.012258       0.018830       0.007417      -0.007417      -0.029921       0.013564       0.016358              1.645304       2.018322      -0.217538       0.217538       1.458796      -0.092637       1.458796          -0.000010
           71              H       7.674666      13.205036      13.205036       0.126732       1.133120 0.82276208E+01  0.79327599E+02                                 1.635060                            1.555845      -0.879122       2.458471                    0.999116       3.154965       8.065015       0.575793       1.103290      -0.754387       0.029685      -0.011346      -0.011346       0.033744      -0.012258      -0.012258      -0.018830       0.007417      -0.007417      -0.029922       0.013564       0.016358              1.645305       2.018322      -0.217538      -0.217538       1.458796       0.092637       1.458796          -0.000010
           72              H       7.674666      11.213764      11.213764       0.126733       1.133118 0.82276007E+01  0.79327354E+02                                 1.635057                            1.555843      -0.879120       2.458472                    0.999116       3.154962       8.065004       0.575794       1.103289      -0.754387       0.029685       0.011346       0.011346       0.033744       0.012258       0.012258      -0.018830       0.007417      -0.007417      -0.029921       0.013564       0.016358              1.645302       2.018319       0.217537       0.217537       1.458794       0.092636       1.458794          -0.000010
           73             Pd       8.139600       4.069800      12.209400       0.440011     197.528334 0.30631954E+04  0.10817929E+06                                28.973769                           19.947614       0.685384       1.912676                    0.995919      87.197904     235.658579       0.356040       0.487123      -1.109846      -0.000000       0.000000       0.000000       0.000000      -0.000000      -0.000000      -0.206610       0.196160      -0.196160      -0.271996       0.130773       0.141223             38.997414      59.896495       0.000001      -0.000001      28.547873     -14.809446      28.547873           0.000004
           74             Pd       0.000000       4.069800      12.209400       0.440011     197.528330 0.30631954E+04  0.10817929E+06                                28.973769                           19.947614       0.685384       1.912676                    0.995919      87.197903     235.658577       0.356040       0.487123      -1.109846       0.000000      -0.000000      -0.000000       0.000000      -0.000000       0.000000       0.206610       0.196160      -0.196160      -0.271996       0.130773       0.141223             38.997413      59.896494       0.000000       0.000000      28.547873      14.809446      28.547873           0.000004
           75             Pd      12.209400       8.139600       4.069800       0.440011     197.528317 0.30631952E+04  0.10817928E+06                                28.973768                           19.947614       0.685384       1.912676                    0.995919      87.197903     235.658580       0.356039       0.487123      -1.109846      -0.000000       0.000000      -0.000000       0.000000      -0.000000      -0.206610      -0.000000      -0.196159      -0.196159      -0.271996       0.130773       0.141223             38.997413      28.547872       0.000000     -14.809445      59.896493      -0.000000      28.547873           0.000004
           76             Pd      12.209400       0.000000       4.069800       0.440011     197.528332 0.30631954E+04  0.10817930E+06                                28.973769                           19.947614       0.685384       1.912676                    0.995919      87.197903     235.658577       0.356040       0.487123      -1.109846       0.000000      -0.000000      -0.000000       0.000000      -0.000000       0.206610      -0.000000      -0.196159      -0.196159      -0.271996       0.130773       0.141223             38.997413      28.547873      -0.000001      14.809446      59.896494      -0.000001      28.547873           0.000004
           77             Pd       4.069800      12.209400       8.139600       0.440011     197.528335 0.30631955E+04  0.10817930E+06                                28.973768                           19.947614       0.685384       1.912676                    0.995919      87.197902     235.658570       0.356040       0.487123      -1.109846       0.000000       0.000000      -0.000000       0.000000      -0.206610      -0.000000      -0.000000      -0.000000       0.392319      -0.271996       0.130773       0.141223             38.997412      28.547872     -14.809445       0.000001      28.547873      -0.000001      59.896492           0.000004
           78             Pd       4.069800      12.209400       0.000000       0.440011     197.528333 0.30631954E+04  0.10817929E+06                                28.973769                           19.947614       0.685384       1.912676                    0.995919      87.197903     235.658578       0.356039       0.487123      -1.109846       0.000000      -0.000000       0.000000       0.000000       0.206610      -0.000000      -0.000000       0.000000       0.392319      -0.271996       0.130773       0.141223             38.997413      28.547873      14.809446       0.000001      28.547873       0.000002      59.896494           0.000004
           79             Pd       8.139600      12.209400       4.069800       0.440010     197.528353 0.30631956E+04  0.10817930E+06                                28.973770                           19.947614       0.685384       1.912676                    0.995919      87.197902     235.658569       0.356040       0.487123      -1.109846      -0.000000       0.000000       0.000000       0.000000       0.000000      -0.000000      -0.206610       0.196160      -0.196160      -0.271996       0.130773       0.141223             38.997416      59.896498      -0.000002       0.000001      28.547875     -14.809447      28.547874           0.000004
           80             Pd       0.000000      12.209400       4.069800       0.440011     197.528335 0.30631953E+04  0.10817929E+06                                28.973769                           19.947613       0.685384       1.912676                    0.995919      87.197902     235.658573       0.356040       0.487123      -1.109846      -0.000000      -0.000000       0.000000       0.000000      -0.000000      -0.000000       0.206610       0.196160      -0.196160      -0.271996       0.130773       0.141223             38.997414      59.896495       0.000001       0.000002      28.547874      14.809446      28.547874           0.000004
           81             Pd       4.069800       8.139600      12.209400       0.440010     197.528342 0.30631954E+04  0.10817929E+06                                28.973770                           19.947614       0.685384       1.912676                    0.995919      87.197903     235.658576       0.356040       0.487123      -1.109846       0.000000      -0.000000       0.000000       0.000000      -0.000000      -0.206610       0.000000      -0.196159      -0.196160      -0.271996       0.130773       0.141223             38.997416      28.547875      -0.000001     -14.809447      59.896498       0.000000      28.547874           0.000004
           82             Pd       4.069800       0.000000      12.209400       0.440011     197.528341 0.30631954E+04  0.10817929E+06                                28.973770                           19.947614       0.685384       1.912676                    0.995919      87.197902     235.658573       0.356040       0.487123      -1.109846      -0.000000       0.000000       0.000000       0.000000       0.000000       0.206610      -0.000000      -0.196160      -0.196160      -0.271996       0.130773       0.141223             38.997415      28.547875       0.000000      14.809447      59.896497       0.000000      28.547874           0.000004
           83             Pd      12.209400       4.069800       8.139600       0.440010     197.528341 0.30631953E+04  0.10817929E+06                                28.973770                           19.947614       0.685384       1.912676                    0.995919      87.197904     235.658580       0.356039       0.487123      -1.109846      -0.000000       0.000000       0.000000       0.000000      -0.206610       0.000000       0.000000      -0.000000       0.392319      -0.271996       0.130773       0.141223             38.997416      28.547874     -14.809447       0.000001      28.547875      -0.000001      59.896499           0.000004
           84             Pd      12.209400       4.069800       0.000000       0.440011     197.528347 0.30631955E+04  0.10817930E+06                                28.973770                           19.947614       0.685384       1.912676                    0.995919      87.197906     235.658585       0.356040       0.487123      -1.109846      -0.000000       0.000000       0.000000       0.000000       0.206610       0.000000      -0.000000      -0.000000       0.392319      -0.271996       0.130773       0.141223             38.997416      28.547874      14.809447      -0.000000      28.547875       0.000000      59.896498           0.000004
           85              C       6.390074       4.726340      10.078616       0.121447      23.829615 0.32688759E+03  0.71769666E+04                                 7.266686                            6.095128       0.225486       2.090896                    0.999762      25.750603      72.215964       0.654584       0.426185      -1.055008       0.000157       0.016447       0.045035       0.047944       0.038144      -0.032303       0.007790      -0.016037      -0.009544      -0.055360       0.009446       0.045915              7.722155       8.657029      -2.896302       1.587062       7.192733       0.498851       7.316702          -0.000002
           86              C       1.749526       3.413260      10.078616       0.121447      23.829616 0.32688761E+03  0.71769670E+04                                 7.266686                            6.095128       0.225486       2.090896                    0.999762      25.750604      72.215967       0.654584       0.426185      -1.055008      -0.000157      -0.016447       0.045035       0.047944       0.038144       0.032303      -0.007790      -0.016037      -0.009544      -0.055360       0.009445       0.045915              7.722155       8.657029      -2.896302      -1.587062       7.192733      -0.498851       7.316702          -0.000002
           87              C       1.749526       4.726340      14.340184       0.121447      23.829620 0.32688769E+03  0.71769693E+04                                 7.266687                            6.095129       0.225486       2.090896                    0.999762      25.750607      72.215978       0.654584       0.426185      -1.055008      -0.000157       0.016447      -0.045035       0.047944      -0.038144      -0.032303      -0.007790      -0.016037      -0.009544      -0.055360       0.009446       0.045915              7.722156       8.657030       2.896302       1.587063       7.192734      -0.498851       7.316704          -0.000002
           88              C       6.390074       3.413260      14.340184       0.121447      23.829617 0.32688762E+03  0.71769674E+04                                 7.266687                            6.095128       0.225486       2.090896                    0.999762      25.750604      72.215969       0.654584       0.426185      -1.055008       0.000157      -0.016447      -0.045035       0.047944      -0.038144       0.032303       0.007790      -0.016037      -0.009544      -0.055360       0.009445       0.045915              7.722156       8.657030       2.896302      -1.587063       7.192733       0.498851       7.316703          -0.000002
           89              C      10.078616       6.390074       4.726340       0.121447      23.829617 0.32688763E+03  0.71769676E+04                                 7.266686                            6.095128       0.225486       2.090896                    0.999762      25.750605      72.215971       0.654584       0.426185      -1.055008       0.045035       0.000157       0.016447       0.047944      -0.032303       0.007790       0.038144       0.003246       0.028827      -0.055360       0.009446       0.045915              7.722155       7.316703       1.587062       0.498851       8.657029      -2.896302       7.192734          -0.000002
           90              C      10.078616       1.749526       3.413260       0.121447      23.829618 0.32688764E+03  0.71769681E+04                                 7.266688                            6.095129       0.225485       2.090896                    0.999762      25.750605      72.215979       0.654583       0.426185      -1.055008       0.045034      -0.000157      -0.016447       0.047944       0.032303      -0.007790       0.038144       0.003246       0.028827      -0.055360       0.009446       0.045915              7.722157       7.316704      -1.587063      -0.498851       8.657031      -2.896303       7.192735          -0.000002
           91              C      14.340184       1.749526       4.726340       0.121447      23.829617 0.32688762E+03  0.71769676E+04                                 7.266687                            6.095128       0.225486       2.090896                    0.999762      25.750605      72.215972       0.654584       0.426185      -1.055008      -0.045035      -0.000157       0.016447       0.047944      -0.032303      -0.007790      -0.038144       0.003246       0.028827      -0.055360       0.009446       0.045915              7.722155       7.316703       1.587062      -0.498851       8.657030       2.896303       7.192734          -0.000002
           92              C      14.340184       6.390074       3.413260       0.121447      23.829617 0.32688762E+03  0.71769675E+04                                 7.266687                            6.095128       0.225485       2.090896                    0.999762      25.750605      72.215975       0.654584       0.426185      -1.055008      -0.045034       0.000157      -0.016447       0.047944       0.032303       0.007790      -0.038144       0.003246       0.028827      -0.055360       0.009445       0.045915              7.722156       7.316703      -1.587062       0.498851       8.657030       2.896303       7.192734          -0.000002
           93              C       4.726340      10.078616       6.390074       0.121447      23.829617 0.32688763E+03  0.71769679E+04                                 7.266687                            6.095128       0.225486       2.090896                    0.999762      25.750605      72.215971       0.654584       0.426185      -1.055008       0.016447       0.045035       0.000157       0.047944       0.007790       0.038144      -0.032303       0.012791      -0.019283      -0.055360       0.009445       0.045915              7.722155       7.192734       0.498851      -2.896302       7.316703       1.587062       8.657029          -0.000002
           94              C       3.413260      10.078616       1.749526       0.121448      23.829614 0.32688757E+03  0.71769662E+04                                 7.266686                            6.095128       0.225485       2.090896                    0.999762      25.750603      72.215968       0.654584       0.426185      -1.055008      -0.016447       0.045035      -0.000157       0.047944      -0.007790       0.038144       0.032303       0.012790      -0.019283      -0.055360       0.009445       0.045915              7.722155       7.192734      -0.498851      -2.896303       7.316702      -1.587061       8.657029          -0.000002
           95              C       4.726340      14.340184       1.749526       0.121447      23.829623 0.32688773E+03  0.71769705E+04                                 7.266688                            6.095129       0.225485       2.090895                    0.999762      25.750609      72.215991       0.654583       0.426185      -1.055008       0.016447      -0.045035      -0.000157       0.047944      -0.007790      -0.038144      -0.032303       0.012790      -0.019283      -0.055360       0.009446       0.045915              7.722157       7.192735      -0.498851       2.896303       7.316705       1.587063       8.657032          -0.000002
           96              C       3.413260      14.340184       6.390074       0.121448      23.829616 0.32688761E+03  0.71769673E+04                                 7.266687                            6.095128       0.225486       2.090896                    0.999762      25.750604      72.215974       0.654584       0.426185      -1.055008      -0.016447      -0.045035       0.000157       0.047944       0.007790      -0.038144       0.032303       0.012791      -0.019283      -0.055360       0.009445       0.045915              7.722156       7.192734       0.498851       2.896303       7.316703      -1.587062       8.657030          -0.000002
           97              C      12.865940      14.529674       6.200584       0.121447      23.829614 0.32688757E+03  0.71769659E+04                                 7.266685                            6.095127       0.225487       2.090896                    0.999762      25.750602      72.215955       0.654584       0.426185      -1.055008       0.016447       0.000157      -0.045035       0.047944       0.038144      -0.007790       0.032303       0.016037      -0.009544      -0.055360       0.009446       0.045915              7.722154       7.192732      -2.896302      -0.498851       8.657028      -1.587062       7.316702          -0.000002
           98              C      11.552860       9.889126       6.200584       0.121448      23.829613 0.32688755E+03  0.71769656E+04                                 7.266686                            6.095127       0.225486       2.090896                    0.999762      25.750602      72.215963       0.654584       0.426185      -1.055008      -0.016447      -0.000157      -0.045035       0.047944       0.038144       0.007790      -0.032303       0.016037      -0.009544      -0.055360       0.009446       0.045915              7.722154       7.192733      -2.896302       0.498851       8.657028       1.587062       7.316702          -0.000002
           99              C      12.865940       9.889126       1.939016       0.121447      23.829616 0.32688759E+03  0.71769667E+04                                 7.266686                            6.095128       0.225486       2.090896                    0.999762      25.750603      72.215963       0.654584       0.426185      -1.055008       0.016447      -0.000157       0.045035       0.047944      -0.038144       0.007790       0.032303       0.016037      -0.009544      -0.055360       0.009445       0.045915              7.722155       7.192733       2.896302       0.498851       8.657029      -1.587063       7.316703          -0.000002
          100              C      11.552860      14.529674       1.939016       0.121448      23.829612 0.32688754E+03  0.71769654E+04                                 7.266686                            6.095127       0.225486       2.090896                    0.999762      25.750601      72.215958       0.654584       0.426185      -1.055008      -0.016447       0.000157       0.045035       0.047944      -0.038144      -0.007790      -0.032303       0.016037      -0.009544      -0.055360       0.009445       0.045915              7.722154       7.192733       2.896302      -0.498851       8.657028       1.587062       7.316702          -0.000002
          101              C      14.529674       1.939016      11.552860       0.121447      23.829616 0.32688761E+03  0.71769672E+04                                 7.266687                            6.095128       0.225487       2.090896                    0.999762      25.750604      72.215969       0.654584       0.426185      -1.055008       0.000157       0.045035      -0.016447       0.047944      -0.032303      -0.038144      -0.007790      -0.003246       0.028827      -0.055360       0.009446       0.045915              7.722155       8.657029       1.587062       2.896303       7.316703      -0.498851       7.192734          -0.000002
          102              C       9.889126       1.939016      12.865940       0.121448      23.829618 0.32688765E+03  0.71769683E+04                                 7.266687                            6.095128       0.225486       2.090896                    0.999762      25.750606      72.215976       0.654584       0.426185      -1.055008      -0.000157       0.045034       0.016447       0.047944       0.032303      -0.038144       0.007790      -0.003246       0.028827      -0.055360       0.009446       0.045915              7.722156       8.657030      -1.587062       2.896303       7.316703       0.498851       7.192734          -0.000002
          103              C       9.889126       6.200584      11.552860       0.121447      23.829617 0.32688763E+03  0.71769677E+04                                 7.266687                            6.095128       0.225486       2.090896                    0.999762      25.750605      72.215970       0.654584       0.426185      -1.055008      -0.000157      -0.045035      -0.016447       0.047944      -0.032303       0.038144       0.007790      -0.003246       0.028827      -0.055360       0.009445       0.045915              7.722155       8.657030       1.587063      -2.896302       7.316703       0.498851       7.192733          -0.000002
          104              C      14.529674       6.200584      12.865940       0.121448      23.829614 0.32688757E+03  0.71769661E+04                                 7.266686                            6.095127       0.225486       2.090896                    0.999762      25.750602      72.215961       0.654584       0.426185      -1.055008       0.000157      -0.045034       0.016447       0.047944       0.032303       0.038144      -0.007790      -0.003246       0.028827      -0.055360       0.009446       0.045915              7.722154       8.657028      -1.587062      -2.896302       7.316702      -0.498851       7.192733          -0.000002
          105              C       1.939016      12.865940       9.889126       0.121448      23.829613 0.32688756E+03  0.71769658E+04                                 7.266685                            6.095127       0.225486       2.090896                    0.999762      25.750602      72.215958       0.654584       0.426185      -1.055008       0.045035       0.016447      -0.000157       0.047944       0.007790       0.032303      -0.038144      -0.012790      -0.019283      -0.055360       0.009445       0.045915              7.722154       7.316701       0.498851      -1.587062       7.192733       2.896302       8.657028          -0.000002
          106              C       1.939016      11.552860      14.529674       0.121448      23.829615 0.32688759E+03  0.71769666E+04                                 7.266686                            6.095128       0.225486       2.090896                    0.999762      25.750603      72.215967       0.654584       0.426185      -1.055008       0.045035      -0.016447       0.000157       0.047944      -0.007790      -0.032303      -0.038144      -0.012790      -0.019283      -0.055360       0.009446       0.045915              7.722155       7.316702      -0.498851       1.587062       7.192734       2.896303       8.657029          -0.000002
          107              C       6.200584      12.865940      14.529674       0.121448      23.829616 0.32688762E+03  0.71769674E+04                                 7.266686                            6.095128       0.225486       2.090896                    0.999762      25.750604      72.215966       0.654584       0.426185      -1.055008      -0.045035       0.016447       0.000157       0.047944      -0.007790       0.032303       0.038144      -0.012791      -0.019283      -0.055360       0.009446       0.045915              7.722155       7.316702      -0.498851      -1.587062       7.192733      -2.896302       8.657029          -0.000002
          108              C       6.200584      11.552860       9.889126       0.121448      23.829616 0.32688762E+03  0.71769674E+04                                 7.266686                            6.095128       0.225486       2.090896                    0.999762      25.750604      72.215969       0.654584       0.426185      -1.055008      -0.045035      -0.016447      -0.000157       0.047944       0.007790      -0.032303       0.038144      -0.012790      -0.019283      -0.055360       0.009445       0.045915              7.722155       7.316702       0.498851       1.587062       7.192734      -2.896302       8.657029          -0.000002
          109              C       9.889126      11.552860       6.200584       0.121447      23.829622 0.32688772E+03  0.71769704E+04                                 7.266688                            6.095130       0.225486       2.090896                    0.999762      25.750607      72.215982       0.654583       0.426185      -1.055008      -0.000157      -0.016447      -0.045035       0.047944       0.038144      -0.032303       0.007790      -0.016037      -0.009544      -0.055360       0.009446       0.045915              7.722157       8.657032      -2.896303       1.587064       7.192734       0.498850       7.316705          -0.000002
          110              C      14.529674      12.865940       6.200584       0.121447      23.829622 0.32688771E+03  0.71769700E+04                                 7.266688                            6.095129       0.225486       2.090896                    0.999762      25.750607      72.215978       0.654584       0.426185      -1.055008       0.000157       0.016447      -0.045035       0.047944       0.038144       0.032303      -0.007790      -0.016037      -0.009544      -0.055360       0.009445       0.045915              7.722156       8.657031      -2.896302      -1.587063       7.192734      -0.498850       7.316704          -0.000002
          111              C      14.529674      11.552860       1.939016       0.121447      23.829626 0.32688779E+03  0.71769721E+04                                 7.266689                            6.095130       0.225486       2.090896                    0.999762      25.750610      72.215990       0.654583       0.426185      -1.055008       0.000157      -0.016447       0.045035       0.047944      -0.038144      -0.032303      -0.007790      -0.016037      -0.009544      -0.055360       0.009445       0.045915              7.722158       8.657033       2.896303       1.587064       7.192735      -0.498850       7.316706          -0.000002
          112              C       9.889126      12.865940       1.939016       0.121447      23.829622 0.32688772E+03  0.71769704E+04                                 7.266688                            6.095130       0.225486       2.090896                    0.999762      25.750607      72.215982       0.654583       0.426185      -1.055008      -0.000157       0.016447       0.045035       0.047944      -0.038144       0.032303       0.007790      -0.016037      -0.009544      -0.055360       0.009445       0.045915              7.722157       8.657032       2.896303      -1.587064       7.192734       0.498850       7.316705          -0.000002
          113              C       6.200584       9.889126      11.552860       0.121447      23.829622 0.32688774E+03  0.71769709E+04                                 7.266689                            6.095130       0.225485       2.090895                    0.999762      25.750608      72.215989       0.654583       0.426185      -1.055008      -0.045034      -0.000157      -0.016447       0.047944      -0.032303       0.007790       0.038144       0.003246       0.028827      -0.055360       0.009445       0.045915              7.722157       7.316705       1.587063       0.498851       8.657032      -2.896303       7.192735          -0.000002
          114              C       6.200584      14.529674      12.865940       0.121447      23.829624 0.32688775E+03  0.71769713E+04                                 7.266689                            6.095130       0.225485       2.090895                    0.999762      25.750609      72.215992       0.654583       0.426185      -1.055008      -0.045034       0.000157       0.016447       0.047944       0.032303      -0.007790       0.038144       0.003246       0.028827      -0.055360       0.009445       0.045915              7.722158       7.316705      -1.587064      -0.498850       8.657033      -2.896303       7.192735          -0.000002
          115              C       1.939016      14.529674      11.552860       0.121447      23.829623 0.32688774E+03  0.71769708E+04                                 7.266688                            6.095130       0.225486       2.090896                    0.999762      25.750608      72.215986       0.654583       0.426185      -1.055008       0.045035       0.000157      -0.016447       0.047944      -0.032303      -0.007790      -0.038144       0.003246       0.028827      -0.055360       0.009445       0.045915              7.722157       7.316705       1.587064      -0.498850       8.657032       2.896303       7.192735          -0.000002
          116              C       1.939016       9.889126      12.865940       0.121447      23.829624 0.32688775E+03  0.71769713E+04                                 7.266689                            6.095130       0.225485       2.090895                    0.999762      25.750609      72.215995       0.654583       0.426185      -1.055008       0.045034      -0.000157       0.016447       0.047944       0.032303       0.007790      -0.038144       0.003246       0.028827      -0.055360       0.009445       0.045915              7.722158       7.316706      -1.587064       0.498850       8.657033       2.896303       7.192736          -0.000002
          117              C      11.552860       6.200584       9.889126       0.121447      23.829625 0.32688777E+03  0.71769717E+04                                 7.266689                            6.095130       0.225486       2.090896                    0.999762      25.750609      72.215989       0.654583       0.426185      -1.055008      -0.016447      -0.045035      -0.000157       0.047944       0.007790       0.038144      -0.032303       0.012790      -0.019283      -0.055360       0.009445       0.045915              7.722158       7.192735       0.498850      -2.896303       7.316705       1.587064       8.657032          -0.000002
          118              C      12.865940       6.200584      14.529674       0.121447      23.829624 0.32688776E+03  0.71769713E+04                                 7.266688                            6.095130       0.225485       2.090895                    0.999762      25.750609      72.215989       0.654583       0.426185      -1.055008       0.016447      -0.045035       0.000157       0.047944      -0.007790       0.038144       0.032303       0.012790      -0.019283      -0.055360       0.009445       0.045915              7.722157       7.192735      -0.498850      -2.896303       7.316705      -1.587063       8.657032          -0.000002
          119              C      11.552860       1.939016      14.529674       0.121447      23.829626 0.32688779E+03  0.71769725E+04                                 7.266690                            6.095131       0.225485       2.090895                    0.999762      25.750611      72.216004       0.654583       0.426185      -1.055008      -0.016447       0.045034       0.000157       0.047944      -0.007790      -0.038144      -0.032303       0.012790      -0.019283      -0.055360       0.009445       0.045915              7.722159       7.192737      -0.498851       2.896304       7.316706       1.587063       8.657034          -0.000002
          120              C      12.865940       1.939016       9.889126       0.121447      23.829628 0.32688782E+03  0.71769730E+04                                 7.266689                            6.095130       0.225486       2.090895                    0.999762      25.750612      72.215999       0.654583       0.426185      -1.055008       0.016447       0.045035      -0.000157       0.047944       0.007790      -0.038144       0.032303       0.012790      -0.019283      -0.055360       0.009445       0.045915              7.722158       7.192735       0.498850       2.896303       7.316706      -1.587064       8.657033          -0.000002
          121              C       3.413260       1.749526      10.078616       0.121447      23.829622 0.32688772E+03  0.71769704E+04                                 7.266689                            6.095130       0.225486       2.090896                    0.999762      25.750608      72.215990       0.654583       0.426185      -1.055008      -0.016447      -0.000157       0.045035       0.047944       0.038144      -0.007790       0.032303       0.016037      -0.009544      -0.055360       0.009445       0.045915              7.722157       7.192735      -2.896303      -0.498851       8.657032      -1.587063       7.316705          -0.000002
          122              C       4.726340       6.390074      10.078616       0.121447      23.829623 0.32688773E+03  0.71769706E+04                                 7.266688                            6.095129       0.225486       2.090896                    0.999762      25.750608      72.215982       0.654583       0.426185      -1.055008       0.016447       0.000157       0.045035       0.047944       0.038144       0.007790      -0.032303       0.016037      -0.009544      -0.055360       0.009446       0.045915              7.722157       7.192734      -2.896303       0.498850       8.657031       1.587064       7.316705          -0.000002
          123              C       3.413260       6.390074      14.340184       0.121447      23.829624 0.32688777E+03  0.71769715E+04                                 7.266688                            6.095130       0.225486       2.090896                    0.999762      25.750609      72.215986       0.654583       0.426185      -1.055008      -0.016447       0.000157      -0.045035       0.047944      -0.038144       0.007790       0.032303       0.016037      -0.009544      -0.055360       0.009445       0.045915              7.722157       7.192734       2.896303       0.498850       8.657032      -1.587064       7.316705          -0.000002
          124              C       4.726340       1.749526      14.340184       0.121447      23.829624 0.32688776E+03  0.71769715E+04                                 7.266689                            6.095130       0.225486       2.090896                    0.999762      25.750609      72.215992       0.654583       0.426185      -1.055008       0.016447      -0.000157      -0.045035       0.047944      -0.038144      -0.007790      -0.032303       0.016037      -0.009544      -0.055360       0.009445       0.045915              7.722158       7.192735       2.896303      -0.498850       8.657033       1.587064       7.316705          -0.000002
          125              C       1.749526      14.340184       4.726340       0.121447      23.829622 0.32688773E+03  0.71769708E+04                                 7.266689                            6.095130       0.225485       2.090895                    0.999762      25.750608      72.215990       0.654583       0.426185      -1.055008      -0.000157      -0.045035       0.016447       0.047944      -0.032303      -0.038144      -0.007790      -0.003246       0.028827      -0.055360       0.009446       0.045915              7.722158       8.657032       1.587063       2.896303       7.316705      -0.498851       7.192735          -0.000002
          126              C       6.390074      14.340184       3.413260       0.121447      23.829624 0.32688776E+03  0.71769714E+04                                 7.266689                            6.095130       0.225485       2.090895                    0.999762      25.750609      72.215992       0.654583       0.426185      -1.055008       0.000157      -0.045035      -0.016447       0.047944       0.032303      -0.038144       0.007790      -0.003246       0.028827      -0.055360       0.009445       0.045915              7.722158       8.657033      -1.587064       2.896303       7.316706       0.498850       7.192735          -0.000002
          127              C       6.390074      10.078616       4.726340       0.121447      23.829622 0.32688772E+03  0.71769704E+04                                 7.266688                            6.095129       0.225486       2.090896                    0.999762      25.750607      72.215981       0.654583       0.426185      -1.055008       0.000157       0.045035       0.016447       0.047944      -0.032303       0.038144       0.007790      -0.003246       0.028827      -0.055360       0.009445       0.045915              7.722157       8.657031       1.587063      -2.896303       7.316704       0.498850       7.192734          -0.000002
          128              C       1.749526      10.078616       3.413260       0.121447      23.829623 0.32688775E+03  0.71769711E+04                                 7.266688                            6.095130       0.225485       2.090895                    0.999762      25.750609      72.215991       0.654583       0.426185      -1.055008      -0.000157       0.045035      -0.016447       0.047944       0.032303       0.038144      -0.007790      -0.003246       0.028827      -0.055360       0.009445       0.045915              7.722157       8.657032      -1.587063      -2.896303       7.316705      -0.498851       7.192735          -0.000002
          129              C      14.340184       3.413260       6.390074       0.121447      23.829623 0.32688774E+03  0.71769708E+04                                 7.266688                            6.095130       0.225486       2.090896                    0.999762      25.750608      72.215985       0.654583       0.426185      -1.055008      -0.045035      -0.016447       0.000157       0.047944       0.007790       0.032303      -0.038144      -0.012790      -0.019283      -0.055360       0.009445       0.045915              7.722157       7.316705       0.498850      -1.587064       7.192735       2.896303       8.657032          -0.000002
          130              C      14.340184       4.726340       1.749526       0.121447      23.829624 0.32688776E+03  0.71769715E+04                                 7.266689                            6.095130       0.225486       2.090895                    0.999762      25.750610      72.215994       0.654583       0.426185      -1.055008      -0.045034       0.016447      -0.000157       0.047944      -0.007790      -0.032303      -0.038144      -0.012791      -0.019283      -0.055360       0.009446       0.045915              7.722158       7.316705      -0.498851       1.587063       7.192736       2.896303       8.657032          -0.000002
          131              C      10.078616       3.413260       1.749526       0.121447      23.829621 0.32688770E+03  0.71769698E+04                                 7.266688                            6.095129       0.225486       2.090896                    0.999762      25.750607      72.215984       0.654583       0.426185      -1.055008       0.045035      -0.016447      -0.000157       0.047944      -0.007790       0.032303       0.038144      -0.012791      -0.019283      -0.055360       0.009445       0.045915              7.722157       7.316705      -0.498850      -1.587063       7.192735      -2.896303       8.657032          -0.000002
          132              C      10.078616       4.726340       6.390074       0.121447      23.829623 0.32688774E+03  0.71769709E+04                                 7.266689                            6.095130       0.225486       2.090896                    0.999762      25.750608      72.215987       0.654583       0.426185      -1.055008       0.045035       0.016447       0.000157       0.047944       0.007790      -0.032303       0.038144      -0.012790      -0.019283      -0.055360       0.009445       0.045915              7.722157       7.316705       0.498850       1.587064       7.192735      -2.896303       8.657032          -0.000002
          133              C       6.176980       6.176980      11.920770       0.567432      21.352166 0.25643180E+03  0.53598095E+04                                 7.160883                            5.719004       0.033579       2.067129                    0.999822      22.678455      64.429046       0.612673       0.478300      -1.013302       0.002291       0.002291       0.006398       0.007172       0.049417      -0.031755      -0.031755       0.000000      -0.060173      -0.040280      -0.039388       0.079668              8.051914       8.638472      -4.043190       0.917137       8.638472       0.917137       6.878798          -0.000003
          134              C       5.353252       5.353252       9.462936      -0.245693      30.479831 0.43163805E+03  0.10081434E+05                                 8.262413                            6.796992       0.316427       2.059350                    0.999774      29.786328      84.032527       0.653369       0.401370      -1.079169      -0.003366      -0.003366       0.023180       0.023664      -0.036268       0.033134       0.033134      -0.000000       0.049475      -0.069924       0.028023       0.041901              8.856042       9.120620      -3.338466       1.288607       9.120620       1.288607       8.326885          -0.000005
          135              C       1.962620       1.962620      11.920770       0.567432      21.352166 0.25643180E+03  0.53598094E+04                                 7.160883                            5.719004       0.033580       2.067129                    0.999822      22.678455      64.429046       0.612673       0.478300      -1.013302      -0.002291      -0.002291       0.006398       0.007172       0.049417       0.031755       0.031755       0.000000      -0.060173      -0.040280      -0.039388       0.079668              8.051914       8.638472      -4.043190      -0.917137       8.638472      -0.917137       6.878798          -0.000003
          136              C       2.786348       2.786348       9.462936      -0.245694      30.479849 0.43163839E+03  0.10081444E+05                                 8.262417                            6.796996       0.316426       2.059350                    0.999774      29.786338      84.032571       0.653368       0.401370      -1.079169       0.003366       0.003366       0.023180       0.023664      -0.036268      -0.033134      -0.033134      -0.000000       0.049475      -0.069923       0.028023       0.041901              8.856046       9.120625      -3.338468      -1.288607       9.120626      -1.288607       8.326887          -0.000005
          137              C       1.962620       6.176980      12.498030       0.567432      21.352167 0.25643181E+03  0.53598098E+04                                 7.160883                            5.719004       0.033579       2.067129                    0.999822      22.678456      64.429049       0.612673       0.478300      -1.013302      -0.002291       0.002291      -0.006398       0.007172      -0.049417      -0.031755       0.031755      -0.000000      -0.060172      -0.040280      -0.039388       0.079668              8.051914       8.638472       4.043190       0.917137       8.638472      -0.917137       6.878798          -0.000003
          138              C       2.786348       5.353252      14.955864      -0.245693      30.479832 0.43163806E+03  0.10081435E+05                                 8.262414                            6.796993       0.316427       2.059350                    0.999774      29.786329      84.032536       0.653369       0.401370      -1.079169       0.003366      -0.003366      -0.023180       0.023664       0.036268       0.033134      -0.033134      -0.000000       0.049475      -0.069923       0.028023       0.041901              8.856042       9.120621       3.338466       1.288607       9.120621      -1.288607       8.326886          -0.000005
          139              C       6.176980       1.962620      12.498030       0.567432      21.352168 0.25643184E+03  0.53598104E+04                                 7.160883                            5.719004       0.033579       2.067129                    0.999822      22.678457      64.429052       0.612673       0.478300      -1.013302       0.002291      -0.002291      -0.006398       0.007172      -0.049417       0.031755      -0.031755      -0.000000      -0.060172      -0.040280      -0.039388       0.079668              8.051914       8.638472       4.043190      -0.917137       8.638472       0.917137       6.878798          -0.000003
          140              C       5.353252       2.786348      14.955864      -0.245694      30.479845 0.43163831E+03  0.10081442E+05                                 8.262417                            6.796995       0.316426       2.059350                    0.999774      29.786337      84.032570       0.653369       0.401370      -1.079169      -0.003366       0.003366      -0.023180       0.023664       0.036268      -0.033134       0.033134       0.000000       0.049474      -0.069923       0.028023       0.041901              8.856046       9.120624       3.338467      -1.288608       9.120624       1.288608       8.326888          -0.000005
          141              C      11.920770       6.176980       6.176980       0.567432      21.352165 0.25643178E+03  0.53598090E+04                                 7.160883                            5.719003       0.033580       2.067129                    0.999822      22.678455      64.429045       0.612673       0.478300      -1.013302       0.006398       0.002291       0.002291       0.007172      -0.031755      -0.031755       0.049417      -0.030086       0.030086      -0.040280      -0.039388       0.079668              8.051913       6.878798       0.917137       0.917137       8.638471      -4.043189       8.638471          -0.000003
          142              C       9.462936       5.353252       5.353252      -0.245693      30.479839 0.43163820E+03  0.10081439E+05                                 8.262415                            6.796994       0.316427       2.059350                    0.999774      29.786333      84.032550       0.653369       0.401370      -1.079169       0.023180      -0.003366      -0.003366       0.023664       0.033134       0.033134      -0.036268       0.024737      -0.024737      -0.069923       0.028023       0.041901              8.856044       8.326886       1.288607       1.288607       9.120622      -3.338466       9.120622          -0.000005
          143              C      11.920770       1.962620       1.962620       0.567432      21.352166 0.25643181E+03  0.53598096E+04                                 7.160883                            5.719004       0.033579       2.067129                    0.999822      22.678456      64.429048       0.612673       0.478300      -1.013302       0.006398      -0.002291      -0.002291       0.007172       0.031755       0.031755       0.049417      -0.030086       0.030086      -0.040280      -0.039388       0.079668              8.051914       6.878798      -0.917137      -0.917137       8.638471      -4.043189       8.638471          -0.000003
          144              C       9.462936       2.786348       2.786348      -0.245694      30.479852 0.43163844E+03  0.10081446E+05                                 8.262418                            6.796997       0.316426       2.059349                    0.999774      29.786340      84.032585       0.653368       0.401370      -1.079169       0.023180       0.003366       0.003366       0.023664      -0.033134      -0.033134      -0.036268       0.024737      -0.024737      -0.069923       0.028023       0.041901              8.856047       8.326889      -1.288608      -1.288608       9.120626      -3.338468       9.120626          -0.000005
          145              C      12.498030       1.962620       6.176980       0.567432      21.352166 0.25643180E+03  0.53598094E+04                                 7.160883                            5.719004       0.033579       2.067129                    0.999822      22.678455      64.429046       0.612673       0.478300      -1.013302      -0.006398      -0.002291       0.002291       0.007171      -0.031755       0.031755      -0.049417      -0.030086       0.030086      -0.040280      -0.039388       0.079668              8.051914       6.878798       0.917137      -0.917137       8.638472       4.043190       8.638472          -0.000003
          146              C      14.955864       2.786348       5.353252      -0.245693      30.479839 0.43163820E+03  0.10081438E+05                                 8.262415                            6.796994       0.316427       2.059350                    0.999774      29.786333      84.032548       0.653369       0.401370      -1.079169      -0.023180       0.003366      -0.003366       0.023664       0.033134      -0.033134       0.036268       0.024737      -0.024737      -0.069923       0.028022       0.041901              8.856043       8.326886       1.288607      -1.288607       9.120622       3.338467       9.120622          -0.000005
          147              C      12.498030       6.176980       1.962620       0.567432      21.352165 0.25643179E+03  0.53598092E+04                                 7.160883                            5.719004       0.033579       2.067129                    0.999822      22.678455      64.429048       0.612673       0.478300      -1.013302      -0.006398       0.002291      -0.002291       0.007172       0.031755      -0.031755      -0.049417      -0.030086       0.030086      -0.040280      -0.039388       0.079668              8.051914       6.878798      -0.917137       0.917137       8.638472       4.043190       8.638472          -0.000003
          148              C      14.955864       5.353252       2.786348      -0.245694      30.479854 0.43163849E+03  0.10081447E+05                                 8.262418                            6.796997       0.316426       2.059350                    0.999774      29.786341      84.032582       0.653368       0.401370      -1.079169      -0.023180      -0.003366       0.003366       0.023664      -0.033134       0.033134       0.036268       0.024737      -0.024737      -0.069923       0.028023       0.041901              8.856047       8.326888      -1.288607       1.288607       9.120627       3.338469       9.120627          -0.000005
          149              C       6.176980      11.920770       6.176980       0.567432      21.352169 0.25643184E+03  0.53598103E+04                                 7.160883                            5.719004       0.033580       2.067129                    0.999822      22.678456      64.429045       0.612673       0.478300      -1.013302       0.002291       0.006398       0.002291       0.007172      -0.031755       0.049417      -0.031755       0.030086       0.030086      -0.040280      -0.039388       0.079668              8.051914       8.638472       0.917137      -4.043190       6.878798       0.917137       8.638472          -0.000003
          150              C       5.353252       9.462936       5.353252      -0.245693      30.479840 0.43163824E+03  0.10081440E+05                                 8.262415                            6.796994       0.316427       2.059350                    0.999774      29.786333      84.032550       0.653369       0.401370      -1.079169      -0.003366       0.023180      -0.003366       0.023664       0.033134      -0.036268       0.033134      -0.024737      -0.024737      -0.069923       0.028022       0.041901              8.856044       9.120623       1.288607      -3.338467       8.326886       1.288607       9.120623          -0.000005
          151              C       1.962620      11.920770       1.962620       0.567432      21.352164 0.25643179E+03  0.53598090E+04                                 7.160883                            5.719003       0.033580       2.067129                    0.999822      22.678454      64.429041       0.612673       0.478300      -1.013302      -0.002291       0.006398      -0.002291       0.007172       0.031755       0.049417       0.031755       0.030086       0.030086      -0.040280      -0.039388       0.079668              8.051913       8.638471      -0.917137      -4.043189       6.878797      -0.917137       8.638471          -0.000003
          152              C       2.786348       9.462936       2.786348      -0.245694      30.479861 0.43163864E+03  0.10081452E+05                                 8.262420                            6.796998       0.316426       2.059349                    0.999774      29.786345      84.032597       0.653368       0.401370      -1.079169       0.003366       0.023180       0.003366       0.023664      -0.033134      -0.036268      -0.033134      -0.024737      -0.024737      -0.069923       0.028023       0.041901              8.856049       9.120629      -1.288607      -3.338470       8.326888      -1.288607       9.120629          -0.000005
          153              C       6.176980      12.498030       1.962620       0.567432      21.352166 0.25643180E+03  0.53598094E+04                                 7.160883                            5.719004       0.033579       2.067129                    0.999822      22.678455      64.429046       0.612673       0.478300      -1.013302       0.002291      -0.006398      -0.002291       0.007172       0.031755      -0.049417      -0.031755       0.030086       0.030086      -0.040280      -0.039388       0.079668              8.051914       8.638472      -0.917137       4.043189       6.878798       0.917137       8.638472          -0.000003
          154              C       5.353252      14.955864       2.786348      -0.245693      30.479849 0.43163837E+03  0.10081444E+05                                 8.262418                            6.796996       0.316426       2.059350                    0.999774      29.786339      84.032582       0.653368       0.401370      -1.079169      -0.003366      -0.023180       0.003366       0.023664      -0.033134       0.036268       0.033134      -0.024737      -0.024737      -0.069923       0.028023       0.041901              8.856047       9.120625      -1.288608       3.338468       8.326889       1.288608       9.120625          -0.000005
          155              C       1.962620      12.498030       6.176980       0.567432      21.352167 0.25643182E+03  0.53598098E+04                                 7.160883                            5.719004       0.033579       2.067129                    0.999822      22.678456      64.429047       0.612673       0.478300      -1.013302      -0.002291      -0.006398       0.002291       0.007172      -0.031755      -0.049417       0.031755       0.030086       0.030086      -0.040280      -0.039388       0.079668              8.051914       8.638472       0.917137       4.043189       6.878798      -0.917137       8.638472          -0.000003
          156              C       2.786348      14.955864       5.353252      -0.245694      30.479855 0.43163852E+03  0.10081448E+05                                 8.262419                            6.796997       0.316426       2.059350                    0.999774      29.786341      84.032586       0.653368       0.401370      -1.079169       0.003366      -0.023180      -0.003366       0.023664       0.033134       0.036268      -0.033134      -0.024737      -0.024737      -0.069923       0.028023       0.041901              8.856048       9.120628       1.288607       3.338469       8.326888      -1.288607       9.120628          -0.000005
          157              C      14.316580      14.316580       4.358430       0.567432      21.352167 0.25643182E+03  0.53598098E+04                                 7.160883                            5.719004       0.033580       2.067129                    0.999822      22.678456      64.429048       0.612673       0.478300      -1.013302       0.002291       0.002291      -0.006398       0.007172       0.049417       0.031755       0.031755      -0.000000      -0.060173      -0.040280      -0.039388       0.079668              8.051914       8.638472      -4.043190      -0.917137       8.638472      -0.917137       6.878798          -0.000003
          158              C      13.492852      13.492852       6.816264      -0.245693      30.479825 0.43163793E+03  0.10081431E+05                                 8.262412                            6.796991       0.316427       2.059350                    0.999774      29.786324      84.032513       0.653369       0.401370      -1.079169      -0.003366      -0.003366      -0.023180       0.023664      -0.036268      -0.033134      -0.033134      -0.000000       0.049475      -0.069923       0.028022       0.041901              8.856040       9.120618      -3.338465      -1.288607       9.120619      -1.288607       8.326884          -0.000005
          159              C      10.102220      10.102220       4.358430       0.567432      21.352166 0.25643180E+03  0.53598093E+04                                 7.160883                            5.719004       0.033579       2.067129                    0.999822      22.678455      64.429045       0.612673       0.478300      -1.013302      -0.002291      -0.002291      -0.006398       0.007172       0.049417      -0.031755      -0.031755       0.000000      -0.060173      -0.040280      -0.039388       0.079668              8.051914       8.638472      -4.043189       0.917137       8.638472       0.917137       6.878798          -0.000003
          160              C      10.925948      10.925948       6.816264      -0.245694      30.479845 0.43163832E+03  0.10081442E+05                                 8.262417                            6.796995       0.316426       2.059350                    0.999774      29.786336      84.032564       0.653369       0.401370      -1.079169       0.003366       0.003366      -0.023180       0.023664      -0.036268       0.033134       0.033134      -0.000000       0.049475      -0.069923       0.028023       0.041901              8.856045       9.120624      -3.338467       1.288607       9.120624       1.288607       8.326888          -0.000005
          161              C      14.316580      10.102220       3.781170       0.567432      21.352167 0.25643181E+03  0.53598096E+04                                 7.160883                            5.719004       0.033580       2.067129                    0.999822      22.678456      64.429051       0.612673       0.478300      -1.013302       0.002291      -0.002291       0.006398       0.007172      -0.049417      -0.031755       0.031755      -0.000000      -0.060172      -0.040280      -0.039388       0.079668              8.051914       8.638472       4.043190       0.917137       8.638472      -0.917137       6.878798          -0.000003
          162              C      13.492852      10.925948       1.323336      -0.245693      30.479826 0.43163793E+03  0.10081431E+05                                 8.262412                            6.796991       0.316427       2.059350                    0.999774      29.786326      84.032523       0.653369       0.401370      -1.079169      -0.003366       0.003366       0.023180       0.023664       0.036268       0.033134      -0.033134       0.000000       0.049475      -0.069923       0.028023       0.041901              8.856041       9.120618       3.338464       1.288608       9.120618      -1.288608       8.326886          -0.000005
          163              C      10.102220      14.316580       3.781170       0.567432      21.352167 0.25643182E+03  0.53598098E+04                                 7.160883                            5.719004       0.033579       2.067129                    0.999822      22.678455      64.429045       0.612673       0.478300      -1.013302      -0.002291       0.002291       0.006398       0.007172      -0.049417       0.031755      -0.031755      -0.000000      -0.060172      -0.040280      -0.039388       0.079668              8.051914       8.638472       4.043190      -0.917137       8.638472       0.917137       6.878798          -0.000003
          164              C      10.925948      13.492852       1.323336      -0.245694      30.479840 0.43163823E+03  0.10081440E+05                                 8.262416                            6.796994       0.316427       2.059350                    0.999774      29.786333      84.032552       0.653369       0.401370      -1.079169       0.003366      -0.003366       0.023180       0.023664       0.036268      -0.033134       0.033134      -0.000000       0.049475      -0.069923       0.028023       0.041901              8.856044       9.120623       3.338467      -1.288607       9.120623       1.288607       8.326887          -0.000005
          165              C      14.316580       3.781170      10.102220       0.567432      21.352168 0.25643183E+03  0.53598102E+04                                 7.160884                            5.719004       0.033579       2.067129                    0.999822      22.678457      64.429053       0.612673       0.478300      -1.013302       0.002291       0.006398      -0.002291       0.007172      -0.031755      -0.049417       0.031755       0.030086       0.030086      -0.040280      -0.039388       0.079668              8.051914       8.638472       0.917137       4.043190       6.878798      -0.917137       8.638472          -0.000003
          166              C      13.492852       1.323336      10.925948      -0.245693      30.479839 0.43163820E+03  0.10081439E+05                                 8.262415                            6.796994       0.316427       2.059350                    0.999774      29.786333      84.032551       0.653369       0.401370      -1.079169      -0.003366       0.023180       0.003366       0.023664       0.033134       0.036268      -0.033134      -0.024737      -0.024737      -0.069923       0.028023       0.041901              8.856044       9.120622       1.288607       3.338467       8.326887      -1.288607       9.120623          -0.000005
          167              C      10.102220       3.781170      14.316580       0.567432      21.352168 0.25643183E+03  0.53598101E+04                                 7.160883                            5.719004       0.033579       2.067129                    0.999822      22.678456      64.429049       0.612673       0.478300      -1.013302      -0.002291       0.006398       0.002291       0.007172       0.031755      -0.049417      -0.031755       0.030086       0.030086      -0.040280      -0.039388       0.079668              8.051914       8.638472      -0.917137       4.043190       6.878798       0.917137       8.638472          -0.000003
          168              C      10.925948       1.323336      13.492852      -0.245694      30.479852 0.43163846E+03  0.10081446E+05                                 8.262418                            6.796997       0.316426       2.059350                    0.999774      29.786340      84.032579       0.653368       0.401370      -1.079169       0.003366       0.023180      -0.003366       0.023664      -0.033134       0.036268       0.033134      -0.024737      -0.024737      -0.069923       0.028023       0.041901              8.856047       9.120626      -1.288607       3.338469       8.326888       1.288607       9.120627          -0.000005
          169              C      10.102220       4.358430      10.102220       0.567432      21.352169 0.25643184E+03  0.53598105E+04                                 7.160884                            5.719004       0.033579       2.067129                    0.999822      22.678457      64.429052       0.612673       0.478300      -1.013302      -0.002291      -0.006398      -0.002291       0.007172      -0.031755       0.049417      -0.031755       0.030086       0.030086      -0.040280      -0.039388       0.079668              8.051915       8.638473       0.917137      -4.043190       6.878798       0.917137       8.638473          -0.000003
          170              C      10.925948       6.816264      10.925948      -0.245693      30.479834 0.43163809E+03  0.10081435E+05                                 8.262414                            6.796993       0.316427       2.059350                    0.999774      29.786330      84.032538       0.653369       0.401370      -1.079169       0.003366      -0.023180       0.003366       0.023664       0.033134      -0.036268       0.033134      -0.024737      -0.024737      -0.069923       0.028023       0.041901              8.856042       9.120621       1.288607      -3.338466       8.326886       1.288607       9.120621          -0.000005
          171              C      14.316580       4.358430      14.316580       0.567432      21.352167 0.25643182E+03  0.53598098E+04                                 7.160883                            5.719004       0.033579       2.067129                    0.999822      22.678456      64.429050       0.612673       0.478300      -1.013302       0.002291      -0.006398       0.002291       0.007172       0.031755       0.049417       0.031755       0.030086       0.030086      -0.040280      -0.039388       0.079668              8.051914       8.638472      -0.917137      -4.043190       6.878798      -0.917137       8.638472          -0.000003
          172              C      13.492852       6.816264      13.492852      -0.245694      30.479845 0.43163833E+03  0.10081442E+05                                 8.262417                            6.796995       0.316427       2.059350                    0.999774      29.786336      84.032563       0.653369       0.401370      -1.079169      -0.003366      -0.023180      -0.003366       0.023664      -0.033134      -0.036268      -0.033134      -0.024737      -0.024737      -0.069923       0.028023       0.041901              8.856045       9.120624      -1.288607      -3.338468       8.326887      -1.288607       9.120625          -0.000005
          173              C       3.781170      14.316580      10.102220       0.567432      21.352168 0.25643182E+03  0.53598100E+04                                 7.160883                            5.719004       0.033580       2.067129                    0.999822      22.678456      64.429047       0.612673       0.478300      -1.013302       0.006398       0.002291      -0.002291       0.007172      -0.031755       0.031755      -0.049417      -0.030086       0.030086      -0.040280      -0.039388       0.079668              8.051914       6.878798       0.917137      -0.917137       8.638472       4.043190       8.638472          -0.000003
          174              C       1.323336      13.492852      10.925948      -0.245693      30.479835 0.43163813E+03  0.10081437E+05                                 8.262414                            6.796993       0.316427       2.059350                    0.999774      29.786330      84.032537       0.653369       0.401370      -1.079169       0.023180      -0.003366       0.003366       0.023664       0.033134      -0.033134       0.036268       0.024737      -0.024737      -0.069923       0.028023       0.041901              8.856043       8.326885       1.288607      -1.288607       9.120622       3.338466       9.120621          -0.000005
          175              C       3.781170      10.102220      14.316580       0.567432      21.352166 0.25643180E+03  0.53598095E+04                                 7.160883                            5.719004       0.033579       2.067129                    0.999822      22.678455      64.429047       0.612673       0.478300      -1.013302       0.006398      -0.002291       0.002291       0.007172       0.031755      -0.031755      -0.049417      -0.030086       0.030086      -0.040280      -0.039388       0.079668              8.051914       6.878798      -0.917137       0.917137       8.638472       4.043190       8.638472          -0.000003
          176              C       1.323336      10.925948      13.492852      -0.245694      30.479853 0.43163847E+03  0.10081447E+05                                 8.262418                            6.796997       0.316426       2.059350                    0.999774      29.786341      84.032585       0.653368       0.401370      -1.079169       0.023180       0.003366      -0.003366       0.023664      -0.033134       0.033134       0.036268       0.024737      -0.024737      -0.069923       0.028023       0.041901              8.856047       8.326889      -1.288608       1.288607       9.120627       3.338469       9.120626          -0.000005
          177              C       4.358430      14.316580      14.316580       0.567432      21.352166 0.25643181E+03  0.53598096E+04                                 7.160883                            5.719004       0.033580       2.067129                    0.999822      22.678455      64.429046       0.612673       0.478300      -1.013302      -0.006398       0.002291       0.002291       0.007172       0.031755       0.031755       0.049417      -0.030086       0.030086      -0.040280      -0.039388       0.079668              8.051914       6.878798      -0.917137      -0.917137       8.638472      -4.043190       8.638472          -0.000003
          178              C       6.816264      13.492852      13.492852      -0.245693      30.479843 0.43163828E+03  0.10081441E+05                                 8.262416                            6.796994       0.316427       2.059350                    0.999774      29.786335      84.032556       0.653369       0.401370      -1.079169      -0.023180      -0.003366      -0.003366       0.023664      -0.033134      -0.033134      -0.036268       0.024737      -0.024737      -0.069923       0.028023       0.041901              8.856044       8.326887      -1.288607      -1.288607       9.120623      -3.338467       9.120623          -0.000005
          179              C       4.358430      10.102220      10.102220       0.567432      21.352166 0.25643180E+03  0.53598095E+04                                 7.160883                            5.719004       0.033579       2.067129                    0.999822      22.678455      64.429047       0.612673       0.478300      -1.013302      -0.006398      -0.002291      -0.002291       0.007172      -0.031755      -0.031755       0.049417      -0.030086       0.030086      -0.040280      -0.039388       0.079668              8.051914       6.878798       0.917137       0.917137       8.638472      -4.043190       8.638472          -0.000003
          180              C       6.816264      10.925948      10.925948      -0.245694      30.479856 0.43163855E+03  0.10081449E+05                                 8.262419                            6.796997       0.316426       2.059350                    0.999774      29.786342      84.032584       0.653368       0.401370      -1.079169      -0.023180       0.003366       0.003366       0.023664       0.033134       0.033134      -0.036268       0.024737      -0.024737      -0.069923       0.028023       0.041901              8.856047       8.326888       1.288607       1.288607       9.120627      -3.338469       9.120627          -0.000005
          181              N       6.806171       5.137878      11.305090      -0.280687      37.205901 0.54725573E+03  0.13417891E+05                                 9.319754                            7.561334      -0.070869       1.994742                    0.999324      28.478509      79.472779       0.637638       0.391776      -1.097469      -0.027370      -0.001239      -0.037089       0.046111       0.011849       0.009944       0.013168      -0.002802       0.051402      -0.020564      -0.007542       0.028105             10.669346      12.071979      -5.066618       1.236282      10.888503       0.903246       9.047556          -0.000001
          182              N       1.333429       3.001722      11.305090      -0.280687      37.205898 0.54725570E+03  0.13417890E+05                                 9.319754                            7.561334      -0.070869       1.994742                    0.999324      28.478508      79.472776       0.637638       0.391776      -1.097469       0.027370       0.001239      -0.037089       0.046111       0.011849      -0.009944      -0.013168      -0.002802       0.051401      -0.020564      -0.007542       0.028105             10.669345      12.071978      -5.066618      -1.236283      10.888502      -0.903245       9.047556          -0.000001
          183              N       1.333429       5.137878      13.113710      -0.280687      37.205902 0.54725576E+03  0.13417892E+05                                 9.319754                            7.561334      -0.070869       1.994742                    0.999324      28.478510      79.472782       0.637638       0.391776      -1.097470       0.027370      -0.001239       0.037089       0.046112      -0.011849       0.009945      -0.013168      -0.002802       0.051401      -0.020564      -0.007542       0.028105             10.669346      12.071979       5.066618       1.236283      10.888503      -0.903246       9.047556          -0.000001
          184              N       6.806171       3.001722      13.113710      -0.280687      37.205899 0.54725569E+03  0.13417890E+05                                 9.319754                            7.561334      -0.070869       1.994742                    0.999324      28.478508      79.472775       0.637638       0.391776      -1.097469      -0.027370       0.001239       0.037089       0.046111      -0.011849      -0.009944       0.013168      -0.002802       0.051401      -0.020564      -0.007542       0.028105             10.669345      12.071978       5.066618      -1.236283      10.888502       0.903245       9.047556          -0.000001
          185              N      11.305090       6.806171       5.137878      -0.280687      37.205902 0.54725576E+03  0.13417892E+05                                 9.319755                            7.561335      -0.070869       1.994742                    0.999324      28.478510      79.472785       0.637638       0.391776      -1.097469      -0.037090      -0.027370      -0.001239       0.046111       0.009945       0.013168       0.011849       0.027102      -0.021498      -0.020564      -0.007542       0.028105             10.669347       9.047557       1.236283       0.903246      12.071979      -5.066619      10.888503          -0.000001
          186              N      11.305090       1.333429       3.001722      -0.280687      37.205900 0.54725572E+03  0.13417891E+05                                 9.319754                            7.561334      -0.070869       1.994742                    0.999324      28.478509      79.472779       0.637638       0.391776      -1.097469      -0.037089       0.027370       0.001239       0.046111      -0.009945      -0.013168       0.011849       0.027102      -0.021498      -0.020564      -0.007542       0.028105             10.669346       9.047556      -1.236283      -0.903245      12.071978      -5.066618      10.888502          -0.000001
          187              N      13.113710       1.333429       5.137878      -0.280687      37.205902 0.54725576E+03  0.13417892E+05                                 9.319754                            7.561334      -0.070869       1.994742                    0.999324      28.478510      79.472781       0.637638       0.391776      -1.097470       0.037089       0.027370      -0.001239       0.046112       0.009945      -0.013168      -0.011849       0.027102      -0.021498      -0.020564      -0.007542       0.028105             10.669346       9.047556       1.236282      -0.903246      12.071978       5.066618      10.888503          -0.000001
          188              N      13.113710       6.806171       3.001722      -0.280687      37.205898 0.54725570E+03  0.13417890E+05                                 9.319754                            7.561334      -0.070869       1.994742                    0.999324      28.478508      79.472775       0.637638       0.391776      -1.097470       0.037089      -0.027370       0.001239       0.046111      -0.009945       0.013168      -0.011849       0.027102      -0.021498      -0.020564      -0.007542       0.028105             10.669345       9.047556      -1.236282       0.903245      12.071978       5.066618      10.888502          -0.000001
          189              N       5.137878      11.305090       6.806171      -0.280687      37.205898 0.54725569E+03  0.13417890E+05                                 9.319754                            7.561334      -0.070868       1.994742                    0.999324      28.478508      79.472774       0.637638       0.391776      -1.097470      -0.001239      -0.037089      -0.027370       0.046111       0.013168       0.011849       0.009944      -0.024300      -0.029904      -0.020564      -0.007542       0.028105             10.669345      10.888502       0.903245      -5.066618       9.047556       1.236282      12.071978          -0.000001
          190              N       3.001722      11.305090       1.333429      -0.280687      37.205894 0.54725563E+03  0.13417888E+05                                 9.319753                            7.561333      -0.070868       1.994742                    0.999324      28.478506      79.472768       0.637638       0.391776      -1.097469       0.001239      -0.037089       0.027370       0.046111      -0.013168       0.011849      -0.009944      -0.024300      -0.029904      -0.020564      -0.007542       0.028105             10.669344      10.888501      -0.903245      -5.066617       9.047555      -1.236282      12.071977          -0.000001
          191              N       5.137878      13.113710       1.333429      -0.280687      37.205900 0.54725572E+03  0.13417891E+05                                 9.319754                            7.561334      -0.070869       1.994742                    0.999324      28.478509      79.472781       0.637638       0.391776      -1.097469      -0.001239       0.037089       0.027370       0.046111      -0.013168      -0.011849       0.009945      -0.024300      -0.029904      -0.020564      -0.007542       0.028105             10.669346      10.888502      -0.903245       5.066618       9.047557       1.236283      12.071979          -0.000001
          192              N       3.001722      13.113710       6.806171      -0.280687      37.205898 0.54725570E+03  0.13417890E+05                                 9.319754                            7.561334      -0.070868       1.994742                    0.999324      28.478508      79.472774       0.637638       0.391776      -1.097470       0.001239       0.037089      -0.027370       0.046111       0.013168      -0.011849      -0.009945      -0.024300      -0.029904      -0.020564      -0.007542       0.028105             10.669345      10.888502       0.903246       5.066618       9.047556      -1.236282      12.071978          -0.000001
          193              N      13.277478      14.945771       4.974110      -0.280687      37.205901 0.54725574E+03  0.13417891E+05                                 9.319755                            7.561334      -0.070869       1.994742                    0.999324      28.478509      79.472780       0.637638       0.391776      -1.097469      -0.001239      -0.027370       0.037089       0.046111       0.011849      -0.013168      -0.009944       0.002802       0.051401      -0.020564      -0.007542       0.028105             10.669346      10.888503      -5.066618      -0.903245      12.071979      -1.236283       9.047556          -0.000001
          194              N      11.141322       9.473029       4.974110      -0.280687      37.205901 0.54725574E+03  0.13417891E+05                                 9.319755                            7.561334      -0.070869       1.994742                    0.999324      28.478509      79.472781       0.637638       0.391776      -1.097469       0.001239       0.027370       0.037089       0.046111       0.011849       0.013168       0.009944       0.002802       0.051401      -0.020564      -0.007542       0.028105             10.669346      10.888503      -5.066618       0.903246      12.071979       1.236283       9.047557          -0.000001
          195              N      13.277478       9.473029       3.165490      -0.280687      37.205899 0.54725570E+03  0.13417890E+05                                 9.319754                            7.561334      -0.070869       1.994742                    0.999324      28.478508      79.472776       0.637638       0.391776      -1.097469      -0.001239       0.027370      -0.037090       0.046112      -0.011849       0.013168      -0.009944       0.002802       0.051401      -0.020564      -0.007542       0.028105             10.669346      10.888502       5.066618       0.903246      12.071978      -1.236283       9.047556          -0.000001
          196              N      11.141322      14.945771       3.165490      -0.280687      37.205901 0.54725574E+03  0.13417891E+05                                 9.319754                            7.561334      -0.070869       1.994742                    0.999324      28.478509      79.472777       0.637638       0.391776      -1.097470       0.001239      -0.027370      -0.037089       0.046112      -0.011849      -0.013168       0.009944       0.002802       0.051401      -0.020564      -0.007542       0.028105             10.669345      10.888502       5.066618      -0.903245      12.071978       1.236283       9.047556          -0.000001
          197              N      14.945771       3.165490      11.141322      -0.280687      37.205901 0.54725573E+03  0.13417891E+05                                 9.319754                            7.561334      -0.070869       1.994742                    0.999324      28.478509      79.472777       0.637638       0.391776      -1.097470      -0.027370      -0.037089       0.001239       0.046111       0.009944      -0.011849      -0.013168      -0.027102      -0.021498      -0.020564      -0.007542       0.028105             10.669345      12.071978       1.236282       5.066618       9.047556      -0.903246      10.888502          -0.000001
          198              N       9.473029       3.165490      13.277478      -0.280687      37.205900 0.54725573E+03  0.13417891E+05                                 9.319754                            7.561334      -0.070869       1.994742                    0.999324      28.478509      79.472778       0.637638       0.391776      -1.097470       0.027370      -0.037089      -0.001239       0.046111      -0.009945      -0.011849       0.013168      -0.027102      -0.021498      -0.020564      -0.007542       0.028105             10.669345      12.071978      -1.236283       5.066618       9.047556       0.903245      10.888502          -0.000001
          199              N       9.473029       4.974110      11.141322      -0.280687      37.205902 0.54725576E+03  0.13417892E+05                                 9.319755                            7.561334      -0.070869       1.994742                    0.999324      28.478510      79.472784       0.637638       0.391776      -1.097469       0.027370       0.037089       0.001239       0.046112       0.009944       0.011849       0.013168      -0.027102      -0.021498      -0.020564      -0.007542       0.028105             10.669346      12.071980       1.236283      -5.066619       9.047557       0.903245      10.888503          -0.000001
          200              N      14.945771       4.974110      13.277478      -0.280687      37.205902 0.54725577E+03  0.13417892E+05                                 9.319754                            7.561334      -0.070869       1.994742                    0.999324      28.478510      79.472781       0.637638       0.391776      -1.097470      -0.027370       0.037089      -0.001239       0.046112      -0.009944       0.011849      -0.013168      -0.027102      -0.021498      -0.020564      -0.007542       0.028105             10.669346      12.071979      -1.236283      -5.066618       9.047556      -0.903245      10.888503          -0.000001
          201              N       3.165490      13.277478       9.473029      -0.280687      37.205901 0.54725574E+03  0.13417891E+05                                 9.319754                            7.561334      -0.070869       1.994742                    0.999324      28.478509      79.472779       0.637638       0.391776      -1.097469      -0.037089      -0.001239       0.027370       0.046111       0.013168      -0.009944      -0.011849       0.024300      -0.029904      -0.020564      -0.007542       0.028105             10.669346       9.047556       0.903246      -1.236282      10.888503       5.066618      12.071979          -0.000001
          202              N       3.165490      11.141322      14.945771      -0.280687      37.205902 0.54725577E+03  0.13417892E+05                                 9.319754                            7.561334      -0.070869       1.994742                    0.999324      28.478510      79.472781       0.637638       0.391776      -1.097470      -0.037089       0.001239      -0.027370       0.046111      -0.013168       0.009945      -0.011849       0.024300      -0.029904      -0.020564      -0.007542       0.028105             10.669346       9.047556      -0.903245       1.236283      10.888503       5.066618      12.071979          -0.000001
          203              N       4.974110      13.277478      14.945771      -0.280687      37.205902 0.54725577E+03  0.13417892E+05                                 9.319754                            7.561334      -0.070869       1.994742                    0.999324      28.478510      79.472782       0.637638       0.391776      -1.097470       0.037089      -0.001239      -0.027370       0.046112      -0.013168      -0.009944       0.011849       0.024300      -0.029904      -0.020564      -0.007542       0.028105             10.669346       9.047556      -0.903245      -1.236283      10.888503      -5.066618      12.071979          -0.000001
          204              N       4.974110      11.141322       9.473029      -0.280687      37.205898 0.54725570E+03  0.13417890E+05                                 9.319754                            7.561334      -0.070869       1.994742                    0.999324      28.478508      79.472777       0.637638       0.391776      -1.097469       0.037089       0.001239       0.027370       0.046111       0.013168       0.009944       0.011849       0.024300      -0.029904      -0.020564      -0.007542       0.028105             10.669346       9.047556       0.903245       1.236283      10.888502      -5.066618      12.071979          -0.000001
          205              N       9.473029      11.141322       4.974110      -0.280687      37.205900 0.54725572E+03  0.13417891E+05                                 9.319755                            7.561334      -0.070869       1.994742                    0.999324      28.478509      79.472781       0.637638       0.391776      -1.097469       0.027370       0.001239       0.037089       0.046112       0.011849       0.009944       0.013168      -0.002802       0.051401      -0.020564      -0.007542       0.028105             10.669346      12.071980      -5.066619       1.236283      10.888503       0.903245       9.047556          -0.000001
          206              N      14.945771      13.277478       4.974110      -0.280687      37.205899 0.54725569E+03  0.13417890E+05                                 9.319754                            7.561334      -0.070869       1.994742                    0.999324      28.478508      79.472775       0.637638       0.391776      -1.097469      -0.027370      -0.001239       0.037089       0.046112       0.011849      -0.009944      -0.013168      -0.002802       0.051401      -0.020564      -0.007542       0.028105             10.669345      12.071978      -5.066618      -1.236282      10.888502      -0.903246       9.047556          -0.000001
          207              N      14.945771      11.141322       3.165490      -0.280687      37.205901 0.54725571E+03  0.13417891E+05                                 9.319754                            7.561334      -0.070869       1.994742                    0.999324      28.478509      79.472780       0.637638       0.391776      -1.097469      -0.027370       0.001239      -0.037089       0.046112      -0.011849       0.009944      -0.013168      -0.002802       0.051402      -0.020564      -0.007542       0.028105             10.669346      12.071979       5.066618       1.236283      10.888503      -0.903245       9.047557          -0.000001
          208              N       9.473029      13.277478       3.165490      -0.280687      37.205898 0.54725569E+03  0.13417890E+05                                 9.319754                            7.561334      -0.070869       1.994742                    0.999324      28.478508      79.472775       0.637638       0.391776      -1.097470       0.027370      -0.001239      -0.037089       0.046111      -0.011849      -0.009944       0.013168      -0.002802       0.051402      -0.020564      -0.007542       0.028105             10.669345      12.071978       5.066618      -1.236283      10.888502       0.903245       9.047556          -0.000001
          209              N       4.974110       9.473029      11.141322      -0.280687      37.205898 0.54725568E+03  0.13417890E+05                                 9.319754                            7.561334      -0.070869       1.994742                    0.999324      28.478508      79.472775       0.637638       0.391776      -1.097470       0.037090       0.027370       0.001239       0.046112       0.009944       0.013168       0.011849       0.027102      -0.021498      -0.020564      -0.007542       0.028105             10.669345       9.047555       1.236283       0.903245      12.071978      -5.066618      10.888502          -0.000001
          210              N       4.974110      14.945771      13.277478      -0.280687      37.205898 0.54725568E+03  0.13417890E+05                                 9.319754                            7.561334      -0.070869       1.994742                    0.999324      28.478508      79.472777       0.637638       0.391776      -1.097469       0.037089      -0.027370      -0.001239       0.046112      -0.009944      -0.013168       0.011849       0.027102      -0.021498      -0.020564      -0.007542       0.028105             10.669346       9.047556      -1.236283      -0.903245      12.071979      -5.066618      10.888502          -0.000001
          211              N       3.165490      14.945771      11.141322      -0.280687      37.205902 0.54725575E+03  0.13417892E+05                                 9.319755                            7.561334      -0.070869       1.994742                    0.999324      28.478510      79.472783       0.637638       0.391776      -1.097469      -0.037089      -0.027370       0.001239       0.046112       0.009944      -0.013168      -0.011849       0.027102      -0.021498      -0.020564      -0.007542       0.028105             10.669346       9.047556       1.236283      -0.903245      12.071979       5.066618      10.888503          -0.000001
          212              N       3.165490       9.473029      13.277478      -0.280687      37.205898 0.54725568E+03  0.13417890E+05                                 9.319754                            7.561334      -0.070869       1.994742                    0.999324      28.478508      79.472777       0.637638       0.391776      -1.097469      -0.037089       0.027370      -0.001239       0.046111      -0.009945       0.013168      -0.011849       0.027102      -0.021498      -0.020564      -0.007542       0.028105             10.669346       9.047556      -1.236283       0.903245      12.071979       5.066618      10.888502          -0.000001
          213              N      11.141322       4.974110       9.473029      -0.280687      37.205896 0.54725564E+03  0.13417889E+05                                 9.319754                            7.561334      -0.070869       1.994742                    0.999324      28.478507      79.472772       0.637638       0.391776      -1.097469       0.001239       0.037089       0.027370       0.046111       0.013168       0.011849       0.009944      -0.024300      -0.029904      -0.020564      -0.007542       0.028105             10.669345      10.888502       0.903245      -5.066618       9.047556       1.236283      12.071978          -0.000001
          214              N      13.277478       4.974110      14.945771      -0.280687      37.205900 0.54725571E+03  0.13417891E+05                                 9.319754                            7.561334      -0.070869       1.994742                    0.999324      28.478509      79.472780       0.637638       0.391776      -1.097469      -0.001239       0.037090      -0.027370       0.046112      -0.013168       0.011849      -0.009944      -0.024300      -0.029904      -0.020564      -0.007542       0.028105             10.669346      10.888502      -0.903245      -5.066618       9.047556      -1.236283      12.071979          -0.000001
          215              N      11.141322       3.165490      14.945771      -0.280687      37.205897 0.54725567E+03  0.13417890E+05                                 9.319754                            7.561334      -0.070869       1.994742                    0.999324      28.478508      79.472777       0.637638       0.391776      -1.097469       0.001239      -0.037089      -0.027370       0.046112      -0.013168      -0.011849       0.009944      -0.024300      -0.029904      -0.020564      -0.007542       0.028105             10.669345      10.888502      -0.903245       5.066618       9.047556       1.236283      12.071978          -0.000001
          216              N      13.277478       3.165490       9.473029      -0.280687      37.205900 0.54725571E+03  0.13417891E+05                                 9.319755                            7.561334      -0.070869       1.994742                    0.999324      28.478509      79.472782       0.637638       0.391776      -1.097469      -0.001239      -0.037089       0.027370       0.046111       0.013168      -0.011849      -0.009944      -0.024300      -0.029904      -0.020564      -0.007542       0.028105             10.669346      10.888503       0.903245       5.066618       9.047557      -1.236283      12.071980          -0.000001
          217              N       3.001722       1.333429      11.305090      -0.280687      37.205898 0.54725569E+03  0.13417890E+05                                 9.319754                            7.561334      -0.070869       1.994742                    0.999324      28.478508      79.472776       0.637638       0.391776      -1.097469       0.001239       0.027370      -0.037089       0.046111       0.011849      -0.013168      -0.009944       0.002802       0.051402      -0.020564      -0.007542       0.028105             10.669345      10.888502      -5.066618      -0.903245      12.071978      -1.236283       9.047556          -0.000001
          218              N       5.137878       6.806171      11.305090      -0.280687      37.205901 0.54725572E+03  0.13417891E+05                                 9.319755                            7.561334      -0.070869       1.994742                    0.999324      28.478509      79.472782       0.637638       0.391776      -1.097469      -0.001239      -0.027370      -0.037089       0.046112       0.011849       0.013168       0.009944       0.002802       0.051401      -0.020564      -0.007542       0.028105             10.669346      10.888503      -5.066619       0.903245      12.071980       1.236283       9.047556          -0.000001
          219              N       3.001722       6.806171      13.113710      -0.280687      37.205898 0.54725568E+03  0.13417890E+05                                 9.319754                            7.561334      -0.070869       1.994742                    0.999324      28.478508      79.472775       0.637638       0.391776      -1.097469       0.001239      -0.027370       0.037090       0.046112      -0.011849       0.013168      -0.009945       0.002802       0.051401      -0.020564      -0.007542       0.028105             10.669345      10.888502       5.066618       0.903245      12.071978      -1.236283       9.047556          -0.000001
          220              N       5.137878       1.333429      13.113710      -0.280687      37.205896 0.54725565E+03  0.13417889E+05                                 9.319753                            7.561333      -0.070869       1.994742                    0.999324      28.478507      79.472771       0.637638       0.391776      -1.097470      -0.001239       0.027370       0.037089       0.046112      -0.011849      -0.013168       0.009944       0.002802       0.051401      -0.020564      -0.007542       0.028105             10.669345      10.888501       5.066617      -0.903245      12.071977       1.236283       9.047556          -0.000001
          221              N       1.333429      13.113710       5.137878      -0.280687      37.205900 0.54725572E+03  0.13417891E+05                                 9.319754                            7.561334      -0.070869       1.994742                    0.999324      28.478509      79.472779       0.637638       0.391776      -1.097469       0.027370       0.037089      -0.001239       0.046112       0.009945      -0.011849      -0.013168      -0.027102      -0.021498      -0.020564      -0.007542       0.028105             10.669346      12.071979       1.236283       5.066618       9.047556      -0.903245      10.888502          -0.000001
          222              N       6.806171      13.113710       3.001722      -0.280687      37.205898 0.54725568E+03  0.13417890E+05                                 9.319754                            7.561334      -0.070869       1.994742                    0.999324      28.478508      79.472776       0.637638       0.391776      -1.097469      -0.027370       0.037089       0.001239       0.046112      -0.009944      -0.011849       0.013168      -0.027102      -0.021498      -0.020564      -0.007542       0.028105             10.669346      12.071979      -1.236283       5.066618       9.047556       0.903245      10.888502          -0.000001
          223              N       6.806171      11.305090       5.137878      -0.280687      37.205896 0.54725565E+03  0.13417889E+05                                 9.319754                            7.561333      -0.070869       1.994742                    0.999324      28.478507      79.472771       0.637638       0.391776      -1.097470      -0.027370      -0.037089      -0.001239       0.046111       0.009944       0.011849       0.013168      -0.027102      -0.021498      -0.020564      -0.007542       0.028105             10.669345      12.071978       1.236283      -5.066618       9.047555       0.903245      10.888501          -0.000001
          224              N       1.333429      11.305090       3.001722      -0.280687      37.205896 0.54725565E+03  0.13417889E+05                                 9.319753                            7.561334      -0.070869       1.994742                    0.999324      28.478507      79.472772       0.637638       0.391776      -1.097469       0.027370      -0.037089       0.001239       0.046112      -0.009944       0.011849      -0.013168      -0.027102      -0.021498      -0.020564      -0.007542       0.028105             10.669345      12.071978      -1.236283      -5.066617       9.047555      -0.903245      10.888501          -0.000001
          225              N      13.113710       3.001722       6.806171      -0.280687      37.205900 0.54725572E+03  0.13417891E+05                                 9.319754                            7.561334      -0.070869       1.994742                    0.999324      28.478509      79.472780       0.637638       0.391776      -1.097469       0.037089       0.001239      -0.027370       0.046112       0.013168      -0.009944      -0.011849       0.024300      -0.029904      -0.020564      -0.007542       0.028105             10.669346       9.047556       0.903245      -1.236283      10.888502       5.066618      12.071979          -0.000001
          226              N      13.113710       5.137878       1.333429      -0.280687      37.205898 0.54725568E+03  0.13417890E+05                                 9.319754                            7.561334      -0.070869       1.994742                    0.999324      28.478508      79.472776       0.637638       0.391776      -1.097469       0.037089      -0.001239       0.027370       0.046112      -0.013168       0.009945      -0.011849       0.024300      -0.029904      -0.020564      -0.007542       0.028105             10.669345       9.047556      -0.903245       1.236283      10.888502       5.066618      12.071978          -0.000001
          227              N      11.305090       3.001722       1.333429      -0.280687      37.205902 0.54725575E+03  0.13417892E+05                                 9.319755                            7.561334      -0.070869       1.994742                    0.999324      28.478510      79.472784       0.637638       0.391776      -1.097469      -0.037089       0.001239       0.027370       0.046112      -0.013168      -0.009944       0.011849       0.024300      -0.029904      -0.020564      -0.007542       0.028105             10.669346       9.047557      -0.903245      -1.236283      10.888503      -5.066618      12.071979          -0.000001
          228              N      11.305090       5.137878       6.806171      -0.280687      37.205901 0.54725572E+03  0.13417891E+05                                 9.319754                            7.561334      -0.070869       1.994742                    0.999324      28.478509      79.472779       0.637638       0.391776      -1.097469      -0.037089      -0.001239      -0.027370       0.046111       0.013168       0.009944       0.011849       0.024300      -0.029904      -0.020564      -0.007542       0.028105             10.669346       9.047556       0.903245       1.236283      10.888502      -5.066618      12.071979          -0.000001
          229              O       6.555634       6.555634      13.050221      -0.579730      28.276037 0.47440638E+03  0.11043645E+05                                 7.154097                            6.638864       0.793221       2.281133                    0.999062      27.969598      72.141296       0.755224       0.348392      -1.148569       0.004571       0.004571       0.009180       0.011227       0.099462       0.012885       0.012885      -0.000000       0.250287      -0.141176       0.048296       0.092880              7.204453       6.651421      -0.869832       1.054330       6.651421       1.054330       8.310517          -0.000000
          230              O       1.583966       1.583966      13.050221      -0.579730      28.276043 0.47440651E+03  0.11043649E+05                                 7.154098                            6.638865       0.793221       2.281133                    0.999062      27.969599      72.141303       0.755224       0.348392      -1.148569      -0.004571      -0.004571       0.009180       0.011227       0.099462      -0.012885      -0.012885       0.000000       0.250286      -0.141176       0.048296       0.092880              7.204455       6.651423      -0.869833      -1.054330       6.651423      -1.054330       8.310518          -0.000000
          231              O       1.583966       6.555634      11.368579      -0.579730      28.276046 0.47440655E+03  0.11043650E+05                                 7.154098                            6.638865       0.793221       2.281133                    0.999062      27.969600      72.141307       0.755224       0.348392      -1.148569      -0.004571       0.004571      -0.009180       0.011227      -0.099462       0.012885      -0.012885      -0.000000       0.250286      -0.141176       0.048296       0.092880              7.204455       6.651423       0.869833       1.054330       6.651423      -1.054330       8.310519          -0.000000
          232              O       6.555634       1.583966      11.368579      -0.579730      28.276046 0.47440656E+03  0.11043650E+05                                 7.154098                            6.638865       0.793221       2.281133                    0.999062      27.969602      72.141311       0.755224       0.348392      -1.148569       0.004571      -0.004571      -0.009180       0.011227      -0.099462      -0.012885       0.012885       0.000000       0.250287      -0.141176       0.048296       0.092880              7.204455       6.651423       0.869833      -1.054330       6.651423       1.054330       8.310518           0.000000
          233              O      13.050221       6.555634       6.555634      -0.579730      28.276055 0.47440675E+03  0.11043656E+05                                 7.154100                            6.638867       0.793221       2.281133                    0.999062      27.969603      72.141321       0.755224       0.348392      -1.148568       0.009180       0.004571       0.004571       0.011227       0.012885       0.012885       0.099462       0.125143      -0.125143      -0.141176       0.048296       0.092880              7.204457       8.310521       1.054331       1.054331       6.651425      -0.869833       6.651425          -0.000000
          234              O      13.050221       1.583966       1.583966      -0.579730      28.276051 0.47440667E+03  0.11043654E+05                                 7.154100                            6.638867       0.793221       2.281133                    0.999062      27.969601      72.141314       0.755224       0.348392      -1.148568       0.009180      -0.004571      -0.004571       0.011227      -0.012885      -0.012885       0.099462       0.125143      -0.125143      -0.141176       0.048296       0.092880              7.204456       8.310520      -1.054331      -1.054330       6.651424      -0.869833       6.651424          -0.000000
          235              O      11.368579       1.583966       6.555634      -0.579730      28.276041 0.47440645E+03  0.11043647E+05                                 7.154097                            6.638864       0.793221       2.281133                    0.999062      27.969599      72.141301       0.755224       0.348392      -1.148569      -0.009180      -0.004571       0.004571       0.011227       0.012885      -0.012885      -0.099462       0.125143      -0.125143      -0.141176       0.048296       0.092880              7.204454       8.310518       1.054330      -1.054330       6.651422       0.869832       6.651422          -0.000000
          236              O      11.368579       6.555634       1.583966      -0.579730      28.276048 0.47440661E+03  0.11043652E+05                                 7.154099                            6.638866       0.793221       2.281133                    0.999062      27.969602      72.141313       0.755224       0.348392      -1.148569      -0.009180       0.004571      -0.004571       0.011227      -0.012885       0.012885      -0.099462       0.125143      -0.125143      -0.141176       0.048296       0.092880              7.204455       8.310519      -1.054330       1.054330       6.651423       0.869833       6.651423          -0.000000
          237              O       6.555634      13.050221       6.555634      -0.579730      28.276031 0.47440624E+03  0.11043641E+05                                 7.154095                            6.638863       0.793221       2.281133                    0.999062      27.969595      72.141285       0.755224       0.348392      -1.148569       0.004571       0.009180       0.004571       0.011227       0.012885       0.099462       0.012885      -0.125143      -0.125143      -0.141176       0.048296       0.092880              7.204452       6.651420       1.054330      -0.869832       8.310516       1.054330       6.651420          -0.000000
          238              O       1.583966      13.050221       1.583966      -0.579730      28.276043 0.47440650E+03  0.11043649E+05                                 7.154098                            6.638865       0.793221       2.281133                    0.999062      27.969598      72.141301       0.755224       0.348392      -1.148569      -0.004571       0.009180      -0.004571       0.011227      -0.012885       0.099462      -0.012885      -0.125143      -0.125143      -0.141176       0.048296       0.092880              7.204455       6.651423      -1.054330      -0.869833       8.310518      -1.054330       6.651423          -0.000000
          239              O       6.555634      11.368579       1.583966      -0.579730      28.276042 0.47440647E+03  0.11043648E+05                                 7.154098                            6.638865       0.793221       2.281133                    0.999062      27.969599      72.141302       0.755224       0.348392      -1.148569       0.004571      -0.009180      -0.004571       0.011227      -0.012885      -0.099462       0.012885      -0.125143      -0.125143      -0.141176       0.048296       0.092880              7.204454       6.651422      -1.054330       0.869832       8.310518       1.054330       6.651422           0.000000
          240              O       1.583966      11.368579       6.555634      -0.579730      28.276046 0.47440658E+03  0.11043651E+05                                 7.154099                            6.638866       0.793221       2.281133                    0.999062      27.969600      72.141308       0.755224       0.348392      -1.148568      -0.004571      -0.009180       0.004571       0.011227       0.012885      -0.099462      -0.012885      -0.125143      -0.125143      -0.141176       0.048296       0.092880              7.204455       6.651423       1.054330       0.869833       8.310519      -1.054330       6.651423          -0.000000
          241              O      14.695234      14.695234       3.228979      -0.579730      28.276045 0.47440654E+03  0.11043650E+05                                 7.154098                            6.638865       0.793221       2.281133                    0.999062      27.969599      72.141304       0.755224       0.348392      -1.148569       0.004571       0.004571      -0.009180       0.011227       0.099462      -0.012885      -0.012885      -0.000000       0.250286      -0.141176       0.048296       0.092880              7.204455       6.651423      -0.869833      -1.054330       6.651423      -1.054330       8.310519          -0.000000
          242              O       9.723566       9.723566       3.228979      -0.579730      28.276043 0.47440650E+03  0.11043649E+05                                 7.154098                            6.638865       0.793221       2.281133                    0.999062      27.969599      72.141303       0.755224       0.348392      -1.148569      -0.004571      -0.004571      -0.009180       0.011227       0.099462       0.012885       0.012885       0.000000       0.250286      -0.141176       0.048296       0.092880              7.204454       6.651423      -0.869833       1.054330       6.651423       1.054330       8.310518          -0.000000
          243              O      14.695234       9.723566       4.910621      -0.579730      28.276049 0.47440663E+03  0.11043652E+05                                 7.154099                            6.638866       0.793221       2.281133                    0.999062      27.969601      72.141312       0.755224       0.348392      -1.148568       0.004571      -0.004571       0.009180       0.011227      -0.099462       0.012885      -0.012885       0.000000       0.250286      -0.141176       0.048296       0.092880              7.204456       6.651424       0.869833       1.054330       6.651424      -1.054330       8.310520           0.000000
          244              O       9.723566      14.695234       4.910621      -0.579730      28.276027 0.47440616E+03  0.11043639E+05                                 7.154095                            6.638862       0.793222       2.281133                    0.999062      27.969594      72.141279       0.755224       0.348392      -1.148569      -0.004571       0.004571       0.009180       0.011227      -0.099462      -0.012885       0.012885      -0.000000       0.250286      -0.141176       0.048296       0.092880              7.204451       6.651419       0.869832      -1.054330       6.651419       1.054330       8.310515          -0.000000
          245              O      14.695234       4.910621       9.723566      -0.579730      28.276046 0.47440656E+03  0.11043650E+05                                 7.154098                            6.638865       0.793221       2.281133                    0.999062      27.969600      72.141307       0.755224       0.348392      -1.148569       0.004571       0.009180      -0.004571       0.011227       0.012885      -0.099462      -0.012885      -0.125143      -0.125143      -0.141176       0.048296       0.092880              7.204455       6.651423       1.054330       0.869833       8.310519      -1.054330       6.651423          -0.000000
          246              O       9.723566       4.910621      14.695234      -0.579730      28.276034 0.47440631E+03  0.11043643E+05                                 7.154096                            6.638863       0.793222       2.281133                    0.999062      27.969596      72.141289       0.755224       0.348392      -1.148569      -0.004571       0.009180       0.004571       0.011227      -0.012885      -0.099462       0.012885      -0.125143      -0.125143      -0.141176       0.048296       0.092880              7.204452       6.651421      -1.054330       0.869832       8.310516       1.054330       6.651421          -0.000000
          247              O       9.723566       3.228979       9.723566      -0.579730      28.276039 0.47440641E+03  0.11043646E+05                                 7.154097                            6.638864       0.793221       2.281133                    0.999062      27.969599      72.141299       0.755224       0.348392      -1.148569      -0.004571      -0.009180      -0.004571       0.011227       0.012885       0.099462       0.012885      -0.125143      -0.125143      -0.141176       0.048296       0.092880              7.204453       6.651422       1.054330      -0.869832       8.310517       1.054330       6.651422          -0.000000
          248              O      14.695234       3.228979      14.695234      -0.579730      28.276041 0.47440645E+03  0.11043647E+05                                 7.154098                            6.638865       0.793221       2.281133                    0.999062      27.969597      72.141297       0.755224       0.348392      -1.148569       0.004571      -0.009180       0.004571       0.011227      -0.012885       0.099462      -0.012885      -0.125143      -0.125143      -0.141176       0.048296       0.092880              7.204454       6.651422      -1.054330      -0.869833       8.310518      -1.054330       6.651422           0.000000
          249              O       4.910621      14.695234       9.723566      -0.579730      28.276039 0.47440641E+03  0.11043646E+05                                 7.154097                            6.638864       0.793221       2.281133                    0.999062      27.969598      72.141297       0.755224       0.348392      -1.148569       0.009180       0.004571      -0.004571       0.011227       0.012885      -0.012885      -0.099462       0.125143      -0.125143      -0.141176       0.048296       0.092880              7.204453       8.310517       1.054330      -1.054330       6.651422       0.869832       6.651422           0.000000
          250              O       4.910621       9.723566      14.695234      -0.579730      28.276037 0.47440636E+03  0.11043644E+05                                 7.154096                            6.638864       0.793221       2.281133                    0.999062      27.969598      72.141295       0.755224       0.348392      -1.148569       0.009180      -0.004571       0.004571       0.011227      -0.012885       0.012885      -0.099462       0.125143      -0.125143      -0.141176       0.048296       0.092880              7.204453       8.310517      -1.054330       1.054330       6.651421       0.869832       6.651421           0.000000
          251              O       3.228979      14.695234      14.695234      -0.579730      28.276032 0.47440626E+03  0.11043642E+05                                 7.154096                            6.638863       0.793222       2.281133                    0.999062      27.969594      72.141283       0.755224       0.348392      -1.148569      -0.009180       0.004571       0.004571       0.011227      -0.012885      -0.012885       0.099462       0.125143      -0.125143      -0.141176       0.048296       0.092880              7.204452       8.310516      -1.054330      -1.054330       6.651420      -0.869832       6.651420          -0.000000
          252              O       3.228979       9.723566       9.723566      -0.579730      28.276039 0.47440642E+03  0.11043646E+05                                 7.154097                            6.638864       0.793222       2.281133                    0.999062      27.969597      72.141295       0.755224       0.348392      -1.148569      -0.009180      -0.004571      -0.004571       0.011227       0.012885       0.012885       0.099462       0.125143      -0.125143      -0.141176       0.048296       0.092880              7.204454       8.310517       1.054330       1.054330       6.651422      -0.869832       6.651422          -0.000000

******************************************************
Auxiliary information for the entire system
The total spin magnetic moment of the unit cell is   -0.000672
The total net atomic charge of the unit cell is   -0.000013
Accuracy of reproducing the electrostatic potential in the unit cell:
  The inner radius (bohr) =    5.0000
  The outer radius (bohr) =   12.0000
  Valid grid points have density less than (e/(bohr^3)) =    0.0001
  The number of valid grid points were=       148776
  The rms potential error without charges in kcal/mol is=     14.79185
  The rms potential error with partial charges in kcal/mol is=      2.22376
  The RRMSE value at monopole order=      0.15034
  The rms potential error with partial charges and cloud penetration in kcal/mol is=      2.24255
  The RRMSE value at monopole order with cloud penetration is=      0.15161
  The rms potential error with partial charges and atomic dipoles in kcal/mol is=      0.54407
  The RRMSE value at dipole order=      0.03678
  The rms potential error with partial charges, atomic dipoles and cloud penetration in kcal/mol is=      0.54546
  The RRMSE value at dipole order with cloud penetration=      0.03688

******************************************************
The electron densities and ab initio electrostatic potential were computed in VASP using the PBE functional and
projector augmented wave method. See the main text of the journal article for a description of computational details.
The atomic charges, dipoles, and quadrupoles were computed with the DDEC6 method as described in
(a) T. A. Manz and N. Gabaldon Limas, RSC Adv. 6 (2016) 47771-47801 DOI: 10.1039/c6ra04656h
(b) N. Gabaldon Limas and T. A. Manz, RSC Adv. 8 (2018) 2678-2707 DOI: 10.1039/c7ra11829e.
For each atom in the material, the electron cloud parameters were fit to the spherically averaged atom-in-material
electron density using radial positions for which this density was between 10^-4 and 10^-2 electrons per cubic bohr.
The polarizabilities, dispersion coefficients, and quantum Drude oscillator (QDO) parameters were fit using the MCLF method.
The magnetic structure of the system was optimized in VASP from the default ferromagnetic initial guess using spin polarization.
The atomic spin moments (ASMs) were computed on this optimized magnetic structure using the DDEC6 partition as inputs
to the method of T. A. Manz and D. S. Sholl, J. Chem. Theory Comput. 7 (2011) 4146-4164 DOI: 10.1021/ct200539n.
The RMSE and RRMSE were computed using a uniform grid with Ewald summation.
