# Supplementary material for: A collection of forcefield precursors for metal–organic frameworks
Source: RSC Adv. 2019 Nov 13;9(63):36492–507. doi: 10.1039/c9ra07327b (PMC9075174; doi:10.1039/c9ra07327b)
Supplement: RA-009-C9RA07327B-s6283 [file RA-009-C9RA07327B-s6283.xyz]

   58
jmolscript: load "" {1 1 1} spacegroup "x,y,z" unitcell [{      4.714300     0.000000     0.000000 }, {      1.613641    11.622922     0.000000 }, {      0.174559     5.224978    12.644148 }]
Ag     5.140237    15.942312    11.832014     0.463487
Ag     1.882712     5.595394     9.891643     0.532326
Ag     1.362263     0.905588     0.812134     0.463499
Ag     4.619788    11.252506     2.752505     0.532313
H      3.066868    10.795237    11.466978     0.117525
H      3.977111    12.454576     7.905121     0.122936
H      1.208163     9.123862     9.124017     0.135664
H      1.021435     8.528096    11.544107     0.149483
H      4.479772     9.051297    12.379885     0.151125
H      1.913059    13.099605     9.108844     0.150167
H      1.725089    12.628876    10.624878     0.153480
H      1.370459    11.766787     6.808874     0.141897
H      2.028642    10.366001     7.202107     0.163968
H      3.435632     6.052663     1.177170     0.117522
H      2.525389     4.393324     4.739027     0.122947
H      5.294337     7.724038     3.520131     0.135664
H      5.481065     8.319804     1.100041     0.149484
H      2.022728     7.796603     0.264263     0.151125
H      4.589441     3.748295     3.535304     0.150170
H      4.777411     4.219024     2.019270     0.153479
H      0.417741     5.081113     5.835274     0.141911
H      4.473858     6.481899     5.442041     0.163987
C      4.533122     9.799633    10.466826     0.176532
C      3.584926    10.799641    10.670396    -0.232335
C      3.383413    11.803852     9.730936     0.185930
C      4.123627    11.778719     8.556295    -0.243555
C      5.069752    10.800058     8.305941     0.193814
C      5.275431     9.801414     9.275747    -0.191993
C      4.764638     8.712921    11.493531    -0.388255
C      4.035363     7.404181    11.217888     0.658303
C      2.393329    12.923160     9.956002    -0.399561
C      3.033507    14.222283    10.439009     0.657403
C      1.167073    10.823667     7.032675    -0.407104
C      5.225406    10.175791     5.827688     0.621433
C      1.969378     7.048267     2.177322     0.176526
C      2.917574     6.048259     1.973752    -0.232328
C      3.119087     5.044048     2.913212     0.185945
C      2.378873     5.069181     4.087853    -0.243560
C      1.432748     6.047842     4.338207     0.193794
C      1.227069     7.046486     3.368401    -0.191975
C      1.737862     8.134979     1.150617    -0.388256
C      2.467137     9.443719     1.426260     0.658295
C      4.109171     3.924740     2.688146    -0.399561
C      3.468993     2.625617     2.205139     0.657394
C      0.621127     6.024233     5.611473    -0.407118
C      1.277094     6.672109     6.816460     0.621570
O      4.446379     6.384818    11.845038    -0.552691
O      3.071734     7.409107    10.422571    -0.478834
O      4.081184    14.146851    11.125586    -0.499461
O      2.421776    15.283936    10.127963    -0.549978
O      5.790629    10.374202     4.707416    -0.459644
O      4.204419     9.468872     5.995855    -0.372035
O      2.056121    10.463082     0.799110    -0.552692
O      3.430766     9.438793     2.221577    -0.478818
O      2.421316     2.701049     1.518562    -0.499455
O      4.080724     1.563964     2.516185    -0.549973
O      0.711871     6.473698     7.936732    -0.459684
O      2.298081     7.379028     6.648293    -0.372231

The following XYZ coordinates are in angstroms. Other properties are in atomic units.
The sperically averaged electron density of each atom fit to a function of the form exp(a - br)
eigen_1, eigen_2 and eigen_3 are the three eigenvalues of traceless quadrupole moment tensor
  atom number  atomic symbol              X              Y              Z     net charge C6 coefficient C8 coefficient C10 coefficient fluctuating dipole atomic polarizability isotropic forcefield polarizability              a              b squared Pearson coefficient          <r^3>          <r^4>         wp_QDO          m_QDO          q_QDO       dipole_x       dipole_y       dipole_z         dipole            Qxy            Qxz            Qyz     Q(x^2-y^2)  Q(3z^2 - R^2)        eigen_1        eigen_2        eigen_3 static polarizability      alpha(xx)      alpha(xy)      alpha(xz)      alpha(yy)      alpha(yz)      alpha(zz) atomic spin moment
            1             Ag       5.140237      15.942312      11.832014       0.463487     160.568324 0.45922631E+04  0.17765363E+06                                25.671259                           24.082062       0.952876       1.972162                    0.998504      85.488150     233.963557       0.334324       0.473578      -1.129041       0.199306      -0.112347       0.035809       0.231575       0.150714       0.004639       0.030120      -0.124322      -0.311083      -0.121730      -0.095526       0.217256             27.421172      32.214974       2.530492       3.424985      28.386266       0.953719      21.662275           0.087979
            2             Ag       1.882712       5.595394       9.891643       0.532326     154.506159 0.45363910E+04  0.17364023E+06                                23.116210                           22.232833       1.172458       2.057651                    0.998536      81.546512     216.588366       0.391612       0.408611      -1.180344      -0.121176       0.076344      -0.148388       0.206231       0.097975      -0.053028       0.043553      -0.045061      -0.450412      -0.180505       0.004900       0.175604             23.883010      21.698264       3.114021       3.040358      26.249489      -3.658456      23.701276           0.138278
            3             Ag       1.362263       0.905588       0.812134       0.463499     160.568853 0.45922809E+04  0.17765440E+06                                25.671252                           24.082061       0.952938       1.972179                    0.998504      85.487905     233.962517       0.334325       0.473576      -1.129043      -0.199322       0.112348      -0.035813       0.231590       0.150732       0.004671       0.030124      -0.124354      -0.311150      -0.121723      -0.095570       0.217293             27.421158      32.214898       2.530568       3.424964      28.386299       0.953940      21.662278           0.088080
            4             Ag       4.619788      11.252506       2.752505       0.532313     154.496818 0.45360610E+04  0.17362411E+06                                23.115072                           22.231844       1.172884       2.057771                    0.998538      81.545056     216.580989       0.391626       0.408605      -1.180351       0.121163      -0.076345       0.148379       0.206217       0.098028      -0.053015       0.043514      -0.045079      -0.450556      -0.180524       0.004842       0.175682             23.881720      21.697114       3.113891       3.040049      26.248497      -3.658089      23.699550           0.138362
            5              H       3.066868      10.795237      11.466978       0.117525       0.947822 0.70267878E+01  0.67460272E+02                                 1.648930                            1.593819      -1.000606       2.402108                    0.997342       3.609892      10.328953       0.470611       1.355666      -0.691764      -0.020583      -0.002544       0.025330       0.032737      -0.006305      -0.010240      -0.005181      -0.004935       0.000261      -0.015290       0.006157       0.009133              1.668336       1.614097      -0.059712      -0.347157       1.423605       0.012710       1.967308           0.000019
            6              H       3.977111      12.454576       7.905121       0.122936       1.023223 0.78463123E+01  0.75919843E+02                                 1.620515                            1.596586      -0.779634       2.506649                    0.999679       3.279883       8.832782       0.519597       1.218288      -0.724665      -0.006284       0.021503      -0.022487       0.031742      -0.008899      -0.005255      -0.005808      -0.010361       0.015675      -0.015607       0.005528       0.010078              1.604933       1.464510      -0.103921       0.037807       1.658343      -0.278285       1.691947          -0.000237
            7              H       1.208163       9.123862       9.124017       0.135664       0.911147 0.67770029E+01  0.65078932E+02                                 1.661968                            1.609316      -1.310665       2.272498                    0.993672       3.716471      10.963503       0.445069       1.433099      -0.675905       0.023209      -0.027045      -0.008329       0.036598      -0.007630      -0.008604      -0.006641       0.002324       0.006595      -0.015354       0.005552       0.009802              1.676286       1.756940      -0.381034      -0.105046       1.767924       0.066785       1.503994          -0.000268
            8              H       1.021435       8.528096      11.544107       0.149483       0.989923 0.75849122E+01  0.75097623E+02                                 1.775702                            1.710880      -1.407361       2.216334                    0.992989       3.924380      11.847820       0.427475       1.447171      -0.672636       0.026938      -0.000544      -0.002885       0.027097       0.002651       0.002916      -0.000257       0.010494      -0.007862      -0.005046      -0.002879       0.007925              1.811449       2.370199      -0.173191       0.023578       1.545260      -0.052100       1.518887           0.000128
            9              H       4.479772       9.051297      12.379885       0.151125       0.903464 0.67347666E+01  0.64497688E+02                                 1.656784                            1.601948      -1.194300       2.324086                    0.994087       3.661562      10.746163       0.447589       1.428912      -0.677183      -0.008042       0.013768       0.020143       0.025690      -0.002699      -0.001600       0.003213      -0.004597       0.012224      -0.005584      -0.001018       0.006603              1.685813       1.449424      -0.083322      -0.233359       1.479274       0.197750       2.128742          -0.000097
           10              H       1.913059      13.099605       9.108844       0.150167       1.123515 0.90918730E+01  0.92876154E+02                                 1.846741                            1.808523      -1.281728       2.281533                    0.994131       3.693526      10.818553       0.444456       1.349044      -0.694231      -0.009439       0.006998      -0.023747       0.026495      -0.005835       0.003778      -0.004857      -0.001648       0.028255      -0.010609      -0.002093       0.012701              1.854166       1.863131      -0.013996       0.381426       1.633369       0.011302       2.065999           0.000175
           11              H       1.725089      12.628876      10.624878       0.153480       0.969306 0.75744370E+01  0.74774153E+02                                 1.737430                            1.699829      -1.373549       2.239860                    0.991408       3.823103      11.428078       0.433724       1.430512      -0.676335      -0.016919      -0.011877       0.014641       0.025331       0.000240      -0.007294      -0.005863      -0.001912       0.004881      -0.009082      -0.000815       0.009897              1.757214       1.918704       0.120845      -0.324770       1.541120      -0.049768       1.811819           0.000104
           12              H       1.370459      11.766787       6.808874       0.141897       1.137956 0.92811624E+01  0.94291722E+02                                 1.794511                            1.775140      -0.976784       2.413277                    0.997985       3.510715       9.904960       0.473523       1.273192      -0.711876       0.003327       0.022822      -0.005021       0.023603       0.001902      -0.004003      -0.003141      -0.017471      -0.015505      -0.009715      -0.002563       0.012278              1.779721       1.586885       0.174085      -0.025177       2.085486      -0.121645       1.666791           0.000981
           13              H       2.028642      10.366001       7.202107       0.163968       0.966997 0.75403991E+01  0.74694024E+02                                 1.760219                            1.715751      -1.564352       2.152738                    0.991173       3.925219      11.929765       0.422347       1.464014      -0.669374       0.019533      -0.018094       0.007454       0.027650      -0.005954       0.001712      -0.007022       0.000442       0.003227      -0.008621      -0.001422       0.010043              1.773531       2.195417      -0.276775       0.090493       1.556215       0.019407       1.568962           0.000100
           14              H       3.435632       6.052663       1.177170       0.117522       0.947833 0.70268828E+01  0.67461395E+02                                 1.648940                            1.593828      -1.000603       2.402107                    0.997342       3.609915      10.329026       0.470611       1.355662      -0.691765       0.020583       0.002544      -0.025330       0.032737      -0.006305      -0.010241      -0.005182      -0.004935       0.000263      -0.015291       0.006157       0.009133              1.668348       1.614107      -0.059712      -0.347162       1.423612       0.012710       1.967324           0.000016
           15              H       2.525389       4.393324       4.739027       0.122947       1.023189 0.78460135E+01  0.75916307E+02                                 1.620487                            1.596561      -0.779599       2.506669                    0.999679       3.279840       8.832658       0.519597       1.218297      -0.724663       0.006283      -0.021503       0.022488       0.031742      -0.008899      -0.005256      -0.005807      -0.010359       0.015684      -0.015608       0.005531       0.010077              1.604905       1.464491      -0.103917       0.037805       1.658311      -0.278270       1.691912          -0.000230
           16              H       5.294337       7.724038       3.520131       0.135664       0.911079 0.67763698E+01  0.65071222E+02                                 1.661883                            1.609241      -1.310512       2.272579                    0.993673       3.716266      10.962700       0.445080       1.433099      -0.675906      -0.023213       0.027045       0.008332       0.036602      -0.007634      -0.008612      -0.006638       0.002325       0.006596      -0.015360       0.005550       0.009810              1.676196       1.756842      -0.380993      -0.105034       1.767823       0.066772       1.503925          -0.000273
           17              H       5.481065       8.319804       1.100041       0.149484       0.989923 0.75849110E+01  0.75097598E+02                                 1.775701                            1.710879      -1.407358       2.216335                    0.992989       3.924378      11.847808       0.427475       1.447170      -0.672637      -0.026937       0.000544       0.002885       0.027097       0.002652       0.002916      -0.000257       0.010494      -0.007861      -0.005046      -0.002879       0.007925              1.811447       2.370194      -0.173190       0.023579       1.545260      -0.052101       1.518887           0.000126
           18              H       2.022728       7.796603       0.264263       0.151125       0.903468 0.67348057E+01  0.64498146E+02                                 1.656787                            1.601951      -1.194299       2.324086                    0.994087       3.661572      10.746194       0.447589       1.428910      -0.677183       0.008042      -0.013768      -0.020143       0.025690      -0.002699      -0.001600       0.003213      -0.004597       0.012224      -0.005584      -0.001019       0.006603              1.685817       1.449426      -0.083322      -0.233359       1.479276       0.197748       2.128747          -0.000097
           19              H       4.589441       3.748295       3.535304       0.150170       1.123520 0.90919243E+01  0.92876814E+02                                 1.846746                            1.808527      -1.281738       2.281528                    0.994131       3.693537      10.818595       0.444456       1.349042      -0.694232       0.009439      -0.006998       0.023746       0.026495      -0.005834       0.003778      -0.004857      -0.001649       0.028253      -0.010608      -0.002092       0.012700              1.854172       1.863137      -0.013995       0.381430       1.633373       0.011305       2.066006           0.000174
           20              H       4.777411       4.219024       2.019270       0.153479       0.969306 0.75744352E+01  0.74774125E+02                                 1.737430                            1.699829      -1.373544       2.239862                    0.991408       3.823102      11.428071       0.433724       1.430512      -0.676335       0.016919       0.011877      -0.014641       0.025331       0.000240      -0.007294      -0.005863      -0.001912       0.004881      -0.009081      -0.000815       0.009896              1.757215       1.918705       0.120844      -0.324771       1.541120      -0.049767       1.811819           0.000102
           21              H       0.417741       5.081113       5.835274       0.141911       1.138005 0.92817096E+01  0.94298789E+02                                 1.794563                            1.775190      -0.976808       2.413255                    0.997984       3.510844       9.905443       0.473516       1.273189      -0.711875      -0.003313      -0.022822       0.005030       0.023604       0.001901      -0.004002      -0.003145      -0.017468      -0.015515      -0.009714      -0.002565       0.012279              1.779773       1.586931       0.174091      -0.025177       2.085547      -0.121645       1.666841           0.000991
           22              H       4.473858       6.481899       5.442041       0.163987       0.967084 0.75412921E+01  0.74705355E+02                                 1.760337                            1.715858      -1.564546       2.152638                    0.991172       3.925512      11.930997       0.422330       1.464025      -0.669371      -0.019521       0.018102      -0.007450       0.027645      -0.005946       0.001707      -0.007021       0.000427       0.003261      -0.008616      -0.001421       0.010037              1.773653       2.195587      -0.276800       0.090504       1.556307       0.019410       1.569066           0.000101
           23              C       4.533122       9.799633      10.466826       0.176532      31.309528 0.40078163E+03  0.92178359E+04                                 8.819699                            6.811994      -0.055250       2.002223                    0.998851      25.761018      72.867336       0.613357       0.434182      -1.054839      -0.009312      -0.052482       0.023889       0.058410      -0.013616       0.006102      -0.033517      -0.033974       0.040482      -0.030070      -0.018026       0.048096             10.035985       8.037775      -2.530860      -1.903495      11.676747      -3.305605      10.393432           0.000513
           24              C       3.584926      10.799641      10.670396      -0.232335      33.764591 0.50039662E+03  0.12188267E+05                                 9.023581                            7.455821       0.103198       1.999502                    0.998933      30.854202      90.357910       0.603630       0.416589      -1.063830      -0.012498      -0.009308      -0.003924       0.016070       0.022982      -0.017697       0.011351      -0.004518       0.048593      -0.039010       0.013965       0.025045              9.772404       8.551607      -3.620460      -1.332655      11.959314      -1.746269       8.806290           0.023702
           25              C       3.383413      11.803852       9.730936       0.185930      31.027440 0.40996942E+03  0.95120828E+04                                 8.843310                            6.944468      -0.312493       1.916577                    0.999297      26.207555      75.211065       0.598445       0.441121      -1.047424      -0.026655       0.036119       0.008538       0.045694      -0.031995      -0.008734       0.008131      -0.022659      -0.055330      -0.025822      -0.019485       0.045307              9.988830       9.119761      -4.164855      -2.475289      11.712558       0.291714       9.134170           0.011866
           26              C       4.123627      11.778719       8.556295      -0.243555      32.639604 0.48304193E+03  0.11661953E+05                                 8.831722                            7.329529       0.036783       1.984781                    0.998118      30.611748      89.246437       0.608305       0.417060      -1.063551      -0.007207       0.002863      -0.006935       0.010404       0.013256       0.020735      -0.014194      -0.041859       0.009605      -0.039900       0.012277       0.027623              9.522942       9.915336      -3.318054      -3.475579       8.443088       1.172698      10.210401           0.005435
           27              C       5.069752      10.800058       8.305941       0.193814      30.862108 0.40716287E+03  0.94275658E+04                                 8.826535                            6.927039      -0.257907       1.937809                    0.999241      25.980831      74.401542       0.598572       0.441935      -1.047296       0.015922      -0.014081      -0.043507       0.048422      -0.002961      -0.025140       0.002700       0.005051       0.060604      -0.022552      -0.012788       0.035340              9.971214       8.856834      -2.406911      -3.637424       8.012514      -0.214362      13.044293           0.021717
           28              C       5.275431       9.801414       9.275747      -0.191993      32.087247 0.48843932E+03  0.11836257E+05                                 8.816581                            7.430400      -0.000214       1.984050                    0.996563      30.019569      87.954478       0.596290       0.423882      -1.058244      -0.011734      -0.019222      -0.014329       0.026692       0.010956       0.009085       0.020104       0.001589      -0.072755      -0.033639       0.002684       0.030954              9.448089       8.014969      -1.469850      -2.452832       8.597293      -2.453879      11.732004           0.025859
           29              C       4.764638       8.712921      11.493531      -0.388255      33.991309 0.52049484E+03  0.12820878E+05                                 9.076406                            7.490052      -0.365140       1.870322                    0.996761      31.715041      93.822738       0.615206       0.404189      -1.070422      -0.019107       0.028591      -0.045162       0.056765      -0.015900      -0.002034      -0.000349       0.017655       0.046291      -0.025944       0.010016       0.015928             10.123352       8.048488       0.817328       0.114646      13.144183      -2.541545       9.177384           0.000937
           30              C       4.035363       7.404181      11.217888       0.658303      20.708805 0.24463880E+03  0.51060778E+04                                 7.262369                            5.787520      -0.260182       1.975608                    0.999618      22.865483      67.147187       0.571549       0.513441      -0.985246      -0.004876      -0.023205      -0.010711       0.026018      -0.023141      -0.067149       0.019282       0.032439       0.122338      -0.056522      -0.039049       0.095571              8.082139       7.511276       0.552446       2.263419      10.337815      -1.457484       6.397328          -0.000495
           31              C       2.393329      12.923160       9.956002      -0.399561      34.928649 0.52674689E+03  0.13037282E+05                                 9.284270                            7.553330      -0.474099       1.828210                    0.996868      32.354980      96.515645       0.609277       0.406169      -1.067179       0.038093      -0.019359      -0.005463       0.043078      -0.028757      -0.013801      -0.022754      -0.003821       0.021311      -0.045123       0.015520       0.029604             10.524732       9.760806      -0.778096       0.022807      14.124930       2.971457       7.688460           0.000767
           32              C       3.033507      14.222283      10.439009       0.657403      20.855908 0.24509692E+03  0.50815078E+04                                 7.161418                            5.682633      -0.078752       2.038892                    0.999739      22.180797      63.417718       0.597942       0.494075      -1.001913       0.006095       0.024368      -0.000502       0.025124       0.000020      -0.071490       0.000888       0.056898       0.178218      -0.058182      -0.048555       0.106737              7.993984       7.517341      -0.035084       2.073769      11.011617       1.010849       5.452995           0.001155
           33              C       1.167073      10.823667       7.032675      -0.407104      34.277272 0.52399412E+03  0.12954886E+05                                 9.187764                            7.551807      -0.454278       1.832384                    0.996944      32.433598      96.763143       0.607005       0.408138      -1.065666      -0.038819      -0.017256       0.026675       0.050163      -0.008993      -0.030406      -0.021600      -0.036719      -0.011775      -0.047627       0.012889       0.034738             10.319596       8.844987       0.385625      -0.718050       6.969700       2.013689      15.144100           0.016014
           34              C       5.225406      10.175791       5.827688       0.621433      21.615405 0.25368436E+03  0.52750654E+04                                 7.208724                            5.708279       0.015364       2.066649                    0.999710      22.071908      62.041038       0.611539       0.481668      -1.014029       0.016515      -0.019448      -0.015702       0.029959      -0.067095       0.014087      -0.001034      -0.043806      -0.107570      -0.058042      -0.031134       0.089176              7.995265       6.960135       1.956288      -0.439328       5.439781       0.897672      11.585880          -0.009272
           35              C       1.969378       7.048267       2.177322       0.176526      31.309897 0.40078487E+03  0.92179357E+04                                 8.819778                            6.812025      -0.055255       2.002222                    0.998851      25.761185      72.868081       0.613354       0.434183      -1.054838       0.009310       0.052482      -0.023887       0.058410      -0.013618       0.006101      -0.033523      -0.033979       0.040482      -0.030074      -0.018029       0.048103             10.036107       8.037804      -2.530832      -1.903510      11.676846      -3.305766      10.393672           0.000511
           36              C       2.917574       6.048259       1.973752      -0.232328      33.764399 0.50039394E+03  0.12188182E+05                                 9.023528                            7.455784       0.103236       1.999513                    0.998933      30.854140      90.357590       0.603633       0.416587      -1.063832       0.012499       0.009305       0.003928       0.016070       0.022981      -0.017700       0.011349      -0.004514       0.048601      -0.039011       0.013961       0.025050              9.772343       8.551568      -3.620408      -1.332680      11.959148      -1.746256       8.806314           0.023710
           37              C       3.119087       5.044048       2.913212       0.185945      31.027275 0.40996465E+03  0.95119632E+04                                 8.843355                            6.944483      -0.312532       1.916567                    0.999297      26.207488      75.211320       0.598436       0.441128      -1.047418       0.026652      -0.036116      -0.008538       0.045690      -0.031991      -0.008729       0.008136      -0.022656      -0.055342      -0.025813      -0.019492       0.045304              9.988910       9.119860      -4.164909      -2.475361      11.712595       0.291799       9.134276           0.011878
           38              C       2.378873       5.069181       4.087853      -0.243560      32.640822 0.48306151E+03  0.11662562E+05                                 8.831966                            7.329695       0.036620       1.984724                    0.998117      30.612556      89.249755       0.608295       0.417062      -1.063548       0.007206      -0.002869       0.006933       0.010403       0.013250       0.020726      -0.014217      -0.041841       0.009652      -0.039893       0.012260       0.027633              9.523247       9.915683      -3.318190      -3.475778       8.443297       1.172859      10.210760           0.005442
           39              C       1.432748       6.047842       4.338207       0.193794      30.866299 0.40722369E+03  0.94293247E+04                                 8.827174                            6.927429      -0.258110       1.937694                    0.999240      25.983187      74.409634       0.598572       0.441919      -1.047306      -0.015954       0.014052       0.043480       0.048400      -0.003006      -0.025183       0.002647       0.005071       0.060607      -0.022597      -0.012780       0.035377              9.972045       8.857481      -2.407066      -3.637882       8.012955      -0.214301      13.045698           0.021739
           40              C       1.227069       7.046486       3.368401      -0.191975      32.088280 0.48845690E+03  0.11836835E+05                                 8.816915                            7.430653      -0.000464       1.983964                    0.996562      30.020232      87.958090       0.596263       0.423896      -1.058232       0.011727       0.019215       0.014324       0.026681       0.010953       0.009060       0.020101       0.001597      -0.072814      -0.033648       0.002703       0.030945              9.448485       8.015196      -1.469797      -2.452939       8.597539      -2.454144      11.732720           0.025869
           41              C       1.737862       8.134979       1.150617      -0.388256      33.991561 0.52049732E+03  0.12820957E+05                                 9.076460                            7.490074      -0.365147       1.870319                    0.996761      31.715153      93.823211       0.615204       0.404189      -1.070421       0.019107      -0.028593       0.045163       0.056766      -0.015899      -0.002034      -0.000350       0.017656       0.046293      -0.025944       0.010016       0.015928             10.123439       8.048495       0.817333       0.114630      13.144319      -2.541697       9.177502           0.000932
           42              C       2.467137       9.443719       1.426260       0.658295      20.709031 0.24464195E+03  0.51061544E+04                                 7.262394                            5.787537      -0.260190       1.975604                    0.999618      22.865510      67.147092       0.571551       0.513438      -0.985249       0.004874       0.023205       0.010711       0.026018      -0.023141      -0.067144       0.019281       0.032436       0.122338      -0.056519      -0.039046       0.095565              8.082169       7.511285       0.552446       2.263413      10.337887      -1.457541       6.397336          -0.000500
           43              C       4.109171       3.924740       2.688146      -0.399561      34.928561 0.52674371E+03  0.13037183E+05                                 9.284256                            7.553305      -0.474102       1.828211                    0.996868      32.354882      96.515279       0.609278       0.406168      -1.067179      -0.038092       0.019358       0.005462       0.043076      -0.028755      -0.013798      -0.022752      -0.003820       0.021303      -0.045118       0.015516       0.029602             10.524739       9.760816      -0.778098       0.022804      14.124897       2.971534       7.688503           0.000762
           44              C       3.468993       2.625617       2.205139       0.657394      20.856087 0.24509933E+03  0.50815721E+04                                 7.161468                            5.682667      -0.078783       2.038881                    0.999739      22.180926      63.418254       0.597939       0.494076      -1.001912      -0.006093      -0.024365       0.000502       0.025120       0.000020      -0.071485       0.000889       0.056895       0.178198      -0.058177      -0.048551       0.106729              7.994050       7.517396      -0.035082       2.073787      11.011708       1.010910       5.453045           0.001149
           45              C       0.621127       6.024233       5.611473      -0.407118      34.280179 0.52403375E+03  0.12956124E+05                                 9.188142                            7.551964      -0.454428       1.832320                    0.996945      32.435695      96.770701       0.607014       0.408124      -1.065674       0.038798       0.017238      -0.026702       0.050154      -0.009098      -0.030405      -0.021632      -0.036816      -0.011808      -0.047704       0.012948       0.034756             10.320152       8.845360       0.385636      -0.718048       6.969889       2.013885      15.145208           0.016021
           46              C       1.277094       6.672109       6.816460       0.621570      21.621650 0.25376737E+03  0.52772592E+04                                 7.210074                            5.709208       0.015332       2.066514                    0.999709      22.076876      62.059139       0.611486       0.481667      -1.014023      -0.016434       0.019501       0.015698       0.029947      -0.067279       0.014091      -0.001091      -0.043900      -0.108064      -0.058137      -0.031316       0.089453              7.996851       6.961335       1.956627      -0.439363       5.440668       0.897933      11.588549          -0.009273
           47              O       4.446379       6.384818      11.845038      -0.552691      48.749326 0.79388059E+03  0.21227769E+05                                10.823492                            8.939913      -0.518671       1.851940                    0.995661      30.586783      87.322379       0.606756       0.377522      -1.114685       0.000772      -0.012592       0.009474       0.015777      -0.029721       0.006166      -0.026336      -0.104407       0.052977      -0.068908       0.002630       0.066278             12.245125       9.748046      -2.416327       2.139629      16.831980      -4.767120      10.155348           0.020083
           48              O       3.071734       7.409107      10.422571      -0.478834      34.600636 0.56597662E+03  0.13790502E+05                                 8.413784                            7.417126       0.142379       2.116470                    0.993643      26.951390      71.472177       0.689637       0.364505      -1.133941       0.000317      -0.014475      -0.022136       0.026451       0.005183       0.012721       0.039788       0.092292       0.037077      -0.071264       0.021248       0.050016              8.890183      11.238832       0.719163       3.600672       7.357805       0.005306       8.073913           0.024084
           49              O       4.081184      14.146851      11.125586      -0.499461      33.714684 0.56094790E+03  0.13616068E+05                                 8.202169                            7.327106       0.261249       2.151187                    0.994308      26.991639      71.076586       0.703078       0.358900      -1.140135       0.006369       0.027956       0.000734       0.028682       0.030187       0.009633       0.014576       0.121119       0.094179      -0.084613       0.026381       0.058232              8.631500      11.149975       0.989040       3.079145       7.330012       1.177435       7.414514           0.011006
           50              O       2.421776      15.283936      10.127963      -0.549978      38.150893 0.62073536E+03  0.15532638E+05                                 9.053887                            7.800243      -0.038537       2.022057                    0.995969      28.803592      78.303147       0.665927       0.367571      -1.127589       0.000900       0.009680       0.009613       0.013672      -0.024378      -0.057581      -0.033658      -0.075421      -0.029819      -0.092107       0.032778       0.059328              9.848741       8.195179      -2.521769       0.384985      15.191209      -1.385785       6.159834           0.009263
           51              O       5.790629      10.374202       4.707416      -0.459644      34.693401 0.52531164E+03  0.12529611E+05                                 8.462261                            7.121279       0.548688       2.245734                    0.996085      26.548080      69.047961       0.709341       0.362018      -1.138936       0.007821      -0.025913       0.016969       0.031947      -0.003640      -0.001034      -0.028360       0.030227       0.128686      -0.046006      -0.005974       0.051980              9.326110       6.683663       0.208576      -2.287566       5.757744      -1.331623      15.536922           0.193640
           52              O       4.204419       9.468872       5.995855      -0.372035      27.493766 0.44756577E+03  0.10218513E+05                                 7.090255                            6.527637       0.960898       2.409116                    0.997013      24.784585      62.313067       0.751431       0.357015      -1.147123       0.011443      -0.012972       0.007484       0.018847       0.009402      -0.021548      -0.016882       0.014377      -0.042957      -0.030155      -0.003927       0.034082              7.179256       9.186220       2.448036      -0.581042       6.617812       0.210498       5.733736           0.257683
           53              O       2.056121      10.463082       0.799110      -0.552692      48.749553 0.79388383E+03  0.21227882E+05                                10.823537                            8.939940      -0.518673       1.851937                    0.995661      30.586860      87.322711       0.606754       0.377523      -1.114684      -0.000765       0.012595      -0.009470       0.015777      -0.029717       0.006165      -0.026336      -0.104412       0.052970      -0.068907       0.002629       0.066278             12.245187       9.748054      -2.416319       2.139622      16.832138      -4.767185      10.155367           0.020081
           54              O       3.430766       9.438793       2.221577      -0.478818      34.598657 0.56593641E+03  0.13789254E+05                                 8.413423                            7.416829       0.142551       2.116534                    0.993645      26.950633      71.469085       0.689656       0.364502      -1.133945      -0.000318       0.014485       0.022145       0.026463       0.005189       0.012725       0.039787       0.092268       0.037125      -0.071257       0.021243       0.050014              8.889781      11.238311       0.719112       3.600481       7.357490       0.005269       8.073541           0.024076
           55              O       2.421316       2.701049       1.518562      -0.499455      33.714822 0.56095022E+03  0.13616148E+05                                 8.202221                            7.327144       0.261250       2.151184                    0.994308      26.991654      71.076862       0.703072       0.358902      -1.140132      -0.006367      -0.027962      -0.000731       0.028687       0.030193       0.009634       0.014575       0.121097       0.094150      -0.084600       0.026371       0.058229              8.631564      11.150044       0.989061       3.079178       7.330066       1.177490       7.414582           0.011008
           56              O       4.080724       1.563964       2.516185      -0.549973      38.150385 0.62072554E+03  0.15532330E+05                                 9.053816                            7.800186      -0.038527       2.022059                    0.995969      28.803433      78.302550       0.665928       0.367571      -1.127589      -0.000906      -0.009683      -0.009616       0.013676      -0.024366      -0.057572      -0.033660      -0.075422      -0.029849      -0.092095       0.032762       0.059333              9.848660       8.195119      -2.521762       0.384977      15.191092      -1.385701       6.159769           0.009249
           57              O       0.711871       6.473698       7.936732      -0.459684      34.702174 0.52546445E+03  0.12534053E+05                                 8.463017                            7.121782       0.548923       2.245741                    0.996087      26.553270      69.061594       0.709402       0.361964      -1.138989      -0.007734       0.026012      -0.016905       0.031972      -0.004071      -0.001041      -0.028381       0.029879       0.129154      -0.046003      -0.006141       0.052143              9.327045       6.684213       0.208592      -2.287838       5.758149      -1.331762      15.538773           0.193709
           58              O       2.298081       7.379028       6.648293      -0.372231      27.508679 0.44786192E+03  0.10226481E+05                                 7.090445                            6.527773       0.962382       2.409432                    0.997018      24.798571      62.342280       0.751808       0.356794      -1.147355      -0.011318       0.013056      -0.007428       0.018808       0.009333      -0.021492      -0.017253       0.014412      -0.047730      -0.031373      -0.003028       0.034401              7.179449       9.186541       2.448132      -0.581079       6.617938       0.210506       5.733867           0.257734

******************************************************
Auxiliary information for the entire system
The total spin magnetic moment of the unit cell is   1.682566
The total net atomic charge of the unit cell is   0.000001
Accuracy of reproducing the electrostatic potential in the unit cell:
  The inner radius (bohr) =    5.0000
  The outer radius (bohr) =   12.0000
  Valid grid points have density less than (e/(bohr^3)) =    0.0001
  The number of valid grid points were=          728
  The rms potential error without charges in kcal/mol is=      2.83652
  The rms potential error with partial charges in kcal/mol is=      0.64998
  The RRMSE value at monopole order=      0.22915
  The rms potential error with partial charges and cloud penetration in kcal/mol is=      0.65852
  The RRMSE value at monopole order with cloud penetration is=      0.23216
  The rms potential error with partial charges and atomic dipoles in kcal/mol is=      0.32051
  The RRMSE value at dipole order=      0.11299
  The rms potential error with partial charges, atomic dipoles and cloud penetration in kcal/mol is=      0.30957
  The RRMSE value at dipole order with cloud penetration=      0.10914

******************************************************
The electron densities and ab initio electrostatic potential were computed in VASP using the PBE functional and
projector augmented wave method. See the main text of the journal article for a description of computational details.
The atomic charges, dipoles, and quadrupoles were computed with the DDEC6 method as described in
(a) T. A. Manz and N. Gabaldon Limas, RSC Adv. 6 (2016) 47771-47801 DOI: 10.1039/c6ra04656h
(b) N. Gabaldon Limas and T. A. Manz, RSC Adv. 8 (2018) 2678-2707 DOI: 10.1039/c7ra11829e.
For each atom in the material, the electron cloud parameters were fit to the spherically averaged atom-in-material
electron density using radial positions for which this density was between 10^-4 and 10^-2 electrons per cubic bohr.
The polarizabilities, dispersion coefficients, and quantum Drude oscillator (QDO) parameters were fit using the MCLF method.
The magnetic structure of the system was optimized in VASP from the default ferromagnetic initial guess using spin polarization.
The atomic spin moments (ASMs) were computed on this optimized magnetic structure using the DDEC6 partition as inputs
to the method of T. A. Manz and D. S. Sholl, J. Chem. Theory Comput. 7 (2011) 4146-4164 DOI: 10.1021/ct200539n.
The RMSE and RRMSE were computed using a uniform grid with Ewald summation.
