# Supplementary material for: A collection of forcefield precursors for metal–organic frameworks
Source: RSC Adv. 2019 Nov 13;9(63):36492–507. doi: 10.1039/c9ra07327b (PMC9075174; doi:10.1039/c9ra07327b)
Supplement: RA-009-C9RA07327B-s6284 [file RA-009-C9RA07327B-s6284.xyz]

  228
jmolscript: load "" {1 1 1} spacegroup "x,y,z" unitcell [{      8.132400     0.000000     0.000000 }, {     -2.534093    11.057337     0.000000 }, {      0.000000     0.000000    39.266000 }]
Cd     4.954704     5.323665    37.219063     0.984894
Cd    -0.735997     6.583981    11.759774     1.001416
Cd    -1.959803     8.951025     4.805766     1.027826
Cd     4.709803     5.733672    17.586063     0.984898
Cd     2.268104     4.473356    31.392774     1.001416
Cd     3.491910     2.106312    24.438766     1.027824
Cd     0.643603     5.733672     2.046937     0.984898
Cd     6.334304     4.473356    27.506226     1.001418
Cd     7.558110     2.106312    34.460234     1.027826
Cd     0.888504     5.323665    21.679937     0.984895
Cd     3.330203     6.583981     7.873226     1.001418
Cd     2.106397     8.951025    14.827234     1.027826
H      1.961677     9.168744     1.154420     0.119486
H      6.639298     1.476154     1.531374     0.125706
H      3.831263    10.709031    37.243801     0.137609
H      2.075609     8.902262    37.012132     0.153314
H      1.527603     8.231082    38.319689     0.154827
H      1.847531    10.422646     3.235518     0.149963
H      5.249801     0.665652     3.423995     0.141285
H     -0.087877     1.472837    37.624681     0.151749
H     -0.139494     2.280023    38.971505     0.155671
H      6.926126     1.257219     8.375438     0.127706
H     -1.887623     9.815598    10.876682     0.113132
H      6.694283     1.846575    12.313818     0.134296
H      5.709746     3.069517     9.086152     0.145762
H      4.996059     2.887071    10.464389     0.154350
H     -2.209772    10.657061     7.488026     0.155723
H     -1.378463     9.769157     8.473603     0.171446
H      0.198568     0.517483    13.774513     0.150726
H     -1.786259    10.221402    13.197303     0.147638
H     -0.429570     1.888593    20.787420     0.119487
H      3.025209     9.581183    21.164374     0.125706
H      5.833244     0.348306    17.610801     0.137608
H      7.588898     2.155075    17.379132     0.153314
H      0.004504     2.826255    18.686689     0.154827
H      7.816976     0.634691    22.868518     0.149964
H      4.414706    10.391685    23.056995     0.141285
H      1.619984     9.584500    17.991681     0.151749
H      1.671601     8.777314    19.338505     0.155670
H      2.738381     9.800118    28.008438     0.127706
H      3.419730     1.241739    30.509682     0.113132
H      2.970224     9.210762    31.946818     0.134295
H      3.954761     7.987820    28.719152     0.145763
H      4.668448     8.170266    30.097389     0.154350
H      3.741879     0.400276    27.121026     0.155724
H      2.910570     1.288180    28.106603     0.171446
H      1.333539    10.539854    33.407513     0.150726
H      3.318366     0.835935    32.830303     0.147638
H      3.636630     1.888593    38.111580     0.119486
H     -1.040991     9.581183    37.734626     0.125706
H      1.767044     0.348306     2.022199     0.137608
H      3.522698     2.155075     2.253868     0.153313
H      4.070704     2.826255     0.946311     0.154826
H      3.750776     0.634691    36.030482     0.149964
H      0.348506    10.391685    35.842005     0.141284
H      5.686184     9.584500     1.641319     0.151749
H      5.737801     8.777314     0.294495     0.155670
H     -1.327819     9.800118    30.890562     0.127705
H      7.485930     1.241739    28.389318     0.113132
H     -1.095976     9.210762    26.952182     0.134296
H     -0.111439     7.987820    30.179848     0.145763
H      0.602248     8.170266    28.801611     0.154350
H      7.808079     0.400276    31.777974     0.155723
H      6.976770     1.288180    30.792397     0.171446
H      5.399739    10.539854    25.491487     0.150724
H      7.384566     0.835935    26.068697     0.147638
H     -2.104523     9.168744    18.478580     0.119486
H      2.573098     1.476154    18.101626     0.125706
H     -0.234937    10.709031    21.655199     0.137608
H     -1.990591     8.902262    21.886868     0.153313
H      5.593803     8.231082    20.579311     0.154826
H     -2.218669    10.422646    16.397482     0.149963
H      1.183601     0.665652    16.209005     0.141283
H      3.978323     1.472837    21.274319     0.151749
H      3.926706     2.280023    19.927495     0.155670
H      2.859926     1.257219    11.257562     0.127705
H      2.178577     9.815598     8.756318     0.113132
H      2.628083     1.846575     7.319182     0.134296
H      1.643546     3.069517    10.546848     0.145762
H      0.929859     2.887071     9.168611     0.154349
H      1.856428    10.657061    12.144974     0.155723
H      2.687737     9.769157    11.159397     0.171446
H      4.264768     0.517483     5.858487     0.150725
H      2.279941    10.221402     6.435697     0.147638
C      2.838481     9.753677    38.710386     0.180887
C      2.510739     9.821127     0.783357    -0.236939
C      2.989906    10.849459     1.583598     0.185725
C      6.314308     0.782859     1.005602    -0.249031
C      6.622249     0.748582    38.922815     0.178104
C      3.618270    10.747732    38.149275    -0.247367
C      2.324304     8.587128    37.895224    -0.380855
C      3.345412     7.481394    37.754652     0.668838
C      2.715114    10.820710     3.064319    -0.395929
C      3.812240     9.993621     3.719276     0.659497
C      7.448062     1.857633    38.288277    -0.391825
C      6.575890     2.902551    37.627037     0.702763
C      6.689958     1.762540    10.304576     0.179172
C      7.141566     0.998478     9.240860    -0.256962
C      5.371626    10.918015     9.432871     0.186698
C     -2.429311    10.557545    10.732968    -0.247511
C      7.781326     0.218935    11.815925     0.180143
C      7.005481     1.354524    11.587397    -0.241812
C      5.860962     2.998750    10.039924    -0.382332
C      6.477088     4.302410    10.531141     0.670201
C     -2.271444    10.088714     8.272168    -0.402369
C      4.989195     8.903368     7.940371     0.693603
C      5.575373    10.809653    13.221648    -0.389881
C      4.395285    10.075445    13.820061     0.660553
C      6.826026     1.303660    19.077386     0.180887
C      7.153768     1.236210    20.416357    -0.236939
C      6.674601     0.207878    21.216598     0.185725
C      3.350199    10.274478    20.638602    -0.249031
C      3.042258    10.308755    19.289815     0.178104
C      6.046237     0.309605    18.516275    -0.247368
C      7.340203     2.470209    18.262224    -0.380854
C      6.319095     3.575943    18.121652     0.668838
C      6.949393     0.236627    22.697319    -0.395928
C      5.852267     1.063716    23.352276     0.659496
C      2.216445     9.199704    18.655277    -0.391825
C      3.088617     8.154786    17.994037     0.702763
C      2.974549     9.294797    29.937576     0.179172
C      2.522941    10.058859    28.873860    -0.256962
C      4.292881     0.139322    29.065871     0.186698
C      3.961418     0.499792    30.365968    -0.247511
C      1.883181    10.838402    31.448925     0.180143
C      2.659026     9.702813    31.220397    -0.241811
C      3.803545     8.058587    29.672924    -0.382332
C      3.187419     6.754927    30.164141     0.670201
C      3.803551     0.968623    27.905168    -0.402369
C      4.675312     2.153969    27.573371     0.693603
C      4.089134     0.247684    32.854648    -0.389881
C      5.269222     0.981892    33.453061     0.660553
C      2.759826     1.303660     0.555614     0.180887
C      3.087568     1.236210    38.482643    -0.236939
C      2.608401     0.207878    37.682402     0.185725
C     -0.716001    10.274478    38.260398    -0.249031
C     -1.023942    10.308755     0.343185     0.178104
C      1.980037     0.309605     1.116725    -0.247367
C      3.274003     2.470209     1.370776    -0.380854
C      2.252895     3.575943     1.511348     0.668838
C      2.883193     0.236627    36.201681    -0.395928
C      1.786067     1.063716    35.546724     0.659497
C     -1.849755     9.199704     0.977723    -0.391825
C     -0.977583     8.154786     1.638963     0.702763
C     -1.091651     9.294797    28.961424     0.179172
C     -1.543259    10.058859    30.025140    -0.256961
C      0.226681     0.139322    29.833129     0.186698
C     -0.104782     0.499792    28.533032    -0.247511
C     -2.183019    10.838402    27.450075     0.180142
C     -1.407174     9.702813    27.678603    -0.241811
C     -0.262655     8.058587    29.226076    -0.382332
C     -0.878781     6.754927    28.734859     0.670201
C      7.869751     0.968623    30.993832    -0.402369
C      0.609112     2.153969    31.325629     0.693603
C      0.022934     0.247684    26.044352    -0.389881
C      1.203022     0.981892    25.445939     0.660553
C     -1.227719     9.753677    20.188614     0.180887
C     -1.555461     9.821127    18.849643    -0.236940
C     -1.076294    10.849459    18.049402     0.185725
C      2.248108     0.782859    18.627398    -0.249032
C      2.556049     0.748582    19.976185     0.178104
C     -0.447930    10.747732    20.749725    -0.247367
C     -1.741896     8.587128    21.003776    -0.380853
C     -0.720788     7.481394    21.144348     0.668838
C     -1.351086    10.820710    16.568681    -0.395927
C     -0.253960     9.993621    15.913724     0.659496
C      3.381862     1.857633    20.610723    -0.391824
C      2.509690     2.902551    21.271963     0.702763
C      2.623758     1.762540     9.328424     0.179172
C      3.075366     0.998478    10.392140    -0.256961
C      1.305426    10.918015    10.200129     0.186698
C      1.636889    10.557545     8.900032    -0.247511
C      3.715126     0.218935     7.817075     0.180142
C      2.939281     1.354524     8.045603    -0.241812
C      1.794762     2.998750     9.593076    -0.382332
C      2.410888     4.302410     9.101859     0.670201
C      1.794756    10.088714    11.360832    -0.402369
C      0.922995     8.903368    11.692629     0.693603
C      1.509173    10.809653     6.411352    -0.389881
C      0.329085    10.075445     5.812939     0.660553
O      3.734216     6.824588    38.750830    -0.567105
O      3.795118     7.225970    36.602980    -0.545971
O      4.795242    10.608409     4.183792    -0.581503
O      3.752606     8.738613     3.715349    -0.628856
O      5.952765     3.705314    38.388012    -0.548001
O      6.474935     2.963366    36.393692    -0.597907
O      6.586314     4.453895    11.779800    -0.550646
O      6.847082     5.182574     9.732078    -0.577401
O      4.442373     8.255408     8.869797    -0.526300
O      4.832643     8.589339     6.740402    -0.600295
O      3.643593    10.686916    14.623836    -0.581624
O      4.139960     8.890099    13.492976    -0.622288
O      5.930291     4.232749    19.117830    -0.567105
O      5.869389     3.831367    16.969980    -0.545971
O      4.869265     0.448928    23.816792    -0.581504
O      5.911901     2.318724    23.348349    -0.628857
O      3.711742     7.352023    18.755012    -0.548000
O      3.189572     8.093971    16.760692    -0.597908
O      3.078193     6.603442    31.412800    -0.550645
O      2.817425     5.874763    29.365078    -0.577400
O      5.222134     2.801929    28.502797    -0.526300
O      4.831864     2.467998    26.373402    -0.600294
O      6.020914     0.370421    34.256836    -0.581625
O      5.524547     2.167238    33.125976    -0.622287
O      1.864091     4.232749     0.515170    -0.567104
O      1.803189     3.831367     2.663020    -0.545971
O      0.803065     0.448928    35.082208    -0.581503
O      1.845701     2.318724    35.550651    -0.628856
O     -0.354458     7.352023     0.877988    -0.548000
O     -0.876628     8.093971     2.872308    -0.597908
O     -0.988007     6.603442    27.486200    -0.550645
O     -1.248775     5.874763    29.533922    -0.577399
O      1.155934     2.801929    30.396203    -0.526300
O      0.765664     2.467998    32.525598    -0.600294
O      1.954714     0.370421    24.642164    -0.581624
O      1.458347     2.167238    25.773024    -0.622288
O     -0.331984     6.824588    20.148170    -0.567106
O     -0.271082     7.225970    22.296020    -0.545972
O      0.729042    10.608409    15.449208    -0.581504
O     -0.313594     8.738613    15.917651    -0.628856
O      1.886565     3.705314    20.510988    -0.548001
O      2.408735     2.963366    22.505308    -0.597907
O      2.520114     4.453895     7.853200    -0.550646
O      2.780882     5.182574     9.900922    -0.577399
O      0.376173     8.255408    10.763203    -0.526300
O      0.766443     8.589339    12.892598    -0.600294
O     -0.422607    10.686916     5.009164    -0.581624
O      0.073760     8.890099     6.140024    -0.622287

The following XYZ coordinates are in angstroms. Other properties are in atomic units.
The sperically averaged electron density of each atom fit to a function of the form exp(a - br)
eigen_1, eigen_2 and eigen_3 are the three eigenvalues of traceless quadrupole moment tensor
  atom number  atomic symbol              X              Y              Z     net charge C6 coefficient C8 coefficient C10 coefficient fluctuating dipole atomic polarizability isotropic forcefield polarizability              a              b squared Pearson coefficient          <r^3>          <r^4>         wp_QDO          m_QDO          q_QDO       dipole_x       dipole_y       dipole_z         dipole            Qxy            Qxz            Qyz     Q(x^2-y^2)  Q(3z^2 - R^2)        eigen_1        eigen_2        eigen_3 static polarizability      alpha(xx)      alpha(xy)      alpha(xz)      alpha(yy)      alpha(yz)      alpha(zz) atomic spin moment
            1             Cd       4.954704       5.323665      37.219063       0.984894     138.216959 0.34198363E+04  0.12291213E+06                                20.648956                           18.318927       0.730801       1.960181                    0.999382      75.577592     199.439598       0.463117       0.367982      -1.202413      -0.028110      -0.025718      -0.002053       0.038154       0.174449       0.014711      -0.007380       0.200512       0.074822      -0.214467       0.025233       0.189234             23.243106      19.557683     -10.242727      -0.524946      36.778115       1.416999      13.393520          -0.000001
            2             Cd      -0.735997       6.583981      11.759774       1.001416     137.258110 0.34383222E+04  0.12367163E+06                                20.571115                           18.377731       0.750852       1.970814                    0.999212      75.031270     197.700207       0.462290       0.368357      -1.202802      -0.036166       0.019083       0.022173       0.046516      -0.146254      -0.022927      -0.040179       0.202370       0.052935      -0.196641       0.027600       0.169041             23.039508      17.538208       7.840348       1.360644      37.120831       4.892900      14.459485           0.000002
            3             Cd      -1.959803       8.951025       4.805766       1.027826     146.121977 0.36769248E+04  0.13445170E+06                                21.363363                           18.977362       0.733094       1.966301                    0.998260      75.115820     199.371013       0.456044       0.367298      -1.204019       0.003250      -0.026871       0.000211       0.027068      -0.009310      -0.055286      -0.007058      -0.131918      -0.067365      -0.096970       0.019000       0.077970             24.078596      27.463241      -0.286299      -0.788221      13.016627       1.332657      31.755920           0.000006
            4             Cd       4.709803       5.733672      17.586063       0.984898     138.216793 0.34198316E+04  0.12291191E+06                                20.648930                           18.318906       0.730803       1.960182                    0.999382      75.577608     199.439565       0.463118       0.367981      -1.202413       0.028110       0.025718      -0.002052       0.038155       0.174450      -0.014710       0.007381       0.200510       0.074821      -0.214467       0.025233       0.189234             23.243075      19.557658     -10.242708       0.524946      36.778060      -1.416998      13.393506           0.000009
            5             Cd       2.268104       4.473356      31.392774       1.001416     137.258020 0.34383202E+04  0.12367154E+06                                20.571102                           18.377723       0.750852       1.970813                    0.999212      75.031283     197.700211       0.462290       0.368357      -1.202802       0.036166      -0.019083       0.022174       0.046517      -0.146255       0.022927       0.040179       0.202370       0.052936      -0.196642       0.027601       0.169041             23.039490      17.538197       7.840337      -1.360642      37.120793      -4.892893      14.459479          -0.000024
            6             Cd       3.491910       2.106312      24.438766       1.027824     146.122078 0.36769284E+04  0.13445187E+06                                21.363376                           18.977374       0.733094       1.966301                    0.998260      75.115837     199.371101       0.456043       0.367298      -1.204019      -0.003250       0.026872       0.000211       0.027069      -0.009310       0.055286       0.007059      -0.131918      -0.067367      -0.096970       0.019000       0.077971             24.078609      27.463256      -0.286303       0.788218      13.016635      -1.332656      31.755938          -0.000011
            7             Cd       0.643603       5.733672       2.046937       0.984898     138.216895 0.34198348E+04  0.12291206E+06                                20.648942                           18.318917       0.730801       1.960181                    0.999382      75.577622     199.439640       0.463117       0.367981      -1.202413       0.028110       0.025717       0.002051       0.038154       0.174450       0.014710      -0.007381       0.200511       0.074818      -0.214467       0.025232       0.189234             23.243089      19.557670     -10.242715      -0.524946      36.778085       1.416999      13.393513           0.000014
            8             Cd       6.334304       4.473356      27.506226       1.001418     137.257956 0.34383179E+04  0.12367144E+06                                20.571094                           18.377715       0.750854       1.970814                    0.999212      75.031270     197.700147       0.462290       0.368356      -1.202803       0.036166      -0.019083      -0.022175       0.046517      -0.146254      -0.022927      -0.040180       0.202369       0.052937      -0.196642       0.027601       0.169040             23.039481      17.538191       7.840335       1.360641      37.120782       4.892890      14.459471          -0.000024
            9             Cd       7.558110       2.106312      34.460234       1.027826     146.121944 0.36769244E+04  0.13445169E+06                                21.363361                           18.977362       0.733096       1.966302                    0.998260      75.115813     199.370994       0.456044       0.367298      -1.204019      -0.003250       0.026872      -0.000211       0.027069      -0.009310      -0.055286      -0.007058      -0.131919      -0.067368      -0.096970       0.018999       0.077971             24.078591      27.463232      -0.286300      -0.788220      13.016628       1.332656      31.755914          -0.000007
           10             Cd       0.888504       5.323665      21.679937       0.984895     138.217031 0.34198385E+04  0.12291223E+06                                20.648964                           18.318934       0.730799       1.960181                    0.999382      75.577601     199.439649       0.463117       0.367982      -1.202413      -0.028109      -0.025718       0.002053       0.038154       0.174449      -0.014710       0.007380       0.200511       0.074817      -0.214466       0.025232       0.189235             23.243116      19.557691     -10.242732       0.524947      36.778131      -1.417001      13.393526          -0.000008
           11             Cd       3.330203       6.583981       7.873226       1.001418     137.258114 0.34383227E+04  0.12367165E+06                                20.571109                           18.377727       0.750854       1.970814                    0.999212      75.031315     197.700304       0.462290       0.368356      -1.202803      -0.036165       0.019083      -0.022171       0.046515      -0.146254       0.022926       0.040179       0.202369       0.052932      -0.196641       0.027600       0.169041             23.039499      17.538204       7.840343      -1.360643      37.120814      -4.892898      14.459481           0.000006
           12             Cd       2.106397       8.951025      14.827234       1.027826     146.121987 0.36769253E+04  0.13445173E+06                                21.363365                           18.977364       0.733095       1.966302                    0.998260      75.115819     199.371018       0.456043       0.367298      -1.204019       0.003250      -0.026872      -0.000211       0.027068      -0.009310       0.055286       0.007059      -0.131917      -0.067366      -0.096970       0.019000       0.077970             24.078597      27.463243      -0.286301       0.788219      13.016628      -1.332656      31.755921           0.000003
           13              H       1.961677       9.168744       1.154420       0.119486       0.955787 0.72702379E+01  0.70896724E+02                                 1.700345                            1.654735      -1.279514       2.277237                    0.993535       3.789035      11.183348       0.444722       1.412341      -0.679865      -0.017758      -0.020714       0.013873       0.030609       0.010107      -0.007141       0.003071      -0.003000       0.020823      -0.016098       0.005483       0.010616              1.714101       1.782883       0.361151      -0.178351       1.747138      -0.139042       1.612282           0.000001
           14              H       6.639298       1.476154       1.531374       0.125706       1.038052 0.80457832E+01  0.78917525E+02                                 1.684502                            1.656140      -0.864910       2.473663                    0.999393       3.379807       9.386592       0.488477       1.278371      -0.710757       0.012120       0.022542       0.019243       0.032020       0.009237      -0.002947       0.004357      -0.010975       0.019180      -0.014993       0.005222       0.009772              1.674224       1.589600       0.217918       0.088979       1.760644       0.209975       1.672429           0.000004
           15              H       3.831263      10.709031      37.243801       0.137609       0.909395 0.67003821E+01  0.63508735E+02                                 1.606241                            1.559714      -0.972773       2.434556                    0.998200       3.415187       9.680862       0.474625       1.361512      -0.691646       0.007552      -0.001741      -0.034559       0.035417       0.008495      -0.005141       0.003632      -0.011917       0.017441      -0.015142       0.006750       0.008392              1.621597       1.457957       0.066848      -0.151042       1.364217      -0.030974       2.042617           0.000000
           16              H       2.075609       8.902262      37.012132       0.153314       1.033588 0.78831339E+01  0.77302785E+02                                 1.723609                            1.667224      -0.883177       2.479060                    0.998406       3.365433       9.494887       0.472378       1.322270      -0.701369      -0.001680       0.011888      -0.023213       0.026134       0.001713       0.002903      -0.003308      -0.002820       0.011198      -0.005874      -0.000041       0.005915              1.746648       1.563603      -0.163149       0.233116       1.617628      -0.242084       2.058713           0.000000
           17              H       1.527603       8.231082      38.319689       0.154827       1.055293 0.81837003E+01  0.81442454E+02                                 1.768904                            1.713781      -1.175166       2.331303                    0.996139       3.593805      10.395766       0.457312       1.345836      -0.694523      -0.018252      -0.006544       0.012429       0.023031       0.006259      -0.000142       0.002034      -0.001206       0.001480      -0.006837       0.000449       0.006388              1.789417       2.120948       0.208818      -0.304995       1.651264      -0.087603       1.596040           0.000001
           18              H       1.847531      10.422646       3.235518       0.149963       0.914735 0.67940926E+01  0.65111771E+02                                 1.663075                            1.603887      -1.103758       2.370612                    0.995250       3.605801      10.534953       0.450122       1.419867      -0.679268      -0.020915      -0.013760       0.002473       0.025157       0.006619      -0.000368      -0.000632       0.001710      -0.006379      -0.005626      -0.002159       0.007786              1.705073       2.085364       0.213094      -0.200469       1.382765      -0.067974       1.647091           0.000001
           19              H       5.249801       0.665652       3.423995       0.141285       1.169027 0.94400019E+01  0.96223035E+02                                 1.828164                            1.791535      -0.973286       2.423861                    0.997648       3.463868       9.759061       0.471291       1.274999      -0.712290       0.003958       0.021007       0.006483       0.022338       0.001452      -0.001331       0.004469      -0.014547      -0.010365      -0.006994      -0.003504       0.010498              1.834292       1.598239      -0.098308      -0.045579       2.001405       0.212709       1.903233           0.000004
           20              H      -0.087877       1.472837      37.624681       0.151749       0.906329 0.68415537E+01  0.66273934E+02                                 1.701032                            1.645598      -1.543110       2.164814                    0.990676       3.887399      11.759063       0.425985       1.484308      -0.665760       0.014105      -0.011707      -0.015291       0.023871       0.000934      -0.003444       0.004071       0.000915      -0.000926      -0.005921       0.001146       0.004775              1.737860       1.933364      -0.214946      -0.384578       1.484049       0.136575       1.796168           0.000001
           21              H      -0.139494       2.280023      38.971505       0.155671       0.923564 0.70601324E+01  0.68442774E+02                                 1.683571                            1.643071      -1.281743       2.290362                    0.993322       3.672229      10.857269       0.440616       1.433940      -0.676323       0.013193       0.006734       0.017255       0.022741       0.003593       0.001643       0.001200       0.001707       0.017213      -0.006563       0.000093       0.006470              1.702795       1.842611       0.213341       0.328634       1.579970       0.178501       1.685803           0.000001
           22              H       6.926126       1.257219       8.375438       0.127706       0.979381 0.74125344E+01  0.70661260E+02                                 1.571893                            1.550739      -0.785137       2.510022                    0.999857       3.188824       8.504546       0.528141       1.216583      -0.725421      -0.007481       0.007985      -0.031331       0.033187      -0.007390       0.001426      -0.000264      -0.010674       0.034335      -0.014889       0.003298       0.011590              1.566073       1.466245      -0.080357       0.149769       1.396636      -0.070912       1.835339           0.000002
           23              H      -1.887623       9.815598      10.876682       0.113132       0.974218 0.73629002E+01  0.72046338E+02                                 1.719901                            1.661969      -1.291427       2.262492                    0.993811       3.871552      11.455963       0.444954       1.406787      -0.680363       0.017104      -0.021984       0.003005       0.028016      -0.008453       0.002160       0.002356      -0.003838       0.026736      -0.013568       0.004166       0.009402              1.740757       1.818727      -0.431508       0.075719       1.832034      -0.080402       1.571510          -0.000001
           24              H       6.694283       1.846575      12.313818       0.134296       1.068731 0.82161361E+01  0.81188191E+02                                 1.731101                            1.683509      -1.045178       2.395990                    0.997841       3.421263       9.605065       0.479166       1.293584      -0.707117      -0.012752       0.017786       0.027098       0.034832      -0.011155       0.001295       0.002376       0.000241       0.025145      -0.015629       0.006684       0.008945              1.730084       1.501642      -0.172669      -0.160008       1.729492       0.219664       1.959118           0.000000
           25              H       5.709746       3.069517       9.086152       0.145762       1.188435 0.99005379E+01  0.10258613E+03                                 1.882514                            1.862588      -1.062957       2.388103                    0.996513       3.545700      10.220772       0.449852       1.314033      -0.703771       0.000167      -0.001430      -0.024384       0.024426      -0.002659      -0.001251       0.000197      -0.003504       0.027207      -0.007779      -0.001406       0.009185              1.875134       1.740445      -0.040392       0.194438       1.744372      -0.045640       2.140584           0.000000
           26              H       4.996059       2.887071      10.464389       0.154350       1.028232 0.79350109E+01  0.78391484E+02                                 1.746356                            1.693096      -1.038962       2.395754                    0.996898       3.544149      10.227792       0.457654       1.354713      -0.693110      -0.019230      -0.003502       0.014780       0.024505      -0.003566      -0.007602      -0.001433       0.012496       0.017024      -0.010865      -0.001439       0.012304              1.774933       2.323298       0.140564      -0.200627       1.561963      -0.030837       1.439538          -0.000001
           27              H      -2.209772      10.657061       7.488026       0.155723       1.026562 0.81629395E+01  0.81516226E+02                                 1.770039                            1.738740      -1.246663       2.308689                    0.993696       3.612971      10.609704       0.441626       1.388846      -0.686276      -0.001882       0.019280      -0.018351       0.026683      -0.002147       0.001408      -0.007414      -0.009832       0.000939      -0.005553      -0.005139       0.010693              1.788767       1.607706       0.063045      -0.120941       1.632438      -0.208815       2.126156           0.000001
           28              H      -1.378463       9.769157       8.473603       0.171446       0.923547 0.70278462E+01  0.68073520E+02                                 1.689113                            1.643950      -1.317915       2.284300                    0.992657       3.600493      10.651897       0.438494       1.442069      -0.675152       0.023197      -0.005582       0.009853       0.025814      -0.004299       0.003178      -0.001266       0.001357      -0.005023      -0.004309      -0.002184       0.006493              1.720711       2.219636      -0.165323       0.095794       1.437624       0.007631       1.504874          -0.000001
           29              H       0.198568       0.517483      13.774513       0.150726       1.074665 0.83249092E+01  0.82380584E+02                                 1.743285                            1.693414      -0.853495       2.489387                    0.998856       3.329089       9.296308       0.479162       1.291749      -0.708685       0.003148       0.021317       0.012505       0.024914       0.002676       0.001769       0.004809      -0.010610      -0.012069      -0.006046      -0.003780       0.009826              1.770011       1.546455       0.125825       0.201285       1.708145       0.273786       2.055433           0.000002
           30              H      -1.786259      10.221402      13.197303       0.147638       0.898352 0.66556678E+01  0.63342182E+02                                 1.633271                            1.580134      -1.019441       2.410488                    0.996071       3.538740      10.241889       0.457485       1.406784      -0.682084       0.018823      -0.013455      -0.001493       0.023186      -0.003630      -0.001135      -0.001015       0.007578      -0.002593      -0.005244      -0.000506       0.005750              1.663626       1.942302      -0.353086       0.028170       1.491361      -0.029445       1.557215          -0.000001
           31              H      -0.429570       1.888593      20.787420       0.119487       0.955786 0.72702295E+01  0.70896619E+02                                 1.700344                            1.654734      -1.279513       2.277238                    0.993535       3.789032      11.183336       0.444723       1.412341      -0.679866       0.017758       0.020714       0.013874       0.030609       0.010107       0.007141      -0.003071      -0.003000       0.020822      -0.016098       0.005483       0.010616              1.714100       1.782881       0.361150       0.178351       1.747137       0.139042       1.612281           0.000000
           32              H       3.025209       9.581183      21.164374       0.125706       1.038049 0.80457540E+01  0.78917167E+02                                 1.684499                            1.656137      -0.864907       2.473665                    0.999393       3.379802       9.386574       0.488477       1.278372      -0.710757      -0.012120      -0.022542       0.019243       0.032021       0.009237       0.002947      -0.004357      -0.010975       0.019180      -0.014993       0.005222       0.009772              1.674221       1.589597       0.217917      -0.088979       1.760641      -0.209975       1.672426           0.000001
           33              H       5.833244       0.348306      17.610801       0.137608       0.909394 0.67003767E+01  0.63508673E+02                                 1.606241                            1.559713      -0.972772       2.434557                    0.998200       3.415186       9.680860       0.474625       1.361513      -0.691646      -0.007552       0.001741      -0.034559       0.035417       0.008495       0.005141      -0.003632      -0.011917       0.017441      -0.015142       0.006750       0.008392              1.621597       1.457957       0.066848       0.151042       1.364217       0.030974       2.042616           0.000001
           34              H       7.588898       2.155075      17.379132       0.153314       1.033589 0.78831359E+01  0.77302774E+02                                 1.723606                            1.667221      -0.883179       2.479059                    0.998406       3.365431       9.494865       0.472380       1.322266      -0.701370       0.001680      -0.011888      -0.023213       0.026134       0.001713      -0.002904       0.003308      -0.002820       0.011198      -0.005874      -0.000041       0.005914              1.746645       1.563601      -0.163149      -0.233115       1.617625       0.242083       2.058709           0.000002
           35              H       0.004504       2.826255      18.686689       0.154827       1.055295 0.81837088E+01  0.81442523E+02                                 1.768902                            1.713779      -1.175170       2.331301                    0.996139       3.593804      10.395747       0.457314       1.345831      -0.694524       0.018252       0.006544       0.012429       0.023031       0.006259       0.000142      -0.002034      -0.001206       0.001480      -0.006837       0.000449       0.006388              1.789415       2.120945       0.208818       0.304994       1.651262       0.087603       1.596038           0.000002
           36              H       7.816976       0.634691      22.868518       0.149964       0.914735 0.67940913E+01  0.65111751E+02                                 1.663074                            1.603887      -1.103756       2.370613                    0.995250       3.605799      10.534944       0.450123       1.419866      -0.679268       0.020915       0.013760       0.002473       0.025157       0.006619       0.000368       0.000632       0.001710      -0.006379      -0.005626      -0.002159       0.007786              1.705072       2.085363       0.213094       0.200468       1.382765       0.067974       1.647089          -0.000001
           37              H       4.414706      10.391685      23.056995       0.141285       1.169029 0.94400284E+01  0.96223428E+02                                 1.828172                            1.791542      -0.973286       2.423861                    0.997648       3.463872       9.759097       0.471288       1.275005      -0.712289      -0.003958      -0.021007       0.006483       0.022338       0.001452       0.001331      -0.004469      -0.014547      -0.010364      -0.006994      -0.003504       0.010498              1.834300       1.598245      -0.098309       0.045580       2.001413      -0.212711       1.903241          -0.000001
           38              H       1.619984       9.584500      17.991681       0.151749       0.906328 0.68415436E+01  0.66273816E+02                                 1.701031                            1.645597      -1.543110       2.164814                    0.990676       3.887397      11.759058       0.425985       1.484309      -0.665760      -0.014105       0.011707      -0.015291       0.023871       0.000934       0.003444      -0.004071       0.000915      -0.000926      -0.005921       0.001146       0.004775              1.737860       1.933363      -0.214946       0.384577       1.484048      -0.136575       1.796168           0.000001
           39              H       1.671601       8.777314      19.338505       0.155670       0.923563 0.70601259E+01  0.68442699E+02                                 1.683571                            1.643070      -1.281744       2.290361                    0.993322       3.672228      10.857267       0.440616       1.433941      -0.676323      -0.013193      -0.006734       0.017255       0.022741       0.003593      -0.001643      -0.001200       0.001707       0.017213      -0.006563       0.000092       0.006470              1.702795       1.842611       0.213341      -0.328634       1.579970      -0.178501       1.685803           0.000001
           40              H       2.738381       9.800118      28.008438       0.127706       0.979380 0.74125271E+01  0.70661176E+02                                 1.571893                            1.550738      -0.785135       2.510023                    0.999857       3.188823       8.504544       0.528141       1.216584      -0.725420       0.007481      -0.007985      -0.031331       0.033187      -0.007390      -0.001426       0.000264      -0.010674       0.034335      -0.014889       0.003298       0.011590              1.566073       1.466244      -0.080357      -0.149769       1.396636       0.070912       1.835339          -0.000004
           41              H       3.419730       1.241739      30.509682       0.113132       0.974218 0.73628990E+01  0.72046323E+02                                 1.719900                            1.661969      -1.291427       2.262492                    0.993811       3.871552      11.455963       0.444954       1.406787      -0.680363      -0.017104       0.021984       0.003005       0.028016      -0.008453      -0.002160      -0.002356      -0.003838       0.026736      -0.013568       0.004166       0.009402              1.740757       1.818727      -0.431508      -0.075719       1.832033       0.080402       1.571509          -0.000004
           42              H       2.970224       9.210762      31.946818       0.134295       1.068730 0.82161293E+01  0.81188087E+02                                 1.731099                            1.683507      -1.045178       2.395990                    0.997841       3.421260       9.605047       0.479167       1.293582      -0.707117       0.012752      -0.017786       0.027098       0.034832      -0.011155      -0.001295      -0.002376       0.000241       0.025145      -0.015629       0.006684       0.008945              1.730082       1.501640      -0.172668       0.160008       1.729490      -0.219664       1.959116          -0.000004
           43              H       3.954761       7.987820      28.719152       0.145763       1.188434 0.99005210E+01  0.10258592E+03                                 1.882512                            1.862587      -1.062954       2.388105                    0.996513       3.545698      10.220766       0.449852       1.314033      -0.703771      -0.000167       0.001431      -0.024384       0.024426      -0.002659       0.001251      -0.000197      -0.003504       0.027207      -0.007779      -0.001406       0.009185              1.875132       1.740444      -0.040392      -0.194437       1.744371       0.045640       2.140582          -0.000007
           44              H       4.668448       8.170266      30.097389       0.154350       1.028233 0.79350160E+01  0.78391541E+02                                 1.746356                            1.693097      -1.038964       2.395753                    0.996898       3.544149      10.227790       0.457655       1.354712      -0.693110       0.019230       0.003502       0.014780       0.024505      -0.003566       0.007602       0.001433       0.012496       0.017024      -0.010865      -0.001439       0.012304              1.774933       2.323298       0.140564       0.200627       1.561963       0.030837       1.439538          -0.000004
           45              H       3.741879       0.400276      27.121026       0.155724       1.026561 0.81629266E+01  0.81516064E+02                                 1.770037                            1.738739      -1.246662       2.308690                    0.993697       3.612968      10.609693       0.441626       1.388846      -0.686276       0.001882      -0.019280      -0.018351       0.026683      -0.002147      -0.001408       0.007414      -0.009832       0.000939      -0.005553      -0.005139       0.010693              1.788765       1.607704       0.063045       0.120941       1.632437       0.208815       2.126154          -0.000003
           46              H       2.910570       1.288180      28.106603       0.171446       0.923546 0.70278378E+01  0.68073423E+02                                 1.689113                            1.643949      -1.317915       2.284300                    0.992657       3.600491      10.651892       0.438494       1.442070      -0.675152      -0.023197       0.005582       0.009853       0.025814      -0.004299      -0.003178       0.001266       0.001357      -0.005023      -0.004309      -0.002184       0.006493              1.720711       2.219635      -0.165322      -0.095794       1.437623      -0.007631       1.504874          -0.000004
           47              H       1.333539      10.539854      33.407513       0.150726       1.074665 0.83249026E+01  0.82380490E+02                                 1.743283                            1.693412      -0.853494       2.489388                    0.998856       3.329088       9.296299       0.479163       1.291747      -0.708685      -0.003148      -0.021317       0.012505       0.024914       0.002676      -0.001769      -0.004809      -0.010610      -0.012069      -0.006046      -0.003780       0.009826              1.770009       1.546454       0.125825      -0.201284       1.708143      -0.273785       2.055431          -0.000002
           48              H       3.318366       0.835935      32.830303       0.147638       0.898353 0.66556721E+01  0.63342231E+02                                 1.633271                            1.580134      -1.019442       2.410487                    0.996071       3.538741      10.241892       0.457485       1.406784      -0.682084      -0.018823       0.013455      -0.001494       0.023186      -0.003630       0.001135       0.001015       0.007578      -0.002593      -0.005244      -0.000506       0.005750              1.663626       1.942303      -0.353086      -0.028171       1.491361       0.029445       1.557215          -0.000003
           49              H       3.636630       1.888593      38.111580       0.119486       0.955787 0.72702332E+01  0.70896664E+02                                 1.700345                            1.654735      -1.279513       2.277237                    0.993535       3.789033      11.183340       0.444722       1.412341      -0.679865       0.017758       0.020715      -0.013873       0.030609       0.010107      -0.007141       0.003071      -0.003000       0.020822      -0.016098       0.005483       0.010616              1.714100       1.782882       0.361151      -0.178351       1.747137      -0.139042       1.612282           0.000001
           50              H      -1.040991       9.581183      37.734626       0.125706       1.038050 0.80457604E+01  0.78917250E+02                                 1.684501                            1.656138      -0.864907       2.473665                    0.999393       3.379803       9.386580       0.488477       1.278372      -0.710757      -0.012120      -0.022542      -0.019243       0.032020       0.009237      -0.002947       0.004357      -0.010975       0.019180      -0.014993       0.005222       0.009771              1.674222       1.589598       0.217918       0.088979       1.760642       0.209975       1.672427           0.000002
           51              H       1.767044       0.348306       2.022199       0.137608       0.909394 0.67003801E+01  0.63508715E+02                                 1.606242                            1.559714      -0.972774       2.434556                    0.998199       3.415187       9.680864       0.474625       1.361513      -0.691646      -0.007552       0.001741       0.034559       0.035417       0.008495      -0.005141       0.003632      -0.011917       0.017441      -0.015142       0.006750       0.008392              1.621597       1.457957       0.066848      -0.151042       1.364217      -0.030974       2.042617           0.000001
           52              H       3.522698       2.155075       2.253868       0.153313       1.033589 0.78831438E+01  0.77302880E+02                                 1.723608                            1.667223      -0.883179       2.479059                    0.998406       3.365433       9.494876       0.472379       1.322267      -0.701370       0.001680      -0.011888       0.023213       0.026134       0.001713       0.002904      -0.003308      -0.002820       0.011198      -0.005874      -0.000041       0.005915              1.746647       1.563602      -0.163149       0.233116       1.617627      -0.242083       2.058711           0.000003
           53              H       4.070704       2.826255       0.946311       0.154826       1.055295 0.81837084E+01  0.81442529E+02                                 1.768903                            1.713780      -1.175169       2.331302                    0.996139       3.593805      10.395755       0.457313       1.345833      -0.694523       0.018252       0.006544      -0.012429       0.023031       0.006259      -0.000142       0.002034      -0.001206       0.001480      -0.006837       0.000449       0.006388              1.789416       2.120946       0.208818      -0.304995       1.651263      -0.087603       1.596039           0.000002
           54              H       3.750776       0.634691      36.030482       0.149964       0.914734 0.67940888E+01  0.65111727E+02                                 1.663074                            1.603887      -1.103757       2.370613                    0.995250       3.605799      10.534947       0.450122       1.419867      -0.679268       0.020915       0.013760      -0.002473       0.025157       0.006619      -0.000368      -0.000632       0.001710      -0.006379      -0.005626      -0.002159       0.007786              1.705073       2.085363       0.213094      -0.200468       1.382765      -0.067974       1.647090          -0.000001
           55              H       0.348506      10.391685      35.842005       0.141284       1.169031 0.94400411E+01  0.96223574E+02                                 1.828172                            1.791542      -0.973288       2.423860                    0.997648       3.463874       9.759098       0.471289       1.275003      -0.712289      -0.003958      -0.021007      -0.006483       0.022338       0.001452      -0.001331       0.004469      -0.014547      -0.010364      -0.006994      -0.003504       0.010498              1.834300       1.598245      -0.098309      -0.045580       2.001413       0.212711       1.903241           0.000000
           56              H       5.686184       9.584500       1.641319       0.151749       0.906328 0.68415467E+01  0.66273850E+02                                 1.701031                            1.645597      -1.543109       2.164815                    0.990676       3.887397      11.759056       0.425985       1.484309      -0.665760      -0.014105       0.011707       0.015291       0.023871       0.000934      -0.003444       0.004071       0.000915      -0.000926      -0.005921       0.001146       0.004775              1.737860       1.933363      -0.214946      -0.384577       1.484048       0.136575       1.796168           0.000001
           57              H       5.737801       8.777314       0.294495       0.155670       0.923563 0.70601259E+01  0.68442699E+02                                 1.683571                            1.643070      -1.281744       2.290362                    0.993322       3.672228      10.857267       0.440616       1.433941      -0.676323      -0.013193      -0.006734      -0.017255       0.022741       0.003593       0.001643       0.001200       0.001707       0.017213      -0.006563       0.000092       0.006470              1.702795       1.842611       0.213341       0.328634       1.579970       0.178501       1.685803           0.000001
           58              H      -1.327819       9.800118      30.890562       0.127705       0.979380 0.74125248E+01  0.70661136E+02                                 1.571892                            1.550737      -0.785136       2.510023                    0.999857       3.188822       8.504535       0.528141       1.216582      -0.725421       0.007481      -0.007985       0.031331       0.033187      -0.007390       0.001426      -0.000264      -0.010674       0.034335      -0.014889       0.003298       0.011590              1.566072       1.466243      -0.080357       0.149769       1.396635      -0.070912       1.835337          -0.000004
           59              H       7.485930       1.241739      28.389318       0.113132       0.974219 0.73629071E+01  0.72046422E+02                                 1.719901                            1.661970      -1.291428       2.262491                    0.993811       3.871554      11.455970       0.444954       1.406787      -0.680363      -0.017104       0.021984      -0.003005       0.028016      -0.008453       0.002160       0.002356      -0.003838       0.026736      -0.013568       0.004166       0.009402              1.740757       1.818728      -0.431508       0.075719       1.832034      -0.080402       1.571510          -0.000004
           60              H      -1.095976       9.210762      26.952182       0.134296       1.068731 0.82161345E+01  0.81188157E+02                                 1.731100                            1.683508      -1.045178       2.395990                    0.997841       3.421262       9.605056       0.479167       1.293582      -0.707117       0.012752      -0.017786      -0.027098       0.034832      -0.011155       0.001295       0.002376       0.000241       0.025145      -0.015629       0.006684       0.008945              1.730083       1.501641      -0.172669      -0.160008       1.729491       0.219664       1.959117          -0.000005
           61              H      -0.111439       7.987820      30.179848       0.145763       1.188431 0.99004963E+01  0.10258558E+03                                 1.882509                            1.862584      -1.062954       2.388105                    0.996513       3.545693      10.220743       0.449853       1.314032      -0.703771      -0.000167       0.001431       0.024384       0.024427      -0.002659      -0.001251       0.000197      -0.003504       0.027208      -0.007779      -0.001406       0.009185              1.875129       1.740441      -0.040392       0.194437       1.744368      -0.045640       2.140578          -0.000006
           62              H       0.602248       8.170266      28.801611       0.154350       1.028233 0.79350126E+01  0.78391502E+02                                 1.746356                            1.693096      -1.038963       2.395754                    0.996898       3.544149      10.227791       0.457654       1.354712      -0.693110       0.019230       0.003502      -0.014780       0.024505      -0.003566      -0.007602      -0.001433       0.012496       0.017024      -0.010865      -0.001439       0.012304              1.774933       2.323298       0.140564      -0.200626       1.561963      -0.030837       1.439537          -0.000005
           63              H       7.808079       0.400276      31.777974       0.155723       1.026562 0.81629409E+01  0.81516243E+02                                 1.770039                            1.738740      -1.246663       2.308689                    0.993696       3.612971      10.609704       0.441626       1.388846      -0.686276       0.001882      -0.019280       0.018351       0.026683      -0.002147       0.001408      -0.007414      -0.009832       0.000939      -0.005553      -0.005139       0.010693              1.788767       1.607706       0.063045      -0.120941       1.632438      -0.208815       2.126156          -0.000003
           64              H       6.976770       1.288180      30.792397       0.171446       0.923547 0.70278430E+01  0.68073483E+02                                 1.689113                            1.643950      -1.317915       2.284300                    0.992657       3.600492      10.651894       0.438494       1.442069      -0.675152      -0.023197       0.005582      -0.009853       0.025814      -0.004299       0.003178      -0.001266       0.001357      -0.005023      -0.004309      -0.002184       0.006493              1.720711       2.219635      -0.165323       0.095794       1.437624       0.007631       1.504874          -0.000004
           65              H       5.399739      10.539854      25.491487       0.150724       1.074667 0.83249255E+01  0.82380789E+02                                 1.743287                            1.693416      -0.853497       2.489386                    0.998856       3.329092       9.296320       0.479162       1.291750      -0.708685      -0.003148      -0.021317      -0.012505       0.024914       0.002676       0.001769       0.004809      -0.010610      -0.012069      -0.006046      -0.003780       0.009826              1.770014       1.546457       0.125825       0.201285       1.708147       0.273786       2.055436          -0.000003
           66              H       7.384566       0.835935      26.068697       0.147638       0.898353 0.66556766E+01  0.63342283E+02                                 1.633272                            1.580135      -1.019441       2.410487                    0.996071       3.538742      10.241895       0.457485       1.406784      -0.682084      -0.018823       0.013455       0.001493       0.023186      -0.003630      -0.001135      -0.001015       0.007578      -0.002593      -0.005245      -0.000506       0.005750              1.663627       1.942303      -0.353086       0.028170       1.491361      -0.029445       1.557215          -0.000004
           67              H      -2.104523       9.168744      18.478580       0.119486       0.955787 0.72702384E+01  0.70896725E+02                                 1.700345                            1.654735      -1.279514       2.277237                    0.993535       3.789035      11.183346       0.444722       1.412341      -0.679866      -0.017758      -0.020714      -0.013873       0.030609       0.010107       0.007141      -0.003071      -0.003000       0.020823      -0.016098       0.005483       0.010616              1.714101       1.782882       0.361151       0.178351       1.747138       0.139042       1.612282           0.000001
           68              H       2.573098       1.476154      18.101626       0.125706       1.038052 0.80457833E+01  0.78917524E+02                                 1.684502                            1.656140      -0.864910       2.473663                    0.999393       3.379807       9.386591       0.488477       1.278371      -0.710757       0.012120       0.022542      -0.019243       0.032020       0.009237       0.002947      -0.004357      -0.010975       0.019180      -0.014993       0.005222       0.009772              1.674224       1.589600       0.217918      -0.088979       1.760644      -0.209975       1.672429           0.000003
           69              H      -0.234937      10.709031      21.655199       0.137608       0.909393 0.67003681E+01  0.63508567E+02                                 1.606240                            1.559712      -0.972771       2.434557                    0.998200       3.415183       9.680847       0.474625       1.361512      -0.691646       0.007552      -0.001741       0.034559       0.035417       0.008495       0.005141      -0.003632      -0.011917       0.017441      -0.015142       0.006750       0.008392              1.621595       1.457955       0.066848       0.151042       1.364216       0.030974       2.042614          -0.000000
           70              H      -1.990591       8.902262      21.886868       0.153313       1.033590 0.78831493E+01  0.77302968E+02                                 1.723611                            1.667225      -0.883180       2.479059                    0.998406       3.365435       9.494892       0.472378       1.322270      -0.701369      -0.001680       0.011888       0.023213       0.026134       0.001713      -0.002904       0.003308      -0.002819       0.011198      -0.005874      -0.000041       0.005915              1.746650       1.563605      -0.163150      -0.233116       1.617629       0.242084       2.058715          -0.000001
           71              H       5.593803       8.231082      20.579311       0.154826       1.055295 0.81837100E+01  0.81442566E+02                                 1.768905                            1.713781      -1.175167       2.331302                    0.996139       3.593806      10.395766       0.457312       1.345835      -0.694523      -0.018252      -0.006544      -0.012429       0.023031       0.006259       0.000142      -0.002034      -0.001206       0.001480      -0.006837       0.000449       0.006388              1.789418       2.120949       0.208819       0.304995       1.651265       0.087604       1.596041           0.000001
           72              H      -2.218669      10.422646      16.397482       0.149963       0.914735 0.67940925E+01  0.65111766E+02                                 1.663075                            1.603887      -1.103757       2.370613                    0.995250       3.605800      10.534948       0.450122       1.419866      -0.679268      -0.020915      -0.013760      -0.002473       0.025157       0.006619       0.000368       0.000632       0.001710      -0.006379      -0.005626      -0.002159       0.007786              1.705073       2.085364       0.213094       0.200469       1.382765       0.067974       1.647090           0.000000
           73              H       1.183601       0.665652      16.209005       0.141283       1.169030 0.94400319E+01  0.96223427E+02                                 1.828169                            1.791539      -0.973289       2.423860                    0.997648       3.463872       9.759080       0.471290       1.275001      -0.712290       0.003958       0.021007      -0.006483       0.022338       0.001452       0.001331      -0.004469      -0.014547      -0.010365      -0.006994      -0.003504       0.010498              1.834297       1.598243      -0.098309       0.045580       2.001410      -0.212710       1.903238           0.000003
           74              H       3.978323       1.472837      21.274319       0.151749       0.906328 0.68415467E+01  0.66273851E+02                                 1.701031                            1.645597      -1.543110       2.164814                    0.990676       3.887397      11.759056       0.425985       1.484309      -0.665760       0.014105      -0.011707       0.015291       0.023871       0.000934       0.003444      -0.004071       0.000915      -0.000926      -0.005921       0.001146       0.004775              1.737860       1.933363      -0.214946       0.384577       1.484048      -0.136575       1.796168           0.000000
           75              H       3.926706       2.280023      19.927495       0.155670       0.923564 0.70601372E+01  0.68442835E+02                                 1.683572                            1.643071      -1.281745       2.290361                    0.993322       3.672231      10.857277       0.440616       1.433940      -0.676323       0.013193       0.006734      -0.017255       0.022741       0.003594      -0.001643      -0.001200       0.001707       0.017213      -0.006563       0.000093       0.006470              1.702796       1.842613       0.213341      -0.328634       1.579971      -0.178501       1.685804           0.000001
           76              H       2.859926       1.257219      11.257562       0.127705       0.979382 0.74125439E+01  0.70661382E+02                                 1.571896                            1.550741      -0.785136       2.510023                    0.999857       3.188826       8.504557       0.528140       1.216585      -0.725420      -0.007481       0.007985       0.031331       0.033187      -0.007390      -0.001426       0.000264      -0.010674       0.034335      -0.014889       0.003298       0.011590              1.566076       1.466246      -0.080357      -0.149770       1.396638       0.070912       1.835342           0.000001
           77              H       2.178577       9.815598       8.756318       0.113132       0.974219 0.73629063E+01  0.72046413E+02                                 1.719901                            1.661970      -1.291428       2.262492                    0.993811       3.871554      11.455971       0.444954       1.406787      -0.680363       0.017104      -0.021984      -0.003005       0.028016      -0.008453      -0.002160      -0.002356      -0.003838       0.026736      -0.013568       0.004166       0.009402              1.740757       1.818728      -0.431508      -0.075719       1.832034       0.080402       1.571510          -0.000001
           78              H       2.628083       1.846575       7.319182       0.134296       1.068732 0.82161461E+01  0.81188289E+02                                 1.731100                            1.683508      -1.045179       2.395989                    0.997841       3.421264       9.605058       0.479168       1.293580      -0.707118      -0.012752       0.017786      -0.027098       0.034832      -0.011155      -0.001295      -0.002376       0.000241       0.025145      -0.015629       0.006684       0.008945              1.730083       1.501641      -0.172669       0.160008       1.729491      -0.219664       1.959117           0.000001
           79              H       1.643546       3.069517      10.546848       0.145762       1.188434 0.99005210E+01  0.10258592E+03                                 1.882513                            1.862588      -1.062954       2.388105                    0.996513       3.545698      10.220768       0.449852       1.314034      -0.703771       0.000167      -0.001430       0.024384       0.024427      -0.002659       0.001251      -0.000198      -0.003504       0.027207      -0.007779      -0.001406       0.009185              1.875133       1.740444      -0.040392      -0.194438       1.744371       0.045640       2.140583          -0.000000
           80              H       0.929859       2.887071       9.168611       0.154349       1.028233 0.79350178E+01  0.78391565E+02                                 1.746357                            1.693097      -1.038964       2.395753                    0.996898       3.544150      10.227794       0.457654       1.354712      -0.693110      -0.019230      -0.003502      -0.014780       0.024505      -0.003566       0.007602       0.001433       0.012496       0.017024      -0.010865      -0.001439       0.012304              1.774934       2.323299       0.140564       0.200627       1.561964       0.030837       1.439538          -0.000001
           81              H       1.856428      10.657061      12.144974       0.155723       1.026561 0.81629335E+01  0.81516153E+02                                 1.770038                            1.738740      -1.246662       2.308689                    0.993696       3.612970      10.609701       0.441626       1.388846      -0.686276      -0.001882       0.019280       0.018351       0.026683      -0.002147      -0.001408       0.007414      -0.009832       0.000939      -0.005553      -0.005139       0.010693              1.788766       1.607705       0.063045       0.120941       1.632438       0.208815       2.126155           0.000000
           82              H       2.687737       9.769157      11.159397       0.171446       0.923546 0.70278394E+01  0.68073438E+02                                 1.689113                            1.643949      -1.317914       2.284300                    0.992657       3.600491      10.651890       0.438494       1.442069      -0.675152       0.023197      -0.005582      -0.009853       0.025814      -0.004299      -0.003178       0.001266       0.001357      -0.005023      -0.004309      -0.002184       0.006493              1.720711       2.219635      -0.165322      -0.095794       1.437623      -0.007631       1.504874          -0.000001
           83              H       4.264768       0.517483       5.858487       0.150725       1.074668 0.83249343E+01  0.82380890E+02                                 1.743287                            1.693416      -0.853498       2.489386                    0.998856       3.329093       9.296321       0.479162       1.291748      -0.708685       0.003148       0.021317      -0.012505       0.024914       0.002676      -0.001769      -0.004809      -0.010610      -0.012069      -0.006046      -0.003780       0.009826              1.770014       1.546457       0.125825      -0.201285       1.708147      -0.273786       2.055436           0.000003
           84              H       2.279941      10.221402       6.435697       0.147638       0.898353 0.66556761E+01  0.63342277E+02                                 1.633271                            1.580135      -1.019441       2.410487                    0.996071       3.538742      10.241894       0.457486       1.406783      -0.682084       0.018823      -0.013455       0.001494       0.023186      -0.003630       0.001135       0.001015       0.007578      -0.002593      -0.005244      -0.000506       0.005750              1.663626       1.942303      -0.353086      -0.028170       1.491361       0.029445       1.557215          -0.000001
           85              C       2.838481       9.753677      38.710386       0.180887      29.061813 0.40293004E+03  0.93160057E+04                                 8.488317                            6.909646      -0.187617       1.960508                    0.999577      26.078425      74.909815       0.596201       0.444338      -1.044666      -0.015778      -0.036368      -0.030688       0.050133       0.030078       0.007895       0.029947      -0.049626       0.031134      -0.044909      -0.009913       0.054823              9.401749       7.121144       2.939049      -0.642074      11.146414       1.826470       9.937688           0.000003
           86              C       2.510739       9.821127       0.783357      -0.236939      31.332731 0.50021738E+03  0.12253868E+05                                 8.746415                            7.567335      -0.209177       1.900007                    0.997033      31.454592      94.152008       0.582416       0.429298      -1.049745      -0.002287      -0.005861       0.008528       0.010598      -0.000341       0.000102      -0.020928       0.006783      -0.032068      -0.026230       0.008724       0.017507              9.290610       7.492493       2.094900      -0.397480       8.177370       1.922113      12.201968           0.000008
           87              C       2.989906      10.849459       1.583598       0.185725      30.093364 0.40465720E+03  0.93713371E+04                                 8.745351                            6.946781      -0.266476       1.938135                    0.999477      26.095441      75.161419       0.591399       0.447210      -1.042385      -0.001814      -0.003090       0.048937       0.049068       0.008110      -0.016024      -0.000134      -0.009131       0.121364      -0.032258      -0.011984       0.044243             10.011422       7.148007       2.106509      -1.063096       7.824110      -0.659140      15.062150           0.000008
           88              C       6.314308       0.782859       1.005602      -0.249031      31.208373 0.47954124E+03  0.11578838E+05                                 8.600913                            7.319444       0.030202       1.982826                    0.997473      30.824279      90.442646       0.605488       0.418949      -1.060292       0.004212       0.000263       0.009375       0.010281      -0.005855       0.020802       0.018726      -0.016467      -0.020173      -0.033688       0.008586       0.025102              9.263739       7.782710       2.547809      -2.384399       8.345553      -1.894887      11.662953           0.000009
           89              C       6.622249       0.748582      38.922815       0.178104      29.311699 0.41129041E+03  0.95471887E+04                                 8.534212                            6.965829      -0.151842       1.970913                    0.999654      26.134522      74.936360       0.596418       0.442413      -1.047011       0.027311       0.033514      -0.021948       0.048485       0.042887      -0.020774      -0.019013      -0.034714       0.000046      -0.047379      -0.011666       0.059045              9.530766       7.927858       3.723050      -1.969370      10.463788      -1.807999      10.200652           0.000005
           90              C       3.618270      10.747732      38.149275      -0.247367      30.757784 0.47682575E+03  0.11475355E+05                                 8.464391                            7.265980       0.134970       2.021136                    0.997517      30.374967      88.432993       0.612971       0.415202      -1.064674      -0.001700       0.002450      -0.006868       0.007488      -0.018227      -0.001479      -0.002511       0.010787       0.078341      -0.032209       0.005947       0.026262              9.027949       7.929278       3.680498      -0.764243      10.491593      -0.135734       8.662977           0.000009
           91              C       2.324304       8.587128      37.895224      -0.380855      31.371058 0.46995092E+03  0.11304617E+05                                 8.666747                            7.163254      -0.243555       1.908716                    0.995596      31.158611      91.635172       0.621875       0.409449      -1.065021       0.035660       0.026759       0.026081       0.051651       0.023085      -0.007028       0.002432      -0.019896       0.069748      -0.037616       0.013210       0.024407              9.692693       8.956172      -1.663683       0.104388      12.549728       2.116570       7.572179           0.000003
           92              C       3.345412       7.481394      37.754652       0.668838      20.406506 0.24362678E+03  0.50042445E+04                                 6.980566                            5.594175       0.015858       2.073528                    0.999781      21.370088      59.286013       0.619034       0.481702      -1.016182       0.008567      -0.001152      -0.011413       0.014318       0.082669       0.012844       0.006065       0.019943      -0.119588      -0.064025      -0.040463       0.104488              7.769225       6.517498      -3.675752      -0.724480       9.671023       0.647775       7.119155           0.000002
           93              C       2.715114      10.820710       3.064319      -0.395929      33.399442 0.49507576E+03  0.12072034E+05                                 9.060358                            7.351514      -0.407711       1.854471                    0.996761      31.836930      94.446712       0.613598       0.409367      -1.064459       0.017089      -0.006715      -0.045041       0.048639       0.028595      -0.006804       0.008874      -0.029446       0.010453      -0.036633       0.005584       0.031049             10.467741       9.921070      -1.435860       0.448214       6.795591      -1.399979      14.686562           0.000007
           94              C       3.812240       9.993621       3.719276       0.659497      19.409053 0.24910289E+03  0.51803274E+04                                 6.856430                            5.736290      -0.148490       2.014142                    0.999638      22.210590      63.391277       0.594584       0.495353      -1.002273       0.011652      -0.005284       0.007488       0.014825      -0.001954      -0.049572      -0.001325       0.036949       0.193739      -0.051173      -0.037406       0.088579              7.488790       8.841026      -0.868064       3.068884       6.566846      -1.017499       7.058497           0.000002
           95              C       7.448062       1.857633      38.288277      -0.391825      32.138012 0.50280790E+03  0.12294081E+05                                 8.789455                            7.390397      -0.472156       1.842934                    0.995701      31.518333      93.279606       0.614961       0.407347      -1.066998      -0.031057      -0.031869       0.016224       0.047365       0.019147      -0.008184       0.003854      -0.013097       0.030728      -0.027461       0.011628       0.015833              9.787733      10.404651      -0.007252      -0.185740      10.621139      -2.732457       8.337409           0.000003
           96              C       6.575890       2.902551      37.627037       0.702763      19.891330 0.23277136E+03  0.47578725E+04                                 6.956371                            5.552913      -0.066809       2.051859                    0.999690      21.409231      60.518603       0.603225       0.496756      -1.001870      -0.021952       0.013663      -0.005009       0.026337       0.082040      -0.004437       0.009973       0.051537      -0.157694      -0.067395      -0.044912       0.112307              7.712948       6.189529      -2.857577       0.092535       8.204585      -0.522908       8.744729           0.000002
           97              C       6.689958       1.762540      10.304576       0.179172      30.194866 0.40252143E+03  0.92811959E+04                                 8.663535                            6.856265      -0.135886       1.978874                    0.999660      25.859407      73.582043       0.606560       0.437943      -1.051057      -0.034671       0.037274      -0.009588       0.051801      -0.046499       0.004100      -0.007266      -0.037604      -0.023803      -0.046201      -0.009018       0.055219              9.885885       7.798319      -4.373993       0.403075      12.767863      -0.422663       9.091473          -0.000001
           98              C       7.141566       0.998478       9.240860      -0.256962      31.218874 0.47805191E+03  0.11508500E+05                                 8.557307                            7.280003       0.178014       2.024727                    0.998913      30.680236      89.240757       0.611988       0.415738      -1.064679      -0.005299      -0.003284      -0.003725       0.007262       0.015753       0.009114      -0.018531       0.012435       0.090106      -0.038108       0.001713       0.036395              9.226960       8.188211      -3.722807      -0.639653      10.790069       1.831738       8.702600           0.000002
           99              C       5.371626      10.918015       9.432871       0.186698      29.939630 0.39850376E+03  0.91771837E+04                                 8.651775                            6.848380      -0.186480       1.964640                    0.999460      25.798673      73.668569       0.602635       0.441341      -1.047697       0.015245      -0.030799      -0.039046       0.052015      -0.023397      -0.016596       0.028741      -0.021029       0.076823      -0.038521      -0.014479       0.053000              9.865884       7.356418      -3.144948      -0.778810       9.904708       2.612569      12.336527          -0.000002
          100              C      -2.429311      10.557545      10.732968      -0.247511      33.058659 0.49885719E+03  0.12187343E+05                                 9.009119                            7.503465      -0.094684       1.937498                    0.998139      31.342814      93.067635       0.592372       0.423232      -1.055638       0.000320      -0.009056      -0.002270       0.009342      -0.006577       0.003857      -0.004540      -0.002346      -0.071939      -0.024796       0.005309       0.019487              9.888578       7.652634      -2.407379      -0.441908       7.602664       0.724696      14.410437          -0.000000
          101              C       7.781326       0.218935      11.815925       0.180143      31.043221 0.39286668E+03  0.89928519E+04                                 8.794276                            6.743688      -0.022261       2.014478                    0.999559      25.645036      72.419363       0.616415       0.434091      -1.054659       0.002294      -0.017170       0.047820       0.050861      -0.013618       0.014767      -0.016039      -0.003836       0.122982      -0.034256      -0.015193       0.049450             10.288766       6.935211      -2.623817       0.257772       8.511533      -2.017899      15.419555          -0.000001
          102              C       7.005481       1.354524      11.587397      -0.241812      31.211060 0.46574235E+03  0.11153669E+05                                 8.571327                            7.192653       0.059998       1.995675                    0.997974      30.438141      88.678514       0.614003       0.416547      -1.062788      -0.008092      -0.002810       0.005670       0.010272       0.004150      -0.018003       0.020738       0.005334       0.008281      -0.029426       0.003102       0.026324              9.197399       6.933545      -3.080382       1.152243      10.111010      -2.255128      10.547641          -0.000000
          103              C       5.860962       2.998750      10.039924      -0.382332      32.591785 0.47859809E+03  0.11577923E+05                                 8.918386                            7.225313      -0.456799       1.846090                    0.996308      31.493605      93.216323       0.618975       0.409047      -1.064113       0.040103      -0.033000       0.021835       0.056338      -0.014120      -0.007460      -0.001401      -0.019580       0.122276      -0.038230      -0.003305       0.041535             10.291623       9.515879      -0.469319       0.974679      15.134917       0.501728       6.224073           0.000001
          104              C       6.477088       4.302410      10.531141       0.670201      20.620082 0.24898592E+03  0.51591920E+04                                 7.121985                            5.716660      -0.097111       2.035982                    0.999742      21.728450      61.199175       0.600562       0.492200      -1.007395       0.003819       0.005859       0.013943       0.015599      -0.051299      -0.009590      -0.004128       0.106593      -0.126754      -0.056738      -0.038755       0.095493              8.026902       5.068961       2.517840       0.306950      12.313506       0.599306       6.698239          -0.000001
          105              C      -2.271444      10.088714       8.272168      -0.402369      32.166307 0.49301754E+03  0.12000250E+05                                 8.789421                            7.307694      -0.443973       1.851530                    0.996072      31.502304      93.139576       0.619510       0.406190      -1.067342      -0.030406       0.018730       0.043468       0.056257      -0.019698       0.009116      -0.014430      -0.018059       0.049522      -0.029923      -0.002176       0.032099              9.892051       9.180880       1.047365      -0.634340       9.728021       3.507863      10.767253           0.000003
          106              C       4.989195       8.903368       7.940371       0.693603      19.837036 0.23068597E+03  0.47014283E+04                                 6.918576                            5.509603       0.033748       2.085806                    0.999758      21.335287      60.086523       0.609041       0.493459      -1.004228      -0.013236      -0.011387      -0.001262       0.017505      -0.086980       0.012585      -0.013861       0.049733      -0.137821      -0.068095      -0.047437       0.115531              7.696203       6.100020       2.730831      -0.169253       7.777596       0.876651       9.210993           0.000000
          107              C       5.575373      10.809653      13.221648      -0.389881      33.387970 0.48681455E+03  0.11801813E+05                                 9.043833                            7.285053      -0.294457       1.894701                    0.996949      31.368689      92.302794       0.617999       0.408821      -1.066524      -0.018708       0.012468      -0.042075       0.047705      -0.017646       0.004703       0.006478      -0.013920       0.016466      -0.023671       0.006713       0.016958             10.514012       9.678214       0.636673      -0.185060       7.036578      -2.607915      14.827244           0.000004
          108              C       4.395285      10.075445      13.820061       0.660553      19.626349 0.25014282E+03  0.52076783E+04                                 6.915962                            5.759639      -0.142494       2.017998                    0.999582      22.173137      63.331274       0.591584       0.497318      -1.001223      -0.010031      -0.010125       0.006937       0.015851      -0.022353       0.056256      -0.040420       0.034167       0.097552      -0.053352      -0.038502       0.091854              7.562526       8.242859       1.660150      -3.007993       6.481687      -0.152384       7.963031           0.000001
          109              C       6.826026       1.303660      19.077386       0.180887      29.061811 0.40293004E+03  0.93160057E+04                                 8.488316                            6.909645      -0.187616       1.960509                    0.999577      26.078425      74.909811       0.596201       0.444338      -1.044666       0.015778       0.036368      -0.030688       0.050133       0.030079      -0.007895      -0.029947      -0.049626       0.031135      -0.044910      -0.009913       0.054823              9.401747       7.121143       2.939049       0.642075      11.146412      -1.826468       9.937687           0.000002
          110              C       7.153768       1.236210      20.416357      -0.236939      31.332738 0.50021757E+03  0.12253874E+05                                 8.746416                            7.567337      -0.209176       1.900007                    0.997033      31.454596      94.152021       0.582416       0.429298      -1.049745       0.002287       0.005861       0.008528       0.010598      -0.000341      -0.000102       0.020928       0.006783      -0.032067      -0.026231       0.008724       0.017507              9.290611       7.492494       2.094900       0.397480       8.177370      -1.922113      12.201970           0.000006
          111              C       6.674601       0.207878      21.216598       0.185725      30.093352 0.40465707E+03  0.93713333E+04                                 8.745350                            6.946781      -0.266476       1.938135                    0.999477      26.095434      75.161400       0.591399       0.447210      -1.042385       0.001814       0.003090       0.048937       0.049068       0.008110       0.016023       0.000134      -0.009131       0.121363      -0.032258      -0.011984       0.044242             10.011421       7.148005       2.106507       1.063096       7.824107       0.659138      15.062150           0.000005
          112              C       3.350199      10.274478      20.638602      -0.249031      31.208353 0.47954094E+03  0.11578829E+05                                 8.600910                            7.319442       0.030203       1.982827                    0.997473      30.824261      90.442573       0.605488       0.418949      -1.060292      -0.004212      -0.000263       0.009375       0.010281      -0.005855      -0.020802      -0.018726      -0.016467      -0.020173      -0.033688       0.008586       0.025102              9.263734       7.782707       2.547807       2.384398       8.345548       1.894886      11.662948           0.000006
          113              C       3.042258      10.308755      19.289815       0.178104      29.311695 0.41129038E+03  0.95471874E+04                                 8.534209                            6.965827      -0.151840       1.970914                    0.999654      26.134518      74.936333       0.596418       0.442413      -1.047012      -0.027311      -0.033514      -0.021949       0.048485       0.042887       0.020774       0.019013      -0.034714       0.000046      -0.047380      -0.011666       0.059045              9.530763       7.927855       3.723049       1.969369      10.463785       1.807998      10.200648           0.000005
          114              C       6.046237       0.309605      18.516275      -0.247368      30.757795 0.47682600E+03  0.11475363E+05                                 8.464395                            7.265983       0.134968       2.021135                    0.997517      30.374975      88.433038       0.612970       0.415203      -1.064674       0.001700      -0.002450      -0.006868       0.007488      -0.018227       0.001479       0.002511       0.010788       0.078340      -0.032209       0.005947       0.026262              9.027953       7.929282       3.680500       0.764244      10.491597       0.135735       8.662981           0.000009
          115              C       7.340203       2.470209      18.262224      -0.380854      31.371045 0.46995067E+03  0.11304608E+05                                 8.666744                            7.163252      -0.243554       1.908716                    0.995596      31.158602      91.635111       0.621875       0.409449      -1.065021      -0.035660      -0.026760       0.026081       0.051652       0.023084       0.007028      -0.002432      -0.019895       0.069748      -0.037616       0.013209       0.024407              9.692689       8.956168      -1.663681      -0.104389      12.549723      -2.116569       7.572175           0.000005
          116              C       6.319095       3.575943      18.121652       0.668838      20.406507 0.24362681E+03  0.50042447E+04                                 6.980562                            5.594174       0.015857       2.073528                    0.999781      21.370087      59.285987       0.619034       0.481702      -1.016182      -0.008568       0.001152      -0.011414       0.014318       0.082669      -0.012844      -0.006065       0.019943      -0.119588      -0.064025      -0.040463       0.104488              7.769221       6.517494      -3.675749       0.724479       9.671017      -0.647774       7.119152           0.000003
          117              C       6.949393       0.236627      22.697319      -0.395928      33.399383 0.49507471E+03  0.12072002E+05                                 9.060344                            7.351504      -0.407709       1.854472                    0.996761      31.836896      94.446575       0.613599       0.409367      -1.064460      -0.017089       0.006715      -0.045040       0.048639       0.028595       0.006804      -0.008874      -0.029446       0.010454      -0.036633       0.005584       0.031049             10.467723       9.921054      -1.435858      -0.448213       6.795584       1.399973      14.686531           0.000002
          118              C       5.852267       1.063716      23.352276       0.659496      19.409052 0.24910287E+03  0.51803268E+04                                 6.856429                            5.736290      -0.148488       2.014143                    0.999638      22.210590      63.391276       0.594584       0.495353      -1.002273      -0.011652       0.005284       0.007488       0.014824      -0.001954       0.049572       0.001325       0.036949       0.193738      -0.051173      -0.037406       0.088579              7.488789       8.841025      -0.868065      -3.068883       6.566847       1.017499       7.058495          -0.000001
          119              C       2.216445       9.199704      18.655277      -0.391825      32.137993 0.50280752E+03  0.12294069E+05                                 8.789449                            7.390393      -0.472155       1.842934                    0.995701      31.518315      93.279526       0.614961       0.407347      -1.066998       0.031057       0.031870       0.016224       0.047365       0.019146       0.008183      -0.003854      -0.013096       0.030729      -0.027460       0.011628       0.015832              9.787726      10.404644      -0.007252       0.185739      10.621131       2.732454       8.337403           0.000003
          120              C       3.088617       8.154786      17.994037       0.702763      19.891336 0.23277144E+03  0.47578747E+04                                 6.956372                            5.552914      -0.066811       2.051858                    0.999690      21.409237      60.518625       0.603225       0.496756      -1.001870       0.021953      -0.013663      -0.005009       0.026338       0.082040       0.004437      -0.009973       0.051537      -0.157693      -0.067395      -0.044912       0.112307              7.712949       6.189530      -2.857577      -0.092534       8.204586       0.522907       8.744731           0.000003
          121              C       2.974549       9.294797      29.937576       0.179172      30.194870 0.40252149E+03  0.92811974E+04                                 8.663536                            6.856266      -0.135887       1.978873                    0.999660      25.859409      73.582049       0.606560       0.437943      -1.051057       0.034671      -0.037274      -0.009588       0.051801      -0.046499      -0.004099       0.007266      -0.037604      -0.023803      -0.046201      -0.009018       0.055219              9.885885       7.798319      -4.373994      -0.403075      12.767863       0.422663       9.091473          -0.000005
          122              C       2.522941      10.058859      28.873860      -0.256962      31.218878 0.47805198E+03  0.11508502E+05                                 8.557308                            7.280004       0.178014       2.024727                    0.998913      30.680237      89.240767       0.611988       0.415738      -1.064679       0.005299       0.003284      -0.003725       0.007262       0.015753      -0.009114       0.018531       0.012435       0.090106      -0.038108       0.001713       0.036395              9.226961       8.188213      -3.722808       0.639654      10.790071      -1.831738       8.702601          -0.000006
          123              C       4.292881       0.139322      29.065871       0.186698      29.939619 0.39850359E+03  0.91771789E+04                                 8.651773                            6.848379      -0.186481       1.964640                    0.999460      25.798667      73.668551       0.602635       0.441341      -1.047697      -0.015245       0.030799      -0.039046       0.052015      -0.023397       0.016596      -0.028740      -0.021029       0.076822      -0.038520      -0.014479       0.052999              9.865883       7.356417      -3.144948       0.778809       9.904707      -2.612568      12.336524          -0.000006
          124              C       3.961418       0.499792      30.365968      -0.247511      33.058651 0.49885706E+03  0.12187339E+05                                 9.009118                            7.503464      -0.094685       1.937498                    0.998139      31.342808      93.067614       0.592372       0.423232      -1.055638      -0.000320       0.009056      -0.002270       0.009342      -0.006577      -0.003857       0.004540      -0.002346      -0.071939      -0.024796       0.005309       0.019487              9.888577       7.652633      -2.407378       0.441907       7.602663      -0.724696      14.410436          -0.000006
          125              C       1.883181      10.838402      31.448925       0.180143      31.043214 0.39286660E+03  0.89928492E+04                                 8.794274                            6.743686      -0.022260       2.014478                    0.999559      25.645031      72.419333       0.616415       0.434091      -1.054659      -0.002294       0.017171       0.047820       0.050861      -0.013618      -0.014767       0.016039      -0.003836       0.122982      -0.034257      -0.015193       0.049450             10.288763       6.935209      -2.623815      -0.257772       8.511529       2.017898      15.419550          -0.000005
          126              C       2.659026       9.702813      31.220397      -0.241811      31.211044 0.46574207E+03  0.11153660E+05                                 8.571322                            7.192650       0.059998       1.995676                    0.997974      30.438130      88.678452       0.614003       0.416547      -1.062788       0.008092       0.002810       0.005670       0.010273       0.004150       0.018003      -0.020739       0.005334       0.008282      -0.029426       0.003101       0.026324              9.197393       6.933542      -3.080380      -1.152243      10.111002       2.255127      10.547636          -0.000007
          127              C       3.803545       8.058587      29.672924      -0.382332      32.591815 0.47859863E+03  0.11577940E+05                                 8.918392                            7.225317      -0.456799       1.846089                    0.996308      31.493624      93.216397       0.618974       0.409047      -1.064113      -0.040103       0.033000       0.021835       0.056338      -0.014120       0.007460       0.001401      -0.019580       0.122276      -0.038230      -0.003305       0.041535             10.291630       9.515886      -0.469320      -0.974679      15.134929      -0.501728       6.224075          -0.000007
          128              C       3.187419       6.754927      30.164141       0.670201      20.620100 0.24898618E+03  0.51591982E+04                                 7.121987                            5.716662      -0.097112       2.035981                    0.999742      21.728455      61.199178       0.600562       0.492199      -1.007395      -0.003819      -0.005859       0.013943       0.015599      -0.051299       0.009590       0.004128       0.106593      -0.126754      -0.056738      -0.038754       0.095493              8.026905       5.068963       2.517841      -0.306950      12.313511      -0.599306       6.698241          -0.000006
          129              C       3.803551       0.968623      27.905168      -0.402369      32.166314 0.49301768E+03  0.12000253E+05                                 8.789422                            7.307695      -0.443973       1.851530                    0.996072      31.502304      93.139573       0.619510       0.406190      -1.067342       0.030406      -0.018729       0.043468       0.056256      -0.019698      -0.009116       0.014429      -0.018059       0.049522      -0.029923      -0.002176       0.032099              9.892053       9.180882       1.047365       0.634340       9.728022      -3.507863      10.767254          -0.000004
          130              C       4.675312       2.153969      27.573371       0.693603      19.837037 0.23068600E+03  0.47014288E+04                                 6.918576                            5.509603       0.033749       2.085807                    0.999758      21.335288      60.086523       0.609041       0.493458      -1.004228       0.013236       0.011386      -0.001262       0.017505      -0.086980      -0.012585       0.013860       0.049733      -0.137821      -0.068094      -0.047437       0.115531              7.696203       6.100020       2.730830       0.169253       7.777595      -0.876652       9.210994          -0.000005
          131              C       4.089134       0.247684      32.854648      -0.389881      33.387953 0.48681427E+03  0.11801804E+05                                 9.043829                            7.285050      -0.294455       1.894701                    0.996949      31.368677      92.302735       0.617999       0.408821      -1.066524       0.018708      -0.012468      -0.042075       0.047705      -0.017646      -0.004703      -0.006479      -0.013920       0.016465      -0.023671       0.006712       0.016959             10.514007       9.678211       0.636673       0.185061       7.036574       2.607913      14.827237          -0.000001
          132              C       5.269222       0.981892      33.453061       0.660553      19.626351 0.25014284E+03  0.52076787E+04                                 6.915962                            5.759639      -0.142494       2.017997                    0.999582      22.173137      63.331271       0.591584       0.497317      -1.001223       0.010031       0.010125       0.006937       0.015851      -0.022353      -0.056256       0.040420       0.034167       0.097552      -0.053352      -0.038502       0.091854              7.562525       8.242858       1.660149       3.007993       6.481687       0.152383       7.963031          -0.000002
          133              C       2.759826       1.303660       0.555614       0.180887      29.061810 0.40293002E+03  0.93160051E+04                                 8.488316                            6.909645      -0.187616       1.960509                    0.999577      26.078423      74.909804       0.596201       0.444338      -1.044666       0.015778       0.036368       0.030688       0.050133       0.030078       0.007895       0.029947      -0.049626       0.031135      -0.044910      -0.009913       0.054823              9.401747       7.121143       2.939049      -0.642074      11.146412       1.826469       9.937687           0.000003
          134              C       3.087568       1.236210      38.482643      -0.236939      31.332730 0.50021738E+03  0.12253868E+05                                 8.746415                            7.567335      -0.209177       1.900007                    0.997033      31.454591      94.152002       0.582416       0.429298      -1.049745       0.002287       0.005861      -0.008528       0.010598      -0.000341       0.000102      -0.020928       0.006783      -0.032068      -0.026231       0.008724       0.017507              9.290610       7.492493       2.094900      -0.397480       8.177369       1.922113      12.201967           0.000007
          135              C       2.608401       0.207878      37.682402       0.185725      30.093370 0.40465733E+03  0.93713407E+04                                 8.745352                            6.946782      -0.266476       1.938135                    0.999477      26.095444      75.161429       0.591399       0.447210      -1.042385       0.001814       0.003090      -0.048937       0.049068       0.008110      -0.016023      -0.000134      -0.009131       0.121364      -0.032258      -0.011984       0.044243             10.011423       7.148007       2.106508      -1.063096       7.824109      -0.659138      15.062153           0.000006
          136              C      -0.716001      10.274478      38.260398      -0.249031      31.208360 0.47954104E+03  0.11578832E+05                                 8.600911                            7.319443       0.030203       1.982827                    0.997473      30.824267      90.442600       0.605488       0.418949      -1.060292      -0.004212      -0.000263      -0.009375       0.010281      -0.005855       0.020802       0.018726      -0.016467      -0.020173      -0.033688       0.008586       0.025102              9.263736       7.782709       2.547808      -2.384399       8.345549      -1.894886      11.662950           0.000007
          137              C      -1.023942      10.308755       0.343185       0.178104      29.311695 0.41129037E+03  0.95471873E+04                                 8.534210                            6.965828      -0.151841       1.970914                    0.999654      26.134518      74.936336       0.596418       0.442413      -1.047012      -0.027311      -0.033514       0.021949       0.048485       0.042887      -0.020774      -0.019013      -0.034714       0.000046      -0.047379      -0.011666       0.059045              9.530763       7.927856       3.723049      -1.969369      10.463785      -1.807998      10.200649           0.000005
          138              C       1.980037       0.309605       1.116725      -0.247367      30.757785 0.47682580E+03  0.11475357E+05                                 8.464391                            7.265980       0.134969       2.021136                    0.997517      30.374968      88.432999       0.612971       0.415202      -1.064674       0.001700      -0.002450       0.006868       0.007488      -0.018227      -0.001479      -0.002511       0.010788       0.078340      -0.032209       0.005947       0.026262              9.027949       7.929278       3.680498      -0.764243      10.491592      -0.135735       8.662978           0.000010
          139              C       3.274003       2.470209       1.370776      -0.380854      31.371038 0.46995054E+03  0.11304605E+05                                 8.666743                            7.163251      -0.243555       1.908716                    0.995596      31.158599      91.635110       0.621876       0.409449      -1.065021      -0.035660      -0.026759      -0.026081       0.051651       0.023084      -0.007028       0.002432      -0.019896       0.069748      -0.037616       0.013209       0.024407              9.692687       8.956167      -1.663681       0.104389      12.549720       2.116569       7.572175           0.000006
          140              C       2.252895       3.575943       1.511348       0.668838      20.406511 0.24362686E+03  0.50042462E+04                                 6.980564                            5.594175       0.015857       2.073528                    0.999781      21.370089      59.286001       0.619034       0.481702      -1.016182      -0.008568       0.001152       0.011414       0.014318       0.082669       0.012844       0.006065       0.019943      -0.119588      -0.064025      -0.040463       0.104488              7.769224       6.517496      -3.675751      -0.724479       9.671021       0.647774       7.119154           0.000003
          141              C       2.883193       0.236627      36.201681      -0.395928      33.399406 0.49507514E+03  0.12072015E+05                                 9.060348                            7.351507      -0.407711       1.854471                    0.996761      31.836914      94.446647       0.613599       0.409367      -1.064460      -0.017089       0.006715       0.045040       0.048639       0.028595      -0.006804       0.008874      -0.029446       0.010455      -0.036633       0.005585       0.031049             10.467729       9.921058      -1.435858       0.448213       6.795587      -1.399974      14.686541           0.000003
          142              C       1.786067       1.063716      35.546724       0.659497      19.409062 0.24910303E+03  0.51803306E+04                                 6.856430                            5.736290      -0.148488       2.014143                    0.999638      22.210592      63.391272       0.594584       0.495353      -1.002273      -0.011652       0.005284      -0.007488       0.014824      -0.001954      -0.049572      -0.001325       0.036949       0.193738      -0.051173      -0.037406       0.088579              7.488790       8.841026      -0.868065       3.068884       6.566848      -1.017500       7.058496          -0.000001
          143              C      -1.849755       9.199704       0.977723      -0.391825      32.137994 0.50280756E+03  0.12294070E+05                                 8.789450                            7.390393      -0.472155       1.842934                    0.995701      31.518317      93.279536       0.614961       0.407347      -1.066998       0.031057       0.031869      -0.016223       0.047365       0.019146      -0.008184       0.003854      -0.013097       0.030728      -0.027461       0.011628       0.015833              9.787727      10.404645      -0.007252      -0.185739      10.621131      -2.732455       8.337405           0.000004
          144              C      -0.977583       8.154786       1.638963       0.702763      19.891329 0.23277134E+03  0.47578723E+04                                 6.956371                            5.552913      -0.066810       2.051859                    0.999690      21.409231      60.518606       0.603225       0.496756      -1.001870       0.021953      -0.013663       0.005009       0.026338       0.082040      -0.004437       0.009973       0.051537      -0.157694      -0.067395      -0.044912       0.112307              7.712947       6.189529      -2.857577       0.092534       8.204584      -0.522907       8.744729           0.000004
          145              C      -1.091651       9.294797      28.961424       0.179172      30.194875 0.40252158E+03  0.92812000E+04                                 8.663536                            6.856266      -0.135886       1.978873                    0.999660      25.859412      73.582054       0.606560       0.437943      -1.051057       0.034671      -0.037274       0.009588       0.051801      -0.046499       0.004100      -0.007266      -0.037604      -0.023803      -0.046201      -0.009018       0.055219              9.885885       7.798320      -4.373994       0.403075      12.767863      -0.422662       9.091473          -0.000005
          146              C      -1.543259      10.058859      30.025140      -0.256961      31.218871 0.47805184E+03  0.11508497E+05                                 8.557306                            7.280002       0.178014       2.024727                    0.998913      30.680231      89.240730       0.611988       0.415738      -1.064679       0.005299       0.003284       0.003725       0.007262       0.015753       0.009114      -0.018531       0.012435       0.090107      -0.038108       0.001713       0.036395              9.226958       8.188210      -3.722806      -0.639653      10.790067       1.831738       8.702598          -0.000005
          147              C       0.226681       0.139322      29.833129       0.186698      29.939626 0.39850369E+03  0.91771818E+04                                 8.651774                            6.848380      -0.186481       1.964640                    0.999460      25.798670      73.668557       0.602635       0.441341      -1.047697      -0.015245       0.030799       0.039046       0.052015      -0.023397      -0.016596       0.028740      -0.021029       0.076823      -0.038520      -0.014479       0.053000              9.865883       7.356417      -3.144947      -0.778810       9.904706       2.612568      12.336527          -0.000006
          148              C      -0.104782       0.499792      28.533032      -0.247511      33.058655 0.49885712E+03  0.12187341E+05                                 9.009119                            7.503465      -0.094685       1.937498                    0.998139      31.342813      93.067637       0.592372       0.423232      -1.055638      -0.000320       0.009056       0.002270       0.009342      -0.006577       0.003857      -0.004540      -0.002345      -0.071939      -0.024796       0.005309       0.019487              9.888578       7.652634      -2.407379      -0.441907       7.602664       0.724696      14.410437          -0.000007
          149              C      -2.183019      10.838402      27.450075       0.180142      31.043222 0.39286671E+03  0.89928526E+04                                 8.794277                            6.743688      -0.022261       2.014478                    0.999559      25.645036      72.419360       0.616415       0.434091      -1.054659      -0.002294       0.017170      -0.047819       0.050860      -0.013618       0.014767      -0.016039      -0.003836       0.122981      -0.034256      -0.015193       0.049450             10.288766       6.935211      -2.623816       0.257773       8.511532      -2.017898      15.419556          -0.000006
          150              C      -1.407174       9.702813      27.678603      -0.241811      31.211056 0.46574228E+03  0.11153667E+05                                 8.571324                            7.192652       0.059998       1.995676                    0.997974      30.438139      88.678492       0.614003       0.416547      -1.062788       0.008092       0.002810      -0.005670       0.010273       0.004150      -0.018003       0.020739       0.005334       0.008282      -0.029426       0.003101       0.026324              9.197396       6.933544      -3.080381       1.152243      10.111006      -2.255128      10.547638          -0.000008
          151              C      -0.262655       8.058587      29.226076      -0.382332      32.591823 0.47859878E+03  0.11577944E+05                                 8.918393                            7.225318      -0.456799       1.846089                    0.996308      31.493624      93.216387       0.618974       0.409047      -1.064113      -0.040103       0.033000      -0.021835       0.056338      -0.014120      -0.007460      -0.001401      -0.019580       0.122277      -0.038230      -0.003305       0.041535             10.291631       9.515887      -0.469321       0.974679      15.134931       0.501728       6.224075          -0.000006
          152              C      -0.878781       6.754927      28.734859       0.670201      20.620106 0.24898628E+03  0.51592006E+04                                 7.121987                            5.716662      -0.097111       2.035981                    0.999742      21.728459      61.199184       0.600562       0.492199      -1.007395      -0.003819      -0.005859      -0.013944       0.015599      -0.051299      -0.009590      -0.004128       0.106593      -0.126753      -0.056738      -0.038754       0.095492              8.026905       5.068963       2.517840       0.306950      12.313511       0.599305       6.698241          -0.000006
          153              C       7.869751       0.968623      30.993832      -0.402369      32.166309 0.49301760E+03  0.12000251E+05                                 8.789421                            7.307695      -0.443973       1.851530                    0.996072      31.502305      93.139578       0.619510       0.406190      -1.067342       0.030406      -0.018730      -0.043468       0.056256      -0.019698       0.009116      -0.014429      -0.018059       0.049522      -0.029923      -0.002176       0.032099              9.892052       9.180880       1.047365      -0.634340       9.728020       3.507862      10.767254          -0.000003
          154              C       0.609112       2.153969      31.325629       0.693603      19.837035 0.23068597E+03  0.47014281E+04                                 6.918575                            5.509602       0.033749       2.085806                    0.999758      21.335285      60.086511       0.609041       0.493458      -1.004228       0.013236       0.011387       0.001262       0.017505      -0.086980       0.012585      -0.013860       0.049733      -0.137821      -0.068094      -0.047437       0.115531              7.696202       6.100020       2.730830      -0.169253       7.777595       0.876651       9.210993          -0.000005
          155              C       0.022934       0.247684      26.044352      -0.389881      33.387931 0.48681388E+03  0.11801793E+05                                 9.043824                            7.285046      -0.294456       1.894701                    0.996949      31.368669      92.302710       0.617999       0.408821      -1.066524       0.018708      -0.012468       0.042075       0.047705      -0.017646       0.004703       0.006478      -0.013919       0.016466      -0.023671       0.006713       0.016958             10.514001       9.678205       0.636673      -0.185059       7.036572      -2.607909      14.827227          -0.000003
          156              C       1.203022       0.981892      25.445939       0.660553      19.626348 0.25014281E+03  0.52076780E+04                                 6.915962                            5.759639      -0.142493       2.017998                    0.999582      22.173135      63.331265       0.591584       0.497318      -1.001223       0.010031       0.010125      -0.006937       0.015851      -0.022353       0.056256      -0.040420       0.034167       0.097552      -0.053352      -0.038502       0.091854              7.562525       8.242859       1.660150      -3.007992       6.481687      -0.152383       7.963030          -0.000003
          157              C      -1.227719       9.753677      20.188614       0.180887      29.061815 0.40293011E+03  0.93160074E+04                                 8.488316                            6.909646      -0.187616       1.960509                    0.999577      26.078425      74.909807       0.596201       0.444338      -1.044666      -0.015778      -0.036368       0.030688       0.050133       0.030078      -0.007895      -0.029947      -0.049626       0.031135      -0.044909      -0.009913       0.054823              9.401747       7.121143       2.939049       0.642073      11.146412      -1.826470       9.937687           0.000002
          158              C      -1.555461       9.821127      18.849643      -0.236940      31.332749 0.50021777E+03  0.12253880E+05                                 8.746419                            7.567339      -0.209177       1.900007                    0.997033      31.454606      94.152064       0.582416       0.429298      -1.049745      -0.002287      -0.005861      -0.008528       0.010598      -0.000341      -0.000102       0.020928       0.006783      -0.032067      -0.026230       0.008724       0.017506              9.290614       7.492497       2.094901       0.397479       8.177373      -1.922114      12.201972           0.000007
          159              C      -1.076294      10.849459      18.049402       0.185725      30.093360 0.40465717E+03  0.93713362E+04                                 8.745351                            6.946781      -0.266475       1.938135                    0.999477      26.095440      75.161419       0.591399       0.447210      -1.042385      -0.001814      -0.003090      -0.048937       0.049068       0.008110       0.016023       0.000134      -0.009131       0.121364      -0.032258      -0.011985       0.044243             10.011422       7.148007       2.106508       1.063096       7.824109       0.659139      15.062150           0.000006
          160              C       2.248108       0.782859      18.627398      -0.249032      31.208389 0.47954159E+03  0.11578849E+05                                 8.600916                            7.319447       0.030201       1.982826                    0.997473      30.824292      90.442692       0.605488       0.418949      -1.060292       0.004212       0.000263      -0.009375       0.010281      -0.005855      -0.020802      -0.018726      -0.016467      -0.020173      -0.033688       0.008586       0.025102              9.263742       7.782713       2.547810       2.384400       8.345555       1.894888      11.662956           0.000007
          161              C       2.556049       0.748582      19.976185       0.178104      29.311702 0.41129047E+03  0.95471903E+04                                 8.534211                            6.965829      -0.151842       1.970913                    0.999654      26.134523      74.936357       0.596418       0.442413      -1.047012       0.027311       0.033514       0.021949       0.048485       0.042887       0.020774       0.019013      -0.034714       0.000046      -0.047379      -0.011666       0.059045              9.530765       7.927857       3.723050       1.969370      10.463788       1.807999      10.200651           0.000005
          162              C      -0.447930      10.747732      20.749725      -0.247367      30.757774 0.47682560E+03  0.11475351E+05                                 8.464391                            7.265980       0.134969       2.021136                    0.997517      30.374959      88.432971       0.612971       0.415203      -1.064674      -0.001700       0.002450       0.006868       0.007488      -0.018228       0.001479       0.002511       0.010788       0.078340      -0.032209       0.005947       0.026262              9.027949       7.929278       3.680498       0.764243      10.491592       0.135734       8.662976           0.000007
          163              C      -1.741896       8.587128      21.003776      -0.380853      31.371010 0.46995003E+03  0.11304589E+05                                 8.666736                            7.163245      -0.243554       1.908717                    0.995596      31.158581      91.635042       0.621876       0.409448      -1.065021       0.035660       0.026759      -0.026080       0.051651       0.023085       0.007028      -0.002432      -0.019895       0.069747      -0.037616       0.013209       0.024406              9.692680       8.956161      -1.663679      -0.104389      12.549708      -2.116565       7.572171           0.000002
          164              C      -0.720788       7.481394      21.144348       0.668838      20.406500 0.24362670E+03  0.50042421E+04                                 6.980563                            5.594174       0.015858       2.073528                    0.999781      21.370084      59.285990       0.619034       0.481702      -1.016182       0.008568      -0.001152       0.011413       0.014318       0.082669      -0.012844      -0.006065       0.019943      -0.119589      -0.064025      -0.040463       0.104488              7.769222       6.517496      -3.675750       0.724479       9.671018      -0.647774       7.119152           0.000001
          165              C      -1.351086      10.820710      16.568681      -0.395927      33.399381 0.49507468E+03  0.12072001E+05                                 9.060344                            7.351504      -0.407710       1.854472                    0.996761      31.836894      94.446561       0.613599       0.409367      -1.064460       0.017089      -0.006715       0.045041       0.048639       0.028595       0.006804      -0.008874      -0.029446       0.010453      -0.036633       0.005584       0.031049             10.467723       9.921054      -1.435857      -0.448213       6.795583       1.399974      14.686532           0.000005
          166              C      -0.253960       9.993621      15.913724       0.659496      19.409054 0.24910291E+03  0.51803279E+04                                 6.856431                            5.736291      -0.148490       2.014142                    0.999638      22.210594      63.391298       0.594583       0.495353      -1.002272       0.011652      -0.005284      -0.007488       0.014825      -0.001953       0.049572       0.001325       0.036949       0.193739      -0.051173      -0.037406       0.088580              7.488791       8.841027      -0.868065      -3.068884       6.566848       1.017500       7.058497           0.000001
          167              C       3.381862       1.857633      20.610723      -0.391824      32.137992 0.50280749E+03  0.12294068E+05                                 8.789450                            7.390393      -0.472156       1.842934                    0.995701      31.518317      93.279537       0.614961       0.407347      -1.066998      -0.031057      -0.031870      -0.016223       0.047365       0.019147       0.008184      -0.003854      -0.013097       0.030728      -0.027461       0.011628       0.015833              9.787727      10.404645      -0.007252       0.185739      10.621132       2.732455       8.337404           0.000003
          168              C       2.509690       2.902551      21.271963       0.702763      19.891329 0.23277135E+03  0.47578724E+04                                 6.956371                            5.552914      -0.066810       2.051858                    0.999690      21.409232      60.518613       0.603225       0.496757      -1.001870      -0.021953       0.013663       0.005009       0.026338       0.082040       0.004437      -0.009973       0.051537      -0.157694      -0.067395      -0.044912       0.112307              7.712948       6.189529      -2.857578      -0.092535       8.204586       0.522908       8.744730           0.000002
          169              C       2.623758       1.762540       9.328424       0.179172      30.194863 0.40252142E+03  0.92811956E+04                                 8.663535                            6.856265      -0.135886       1.978873                    0.999660      25.859405      73.582035       0.606560       0.437943      -1.051057      -0.034671       0.037274       0.009588       0.051801      -0.046499      -0.004100       0.007266      -0.037604      -0.023804      -0.046201      -0.009018       0.055219              9.885884       7.798318      -4.373993      -0.403075      12.767860       0.422662       9.091473          -0.000001
          170              C       3.075366       0.998478      10.392140      -0.256961      31.218845 0.47805136E+03  0.11508483E+05                                 8.557301                            7.279999       0.178014       2.024727                    0.998913      30.680218      89.240694       0.611988       0.415738      -1.064679      -0.005299      -0.003284       0.003725       0.007262       0.015753      -0.009114       0.018531       0.012435       0.090106      -0.038108       0.001713       0.036395              9.226954       8.188205      -3.722803       0.639652      10.790060      -1.831735       8.702596           0.000002
          171              C       1.305426      10.918015      10.200129       0.186698      29.939621 0.39850363E+03  0.91771802E+04                                 8.651774                            6.848380      -0.186482       1.964640                    0.999460      25.798668      73.668556       0.602635       0.441341      -1.047697       0.015245      -0.030799       0.039046       0.052015      -0.023397       0.016596      -0.028740      -0.021029       0.076822      -0.038520      -0.014479       0.052999              9.865883       7.356417      -3.144948       0.778809       9.904707      -2.612567      12.336525          -0.000002
          172              C       1.636889      10.557545       8.900032      -0.247511      33.058657 0.49885716E+03  0.12187343E+05                                 9.009119                            7.503465      -0.094685       1.937498                    0.998139      31.342814      93.067640       0.592372       0.423232      -1.055638       0.000320      -0.009056       0.002270       0.009342      -0.006577      -0.003857       0.004539      -0.002346      -0.071940      -0.024796       0.005309       0.019487              9.888579       7.652634      -2.407379       0.441907       7.602664      -0.724696      14.410437          -0.000000
          173              C       3.715126       0.218935       7.817075       0.180142      31.043222 0.39286671E+03  0.89928524E+04                                 8.794276                            6.743688      -0.022260       2.014478                    0.999559      25.645036      72.419356       0.616415       0.434091      -1.054659       0.002294      -0.017170      -0.047820       0.050861      -0.013618      -0.014767       0.016039      -0.003836       0.122982      -0.034256      -0.015194       0.049450             10.288766       6.935211      -2.623816      -0.257772       8.511531       2.017898      15.419555          -0.000001
          174              C       2.939281       1.354524       8.045603      -0.241812      31.211059 0.46574232E+03  0.11153668E+05                                 8.571326                            7.192653       0.059997       1.995675                    0.997974      30.438142      88.678504       0.614003       0.416547      -1.062788      -0.008092      -0.002810      -0.005670       0.010272       0.004150       0.018003      -0.020739       0.005334       0.008281      -0.029426       0.003101       0.026324              9.197397       6.933545      -3.080382      -1.152244      10.111008       2.255128      10.547640           0.000001
          175              C       1.794762       2.998750       9.593076      -0.382332      32.591770 0.47859788E+03  0.11577916E+05                                 8.918383                            7.225310      -0.456798       1.846090                    0.996308      31.493595      93.216280       0.618975       0.409047      -1.064113       0.040103      -0.033000      -0.021835       0.056338      -0.014120       0.007460       0.001401      -0.019580       0.122275      -0.038230      -0.003305       0.041535             10.291618       9.515877      -0.469319      -0.974678      15.134907      -0.501727       6.224071           0.000001
          176              C       2.410888       4.302410       9.101859       0.670201      20.620085 0.24898599E+03  0.51591936E+04                                 7.121986                            5.716661      -0.097111       2.035981                    0.999742      21.728448      61.199167       0.600562       0.492200      -1.007395       0.003819       0.005859      -0.013943       0.015599      -0.051299       0.009590       0.004128       0.106593      -0.126754      -0.056738      -0.038754       0.095493              8.026903       5.068962       2.517840      -0.306950      12.313507      -0.599306       6.698240          -0.000001
          177              C       1.794756      10.088714      11.360832      -0.402369      32.166315 0.49301772E+03  0.12000255E+05                                 8.789422                            7.307696      -0.443973       1.851530                    0.996072      31.502307      93.139585       0.619510       0.406190      -1.067342      -0.030406       0.018729      -0.043468       0.056256      -0.019698      -0.009116       0.014429      -0.018059       0.049522      -0.029923      -0.002176       0.032099              9.892052       9.180881       1.047365       0.634340       9.728022      -3.507863      10.767254           0.000002
          178              C       0.922995       8.903368      11.692629       0.693603      19.837030 0.23068589E+03  0.47014261E+04                                 6.918574                            5.509601       0.033750       2.085807                    0.999758      21.335282      60.086501       0.609042       0.493458      -1.004228      -0.013236      -0.011387       0.001262       0.017505      -0.086980      -0.012585       0.013860       0.049733      -0.137821      -0.068094      -0.047437       0.115531              7.696201       6.100019       2.730830       0.169253       7.777594      -0.876651       9.210991          -0.000000
          179              C       1.509173      10.809653       6.411352      -0.389881      33.387945 0.48681411E+03  0.11801800E+05                                 9.043827                            7.285048      -0.294456       1.894701                    0.996949      31.368679      92.302745       0.617999       0.408821      -1.066524      -0.018708       0.012468       0.042075       0.047705      -0.017645      -0.004703      -0.006479      -0.013919       0.016465      -0.023671       0.006712       0.016958             10.514005       9.678208       0.636673       0.185060       7.036574       2.607910      14.827232           0.000005
          180              C       0.329085      10.075445       5.812939       0.660553      19.626353 0.25014289E+03  0.52076803E+04                                 6.915964                            5.759640      -0.142495       2.017997                    0.999582      22.173144      63.331306       0.591584       0.497318      -1.001223      -0.010031      -0.010125      -0.006937       0.015851      -0.022353      -0.056256       0.040420       0.034167       0.097553      -0.053352      -0.038502       0.091854              7.562527       8.242861       1.660151       3.007994       6.481688       0.152384       7.963033           0.000001
          181              O       3.734216       6.824588      38.750830      -0.567105      28.559642 0.48093252E+03  0.11202995E+05                                 7.208799                            6.668033       0.976214       2.355906                    0.999407      27.345798      69.924251       0.758426       0.346691      -1.153144      -0.014398       0.018384       0.017879       0.029410       0.012955       0.054359      -0.041363      -0.028132      -0.035049      -0.079847       0.021155       0.058692              7.427504       5.965080      -1.507155       0.843806       9.338876      -1.595876       6.978557           0.000006
          182              O       3.795118       7.225970      36.602980      -0.545971      26.594576 0.41143374E+03  0.92154235E+04                                 6.819279                            6.075166       0.909296       2.332620                    0.999591      26.847058      67.270929       0.812911       0.336394      -1.162107      -0.016051       0.041264       0.005612       0.044630       0.001707      -0.036810       0.028311      -0.022186       0.014836      -0.049010       0.002159       0.046851              7.128774       5.552776      -1.512798      -1.514443       7.068335       1.547297       8.765211          -0.000001
          183              O       4.795242      10.608409       4.183792      -0.581503      30.251850 0.48577275E+03  0.11391720E+05                                 7.614960                            6.754175       0.648923       2.253147                    0.998039      27.645748      71.905174       0.741664       0.352162      -1.143839      -0.002791      -0.009295      -0.003391       0.010280       0.029109       0.013516       0.005172       0.129565       0.065668      -0.082015       0.017173       0.064842              8.242109      11.063638       0.839903       3.279995       5.362068       0.427296       8.300621           0.000010
          184              O       3.752606       8.738613       3.715349      -0.628856      29.993866 0.54690516E+03  0.13206999E+05                                 7.491704                            7.176863       0.746376       2.250718                    0.999042      29.142921      76.841529       0.718167       0.353174      -1.143371      -0.010505       0.023091      -0.006893       0.026288      -0.017508      -0.047827       0.003721      -0.115832       0.099385      -0.094340       0.036674       0.057666              7.447072       6.465317       0.098225       0.415102       9.230444      -0.609553       6.645455           0.000008
          185              O       5.952765       3.705314      38.388012      -0.548001      32.291303 0.50347397E+03  0.11868026E+05                                 7.938804                            6.853949       0.737261       2.292854                    0.998087      27.074053      69.734639       0.742623       0.349894      -1.150024      -0.000778      -0.031007       0.003264       0.031188      -0.034122      -0.028479       0.015232      -0.018909      -0.129583      -0.055240      -0.009896       0.065135              8.635111       7.802286      -3.214780      -1.520910      11.297700       1.760966       6.805347           0.000007
          186              O       6.474935       2.963366      36.393692      -0.597907      36.876621 0.57896376E+03  0.14180464E+05                                 8.749729                            7.442923       0.511168       2.193475                    0.997286      28.590578      75.898889       0.696948       0.358812      -1.138952       0.001247      -0.050455       0.007042       0.050960       0.084302       0.001525       0.009572       0.044756       0.127184      -0.108713       0.040730       0.067983              9.520824       6.410206      -0.805070      -1.058082       6.537381       0.587152      15.614884          -0.000001
          187              O       6.586314       4.453895      11.779800      -0.550646      26.789343 0.43807402E+03  0.99791997E+04                                 6.893439                            6.320942       0.817647       2.307094                    0.999335      27.014640      68.532712       0.786159       0.342017      -1.155913      -0.012711      -0.039654      -0.016955       0.044960       0.001767       0.014773       0.025290      -0.018966       0.076825      -0.028350      -0.014806       0.043156              7.081803       4.733529       0.687045       0.407060       8.117873       1.583524       8.394008           0.000002
          188              O       6.847082       5.182574       9.732078      -0.577401      28.516571 0.45609269E+03  0.10504900E+05                                 7.233741                            6.486353       1.064365       2.380520                    0.999384      27.493418      70.351888       0.768755       0.345923      -1.151537       0.009953      -0.010659      -0.017346       0.022662      -0.003839      -0.036975      -0.055471       0.007075      -0.177276      -0.095952       0.034366       0.061586              7.692987       5.742829       1.472789      -0.563798      11.143844      -2.170938       6.192288           0.000001
          189              O       4.442373       8.255408       8.869797      -0.526300      30.646484 0.49364534E+03  0.11579355E+05                                 7.652819                            6.804500       0.828435       2.332760                    0.998305      26.658822      68.501076       0.742383       0.351729      -1.148499       0.015858       0.018443       0.012754       0.027464       0.020243      -0.028605      -0.033578       0.013944      -0.079907      -0.050750      -0.006320       0.057070              8.131226       7.115113       2.335918      -1.654960       9.352726      -1.597258       7.925838           0.000001
          190              O       4.832643       8.589339       6.740402      -0.600295      39.358529 0.60752427E+03  0.15042231E+05                                 9.139208                            7.609866       0.435216       2.164472                    0.997650      28.766562      76.482420       0.692047       0.357455      -1.141393       0.007311       0.046544      -0.006014       0.047497      -0.066989       0.022882       0.013817       0.044496       0.120133      -0.095109       0.036817       0.058292             10.230342       6.969147       0.795958      -0.842485       6.703827       1.115901      17.018054           0.000004
          191              O       3.643593      10.686916      14.623836      -0.581624      30.755707 0.49386247E+03  0.11597236E+05                                 7.653456                            6.778541       0.823753       2.313478                    0.997937      27.440007      70.776561       0.747584       0.348897      -1.149680      -0.007031      -0.001931      -0.000482       0.007307      -0.051178      -0.027238      -0.001168       0.093747       0.104945      -0.088111       0.018468       0.069643              8.327258       8.888109      -0.325012      -3.220858       5.450291       1.218902      10.643374           0.000007
          192              O       4.139960       8.890099      13.492976      -0.622288      29.726300 0.53305084E+03  0.12788101E+05                                 7.439798                            7.069380       0.717741       2.249099                    0.998876      28.799567      75.647840       0.726179       0.351581      -1.144845       0.001510       0.026871       0.001002       0.026932       0.043882       0.057773      -0.005519      -0.064229      -0.006116      -0.088412       0.022626       0.065786              7.447646       6.857406       1.142885      -0.253235       8.825637       0.691092       6.659896           0.000002
          193              O       5.930291       4.232749      19.117830      -0.567105      28.559640 0.48093247E+03  0.11202994E+05                                 7.208800                            6.668035       0.976212       2.355906                    0.999407      27.345789      69.924234       0.758426       0.346691      -1.153144       0.014397      -0.018384       0.017880       0.029410       0.012955      -0.054359       0.041363      -0.028132      -0.035047      -0.079846       0.021154       0.058692              7.427506       5.965081      -1.507155      -0.843806       9.338878       1.595876       6.978558           0.000003
          194              O       5.869389       3.831367      16.969980      -0.545971      26.594547 0.41143320E+03  0.92154076E+04                                 6.819270                            6.075159       0.909296       2.332620                    0.999591      26.847068      67.270923       0.812912       0.336393      -1.162107       0.016051      -0.041265       0.005612       0.044631       0.001707       0.036810      -0.028311      -0.022186       0.014835      -0.049010       0.002159       0.046851              7.128764       5.552769      -1.512794       1.514440       7.068324      -1.547294       8.765200           0.000007
          195              O       4.869265       0.448928      23.816792      -0.581504      30.251891 0.48577360E+03  0.11391746E+05                                 7.614970                            6.754183       0.648922       2.253147                    0.998039      27.645755      71.905225       0.741663       0.352162      -1.143838       0.002791       0.009294      -0.003391       0.010280       0.029109      -0.013516      -0.005172       0.129566       0.065667      -0.082015       0.017173       0.064842              8.242120      11.063653       0.839903      -3.280000       5.362074      -0.427295       8.300632          -0.000001
          196              O       5.911901       2.318724      23.348349      -0.628857      29.993863 0.54690507E+03  0.13206997E+05                                 7.491704                            7.176862       0.746377       2.250718                    0.999042      29.142920      76.841521       0.718167       0.353174      -1.143371       0.010505      -0.023090      -0.006893       0.026287      -0.017508       0.047827      -0.003721      -0.115832       0.099385      -0.094340       0.036674       0.057666              7.447071       6.465316       0.098226      -0.415102       9.230444       0.609553       6.645454          -0.000003
          197              O       3.711742       7.352023      18.755012      -0.548000      32.291305 0.50347400E+03  0.11868027E+05                                 7.938805                            6.853950       0.737257       2.292853                    0.998087      27.074050      69.734636       0.742623       0.349894      -1.150024       0.000779       0.031007       0.003264       0.031188      -0.034122       0.028478      -0.015232      -0.018909      -0.129581      -0.055239      -0.009896       0.065135              8.635112       7.802287      -3.214780       1.520911      11.297701      -1.760967       6.805348           0.000006
          198              O       3.189572       8.093971      16.760692      -0.597908      36.876664 0.57896460E+03  0.14180490E+05                                 8.749735                            7.442928       0.511165       2.193473                    0.997286      28.590601      75.898967       0.696947       0.358812      -1.138952      -0.001246       0.050456       0.007042       0.050961       0.084302      -0.001525      -0.009572       0.044757       0.127183      -0.108713       0.040730       0.067983              9.520831       6.410211      -0.805071       1.058084       6.537385      -0.587153      15.614896           0.000003
          199              O       3.078193       6.603442      31.412800      -0.550645      26.789242 0.43807192E+03  0.99791385E+04                                 6.893415                            6.320922       0.817650       2.307095                    0.999335      27.014618      68.532577       0.786161       0.342016      -1.155913       0.012711       0.039654      -0.016954       0.044961       0.001767      -0.014772      -0.025290      -0.018965       0.076826      -0.028349      -0.014807       0.043156              7.081778       4.733514       0.687041      -0.407058       8.117838      -1.583517       8.393982          -0.000012
          200              O       2.817425       5.874763      29.365078      -0.577400      28.516552 0.45609227E+03  0.10504888E+05                                 7.233737                            6.486350       1.064367       2.380521                    0.999384      27.493410      70.351855       0.768755       0.345923      -1.151537      -0.009953       0.010658      -0.017346       0.022662      -0.003839       0.036976       0.055471       0.007075      -0.177275      -0.095952       0.034366       0.061586              7.692983       5.742826       1.472788       0.563798      11.143838       2.170936       6.192284          -0.000015
          201              O       5.222134       2.801929      28.502797      -0.526300      30.646526 0.49364622E+03  0.11579381E+05                                 7.652826                            6.804506       0.828434       2.332760                    0.998305      26.658844      68.501153       0.742383       0.351729      -1.148499      -0.015858      -0.018444       0.012754       0.027464       0.020243       0.028605       0.033578       0.013944      -0.079908      -0.050750      -0.006320       0.057070              8.131233       7.115120       2.335921       1.654962       9.352735       1.597258       7.925845          -0.000007
          202              O       4.831864       2.467998      26.373402      -0.600294      39.358470 0.60752312E+03  0.15042195E+05                                 9.139198                            7.609859       0.435217       2.164473                    0.997650      28.766538      76.482331       0.692048       0.357455      -1.141393      -0.007311      -0.046544      -0.006015       0.047497      -0.066989      -0.022882      -0.013817       0.044496       0.120133      -0.095109       0.036817       0.058293             10.230332       6.969139       0.795956       0.842483       6.703820      -1.115900      17.018036          -0.000004
          203              O       6.020914       0.370421      34.256836      -0.581625      30.755741 0.49386315E+03  0.11597257E+05                                 7.653463                            6.778546       0.823752       2.313477                    0.997937      27.440022      70.776618       0.747584       0.348897      -1.149680       0.007031       0.001931      -0.000483       0.007307      -0.051178       0.027238       0.001168       0.093747       0.104944      -0.088110       0.018468       0.069643              8.327265       8.888116      -0.325012       3.220861       5.450295      -1.218903      10.643384           0.000001
          204              O       5.524547       2.167238      33.125976      -0.622287      29.726270 0.53305012E+03  0.12788079E+05                                 7.439792                            7.069374       0.717741       2.249099                    0.998876      28.799558      75.647794       0.726179       0.351581      -1.144845      -0.001510      -0.026871       0.001002       0.026932       0.043881      -0.057772       0.005518      -0.064229      -0.006116      -0.088412       0.022626       0.065786              7.447639       6.857399       1.142884       0.253234       8.825630      -0.691092       6.659890          -0.000009
          205              O       1.864091       4.232749       0.515170      -0.567104      28.559604 0.48093169E+03  0.11202971E+05                                 7.208793                            6.668028       0.976215       2.355907                    0.999407      27.345774      69.924174       0.758427       0.346691      -1.153144       0.014397      -0.018384      -0.017880       0.029410       0.012955       0.054359      -0.041363      -0.028132      -0.035048      -0.079846       0.021154       0.058692              7.427498       5.965076      -1.507153       0.843806       9.338867      -1.595875       6.978552           0.000004
          206              O       1.803189       3.831367       2.663020      -0.545971      26.594569 0.41143363E+03  0.92154198E+04                                 6.819274                            6.075162       0.909295       2.332619                    0.999591      26.847079      67.270964       0.812912       0.336393      -1.162107       0.016051      -0.041264      -0.005612       0.044631       0.001707      -0.036810       0.028311      -0.022185       0.014835      -0.049010       0.002159       0.046851              7.128768       5.552772      -1.512796      -1.514441       7.068329       1.547295       8.765204           0.000010
          207              O       0.803065       0.448928      35.082208      -0.581503      30.251863 0.48577302E+03  0.11391728E+05                                 7.614962                            6.754177       0.648924       2.253147                    0.998039      27.645754      71.905195       0.741664       0.352162      -1.143839       0.002791       0.009295       0.003390       0.010280       0.029109       0.013516       0.005172       0.129566       0.065668      -0.082015       0.017173       0.064842              8.242111      11.063641       0.839903       3.279996       5.362069       0.427295       8.300624           0.000001
          208              O       1.845701       2.318724      35.550651      -0.628856      29.993812 0.54690380E+03  0.13206958E+05                                 7.491694                            7.176853       0.746380       2.250720                    0.999042      29.142893      76.841420       0.718168       0.353174      -1.143371       0.010505      -0.023090       0.006892       0.026287      -0.017508      -0.047827       0.003721      -0.115833       0.099385      -0.094340       0.036674       0.057666              7.447062       6.465307       0.098225       0.415101       9.230434      -0.609552       6.645445          -0.000001
          209              O      -0.354458       7.352023       0.877988      -0.548000      32.291274 0.50347341E+03  0.11868010E+05                                 7.938799                            6.853946       0.737260       2.292854                    0.998087      27.074037      69.734587       0.742623       0.349894      -1.150024       0.000779       0.031007      -0.003264       0.031188      -0.034122      -0.028478       0.015232      -0.018909      -0.129582      -0.055239      -0.009896       0.065135              8.635106       7.802281      -3.214778      -1.520910      11.297692       1.760966       6.805344           0.000007
          210              O      -0.876628       8.093971       2.872308      -0.597908      36.876677 0.57896489E+03  0.14180498E+05                                 8.749737                            7.442930       0.511164       2.193473                    0.997286      28.590607      75.898987       0.696947       0.358812      -1.138952      -0.001247       0.050456      -0.007042       0.050960       0.084302       0.001525       0.009572       0.044757       0.127183      -0.108713       0.040730       0.067983              9.520833       6.410213      -0.805072      -1.058085       6.537387       0.587153      15.614900           0.000004
          211              O      -0.988007       6.603442      27.486200      -0.550645      26.789262 0.43807234E+03  0.99791507E+04                                 6.893420                            6.320926       0.817651       2.307095                    0.999335      27.014621      68.532600       0.786161       0.342016      -1.155913       0.012711       0.039654       0.016955       0.044960       0.001767       0.014773       0.025290      -0.018966       0.076827      -0.028350      -0.014807       0.043156              7.081783       4.733517       0.687042       0.407059       8.117846       1.583518       8.393986          -0.000012
          212              O      -1.248775       5.874763      29.533922      -0.577399      28.516520 0.45609160E+03  0.10504868E+05                                 7.233731                            6.486344       1.064370       2.380521                    0.999384      27.493401      70.351812       0.768756       0.345923      -1.151537      -0.009953       0.010658       0.017347       0.022662      -0.003839      -0.036976      -0.055471       0.007076      -0.177274      -0.095952       0.034366       0.061586              7.692975       5.742821       1.472786      -0.563797      11.143826      -2.170935       6.192279          -0.000013
          213              O       1.155934       2.801929      30.396203      -0.526300      30.646510 0.49364589E+03  0.11579371E+05                                 7.652823                            6.804504       0.828434       2.332760                    0.998305      26.658836      68.501123       0.742383       0.351729      -1.148499      -0.015858      -0.018444      -0.012754       0.027464       0.020243      -0.028605      -0.033578       0.013944      -0.079908      -0.050750      -0.006320       0.057070              8.131230       7.115117       2.335920      -1.654961       9.352731      -1.597258       7.925842          -0.000008
          214              O       0.765664       2.467998      32.525598      -0.600294      39.358456 0.60752288E+03  0.15042188E+05                                 9.139195                            7.609856       0.435220       2.164474                    0.997650      28.766536      76.482315       0.692048       0.357455      -1.141393      -0.007311      -0.046544       0.006015       0.047497      -0.066989       0.022882       0.013817       0.044496       0.120133      -0.095109       0.036817       0.058292             10.230328       6.969137       0.795956      -0.842482       6.703818       1.115900      17.018029          -0.000003
          215              O       1.954714       0.370421      24.642164      -0.581624      30.755686 0.49386205E+03  0.11597224E+05                                 7.653453                            6.778538       0.823753       2.313478                    0.997937      27.439996      70.776524       0.747584       0.348897      -1.149680       0.007031       0.001931       0.000482       0.007307      -0.051178      -0.027238      -0.001168       0.093747       0.104944      -0.088111       0.018467       0.069643              8.327254       8.888105      -0.325012      -3.220856       5.450289       1.218902      10.643368          -0.000000
          216              O       1.458347       2.167238      25.773024      -0.622288      29.726312 0.53305114E+03  0.12788110E+05                                 7.439800                            7.069381       0.717740       2.249099                    0.998876      28.799578      75.647872       0.726179       0.351581      -1.144845      -0.001510      -0.026871      -0.001002       0.026932       0.043882       0.057773      -0.005519      -0.064229      -0.006116      -0.088412       0.022626       0.065786              7.447648       6.857407       1.142886      -0.253235       8.825638       0.691093       6.659897          -0.000012
          217              O      -0.331984       6.824588      20.148170      -0.567106      28.559679 0.48093332E+03  0.11203018E+05                                 7.208805                            6.668040       0.976212       2.355905                    0.999407      27.345815      69.924315       0.758426       0.346691      -1.153144      -0.014397       0.018384      -0.017879       0.029410       0.012955      -0.054359       0.041363      -0.028132      -0.035049      -0.079847       0.021155       0.058692              7.427512       5.965086      -1.507157      -0.843807       9.338885       1.595876       6.978564           0.000004
          218              O      -0.271082       7.225970      22.296020      -0.545972      26.594571 0.41143364E+03  0.92154205E+04                                 6.819278                            6.075165       0.909296       2.332620                    0.999591      26.847057      67.270921       0.812911       0.336394      -1.162107      -0.016051       0.041264      -0.005612       0.044630       0.001707       0.036810      -0.028311      -0.022186       0.014835      -0.049010       0.002159       0.046851              7.128772       5.552775      -1.512797       1.514442       7.068333      -1.547296       8.765209          -0.000004
          219              O       0.729042      10.608409      15.449208      -0.581504      30.251891 0.48577361E+03  0.11391746E+05                                 7.614968                            6.754182       0.648921       2.253146                    0.998039      27.645764      71.905242       0.741663       0.352162      -1.143838      -0.002791      -0.009294       0.003391       0.010280       0.029109      -0.013516      -0.005172       0.129565       0.065667      -0.082015       0.017173       0.064842              8.242118      11.063650       0.839904      -3.279999       5.362073      -0.427296       8.300631           0.000008
          220              O      -0.313594       8.738613      15.917651      -0.628856      29.993884 0.54690557E+03  0.13207012E+05                                 7.491707                            7.176865       0.746375       2.250717                    0.999042      29.142932      76.841566       0.718167       0.353174      -1.143371      -0.010505       0.023091       0.006893       0.026288      -0.017508       0.047827      -0.003721      -0.115832       0.099385      -0.094340       0.036674       0.057666              7.447075       6.465319       0.098226      -0.415102       9.230448       0.609553       6.645457           0.000004
          221              O       1.886565       3.705314      20.510988      -0.548001      32.291346 0.50347482E+03  0.11868052E+05                                 7.938811                            6.853955       0.737257       2.292852                    0.998087      27.074072      69.734709       0.742623       0.349894      -1.150024      -0.000779      -0.031007      -0.003263       0.031188      -0.034121       0.028479      -0.015231      -0.018908      -0.129583      -0.055240      -0.009895       0.065135              8.635119       7.802293      -3.214784       1.520911      11.297712      -1.760968       6.805352           0.000006
          222              O       2.408735       2.963366      22.505308      -0.597907      36.876617 0.57896366E+03  0.14180461E+05                                 8.749728                            7.442923       0.511167       2.193475                    0.997286      28.590575      75.898879       0.696948       0.358812      -1.138952       0.001247      -0.050456      -0.007042       0.050960       0.084302      -0.001525      -0.009572       0.044756       0.127183      -0.108713       0.040730       0.067983              9.520823       6.410206      -0.805070       1.058083       6.537380      -0.587152      15.614883          -0.000003
          223              O       2.520114       4.453895       7.853200      -0.550646      26.789319 0.43807354E+03  0.99791853E+04                                 6.893431                            6.320936       0.817648       2.307094                    0.999335      27.014650      68.532709       0.786160       0.342016      -1.155913      -0.012711      -0.039654       0.016955       0.044961       0.001767      -0.014773      -0.025289      -0.018965       0.076823      -0.028349      -0.014806       0.043155              7.081794       4.733524       0.687044      -0.407059       8.117861      -1.583521       8.393998           0.000004
          224              O       2.780882       5.182574       9.900922      -0.577399      28.516509 0.45609142E+03  0.10504863E+05                                 7.233731                            6.486345       1.064368       2.380522                    0.999384      27.493380      70.351762       0.768755       0.345923      -1.151537       0.009953      -0.010658       0.017347       0.022662      -0.003839       0.036975       0.055471       0.007075      -0.177274      -0.095952       0.034366       0.061587              7.692975       5.742822       1.472786       0.563798      11.143826       2.170935       6.192279           0.000000
          225              O       0.376173       8.255408      10.763203      -0.526300      30.646521 0.49364611E+03  0.11579377E+05                                 7.652824                            6.804505       0.828436       2.332760                    0.998305      26.658843      68.501144       0.742383       0.351729      -1.148499       0.015857       0.018443      -0.012754       0.027464       0.020243       0.028605       0.033578       0.013944      -0.079909      -0.050750      -0.006320       0.057070              8.131232       7.115118       2.335920       1.654961       9.352734       1.597258       7.925843           0.000001
          226              O       0.766443       8.589339      12.892598      -0.600294      39.358473 0.60752319E+03  0.15042198E+05                                 9.139199                            7.609860       0.435216       2.164473                    0.997650      28.766537      76.482332       0.692048       0.357455      -1.141393       0.007311       0.046543       0.006015       0.047497      -0.066989      -0.022882      -0.013817       0.044496       0.120133      -0.095109       0.036817       0.058293             10.230333       6.969140       0.795957       0.842483       6.703821      -1.115900      17.018037           0.000003
          227              O      -0.422607      10.686916       5.009164      -0.581624      30.755737 0.49386308E+03  0.11597255E+05                                 7.653462                            6.778546       0.823751       2.313477                    0.997937      27.440019      70.776611       0.747584       0.348897      -1.149680      -0.007031      -0.001931       0.000482       0.007307      -0.051178       0.027238       0.001168       0.093747       0.104945      -0.088111       0.018468       0.069643              8.327264       8.888115      -0.325012       3.220861       5.450295      -1.218903      10.643382           0.000008
          228              O       0.073760       8.890099       6.140024      -0.622287      29.726326 0.53305147E+03  0.12788120E+05                                 7.439803                            7.069384       0.717739       2.249098                    0.998876      28.799583      75.647897       0.726178       0.351581      -1.144845       0.001510       0.026872      -0.001001       0.026933       0.043882      -0.057772       0.005518      -0.064229      -0.006115      -0.088411       0.022625       0.065786              7.447650       6.857410       1.142886       0.253235       8.825642      -0.691093       6.659900           0.000003

******************************************************
Auxiliary information for the entire system
The total spin magnetic moment of the unit cell is   0.000065
The total net atomic charge of the unit cell is   0.000006
Accuracy of reproducing the electrostatic potential in the unit cell:
  The inner radius (bohr) =    5.0000
  The outer radius (bohr) =   12.0000
  Valid grid points have density less than (e/(bohr^3)) =    0.0001
  The number of valid grid points were=        86412
  The rms potential error without charges in kcal/mol is=      8.02448
  The rms potential error with partial charges in kcal/mol is=      0.74342
  The RRMSE value at monopole order=      0.09264
  The rms potential error with partial charges and cloud penetration in kcal/mol is=      0.75814
  The RRMSE value at monopole order with cloud penetration is=      0.09448
  The rms potential error with partial charges and atomic dipoles in kcal/mol is=      0.64003
  The RRMSE value at dipole order=      0.07976
  The rms potential error with partial charges, atomic dipoles and cloud penetration in kcal/mol is=      0.62163
  The RRMSE value at dipole order with cloud penetration=      0.07747

******************************************************
The electron densities and ab initio electrostatic potential were computed in VASP using the PBE functional and
projector augmented wave method. See the main text of the journal article for a description of computational details.
The atomic charges, dipoles, and quadrupoles were computed with the DDEC6 method as described in
(a) T. A. Manz and N. Gabaldon Limas, RSC Adv. 6 (2016) 47771-47801 DOI: 10.1039/c6ra04656h
(b) N. Gabaldon Limas and T. A. Manz, RSC Adv. 8 (2018) 2678-2707 DOI: 10.1039/c7ra11829e.
For each atom in the material, the electron cloud parameters were fit to the spherically averaged atom-in-material
electron density using radial positions for which this density was between 10^-4 and 10^-2 electrons per cubic bohr.
The polarizabilities, dispersion coefficients, and quantum Drude oscillator (QDO) parameters were fit using the MCLF method.
The magnetic structure of the system was optimized in VASP from the default ferromagnetic initial guess using spin polarization.
The atomic spin moments (ASMs) were computed on this optimized magnetic structure using the DDEC6 partition as inputs
to the method of T. A. Manz and D. S. Sholl, J. Chem. Theory Comput. 7 (2011) 4146-4164 DOI: 10.1021/ct200539n.
The RMSE and RRMSE were computed using a uniform grid with Ewald summation.
