# Supplementary material for: A collection of forcefield precursors for metal–organic frameworks
Source: RSC Adv. 2019 Nov 13;9(63):36492–507. doi: 10.1039/c9ra07327b (PMC9075174; doi:10.1039/c9ra07327b)
Supplement: RA-009-C9RA07327B-s6285 [file RA-009-C9RA07327B-s6285.xyz]

   82
jmolscript: load "" {1 1 1} spacegroup "x,y,z" unitcell [{      7.010000     0.000000     0.000000 }, {     -0.320793     9.140573     0.000000 }, {     -2.261027    -2.226586    15.167600 }]
Ag     1.590237     4.693559     9.165781     0.398567
Ag     0.382576     3.442250     4.415895     0.313322
Ag     2.837943     2.220428     6.001819     0.398567
Ag     4.045604     3.471737    10.751705     0.313322
H      1.003424     5.984350     2.727134     0.115410
H      1.575456     6.692996     0.602154     0.128923
H     -0.687848     0.615266    14.588198     0.129783
H      0.990761     2.236050     1.548612     0.097972
H     -0.218861     5.038930    13.899589     0.124435
H      0.571964     5.691760    11.818594     0.102784
H      0.626994     1.958905    10.615803     0.101992
H     -0.095386     1.220236    12.658879     0.133337
H     -0.627326     0.584366     4.157439     0.090122
H      5.529000     7.838697     5.319277     0.133710
H     -0.666371     0.783104     8.756255     0.130064
H     -0.133575     2.638983     7.483694     0.093952
H      3.424756     0.929637    12.440466     0.115410
H      2.852724     0.220991    14.565446     0.128922
H      5.116028     6.298721     0.579402     0.129782
H      3.437419     4.677937    13.618988     0.097971
H      4.647041     1.875057     1.268011     0.124434
H      3.856216     1.222227     3.349006     0.102784
H      3.801186     4.955082     4.551797     0.101992
H      4.523566     5.693751     2.508721     0.133338
H     -1.954494     6.329621    11.010161     0.090122
H     -1.100820    -0.924710     9.848323     0.133710
H      5.094551     6.130883     6.411345     0.130064
H      4.561755     4.275004     7.683906     0.093952
C      1.320868     5.624859     6.209615     0.553251
C      1.754931     6.895819     6.910359     0.047118
C      2.321999    -1.155401     8.929166     0.076705
C      2.117422    -1.225682    10.435309     0.553930
C      1.114684     5.334105     2.044592     0.099752
C      1.463100     5.765661     0.773548    -0.184346
C     -0.611659     2.617403    14.915818     0.102670
C      1.459505     3.514409     0.081905    -0.182062
C      1.110746     3.159190     1.355983     0.071722
C     -0.218817     3.048583    13.547700     0.087653
C     -0.028697     4.377365    13.244348    -0.195225
C      0.439884     4.767167    11.989988     0.084827
C      0.477943     2.600700    11.299862     0.097055
C      0.036726     2.150431    12.517820    -0.166387
C     -0.634123     0.627101     5.105414     0.100696
C      6.060589    -0.505956     5.794023    -0.150082
C     -0.966228    -0.506053     7.189442     0.108135
C     -0.659441     0.716602     7.808280    -0.168970
C     -0.346793     1.825367     7.042317     0.070208
C      3.107312     1.289128     8.957985     0.553251
C      2.673249     0.018168     8.257241     0.047118
C      2.106181     8.069388     6.238434     0.076704
C      2.310758     8.139669     4.732291     0.553930
C      3.313496     1.579882    13.123008     0.099752
C      2.965080     1.148326    14.394052    -0.184346
C      5.039839     4.296584     0.251782     0.102669
C      2.968675     3.399578    15.085695    -0.182062
C      3.317434     3.754797    13.811617     0.071722
C      4.646997     3.865404     1.619900     0.087652
C      4.456877     2.536622     1.923252    -0.195225
C      3.988296     2.146820     3.177612     0.084827
C      3.950237     4.313287     3.867738     0.097055
C      4.391454     4.763556     2.649780    -0.166387
C      5.062303     6.286886    10.062186     0.100696
C     -1.632409     7.419943     9.373577    -0.150082
C      5.394408     7.420040     7.978158     0.108135
C      5.087621     6.197385     7.359320    -0.168970
C      4.774973     5.088620     8.125283     0.070208
N      1.719065     6.870788     8.257696    -0.229525
N      0.927298     4.048574     2.352191    -0.179471
N      0.710326     3.881019    11.015318    -0.209204
N     -0.333618     1.795910     5.686333    -0.209813
N      2.709115     0.043199     6.909904    -0.229525
N      3.500882     2.865413    12.815409    -0.179471
N      3.717854     3.032968     4.152282    -0.209204
N      4.761798     5.118077     9.481267    -0.209813
O      0.697135     5.755238     5.147125    -0.507025
O      1.608094     4.529523     6.778249    -0.553464
O      2.408396     7.011112    11.037766    -0.611121
O      1.274030    -0.414338    10.892157    -0.601395
O      3.731045     1.158749    10.020475    -0.507025
O      2.820086     2.384464     8.389351    -0.553464
O      2.019784    -0.097125     4.129834    -0.611121
O      3.154150     7.328325     4.275443    -0.601395

The following XYZ coordinates are in angstroms. Other properties are in atomic units.
The sperically averaged electron density of each atom fit to a function of the form exp(a - br)
eigen_1, eigen_2 and eigen_3 are the three eigenvalues of traceless quadrupole moment tensor
  atom number  atomic symbol              X              Y              Z     net charge C6 coefficient C8 coefficient C10 coefficient fluctuating dipole atomic polarizability isotropic forcefield polarizability              a              b squared Pearson coefficient          <r^3>          <r^4>         wp_QDO          m_QDO          q_QDO       dipole_x       dipole_y       dipole_z         dipole            Qxy            Qxz            Qyz     Q(x^2-y^2)  Q(3z^2 - R^2)        eigen_1        eigen_2        eigen_3 static polarizability      alpha(xx)      alpha(xy)      alpha(xz)      alpha(yy)      alpha(yz)      alpha(zz) atomic spin moment
            1             Ag       1.590237       4.693559       9.165781       0.398567     184.539966 0.54690148E+04  0.21865615E+06                                25.981850                           24.454742       1.325657       2.083995                    0.998031      84.557502     227.147497       0.373599       0.410061      -1.183071       0.068428      -0.020990      -0.110141       0.131354       0.005854      -0.031346       0.092107       0.010955       0.131150      -0.097042      -0.013938       0.110980             28.007120      23.612825       1.031139      -3.748725      31.225754      -8.848839      29.182782           0.000002
            2             Ag       0.382576       3.442250       4.415895       0.313322     191.511595 0.56584847E+04  0.22816954E+06                                26.287604                           24.549367       1.373443       2.084446                    0.997869      86.803474     234.190201       0.380309       0.399403      -1.190866       0.014457       0.110828       0.062889       0.128245      -0.009342      -0.010020       0.038216      -0.031178      -0.133667      -0.060083       0.004107       0.055976             28.328938      25.096749       4.432277      -2.016847      26.535101      -8.193123      33.354966          -0.000005
            3             Ag       2.837943       2.220428       6.001819       0.398567     184.539950 0.54690145E+04  0.21865614E+06                                25.981847                           24.454740       1.325657       2.083995                    0.998031      84.557498     227.147477       0.373599       0.410061      -1.183071      -0.068428       0.020990       0.110141       0.131354       0.005854      -0.031345       0.092107       0.010954       0.131150      -0.097042      -0.013938       0.110980             28.007117      23.612822       1.031138      -3.748725      31.225749      -8.848837      29.182779           0.000002
            4             Ag       4.045604       3.471737      10.751705       0.313322     191.511588 0.56584848E+04  0.22816954E+06                                26.287604                           24.549367       1.373443       2.084446                    0.997869      86.803475     234.190204       0.380309       0.399403      -1.190866      -0.014457      -0.110828      -0.062889       0.128245      -0.009342      -0.010020       0.038216      -0.031178      -0.133667      -0.060083       0.004107       0.055976             28.328939      25.096749       4.432277      -2.016847      26.535101      -8.193123      33.354967          -0.000005
            5              H       1.003424       5.984350       2.727134       0.115410       1.107033 0.78876019E+01  0.77910087E+02                                 1.835243                            1.691000      -1.109527       2.361196                    0.996270       3.645184      10.564307       0.456125       1.359482      -0.691580      -0.003738       0.037422       0.035842       0.051952      -0.004449      -0.005592       0.005082      -0.024738      -0.002398      -0.014477      -0.001315       0.015792              1.909849       1.470348      -0.054488      -0.087703       1.856153       0.619018       2.403046          -0.000000
            6              H       1.575456       6.692996       0.602154       0.128923       1.032282 0.78432893E+01  0.76204425E+02                                 1.656365                            1.617430      -0.845836       2.485133                    0.999288       3.321211       9.087046       0.504011       1.250789      -0.716877       0.004494       0.036802      -0.003345       0.037226      -0.000384      -0.004804      -0.000296      -0.026397      -0.001650      -0.014578       0.001095       0.013483              1.632676       1.368871       0.086177      -0.058316       1.931646      -0.147357       1.597510          -0.000005
            7              H      -0.687848       0.615266      14.588198       0.129783       1.006210 0.75232875E+01  0.72263477E+02                                 1.624672                            1.580999      -0.804622       2.505820                    0.999500       3.251160       8.814861       0.511809       1.245911      -0.718319       0.004489      -0.028741      -0.026724       0.039502       0.001599      -0.003588       0.005778      -0.029749       0.009609      -0.017337       0.001435       0.015902              1.617424       1.384994      -0.044050      -0.102729       1.599292       0.286355       1.867986          -0.000003
            8              H       0.990761       2.236050       1.548612       0.097972       1.182815 0.89620121E+01  0.89837603E+02                                 1.805427                            1.720418      -0.795262       2.497043                    0.999193       3.450168       9.523398       0.493355       1.238494      -0.720151      -0.002685      -0.050624       0.008156       0.051347       0.004244      -0.004467       0.003137      -0.036707       0.006972      -0.020993       0.002869       0.018124              1.808684       1.525631       0.120339      -0.035844       2.299413      -0.329617       1.601008          -0.000003
            9              H      -0.218861       5.038930      13.899589       0.124435       0.997291 0.73696220E+01  0.70097722E+02                                 1.582331                            1.538220      -0.821636       2.491222                    0.999389       3.216401       8.547700       0.534841       1.203990      -0.727856      -0.007121       0.027774       0.023453       0.037042      -0.000513      -0.005856       0.004972      -0.026488       0.001250      -0.015649       0.000673       0.014976              1.571256       1.330502      -0.070025      -0.143937       1.595425       0.209687       1.787840          -0.000004
           10              H       0.571964       5.691760      11.818594       0.102784       1.214523 0.88844099E+01  0.90681108E+02                                 1.961935                            1.800760      -1.326528       2.244907                    0.993001       3.953878      11.764455       0.438433       1.368719      -0.688317       0.005749       0.049293      -0.006909       0.050106      -0.008049      -0.007633       0.000903      -0.028113       0.016782      -0.020936       0.006444       0.014491              2.036343       1.608248       0.239579      -0.087506       2.771793      -0.481717       1.728988           0.000000
           11              H       0.626994       1.958905      10.615803       0.101992       0.995505 0.69076736E+01  0.66515385E+02                                 1.750717                            1.611590      -1.223396       2.297521                    0.994122       3.809344      11.178114       0.451135       1.409967      -0.680047       0.008589      -0.034014      -0.033359       0.048411       0.005129      -0.003982       0.003442      -0.007985       0.033108      -0.013097       0.000834       0.012263              1.834246       1.461275      -0.147625      -0.154676       1.930038       0.581402       2.111426           0.000004
           12              H      -0.095386       1.220236      12.658879       0.133337       1.035231 0.79547820E+01  0.78699034E+02                                 1.749544                            1.698352      -1.122237       2.359699                    0.995957       3.597943      10.417798       0.455309       1.359748      -0.691910      -0.006125      -0.037609       0.000341       0.038106       0.010351      -0.001877      -0.000706      -0.020387       0.007163      -0.015839       0.002333       0.013506              1.742557       1.491879       0.080584      -0.090110       2.061949      -0.045803       1.673844           0.000001
           13              H      -0.627326       0.584366       4.157439       0.090122       1.253482 0.97214542E+01  0.10035209E+03                                 1.935289                            1.836849      -1.050224       2.375376                    0.995961       3.724807      10.744899       0.455894       1.301509      -0.704895       0.005714      -0.012557      -0.049824       0.051698       0.007587       0.000234       0.009019      -0.019851       0.054103      -0.021704      -0.000466       0.022170              1.949642       1.636063      -0.035647       0.032523       1.636211      -0.142260       2.576651           0.000003
           14              H       5.529000       7.838697       5.319277       0.133710       0.993069 0.74576550E+01  0.72924085E+02                                 1.725985                            1.662085      -1.247794       2.299215                    0.994758       3.661136      10.693477       0.450923       1.389106      -0.685167      -0.006618      -0.031492      -0.023560       0.039883       0.004984      -0.003553       0.006391      -0.025728       0.036036      -0.020496       0.004169       0.016326              1.745996       1.542089       0.205961       0.089445       2.117447       0.228281       1.578453           0.000005
           15              H      -0.666371       0.783104       8.756255       0.130064       0.890368 0.66628861E+01  0.63703395E+02                                 1.635961                            1.594937      -1.276327       2.284704                    0.993758       3.722439      10.952242       0.447456       1.431713      -0.676160      -0.000953       0.003531       0.037510       0.037688       0.006424      -0.000785       0.002707      -0.019623       0.036345      -0.017863       0.004902       0.012961              1.639555       1.407817       0.038284      -0.006590       1.500006       0.026629       2.010842           0.000006
           16              H      -0.133575       2.638983       7.483694       0.093952       1.049433 0.76185952E+01  0.75314921E+02                                 1.818970                            1.697056      -1.414403       2.200753                    0.992215       4.013023      12.001787       0.437070       1.417584      -0.677913       0.011905       0.037448       0.024449       0.046280       0.002443       0.000177       0.002034      -0.018530       0.031606      -0.014850       0.003705       0.011145              1.892992       1.566213       0.252487       0.085552       2.468840       0.364522       1.643923           0.000006
           17              H       3.424756       0.929637      12.440466       0.115410       1.107033 0.78876019E+01  0.77910087E+02                                 1.835243                            1.691000      -1.109527       2.361196                    0.996270       3.645184      10.564307       0.456125       1.359482      -0.691580       0.003738      -0.037422      -0.035842       0.051952      -0.004449      -0.005592       0.005082      -0.024738      -0.002398      -0.014477      -0.001315       0.015792              1.909849       1.470348      -0.054488      -0.087703       1.856153       0.619018       2.403046          -0.000000
           18              H       2.852724       0.220991      14.565446       0.128922       1.032283 0.78432944E+01  0.76204487E+02                                 1.656366                            1.617431      -0.845837       2.485132                    0.999288       3.321212       9.087050       0.504011       1.250790      -0.716877      -0.004494      -0.036802       0.003345       0.037226      -0.000384      -0.004804      -0.000296      -0.026397      -0.001650      -0.014578       0.001095       0.013483              1.632677       1.368871       0.086177      -0.058316       1.931648      -0.147358       1.597511          -0.000005
           19              H       5.116028       6.298721       0.579402       0.129782       1.006210 0.75232883E+01  0.72263491E+02                                 1.624673                            1.581000      -0.804623       2.505820                    0.999500       3.251160       8.814863       0.511809       1.245912      -0.718319      -0.004489       0.028741       0.026724       0.039502       0.001599      -0.003588       0.005778      -0.029749       0.009609      -0.017337       0.001435       0.015902              1.617424       1.384994      -0.044050      -0.102730       1.599292       0.286355       1.867987          -0.000003
           20              H       3.437419       4.677937      13.618988       0.097971       1.182816 0.89620219E+01  0.89837723E+02                                 1.805428                            1.720419      -0.795262       2.497043                    0.999193       3.450170       9.523404       0.493355       1.238494      -0.720151       0.002685       0.050624      -0.008156       0.051347       0.004244      -0.004467       0.003137      -0.036707       0.006972      -0.020993       0.002869       0.018124              1.808685       1.525632       0.120339      -0.035844       2.299415      -0.329617       1.601009          -0.000003
           21              H       4.647041       1.875057       1.268011       0.124434       0.997291 0.73696230E+01  0.70097733E+02                                 1.582331                            1.538220      -0.821636       2.491221                    0.999389       3.216401       8.547700       0.534841       1.203990      -0.727855       0.007121      -0.027774      -0.023453       0.037043      -0.000513      -0.005856       0.004972      -0.026488       0.001249      -0.015649       0.000673       0.014976              1.571256       1.330503      -0.070025      -0.143937       1.595426       0.209687       1.787840          -0.000004
           22              H       3.856216       1.222227       3.349006       0.102784       1.214514 0.88843327E+01  0.90680212E+02                                 1.961935                            1.800760      -1.326527       2.244907                    0.993001       3.953864      11.764444       0.438430       1.368731      -0.688315      -0.005749      -0.049293       0.006909       0.050106      -0.008049      -0.007633       0.000903      -0.028113       0.016782      -0.020936       0.006444       0.014491              2.036343       1.608248       0.239579      -0.087506       2.771792      -0.481717       1.728988           0.000000
           23              H       3.801186       4.955082       4.551797       0.101992       0.995505 0.69076736E+01  0.66515385E+02                                 1.750717                            1.611590      -1.223396       2.297521                    0.994122       3.809344      11.178114       0.451135       1.409967      -0.680047      -0.008589       0.034014       0.033359       0.048411       0.005129      -0.003982       0.003442      -0.007985       0.033108      -0.013097       0.000834       0.012263              1.834246       1.461275      -0.147625      -0.154676       1.930038       0.581402       2.111426           0.000004
           24              H       4.523566       5.693751       2.508721       0.133338       1.035229 0.79547683E+01  0.78698868E+02                                 1.749542                            1.698351      -1.122236       2.359699                    0.995957       3.597940      10.417789       0.455309       1.359749      -0.691910       0.006125       0.037609      -0.000341       0.038106       0.010351      -0.001877      -0.000706      -0.020387       0.007163      -0.015839       0.002333       0.013506              1.742556       1.491878       0.080584      -0.090110       2.061947      -0.045803       1.673842           0.000001
           25              H      -1.954494       6.329621      11.010161       0.090122       1.253481 0.97214421E+01  0.10035194E+03                                 1.935288                            1.836848      -1.050224       2.375377                    0.995961       3.724805      10.744893       0.455894       1.301509      -0.704894      -0.005714       0.012557       0.049824       0.051698       0.007587       0.000234       0.009019      -0.019851       0.054103      -0.021704      -0.000466       0.022170              1.949641       1.636062      -0.035647       0.032523       1.636211      -0.142260       2.576650           0.000003
           26              H      -1.100820      -0.924710       9.848323       0.133710       0.993068 0.74576431E+01  0.72923943E+02                                 1.725984                            1.662084      -1.247793       2.299215                    0.994758       3.661133      10.693468       0.450922       1.389107      -0.685167       0.006618       0.031492       0.023560       0.039883       0.004984      -0.003553       0.006391      -0.025728       0.036036      -0.020496       0.004169       0.016326              1.745995       1.542088       0.205961       0.089445       2.117445       0.228280       1.578452           0.000005
           27              H       5.094551       6.130883       6.411345       0.130064       0.890369 0.66628867E+01  0.63703399E+02                                 1.635960                            1.594937      -1.276327       2.284704                    0.993758       3.722439      10.952240       0.447456       1.431712      -0.676160       0.000953      -0.003531      -0.037510       0.037688       0.006424      -0.000785       0.002707      -0.019623       0.036345      -0.017863       0.004902       0.012961              1.639555       1.407817       0.038284      -0.006590       1.500006       0.026628       2.010841           0.000006
           28              H       4.561755       4.275004       7.683906       0.093952       1.049432 0.76185895E+01  0.75314855E+02                                 1.818970                            1.697056      -1.414403       2.200753                    0.992215       4.013022      12.001785       0.437070       1.417584      -0.677913      -0.011905      -0.037448      -0.024449       0.046280       0.002443       0.000177       0.002034      -0.018530       0.031606      -0.014850       0.003705       0.011145              1.892992       1.566213       0.252487       0.085552       2.468840       0.364521       1.643923           0.000006
           29              C       1.320868       5.624859       6.209615       0.553251      22.533473 0.26571020E+03  0.56317582E+04                                 7.486957                            5.885255      -0.259868       1.961759                    0.998881      23.718134      68.986105       0.591176       0.488825      -1.002712      -0.009819      -0.058234      -0.029569       0.066045      -0.002512      -0.074280       0.002205       0.099944       0.000574      -0.053323      -0.050107       0.103430              8.483293       5.736770       0.548132       2.204980      11.366194       1.094255       8.346916           0.000009
           30              C       1.754931       6.895819       6.910359       0.047118      33.115734 0.44199648E+03  0.10491103E+05                                 9.346860                            7.314609      -0.311716       1.908263                    0.998613      28.064728      82.517337       0.568472       0.453936      -1.035862       0.002257       0.014921       0.056920       0.058887      -0.038202       0.010524       0.000429       0.081351      -0.050041      -0.048060      -0.017216       0.065276             10.835249       6.289884       3.051782       0.472140      15.322427       1.999684      10.893436           0.000008
           31              C       2.321999      -1.155401       8.929166       0.076705      31.117598 0.42836279E+03  0.10114517E+05                                 9.027470                            7.288148      -0.426079       1.874248                    0.998518      27.941465      82.641726       0.557852       0.465001      -1.026962      -0.008212      -0.042241      -0.051740       0.067296      -0.045588       0.015959       0.002285       0.093511      -0.153176      -0.056360      -0.035829       0.092189             10.013528       5.886526       1.903446      -0.806920      11.963451       0.539134      12.190606           0.000007
           32              C       2.117422      -1.225682      10.435309       0.553930      23.082809 0.27835902E+03  0.59572408E+04                                 7.499937                            5.985730      -0.420641       1.899240                    0.998505      24.097159      69.982302       0.592934       0.482681      -1.007847      -0.003002      -0.000968       0.061171       0.061252       0.093835       0.025269       0.027705       0.005599      -0.153758      -0.068767      -0.058581       0.127348              8.129231       6.829951      -2.907846      -0.714715       8.659139      -0.225753       8.898602           0.000010
           33              C       1.114684       5.334105       2.044592       0.099752      25.200153 0.34810118E+03  0.78019990E+04                                 7.720228                            6.402714      -0.032161       2.016323                    0.998382      26.347643      75.862619       0.618802       0.441625      -1.040545       0.009258      -0.042802      -0.006327       0.044247      -0.011371       0.013171       0.014159       0.040880      -0.074784      -0.037131      -0.000225       0.037356              8.416426       4.967175       0.381313      -1.382113       7.636635       0.153585      12.645467          -0.000001
           34              C       1.463100       5.765661       0.773548      -0.184346      31.774376 0.46962721E+03  0.11281116E+05                                 8.804739                            7.298833       0.055875       1.992447                    0.998833      30.120727      88.169225       0.599408       0.425388      -1.056189       0.007076      -0.001887       0.011457       0.013598       0.001962       0.005456      -0.004221      -0.016893      -0.071842      -0.025436       0.004494       0.020942              9.703124       5.735965       0.276845      -2.139044       7.578870      -0.252853      15.794537          -0.000006
           35              C      -0.611659       2.617403      14.915818       0.102670      33.299113 0.43031485E+03  0.10116886E+05                                 9.339448                            7.131846      -0.377915       1.895021                    0.998468      27.068271      78.477321       0.587756       0.443250      -1.045014      -0.000378      -0.003861       0.004275       0.005773       0.003325       0.004103       0.000027       0.000406       0.002333      -0.005289      -0.000077       0.005366             11.157793       6.507743       0.879459      -3.444252       8.184926      -2.436980      18.780711          -0.000001
           36              C       1.459505       3.514409       0.081905      -0.182062      30.427948 0.46421823E+03  0.11126030E+05                                 8.538685                            7.267942      -0.031644       1.963516                    0.998885      30.127563      88.273404       0.598902       0.426709      -1.054697       0.004357       0.003433       0.003361       0.006486      -0.010933       0.003069       0.025045      -0.015573      -0.019648      -0.027774      -0.002558       0.030332              9.101998       5.855218       0.723181      -1.902407       8.067128      -2.022474      13.383648          -0.000006
           37              C       1.110746       3.159190       1.355983       0.071722      25.028755 0.35685641E+03  0.80287256E+04                                 7.541008                            6.403496       0.030496       2.017393                    0.999378      26.885030      76.950562       0.631802       0.430896      -1.049483       0.005242       0.038768       0.020607       0.044216       0.001095       0.020343       0.006838      -0.013910      -0.105570      -0.043448       0.016920       0.026529              7.989891       5.123023       0.403709      -1.383704       7.564246      -1.014306      11.282403          -0.000004
           38              C      -0.218817       3.048583      13.547700       0.087653      34.925932 0.43573968E+03  0.10281591E+05                                 9.617257                            7.158713      -0.388095       1.885781                    0.998838      27.412178      79.745763       0.588571       0.441036      -1.045811       0.003882       0.001627      -0.002407       0.004849       0.003419      -0.010992       0.000041       0.001887      -0.005024      -0.011530      -0.000219       0.011749             11.662544       6.813081       0.855538      -3.978910       8.891879      -2.576373      19.282671           0.000000
           39              C      -0.028697       4.377365      13.244348      -0.195225      32.845065 0.47550192E+03  0.11459384E+05                                 8.992422                            7.337577       0.057546       1.984877                    0.999410      30.480860      89.408998       0.598567       0.424604      -1.056529       0.006829       0.002898      -0.007349       0.010442      -0.009376      -0.001218       0.030031      -0.014938      -0.022516      -0.030416      -0.004678       0.035094              9.852698       6.146675       1.044023      -2.761387       9.699466      -3.225765      13.711953          -0.000005
           40              C       0.439884       4.767167      11.989988       0.084827      27.768248 0.37726036E+03  0.86660685E+04                                 8.340157                            6.740526      -0.322786       1.907545                    0.997722      27.697941      81.928014       0.590402       0.451625      -1.030109       0.017623      -0.041423      -0.012313       0.046669      -0.007231       0.021070       0.004890       0.024423      -0.086949      -0.037285       0.002623       0.034662              9.170313       5.641917       0.791246      -2.236595      10.278277      -2.352270      11.590745           0.000002
           41              C       0.477943       2.600700      11.299862       0.097055      27.354951 0.36823964E+03  0.84179453E+04                                 8.310185                            6.710837      -0.296254       1.920814                    0.998128      27.392090      81.145306       0.584220       0.458621      -1.024924       0.011186       0.032953       0.015753       0.038199      -0.008428       0.024489       0.018192       0.034380      -0.060314      -0.042009       0.004369       0.037641              9.214942       5.828813       0.332913      -2.307651       9.846480       0.067084      11.969533           0.000006
           42              C       0.036726       2.150431      12.517820      -0.166387      32.473928 0.47310780E+03  0.11446501E+05                                 9.070850                            7.423768      -0.218756       1.909830                    0.997623      30.474901      91.096835       0.579527       0.436838      -1.043628       0.009280       0.003068      -0.010980       0.014700       0.017437       0.011428       0.008674       0.007450      -0.076018      -0.028815      -0.005153       0.033968             10.096465       6.616062       0.164929      -3.149414       8.327961       0.249290      15.345371           0.000001
           43              C      -0.634123       0.627101       5.105414       0.100696      25.071421 0.35358542E+03  0.79924362E+04                                 7.728851                            6.495208      -0.175171       1.955539                    0.998931      27.218876      79.889495       0.605617       0.447428      -1.032420       0.028870       0.009685       0.031156       0.043566      -0.015434       0.007862       0.031240       0.061859       0.015544      -0.054532       0.022536       0.031996              8.273263       5.442624       1.688885      -0.274061      10.761286      -1.547754       8.615879           0.000007
           44              C       6.060589      -0.505956       5.794023      -0.150082      30.104251 0.46456884E+03  0.11186854E+05                                 8.637929                            7.375873      -0.263785       1.903651                    0.996931      29.996230      89.402153       0.579215       0.439145      -1.042440       0.010855       0.004778      -0.005685       0.013152      -0.005545      -0.001420       0.020981       0.055603      -0.034004      -0.038571       0.004238       0.034333              9.245002       6.227717       2.085622      -0.691028      11.844178      -2.368347       9.663111           0.000010
           45              C      -0.966228      -0.506053       7.189442       0.108135      30.610795 0.42429951E+03  0.99568996E+04                                 8.909477                            7.168155      -0.248022       1.945439                    0.998416      26.878683      78.277593       0.574753       0.454123      -1.036983       0.002886       0.004455      -0.000725       0.005358       0.001423      -0.001195       0.002407       0.017176      -0.012328      -0.008196      -0.002632       0.010827             10.239809       6.395897       2.923899      -1.044990      14.705581      -3.042822       9.617951           0.000011
           46              C      -0.659441       0.716602       7.808280      -0.168970      31.230363 0.48632814E+03  0.11811603E+05                                 8.778127                            7.478666      -0.117664       1.944572                    0.997085      30.219608      89.609376       0.584758       0.431271      -1.050180       0.005109      -0.001736      -0.008018       0.009665      -0.012966      -0.004892       0.009145       0.051417       0.010980      -0.032336       0.003422       0.028913              9.665503       6.469413       2.567035      -0.610671      13.864506      -1.232439       8.662589           0.000012
           47              C      -0.346793       1.825367       7.042317       0.070208      26.794335 0.38863401E+03  0.89852358E+04                                 8.111425                            6.821943      -0.168688       1.950989                    0.998379      27.919347      82.590740       0.589944       0.449062      -1.032567       0.006238      -0.025428      -0.039449       0.047347      -0.014547       0.001931       0.023531       0.029002      -0.032039      -0.035912       0.008075       0.027837              8.845878       5.715812       2.071336      -0.471088      11.764860      -0.772669       9.056960           0.000012
           48              C       3.107312       1.289128       8.957985       0.553251      22.533471 0.26571017E+03  0.56317574E+04                                 7.486957                            5.885255      -0.259868       1.961759                    0.998881      23.718133      68.986103       0.591176       0.488825      -1.002712       0.009819       0.058234       0.029569       0.066045      -0.002512      -0.074280       0.002205       0.099943       0.000574      -0.053323      -0.050107       0.103430              8.483293       5.736770       0.548132       2.204980      11.366194       1.094255       8.346916           0.000009
           49              C       2.673249       0.018168       8.257241       0.047118      33.115743 0.44199662E+03  0.10491107E+05                                 9.346862                            7.314610      -0.311716       1.908263                    0.998613      28.064733      82.517358       0.568472       0.453936      -1.035862      -0.002257      -0.014921      -0.056920       0.058887      -0.038202       0.010524       0.000429       0.081351      -0.050041      -0.048060      -0.017216       0.065276             10.835251       6.289886       3.051783       0.472140      15.322431       1.999685      10.893438           0.000009
           50              C       2.106181       8.069388       6.238434       0.076704      31.117610 0.42836298E+03  0.10114522E+05                                 9.027473                            7.288150      -0.426079       1.874248                    0.998518      27.941473      82.641757       0.557852       0.465001      -1.026962       0.008213       0.042241       0.051740       0.067296      -0.045588       0.015959       0.002285       0.093511      -0.153176      -0.056360      -0.035829       0.092189             10.013531       5.886527       1.903446      -0.806920      11.963455       0.539134      12.190609           0.000008
           51              C       2.310758       8.139669       4.732291       0.553930      23.082810 0.27835903E+03  0.59572412E+04                                 7.499937                            5.985730      -0.420641       1.899240                    0.998505      24.097160      69.982305       0.592934       0.482681      -1.007847       0.003002       0.000968      -0.061171       0.061252       0.093835       0.025269       0.027705       0.005599      -0.153758      -0.068767      -0.058581       0.127348              8.129231       6.829951      -2.907846      -0.714715       8.659139      -0.225753       8.898602           0.000010
           52              C       3.313496       1.579882      13.123008       0.099752      25.200162 0.34810134E+03  0.78020035E+04                                 7.720230                            6.402715      -0.032161       2.016323                    0.998382      26.347650      75.862643       0.618802       0.441625      -1.040545      -0.009258       0.042802       0.006327       0.044247      -0.011371       0.013171       0.014159       0.040880      -0.074784      -0.037131      -0.000225       0.037356              8.416428       4.967176       0.381314      -1.382114       7.636637       0.153584      12.645470          -0.000001
           53              C       2.965080       1.148326      14.394052      -0.184346      31.774371 0.46962714E+03  0.11281114E+05                                 8.804738                            7.298832       0.055875       1.992447                    0.998833      30.120726      88.169221       0.599408       0.425388      -1.056189      -0.007076       0.001887      -0.011457       0.013598       0.001961       0.005456      -0.004221      -0.016893      -0.071842      -0.025436       0.004494       0.020942              9.703123       5.735965       0.276845      -2.139044       7.578870      -0.252853      15.794535          -0.000006
           54              C       5.039839       4.296584       0.251782       0.102669      33.299109 0.43031481E+03  0.10116885E+05                                 9.339448                            7.131846      -0.377915       1.895021                    0.998468      27.068270      78.477318       0.587755       0.443250      -1.045014       0.000378       0.003861      -0.004275       0.005773       0.003325       0.004103       0.000027       0.000406       0.002333      -0.005289      -0.000077       0.005366             11.157793       6.507743       0.879459      -3.444252       8.184926      -2.436980      18.780710          -0.000001
           55              C       2.968675       3.399578      15.085695      -0.182062      30.427947 0.46421823E+03  0.11126030E+05                                 8.538685                            7.267942      -0.031644       1.963516                    0.998885      30.127563      88.273404       0.598902       0.426709      -1.054697      -0.004357      -0.003433      -0.003361       0.006486      -0.010933       0.003069       0.025045      -0.015573      -0.019648      -0.027774      -0.002558       0.030332              9.101998       5.855218       0.723181      -1.902407       8.067128      -2.022473      13.383647          -0.000006
           56              C       3.317434       3.754797      13.811617       0.071722      25.028746 0.35685626E+03  0.80287213E+04                                 7.541006                            6.403495       0.030497       2.017393                    0.999378      26.885025      76.950542       0.631802       0.430896      -1.049483      -0.005241      -0.038768      -0.020607       0.044216       0.001095       0.020343       0.006838      -0.013910      -0.105570      -0.043448       0.016920       0.026529              7.989889       5.123022       0.403709      -1.383704       7.564245      -1.014306      11.282399          -0.000004
           57              C       4.646997       3.865404       1.619900       0.087652      34.925928 0.43573968E+03  0.10281591E+05                                 9.617257                            7.158713      -0.388095       1.885781                    0.998838      27.412176      79.745751       0.588571       0.441036      -1.045811      -0.003882      -0.001627       0.002407       0.004849       0.003419      -0.010992       0.000041       0.001887      -0.005024      -0.011530      -0.000219       0.011749             11.662543       6.813080       0.855538      -3.978910       8.891879      -2.576374      19.282670           0.000000
           58              C       4.456877       2.536622       1.923252      -0.195225      32.845018 0.47550131E+03  0.11459365E+05                                 8.992415                            7.337571       0.057546       1.984877                    0.999410      30.480831      89.408897       0.598567       0.424604      -1.056529      -0.006829      -0.002898       0.007349       0.010442      -0.009376      -0.001218       0.030031      -0.014938      -0.022516      -0.030416      -0.004678       0.035094              9.852690       6.146670       1.044022      -2.761385       9.699458      -3.225761      13.711941          -0.000005
           59              C       3.988296       2.146820       3.177612       0.084827      27.768007 0.37725640E+03  0.86659664E+04                                 8.340170                            6.740536      -0.322786       1.907546                    0.997722      27.697791      81.927874       0.590394       0.451631      -1.030104      -0.017623       0.041423       0.012313       0.046669      -0.007231       0.021070       0.004890       0.024423      -0.086949      -0.037285       0.002623       0.034662              9.170327       5.641926       0.791248      -2.236599      10.278291      -2.352275      11.590766           0.000002
           60              C       3.950237       4.313287       3.867738       0.097055      27.354950 0.36823962E+03  0.84179447E+04                                 8.310184                            6.710837      -0.296254       1.920813                    0.998128      27.392088      81.145298       0.584220       0.458621      -1.024924      -0.011186      -0.032953      -0.015753       0.038199      -0.008428       0.024489       0.018192       0.034380      -0.060314      -0.042009       0.004369       0.037641              9.214942       5.828813       0.332913      -2.307650       9.846480       0.067085      11.969532           0.000005
           61              C       4.391454       4.763556       2.649780      -0.166387      32.473939 0.47310797E+03  0.11446506E+05                                 9.070851                            7.423769      -0.218756       1.909830                    0.997623      30.474904      91.096844       0.579527       0.436837      -1.043628      -0.009280      -0.003068       0.010980       0.014700       0.017437       0.011428       0.008674       0.007450      -0.076018      -0.028815      -0.005153       0.033968             10.096466       6.616063       0.164928      -3.149415       8.327962       0.249290      15.345373           0.000001
           62              C       5.062303       6.286886      10.062186       0.100696      25.071424 0.35358551E+03  0.79924388E+04                                 7.728853                            6.495209      -0.175171       1.955539                    0.998931      27.218879      79.889509       0.605617       0.447428      -1.032420      -0.028870      -0.009685      -0.031156       0.043566      -0.015434       0.007862       0.031240       0.061859       0.015544      -0.054532       0.022536       0.031996              8.273264       5.442625       1.688885      -0.274061      10.761288      -1.547755       8.615880           0.000007
           63              C      -1.632409       7.419943       9.373577      -0.150082      30.104260 0.46456903E+03  0.11186860E+05                                 8.637931                            7.375875      -0.263786       1.903651                    0.996931      29.996235      89.402174       0.579215       0.439145      -1.042440      -0.010855      -0.004778       0.005685       0.013152      -0.005545      -0.001420       0.020981       0.055603      -0.034004      -0.038571       0.004238       0.034333              9.245004       6.227718       2.085622      -0.691029      11.844180      -2.368348       9.663113           0.000010
           64              C       5.394408       7.420040       7.978158       0.108135      30.610790 0.42429943E+03  0.99568974E+04                                 8.909476                            7.168154      -0.248022       1.945439                    0.998416      26.878681      78.277587       0.574753       0.454123      -1.036983      -0.002886      -0.004455       0.000725       0.005358       0.001423      -0.001195       0.002407       0.017176      -0.012328      -0.008196      -0.002632       0.010827             10.239809       6.395896       2.923899      -1.044990      14.705580      -3.042821       9.617950           0.000011
           65              C       5.087621       6.197385       7.359320      -0.168970      31.230365 0.48632819E+03  0.11811605E+05                                 8.778128                            7.478667      -0.117664       1.944572                    0.997085      30.219610      89.609386       0.584758       0.431271      -1.050180      -0.005109       0.001736       0.008018       0.009665      -0.012966      -0.004892       0.009145       0.051417       0.010980      -0.032336       0.003422       0.028913              9.665504       6.469414       2.567036      -0.610671      13.864508      -1.232439       8.662589           0.000012
           66              C       4.774973       5.088620       8.125283       0.070208      26.794332 0.38863398E+03  0.89852349E+04                                 8.111424                            6.821943      -0.168688       1.950989                    0.998379      27.919345      82.590734       0.589944       0.449062      -1.032567      -0.006238       0.025428       0.039449       0.047347      -0.014547       0.001931       0.023531       0.029002      -0.032038      -0.035912       0.008075       0.027837              8.845877       5.715812       2.071336      -0.471088      11.764860      -0.772669       9.056960           0.000012
           67              N       1.719065       6.870788       8.257696      -0.229525      36.221252 0.57478656E+03  0.14357738E+05                                 9.313899                            7.927255      -0.308849       1.908353                    0.997756      29.602220      85.127887       0.598076       0.409987      -1.078209       0.047080       0.104355      -0.057823       0.128257      -0.041875       0.029632       0.051638       0.049596       0.051966      -0.090272       0.040004       0.050268             10.189481       6.199991       1.436040       0.491504      12.358397       2.662226      12.010056           0.000006
           68              N       0.927298       4.048574       2.352191      -0.179471      31.383949 0.53209020E+03  0.12962473E+05                                 8.338755                            7.530098      -0.228862       1.956036                    0.997764      27.812243      77.515861       0.629153       0.399620      -1.091390       0.044385       0.039155      -0.101291       0.117316      -0.012234       0.012081       0.037075      -0.066332      -0.080193      -0.050517      -0.012052       0.062569              8.656133       5.920711       0.374142      -1.164687       8.515876      -0.153809      11.531814          -0.000002
           69              N       0.710326       3.881019      11.015318      -0.209204      34.313038 0.55827208E+03  0.13796378E+05                                 8.836251                            7.686070      -0.181041       1.948438                    0.999179      28.957726      81.902724       0.624587       0.396820      -1.090792      -0.033355      -0.030801       0.113438       0.122186      -0.003270       0.012005       0.034972      -0.077734      -0.120128      -0.055387      -0.014619       0.070006              9.359585       6.445318       0.523534      -2.031344      11.296710      -0.919264      10.336727           0.000001
           70              N      -0.333618       1.795910       5.686333      -0.209813      34.341463 0.57328114E+03  0.14268337E+05                                 8.874848                            7.818159      -0.300106       1.910195                    0.998779      29.185561      82.969489       0.615500       0.399828      -1.088219      -0.007150      -0.098701       0.065260       0.118541       0.005381       0.004147       0.043684      -0.012805       0.076881      -0.037158      -0.019532       0.056690              9.394431       6.505432       1.958490      -0.209162      11.421274      -0.553440      10.256586           0.000004
           71              N       2.709115       0.043199       6.909904      -0.229525      36.221244 0.57478638E+03  0.14357732E+05                                 9.313898                            7.927254      -0.308850       1.908353                    0.997756      29.602216      85.127875       0.598076       0.409987      -1.078209      -0.047080      -0.104355       0.057823       0.128257      -0.041875       0.029632       0.051638       0.049596       0.051966      -0.090272       0.040004       0.050268             10.189480       6.199991       1.436040       0.491504      12.358395       2.662226      12.010054           0.000006
           72              N       3.500882       2.865413      12.815409      -0.179471      31.383951 0.53209027E+03  0.12962475E+05                                 8.338755                            7.530098      -0.228862       1.956036                    0.997764      27.812245      77.515866       0.629153       0.399620      -1.091391      -0.044385      -0.039155       0.101291       0.117316      -0.012234       0.012081       0.037075      -0.066332      -0.080193      -0.050517      -0.012052       0.062569              8.656134       5.920711       0.374142      -1.164687       8.515877      -0.153809      11.531814          -0.000002
           73              N       3.717854       3.032968       4.152282      -0.209204      34.313002 0.55827148E+03  0.13796360E+05                                 8.836245                            7.686065      -0.181041       1.948438                    0.999179      28.957701      81.902648       0.624587       0.396820      -1.090792       0.033355       0.030801      -0.113438       0.122186      -0.003270       0.012005       0.034972      -0.077734      -0.120128      -0.055386      -0.014619       0.070006              9.359579       6.445313       0.523534      -2.031342      11.296703      -0.919262      10.336719           0.000001
           74              N       4.761798       5.118077       9.481267      -0.209813      34.341461 0.57328113E+03  0.14268337E+05                                 8.874848                            7.818159      -0.300106       1.910195                    0.998779      29.185561      82.969489       0.615500       0.399827      -1.088219       0.007150       0.098701      -0.065260       0.118541       0.005381       0.004147       0.043684      -0.012805       0.076881      -0.037158      -0.019532       0.056690              9.394431       6.505432       1.958490      -0.209162      11.421274      -0.553440      10.256586           0.000004
           75              O       0.697135       5.755238       5.147125      -0.507025      33.026768 0.54593958E+03  0.13165124E+05                                 8.129878                            7.259195       0.434416       2.206593                    0.995269      26.987514      70.884012       0.701717       0.361963      -1.137465       0.022730      -0.030080       0.000545       0.037706      -0.004969       0.001913       0.001907       0.067261       0.099151      -0.050571       0.017273       0.033297              8.611588       7.398596       0.421668       2.726488       7.164323       1.495693      11.271843           0.000007
           76              O       1.608094       4.529523       6.778249      -0.553464      42.988614 0.71280370E+03  0.18429690E+05                                 9.806824                            8.379775      -0.075037       2.011311                    0.994482      29.116344      79.972314       0.641257       0.369425      -1.128265      -0.000600       0.003540       0.007272       0.008110      -0.039158      -0.018889      -0.055537      -0.021342       0.033158      -0.076538       0.010226       0.066313             10.887638       7.179703      -1.638129       0.949087      16.626847      -1.825276       8.856363           0.000006
           77              O       2.408396       7.011112      11.037766      -0.611121      36.878820 0.61439883E+03  0.15299113E+05                                 8.752573                            7.725385       0.385169       2.135944                    0.997040      29.535104      79.490342       0.675257       0.364268      -1.132765      -0.016527       0.026068      -0.024108       0.039165       0.020429       0.050464      -0.030521       0.001488      -0.337626      -0.132892       0.054192       0.078700              9.177971       8.340856      -2.674933       1.218660      11.310812      -2.920113       7.882244           0.000005
           78              O       1.274030      -0.414338      10.892157      -0.601395      36.778712 0.57602671E+03  0.14052853E+05                                 8.669915                            7.381889       0.770466       2.274364                    0.997684      28.549939      74.981415       0.707719       0.354751      -1.145265       0.033569      -0.014048      -0.005512       0.036806      -0.011583      -0.001903       0.062208       0.013673      -0.384368      -0.147077       0.061610       0.085466              9.420874       9.316779      -3.633046      -2.048965      11.070965       3.330302       7.874877           0.000006
           79              O       3.731045       1.158749      10.020475      -0.507025      33.026768 0.54593960E+03  0.13165125E+05                                 8.129878                            7.259195       0.434416       2.206593                    0.995269      26.987515      70.884013       0.701717       0.361963      -1.137465      -0.022730       0.030080      -0.000545       0.037706      -0.004969       0.001913       0.001907       0.067261       0.099151      -0.050571       0.017273       0.033297              8.611588       7.398596       0.421668       2.726488       7.164323       1.495693      11.271843           0.000007
           80              O       2.820086       2.384464       8.389351      -0.553464      42.988614 0.71280371E+03  0.18429690E+05                                 9.806824                            8.379775      -0.075037       2.011311                    0.994482      29.116344      79.972315       0.641257       0.369425      -1.128265       0.000600      -0.003540      -0.007272       0.008110      -0.039158      -0.018889      -0.055537      -0.021343       0.033158      -0.076538       0.010226       0.066313             10.887638       7.179703      -1.638129       0.949087      16.626848      -1.825275       8.856363           0.000006
           81              O       2.019784      -0.097125       4.129834      -0.611121      36.878820 0.61439884E+03  0.15299113E+05                                 8.752573                            7.725385       0.385169       2.135944                    0.997040      29.535105      79.490344       0.675257       0.364268      -1.132765       0.016527      -0.026068       0.024108       0.039165       0.020429       0.050464      -0.030521       0.001488      -0.337626      -0.132892       0.054192       0.078700              9.177971       8.340856      -2.674933       1.218660      11.310812      -2.920113       7.882244           0.000005
           82              O       3.154150       7.328325       4.275443      -0.601395      36.778711 0.57602670E+03  0.14052852E+05                                 8.669915                            7.381889       0.770466       2.274364                    0.997684      28.549938      74.981414       0.707718       0.354751      -1.145265      -0.033569       0.014048       0.005512       0.036806      -0.011583      -0.001903       0.062208       0.013673      -0.384368      -0.147077       0.061610       0.085466              9.420874       9.316779      -3.633046      -2.048965      11.070965       3.330302       7.874877           0.000006

******************************************************
Auxiliary information for the entire system
The total spin magnetic moment of the unit cell is   0.000222
The total net atomic charge of the unit cell is   0.000004
Accuracy of reproducing the electrostatic potential in the unit cell:
  The inner radius (bohr) =    5.0000
  The outer radius (bohr) =   12.0000
  Valid grid points have density less than (e/(bohr^3)) =    0.0001
  The number of valid grid points were=          811
  The rms potential error without charges in kcal/mol is=      4.54583
  The rms potential error with partial charges in kcal/mol is=      0.24818
  The RRMSE value at monopole order=      0.05460
  The rms potential error with partial charges and cloud penetration in kcal/mol is=      0.24969
  The RRMSE value at monopole order with cloud penetration is=      0.05493
  The rms potential error with partial charges and atomic dipoles in kcal/mol is=      0.36159
  The RRMSE value at dipole order=      0.07954
  The rms potential error with partial charges, atomic dipoles and cloud penetration in kcal/mol is=      0.36629
  The RRMSE value at dipole order with cloud penetration=      0.08058

******************************************************
The electron densities and ab initio electrostatic potential were computed in VASP using the PBE functional and
projector augmented wave method. See the main text of the journal article for a description of computational details.
The atomic charges, dipoles, and quadrupoles were computed with the DDEC6 method as described in
(a) T. A. Manz and N. Gabaldon Limas, RSC Adv. 6 (2016) 47771-47801 DOI: 10.1039/c6ra04656h
(b) N. Gabaldon Limas and T. A. Manz, RSC Adv. 8 (2018) 2678-2707 DOI: 10.1039/c7ra11829e.
For each atom in the material, the electron cloud parameters were fit to the spherically averaged atom-in-material
electron density using radial positions for which this density was between 10^-4 and 10^-2 electrons per cubic bohr.
The polarizabilities, dispersion coefficients, and quantum Drude oscillator (QDO) parameters were fit using the MCLF method.
The magnetic structure of the system was optimized in VASP from the default ferromagnetic initial guess using spin polarization.
The atomic spin moments (ASMs) were computed on this optimized magnetic structure using the DDEC6 partition as inputs
to the method of T. A. Manz and D. S. Sholl, J. Chem. Theory Comput. 7 (2011) 4146-4164 DOI: 10.1021/ct200539n.
The RMSE and RRMSE were computed using a uniform grid with Ewald summation.
