# Supplementary material for: A collection of forcefield precursors for metal–organic frameworks
Source: RSC Adv. 2019 Nov 13;9(63):36492–507. doi: 10.1039/c9ra07327b (PMC9075174; doi:10.1039/c9ra07327b)
Supplement: RA-009-C9RA07327B-s6286 [file RA-009-C9RA07327B-s6286.xyz]

  698
jmolscript: load "" {1 1 1} spacegroup "x,y,z" unitcell [{     26.832600     0.000000     0.000000 }, {     -8.944103    25.298052     0.000000 }, {     -8.944103   -12.648820    21.908875 }]
Zn    13.504028    -1.648433    12.219237     0.960903
Zn    -5.783369    12.655086    12.238955     0.964368
Zn   -13.535995    15.458007    14.693406     0.996018
Zn    22.152140    -3.301068     7.958180     0.997177
Zn    11.832881    -0.466784     9.689638     0.960924
Zn    -4.029254    11.414698     9.669920     0.964368
Zn     1.197517     5.039693     7.215469     0.996006
Zn     7.392144     7.135953    13.950695     0.997205
Zn    -2.691359    12.976622    11.977801     0.960925
Zn    14.899492    -0.127283     9.880245     0.964359
Zn    18.166399     0.241615     1.931925     0.996016
Zn    -8.274099    12.461755    19.993163     0.997192
Zn    -4.756762    14.437059     9.931074     0.960966
Zn    12.801919     1.355962    12.028630     0.964364
Zn    12.060867     4.559150    19.976950     0.996023
Zn    -3.381397     9.001824     1.915712     0.997196
Zn     4.559863    -1.242478    17.226948     0.960925
Zn     3.160798    16.920774     4.829811     0.964360
Zn    -4.591877    17.644896     1.175192     0.996017
Zn    13.208022    -4.106311    20.788674     0.997192
Zn     2.888719    -4.023997    17.468384     0.960966
Zn     4.914944    15.316141     7.188521     0.964364
Zn    10.141805    16.378090    13.936674     0.996023
Zn    -1.552134    -4.135264     8.753691     0.997196
Zn     6.252806    16.533839     4.681927     0.960903
Zn     5.955325    -4.028681    17.079064     0.964368
Zn     9.222281   -11.096543    20.733683     0.996019
Zn     0.670019    23.732746     1.120201     0.997177
Zn     4.187400    14.031100     4.440491     0.960924
Zn     3.857720    -2.909770    14.720354     0.964369
Zn     3.116579     2.372020     7.972201     0.996006
Zn     5.562881     9.807293    13.155184     0.997204
Zn    -4.384340     2.891323    14.371565     0.960924
Zn    12.104966     8.371424     4.840109     0.964369
Zn     4.352306     4.844381     6.040277     0.996006
Zn     4.263829     7.407791    15.070896     0.997204
Zn    -6.055453     4.491193    16.659728     0.960902
Zn    13.859114    11.216445     5.050434     0.964368
Zn    19.085918    16.529501     0.756733     0.996019
Zn   -10.496248    -3.000277    21.113364     0.997178
Zn    15.196979     8.436823     5.249147     0.960966
Zn    -2.988845     4.156375    16.858441     0.964364
Zn     0.278168    10.855340    21.152142     0.996023
Zn     9.614133     1.752783     0.795511     0.997196
Zn    13.131603     9.479124     7.537310     0.960925
Zn    -5.086447     1.554220    17.068766     0.964360
Zn    -5.827604    -6.930758    15.868598     0.996016
Zn    14.507075    19.138167     6.837979     0.997192
Zn    -4.644136    -6.567773    11.375964     1.113743
Zn     4.300107     6.081245    10.532911     1.113749
Zn    13.932559     0.000000     0.000000     1.113743
Zn    -4.644136    13.135761     0.000000     1.113743
H     12.761716    11.198308    13.305260     0.149783
H     17.194401    -4.367585    13.195715     0.150353
H     19.373199    -5.384573    12.459577     0.144392
H      2.211145    17.220487    10.919383     0.143079
H     11.060456    -5.927219    12.194480     0.154845
H     -8.439618    17.018090     9.648669     0.155760
H    -10.777625    17.642958    10.240208     0.143497
H     11.343157     9.188375    13.079598     0.152234
H     -2.640259     3.115536     8.603615     0.149790
H      8.039113     2.106145     8.713160     0.150354
H      6.354037     3.821360     9.449298     0.144376
H      6.554364    -4.824235    10.989492     0.143090
H      8.613313    -4.196855     9.714395     0.154838
H      0.969672    10.364727    12.260206     0.155773
H      2.338123     8.368705    11.668667     0.143484
H     -4.062393     1.108138     8.829277     0.152231
H     19.219339     4.135004     3.954552     0.149724
H     -1.842347    12.486009    16.560919     0.150331
H     -2.690241    12.561926    18.927077     0.144367
H      9.005088    -6.177655    13.771919     0.143090
H      0.120000    16.995348    12.453005     0.154829
H     11.613183    -0.288349     5.192403     0.155749
H     12.580931     0.055683     2.922644     0.143499
H     20.455436     6.273954     3.956743     0.152235
H    -11.452008     6.849616    17.954323     0.149754
H     -5.502379    15.073895     5.347956     0.150344
H     -5.148207    14.299752     2.981798     0.144395
H      0.118191    19.079867     8.136956     0.143092
H     -1.904981    18.427190     9.455870     0.154833
H     13.745551    -1.796005    16.716472     0.155762
H     13.747359    -0.768882    18.986231     0.143486
H     -9.847412     8.727997    17.952132     0.152227
H     -5.126707    18.572617     5.558282     0.149723
H      8.250261     0.962770    19.093585     0.150331
H     10.429075     0.833762    20.342390     0.144367
H     11.155268    13.495260     1.535812     0.143090
H      2.116340     0.875510    20.944884     0.154829
H      0.504516    12.495995     2.346441     0.155749
H     -1.833502    12.695842     1.509521     0.143499
H     -6.545242    19.382172     7.411772     0.152234
H     15.248145    -6.755705    14.908989     0.149754
H     -0.905072    -6.156133    15.728381     0.150345
H     -2.590173    -6.376244    13.874891     0.144395
H     -2.389756    -0.719536    20.592152     0.143092
H     -0.330806    -2.137491    20.686360     0.154833
H      9.913866    18.084376     6.802706     0.155762
H     11.282344    18.570118     8.827086     0.143486
H     13.826033    -5.556562    16.534628     0.152227
H      1.331059    14.006420    16.350593     0.149784
H      7.101793    20.748224     2.815290     0.150352
H      6.253882    22.759407     1.566485     0.144391
H      0.060965     2.366824    20.373063     0.143079
H      9.064116    14.935979     0.963990     0.154844
H      2.669048    -8.007914    19.562434     0.155760
H      3.636808   -10.145592    20.399354     0.143496
H      2.567131    12.938825    14.497103     0.152233
H      6.436291    -0.524869     6.999886     0.149790
H      3.441807     9.743603     6.180494     0.150354
H      3.796003     8.081538     8.033984     0.144376
H      9.062311    10.155915     1.316723     0.143090
H      7.039138    11.624466     1.222515     0.154838
H      4.801357     2.726007    15.106169     0.155773
H      4.803138     4.178096    13.081789     0.143484
H      8.040866    -1.465972     5.374247     0.152230
H      3.817436     8.176359     3.045334     0.149789
H     -0.693980     3.405226    11.528450     0.150354
H      1.484828     4.551223    11.015782     0.144376
H     -6.733103     7.231537     9.453680     0.143090
H     -6.827912     5.052121    10.678386     0.154838
H      9.448751     8.433199     9.913766     0.155773
H      7.110736     7.608485    10.159145     0.143484
H      2.398880     9.376736     1.417504     0.152231
H      6.304021     3.640581    20.305145     0.149784
H     -9.849209     4.050400    19.376209     0.150352
H    -11.534294     2.555296    20.493562     0.144391
H     15.498612     5.544183    12.236107     0.143079
H     -9.275022     6.334758    13.416995     0.154844
H     18.858007     9.498180     2.845963     0.155760
H     20.226465    11.008461     1.413122     0.143497
H      4.881884     4.448836    18.453845     0.152234
H     10.275184    19.805860     1.603730     0.149754
H     16.045930     4.713051     2.532666     0.150344
H     15.198004     2.625951     1.415313     0.144394
H     17.949299     3.811242     9.672768     0.143092
H     18.008332     6.015957     8.491880     0.154833
H     -6.275092     8.296675    19.062912     0.155762
H     -5.307313    10.090321    20.495753     0.143486
H     11.511280    18.734505     3.455030     0.152227
H     -2.507853    -6.324336    18.863541     0.149724
H     12.386047    13.129787    10.380425     0.150332
H     12.740251    15.565994    10.893093     0.144368
H     -8.826020     8.711501    12.455195     0.143090
H     15.983390     7.895628    11.230489     0.154829
H     -4.142877    -0.929591    11.995109     0.155750
H     -4.141100    -3.408802    11.749730     0.143499
H     -0.903256    -7.261613    20.491371     0.152235
H     -5.572176    -7.880215    13.649229     0.389358
H     -3.699281    -5.231552     9.061511     0.397908
H      3.372037     4.768760     8.259646     0.389386
H      5.244993     7.417510    12.847364     0.397918
H     16.716710     0.000000     0.000000     0.389358
H     11.097963     0.000000     0.000000     0.397908
H     -5.572176    15.760686     0.000000     0.389358
H     -3.699281    10.463274     0.000000     0.397908
C     11.833308    11.179334    13.307451    -0.186958
C     17.689906    -4.129790    12.446432    -0.160510
C     18.909890    -4.696470    12.038927    -0.171607
C     20.462592    -4.113369    10.047410     0.588887
C     17.360757    -3.145704    11.521877     0.126054
C    -10.555803    16.385660    11.835174     0.091102
C     19.274808    -4.036202    10.895284     0.090795
C     16.258834    -2.188174    11.401379     0.580913
C    -11.813353    16.348985    12.656757     0.595174
C     12.303693    -5.250509    10.820793     0.157694
C      2.658356    18.004724    10.691531    -0.155903
C      3.463328    18.164092     9.591705     0.146185
C     12.809941    -3.809784    10.941292     0.531187
C     -7.258980    14.953785    11.370706     0.590441
C     11.550592    -6.084074    11.418906    -0.193768
C      4.093347    17.422595     8.496700     0.532065
C     -8.929756    16.685428    10.365089    -0.149844
C    -10.233817    17.049723    10.706867    -0.169100
C     -8.502221    15.749408    11.267734     0.122892
C     11.284146    13.745825    13.611984     0.630011
C     11.003291    12.263357    13.436713     0.053497
C     11.042635    10.061159    13.175997    -0.178632
C      9.745728    10.465928    13.219815     0.062651
C      8.418405     9.723430    13.125607     0.612269
C     -2.348681     2.233899     8.601424    -0.187002
C      8.098152     2.652590     9.462443    -0.160501
C      7.157228     3.613920     9.869948    -0.171634
C      7.189447     5.272226    11.861465     0.588862
C      9.135685     2.670307    10.386998     0.126022
C      1.078769     8.158716    10.073701     0.091057
C      7.658113     4.178077    11.013591     0.090851
C     10.405760     1.950579    10.507496     0.580852
C      1.463359     6.960846     9.252118     0.595210
C      8.836933    -2.799125    11.088082     0.157720
C      7.144686    -4.141186    11.217344    -0.155959
C      7.026633    -3.329108    12.317170     0.146202
C     10.026514    -1.841595    10.967583     0.531169
C     -1.370140    10.789718    10.538169     0.590445
C      8.302062    -3.787020    10.489969    -0.193735
C      6.117553    -2.982261    13.412175     0.532116
C      0.819403     9.791720    11.543786    -0.149867
C      1.597542     8.683662    11.202008    -0.169078
C     -0.205608     9.882784    10.641141     0.122903
C      0.254080     2.571625     8.296891     0.630029
C     -1.049986     1.812685     8.472162     0.053537
C     -3.139352     1.115726     8.732878    -0.178601
C     -2.325434     0.027910     8.689060     0.062643
C     -2.583032    -1.470999     8.783268     0.612254
C     19.539538     4.584037     3.207459    -0.186891
C     -2.731399    12.526489    16.828207    -0.160506
C     -3.203644    12.564448    18.151503    -0.171613
C     -5.622149    12.593550    19.082630     0.588820
C     -3.840485    12.559368    15.991288     0.126084
C     14.401976    -0.131514     3.829671     0.091076
C     -4.570318    12.612514    18.068249     0.090900
C     -4.022957    12.510023    14.538729     0.580858
C     15.509262     0.011411     2.824054     0.595163
C     -1.735024    16.751228    13.077407     0.157696
C      8.300282    -6.779749    13.684283    -0.155909
C      7.058832    -6.630485    14.249532     0.146218
C     -2.484555    15.482527    12.658948     0.531168
C     13.598809    -0.462885     7.348237     0.590416
C     -0.602687    17.316638    12.943763    -0.193764
C      6.304309    -5.800953    15.192052     0.532044
C     12.518334    -0.249139     4.984269    -0.149834
C     13.060345    -0.074594     3.709173    -0.169077
C     13.554078    -0.347793     5.873769     0.122840
C     18.761374     2.956089     1.277287     0.630000
C     19.410732     4.177991     1.903881     0.053486
C     20.222880     5.778105     3.207459    -0.178639
C     20.500142     6.094319     1.914836     0.062656
C     21.215679     7.269407     1.259760     0.612235
C    -11.135377     7.301194    18.701416    -0.186944
C     -5.167870    14.249176     5.080668    -0.160525
C     -4.974686    13.816566     3.757372    -0.171648
C     -4.141102    11.546058     2.826245     0.588868
C     -4.767169    13.214493     5.917587     0.126069
C     12.963847     0.885602    18.079204     0.091084
C     -4.473815    12.544075     3.840626     0.090868
C     -4.752849    13.026036     7.370146     0.580868
C     12.729520     1.977222    19.084821     0.595172
C     -1.516814    16.596870     8.831468     0.157693
C     -0.214536    18.214675     8.224592    -0.155944
C      0.339996    17.093966     7.659343     0.146258
C     -2.463112    15.467316     9.249927     0.531193
C     12.919099     0.017846    14.560638     0.590466
C     -1.361179    17.852920     8.965112    -0.193765
C      1.373580    16.659083     6.716823     0.532075
C     13.480807    -0.929544    16.924606    -0.149857
C     13.464718    -0.360326    18.199702    -0.169066
C     13.042539     0.014065    16.035106     0.122845
C    -12.410812     6.024925    20.631588     0.630095
C    -11.475249     7.044431    20.004994     0.053527
C    -10.237375     8.343473    18.701416    -0.178632
C    -10.031649     8.710307    19.994039     0.062637
C     -9.162264     9.776626    20.649115     0.612221
C     -6.055115    18.584001     5.573618    -0.186892
C      8.745767     0.194976    19.262283    -0.160507
C      9.965761     0.125413    19.956794    -0.171614
C     11.518469    -1.890837    20.447553     0.588820
C      8.416613    -1.097758    18.872305     0.126084
C     -1.611676    14.705775     1.800910     0.091076
C     10.330679    -1.195145    19.956794     0.090900
C      7.314681    -1.680885    18.103303     0.580858
C     -2.869231    15.435620     1.421886     0.595163
C      3.359579    -0.652492    21.045665     0.157697
C     11.602472    12.905810     0.970563    -0.155909
C     12.407449    11.873654     1.382450     0.146219
C      3.865809    -1.268512    19.737705     0.531167
C      1.685167    15.019484     3.273186     0.590417
C      2.606484     0.282275    21.468507    -0.193764
C     13.037484    11.296110     2.572102     0.532044
C      0.014377    13.282764     2.276332    -0.149833
C     -1.289690    13.396600     1.789955    -0.169077
C      0.441917    14.532491     2.635638     0.122840
C     -6.604309    17.564468     3.198696     0.630013
C     -6.885145    18.153925     4.570191     0.053487
C     -6.845774    19.029257     6.607717    -0.178639
C     -8.142686    18.864816     6.235266     0.062656
C     -9.470000    19.154485     6.925395     0.612235
C     15.539733    -6.316776    15.673609    -0.186944
C     -0.846045    -5.780465    14.880508    -0.160525
C     -1.786982    -5.908230    13.844218    -0.171648
C     -1.754795    -5.012702    11.412333     0.588868
C      0.191482    -4.988640    14.402894     0.126068
C     10.023002    17.293841     9.806412     0.091083
C     -1.286111    -5.199894    12.783829     0.090867
C      1.461564    -4.524416    14.965953     0.580869
C     10.407612    17.181278    11.254589     0.595172
C     -0.107212    -1.646727    18.789051     0.157693
C     -1.799444    -0.863741    19.886686    -0.155945
C     -1.917514    -0.317315    18.633498     0.146257
C      1.082359    -2.229854    18.020050     0.531192
C      7.574060    16.380557     7.295655     0.590467
C     -0.642068    -1.670749    19.943649    -0.193765
C     -2.826605     0.457556    17.785625     0.532075
C      9.763608    17.750450     7.657152    -0.149857
C     10.541762    18.008501     8.787650    -0.169066
C      8.738602    16.923207     8.029603     0.122844
C     18.142493    -6.749374    15.533392     0.630095
C     16.838434    -6.218110    16.103023     0.053527
C     14.749074    -5.643840    16.576255    -0.178632
C     15.563005    -5.137869    17.540245     0.062637
C     15.305423    -4.306817    18.791242     0.612221
C      1.651258    13.134902    16.335257    -0.186959
C      6.212739    20.959461     2.646592    -0.160510
C      5.740485    22.086483     1.952081    -0.171607
C      3.321973    22.878307     1.461322     0.588887
C      5.103658    20.218232     3.036570     0.126057
C      5.457849    -9.266487    20.107965     0.091105
C      4.373811    21.990350     1.952081     0.090798
C      4.921197    18.984959     3.805572     0.580913
C      6.565140   -10.208836    20.486989     0.595173
C      7.209091    15.598787     0.863210     0.157693
C     -0.643833     2.591982    20.938312    -0.155904
C     -1.885290     3.006866    20.526425     0.146185
C      6.459577    15.870753     2.171170     0.531187
C      4.654662    -6.053649    18.635689     0.590441
C      8.341422    15.200339     0.440368    -0.193767
C     -2.639829     3.408335    19.336773     0.532067
C      3.574201    -8.207768    19.632543    -0.149844
C      4.116218    -9.399302    20.118920    -0.169100
C      4.609940    -7.388115    19.273237     0.122895
C      0.873125    12.277321    18.710179     0.630011
C      1.522465    12.209003    17.338684     0.053497
C      2.334586    12.537858    15.301158    -0.178632
C      2.611854    11.260310    15.673609     0.062651
C      3.327381    10.105448    14.983480     0.612269
C      6.752912    -0.103663     6.235266    -0.187002
C      3.776326     9.924492     7.028367    -0.160501
C      3.969524     8.994798     8.064657    -0.171634
C      4.803141     9.323696    10.496542     0.588862
C      4.177034    11.166631     7.505981     0.126022
C      4.019614     2.565336    12.102463     0.091057
C      4.470409     9.703154     9.125046     0.090851
C      4.191346    12.518806     6.942922     0.580852
C      3.785267     2.890403    10.654286     0.595210
C      7.427330    11.998895     3.119824     0.157720
C      8.729594    10.664413     2.022189    -0.155959
C      9.284143    10.735259     3.275377     0.146203
C      6.481043    12.926076     3.888825     0.531169
C      3.974899    -0.047929    14.613220     0.590445
C      7.582950    11.486599     1.965226    -0.193735
C     10.317738    10.136462     4.123250     0.532123
C      4.536602     2.473019    14.251723    -0.149867
C      4.520498     3.292665    13.121225    -0.169078
C      4.098329     1.230881    13.879272     0.122903
C      5.477479     2.206050     6.375483     0.630030
C      6.413034     1.153646     5.805852     0.053537
C      7.650902    -0.624812     5.332620    -0.178601
C      7.856615     0.311207     4.368630     0.062644
C      8.725984     0.345348     3.117633     0.612254
C      2.889028     8.183948     3.027807    -0.187002
C     -0.198466     3.935226    12.109035    -0.160500
C      1.021524     4.571469    11.822029    -0.171633
C      2.574252     6.004618    13.322787     0.588862
C     -0.527602     4.243874    13.423568     0.126022
C      7.332536     6.855850     8.272791     0.091056
C      1.386457     5.231759    12.965672     0.090851
C     -1.629523     3.869472    14.313068     0.580852
C      6.074976     6.162679     7.830232     0.595210
C     -5.584656     5.903413    11.951291     0.157721
C     -6.285889     7.036750    10.246781    -0.155958
C     -5.480903     7.909539    10.934720     0.146204
C     -5.078410     5.078707    13.138752     0.531169
C     10.629366     7.974014     7.264983     0.590445
C     -6.337765     5.802211    10.930338    -0.193735
C     -4.850869     9.228578    10.840073     0.532115
C      8.958603     7.979093     9.267454    -0.149867
C      7.654538     7.500961     9.412053    -0.169078
C      9.386126     7.665385     8.005503     0.122903
C      2.339862     6.636992     5.098195     0.630030
C      2.059010     7.530002     3.901971     0.053537
C      2.098357     8.856868     2.125161    -0.178601
C      0.801450     8.616540     2.453794     0.062643
C     -0.525872     9.069369     1.857873     0.612254
C      6.595599     4.083289    19.542716    -0.186958
C     -9.790180     3.128287    19.474799    -0.160509
C    -10.731109     2.294722    20.103584    -0.171607
C    -10.698917    -0.259112    20.543952     0.588887
C     -8.752659     2.318745    19.027858     0.126056
C     18.967132    12.494727     2.028762     0.091103
C    -10.230239     1.022230    20.020330     0.090797
C     -7.482586     2.574249    18.344301     0.580913
C     19.351733    13.805160     1.402168     0.595173
C     -9.051421     4.446264    13.940617     0.157695
C     16.088931     5.005339    12.713720    -0.155903
C     15.970863     3.646835    12.867082     0.146185
C     -7.861838     4.071861    14.830117     0.531186
C     16.518217    10.777008     4.075051     0.590441
C     -9.586284     5.458181    13.384132    -0.193768
C     15.061769     2.525117    12.619950     0.532067
C     18.707747    10.405114     2.707937    -0.149844
C     19.485890    11.255121     1.919217    -0.169100
C     17.682748    11.141293     3.238132     0.122893
C      9.198364     4.178161    19.987467     0.630011
C      7.894296     4.405837    19.242565     0.053497
C      5.804926     4.528525    18.508618    -0.178632
C      6.618844     5.110372    17.588445     0.062651
C      6.361245     5.778228    16.243240     0.612269
C     10.595393    20.228345     2.366158    -0.186944
C     15.156875     4.461334     2.434076    -0.160525
C     14.684612     3.296353     1.805291    -0.171649
C     12.266094     2.475427     1.364923     0.588868
C     14.047799     5.169684     2.881017     0.126069
C     -3.486281     9.398413    19.880113     0.091085
C     13.317939     3.344420     1.888545     0.090869
C     13.865347     6.452302     3.564574     0.580869
C     -2.378982    10.197838    20.506707     0.595171
C     16.153300     5.597269     7.968258     0.157692
C     17.244495     4.188179     9.195155    -0.155945
C     16.003037     3.624031     9.041793     0.146255
C     15.403774     6.594004     7.078758     0.531191
C     -4.289495     6.516946    17.833824     0.590466
C     17.285638     5.430307     8.524743    -0.193765
C     15.248501     2.393030     9.288925     0.532076
C     -5.369938     8.457319    19.200938    -0.149857
C     -4.827910     9.474308    19.989658    -0.169065
C     -4.334206     7.736320    18.670743     0.122846
C      9.817254    22.713874     1.921408     0.630096
C     10.466603    21.560290     2.666310     0.053527
C     11.278734    19.631320     3.400257    -0.178632
C     11.556014    20.592655     4.320430     0.062637
C     12.271559    20.572429     5.665635     0.612221
C     -2.191231    -7.197118    18.881068    -0.186892
C     12.720559    13.773617     9.799840    -0.160507
C     12.913761    15.135919    10.086846    -0.171613
C     13.747358    17.077531     8.586088     0.588820
C     13.121250    13.566160     8.485307     0.126082
C     -4.924599    -3.450526    13.636084     0.091075
C     13.414631    15.700055     8.943203     0.090897
C     13.135550    12.402441     7.595807     0.580859
C     -5.158940    -4.867213    14.078643     0.595163
C     16.371566     9.351519     9.957584     0.157696
C     -9.158749     9.068196    11.662094    -0.155909
C     -8.604209    10.118059    10.974155     0.146217
C     15.425262     9.553892     8.770123     0.531168
C     -4.969300     0.030495    14.643892     0.590417
C     16.527199     8.607765    10.978537    -0.193764
C     -7.570612    11.151738    11.068802     0.532045
C     -4.407624    -1.543062    12.641421    -0.149833
C     -4.423730    -2.931927    12.496822    -0.169077
C     -4.845880    -1.244533    13.903372     0.122838
C     -3.466692    -8.230563    16.810680     0.630000
C     -2.531120    -8.197664    18.006904     0.053486
C     -1.293230    -7.718250    19.783714    -0.178639
C     -1.087520    -9.021102    19.455081     0.062656
C     -0.218144   -10.121562    20.051002     0.612235
O     12.420060    14.046871    13.590075    -0.528866
O     10.280610    14.345390    13.817927    -0.534939
O     15.403238    -2.264692    12.302491    -0.525110
O     20.566163    -3.283095     9.151775    -0.511533
O     -7.093151    14.157285    12.281896    -0.498515
O    -11.879000    15.495691    13.584379    -0.537201
O     21.312468    -4.999684    10.290818    -0.607288
O    -12.685232    17.143088    12.392098    -0.582658
O     16.218760    -1.504504    10.360488    -0.497359
O     18.369120    -3.052364    10.577167    -0.088414
O     -6.462951    15.231802    10.445275    -0.523087
O     13.461970    -3.286881    10.123653    -0.439373
O     12.479016    -3.281676    12.111883    -0.549619
O      3.933261    19.484018     9.665538    -0.133903
O      4.755035    17.946637     7.679280    -0.443593
O     -9.530083    15.517308    12.219237    -0.115343
O      3.796038    16.155164     8.605806    -0.524210
O      9.736790    11.800402    13.379750    -0.089800
O      7.439913    10.407743    13.202288    -0.523654
O      8.563296     8.531890    13.011681    -0.539125
O      0.159276     3.742925     8.318800    -0.528858
O      1.153863     1.825331     8.090948    -0.534954
O     10.618801     1.118391     9.606384    -0.525063
O      7.937726     5.646645    12.757100    -0.511559
O     -2.176377    10.680549     9.626979    -0.498511
O      0.680734     6.614507     8.324496    -0.537198
O      6.070528     5.778058    11.618057    -0.607247
O      2.502675     6.403532     9.516777    -0.582702
O     11.063703     2.140703    11.548387    -0.497351
O      8.887583     3.652133    11.331708    -0.088400
O     -1.373351    11.632911    11.463600    -0.523094
O     10.302183    -1.052541    11.785222    -0.439385
O     10.634711    -1.977583     9.796992    -0.549632
O      8.114429    -2.446080    12.243337    -0.133886
O      6.391075    -2.183721    14.229595    -0.443628
O     -0.081831     8.836321     9.689638    -0.115334
O      5.021706    -3.685042    13.303069    -0.524230
O     -1.064301     0.464299     8.529125    -0.089839
O     -1.611695    -2.165431     8.706587    -0.523649
O     -3.754723    -1.731568     8.897194    -0.539082
O     18.222935     2.232572     2.030953    -0.528841
O     18.981393     2.910542     0.111735    -0.534949
O     -2.965936    12.444116    13.884311    -0.525081
O     -6.779353    12.508292    18.687832    -0.511519
O     14.662993    -0.536118     7.943501    -0.498499
O     16.690794     0.075672     3.263108    -0.537198
O     -5.288880    12.643272    20.288276    -0.607278
O     15.209444     0.045805     1.653682    -0.582672
O     -5.181769    12.674077    14.111287    -0.497363
O     -4.991956    12.567218    16.760728    -0.088477
O     12.446799    -0.489191     7.837681    -0.523078
O     -3.615996    15.298612    12.889429    -0.439353
O     -1.667420    14.610624    12.083840    -0.549647
O      6.340248    -7.774593    13.871166    -0.133914
O      5.169290    -5.990307    15.429763    -0.443582
O     14.783007    -0.257865     5.168523    -0.115327
O      7.089974    -4.878835    15.681058    -0.524205
O     20.004625     5.116542     1.137071    -0.089806
O     21.281858     7.230184     0.065727    -0.523655
O     21.636064     8.061244     2.066007    -0.539080
O    -12.913484     5.276096    19.877922    -0.528940
O    -12.527078     6.217201    21.797140    -0.534957
O     -5.167315    14.000650     8.024564    -0.525104
O     -3.835748    10.426622     3.221043    -0.511532
O     12.495323     0.996748    13.965374    -0.498530
O     12.396260     3.112595    18.645767    -0.537189
O     -4.205328    11.876818     1.620599    -0.607313
O     12.861901     1.706038    20.255193    -0.582675
O     -4.211905    11.988188     7.797588    -0.497358
O     -4.375959    12.131476     5.148147    -0.088436
O     13.278291    -1.077059    14.071194    -0.523086
O     -2.259369    14.339274     9.019446    -0.439386
O     -3.557519    15.947099     9.825035    -0.549640
O     -0.499150    16.035119     8.037709    -0.133886
O      1.573387    15.525855     6.479112    -0.443625
O     12.717695     1.202700    16.740352    -0.115350
O      1.981071    17.707177     6.227817    -0.524210
O    -10.788326     7.917221    20.771804    -0.089805
O     -9.221287     9.825969    21.843148    -0.523628
O     -8.555850    10.436898    19.842868    -0.539090
O     -5.468398    17.394968     2.948935    -0.528855
O     -7.607853    17.443031     2.576484    -0.534950
O      6.459079    -0.862244    17.719022    -0.525081
O     11.622037    -3.081619    20.176321    -0.511519
O      1.850998    16.206851     3.507392    -0.498498
O     -2.934875    16.665614     1.697061    -0.537198
O     12.368354    -1.236876    21.093427    -0.607278
O     -3.741117    14.809361     0.866496    -0.582672
O      7.274605    -2.924159    18.031661    -0.497363
O      9.424982    -1.962568    19.263817    -0.088477
O      2.481198    14.079031     3.495123    -0.523078
O      4.517838    -2.238060    19.693669    -0.439353
O      3.534870    -0.518814    18.695062    -0.549647
O     12.877367    11.277621     0.202438    -0.133915
O     13.699172    10.326183     2.526970    -0.443583
O     -0.585949    15.472564     2.360900    -0.115326
O     12.740189    12.024325     3.615183    -0.524207
O     -8.151640    18.336075     4.999605    -0.089806
O    -10.448500    18.878730     6.294420    -0.523655
O     -9.325094    19.651602     8.014266    -0.539080
O     18.047675    -7.316060    14.508057    -0.528940
O     19.042285    -6.554572    16.282676    -0.534956
O      1.674622    -4.888697    16.137201    -0.525104
O     -1.006527    -4.424276    10.640264    -0.511532
O      6.767830    15.646034     7.845787    -0.498530
O      9.624997    16.551111    12.018332    -0.537189
O     -2.873719    -5.476418    11.095969    -0.607313
O     11.446932    17.689140    11.604912    -0.582675
O      2.119498    -3.718047    14.280862    -0.497358
O     -0.056637    -4.661423    13.080256    -0.088435
O      7.570833    16.760396     6.102717    -0.523086
O      1.358014    -1.916295    16.927892    -0.439386
O      1.690566    -3.175615    18.723105    -0.549639
O     -0.829727    -0.822777    17.905685    -0.133886
O     -2.553098     0.766182    16.685361    -0.443625
O      8.862397    16.622427     9.411615    -0.115350
O     -3.922443     0.714464    18.448806    -0.524209
O     16.824134    -5.494575    17.242285    -0.089805
O     16.276769    -4.026002    19.430981    -0.523628
O     14.133735    -4.077868    18.959940    -0.539090
O      0.334690    13.291775    18.959940    -0.528866
O      1.093153    11.290702    19.332391    -0.534939
O      5.978223    18.451174     4.189853    -0.525111
O      2.164773    22.579034     1.732554    -0.511534
O      5.718844    -5.501521    18.401483    -0.498516
O      7.746668    -9.860738    20.211814    -0.537201
O      3.655234    23.897560     0.815448    -0.607288
O      6.265330   -11.239600    21.042379    -0.582658
O      3.762385    18.532757     3.877214    -0.497360
O      3.952182    20.880658     2.645058    -0.088416
O      3.502649    -5.616627    18.413752    -0.523087
O      5.328137    16.162314     2.215206    -0.439373
O      7.276725    15.808656     3.213813    -0.549619
O     -2.603858     3.251257    21.706437    -0.133903
O     -3.774846     3.708877    19.381905    -0.443594
O      5.838873    -8.043838    19.547975    -0.115345
O     -1.854177     3.370758    18.293692    -0.524210
O      2.116352    11.075646    16.909270    -0.089800
O      3.393568     9.091002    15.614455    -0.523654
O      3.747752    10.407749    13.894609    -0.539125
O      4.974821     1.927781     7.400818    -0.528857
O      5.361203     3.119303     5.626199    -0.534954
O      3.776865    12.598231     5.771674    -0.525063
O      5.108504    10.225326    11.268611    -0.511559
O      3.551116    -1.052899    14.063088    -0.498511
O      3.451998     1.942477     9.890543    -0.537198
O      4.738919     8.114199    10.812906    -0.607247
O      3.917644     4.039563    10.303963    -0.582702
O      4.732299    13.407913     7.628013    -0.497350
O      4.568262    11.041797     8.828619    -0.088400
O      4.334107     0.075663    15.806158    -0.523094
O      6.684800    13.290505     4.980983    -0.439384
O      5.386627    13.184236     3.185770    -0.549632
O      8.445006    11.592364     4.003190    -0.133887
O     10.517560    10.497223     5.223514    -0.443635
O      3.773467     1.247311    12.497260    -0.115334
O     10.925220     9.188917     3.460069    -0.524228
O      7.099942     1.381318     4.666590    -0.089839
O      8.666951     1.354734     2.477894    -0.523649
O      9.332395    -0.683020     2.948935    -0.539082
O      3.475777     6.505445     5.369865    -0.528857
O      1.336324     6.158863     5.514464    -0.534954
O     -2.485132     3.127348    13.796238    -0.525063
O      2.677835     6.365126    14.489654    -0.511559
O     10.795182     7.583149     6.119587    -0.498511
O      6.009316     5.785980     6.627435    -0.537198
O      3.424125     6.236972    12.433506    -0.607247
O      5.203100     5.994834     8.650281    -0.582703
O     -1.669584     4.429075    15.425601    -0.497351
O      0.480773     5.015344    13.976767    -0.088400
O     11.425407     8.636450     7.968477    -0.523095
O     -4.426370     5.525353    14.000428    -0.439385
O     -5.409351     3.800902    13.010805    -0.549632
O     -5.010970     7.185645    12.040899    -0.133889
O     -4.189170     9.674465    11.702626    -0.443624
O      8.358251     6.957413     7.328738    -0.115334
O     -5.148180     9.767795     9.687885    -0.524229
O      0.792510     7.810807     3.529520    -0.089839
O     -1.504365     8.660811     2.412167    -0.523649
O     -0.380980     9.763791     0.882928    -0.539082
O      9.103560     3.573547    20.990893    -0.528866
O     10.098149     4.729654    19.444127    -0.534939
O     -7.269532     3.770718    18.074165    -0.525111
O     -9.950649    -1.221957    20.420386    -0.511534
O     15.711992    11.620702     4.436109    -0.498515
O     18.569121    14.781667     1.566046    -0.537201
O    -11.817832    -0.301228    21.103724    -0.607288
O     20.391046    13.854612     0.787186    -0.582658
O     -6.824657     1.577756    17.988501    -0.497360
O     -9.000773     1.009701    19.405786    -0.088415
O     16.514994     9.553977     4.342558    -0.523087
O     -7.586180     2.969248    15.104636    -0.439372
O     -7.253625     5.153610    15.297653    -0.549618
O     17.058660     3.269269    13.668728    -0.133905
O     15.335280     1.417951    12.902794    -0.443594
O     17.806538    12.488536     2.807622    -0.115344
O     13.965923     2.970990    12.065875    -0.524209
O      7.879979     5.030687    18.046340    -0.089800
O      7.332583     6.191846    15.680182    -0.523653
O      5.189553     5.809848    15.960615    -0.539125
O      9.278805    22.422937     0.917982    -0.528940
O     10.037289    23.746040     2.464748    -0.534956
O     14.922377     7.051995     3.834710    -0.525104
O     11.108896     2.859959     1.488489    -0.511533
O     -3.225318     6.038050    17.472766    -0.498530
O     -1.197456     9.785478    20.342829    -0.537189
O     12.599348     1.406453     0.805151    -0.607313
O     -2.678784    11.194207    21.121689    -0.582675
O     12.706540     6.740450     3.920374    -0.497358
O     12.896318     4.499409     2.503089    -0.088437
O     -5.441511     6.106229    17.566317    -0.523086
O     14.272330     6.486358     6.804239    -0.439384
O     16.220916     7.528003     6.611222    -0.549638
O     15.284458     4.523749     8.240147    -0.133887
O     14.113480     2.281842     9.006081    -0.443621
O     -3.105268     8.302115    19.101253    -0.115351
O     16.034160     1.508489     9.843000    -0.524208
O     11.060507    21.755096     3.862535    -0.089805
O     12.337754    21.626098     6.228693    -0.523628
O     12.691934    19.478291     5.948260    -0.539090
O     -3.969354    -7.203465    16.539010    -0.528841
O     -3.582973    -9.336092    16.394411    -0.534949
O     12.721075    11.348403     8.112637    -0.525081
O     14.052706    17.295336     7.419221    -0.511519
O     -5.393069     0.056563    15.789288    -0.498498
O     -5.492193    -5.054660    15.281440    -0.537198
O     13.683148    17.956267     9.475369    -0.607278
O     -5.026574    -5.745189    13.258594    -0.582671
O     13.676489    12.551183     6.483274    -0.497363
O     13.512470    14.774010     7.932108    -0.088476
O     -4.610102     1.001807    13.940398    -0.523078
O     15.629008    10.317505     7.908447    -0.439354
O     14.330848     8.815949     8.898070    -0.549647
O     -9.443360    10.319801     9.867976    -0.133914
O     -7.370802    11.924206    10.206249    -0.443583
O     -5.170733    -2.449600    14.580137    -0.115325
O     -6.963115    11.051189    12.220990    -0.524207
O     -1.844208    -9.298126    18.379355    -0.089806
O     -0.277184   -11.180291    19.496708    -0.523655
O      0.388281    -9.753466    21.025947    -0.539080
O     -5.899351    -8.342909    14.450656    -0.917008
O     -3.372821    -4.769870     8.261837    -0.920906
O      3.044851     4.306052     7.458219    -0.917024
O      5.571463     7.879207    13.647038    -0.920925
O     17.698246     0.000000     0.000000    -0.917008
O     10.118573     0.000000     0.000000    -0.920906
O     -5.899351    16.686089     0.000000    -0.917008
O     -3.372821     9.539895     0.000000    -0.920906
O     13.298845    -0.166105    10.954437    -0.970608
O     -4.354451    12.815337    10.954437    -0.970650
O      4.354671    -3.078997    16.575598    -0.970649
O      4.589723    15.728229     5.333277    -0.970609
O     -4.589506     3.245514    16.287715    -0.970609
O     13.533900     9.403718     5.621160    -0.970650

The following XYZ coordinates are in angstroms. Other properties are in atomic units.
The sperically averaged electron density of each atom fit to a function of the form exp(a - br)
eigen_1, eigen_2 and eigen_3 are the three eigenvalues of traceless quadrupole moment tensor
  atom number  atomic symbol              X              Y              Z     net charge C6 coefficient C8 coefficient C10 coefficient fluctuating dipole atomic polarizability isotropic forcefield polarizability              a              b squared Pearson coefficient          <r^3>          <r^4>         wp_QDO          m_QDO          q_QDO       dipole_x       dipole_y       dipole_z         dipole            Qxy            Qxz            Qyz     Q(x^2-y^2)  Q(3z^2 - R^2)        eigen_1        eigen_2        eigen_3 static polarizability      alpha(xx)      alpha(xy)      alpha(xz)      alpha(yy)      alpha(yz)      alpha(zz) atomic spin moment
            1             Zn      13.504028      -1.648433      12.219237       0.960903      87.358590 0.18409511E+04  0.58691196E+05                                16.588671                           14.381887      -0.071189       1.851743                    0.998417      46.018494     128.207412       0.455989       0.421328      -1.122465       0.006071      -0.003871       0.031101       0.031923      -0.004703       0.019827      -0.062783      -0.007355       0.041900      -0.059967      -0.012675       0.072642             19.778300      17.174782       0.312177       0.274559      23.206592       4.176066      18.953526           0.023053
            2             Zn      -5.783369      12.655086      12.238955       0.964368      86.197206 0.18195714E+04  0.57780109E+05                                16.423304                           14.287222      -0.021524       1.869627                    0.998275      45.656059     126.513864       0.458500       0.420686      -1.124066      -0.000064       0.003682       0.024995       0.025265      -0.011325      -0.072236       0.010563       0.016661       0.054512      -0.064199      -0.019707       0.083905             19.495720      22.245707       1.916109       3.979367      17.568830       0.833668      18.672623           0.021845
            3             Zn     -13.535995      15.458007      14.693406       0.996018      73.047071 0.14649985E+04  0.43914915E+05                                14.559951                           12.728995       0.284113       1.985981                    0.998337      42.972784     114.396229       0.492662       0.414746      -1.131976       0.020222      -0.053201       0.014226       0.058665      -0.075000       0.000669      -0.084578      -0.087229      -0.129536      -0.108313      -0.031170       0.139483             16.914155      17.837533       3.958578       3.982282      16.405722       3.976132      16.499209           0.000127
            4             Zn      22.152140      -3.301068       7.958180       0.997177      74.247877 0.15066923E+04  0.45455756E+05                                14.691572                           12.905540       0.267065       1.980291                    0.998353      43.024608     114.680351       0.489759       0.414533      -1.132792      -0.020289       0.049022      -0.010785       0.054140      -0.075877       0.003684      -0.070170      -0.076142      -0.137825      -0.096949      -0.033243       0.130192             17.025425      17.399018       3.085595       3.329728      15.971293       3.402973      17.705964           0.000139
            5             Zn      11.832881      -0.466784       9.689638       0.960924      87.363977 0.18410753E+04  0.58696867E+05                                16.590247                           14.383087      -0.071114       1.851764                    0.998418      46.019253     128.216535       0.455931       0.421370      -1.122424      -0.005685       0.004403      -0.031123       0.031943      -0.001314       0.066014       0.002538       0.011545       0.041883      -0.060222      -0.012615       0.072837             19.780485      22.343126       2.139208      -3.846972      18.042770      -1.651148      18.955559           0.023046
            6             Zn      -4.029254      11.414698       9.669920       0.964368      86.206152 0.18197930E+04  0.57789391E+05                                16.424912                           14.288441      -0.021577       1.869609                    0.998275      45.657089     126.522661       0.458459       0.420706      -1.124043       0.003509       0.001171      -0.024966       0.025238      -0.014034      -0.033863       0.064889       0.001275       0.054547      -0.064439      -0.019630       0.084069             19.497942      16.885571       0.020461       0.540750      22.933481      -4.030855      18.674774           0.021842
            7             Zn       1.197517       5.039693       7.215469       0.996006      73.026707 0.14645457E+04  0.43897978E+05                                14.556977                           12.726755       0.283970       1.985942                    0.998338      42.972342     114.390906       0.492721       0.414728      -1.131987      -0.056894       0.001339      -0.014221       0.058659      -0.030906       0.080167       0.027843       0.162210      -0.129586      -0.108667      -0.030979       0.139646             16.910216      14.073938       2.628431      -2.420579      20.161651      -5.077957      16.495059           0.000106
            8             Zn       7.392144       7.135953      13.950695       0.997205      74.235338 0.15064117E+04  0.45444637E+05                                14.689120                           12.903711       0.266970       1.980270                    0.998354      43.022889     114.668023       0.489835       0.414493      -1.132833       0.053000      -0.002783       0.010771       0.054155      -0.035066       0.067548       0.020150       0.154662      -0.137905      -0.097237      -0.033064       0.130301             17.022058      14.188117       1.950671      -2.097703      19.175796      -4.271843      17.702260           0.000117
            9             Zn      -2.691359      12.976622      11.977801       0.960925      87.354748 0.18408405E+04  0.58686654E+05                                16.588266                           14.381558      -0.071186       1.851745                    0.998418      46.017748     128.203240       0.455991       0.421334      -1.122464       0.025225      -0.018229       0.007179       0.031940       0.002083       0.045820      -0.025998       0.083300      -0.010692      -0.059979      -0.012741       0.072719             19.777851      16.434673       0.006235      -0.203992      24.008631       3.500071      18.890248           0.023054
           10             Zn      14.899492      -0.127283       9.880245       0.964359      86.203428 0.18197386E+04  0.57787362E+05                                16.424832                           14.288488      -0.021421       1.869662                    0.998274      45.656931     126.522818       0.458445       0.420722      -1.124030       0.018691      -0.016850      -0.002201       0.025261      -0.007991      -0.055437       0.034380       0.076173       0.013969      -0.064423      -0.019492       0.083915             19.497632      16.620513       0.073389       0.618442      22.990636      -3.920661      18.881748           0.021844
           11             Zn      18.166399       0.241615       1.931925       0.996016      73.050715 0.14650890E+04  0.43917784E+05                                14.559809                           12.728932       0.284080       1.985968                    0.998338      42.972458     114.391121       0.492695       0.414716      -1.132010       0.029948       0.017721       0.047224       0.058660       0.027113       0.078612       0.025622       0.126924       0.233953      -0.108636      -0.031173       0.139809             16.914073      12.642538       0.092067      -0.370892      24.472262      -2.180426      13.627418           0.000125
           12             Zn      -8.274099      12.461755      19.993163       0.997192      74.249811 0.15067162E+04  0.45456408E+05                                14.691512                           12.905414       0.266825       1.980221                    0.998353      43.024273     114.677323       0.489777       0.414518      -1.132809      -0.025152      -0.016924      -0.044868       0.054149       0.023326       0.070970       0.024973       0.100877       0.246071      -0.097228      -0.033266       0.130495             17.025530      13.824090      -0.788932      -0.366803      23.239020      -1.824809      14.013480           0.000143
           13             Zn      -4.756762      14.437059       9.931074       0.960966      87.361783 0.18410441E+04  0.58695431E+05                                16.589629                           14.382691      -0.071098       1.851780                    0.998418      46.017851     128.210750       0.455951       0.421354      -1.122438      -0.025597       0.017710      -0.007203       0.031949      -0.024570       0.040011      -0.034222      -0.067499      -0.010664      -0.060224      -0.012362       0.072585             19.779501      23.165124       2.385135      -3.368101      17.281586      -0.974181      18.891792           0.023059
           14             Zn      12.801919       1.355962      12.028630       0.964364      86.199440 0.18196379E+04  0.57782423E+05                                16.423137                           14.287128      -0.021450       1.869644                    0.998274      45.655745     126.510890       0.458521       0.420665      -1.124086      -0.022121       0.012002       0.002194       0.025263      -0.030134      -0.050701       0.041056      -0.049212       0.013892      -0.064244      -0.019746       0.083990             19.495493      22.234413       2.058532       3.902165      17.372305       0.723812      18.879761           0.021837
           15             Zn      12.060867       4.559150      19.976950       0.996023      73.051646 0.14651287E+04  0.43919461E+05                                14.560244                           12.729382       0.284135       1.985992                    0.998339      42.972229     114.392753       0.492668       0.414734      -1.131992       0.006724       0.034138      -0.047227       0.058660      -0.018797       0.002217      -0.082400      -0.132756       0.233924      -0.108580      -0.030985       0.139565             16.914410      23.099849       3.789784       1.931669      14.015301       1.076347      13.628079           0.000124
           16             Zn      -3.381397       9.001824       1.915712       0.997196      74.255243 0.15068868E+04  0.45463065E+05                                14.692628                           12.906525       0.266935       1.980252                    0.998354      43.024582     114.681913       0.489732       0.414543      -1.132786      -0.007563      -0.029348       0.044874       0.054149      -0.013571       0.000284      -0.074997      -0.107728       0.246078      -0.097179      -0.033103       0.130282             17.026635      22.689634       2.345913       1.598006      14.375531       0.954077      14.014741           0.000137
           17             Zn       4.559863      -1.242478      17.226948       0.960925      87.354707 0.18408415E+04  0.58686690E+05                                16.588261                           14.381563      -0.071185       1.851746                    0.998418      46.017744     128.203218       0.455991       0.421335      -1.122464       0.006047       0.028893      -0.012198       0.031940       0.019508      -0.005673       0.024207      -0.074673      -0.159921      -0.059979      -0.012741       0.072719             19.777830      17.173468       0.081421      -0.407340      16.399881      -0.246440      25.760141           0.023056
           18             Zn       3.160798      16.920774       4.829811       0.964360      86.203249 0.18197339E+04  0.57787172E+05                                16.424807                           14.288468      -0.021419       1.869663                    0.998274      45.656873     126.522589       0.458446       0.420722      -1.124030      -0.000084       0.019794      -0.015693       0.025261      -0.056906       0.046153      -0.020422      -0.000783       0.001879      -0.064423      -0.019492       0.083914             19.497601      22.248061       2.488522      -3.649963      17.676674      -0.895056      18.568067           0.021843
           19             Zn      -4.591877      17.644896       1.175192       0.996017      73.051051 0.14650970E+04  0.43918096E+05                                14.559873                           12.728983       0.284053       1.985960                    0.998338      42.972501     114.391439       0.492693       0.414717      -1.132008       0.020222       0.038914       0.038961       0.058661       0.038076       0.064813       0.089509      -0.079261      -0.105465      -0.108634      -0.031175       0.139809             16.914154      17.837261       1.469342      -5.420044      13.032236      -2.028371      19.872964           0.000129
           20             Zn      13.208022      -4.106311      20.788674       0.997192      74.249813 0.15067161E+04  0.45456404E+05                                14.691511                           12.905414       0.266825       1.980221                    0.998353      43.024272     114.677315       0.489777       0.414518      -1.132809      -0.020273      -0.033845      -0.037090       0.054149       0.041123       0.064031       0.081701      -0.056688      -0.079369      -0.097228      -0.033267       0.130495             17.025529      17.398944       1.340685      -4.337643      14.325244      -2.452784      19.352398           0.000142
           21             Zn       2.888719      -4.023997      17.468384       0.960966      87.361773 0.18410436E+04  0.58695408E+05                                16.589626                           14.382687      -0.071097       1.851781                    0.998418      46.017847     128.210721       0.455952       0.421354      -1.122438      -0.005697      -0.029164       0.011736       0.031949       0.057820      -0.031663      -0.012545      -0.006249      -0.011638      -0.060224      -0.012362       0.072585             19.779497      22.341617      -4.400575       0.070918      20.156406       0.429806      16.840468           0.023060
           22             Zn       4.914944      15.316141       7.188521       0.964364      86.199238 0.18196331E+04  0.57782226E+05                                16.423108                           14.287107      -0.021449       1.869645                    0.998274      45.655681     126.510629       0.458521       0.420665      -1.124087       0.003508      -0.022223       0.011491       0.025263      -0.022303       0.029294      -0.044211       0.036575       0.160291      -0.064243      -0.019747       0.083990             19.495454      16.883147       0.458217      -0.287963      23.227267       3.858470      18.375950           0.021840
           23             Zn      10.141805      16.378090      13.936674       0.996023      73.051638 0.14651291E+04  0.43919474E+05                                14.560242                           12.729384       0.284135       1.985991                    0.998339      42.972232     114.392759       0.492668       0.414734      -1.131992      -0.056895      -0.012983       0.005951       0.058660       0.084873      -0.013138      -0.020736       0.174037      -0.093971      -0.108580      -0.030986       0.139566             16.914406      14.077489      -3.411832      -1.066617      21.815106       4.128449      14.850623           0.000117
           24             Zn      -1.552134      -4.135264       8.753691       0.997196      74.255252 0.15068870E+04  0.45463073E+05                                14.692629                           12.906526       0.266935       1.980252                    0.998354      43.024584     114.681922       0.489732       0.414543      -1.132786       0.052995       0.010714      -0.002980       0.054149       0.076040      -0.003245      -0.013463       0.165820      -0.104414      -0.097179      -0.033103       0.130282             17.026637      14.191719      -2.793445      -0.641053      21.776603       2.775681      15.111589           0.000138
           25             Zn       6.252806      16.533839       4.681927       0.960903      87.358480 0.18409478E+04  0.58691065E+05                                16.588656                           14.381874      -0.071189       1.851743                    0.998417      46.018460     128.207281       0.455989       0.421328      -1.122465       0.025195       0.015347       0.012198       0.031923       0.038654      -0.024492      -0.002465       0.033545      -0.160079      -0.059967      -0.012675       0.072643             19.778283      16.434929      -0.179872       0.096526      17.140039       0.466479      25.759880           0.023054
           26             Zn       5.955325      -4.028681      17.079064       0.964368      86.197185 0.18195709E+04  0.57780087E+05                                16.423299                           14.287218      -0.021521       1.869628                    0.998275      45.656059     126.513847       0.458500       0.420686      -1.124066       0.018694       0.006541       0.015686       0.025265      -0.043976       0.034816      -0.036402       0.072208       0.001885      -0.064199      -0.019707       0.083905             19.495714      16.618661       0.498782      -0.372703      23.301745       3.738637      18.566734           0.021847
           27             Zn       9.222281     -11.096543      20.733683       0.996019      73.047081 0.14649987E+04  0.43914921E+05                                14.559953                           12.728996       0.284113       1.985981                    0.998337      42.972784     114.396232       0.492662       0.414746      -1.131976       0.029954       0.032038      -0.038961       0.058665       0.054503      -0.062579      -0.090662       0.013722      -0.105411      -0.108313      -0.031170       0.139483             16.914158      12.642686      -0.367112       0.106160      18.227285       5.785623      19.872503           0.000128
           28             Zn       0.670019      23.732746       1.120201       0.997177      74.247897 0.15066929E+04  0.45455776E+05                                14.691576                           12.905543       0.267065       1.980291                    0.998353      43.024613     114.680377       0.489759       0.414533      -1.132792      -0.025152      -0.030412       0.037062       0.054140       0.049799      -0.055465      -0.087354      -0.007622      -0.079417      -0.096949      -0.033243       0.130192             17.025429      13.824015       0.076935       0.866727      17.900286       4.906567      19.351987           0.000138
           29             Zn       4.187400      14.031100       4.440491       0.960924      87.363899 0.18410730E+04  0.58696776E+05                                16.590237                           14.383078      -0.071113       1.851765                    0.998418      46.019220     128.216406       0.455931       0.421370      -1.122424      -0.025592      -0.015078      -0.011748       0.031942       0.046955       0.001480       0.034325      -0.067799      -0.011632      -0.060222      -0.012615       0.072837             19.780471      23.166426      -4.110086      -0.382131      19.333956      -0.210240      16.841031           0.023051
           30             Zn       3.857720      -2.909770      14.720354       0.964369      86.206140 0.18197926E+04  0.57789374E+05                                16.424911                           14.288439      -0.021577       1.869609                    0.998275      45.657079     126.522622       0.458460       0.420706      -1.124043      -0.022106      -0.004094      -0.011469       0.025238      -0.028834       0.051680      -0.012578      -0.000373       0.160331      -0.064438      -0.019630       0.084069             19.497942      22.237353       2.350185      -3.734854      17.878419      -1.014891      18.378055           0.021842
           31             Zn       3.116579       2.372020       7.972201       0.996006      73.026706 0.14645454E+04  0.43897966E+05                                14.556976                           12.726753       0.283970       1.985943                    0.998338      42.972337     114.390884       0.492721       0.414728      -1.131987       0.006722      -0.057968      -0.005950       0.058659       0.011308       0.015346       0.019551      -0.242103      -0.093951      -0.108667      -0.030979       0.139646             16.910218      23.093427      -0.221660      -4.246067      12.789794      -0.370492      14.847432           0.000105
           32             Zn       5.562881       9.807293      13.155184       0.997204      74.235345 0.15064119E+04  0.45444646E+05                                14.689121                           12.903712       0.266970       1.980270                    0.998354      43.022893     114.668038       0.489835       0.414493      -1.132833      -0.007560       0.053542       0.002976       0.054155       0.007021       0.011785       0.007778      -0.224555      -0.104407      -0.097237      -0.033064       0.130301             17.022059      22.682555       0.211215      -2.828891      13.275686      -0.320801      15.107936           0.000117
           33             Zn      -4.384340       2.891323      14.371565       0.960924      87.363964 0.18410747E+04  0.58696844E+05                                16.590247                           14.383086      -0.071115       1.851764                    0.998418      46.019242     128.216505       0.455931       0.421370      -1.122424       0.006046      -0.025007      -0.018932       0.031943      -0.014659      -0.013833       0.039025       0.034346       0.166904      -0.060222      -0.012615       0.072837             19.780486      17.176015      -0.393834       0.133330      23.636749      -3.930884      18.528692           0.023056
           34             Zn      12.104966       8.371424       4.840109       0.964369      86.206015 0.18197902E+04  0.57789279E+05                                16.424895                           14.288431      -0.021577       1.869609                    0.998275      45.657052     126.522525       0.458460       0.420706      -1.124043      -0.000066      -0.023470      -0.009279       0.025238       0.068415       0.026432       0.010266      -0.018967      -0.052304      -0.064438      -0.019630       0.084069             19.497916      22.248614      -4.405558      -0.330437      19.120737       0.061304      17.124396           0.021835
           35             Zn       4.352306       4.844381       6.040277       0.996006      73.026656 0.14645446E+04  0.43897934E+05                                14.556968                           12.726748       0.283970       1.985943                    0.998338      42.972338     114.390873       0.492721       0.414728      -1.131987       0.020227       0.014281      -0.053177       0.058659       0.037099      -0.065201      -0.004527       0.067517       0.334908      -0.108667      -0.030979       0.139646             16.910205      17.833183      -5.426129       1.437005      19.914100      -1.947330      12.983332           0.000102
           36             Zn       4.263829       7.407791      15.070896       0.997204      74.235374 0.15064124E+04  0.45444665E+05                                14.689125                           12.903715       0.266970       1.980270                    0.998354      43.022895     114.668053       0.489835       0.414493      -1.132833      -0.020290      -0.015192       0.047857       0.054155       0.034892      -0.067473      -0.011156       0.065051       0.285886      -0.097237      -0.033063       0.130301             17.022067      17.395569      -4.424727       1.007275      20.214711      -0.950093      13.455919           0.000124
           37             Zn      -6.055453       4.491193      16.659728       0.960902      87.358559 0.18409505E+04  0.58691176E+05                                16.588668                           14.381886      -0.071189       1.851743                    0.998417      46.018489     128.207396       0.455989       0.421328      -1.122465      -0.005673       0.024717       0.019390       0.031923      -0.056313      -0.034067       0.010473      -0.010378      -0.024131      -0.059967      -0.012675       0.072642             19.778293      22.340192       2.261315       3.774737      17.295774       1.220516      19.698913           0.023060
           38             Zn      13.859114      11.216445       5.050434       0.964368      86.197059 0.18195678E+04  0.57779965E+05                                16.423284                           14.287207      -0.021522       1.869628                    0.998275      45.656020     126.513705       0.458500       0.420686      -1.124066       0.003493       0.021063       0.013508       0.025265       0.036500       0.004856      -0.020214      -0.075574      -0.176045      -0.064198      -0.019707       0.083905             19.495692      16.884097      -0.478304      -0.252440      16.247256       0.171257      25.355723           0.021840
           39             Zn      19.085918      16.529501       0.756733       0.996019      73.047011 0.14649970E+04  0.43914859E+05                                14.559942                           12.728988       0.284109       1.985980                    0.998337      42.972767     114.396160       0.492662       0.414746      -1.131976      -0.056899       0.011654       0.008267       0.058665      -0.053791      -0.066760      -0.006725       0.126035      -0.237805      -0.108313      -0.031170       0.139483             16.914142      14.076703       0.782494       3.487385      13.016735       0.952045      23.648989           0.000129
           40             Zn     -10.496248      -3.000277      21.113364       0.997178      74.247859 0.15066926E+04  0.45455762E+05                                14.691564                           12.905537       0.267066       1.980291                    0.998353      43.024596     114.680271       0.489760       0.414533      -1.132793       0.052981      -0.007946      -0.007807       0.054140      -0.040814      -0.064079      -0.006326       0.131064      -0.208446      -0.096949      -0.033243       0.130192             17.025411      14.190524       0.841725       2.739035      14.373369       1.498690      22.512339           0.000145
           41             Zn      15.196979       8.436823       5.249147       0.960966      87.361733 0.18410432E+04  0.58695391E+05                                16.589622                           14.382687      -0.071096       1.851781                    0.998418      46.017831     128.210663       0.455952       0.421354      -1.122438       0.025229       0.002877      -0.019389       0.031948      -0.040543      -0.020980       0.028902       0.078904      -0.024108      -0.060223      -0.012362       0.072585             19.779488      16.436147       0.173807       0.107405      23.202660      -3.966616      19.699656           0.023055
           42             Zn      -2.988845       4.156375      16.858441       0.964364      86.199411 0.18196370E+04  0.57782389E+05                                16.423134                           14.287126      -0.021450       1.869644                    0.998274      45.655734     126.510858       0.458521       0.420665      -1.124086       0.018690       0.010328      -0.013500       0.025263       0.052144       0.020900       0.002437       0.012842      -0.176049      -0.064244      -0.019746       0.083990             19.495491      16.618674      -0.571996      -0.245851      16.511772       0.181273      25.356028           0.021844
           43             Zn       0.278168      10.855340      21.152142       0.996023      73.051628 0.14651286E+04  0.43919458E+05                                14.560241                           12.729381       0.284135       1.985991                    0.998339      42.972229     114.392748       0.492668       0.414734      -1.131992       0.029944      -0.049759      -0.008269       0.058660      -0.081470      -0.015743       0.065428      -0.030396      -0.237919      -0.108580      -0.030985       0.139565             16.914405      12.642666       0.274891       0.265692      14.451194      -3.605689      23.649353           0.000125
           44             Zn       9.614133       1.752783       0.795511       0.997196      74.255215 0.15068866E+04  0.45463058E+05                                14.692623                           12.906523       0.266935       1.980252                    0.998354      43.024582     114.681903       0.489732       0.414543      -1.132786      -0.025148       0.047318       0.007789       0.054149      -0.072967      -0.015222       0.062745      -0.050668      -0.208473      -0.097179      -0.033103       0.130282             17.026627      13.824811       0.711812      -0.499209      14.740901      -3.082408      22.514170           0.000133
           45             Zn      13.131603       9.479124       7.537310       0.960925      87.354663 0.18408389E+04  0.58686589E+05                                16.588256                           14.381552      -0.071187       1.851745                    0.998418      46.017723     128.203144       0.455991       0.421334      -1.122464      -0.025595      -0.002636       0.018923       0.031939      -0.022175      -0.041160       0.000359      -0.008213       0.166891      -0.059978      -0.012741       0.072719             19.777834      23.163147       1.724172       3.749478      17.643912       1.184387      18.526442           0.023046
           46             Zn      -5.086447       1.554220      17.068766       0.964360      86.203336 0.18197361E+04  0.57787257E+05                                16.424816                           14.288475      -0.021419       1.869662                    0.998274      45.656895     126.522655       0.458446       0.420721      -1.124030      -0.022117      -0.007909       0.009296       0.025261       0.059151      -0.000668      -0.028032      -0.071328      -0.052411      -0.064423      -0.019491       0.083914             19.497612      22.236713      -4.409237      -0.168097      19.131736       0.290773      17.124388           0.021849
           47             Zn      -5.827604      -6.930758      15.868598       0.996016      73.050664 0.14650892E+04  0.43917792E+05                                14.559802                           12.728934       0.284080       1.985968                    0.998338      42.972456     114.391109       0.492695       0.414716      -1.132009       0.006725       0.023827       0.053180       0.058660       0.007627      -0.017305       0.063229      -0.099153       0.334903      -0.108636      -0.031173       0.139809             16.914053      23.099955      -3.567861       2.315614      14.656503      -0.705993      12.985702           0.000131
           48             Zn      14.507075      19.138167       6.837979       0.997192      74.249807 0.15067162E+04  0.45456407E+05                                14.691510                           12.905414       0.266824       1.980221                    0.998353      43.024274     114.677320       0.489777       0.414518      -1.132809      -0.007572      -0.024180      -0.047855       0.054149       0.006683      -0.011799       0.067559      -0.094486       0.285960      -0.097228      -0.033267       0.130495             17.025528      22.688813      -2.556641       1.231910      14.929934      -0.633296      13.457838           0.000142
           49             Zn      -4.644136      -6.567773      11.375964       1.113743      85.589566 0.12759830E+04  0.37336526E+05                                17.521137                           13.049728       0.240336       1.964072                    0.999817      42.741043     116.294588       0.418242       0.500483      -1.068866       0.001893       0.002691      -0.004686       0.005726       0.017097      -0.029438      -0.041612      -0.012104       0.108961      -0.036297      -0.035965       0.072263             23.361329      25.654680      -1.621817       2.808683      24.507737       3.972062      19.921569          -0.000006
           50             Zn       4.300107       6.081245      10.532911       1.113749      85.596081 0.12760956E+04  0.37340221E+05                                17.521234                           13.049748       0.240372       1.964083                    0.999818      42.740593     116.289667       0.418273       0.500440      -1.068901       0.001894       0.002678       0.004638       0.005681       0.017108       0.029632       0.041906      -0.012097       0.108871      -0.036291      -0.036291       0.072582             23.361727      25.655260      -1.621819      -2.809037      24.508474      -3.972565      19.921448          -0.000020
           51             Zn      13.932559       0.000000       0.000000       1.113743      85.589575 0.12759832E+04  0.37336535E+05                                17.521138                           13.049729       0.240336       1.964072                    0.999817      42.741044     116.294591       0.418242       0.500483      -1.068866      -0.005726      -0.000016      -0.000012       0.005726       0.000066       0.000125       0.000137       0.108487      -0.108114      -0.036297      -0.035965       0.072263             23.361323      16.481501       0.000129       0.000314      26.801375      -0.000129      26.801094          -0.000006
           52             Zn      -4.644136      13.135761       0.000000       1.113743      85.589564 0.12759832E+04  0.37336535E+05                                17.521136                           13.049729       0.240336       1.964072                    0.999817      42.741045     116.294595       0.418242       0.500483      -1.068866       0.001906      -0.005399      -0.000021       0.005726      -0.034029       0.000101       0.000162      -0.084458      -0.108177      -0.036297      -0.035965       0.072263             23.361322      25.654528       3.243328      -0.000264      17.628246       0.000190      26.801192          -0.000005
           53              H      12.761716      11.198308      13.305260       0.149783       1.012194 0.69369012E+01  0.64467123E+02                                 1.560799                            1.465369      -0.792926       2.530232                    0.999771       2.941550       7.525364       0.567771       1.160807      -0.740503       0.039500      -0.003223      -0.002899       0.039737      -0.000274      -0.000108       0.002744       0.010156      -0.055568      -0.018850       0.004502       0.014348              1.592758       2.164771       0.048591       0.003349       1.356604      -0.007299       1.256900          -0.000004
           54              H      17.194401      -4.367585      13.195715       0.150353       0.977493 0.68840228E+01  0.64851346E+02                                 1.606830                            1.521804      -0.941559       2.460622                    0.998956       3.188461       8.639390       0.515375       1.261555      -0.714094      -0.018939      -0.009683       0.031249       0.037801      -0.004694      -0.005942      -0.004721       0.006913       0.008599      -0.010891       0.002483       0.008408              1.620393       1.609207       0.053641      -0.390661       1.371567      -0.209886       1.880406          -0.000162
           55              H      19.373199      -5.384573      12.459577       0.144392       0.868279 0.59503983E+01  0.55469208E+02                                 1.628554                            1.523258      -1.279623       2.295599                    0.994357       3.609914      10.589416       0.449333       1.462285      -0.670611       0.015021      -0.028378       0.020499       0.038094      -0.006166      -0.002783      -0.008532      -0.001318       0.011516      -0.012198       0.001805       0.010393              1.705575       1.718029      -0.429047       0.210694       1.902566      -0.258319       1.496129          -0.000143
           56              H       2.211145      17.220487      10.919383       0.143079       1.063273 0.74331956E+01  0.70851475E+02                                 1.662805                            1.554442      -0.790407       2.527553                    0.999797       3.108533       8.268625       0.527142       1.219003      -0.725634      -0.017509      -0.036481       0.009769       0.041628       0.010345      -0.008613       0.001386      -0.022085      -0.009593      -0.018354       0.001425       0.016929              1.715257       1.691911       0.434404      -0.200503       2.000743      -0.170210       1.453115          -0.000369
           57              H      11.060456      -5.927219      12.194480       0.154845       0.973246 0.65797440E+01  0.61200963E+02                                 1.600548                            1.486351      -0.793826       2.533185                    0.999802       3.082280       8.260152       0.522988       1.259114      -0.715459      -0.017405       0.007483       0.030409       0.035828       0.003230      -0.013315       0.004846      -0.010720       0.018943      -0.017733       0.003038       0.014696              1.653197       1.701022      -0.007158      -0.498412       1.352294       0.094185       1.906273          -0.000579
           58              H      -8.439618      17.018090       9.648669       0.155760       0.949154 0.66308414E+01  0.61723491E+02                                 1.563370                            1.484739      -0.892517       2.489042                    0.999455       3.083918       8.236219       0.527790       1.246703      -0.718072       0.019526       0.015633      -0.029678       0.038813       0.000314      -0.006382      -0.008000       0.008659       0.007148      -0.011249      -0.000114       0.011363              1.572151       1.575955       0.074378      -0.346474       1.381595      -0.235595       1.758902          -0.000203
           59              H     -10.777625      17.642958      10.240208       0.143497       0.903533 0.62025992E+01  0.58330217E+02                                 1.662198                            1.547042      -1.266030       2.298962                    0.994609       3.621772      10.615481       0.450116       1.446978      -0.673452      -0.017593       0.023554      -0.022737       0.037166      -0.004544      -0.002057      -0.009309       0.003218       0.014163      -0.012057       0.001360       0.010697              1.751129       1.886525      -0.450474       0.300802       1.809342      -0.256182       1.557521          -0.000129
           60              H      11.343157       9.188375      13.079598       0.152234       0.990552 0.67076888E+01  0.61658843E+02                                 1.522766                            1.428652      -0.788713       2.534211                    0.999779       2.888444       7.288529       0.583946       1.141067      -0.745575       0.017102      -0.035803      -0.006447       0.040198      -0.004569      -0.000449       0.003630      -0.007405      -0.053906      -0.018393       0.003164       0.015229              1.555843       1.388022      -0.209821      -0.014959       2.045547       0.069666       1.233960          -0.000014
           61              H      -2.640259       3.115536       8.603615       0.149790       1.012469 0.69393073E+01  0.64496236E+02                                 1.561232                            1.465745      -0.792942       2.530231                    0.999770       2.941762       7.526743       0.567617       1.161000      -0.740459      -0.016205       0.036163       0.002902       0.039734      -0.003404      -0.002614      -0.000810      -0.007551      -0.055575      -0.018850       0.004503       0.014347              1.593214       1.416229      -0.216288       0.007999       2.106217      -0.000724       1.257196          -0.000010
           62              H       8.039113       2.106145       8.713160       0.150354       0.977617 0.68852581E+01  0.64866948E+02                                 1.607084                            1.522034      -0.941693       2.460563                    0.998956       3.188707       8.640780       0.515280       1.261710      -0.714061      -0.002812      -0.021075      -0.031252       0.037799      -0.005822       0.002486       0.007202       0.000532       0.008614      -0.010916       0.002487       0.008429              1.620649       1.364457      -0.032966       0.067685       1.616782       0.438381       1.880708          -0.000172
           63              H       6.354037       3.821360       9.449298       0.144376       0.868333 0.59508267E+01  0.55474032E+02                                 1.628600                            1.523294      -1.279756       2.295540                    0.994354       3.610009      10.589669       0.449337       1.462250      -0.670617      -0.031764       0.004710      -0.020499       0.038096      -0.004379       0.007137       0.005490       0.008781       0.011515      -0.012222       0.001804       0.010418              1.705626       2.151828      -0.275727       0.313793       1.468895      -0.112548       1.496156          -0.000149
           64              H       6.554364      -4.824235      10.989492       0.143090       1.063410 0.74344730E+01  0.70867249E+02                                 1.663020                            1.554636      -0.790387       2.527570                    0.999797       3.108615       8.269264       0.527075       1.219097      -0.725614      -0.028560      -0.028669      -0.009770       0.041630       0.014985      -0.004168       0.007667       0.004173      -0.009598      -0.018352       0.001422       0.016930              1.715484       1.693615       0.435008       0.093656       1.999543       0.245815       1.453295          -0.000363
           65              H       8.613313      -4.196855       9.714395       0.154838       0.973395 0.65809635E+01  0.61215199E+02                                 1.600720                            1.486495      -0.793792       2.533190                    0.999802       3.082450       8.260828       0.522959       1.259125      -0.715457       0.012854      -0.013923      -0.030410       0.035831       0.005884      -0.008996       0.010951       0.004275       0.018952      -0.017738       0.003041       0.014698              1.653382       1.395676      -0.115182      -0.254979       1.657965       0.438600       1.906505          -0.000581
           66              H       0.969672      10.364727      12.260206       0.155773       0.949298 0.66322064E+01  0.61740107E+02                                 1.563608                            1.484954      -0.892469       2.489069                    0.999455       3.084175       8.237486       0.527713       1.246807      -0.718048       0.008235       0.023623       0.029675       0.038813      -0.002480       0.005430       0.008696      -0.007128       0.007152      -0.011269      -0.000109       0.011378              1.572391       1.356637      -0.003231       0.106657       1.601366       0.405283       1.759171          -0.000212
           67              H       2.338123       8.368705      11.668667       0.143484       0.903610 0.62032341E+01  0.58337454E+02                                 1.662260                            1.547095      -1.266060       2.298943                    0.994607       3.621906      10.615854       0.450121       1.446929      -0.673460       0.028071      -0.008732       0.022740       0.037166      -0.004545       0.008115       0.005067       0.003196       0.014166      -0.012087       0.001364       0.010723              1.751198       2.101161      -0.374653       0.341816       1.594868      -0.198220       1.557565          -0.000134
           68              H      -4.062393       1.108138       8.829277       0.152231       0.990572 0.67078078E+01  0.61659622E+02                                 1.522731                            1.428623      -0.788704       2.534210                    0.999779       2.888363       7.288079       0.583982       1.141001      -0.745593      -0.039456       0.004195       0.006454       0.040200      -0.001227      -0.003570      -0.000780       0.011499      -0.053897      -0.018389       0.003164       0.015226              1.555803       2.104301       0.043444      -0.070665       1.329173      -0.009119       1.233935          -0.000003
           69              H      19.219339       4.135004       3.954552       0.149724       1.013738 0.69500309E+01  0.64621469E+02                                 1.562764                            1.467083      -0.792930       2.530221                    0.999770       2.942263       7.529751       0.567234       1.161325      -0.740400      -0.014031      -0.014803       0.034124       0.039754       0.011464      -0.004068      -0.002864      -0.012737       0.033700      -0.018875       0.004520       0.014355              1.594818       1.400645       0.197347      -0.224107       1.531638      -0.328985       1.852171          -0.000006
           70              H      -1.842347      12.486009      16.560919       0.150331       0.977649 0.68853758E+01  0.64867057E+02                                 1.606984                            1.521941      -0.941685       2.460550                    0.998954       3.188602       8.639873       0.515360       1.261534      -0.714100       0.036398      -0.002662      -0.009872       0.037807      -0.002215      -0.002711      -0.000150       0.017049       0.012482      -0.010905       0.002494       0.008410              1.620548       2.128501      -0.046381      -0.236534       1.253587       0.008131       1.479556          -0.000162
           71              H      -2.690241      12.561926      18.927077       0.144367       0.868363 0.59510234E+01  0.55475861E+02                                 1.628579                            1.523272      -1.279692       2.295565                    0.994355       3.609990      10.589325       0.449365       1.462160      -0.670633       0.025106      -0.000002       0.028660       0.038101      -0.002472       0.003727       0.000669       0.019955       0.011103      -0.012211       0.001811       0.010400              1.705603       1.560458       0.001679       0.395069       1.372249       0.002384       2.184103          -0.000143
           72              H       9.005088      -6.177655      13.771919       0.143090       1.063239 0.74329204E+01  0.70848003E+02                                 1.662760                            1.554406      -0.790362       2.527587                    0.999797       3.108406       8.268164       0.527153       1.218992      -0.725638       0.031008       0.026932       0.006768       0.041625       0.009890      -0.002368       0.010213       0.001168      -0.035468      -0.018352       0.001410       0.016942              1.715205       1.977967       0.487579      -0.052974       1.782384       0.038418       1.385264          -0.000363
           73              H       0.120000      16.995348      12.453005       0.154829       0.973351 0.65806018E+01  0.61211053E+02                                 1.600674                            1.486456      -0.793842       2.533172                    0.999802       3.082454       8.260812       0.522965       1.259127      -0.715456       0.027107      -0.014337      -0.018531       0.035829      -0.000934      -0.008864       0.011148       0.008590      -0.023942      -0.017740       0.003047       0.014694              1.653334       1.957087      -0.139263      -0.470278       1.411253       0.134093       1.591661          -0.000580
           74              H      11.613183      -0.288349       5.192403       0.155749       0.949437 0.66333355E+01  0.61752766E+02                                 1.563713                            1.485045      -0.892544       2.489028                    0.999455       3.084257       8.237639       0.527719       1.246748      -0.718062      -0.038112      -0.002499       0.006916       0.038815       0.001190      -0.002890      -0.003075       0.020855      -0.000078      -0.011263      -0.000096       0.011360              1.572499       2.048576       0.016546      -0.187199       1.227572      -0.010259       1.441347          -0.000212
           75              H      12.580931       0.055683       2.922644       0.143499       0.903575 0.62028827E+01  0.58333103E+02                                 1.662194                            1.547030      -1.266060       2.298945                    0.994610       3.621773      10.615238       0.450142       1.446889      -0.673467      -0.023804       0.005713      -0.027967       0.037168      -0.002666       0.003026      -0.002124       0.020559       0.007449      -0.012073       0.001372       0.010701              1.751129       1.541929      -0.057534       0.387017       1.425920      -0.134293       2.285537          -0.000131
           76              H      20.455436       6.273954       3.956743       0.152235       0.991006 0.67115206E+01  0.61703276E+02                                 1.523340                            1.429159      -0.788694       2.534227                    0.999779       2.888536       7.289460       0.583778       1.141225      -0.745544       0.005904       0.019537       0.034630       0.040197       0.010358       0.000884       0.005521      -0.013064       0.036188      -0.018399       0.003162       0.015237              1.556441       1.320466       0.170047       0.176634       1.543112       0.340669       1.805746          -0.000004
           77              H     -11.452008       6.849616      17.954323       0.149754       1.013122 0.69448006E+01  0.64559775E+02                                 1.561973                            1.466397      -0.792925       2.530236                    0.999771       2.941869       7.527635       0.567452       1.161114      -0.740444      -0.009280      -0.018166      -0.034119       0.039752       0.012913       0.001350       0.004800      -0.004501       0.033665      -0.018862       0.004505       0.014357              1.593987       1.392390       0.194495       0.235266       1.538466       0.320674       1.851105          -0.000002
           78              H      -5.502379      15.073895       5.347956       0.150344       0.977764 0.68864346E+01  0.64880028E+02                                 1.607163                            1.522100      -0.941891       2.460466                    0.998951       3.188774       8.640757       0.515307       1.261604      -0.714084      -0.014643       0.033423       0.009876       0.037803      -0.007081      -0.000748       0.002616      -0.010476       0.012483      -0.010906       0.002493       0.008413              1.620733       1.380084      -0.311092      -0.086521       2.002408       0.220331       1.479708          -0.000160
           79              H      -5.148207      14.299752       2.981798       0.144395       0.868308 0.59505817E+01  0.55471019E+02                                 1.628551                            1.523246      -1.279651       2.295590                    0.994356       3.609899      10.589178       0.449353       1.462217      -0.670623      -0.008368       0.023667      -0.028652       0.038093      -0.008200       0.000632      -0.003702      -0.012426       0.011092      -0.012213       0.001825       0.010387              1.705574       1.392082      -0.057844       0.129444       1.540562      -0.373251       2.184078          -0.000143
           80              H       0.118191      19.079867       8.136956       0.143092       1.063193 0.74324460E+01  0.70841890E+02                                 1.662655                            1.554309      -0.790382       2.527575                    0.999797       3.108379       8.267823       0.527197       1.218918      -0.725653       0.015056       0.038213      -0.006773       0.041626       0.007320      -0.010403      -0.001154      -0.013334      -0.035470      -0.018340       0.001413       0.016927              1.715097       1.497567       0.317746      -0.053874       2.262541       0.037131       1.385181          -0.000367
           81              H      -1.904981      18.427190       9.455870       0.154833       0.973311 0.65802387E+01  0.61206611E+02                                 1.600602                            1.486391      -0.793838       2.533173                    0.999802       3.082406       8.260515       0.522990       1.259088      -0.715464      -0.022549       0.020783       0.018531       0.035830      -0.003425      -0.013453       0.004655      -0.005506      -0.023938      -0.017730       0.003036       0.014693              1.653259       1.559353      -0.279837      -0.283156       1.808834       0.398667       1.591589          -0.000578
           82              H      13.745551      -1.796005      16.716472       0.155762       0.949411 0.66331791E+01  0.61751549E+02                                 1.563752                            1.485081      -0.892677       2.488985                    0.999455       3.084271       8.237955       0.527679       1.246838      -0.718042       0.010343      -0.036760      -0.006918       0.038809      -0.005633       0.001941       0.003761      -0.017719      -0.000076      -0.011272      -0.000096       0.011367              1.572539       1.308422      -0.245155      -0.052726       1.967811       0.179918       1.441382          -0.000204
           83              H      13.747359      -0.768882      18.986231       0.143486       0.903651 0.62035502E+01  0.58341002E+02                                 1.662287                            1.547112      -1.266182       2.298881                    0.994609       3.621978      10.616018       0.450130       1.446887      -0.673467       0.013326      -0.020537       0.027969       0.037170      -0.008534       0.003031      -0.002117      -0.012641       0.007445      -0.012079       0.001389       0.010690              1.751228       1.475054      -0.081213       0.255643       1.492947      -0.320128       2.285681          -0.000129
           84              H      -9.847412       8.727997      17.952132       0.152227       0.991116 0.67124436E+01  0.61714054E+02                                 1.523462                            1.429262      -0.788699       2.534215                    0.999779       2.888750       7.290201       0.583752       1.141233      -0.745541       0.016445       0.012084      -0.034634       0.040200       0.012160      -0.004899      -0.002666      -0.002880       0.036174      -0.018395       0.003174       0.015222              1.556571       1.411598       0.202250      -0.262343       1.452191      -0.280122       1.805925           0.000003
           85              H      -5.126707      18.572617       5.558282       0.149723       1.013737 0.69500197E+01  0.64621335E+02                                 1.562762                            1.467082      -0.792929       2.530221                    0.999770       2.942261       7.529743       0.567234       1.161325      -0.740400       0.039517      -0.000911       0.004242       0.039754       0.000054       0.000298       0.008478       0.029584       0.002677      -0.018875       0.004520       0.014355              1.594816       2.168029      -0.021446      -0.043853       1.289559       0.046923       1.326861          -0.000003
           86              H       8.250261       0.962770      19.093585       0.150331       0.977649 0.68853688E+01  0.64866981E+02                                 1.606984                            1.521940      -0.941684       2.460550                    0.998954       3.188602       8.639875       0.515360       1.261535      -0.714100      -0.018938       0.031910      -0.007241       0.037807      -0.002802       0.007049      -0.000980      -0.002987      -0.021130      -0.010905       0.002494       0.008410              1.620547       1.609362      -0.365196       0.148894       1.935161      -0.115401       1.317119          -0.000163
           87              H      10.429075       0.833762      20.342390       0.144367       0.868362 0.59510185E+01  0.55475807E+02                                 1.628579                            1.523272      -1.279692       2.295565                    0.994355       3.609990      10.589326       0.449365       1.462160      -0.670633       0.015033       0.031944       0.014328       0.038101       0.000679       0.006747       0.002092      -0.012524      -0.022098      -0.012211       0.001811       0.010400              1.705603       1.718049       0.397018       0.266232       1.821490       0.305181       1.577270          -0.000143
           88              H      11.155268      13.495260       1.535812       0.143090       1.063239 0.74329140E+01  0.70847924E+02                                 1.662758                            1.554405      -0.790361       2.527587                    0.999797       3.108405       8.268159       0.527154       1.218992      -0.725638      -0.017506       0.026700       0.026708       0.041625      -0.012630      -0.004647       0.006186      -0.008998       0.029654      -0.018352       0.001410       0.016942              1.715204       1.691853      -0.390817      -0.275934       1.737382       0.322222       1.716377          -0.000365
           89              H       2.116340       0.875510      20.944884       0.154829       0.973353 0.65806198E+01  0.61211256E+02                                 1.600676                            1.486457      -0.793842       2.533172                    0.999802       3.082456       8.260817       0.522965       1.259126      -0.715456      -0.017408       0.022597      -0.021682       0.035829      -0.013151       0.003869      -0.004191      -0.009605       0.022292      -0.017740       0.003047       0.014694              1.653336       1.701174      -0.428124       0.255445       1.686352      -0.287009       1.572482          -0.000578
           90              H       0.504516      12.495995       2.346441       0.155749       0.949437 0.66333359E+01  0.61752769E+02                                 1.563713                            1.485045      -0.892544       2.489028                    0.999455       3.084256       8.237635       0.527719       1.246748      -0.718062       0.019529      -0.033520       0.001293       0.038815      -0.005678       0.002929       0.000596      -0.004194      -0.031441      -0.011263      -0.000096       0.011360              1.572498       1.576305      -0.337363       0.108859       1.869059      -0.045591       1.272130          -0.000207
           91              H      -1.833502      12.695842       1.509521       0.143499       0.903574 0.62028765E+01  0.58333035E+02                                 1.662194                            1.547029      -1.266061       2.298944                    0.994610       3.621773      10.615240       0.450142       1.446889      -0.673467      -0.017594      -0.031469      -0.009035       0.037168       0.000493       0.004981       0.000917      -0.011360      -0.029579      -0.012073       0.001372       0.010701              1.751128       1.886528       0.485768       0.239733       1.842341       0.237152       1.524517          -0.000129
           92              H      -6.545242      19.382172       7.411772       0.152234       0.991008 0.67115331E+01  0.61703429E+02                                 1.523343                            1.429161      -0.788694       2.534227                    0.999779       2.888539       7.289473       0.583777       1.141226      -0.745544       0.017098       0.012307       0.034234       0.040197       0.001896       0.004185       0.011463       0.018734       0.024517      -0.018399       0.003162       0.015237              1.556444       1.388516       0.092006       0.189292       1.377019       0.316796       1.903796          -0.000002
           93              H      15.248145      -6.755705      14.908989       0.149754       1.013120 0.69447886E+01  0.64559629E+02                                 1.561970                            1.466395      -0.792925       2.530236                    0.999771       2.941867       7.527625       0.567453       1.161113      -0.740444      -0.016202      -0.015571      -0.032791       0.039752      -0.000567       0.004263       0.014084       0.015421       0.013325      -0.018863       0.004505       0.014357              1.593984       1.416870       0.115157       0.183449       1.470756       0.368280       1.894327          -0.000008
           94              H      -0.905072      -6.156133      15.728381       0.150345       0.977755 0.68863566E+01  0.64879170E+02                                 1.607160                            1.522097      -0.941895       2.460464                    0.998951       3.188762       8.640743       0.515304       1.261614      -0.714082      -0.002811      -0.016525       0.033883       0.037803       0.005067       0.003812      -0.005554       0.003335       0.017022      -0.010906       0.002493       0.008413              1.620730       1.364510       0.075108      -0.005297       1.435137      -0.333512       2.062544          -0.000159
           95              H      -2.590173      -6.376244      13.874891       0.144395       0.868309 0.59505879E+01  0.55471097E+02                                 1.628553                            1.523247      -1.279654       2.295588                    0.994356       3.609902      10.589193       0.449352       1.462218      -0.670623      -0.031761      -0.020105       0.006171       0.038093       0.008369       0.000244      -0.007110       0.005928       0.002974      -0.012213       0.001826       0.010387              1.705576       2.151772       0.409611       0.081879       1.586760       0.044462       1.378196          -0.000143
           96              H      -2.389756      -0.719536      20.592152       0.143092       1.063194 0.74324540E+01  0.70841977E+02                                 1.662655                            1.554310      -0.790383       2.527574                    0.999797       3.108379       8.267821       0.527198       1.218917      -0.725654      -0.028562       0.005871       0.029707       0.041626      -0.011101      -0.010885      -0.002641       0.012840       0.016438      -0.018340       0.001413       0.016927              1.715097       1.693228      -0.136351      -0.423419       1.376697       0.113599       2.075365          -0.000361
           97              H      -0.330806      -2.137491      20.686360       0.154833       0.973311 0.65802421E+01  0.61206650E+02                                 1.600603                            1.486392      -0.793838       2.533173                    0.999802       3.082405       8.260512       0.522990       1.259088      -0.715464       0.012850      -0.019374       0.027264       0.035830      -0.010737      -0.000585      -0.010488       0.005052       0.021281      -0.017730       0.003037       0.014693              1.653259       1.395580      -0.163207       0.227224       1.464421      -0.326877       2.099778          -0.000577
           98              H       9.913866      18.084376       6.802706       0.155762       0.949410 0.66331710E+01  0.61751465E+02                                 1.563751                            1.485081      -0.892676       2.488985                    0.999455       3.084271       8.237959       0.527679       1.246839      -0.718042       0.008232       0.013881      -0.035294       0.038809       0.005946      -0.000557      -0.004341       0.000404       0.029716      -0.011272      -0.000096       0.011367              1.572538       1.356748       0.093998      -0.050537       1.368847      -0.271019       1.992019          -0.000208
           99              H      11.282344      18.570118       8.827086       0.143486       0.903650 0.62035387E+01  0.58340874E+02                                 1.662286                            1.547111      -1.266182       2.298881                    0.994609       3.621977      10.616017       0.450130       1.446888      -0.673466       0.028076       0.024061      -0.003801       0.037170       0.009296      -0.000100      -0.006267       0.001079       0.007791      -0.012079       0.001389       0.010690              1.751227       2.101212       0.483377       0.153552       1.738580       0.115262       1.413888          -0.000130
          100              H      13.826033      -5.556562      16.534628       0.152227       0.991116 0.67124429E+01  0.61714046E+02                                 1.523461                            1.429262      -0.788699       2.534215                    0.999779       2.888751       7.290204       0.583752       1.141233      -0.745541      -0.039457       0.003493      -0.006852       0.040200      -0.002474       0.002845       0.009577       0.026723      -0.008209      -0.018395       0.003174       0.015222              1.556571       2.105502      -0.082991      -0.002307       1.266179       0.045838       1.298032           0.000000
          101              H       1.331059      14.006420      16.350593       0.149784       1.012195 0.69369062E+01  0.64467183E+02                                 1.560800                            1.465370      -0.792926       2.530232                    0.999771       2.941551       7.525368       0.567771       1.160806      -0.740503      -0.014014       0.036941      -0.004241       0.039737      -0.009257      -0.007879      -0.003095      -0.023048       0.002651      -0.018850       0.004502       0.014348              1.592759       1.398995      -0.292135      -0.058729       2.053924       0.025646       1.325358          -0.000003
          102              H       7.101793      20.748224       2.815290       0.150352       0.977493 0.68840263E+01  0.64851386E+02                                 1.606831                            1.521804      -0.941556       2.460622                    0.998956       3.188461       8.639390       0.515375       1.261555      -0.714094       0.036392      -0.007221       0.007239       0.037801      -0.001236       0.003286      -0.006301       0.005846      -0.021119      -0.010891       0.002483       0.008408              1.620394       2.128277      -0.181628       0.158410       1.415897      -0.101898       1.317008          -0.000163
          103              H       6.253882      22.759407       1.566485       0.144391       0.868281 0.59504102E+01  0.55469338E+02                                 1.628555                            1.523259      -1.279622       2.295600                    0.994357       3.609916      10.589419       0.449333       1.462284      -0.670611       0.025107       0.024809      -0.014327       0.038094       0.004461       0.000303      -0.007032       0.008900      -0.022123      -0.012198       0.001805       0.010394              1.705576       1.560435       0.341270      -0.198963       1.979040      -0.352714       1.577252          -0.000144
          104              H       0.060965       2.366824      20.373063       0.143079       1.063276 0.74332241E+01  0.70851831E+02                                 1.662810                            1.554446      -0.790408       2.527552                    0.999797       3.108538       8.268649       0.527141       1.219005      -0.725634       0.031010      -0.007607      -0.026709       0.041628      -0.006995      -0.007364       0.002331       0.022882       0.029646      -0.018353       0.001425       0.016928              1.715262       1.978028      -0.289687      -0.395793       1.451316       0.152765       1.716441          -0.000364
          105              H       9.064116      14.935979       0.963990       0.154844       0.973248 0.65797581E+01  0.61201124E+02                                 1.600550                            1.486352      -0.793826       2.533184                    0.999802       3.082282       8.260158       0.522988       1.259114      -0.715459       0.027103      -0.008878       0.021685       0.035828      -0.007206       0.005250      -0.002238       0.023997       0.022284      -0.017734       0.003038       0.014696              1.653199       1.956916      -0.337592       0.355693       1.430328      -0.145139       1.572352          -0.000578
          106              H       2.669048      -8.007914      19.562434       0.155760       0.949154 0.66308435E+01  0.61723504E+02                                 1.563369                            1.484739      -0.892516       2.489042                    0.999455       3.083916       8.236208       0.527791       1.246702      -0.718072      -0.038110       0.007236      -0.001300       0.038813      -0.003102       0.000428      -0.002944       0.010410      -0.031420      -0.011249      -0.000114       0.011363              1.572150       2.048060      -0.170333       0.079243       1.396501      -0.087405       1.271889          -0.000204
          107              H       3.636808     -10.145592      20.399354       0.143496       0.903534 0.62026120E+01  0.58330359E+02                                 1.662199                            1.547043      -1.266029       2.298962                    0.994609       3.621774      10.615484       0.450116       1.446976      -0.673452      -0.023804      -0.027077       0.009030       0.037166       0.003952       0.000814      -0.004976       0.008220      -0.029575      -0.012057       0.001360       0.010697              1.751130       1.541941       0.363910      -0.143667       2.186919      -0.305061       1.524531          -0.000129
          108              H       2.567131      12.938825      14.497103       0.152233       0.990552 0.67076884E+01  0.61658837E+02                                 1.522766                            1.428651      -0.788714       2.534211                    0.999779       2.888445       7.288531       0.583946       1.141066      -0.745575       0.005913       0.020230      -0.034230       0.040198      -0.004412      -0.009410      -0.007762      -0.016951       0.024500      -0.018393       0.003164       0.015229              1.555843       1.320000       0.067905      -0.235422       1.444540      -0.283899       1.902989          -0.000013
          109              H       6.436291      -0.524869       6.999886       0.149790       1.012469 0.69393077E+01  0.64496238E+02                                 1.561232                            1.465745      -0.792942       2.530231                    0.999770       2.941762       7.526742       0.567618       1.160999      -0.740459      -0.009276      -0.020468       0.032770       0.039734      -0.005283      -0.011849      -0.008702      -0.011286       0.013337      -0.018850       0.004503       0.014347              1.593214       1.391763       0.106420      -0.285846       1.494536      -0.295492       1.893341          -0.000014
          110              H       3.441807       9.743603       6.180494       0.150354       0.977616 0.68852520E+01  0.64866890E+02                                 1.607084                            1.522034      -0.941692       2.460563                    0.998956       3.188706       8.640783       0.515279       1.261712      -0.714060      -0.014645      -0.008160      -0.033877       0.037799       0.002889       0.006529      -0.001721      -0.008963       0.017036      -0.010916       0.002487       0.008429              1.620650       1.380034       0.080607       0.312644       1.419508       0.116148       2.062408          -0.000169
          111              H       3.796003       8.081538       8.033984       0.144376       0.868333 0.59508242E+01  0.55474003E+02                                 1.628600                            1.523294      -1.279756       2.295540                    0.994354       3.610008      10.589666       0.449337       1.462250      -0.670617      -0.008370      -0.036649      -0.006170       0.038096       0.004649       0.006805       0.002169      -0.015130       0.002946      -0.012222       0.001804       0.010418              1.705626       1.392131       0.141025      -0.014631       2.346506      -0.092034       1.378241          -0.000148
          112              H       9.062311      10.155915       1.316723       0.143090       1.063409 0.74344625E+01  0.70867116E+02                                 1.663019                            1.554634      -0.790386       2.527571                    0.999797       3.108612       8.269251       0.527076       1.219096      -0.725615       0.015058      -0.024969      -0.029713       0.041630      -0.012672      -0.001124       0.011157       0.003963       0.016424      -0.018352       0.001422       0.016930              1.715482       1.497879      -0.205592      -0.248304       1.572705       0.361461       2.075863          -0.000366
          113              H       7.039138      11.624466       1.222515       0.154838       0.973396 0.65809701E+01  0.61215275E+02                                 1.600721                            1.486496      -0.793792       2.533190                    0.999802       3.082450       8.260829       0.522959       1.259125      -0.715457      -0.022551       0.005661      -0.027263       0.035830      -0.009934       0.009704       0.004065       0.009565       0.021271      -0.017738       0.003041       0.014698              1.653383       1.559482      -0.105316       0.383976       1.300732      -0.105268       2.099935          -0.000578
          114              H       4.801357       2.726007      15.106169       0.155773       0.949300 0.66322190E+01  0.61740252E+02                                 1.563609                            1.484955      -0.892469       2.489069                    0.999455       3.084176       8.237490       0.527712       1.246807      -0.718048       0.010349       0.012393       0.035295       0.038813       0.004498       0.003915       0.001986      -0.007777       0.029718      -0.011269      -0.000109       0.011377              1.572393       1.308324       0.076902       0.238639       1.417054       0.137966       1.991800          -0.000212
          115              H       4.803138       4.178096      13.081789       0.143484       0.903610 0.62032366E+01  0.58337478E+02                                 1.662260                            1.547095      -1.266060       2.298943                    0.994607       3.621906      10.615851       0.450122       1.446928      -0.673460       0.013327       0.034485       0.003808       0.037166       0.006896       0.005893       0.002212      -0.012526       0.007799      -0.012087       0.001364       0.010723              1.751198       1.475042       0.261982      -0.057489       2.364671      -0.183195       1.413880          -0.000135
          116              H       8.040866      -1.465972       5.374247       0.152230       0.990572 0.67078095E+01  0.61659644E+02                                 1.522731                            1.428624      -0.788704       2.534210                    0.999779       2.888363       7.288080       0.583982       1.141002      -0.745593       0.016444      -0.036036       0.006860       0.040200      -0.010326      -0.008073      -0.005875      -0.017669      -0.008226      -0.018389       0.003164       0.015226              1.555804       1.410942      -0.328056      -0.043944       1.959002      -0.013105       1.297468          -0.000007
          117              H       3.817436       8.176359       3.045334       0.149789       1.012469 0.69392992E+01  0.64496126E+02                                 1.561229                            1.465743      -0.792942       2.530231                    0.999770       2.941761       7.526732       0.567619       1.160998      -0.740460       0.039497       0.004125      -0.001341       0.039734       0.000230      -0.000184      -0.011202       0.024817      -0.011578      -0.018850       0.004503       0.014347              1.593211       2.165494      -0.027207       0.040428       1.275809      -0.039543       1.338332          -0.000013
          118              H      -0.693980       3.405226      11.528450       0.150354       0.977617 0.68852530E+01  0.64866899E+02                                 1.607084                            1.522034      -0.941693       2.460562                    0.998956       3.188706       8.640782       0.515279       1.261712      -0.714060      -0.018932      -0.022227      -0.024005       0.037799       0.007511      -0.001086       0.005732       0.005193       0.003481      -0.010916       0.002487       0.008429              1.620650       1.609467       0.311573       0.241840       1.571668       0.325347       1.680814          -0.000166
          119              H       1.484828       4.551223      11.015782       0.144376       0.868333 0.59508245E+01  0.55474006E+02                                 1.628600                            1.523294      -1.279757       2.295540                    0.994354       3.610008      10.589666       0.449337       1.462250      -0.670617       0.015029      -0.003564      -0.034824       0.038096       0.005505      -0.003941       0.006486       0.002266       0.022288      -0.012222       0.001804       0.010418              1.705626       1.718078       0.032056      -0.476947       1.374056      -0.046843       2.024745          -0.000148
          120              H      -6.733103       7.231537       9.453680       0.143090       1.063409 0.74344605E+01  0.70867079E+02                                 1.663017                            1.554632      -0.790384       2.527571                    0.999797       3.108614       8.269250       0.527077       1.219094      -0.725615      -0.017510       0.009781      -0.036480       0.041630       0.002292       0.013266      -0.007546      -0.011392       0.022474      -0.018352       0.001422       0.016930              1.715480       1.692131      -0.043566       0.476543       1.442791      -0.152048       2.011518          -0.000366
          121              H      -6.827912       5.052121      10.678386       0.154838       0.973398 0.65809889E+01  0.61215491E+02                                 1.600723                            1.486498      -0.793792       2.533189                    0.999802       3.082454       8.260841       0.522959       1.259124      -0.715457      -0.017411      -0.030074      -0.008729       0.035830       0.009922       0.009461      -0.000634      -0.017992      -0.002859      -0.017738       0.003041       0.014698              1.653385       1.701222       0.435304       0.243052       1.849570       0.192822       1.409364          -0.000578
          122              H       9.448751       8.433199       9.913766       0.155773       0.949299 0.66322090E+01  0.61740114E+02                                 1.563605                            1.484952      -0.892468       2.489069                    0.999455       3.084174       8.237472       0.527714       1.246804      -0.718049       0.019527       0.017880       0.028380       0.038813       0.005377       0.003464       0.007433       0.009675       0.010192      -0.011269      -0.000109       0.011377              1.572389       1.576203       0.262926       0.237704       1.460752       0.281234       1.680213          -0.000217
          123              H       7.110736       7.608485      10.159145       0.143484       0.903611 0.62032409E+01  0.58337526E+02                                 1.662260                            1.547095      -1.266059       2.298943                    0.994607       3.621907      10.615853       0.450122       1.446927      -0.673460      -0.017590       0.007916       0.031769       0.037166       0.004065      -0.002895       0.008436       0.004793       0.018863      -0.012087       0.001364       0.010723              1.751198       1.886603      -0.035269      -0.540563       1.398659       0.019044       1.968331          -0.000135
          124              H       2.398880       9.376736       1.417504       0.152231       0.990568 0.67077740E+01  0.61659205E+02                                 1.522723                            1.428617      -0.788704       2.534210                    0.999779       2.888358       7.288049       0.583986       1.140997      -0.745594       0.017107       0.023489      -0.027778       0.040200       0.002678      -0.003729      -0.015085       0.012446       0.005643      -0.018389       0.003163       0.015226              1.555796       1.387985       0.117854      -0.174220       1.497137      -0.386236       1.782264           0.000001
          125              H       6.304021       3.640581      20.305145       0.149784       1.012193 0.69368877E+01  0.64466951E+02                                 1.560796                            1.465366      -0.792926       2.530232                    0.999771       2.941548       7.525350       0.567773       1.160804      -0.740504      -0.016205      -0.020593       0.029872       0.039737       0.003974      -0.001637      -0.013260       0.016820       0.017558      -0.018850       0.004502       0.014348              1.592755       1.415854       0.101165      -0.191223       1.468417      -0.367095       1.893993          -0.000002
          126              H      -9.849209       4.050400      19.376209       0.150352       0.977492 0.68840184E+01  0.64851286E+02                                 1.606830                            1.521803      -0.941557       2.460622                    0.998956       3.188459       8.639380       0.515375       1.261555      -0.714095      -0.002816       0.037604      -0.002634       0.037801       0.000772      -0.006279      -0.001613      -0.009112      -0.020307      -0.010891       0.002483       0.008408              1.620393       1.364255      -0.042118      -0.062377       2.193993      -0.104881       1.302929          -0.000159
          127              H     -11.534294       2.555296      20.493562       0.144391       0.868279 0.59504010E+01  0.55469237E+02                                 1.628555                            1.523258      -1.279622       2.295600                    0.994357       3.609914      10.589415       0.449333       1.462285      -0.670611      -0.031762       0.015401       0.014322       0.038094      -0.003972      -0.007353       0.001659      -0.003568      -0.025518      -0.012198       0.001805       0.010394              1.705575       2.151732      -0.133887      -0.395660       1.391853       0.068078       1.573140          -0.000143
          128              H      15.498612       5.544183      12.236107       0.143079       1.063275 0.74332140E+01  0.70851687E+02                                 1.662806                            1.554443      -0.790404       2.527554                    0.999797       3.108537       8.268635       0.527143       1.219002      -0.725634      -0.028559       0.022794      -0.019943       0.041628      -0.003875       0.015067      -0.005003      -0.000426      -0.023392      -0.018353       0.001425       0.016929              1.715258       1.693393      -0.298557       0.329840       1.802491      -0.359376       1.649888          -0.000370
          129              H      -9.275022       6.334758      13.416995       0.154844       0.973251 0.65797804E+01  0.61201388E+02                                 1.600553                            1.486355      -0.793826       2.533184                    0.999802       3.082288       8.260180       0.522987       1.259114      -0.715459       0.012856       0.033293       0.003153       0.035828       0.004860       0.009597      -0.000442      -0.013902      -0.035599      -0.017734       0.003038       0.014696              1.653202       1.395544       0.278362       0.027732       2.223921      -0.111664       1.340142          -0.000576
          130              H      18.858007       9.498180       2.845963       0.155760       0.949153 0.66308374E+01  0.61723437E+02                                 1.563369                            1.484739      -0.892516       2.489042                    0.999455       3.083915       8.236207       0.527790       1.246703      -0.718072       0.008230      -0.037512       0.005617       0.038813      -0.003452      -0.004853      -0.004338      -0.014657      -0.015433      -0.011249      -0.000114       0.011363              1.572150       1.356440      -0.090730      -0.056113       2.070355      -0.134276       1.289655          -0.000206
          131              H      20.226465      11.008461       1.413122       0.143497       0.903533 0.62026037E+01  0.58330266E+02                                 1.662198                            1.547042      -1.266029       2.298962                    0.994609       3.621773      10.615482       0.450116       1.446977      -0.673452       0.028072      -0.015323      -0.018934       0.037166      -0.004734      -0.007982       0.001240      -0.007672      -0.018479      -0.012057       0.001360       0.010697              1.751129       2.101055      -0.108696      -0.495335       1.395193       0.082959       1.757139          -0.000129
          132              H       4.881884       4.448836      18.453845       0.152234       0.990552 0.67076840E+01  0.61658782E+02                                 1.522765                            1.428650      -0.788713       2.534211                    0.999779       2.888444       7.288526       0.583947       1.141066      -0.745575      -0.039456      -0.007678       0.000405       0.040198       0.003707       0.000723      -0.008787       0.028086      -0.004159      -0.018393       0.003164       0.015229              1.555842       2.104368       0.039479       0.072958       1.249871      -0.036680       1.313286          -0.000006
          133              H      10.275184      19.805860       1.603730       0.149754       1.013120 0.69447822E+01  0.64559550E+02                                 1.561969                            1.466394      -0.792925       2.530236                    0.999771       2.941867       7.527622       0.567453       1.161112      -0.740445      -0.014034      -0.022146      -0.029880       0.039752      -0.002199       0.011960       0.005968      -0.018094       0.017577      -0.018862       0.004505       0.014357              1.593983       1.399985       0.095326       0.282719       1.486384       0.303021       1.895580          -0.000003
          134              H      16.045930       4.713051       2.532666       0.150344       0.977765 0.68864401E+01  0.64880087E+02                                 1.607163                            1.522100      -0.941890       2.460466                    0.998951       3.188775       8.640758       0.515308       1.261603      -0.714085       0.036392       0.009885       0.002630       0.037803       0.003460      -0.000561       0.006477       0.006120      -0.020308      -0.010906       0.002493       0.008413              1.620733       2.128794       0.228070       0.078112       1.430248       0.093799       1.303159          -0.000163
          135              H      15.198004       2.625951       1.415313       0.144394       0.868309 0.59505878E+01  0.55471095E+02                                 1.628553                            1.523247      -1.279652       2.295589                    0.994356       3.609902      10.589192       0.449352       1.462218      -0.670623       0.025103      -0.024813      -0.014326       0.038093      -0.001969      -0.003992       0.006406       0.007770      -0.025514      -0.012213       0.001825       0.010387              1.705576       1.560422      -0.342964      -0.196075       1.983180       0.350354       1.573125          -0.000144
          136              H      17.949299       3.811242       9.672768       0.143092       1.063195 0.74324576E+01  0.70842030E+02                                 1.662656                            1.554311      -0.790381       2.527575                    0.999797       3.108382       8.267834       0.527197       1.218918      -0.725653       0.031008      -0.019331       0.019938       0.041626      -0.002881       0.009750      -0.012523       0.005205      -0.023362      -0.018340       0.001413       0.016927              1.715098       1.977834      -0.197898       0.448709       1.517722      -0.191154       1.649738          -0.000364
          137              H      18.008332       6.015957       8.491880       0.154833       0.973313 0.65802588E+01  0.61206832E+02                                 1.600604                            1.486392      -0.793838       2.533173                    0.999802       3.082408       8.260517       0.522991       1.259086      -0.715465       0.027110       0.023214      -0.003147       0.035830       0.008151       0.003628      -0.008890       0.004704      -0.035591      -0.017730       0.003037       0.014693              1.653260       1.957004       0.476876       0.114529       1.662602       0.011077       1.340175          -0.000579
          138              H      -6.275092       8.296675      19.062912       0.155762       0.949410 0.66331684E+01  0.61751423E+02                                 1.563750                            1.485080      -0.892676       2.488985                    0.999455       3.084270       8.237950       0.527680       1.246837      -0.718042      -0.038105      -0.004741      -0.005625       0.038809       0.001917       0.002478       0.006042       0.015738      -0.015448      -0.011272      -0.000096       0.011367              1.572537       2.048633       0.153850       0.107930       1.379051       0.097701       1.289927          -0.000203
          139              H      -5.307313      10.090321      20.495753       0.143486       0.903651 0.62035496E+01  0.58340995E+02                                 1.662286                            1.547112      -1.266182       2.298881                    0.994609       3.621978      10.616017       0.450130       1.446887      -0.673467      -0.023804       0.021363       0.018937       0.037170      -0.001271      -0.003811       0.007139       0.011921      -0.018469      -0.012079       0.001389       0.010690              1.751227       1.542004      -0.306411      -0.243347       1.954449       0.439409       1.757229          -0.000129
          140              H      11.511280      18.734505       3.455030       0.152227       0.991115 0.67124312E+01  0.61713903E+02                                 1.523459                            1.429260      -0.788699       2.534215                    0.999779       2.888749       7.290193       0.583753       1.141232      -0.745541       0.005911      -0.039761      -0.000401       0.040200      -0.005944       0.008534       0.002254      -0.026488      -0.004155      -0.018395       0.003174       0.015222              1.556568       1.320557      -0.238018       0.058954       2.035312      -0.056613       1.313836          -0.000001
          141              H      -2.507853      -6.324336      18.863541       0.149724       1.013736 0.69500122E+01  0.64621229E+02                                 1.562759                            1.467079      -0.792930       2.530220                    0.999770       2.942261       7.529734       0.567236       1.161322      -0.740401      -0.009279       0.038633       0.001332       0.039754      -0.007623       0.010517       0.003926      -0.019601      -0.011591      -0.018875       0.004520       0.014355              1.594813       1.393041      -0.301251       0.050848       2.051881      -0.024978       1.339517           0.000000
          142              H      12.386047      13.129787      10.380425       0.150332       0.977648 0.68853682E+01  0.64866965E+02                                 1.606982                            1.521939      -0.941685       2.460550                    0.998954       3.188601       8.639868       0.515360       1.261533      -0.714100      -0.014643      -0.025263       0.024015       0.037807       0.004201      -0.005751      -0.000869      -0.013485       0.003455      -0.010905       0.002494       0.008410              1.620546       1.379949       0.230433      -0.226107       1.800976      -0.336433       1.680714          -0.000167
          143              H      12.740251      15.565994      10.893093       0.144368       0.868362 0.59510189E+01  0.55475813E+02                                 1.628579                            1.523272      -1.279692       2.295565                    0.994355       3.609989      10.589324       0.449365       1.462160      -0.670633      -0.008370       0.012985       0.034829       0.038101       0.003567      -0.007402       0.001585      -0.008685       0.022287      -0.012211       0.001811       0.010400              1.705603       1.392105      -0.083178      -0.114812       1.699976       0.465283       2.024728          -0.000144
          144              H      -8.826020       8.711501      12.455195       0.143090       1.063240 0.74329244E+01  0.70848053E+02                                 1.662760                            1.554407      -0.790362       2.527587                    0.999797       3.108407       8.268168       0.527153       1.218992      -0.725638       0.015056      -0.013245       0.036477       0.041625       0.005360       0.011553      -0.009981       0.005977       0.022488      -0.018352       0.001410       0.016942              1.715206       1.497657      -0.112220       0.302133       1.636778      -0.398505       2.011182          -0.000361
          145              H      15.983390       7.895628      11.230489       0.154829       0.973352 0.65806136E+01  0.61211202E+02                                 1.600677                            1.486458      -0.793842       2.533172                    0.999802       3.082457       8.260828       0.522963       1.259129      -0.715456      -0.022553      -0.026437       0.008729       0.035829       0.013374       0.003766      -0.008697       0.001516      -0.002869      -0.017740       0.003047       0.014694              1.653337       1.559435       0.385170      -0.100773       1.991244      -0.293420       1.409332          -0.000581
          146              H      -4.142877      -0.929591      11.995109       0.155750       0.949436 0.66333330E+01  0.61752742E+02                                 1.563713                            1.485045      -0.892545       2.489028                    0.999455       3.084256       8.237638       0.527719       1.246748      -0.718062       0.010348       0.024372      -0.028382       0.038815       0.001138      -0.005842      -0.005728      -0.014291       0.010198      -0.011263      -0.000096       0.011360              1.572498       1.308394       0.168234      -0.185940       1.728751      -0.317898       1.680350          -0.000206
          147              H      -4.141100      -3.408802      11.749730       0.143499       0.903574 0.62028716E+01  0.58332979E+02                                 1.662193                            1.547029      -1.266062       2.298944                    0.994610       3.621773      10.615240       0.450142       1.446890      -0.673467       0.013321      -0.013951      -0.031771       0.037168       0.001660      -0.008897      -0.000051      -0.008836       0.018859      -0.012073       0.001372       0.010701              1.751128       1.474971      -0.180769      -0.198134       1.810148       0.503292       1.968263          -0.000129
          148              H      -0.903256      -7.261613      20.491371       0.152235       0.991006 0.67115146E+01  0.61703194E+02                                 1.523338                            1.429157      -0.788694       2.534227                    0.999779       2.888535       7.289451       0.583779       1.141223      -0.745545       0.016452       0.023951       0.027775       0.040197      -0.001828       0.012988       0.008553      -0.013042       0.005641      -0.018399       0.003162       0.015237              1.556439       1.411492       0.126054       0.306289       1.474772       0.293186       1.783054          -0.000004
          149              H      -5.572176      -7.880215      13.649229       0.389358       0.740475 0.54860018E+01  0.51373588E+02                                 1.562149                            1.526849      -2.106518       1.925831                    0.999040       3.893048      12.414625       0.410444       1.593557      -0.640231       0.005847       0.008270      -0.014332       0.017549       0.000039      -0.000043      -0.000064      -0.000029       0.000256      -0.000084      -0.000046       0.000130              1.611073       1.532631       0.055466      -0.096078       1.571846      -0.135867       1.728743          -0.000030
          150              H      -3.699281      -5.231552       9.061511       0.397908       0.738288 0.54135679E+01  0.50522119E+02                                 1.556895                            1.514602      -2.077273       1.936368                    0.998928       3.865387      12.301377       0.413013       1.589076      -0.640745      -0.005433      -0.007686       0.013330       0.016319       0.000032      -0.000031      -0.000046      -0.000023       0.000226      -0.000071      -0.000033       0.000104              1.612561       1.529424       0.058786      -0.101827       1.570987      -0.143998       1.737272          -0.000027
          151              H       3.372037       4.768760       8.259646       0.389386       0.740420 0.54855765E+01  0.51369511E+02                                 1.562182                            1.526880      -2.106553       1.925841                    0.999041       3.893138      12.415612       0.410397       1.593746      -0.640200       0.005853       0.008277       0.014336       0.017558       0.000038       0.000067       0.000094      -0.000027       0.000244      -0.000081      -0.000081       0.000163              1.611107       1.532659       0.055473       0.096080       1.571884       0.135877       1.728779          -0.000033
          152              H       5.244993       7.417510      12.847364       0.397918       0.738303 0.54136557E+01  0.50522665E+02                                 1.556853                            1.514563      -2.077219       1.936401                    0.998928       3.865245      12.300511       0.413043       1.588969      -0.640762      -0.005437      -0.007689      -0.013317       0.016310       0.000032       0.000055       0.000077      -0.000022       0.000201      -0.000067      -0.000067       0.000134              1.612514       1.529380       0.058786       0.101819       1.570948       0.143993       1.737213          -0.000030
          153              H      16.716710       0.000000       0.000000       0.389358       0.740475 0.54860021E+01  0.51373593E+02                                 1.562149                            1.526849      -2.106518       1.925831                    0.999040       3.893049      12.414629       0.410444       1.593557      -0.640231      -0.017549      -0.000003      -0.000004       0.017549       0.000009       0.000012       0.000017       0.000202      -0.000165      -0.000084      -0.000046       0.000130              1.611073       1.846407      -0.000004       0.000003       1.493407      -0.000002       1.493406          -0.000030
          154              H      11.097963       0.000000       0.000000       0.397908       0.738288 0.54135668E+01  0.50522107E+02                                 1.556895                            1.514602      -2.077273       1.936368                    0.998928       3.865387      12.301378       0.413013       1.589076      -0.640745       0.016319       0.000006       0.000008       0.016319       0.000010       0.000016       0.000018       0.000162      -0.000122      -0.000071      -0.000033       0.000104              1.612561       1.861978      -0.000004       0.000002       1.487853      -0.000002       1.487852          -0.000027
          155              H      -5.572176      15.760686       0.000000       0.389358       0.740475 0.54859994E+01  0.51373563E+02                                 1.562149                            1.526849      -2.106518       1.925831                    0.999040       3.893048      12.414627       0.410444       1.593558      -0.640230       0.005848      -0.016546      -0.000005       0.017549      -0.000059       0.000011       0.000019      -0.000165      -0.000161      -0.000084      -0.000046       0.000130              1.611073       1.532626      -0.110933      -0.000001       1.807189      -0.000002       1.493405          -0.000029
          156              H      -3.699281      10.463274       0.000000       0.397908       0.738288 0.54135670E+01  0.50522110E+02                                 1.556895                            1.514602      -2.077273       1.936368                    0.998928       3.865387      12.301378       0.413013       1.589076      -0.640745      -0.005436       0.015387       0.000010       0.016319      -0.000044       0.000011       0.000022      -0.000137      -0.000120      -0.000071      -0.000033       0.000104              1.612561       1.529420      -0.117572      -0.000000       1.820411      -0.000003       1.487852          -0.000026
          157              C      11.833308      11.179334      13.307451      -0.186958      32.562213 0.42495348E+03  0.99185595E+04                                 8.764571                            6.814182       0.188657       2.018149                    0.999744      29.857130      85.094458       0.640444       0.409749      -1.070156       0.003272      -0.058928      -0.023253       0.063435      -0.004827      -0.005120       0.005480       0.015412      -0.091574      -0.031656       0.006546       0.025110             10.147172      12.561982       2.333462       0.118426      13.053280       0.639320       4.826252           0.000012
          158              C      17.689906      -4.129790      12.446432      -0.160510      32.165693 0.42617942E+03  0.99512128E+04                                 8.730716                            6.823699       0.226157       2.043278                    0.999693      29.301632      83.442540       0.640242       0.409712      -1.070516       0.029972      -0.031724       0.015714       0.046386      -0.004682       0.003825       0.006724       0.008207      -0.003977      -0.011444       0.004418       0.007026             10.086974      12.613765      -4.063262      -1.931203       8.849289      -1.843257       8.797866           0.007518
          159              C      18.909890      -4.696470      12.038927      -0.171607      34.852771 0.48647459E+03  0.11818285E+05                                 9.473846                            7.491103      -0.099531       1.936307                    0.998540      30.716822      91.152083       0.582840       0.432576      -1.049188      -0.035535      -0.008367       0.037175       0.052103       0.003139      -0.003531       0.005931      -0.009341       0.016818      -0.010264       0.000246       0.010018             11.133605      14.037092      -5.404146      -0.988004      10.799812      -1.851071       8.563913           0.007297
          160              C      20.462592      -4.113369      10.047410       0.588887      23.118323 0.23973876E+03  0.49250348E+04                                 7.496171                            5.515060       0.044705       2.076710                    0.999641      22.298837      62.711965       0.626674       0.475766      -1.015111       0.061579      -0.001466      -0.045198       0.076400       0.032061       0.065425       0.049617      -0.053714       0.002447      -0.080619      -0.019835       0.100455              8.979468      11.399858      -2.559437      -2.732033       7.732811      -1.074473       7.805736          -0.000064
          161              C      17.360757      -3.145704      11.521877       0.126054      40.772188 0.39257027E+03  0.89057905E+04                                10.400466                            6.603180       0.150094       2.064242                    0.999620      25.497390      69.652411       0.648233       0.416505      -1.075022       0.063218      -0.017891      -0.044518       0.079362       0.025027      -0.029322       0.013986       0.039103       0.072811      -0.052927       0.006343       0.046584             14.963863      22.395553     -11.802685       0.461656      15.006746      -1.971390       7.489289           0.035062
          162              C     -10.555803      16.385660      11.835174       0.091102      36.453999 0.43154231E+03  0.10071687E+05                                 9.686888                            6.999435       0.087429       2.034533                    0.999648      26.725621      75.199928       0.616444       0.425730      -1.064123       0.078193      -0.043612       0.001305       0.089543      -0.032602       0.025487      -0.010431      -0.002762      -0.067041      -0.037774      -0.014693       0.052467             12.313300      19.710863      -3.707402      -5.506248       7.669432      -0.247897       9.559605           0.039293
          163              C      19.274808      -4.036202      10.895284       0.090795      36.761894 0.41704378E+03  0.96522837E+04                                 9.718844                            6.871514       0.110828       2.045072                    0.999729      26.462461      74.193550       0.623309       0.424575      -1.064649      -0.074305       0.050457       0.002873       0.089863      -0.026982       0.021423      -0.009285      -0.020292      -0.059769      -0.034802      -0.010265       0.045067             12.557984      19.233123      -4.852418      -5.953215       8.476341       0.349778       9.964488           0.035153
          164              C      16.258834      -2.188174      11.401379       0.580913      24.831151 0.24378933E+03  0.50001918E+04                                 7.827282                            5.497611       0.058821       2.080379                    0.999466      21.982335      60.613156       0.642347       0.464905      -1.026925      -0.046463       0.049984      -0.001660       0.068264       0.075648       0.028328       0.060887      -0.060454       0.015586      -0.085837      -0.032183       0.118020             10.080401      13.310528      -5.680005      -0.346881       9.651396      -1.934128       7.279278          -0.000731
          165              C     -11.813353      16.348985      12.656757       0.595174      22.796353 0.24253078E+03  0.49995405E+04                                 7.459612                            5.572349       0.047514       2.079934                    0.999484      22.356161      63.092716       0.618873       0.480110      -1.012259      -0.063039      -0.007467       0.040488       0.075293       0.030200       0.061185       0.054292      -0.069588       0.038051      -0.081305      -0.022409       0.103714              8.809934      11.613037      -1.964595      -2.270881       7.317029      -1.516247       7.499737          -0.000206
          166              C      12.303693      -5.250509      10.820793       0.157694      35.678038 0.37596239E+03  0.84779168E+04                                 9.584507                            6.550594       0.108649       2.057002                    0.999731      25.395568      70.258211       0.634619       0.428004      -1.062619       0.012988      -0.049367      -0.045967       0.068693      -0.043285       0.000206       0.031118       0.039321       0.123360      -0.074231       0.018037       0.056194             12.593029       8.279083       5.253159      -0.984822      21.668692       3.182061       7.831312           0.083996
          167              C       2.658356      18.004724      10.691531      -0.155903      32.720678 0.43036690E+03  0.10081841E+05                                 8.827671                            6.879256       0.169889       2.020357                    0.999752      29.553971      84.524507       0.634059       0.412359      -1.067919      -0.003038       0.024576       0.045715       0.051991       0.001299      -0.005751       0.004236      -0.036210      -0.036973      -0.018257      -0.006505       0.024762             10.179387       8.383174       2.091699      -3.152832      12.447770       2.078626       9.707218           0.066592
          168              C       3.463328      18.164092       9.591705       0.146185      38.597098 0.40525099E+03  0.93031103E+04                                10.086774                            6.802442       0.031271       2.026443                    0.999696      25.812478      71.843751       0.623111       0.428190      -1.063447       0.010508       0.056026       0.021850       0.061047       0.017105       0.034148      -0.019282      -0.070998      -0.107250      -0.067489       0.008583       0.058906             13.276292       8.954328      -2.502453      -5.722679      14.335643       8.343737      16.538904           0.101560
          169              C      12.809941      -3.809784      10.941292       0.531187      24.085485 0.27086931E+03  0.57130847E+04                                 7.707696                            5.824466      -0.098914       2.014788                    0.999102      23.105637      64.949457       0.618318       0.469660      -1.022660       0.008686       0.052259       0.020859       0.056935      -0.068651       0.047193      -0.008760       0.120881      -0.021932      -0.089668      -0.023574       0.113242              9.403537       6.502129       3.271461      -0.787920      14.486254       1.990293       7.222228          -0.003130
          170              C      -7.258980      14.953785      11.370706       0.590441      24.724429 0.24122238E+03  0.49372587E+04                                 7.820040                            5.479810       0.030109       2.072428                    0.999474      21.922734      60.497613       0.641052       0.466815      -1.025294       0.058402      -0.026648       0.004825       0.064375       0.073098       0.034888       0.061861      -0.050940       0.062281      -0.088496      -0.029816       0.118313             10.065016      13.951129      -5.295118      -0.700232       9.252708      -1.820570       6.991212          -0.000795
          171              C      11.550592      -6.084074      11.418906      -0.193768      31.726824 0.40322029E+03  0.93173193E+04                                 8.669685                            6.684749       0.177871       2.029920                    0.999763      29.387392      84.181322       0.637820       0.415584      -1.063091      -0.017603      -0.053741       0.007028       0.056986      -0.005009       0.002320       0.011209      -0.027031       0.006722      -0.016729      -0.003154       0.019882             10.007185       8.530098       1.954890      -3.440913      11.793606       1.897294       9.697851           0.003790
          172              C       4.093347      17.422595       8.496700       0.532065      23.649497 0.25874059E+03  0.54053961E+04                                 7.613914                            5.698649      -0.155424       1.999068                    0.999106      22.980258      64.689882       0.622920       0.470664      -1.020173       0.020453      -0.042559      -0.027263       0.054524      -0.002130       0.091734      -0.018764       0.075820      -0.054285      -0.086401      -0.026482       0.112883              9.219203       6.891378      -1.031948      -3.607957      10.265221       3.711291      10.501011          -0.004259
          173              C      -8.929756      16.685428      10.365089      -0.149844      31.331205 0.40732281E+03  0.94039035E+04                                 8.580888                            6.667365       0.238191       2.052529                    0.999722      28.832186      81.642073       0.648240       0.409262      -1.070812      -0.036661       0.030656      -0.014766       0.050019       0.004531       0.005572       0.014035      -0.000206      -0.016095      -0.016081      -0.000689       0.016770             10.022419      13.710433      -3.900162      -1.684592       8.331575      -1.820439       8.025250           0.009495
          174              C     -10.233817      17.049723      10.706867      -0.169100      34.066109 0.46700473E+03  0.11243850E+05                                 9.352671                            7.346805      -0.134393       1.928244                    0.998467      30.512117      90.501823       0.586956       0.433418      -1.047389       0.037970       0.008439      -0.040410       0.056088       0.006649      -0.002188       0.008758      -0.010177       0.002733      -0.012050      -0.000556       0.012607             11.082368      15.303045      -5.045218      -0.527091       9.564117      -1.905717       8.379942           0.008518
          175              C      -8.502221      15.749408      11.267734       0.122892      41.266745 0.40077838E+03  0.91353551E+04                                10.488440                            6.670141       0.155097       2.064170                    0.999645      25.644053      70.124557       0.645488       0.416291      -1.075608      -0.069897       0.001492       0.040528       0.080810       0.031818      -0.035203       0.005321       0.023493       0.057234      -0.052922       0.002164       0.050758             15.140993      24.713338     -11.287845      -0.285584      13.396294      -1.306325       7.313347           0.040769
          176              C      11.284146      13.745825      13.611984       0.630011      22.006815 0.21244231E+03  0.42242843E+04                                 7.250372                            5.176700       0.112838       2.108423                    0.999555      21.309820      58.504468       0.651175       0.473038      -1.018996       0.010714       0.066991      -0.021157       0.071065      -0.010067       0.002673      -0.044564       0.058475       0.330753      -0.095321      -0.024805       0.120125              9.130759       9.411319       2.493919      -0.012061      13.755627       1.157977       4.225331          -0.000010
          177              C      11.003291      12.263357      13.436713       0.053497      42.282882 0.41592778E+03  0.95744761E+04                                10.572919                            6.767357       0.227147       2.073026                    0.999601      26.550003      73.096157       0.644403       0.412906      -1.077191      -0.083014      -0.047590      -0.014639       0.096802       0.009273      -0.006065       0.005925       0.069656      -0.125650      -0.043708      -0.013554       0.057262             15.313081      11.309416       6.944074       0.557992      28.839918       2.226828       5.789909           0.000078
          178              C      11.042635      10.061159      13.175997      -0.178632      32.146304 0.41471102E+03  0.96186464E+04                                 8.685787                            6.730841       0.137099       2.005612                    0.999734      29.570336      83.954981       0.644634       0.409661      -1.070435       0.056426       0.017661      -0.014562       0.060892      -0.008457      -0.002414       0.009083      -0.003379      -0.076110      -0.027356       0.004504       0.022852             10.081969      11.585277       1.989409       0.124180      13.884933       0.772292       4.775696           0.000002
          179              C       9.745728      10.465928      13.219815       0.062651      41.790428 0.40779719E+03  0.93439404E+04                                10.494403                            6.702119       0.176156       2.058229                    0.999652      26.442247      72.703343       0.647156       0.413058      -1.076764       0.024845       0.084680      -0.004423       0.088361      -0.009026       0.000505       0.013221      -0.081997      -0.111932      -0.039260      -0.023095       0.062355             15.217967      22.557030      10.833802       0.769737      17.521633       0.976889       5.575238           0.000082
          180              C       8.418405       9.723430      13.125607       0.612269      23.271782 0.22725799E+03  0.45811498E+04                                 7.469567                            5.314375       0.117569       2.100918                    0.999384      21.609055      59.118159       0.651980       0.466033      -1.026050      -0.057711      -0.027948      -0.034934       0.073021      -0.031392       0.003550      -0.003341      -0.040778       0.358659      -0.097219      -0.022495       0.119715              9.469904      12.960113       3.420132       0.128420      11.290665       0.412344       4.158933          -0.000015
          181              C      -2.348681       2.233899       8.601424      -0.187002      32.562077 0.42494464E+03  0.99184110E+04                                 8.764779                            6.814229       0.188574       2.018120                    0.999744      29.858497      85.101665       0.640419       0.409763      -1.070135      -0.056647      -0.016552       0.023251       0.063431      -0.008597      -0.006797       0.003107      -0.005928      -0.091660      -0.031669       0.006536       0.025133             10.147470      11.531976       1.969085      -0.563249      14.084149      -0.324717       4.826285           0.000008
          182              C       8.098152       2.652590       9.462443      -0.160501      32.166934 0.42620098E+03  0.99519086E+04                                 8.731132                            6.824002       0.226181       2.043280                    0.999693      29.302494      83.447620       0.640205       0.409727      -1.070499      -0.039909       0.017678      -0.015684       0.046381      -0.006235      -0.004964      -0.005662      -0.000478      -0.004033      -0.011258       0.004242       0.007017             10.087418      11.821943      -4.343500       1.094171       9.642111       2.435364       8.798200           0.007480
          183              C       7.157228       3.613920       9.869948      -0.171634      34.851794 0.48645865E+03  0.11817708E+05                                 9.473314                            7.490691      -0.099733       1.936256                    0.998539      30.716271      91.147384       0.582894       0.432543      -1.049217       0.003907      -0.036299      -0.037225       0.052140       0.005404      -0.006629       0.001587       0.003363       0.016851      -0.010340       0.000483       0.009857             11.132942      14.555490      -5.220253       1.415827      10.280112       1.548341       8.563224           0.007273
          184              C       7.189447       5.272226      11.861465       0.588862      23.118895 0.23974724E+03  0.49252753E+04                                 7.496453                            5.515269       0.044692       2.076708                    0.999639      22.299181      62.714309       0.626640       0.475785      -1.015096      -0.021876       0.057570       0.045177       0.076379       0.041845      -0.024886      -0.078124       0.001459       0.002438      -0.080549      -0.019798       0.100347              8.979797       9.749391      -3.143220       0.102403       9.384149       2.933964       7.805850          -0.000074
          185              C       9.135685       2.670307      10.386998       0.126022      40.774626 0.39259695E+03  0.89065672E+04                                10.400919                            6.603445       0.150283       2.064296                    0.999619      25.498069      69.655459       0.648212       0.416510      -1.075017      -0.037923       0.053624       0.044475       0.079320       0.007199      -0.022908       0.023037      -0.061906       0.072743      -0.052916       0.006301       0.046615             14.964510      23.247166     -11.502421       2.012681      14.156791       0.221887       7.489571           0.035002
          186              C       1.078769       8.158716      10.073701       0.091057      36.455612 0.43156843E+03  0.10072438E+05                                 9.687120                            6.999600       0.087357       2.034504                    0.999648      26.726376      75.202324       0.616443       0.425724      -1.064128      -0.067184       0.059200      -0.001303       0.089554      -0.024476       0.018390      -0.020465       0.043095      -0.067062      -0.037686      -0.014771       0.052458             12.313633      11.337958      -6.668028      -1.601680      16.043392       5.273994       9.559550           0.039241
          187              C       7.658113       4.178077      11.013591       0.090851      36.761970 0.41704703E+03  0.96524293E+04                                 9.719117                            6.871718       0.110836       2.045074                    0.999730      26.462302      74.194671       0.623272       0.424597      -1.064630       0.072348      -0.053259      -0.002906       0.089884      -0.014605       0.015981      -0.016954       0.049695      -0.059698      -0.034652      -0.010421       0.045073             12.558322      12.721848      -7.154858      -2.314131      14.988624       5.496185       9.964494           0.035093
          188              C      10.405760       1.950579      10.507496       0.580852      24.832111 0.24380148E+03  0.50004879E+04                                 7.827379                            5.497679       0.058736       2.080354                    0.999465      21.982711      60.613875       0.642357       0.464894      -1.026935       0.062584      -0.027139       0.001704       0.068236       0.077844      -0.047916      -0.046966      -0.048090       0.015511      -0.085829      -0.032149       0.117979             10.080527      13.628245      -5.567799       1.707895       9.334075       0.971799       7.279260          -0.000740
          189              C       1.463359       6.960846       9.252118       0.595210      22.796378 0.24253219E+03  0.49996090E+04                                 7.459825                            5.572513       0.047458       2.079916                    0.999484      22.356245      63.094539       0.618836       0.480136      -1.012239       0.014004      -0.061919      -0.040451       0.075275       0.045337      -0.030708      -0.075633       0.016168       0.038104      -0.081186      -0.022350       0.103535              8.810190       9.029486      -2.878180       0.672598       9.901331       2.646428       7.499755          -0.000215
          190              C       8.836933      -2.799125      11.088082       0.157720      35.679571 0.37597066E+03  0.84781894E+04                                 9.585020                            6.550807       0.108637       2.056995                    0.999731      25.395577      70.259654       0.634585       0.428023      -1.062603      -0.050876      -0.004184       0.046004       0.068719      -0.046029      -0.029202      -0.010456       0.023780       0.123349      -0.074173       0.018014       0.056160             12.593974      16.880728       8.294525      -3.328860      13.069395      -0.132404       7.831799           0.084000
          191              C       7.144686      -4.141186      11.217344      -0.155959      32.724561 0.43042442E+03  0.10083595E+05                                 8.828572                            6.879843       0.169728       2.020288                    0.999752      29.555978      84.533862       0.634010       0.412374      -1.067901       0.024169       0.005338      -0.045724       0.051993       0.012377      -0.005784       0.004162       0.026474      -0.036928      -0.018317      -0.006371       0.024688             10.180549      10.682709       2.904617      -3.011144      10.150618       2.279943       9.708319           0.066595
          192              C       7.026633      -3.329108      12.317170       0.146202      38.597958 0.40524834E+03  0.93030847E+04                                10.087176                            6.802536       0.031252       2.026450                    0.999696      25.812248      71.844520       0.623087       0.428205      -1.063432       0.049308       0.028544      -0.021869       0.061027       0.035622       0.029626      -0.025680       0.033710      -0.107298      -0.067470       0.008526       0.058944             13.277075      15.311521      -0.255376      -9.774865       7.979721       2.614509      16.539983           0.101566
          193              C      10.026514      -1.841595      10.967583       0.531169      24.085492 0.27086653E+03  0.57130226E+04                                 7.707709                            5.824417      -0.098731       2.014838                    0.999102      23.105898      64.950591       0.618322       0.469657      -1.022660       0.046369       0.025630      -0.020843       0.056933      -0.091377       0.024065      -0.041490      -0.007743      -0.021947      -0.089623      -0.023608       0.113231              9.403667      11.543194       5.053761      -2.139284       9.445527       0.079328       7.222279          -0.003132
          194              C      -1.370140      10.789718      10.538169       0.590445      24.724842 0.24122868E+03  0.49374016E+04                                 7.820013                            5.479803       0.029949       2.072374                    0.999474      21.922765      60.497053       0.641068       0.466801      -1.025305      -0.044602       0.046185      -0.004817       0.064386       0.072860      -0.046641      -0.053439      -0.052259       0.062247      -0.088485      -0.029738       0.118223             10.064989      13.102905      -5.594934       1.483098      10.100949       1.267021       6.991113          -0.000802
          195              C       8.302062      -3.787020      10.489969      -0.193735      31.725700 0.40319592E+03  0.93166431E+04                                 8.669567                            6.684575       0.177986       2.029964                    0.999764      29.386719      84.179706       0.637823       0.415588      -1.063086      -0.044800      -0.034523      -0.007028       0.056994       0.004605      -0.009695      -0.005793       0.027312       0.006701      -0.016659      -0.003109       0.019768             10.007124      10.202260       2.546035      -2.935860      10.121244       2.611699       9.697869           0.003788
          196              C       6.117553      -2.982261      13.412175       0.532116      23.649933 0.25874299E+03  0.54055890E+04                                 7.614703                            5.699143      -0.155252       1.999119                    0.999108      22.981124      64.698268       0.622802       0.470741      -1.020107      -0.046953       0.005107       0.027293       0.054548      -0.025488       0.048314      -0.080132      -0.056315      -0.054187      -0.086344      -0.026479       0.112823              9.220298      10.540271       0.257509      -4.702496       6.618290       2.164837      10.502331          -0.004265
          197              C       0.819403       9.791720      11.543786      -0.149867      31.332580 0.40734530E+03  0.94045886E+04                                 8.581196                            6.667578       0.238156       2.052513                    0.999722      28.833399      81.647248       0.648223       0.409265      -1.070806       0.041122      -0.024341       0.014754       0.050012       0.003570      -0.011278      -0.009794      -0.005507      -0.016101      -0.015940      -0.000659       0.016599             10.022767      11.380916      -4.723954       1.154810      10.661905       2.195265       8.025481           0.009464
          198              C       1.597542       8.683662      11.202008      -0.169078      34.065891 0.46700191E+03  0.11243706E+05                                 9.352367                            7.346572      -0.134645       1.928160                    0.998468      30.512223      90.500295       0.586993       0.433393      -1.047410      -0.004712       0.038599       0.040407       0.056079       0.008372      -0.008836      -0.000658      -0.000436       0.002708      -0.012036      -0.000353       0.012390             11.081986      13.372449      -5.727422       1.620925      11.494025       1.132134       8.379485           0.008497
          199              C      -0.205608       9.882784      10.641141       0.122903      41.267270 0.40078515E+03  0.91355582E+04                                10.488576                            6.670239       0.155003       2.064147                    0.999644      25.643931      70.124662       0.645476       0.416296      -1.075603       0.024708      -0.065409      -0.040542       0.080824       0.017364      -0.016709       0.031472      -0.058285       0.057242      -0.052916       0.002098       0.050818             15.141183      21.748760     -12.336138       1.136486      16.361366       0.704721       7.313424           0.040717
          200              C       0.254080       2.571625       8.296891       0.630029      22.007173 0.21244641E+03  0.42244084E+04                                 7.250628                            5.176878       0.112828       2.108419                    0.999555      21.309961      58.506153       0.651136       0.473062      -1.018978       0.059571       0.032414       0.021168       0.071046      -0.026239       0.043000       0.012459      -0.032810       0.330575      -0.095373      -0.024746       0.120119              9.131088      11.705876       3.305223      -1.095765      11.461955      -0.374593       4.225432          -0.000014
          201              C      -1.049986       1.812685       8.472162       0.053537      42.282761 0.41592536E+03  0.95744505E+04                                10.573075                            6.767454       0.227226       2.073061                    0.999601      26.549861      73.096983       0.644379       0.412921      -1.077177      -0.017218      -0.094167       0.014656       0.096844      -0.014665      -0.007536       0.003855      -0.065841      -0.125722      -0.043699      -0.013583       0.057282             15.313264      22.527787      10.910227      -1.913394      17.622074      -1.268260       5.789931           0.000078
          202              C      -3.139352       1.115726       8.732878      -0.178601      32.145965 0.41470157E+03  0.96183927E+04                                 8.685865                            6.730867       0.137170       2.005639                    0.999734      29.569681      83.953548       0.644617       0.409673      -1.070424      -0.002149       0.059083       0.014547       0.060885      -0.005507      -0.009264      -0.000625       0.013210      -0.076142      -0.027312       0.004500       0.022812             10.082121      12.378850       2.270130      -0.686704      13.091803      -0.374483       4.775709           0.000017
          203              C      -2.325434       0.027910       8.689060       0.062643      41.791101 0.40779423E+03  0.93438458E+04                                10.494504                            6.702058       0.176267       2.058261                    0.999652      26.442113      72.702622       0.647165       0.413054      -1.076768       0.071562       0.051665       0.004395       0.088372       0.018755      -0.012277      -0.004820       0.075129      -0.111934      -0.039239      -0.023114       0.062353             15.218372      11.271775       6.844129      -0.664399      28.808073      -1.051230       5.575268           0.000092
          204              C      -2.583032      -1.470999       8.783268       0.612254      23.271303 0.22724983E+03  0.45809548E+04                                 7.469494                            5.314282       0.117547       2.100911                    0.999382      21.608998      59.118246       0.651984       0.466033      -1.026048      -0.007072      -0.063701       0.034940       0.072997      -0.011597       0.004395      -0.002133       0.071127       0.358745      -0.097207      -0.022538       0.119745              9.469889       9.326374       2.135390      -0.345915      14.924390      -0.258440       4.158905          -0.000003
          205              C      19.539538       4.584037       3.207459      -0.186891      32.562416 0.42491262E+03  0.99177220E+04                                 8.765533                            6.814362       0.188738       2.018187                    0.999744      29.858218      85.107996       0.640342       0.409810      -1.070078       0.007676       0.051155       0.036733       0.063443       0.017900      -0.009260      -0.000362      -0.015775       0.067761      -0.031916       0.006624       0.025293             10.148611       7.691531       4.642198      -0.538794      12.226382      -0.290110      10.527921           0.000014
          206              C      -2.731399      12.526489      16.828207      -0.160506      32.164929 0.42616978E+03  0.99509582E+04                                 8.730653                            6.823696       0.226134       2.043271                    0.999693      29.301748      83.443474       0.640230       0.409721      -1.070507       0.017841      -0.002052       0.042798       0.046413      -0.004241      -0.001906      -0.001370      -0.013036       0.019867      -0.011361       0.004244       0.007117             10.086775      10.426511      -0.316704      -0.661105       4.644591      -0.046984      15.189225           0.007522
          207              C      -3.203644      12.564448      18.151503      -0.171613      34.850857 0.48644493E+03  0.11817172E+05                                 9.472726                            7.490279      -0.099650       1.936275                    0.998541      30.715771      91.142118       0.582952       0.432507      -1.049249       0.046181       0.000867      -0.024164       0.052128      -0.002606      -0.003106       0.006502      -0.003787      -0.021288      -0.010163       0.000329       0.009834             11.132133       9.932171      -0.145066       0.373166       5.413817       0.073656      18.050412           0.007298
          208              C      -5.622149      12.593550      19.082630       0.588820      23.119466 0.23975430E+03  0.49254513E+04                                 7.496505                            5.515301       0.044691       2.076703                    0.999640      22.299655      62.715617       0.626647       0.475777      -1.015101      -0.056736      -0.001952       0.051154       0.076417      -0.008145       0.028714      -0.002287      -0.160180      -0.118498      -0.080626      -0.019731       0.100357              8.979874       9.699136       0.222606      -1.820357       4.649283       0.214925      12.591202          -0.000063
          209              C      -3.840485      12.559368      15.991288       0.126084      40.772116 0.39257841E+03  0.89060489E+04                                10.400520                            6.603328       0.150229       2.064283                    0.999619      25.497642      69.654097       0.648212       0.416515      -1.075013      -0.048956       0.007838       0.061958       0.079353      -0.007213      -0.041569      -0.003334       0.016893      -0.087411      -0.052831       0.006270       0.046561             14.963714       8.373284      -0.093073       1.497613       5.458179      -0.506110      31.059680           0.035074
          210              C      14.401976      -0.131514       3.829671       0.091076      36.452723 0.43153065E+03  0.10071225E+05                                 9.686231                            6.999025       0.087320       2.034499                    0.999648      26.725360      75.195531       0.616511       0.425691      -1.064160      -0.004426      -0.008558       0.089016       0.089536      -0.000464       0.028951      -0.005517      -0.012705       0.124679      -0.037798      -0.014762       0.052560             12.312386      12.289416       0.480560      -6.117094       5.456750      -1.112633      19.190991           0.039276
          211              C      -4.570318      12.612514      18.068249       0.090900      36.759353 0.41700959E+03  0.96513129E+04                                 9.718555                            6.871330       0.110896       2.045109                    0.999730      26.461223      74.189847       0.623302       0.424587      -1.064640       0.003312      -0.000247      -0.089832       0.089894       0.002153       0.029417       0.002013      -0.011486       0.096343      -0.034799      -0.010391       0.045190             12.557523      12.109466      -0.117308      -6.127021       5.341443       0.103372      20.221659           0.035165
          212              C      -4.022957      12.510023      14.538729       0.580858      24.831529 0.24379778E+03  0.50003528E+04                                 7.827025                            5.497483       0.058655       2.080329                    0.999465      21.982532      60.611426       0.642401       0.464868      -1.026958      -0.009454      -0.010441      -0.066791       0.068260       0.012729      -0.007906       0.009656      -0.149118      -0.251786      -0.085773      -0.032227       0.118000             10.079997       8.368952      -0.238024       0.777652       4.425874      -0.343490      17.445166          -0.000729
          213              C      15.509262       0.011411       2.824054       0.595163      22.797442 0.24254724E+03  0.49999812E+04                                 7.459967                            5.572636       0.047624       2.079959                    0.999484      22.356695      63.095543       0.618839       0.480127      -1.012246       0.057595       0.011343      -0.047160       0.075299      -0.016569       0.028345       0.007879      -0.157129      -0.138853      -0.081285      -0.022316       0.103601              8.810354       9.702475       0.565605      -1.590342       4.694725      -0.553777      12.033861          -0.000209
          214              C      -1.735024      16.751228      13.077407       0.157696      35.677139 0.37595482E+03  0.84776750E+04                                 9.584234                            6.550459       0.108622       2.056995                    0.999731      25.395293      70.256382       0.634638       0.427995      -1.062628      -0.018589       0.053314       0.039126       0.068693      -0.059859      -0.016893       0.006940      -0.011684       0.080651      -0.074209       0.018062       0.056147             12.592644      10.693147       6.076976       0.476572      19.295361       5.248735       7.789424           0.083993
          215              C       8.300282      -6.779749      13.684283      -0.155909      32.721530 0.43038178E+03  0.10082236E+05                                 8.827699                            6.879289       0.169826       2.020335                    0.999752      29.553955      84.523534       0.634072       0.412349      -1.067930       0.026761      -0.041369      -0.016669       0.052013       0.012190       0.003827       0.017773      -0.008750      -0.002888      -0.018347      -0.006526       0.024874             10.179414      10.942541       1.623720      -2.378201      11.829564       3.174367       7.766137           0.066594
          216              C       7.058832      -6.630485      14.249532       0.146218      38.596956 0.40524352E+03  0.93028996E+04                                10.086789                            6.802382       0.031250       2.026443                    0.999696      25.812042      71.842480       0.623113       0.428191      -1.063447      -0.012068      -0.054920      -0.023772       0.061049       0.037181       0.047922       0.000205      -0.034625      -0.029892      -0.067499       0.008531       0.058969             13.276355      11.112201      -4.166025      -5.802361      15.609147       8.231377      13.107717           0.101556
          217              C      -2.484555      15.482527      12.658948       0.531168      24.086087 0.27087652E+03  0.57132266E+04                                 7.707610                            5.824397      -0.098959       2.014768                    0.999102      23.105572      64.947433       0.618350       0.469637      -1.022682      -0.010472      -0.050990      -0.023094       0.056947      -0.041476       0.015947      -0.052990      -0.013176       0.265772      -0.089625      -0.023653       0.113279              9.403459       8.681229       3.233609       0.079882      13.450028       3.217624       6.079119          -0.003127
          218              C      13.598809      -0.462885       7.348237       0.590416      24.724809 0.24122929E+03  0.49374108E+04                                 7.819913                            5.479751       0.029894       2.072358                    0.999474      21.923137      60.497796       0.641083       0.466791      -1.025312      -0.002989      -0.012548       0.063051       0.064357      -0.001696      -0.006064       0.003922      -0.148635      -0.263137      -0.088415      -0.029856       0.118270             10.064803       8.385556       0.081289       0.131673       4.432080      -0.643994      17.376774          -0.000802
          219              C      -0.602687      17.316638      12.943763      -0.193764      31.726308 0.40320928E+03  0.93170021E+04                                 8.669583                            6.684642       0.177927       2.029938                    0.999763      29.387179      84.180457       0.637828       0.415582      -1.063092       0.036961       0.040054       0.016632       0.056982      -0.005093       0.004622       0.014476      -0.018465      -0.002266      -0.016721      -0.003165       0.019886             10.007082      11.060545       1.489649      -2.676439      11.185827       2.978588       7.774873           0.003791
          220              C       6.304309      -5.800953      15.192052       0.532044      23.650490 0.25875292E+03  0.54058138E+04                                 7.614594                            5.699112      -0.155153       1.999141                    0.999106      22.981528      64.698166       0.622830       0.470718      -1.020126      -0.009040       0.034481       0.041249       0.054518      -0.006579       0.049816      -0.078069      -0.075095       0.071344      -0.086450      -0.026405       0.112856              9.220062       8.830931      -1.415866      -3.038359       9.839329       4.517845       8.989925          -0.004260
          221              C      12.518334      -0.249139       4.984269      -0.149834      31.330042 0.40730391E+03  0.94033879E+04                                 8.580688                            6.667216       0.238001       2.052469                    0.999722      28.832782      81.644259       0.648244       0.409262      -1.070808      -0.014273       0.005357      -0.047622       0.050003       0.001011      -0.003678       0.000959      -0.031620      -0.004495      -0.016039      -0.000592       0.016631             10.022097       9.817658       0.075948      -0.978259       4.654881      -0.821433      15.593754           0.009475
          222              C      13.060345      -0.074594       3.709173      -0.169077      34.063048 0.46695569E+03  0.11242104E+05                                 9.351132                            7.345654      -0.134405       1.928242                    0.998467      30.510441      90.487485       0.587107       0.433328      -1.047469      -0.049618      -0.000190       0.026134       0.056080       0.001285      -0.004033       0.006149      -0.013126      -0.024764      -0.011957      -0.000555       0.012511             11.080417       9.579149      -0.162088      -0.043887       5.518761      -1.222277      18.143343           0.008507
          223              C      13.554078      -0.347793       5.873769       0.122840      41.268625 0.40080608E+03  0.91361359E+04                                10.488639                            6.670331       0.155000       2.064140                    0.999644      25.645006      70.127520       0.645485       0.416286      -1.075612       0.055684       0.008558      -0.057936       0.080812       0.004156      -0.038471       0.000702       0.030990      -0.106845      -0.052902       0.002157       0.050745             15.141138       8.212340       0.039551      -0.482322       5.627714      -1.584500      31.583362           0.040747
          224              C      18.761374       2.956089       1.277287       0.630000      22.007875 0.21245092E+03  0.42245091E+04                                 7.250629                            5.176810       0.112934       2.108455                    0.999556      21.310001      58.505825       0.651166       0.473039      -1.018993      -0.052427      -0.037448      -0.029922       0.071037      -0.075332       0.008857      -0.035827       0.127362      -0.107307      -0.095280      -0.024768       0.120049              9.131257       6.818693       4.605969       0.148706      12.066672       1.385338       8.508406          -0.000006
          225              C      19.410732       4.177991       1.903881       0.053486      42.295850 0.41604460E+03  0.95778619E+04                                10.575153                            6.768393       0.227029       2.072990                    0.999601      26.550947      73.102020       0.644340       0.412917      -1.077182       0.038146       0.079337      -0.040296       0.096816       0.027877      -0.027550      -0.024462      -0.022419       0.071647      -0.043760      -0.013500       0.057260             15.316950      11.692591      10.486954       2.757926      23.649334       5.338432      10.608925           0.000084
          226              C      20.222880       5.778105       3.207459      -0.178639      32.145150 0.41467056E+03  0.96177355E+04                                 8.686425                            6.731024       0.137273       2.005659                    0.999734      29.571492      83.965862       0.644534       0.409723      -1.070365      -0.039009      -0.029954       0.035902       0.060892       0.012578      -0.003294       0.007817      -0.021498       0.060740      -0.027507       0.004498       0.023009             10.083030       7.520460       4.583797      -0.038335      12.251588       0.542538      10.477041           0.000015
          227              C      20.500142       6.094319       1.914836       0.062656      41.793267 0.40778674E+03  0.93437989E+04                                10.495541                            6.702370       0.176153       2.058227                    0.999652      26.442917      72.709578       0.647084       0.413100      -1.076719      -0.051819      -0.065623      -0.028592       0.088369       0.025171       0.018176       0.038202      -0.041244       0.040576      -0.039303      -0.023095       0.062398             15.220598      12.352808      10.826258      -3.403738      22.642998      -4.925285      10.665989           0.000094
          228              C      21.215679       7.269407       1.259760       0.612235      23.271751 0.22725007E+03  0.45810157E+04                                 7.469915                            5.314467       0.117562       2.100911                    0.999383      21.609644      59.122690       0.651931       0.466065      -1.026018       0.003893       0.065995      -0.031002       0.073018      -0.095017       0.021088       0.021480       0.068730      -0.110804      -0.097227      -0.022440       0.119667              9.470690       7.409911       5.008078      -1.221638      11.822550      -1.496946       9.179610          -0.000002
          229              C     -11.135377       7.301194      18.701416      -0.186944      32.564455 0.42496077E+03  0.99189988E+04                                 8.765640                            6.814632       0.188808       2.018203                    0.999744      29.857928      85.104240       0.640354       0.409796      -1.070101       0.045681       0.024310      -0.036760       0.063474       0.018827      -0.002659       0.008947      -0.010196       0.067652      -0.031843       0.006514       0.025329             10.148679       8.805008       5.035893       0.093399      11.113440       0.604023      10.527590           0.000020
          230              C      -5.167870      14.249176       5.080668      -0.160525      32.165332 0.42617311E+03  0.99510599E+04                                 8.730681                            6.823674       0.226059       2.043242                    0.999693      29.302424      83.445629       0.640237       0.409715      -1.070511      -0.007869       0.016088      -0.042795       0.046392       0.000802       0.000779       0.002418       0.015529       0.019787      -0.011417       0.004212       0.007205             10.086846       5.486087      -2.063492      -0.175909       9.585227       0.639031      15.189223           0.007521
          231              C      -4.974686      13.816566       3.757372      -0.171648      34.850608 0.48644115E+03  0.11816935E+05                                 9.472266                            7.489917      -0.099632       1.936272                    0.998539      30.715598      91.137955       0.583011       0.432469      -1.049283      -0.014575       0.043846       0.024172       0.052146      -0.000831      -0.007030       0.001039       0.006283      -0.021436      -0.010126       0.000324       0.009802             11.131621       6.006732      -1.532728       0.055035       9.338485      -0.376089      18.049646           0.007299
          232              C      -4.141102      11.546058       2.826245       0.588868      23.119202 0.23975312E+03  0.49253841E+04                                 7.496232                            5.515149       0.044821       2.076740                    0.999640      22.299246      62.712660       0.626684       0.475753      -1.015122       0.017070      -0.054153      -0.051173       0.076437       0.044013       0.011856      -0.026199       0.134793      -0.118380      -0.080558      -0.019779       0.100338              8.979526       5.070232      -1.413735      -0.809229       9.277656       1.644635      12.590691          -0.000064
          233              C      -4.767169      13.214493       5.917587       0.126069      40.773035 0.39258435E+03  0.89062131E+04                                10.400642                            6.603354       0.150202       2.064267                    0.999619      25.497880      69.654758       0.648214       0.416512      -1.075015       0.023694      -0.043573      -0.061942       0.079352      -0.010931      -0.010676       0.040376      -0.004058      -0.087367      -0.052882       0.006278       0.046603             14.963929       5.840658      -0.988589       0.976868       7.991030      -1.243227      31.060100           0.035064
          234              C      12.963847       0.885602      18.079204       0.091084      36.452673 0.43153612E+03  0.10071397E+05                                 9.686272                            6.999125       0.087413       2.034524                    0.999647      26.725468      75.196315       0.616498       0.425698      -1.064154      -0.006602      -0.007023      -0.089020       0.089540       0.003625       0.014921      -0.025386       0.010445       0.124711      -0.037767      -0.014788       0.052555             12.312367       5.913863      -1.773403      -0.989794      11.832488       6.138226      19.190749           0.039289
          235              C      -4.473815      12.544075       3.840626       0.090868      36.757576 0.41699493E+03  0.96507520E+04                                 9.717716                            6.870840       0.110959       2.045127                    0.999730      26.460838      74.184486       0.623384       0.424542      -1.064684      -0.001375       0.003059       0.089819       0.089882       0.005296       0.008006      -0.028261       0.006229       0.096353      -0.034736      -0.010366       0.045103             12.556390       6.166597      -2.217897      -2.139302      11.282877       5.741718      20.219696           0.035154
          236              C      -4.752849      13.026036       7.370146       0.580868      24.831019 0.24379036E+03  0.50001990E+04                                 7.827073                            5.497496       0.058622       2.080315                    0.999465      21.982593      60.613023       0.642378       0.464884      -1.026941      -0.006684      -0.012386       0.066811       0.068277       0.056757      -0.011677       0.004308       0.099968      -0.251708      -0.085754      -0.032217       0.117971             10.080065       5.013642      -1.424349       0.583318       7.781333      -0.618661      17.445219          -0.000729
          237              C      12.729520       1.977222      19.084821       0.595172      22.797131 0.24254494E+03  0.49998663E+04                                 7.459586                            5.572394       0.047472       2.079917                    0.999484      22.356119      63.091204       0.618895       0.480090      -1.012277      -0.008516       0.058066       0.047176       0.075298       0.036478       0.002091      -0.029261       0.143024      -0.138874      -0.081206      -0.022378       0.103583              8.809868       4.895357      -1.133703      -0.007877       9.501089       1.683935      12.033157          -0.000207
          238              C      -1.516814      16.596870       8.831468       0.157693      35.677894 0.37596114E+03  0.84778590E+04                                 9.584434                            6.550571       0.108721       2.057020                    0.999731      25.395322      70.256795       0.634624       0.428003      -1.062623       0.056471       0.000243      -0.039126       0.068702      -0.042898      -0.012110       0.013677       0.084293       0.080668      -0.074219       0.018102       0.056117             12.592912      14.520172       7.430163      -4.789732      15.469043      -2.198919       7.789521           0.084002
          239              C      -0.214536      18.214675       8.224592      -0.155944      32.720135 0.43035900E+03  0.10081507E+05                                 8.827227                            6.878941       0.169710       2.020300                    0.999752      29.553609      84.520038       0.634115       0.412329      -1.067949      -0.047937       0.011461       0.016683       0.052035       0.012210      -0.015390      -0.009374      -0.008534      -0.002828      -0.018292      -0.006402       0.024693             10.178866      10.709807       1.541582      -3.785304      12.061055       1.184024       7.765737           0.066596
          240              C       0.339996      17.093966       7.659343       0.146258      38.595127 0.40522206E+03  0.93022729E+04                                10.086517                            6.802242       0.031279       2.026453                    0.999696      25.811257      71.839502       0.623114       0.428196      -1.063445      -0.047749      -0.029659       0.023771       0.061030       0.039781       0.015848      -0.045143      -0.019843      -0.029934      -0.067454       0.008585       0.058869             13.275997      17.727332      -1.827080      -9.694425       8.993238       2.726801      13.107421           0.101562
          241              C      -2.463112      15.467316       9.249927       0.531193      24.084248 0.27085219E+03  0.57125994E+04                                 7.707234                            5.824138      -0.098896       2.014799                    0.999103      23.104911      64.945459       0.618361       0.469637      -1.022679      -0.044548      -0.026901       0.023072       0.056925      -0.028132       0.055330       0.002702       0.062355       0.265769      -0.089652      -0.023658       0.113310              9.402932      10.887033       4.013352      -3.006719      11.242989      -1.147699       6.078774          -0.003128
          242              C      12.919099       0.017846      14.560638       0.590466      24.724280 0.24122549E+03  0.49372889E+04                                 7.819698                            5.479646       0.029907       2.072363                    0.999474      21.922633      60.495150       0.641103       0.466781      -1.025322      -0.010838      -0.006973      -0.063040       0.064344       0.045367      -0.005673       0.004495       0.117686      -0.263170      -0.088436      -0.029801       0.118237             10.064453       4.820161      -1.179193       0.651258       7.997143       0.090559      17.376056          -0.000799
          243              C      -1.361179      17.852920       8.965112      -0.193765      31.725466 0.40319603E+03  0.93165706E+04                                 8.669260                            6.684410       0.178035       2.029973                    0.999764      29.386591      84.176765       0.637860       0.415567      -1.063108       0.025440       0.048193      -0.016627       0.056976       0.001847      -0.012000      -0.009066       0.020756      -0.002283      -0.016581      -0.003179       0.019760             10.006699      10.235079       1.197949      -3.700119      12.010458       1.530514       7.774560           0.003793
          244              C       1.373580      16.659083       6.716823       0.532075      23.649048 0.25873383E+03  0.54052732E+04                                 7.614045                            5.698727      -0.155298       1.999107                    0.999106      22.980658      64.693214       0.622885       0.470689      -1.020149       0.035546       0.002942      -0.041306       0.054575       0.018445       0.090258      -0.020828       0.066634       0.071340      -0.086383      -0.026508       0.112892              9.219374      10.616246      -0.784313      -5.271760       8.052650       1.358602       8.989226          -0.004263
          245              C      13.480807      -0.929544      16.924606      -0.149857      31.330920 0.40731875E+03  0.94038435E+04                                 8.580933                            6.667393       0.238013       2.052473                    0.999722      28.833240      81.646820       0.648225       0.409269      -1.070801       0.009813      -0.011672       0.047623       0.050005       0.010732      -0.002047       0.003271       0.023358      -0.004474      -0.016100      -0.000536       0.016636             10.022398       5.180926      -1.563462       0.448491       9.292049       1.196304      15.594218           0.009494
          246              C      13.464718      -0.360326      18.199702      -0.169066      34.063816 0.46696808E+03  0.11242528E+05                                 9.351410                            7.345855      -0.134661       1.928157                    0.998467      30.511091      90.491273       0.587084       0.433340      -1.047457       0.016377      -0.046830      -0.026158       0.056085       0.005119      -0.007002       0.001926       0.008581      -0.024678      -0.011936      -0.000455       0.012391             11.080763       6.071954      -1.402107       1.137873       9.026372       0.449010      18.143962           0.008518
          247              C      13.042539       0.014065      16.035106       0.122845      41.268560 0.40081095E+03  0.91362827E+04                                10.488639                            6.670400       0.155060       2.064158                    0.999644      25.645148      70.128249       0.645477       0.416289      -1.075609      -0.010498       0.055360       0.057937       0.080819      -0.006518      -0.013444       0.036100      -0.029369      -0.106854      -0.052931       0.002128       0.050803             15.141001       5.890071      -0.781473       1.333498       7.950024       0.983049      31.582910           0.040762
          248              C     -12.410812       6.024925      20.631588       0.630095      22.006658 0.21243518E+03  0.42241411E+04                                 7.250606                            5.176779       0.112747       2.108410                    0.999556      21.308939      58.503579       0.651134       0.473069      -1.018971      -0.017892      -0.061946       0.029880       0.071065      -0.098612       0.036814       0.003754      -0.004374      -0.107268      -0.095416      -0.024605       0.120021              9.131275       8.588553       5.231739      -1.256596      10.296869      -0.602011       8.508403          -0.000005
          249              C     -11.475249       7.044431      20.004994       0.053527      42.293164 0.41601408E+03  0.95769439E+04                                10.574582                            6.768027       0.227146       2.073028                    0.999602      26.550034      73.097689       0.644377       0.412902      -1.077195       0.062086       0.062394       0.040250       0.096787       0.028738       0.013922       0.034190      -0.017613       0.071680      -0.043779      -0.013563       0.057342             15.316214      15.728751      11.913685      -4.113670      19.611661      -4.379508      10.608230           0.000086
          250              C     -10.237375       8.343473      18.701416      -0.178632      32.146329 0.41468972E+03  0.96183067E+04                                 8.686635                            6.731193       0.137105       2.005605                    0.999734      29.572216      83.968918       0.644523       0.409725      -1.070362      -0.015242      -0.046773      -0.035871       0.060883       0.016535      -0.008381       0.000620       0.000913       0.060755      -0.027511       0.004580       0.022931             10.083231       8.844952       5.052001      -0.524605      10.927271      -0.145038      10.477471           0.000027
          251              C     -10.031649       8.710307      19.994039       0.062637      41.793026 0.40779234E+03  0.93439738E+04                                10.495520                            6.702442       0.176094       2.058207                    0.999653      26.443212      72.710941       0.647076       0.413103      -1.076715      -0.044606      -0.070729       0.028589       0.088372       0.032544      -0.029940      -0.029830       0.000422       0.040581      -0.039308      -0.023052       0.062360             15.220408      14.694883      11.654193       3.508705      20.300629       4.850410      10.665712           0.000096
          252              C      -9.162264       9.776626      20.649115       0.612221      23.272748 0.22726273E+03  0.45813307E+04                                 7.470127                            5.314624       0.117567       2.100910                    0.999383      21.609830      59.123422       0.651920       0.466067      -1.026018       0.060899       0.025646       0.030980       0.072981      -0.095500      -0.013154      -0.026962       0.065952      -0.110837      -0.097135      -0.022530       0.119665              9.470947       8.184752       5.282134       1.004093      11.048348       1.650716       9.179741          -0.000001
          253              C      -6.055115      18.584001       5.573618      -0.186892      32.562434 0.42491298E+03  0.99177314E+04                                 8.765533                            6.814363       0.188740       2.018188                    0.999744      29.858224      85.107992       0.640342       0.409809      -1.070078       0.003321       0.009315       0.062669       0.063445      -0.002016       0.006813       0.013941       0.049005       0.008333      -0.031915       0.006625       0.025289             10.148612      12.565664      -1.064428      -2.080438       6.329627       3.242882      11.550545           0.000018
          254              C       8.745767       0.194976      19.262283      -0.160507      32.164920 0.42616963E+03  0.99509544E+04                                 8.730654                            6.823697       0.226133       2.043271                    0.999693      29.301749      83.443491       0.640229       0.409721      -1.070507       0.029965       0.029517       0.019622       0.046413       0.005640       0.002290      -0.004097       0.012463       0.008622      -0.011361       0.004244       0.007117             10.086777      12.613366       0.358976       4.484244      10.406991       0.943893       7.239975           0.007519
          255              C       9.965761       0.125413      19.956794      -0.171614      34.850844 0.48644469E+03  0.11817165E+05                                 9.472723                            7.490277      -0.099650       1.936275                    0.998541      30.715772      91.142120       0.582952       0.432507      -1.049249      -0.035532       0.036419      -0.011331       0.052128      -0.004613      -0.000783      -0.004318      -0.007005       0.023813      -0.010163       0.000329       0.009834             11.132131      14.034942       1.846236       5.173225      10.724804       1.893634       8.636647           0.007298
          256              C      11.518469      -1.890837      20.447553       0.588820      23.119459 0.23975420E+03  0.49254488E+04                                 7.496504                            5.515300       0.044691       2.076703                    0.999640      22.299652      62.715606       0.626647       0.475777      -1.015101       0.061600      -0.038399       0.023886       0.076417       0.040628      -0.060397      -0.013607       0.008464       0.189078      -0.080626      -0.019731       0.100357              8.979871      11.400426      -1.086296       3.582686       8.718363       0.505761       6.820826          -0.000063
          257              C       8.416613      -1.097758      18.872305       0.126084      40.772132 0.39257832E+03  0.89060467E+04                                10.400524                            6.603328       0.150229       2.064283                    0.999619      25.497641      69.654102       0.648212       0.416515      -1.075013       0.063212      -0.029577       0.037766       0.079353      -0.037907      -0.006956      -0.031130       0.009259      -0.016741      -0.052831       0.006270       0.046561             14.963721      22.395141       6.300928       9.990359      11.075971       4.240805      11.420052           0.035070
          258              C      -1.611676      14.705775       1.800910       0.091076      36.452746 0.43153109E+03  0.10071237E+05                                 9.686231                            6.999025       0.087321       2.034499                    0.999648      26.725382      75.195589       0.616511       0.425691      -1.064160       0.078191       0.022950       0.037096       0.089536       0.038372       0.015565       0.020430       0.014448      -0.015631      -0.037798      -0.014763       0.052561             12.312387      19.709439      -2.914510       5.963175       9.301080      -0.694318       7.926642           0.039295
          259              C      10.330679      -1.195145      19.956794       0.090900      36.759352 0.41700963E+03  0.96513141E+04                                 9.718554                            6.871330       0.110897       2.045109                    0.999730      26.461225      74.189851       0.623303       0.424587      -1.064640      -0.074336      -0.022769      -0.045130       0.089894       0.032040       0.012746       0.022084       0.001656       0.006108      -0.034799      -0.010391       0.045190             12.557522      19.232379      -2.729230       7.178501       9.289290      -0.819087       9.150895           0.035161
          260              C       7.314681      -1.680885      18.103303       0.580858      24.831542 0.24379782E+03  0.50003538E+04                                 7.827029                            5.497484       0.058655       2.080329                    0.999465      21.982527      60.611416       0.642400       0.464868      -1.026957      -0.046462      -0.026454      -0.042437       0.068260      -0.013287      -0.079638      -0.020656       0.009151       0.224323      -0.085773      -0.032227       0.118000             10.080005      13.309961       2.539371       5.092240       9.546922       1.994123       7.383131          -0.000729
          261              C      -2.869231      15.435620       1.421886       0.595163      22.797448 0.24254736E+03  0.49999839E+04                                 7.459968                            5.572637       0.047626       2.079960                    0.999484      22.356698      63.095545       0.618839       0.480127      -1.012247      -0.063051       0.038797      -0.013756       0.075299       0.037891      -0.056643      -0.020214      -0.010697       0.214601      -0.081285      -0.022316       0.103601              8.810355      11.613668      -0.984380       2.836877       8.767524       0.679126       6.049872          -0.000207
          262              C       3.359579      -0.652492      21.045665       0.157697      35.677039 0.37595382E+03  0.84776479E+04                                 9.584227                            6.550457       0.108619       2.056994                    0.999731      25.395241      70.256249       0.634637       0.427996      -1.062627       0.013010      -0.015117       0.065734       0.068693       0.021813       0.037445      -0.050705       0.005297       0.021087      -0.074210       0.018064       0.056146             12.592630       8.278748      -3.479316      -4.056558       8.534713       4.400623      20.964428           0.083992
          263              C      11.602472      12.905810       0.970563      -0.155909      32.721471 0.43038077E+03  0.10082208E+05                                 8.827698                            6.879288       0.169820       2.020334                    0.999752      29.553903      84.523412       0.634071       0.412349      -1.067929      -0.003028       0.027313      -0.044160       0.052012      -0.005619       0.001846       0.013879      -0.005063       0.056376      -0.018345      -0.006527       0.024872             10.179413       8.383207      -3.776289      -0.234780       8.592237       0.147274      13.562794           0.066593
          264              C      12.407449      11.873654       1.382450       0.146219      38.596809 0.40524189E+03  0.93028540E+04                                10.086776                            6.802376       0.031245       2.026443                    0.999696      25.811966      71.842267       0.623112       0.428192      -1.063446       0.010501      -0.009086      -0.059449       0.061049       0.021045      -0.031793       0.048326      -0.020827       0.043216      -0.067501       0.008534       0.058967             13.276334       8.954549      -3.704867       5.028893       8.762179      -5.125894      22.112273           0.101553
          265              C       3.865809      -1.268512      19.737705       0.531167      24.086009 0.27087571E+03  0.57132052E+04                                 7.707595                            5.824390      -0.098960       2.014768                    0.999102      23.105535      64.947304       0.618350       0.469637      -1.022682       0.008671      -0.008042      -0.055706       0.056947       0.075202       0.035895      -0.016950       0.076186      -0.156071      -0.089625      -0.023653       0.113278              9.403433       6.501965      -2.318067      -2.439034       7.314513       2.150298      14.393823          -0.003128
          266              C       1.685167      15.019484       3.273186       0.590417      24.724821 0.24122938E+03  0.49374126E+04                                 7.819912                            5.479750       0.029894       2.072358                    0.999474      21.923136      60.497774       0.641083       0.466791      -1.025312       0.058393       0.017474       0.020658       0.064357      -0.006309      -0.080702      -0.033306      -0.001603       0.210301      -0.088414      -0.029856       0.118270             10.064802      13.950876       2.040995       4.935599       9.133091       1.889470       7.110440          -0.000798
          267              C       2.606484       0.282275      21.468507      -0.193764      31.726280 0.40320878E+03  0.93169875E+04                                 8.669579                            6.684638       0.177928       2.029939                    0.999763      29.387143      84.180331       0.637828       0.415582      -1.063092      -0.017621       0.032972       0.043003       0.056982       0.004515       0.003293      -0.001063      -0.009669       0.058666      -0.016721      -0.003165       0.019886             10.007077       8.530005      -3.957355       0.027705       8.578606      -0.041241      12.912619           0.003793
          268              C      13.037484      11.296110       2.572102       0.532044      23.650401 0.25875184E+03  0.54057854E+04                                 7.614577                            5.699103      -0.155153       1.999142                    0.999106      22.981466      64.697946       0.622831       0.470718      -1.020125       0.020439      -0.002362       0.050487       0.054518       0.080517      -0.043972       0.004829       0.051531      -0.127262      -0.086449      -0.026405       0.112854              9.220038       6.892102      -2.608853       2.698134       7.228549      -1.957935      13.539463          -0.004262
          269              C       0.014377      13.282764       2.276332      -0.149833      31.330064 0.40730430E+03  0.94033984E+04                                 8.580691                            6.667218       0.238003       2.052470                    0.999722      28.832788      81.644267       0.648244       0.409262      -1.070808      -0.036652      -0.028097      -0.019171       0.050003       0.002549      -0.006598      -0.003355       0.018053       0.038625      -0.016039      -0.000592       0.016631             10.022101      13.709896       0.490926       4.219614       9.678267       1.042812       6.678141           0.009489
          270              C      -1.289690      13.396600       1.789955      -0.169077      34.063065 0.46695613E+03  0.11242118E+05                                 9.351135                            7.345657      -0.134406       1.928242                    0.998467      30.510462      90.487563       0.587107       0.433328      -1.047469       0.037967      -0.039204       0.012902       0.056080      -0.005230      -0.004534      -0.002561       0.000214       0.033836      -0.011956      -0.000554       0.012511             11.080420      15.300261       2.065738       4.631816      10.324702       1.465417       7.616298           0.008515
          271              C       0.441917      14.532491       2.635638       0.122840      41.268679 0.40080639E+03  0.91361438E+04                                10.488642                            6.670330       0.155001       2.064141                    0.999644      25.645023      70.127552       0.645486       0.416285      -1.075612      -0.069900       0.034349      -0.021556       0.080812      -0.046399      -0.009940      -0.020099      -0.002208      -0.019686      -0.052902       0.002156       0.050746             15.141147      24.713621       5.396524       9.918263       9.965599       3.287132      10.744222           0.040768
          272              C      -6.604309      17.564468       3.198696       0.630013      22.007497 0.21244662E+03  0.42244025E+04                                 7.250555                            5.176762       0.112936       2.108460                    0.999556      21.309768      58.505053       0.651167       0.473040      -1.018992       0.010708      -0.051828      -0.047407       0.071051       0.007348       0.007462      -0.061854      -0.126062      -0.222908      -0.095264      -0.024774       0.120039              9.131157       9.411382      -1.257471      -2.153939       5.605378       3.548149      12.376711          -0.000005
          273              C      -6.885145      18.153925       4.570191       0.053487      42.295841 0.41604455E+03  0.95778603E+04                                10.575151                            6.768393       0.227034       2.072991                    0.999601      26.550942      73.101998       0.644340       0.412917      -1.077182      -0.083017       0.011110       0.048559       0.096815      -0.009894      -0.004939       0.009251       0.095788      -0.047285      -0.043762      -0.013499       0.057261             15.316948      11.312051      -2.989488      -6.293978       9.626297       8.870274      25.012496           0.000085
          274              C      -6.845774      19.029257       6.607717      -0.178639      32.145118 0.41467010E+03  0.96177225E+04                                 8.686420                            6.731021       0.137274       2.005659                    0.999734      29.571485      83.965838       0.644535       0.409723      -1.070365       0.056437      -0.021422      -0.007990       0.060892       0.002144       0.008613       0.012852       0.034393       0.036900      -0.027507       0.004498       0.023009             10.083022      11.586597      -0.887478      -1.785513       6.384666       3.558902      12.277804           0.000019
          275              C      -8.142686      18.864816       6.235266       0.062656      41.793296 0.40778707E+03  0.93438078E+04                                10.495545                            6.702373       0.176154       2.058228                    0.999652      26.442917      72.709578       0.647084       0.413100      -1.076719       0.024862      -0.046172      -0.071128       0.088369       0.004940       0.007577       0.035439       0.002186       0.140577      -0.039303      -0.023095       0.062398             15.220606      22.561387      -4.751555      -9.769411       7.716959       4.685557      15.383471           0.000095
          276              C      -9.470000      19.154485       6.925395       0.612235      23.271739 0.22724994E+03  0.45810125E+04                                 7.469912                            5.314465       0.117562       2.100911                    0.999383      21.609643      59.122684       0.651931       0.466065      -1.026018      -0.057720      -0.016278       0.041653       0.073018       0.018751       0.025452      -0.067097      -0.162875      -0.007663      -0.097227      -0.022440       0.119667              9.470685      12.961437      -1.599230      -3.026750       5.585169       2.882264       9.865450          -0.000001
          277              C      15.539733      -6.316776      15.673609      -0.186944      32.564452 0.42496092E+03  0.99190028E+04                                 8.765639                            6.814633       0.188808       2.018203                    0.999744      29.857927      85.104230       0.640354       0.409796      -1.070101      -0.056701       0.028406       0.002674       0.063474      -0.001572       0.010954       0.019757       0.033390       0.026258      -0.031843       0.006514       0.025329             10.148676      11.533155      -1.472485      -1.423721       7.422803       4.171955      11.490070           0.000013
          278              C      -0.846045      -5.780465      14.880508      -0.160525      32.165351 0.42617363E+03  0.99510757E+04                                 8.730685                            6.823678       0.226058       2.043241                    0.999693      29.302443      83.445709       0.640237       0.409715      -1.070511      -0.039904      -0.022454      -0.007464       0.046392      -0.001163       0.007987       0.003973      -0.003749      -0.013661      -0.011417       0.004212       0.007205             10.086851      11.821186       3.119155       3.214052       6.899771      -0.852409      11.539595           0.007524
          279              C      -1.786982      -5.908230      13.844218      -0.171648      34.850651 0.48644189E+03  0.11816958E+05                                 9.472275                            7.489923      -0.099635       1.936271                    0.998539      30.715627      91.138075       0.583010       0.432469      -1.049283       0.003925      -0.014071       0.050058       0.052146      -0.008455      -0.001191      -0.004913      -0.002875      -0.001689      -0.010125       0.000324       0.009802             11.131632      14.553716       3.835790       3.812278       7.650673      -0.030892      11.190509           0.007300
          280              C      -1.754795      -5.012702      11.412333       0.588868      23.119198 0.23975306E+03  0.49253828E+04                                 7.496231                            5.515149       0.044822       2.076740                    0.999640      22.299253      62.712684       0.626684       0.475753      -1.015122      -0.021945       0.010347      -0.072484       0.076437      -0.042426      -0.023682       0.038344      -0.067650      -0.204911      -0.080558      -0.019779       0.100337              8.979524       9.749064       1.660237       2.670810       5.659343      -0.783494      11.530165          -0.000063
          281              C       0.191482      -4.988640      14.402894       0.126068      40.773101 0.39258493E+03  0.89062293E+04                                10.400647                            6.603355       0.150198       2.064265                    0.999619      25.497919      69.654866       0.648215       0.416511      -1.075015      -0.037937       0.011719      -0.068708       0.079355      -0.023430       0.005303      -0.013828      -0.045959       0.120388      -0.052885       0.006280       0.046604             14.963940      23.246322       7.494037       8.954324       8.964026       2.775764      12.681471           0.035070
          282              C      10.023002      17.293841       9.806412       0.091083      36.452741 0.43153743E+03  0.10071434E+05                                 9.686273                            6.999127       0.087419       2.034525                    0.999647      26.725526      75.196458       0.616499       0.425697      -1.064155      -0.067174      -0.030752      -0.050591       0.089540       0.028198       0.012089       0.015515       0.034433      -0.093290      -0.037765      -0.014792       0.052557             12.312364      11.336747       1.946755       6.574542       6.612566       0.170536      18.987780           0.039272
          283              C      -1.286111      -5.199894      12.783829       0.090867      36.757632 0.41699575E+03  0.96507753E+04                                 9.717723                            6.870845       0.110961       2.045128                    0.999730      26.460861      74.184548       0.623384       0.424541      -1.064684       0.072354       0.024122       0.047558       0.089882       0.021157       0.004754       0.010791       0.038724      -0.092475      -0.034736      -0.010368       0.045103             12.556401      12.719930       1.573152       7.351969       6.459829      -0.572514      18.489445           0.035159
          284              C       1.461564      -4.524416      14.965953       0.580869      24.831053 0.24379065E+03  0.50002063E+04                                 7.827078                            5.497498       0.058623       2.080315                    0.999465      21.982608      60.613071       0.642378       0.464884      -1.026941       0.062618       0.015049       0.022679       0.068278      -0.080410      -0.043382       0.030605      -0.076530      -0.069805      -0.085756      -0.032216       0.117972             10.080074      13.627618       4.262789       3.967551       6.951134       0.403713       9.661471          -0.000728
          285              C      10.407612      17.181278      11.254589       0.595172      22.797144 0.24254517E+03  0.49998727E+04                                 7.459590                            5.572398       0.047472       2.079917                    0.999484      22.356140      63.091293       0.618895       0.480090      -1.012277       0.013986      -0.004088       0.073874       0.075298      -0.049272      -0.023826       0.026192      -0.069671      -0.219565      -0.081206      -0.022377       0.103583              8.809872       9.029154       2.021520       2.156126       5.808062      -0.283257      11.592402          -0.000209
          286              C      -0.107212      -1.646727      18.789051       0.157693      35.677869 0.37596071E+03  0.84778470E+04                                 9.584430                            6.550567       0.108723       2.057021                    0.999731      25.395309      70.256747       0.634624       0.428003      -1.062623      -0.050884       0.041907      -0.019352       0.068701      -0.002247       0.054522      -0.026551      -0.040437      -0.069381      -0.074219       0.018101       0.056117             12.592909      16.878779      -7.029190      -5.518359       9.255029       2.333962      11.644919           0.084004
          287              C      -1.799444      -0.863741      19.886686      -0.155945      32.720162 0.43035937E+03  0.10081518E+05                                 8.827230                            6.878942       0.169709       2.020299                    0.999752      29.553618      84.520056       0.634115       0.412328      -1.067949       0.024198      -0.042289       0.018267       0.052035      -0.011220      -0.007698       0.000332       0.034065      -0.014400      -0.018291      -0.006402       0.024693             10.178871      10.680790      -4.059227      -1.009511       7.843170      -0.948301      12.012653           0.066604
          288              C      -1.917514      -0.317315      18.633498       0.146257      38.595212 0.40522262E+03  0.93022887E+04                                10.086527                            6.802244       0.031277       2.026452                    0.999696      25.811282      71.839577       0.623115       0.428195      -1.063445       0.049307      -0.033213      -0.013800       0.061030       0.007861      -0.045566       0.028836       0.039073      -0.091217      -0.067454       0.008584       0.058869             13.276016      15.310224      -8.336734       5.108199      12.134612      -5.013456      12.383211           0.101565
          289              C       1.082359      -2.229854      18.020050       0.531192      24.084220 0.27085171E+03  0.57125863E+04                                 7.707227                            5.824132      -0.098896       2.014800                    0.999103      23.104877      64.945329       0.618362       0.469637      -1.022679       0.046368      -0.030857      -0.011761       0.056925       0.066547       0.067150       0.027242      -0.032531      -0.096354      -0.089652      -0.023657       0.113309              9.402925      11.541956      -4.379004      -3.306751       7.708779       0.922891       8.958041          -0.003126
          290              C       7.574060      16.380557       7.295655       0.590467      24.724296 0.24122557E+03  0.49372908E+04                                 7.819699                            5.479646       0.029905       2.072363                    0.999474      21.922639      60.495159       0.641103       0.466781      -1.025323      -0.044573      -0.027254      -0.037558       0.064344      -0.076817      -0.039728       0.024617      -0.102306      -0.087820      -0.088436      -0.029801       0.118237             10.064456      13.102063       4.081650       4.103452       6.671075       0.712984      10.420231          -0.000803
          291              C      -0.642068      -1.670749      19.943649      -0.193765      31.725462 0.40319592E+03  0.93165670E+04                                 8.669259                            6.684409       0.178036       2.029974                    0.999764      29.386577      84.176710       0.637860       0.415567      -1.063108      -0.044774       0.011153       0.033423       0.056975      -0.010680       0.000964      -0.004327       0.009576      -0.046622      -0.016582      -0.003179       0.019761             10.006699      10.201597      -3.815219      -0.736911       7.541533      -1.122393      12.276966           0.003796
          292              C      -2.826605       0.457556      17.785625       0.532075      23.649113 0.25873443E+03  0.54052889E+04                                 7.614059                            5.698733      -0.155297       1.999106                    0.999106      22.980691      64.693333       0.622885       0.470689      -1.020149      -0.046962       0.021099      -0.018105       0.054575       0.054612      -0.002022       0.064095      -0.084223      -0.137996      -0.086384      -0.026510       0.112894              9.219395      10.539156      -4.200635       2.127852       7.655656      -2.763880       9.463373          -0.004259
          293              C       9.763608      17.750450       7.657152      -0.149857      31.330966 0.40731966E+03  0.94038699E+04                                 8.580940                            6.667400       0.238013       2.052472                    0.999722      28.833283      81.646972       0.648225       0.409269      -1.070801       0.041116       0.024945       0.013703       0.050005      -0.011556       0.002640       0.009705      -0.005889      -0.017217      -0.016099      -0.000535       0.016634             10.022406      11.380410       3.361946       3.513377       6.783239       0.043859      11.903569           0.009482
          294              C      10.541762      18.008501       8.787650      -0.169066      34.063860 0.46696895E+03  0.11242555E+05                                 9.351417                            7.345861      -0.134661       1.928157                    0.998467      30.511134      90.491430       0.587084       0.433340      -1.047457      -0.004742       0.015695      -0.053636       0.056086      -0.011824      -0.002689       0.000038      -0.001826      -0.001564      -0.011935      -0.000455       0.012389             11.080770      13.370948       4.267028       4.148986       8.176815       0.782386      11.694546           0.008511
          295              C       8.738602      16.923207       8.029603       0.122844      41.268684 0.40081245E+03  0.91363237E+04                                10.488647                            6.670404       0.155065       2.064159                    0.999644      25.645208      70.128393       0.645478       0.416288      -1.075610       0.024708      -0.002399       0.076912       0.080819      -0.023168      -0.006665      -0.015474      -0.030663       0.140193      -0.052929       0.002124       0.050805             15.141014      21.748439       7.152289      10.114784       8.965197       3.565424      14.709406           0.040744
          296              C      18.142493      -6.749374      15.533392       0.630095      22.006691 0.21243557E+03  0.42241507E+04                                 7.250615                            5.176786       0.112748       2.108410                    0.999556      21.308941      58.503589       0.651133       0.473069      -1.018971       0.059562       0.002081      -0.038707       0.071065       0.050342       0.001312      -0.070594      -0.133747       0.028083      -0.095416      -0.024605       0.120021              9.131286      11.706303      -2.601806      -2.314775       6.359123       3.320901       9.328433          -0.000006
          297              C      16.838434      -6.218110      16.103023       0.053527      42.293144 0.41601436E+03  0.95769519E+04                                10.574579                            6.768030       0.227145       2.073028                    0.999602      26.550036      73.097701       0.644376       0.412903      -1.077195      -0.017244       0.059756       0.074159       0.096787       0.000804       0.016538       0.039627       0.009346       0.099680      -0.043779      -0.013563       0.057342             15.316200      22.532354      -7.113874      -8.493753       9.848093       5.758933      13.568152           0.000085
          298              C      14.749074      -5.643840      16.576255      -0.178632      32.146323 0.41468987E+03  0.96183110E+04                                 8.686635                            6.731195       0.137105       2.005605                    0.999734      29.572217      83.968925       0.644523       0.409725      -1.070362      -0.002160      -0.016930      -0.058442       0.060883      -0.005264       0.009504       0.014104       0.036376      -0.007013      -0.027512       0.004580       0.022931             10.083229      12.380887      -1.730152      -1.622952       7.179580       3.788576      10.689218           0.000023
          299              C      15.563005      -5.137869      17.540245       0.062637      41.793026 0.40779264E+03  0.93439818E+04                                10.495519                            6.702444       0.176094       2.058207                    0.999653      26.443211      72.710932       0.647076       0.413103      -1.076715       0.071552      -0.022014      -0.046959       0.088371      -0.020005      -0.010097       0.010445       0.084773      -0.083049      -0.039308      -0.023052       0.062360             15.220401      11.273172      -3.998097      -5.595843      12.295533      10.587429      22.092497           0.000097
          300              C      15.305423      -4.306817      18.791242       0.612221      23.272755 0.22726287E+03  0.45813340E+04                                 7.470127                            5.314626       0.117566       2.100910                    0.999383      21.609828      59.123406       0.651920       0.466067      -1.026018      -0.007093       0.062085       0.037700       0.072981       0.009600       0.007888      -0.091909      -0.091930      -0.130390      -0.097135      -0.022530       0.119665              9.470946       9.327132      -1.367567      -1.676828       7.074953       4.791617      12.010752           0.000000
          301              C       1.651258      13.134902      16.335257      -0.186959      32.562231 0.42495367E+03  0.99185653E+04                                 8.764575                            6.814184       0.188656       2.018149                    0.999744      29.857138      85.094491       0.640444       0.409749      -1.070156       0.007702       0.006194      -0.062660       0.063435      -0.016883      -0.010716      -0.010938      -0.035352       0.008347      -0.031656       0.006546       0.025110             10.147177       7.690648      -2.786411      -3.750599      11.200620       0.880211      11.550264           0.000015
          302              C       6.212739      20.959461       2.646592      -0.160510      32.165609 0.42617806E+03  0.99511734E+04                                 8.730705                            6.823691       0.226156       2.043279                    0.999693      29.301573      83.442349       0.640242       0.409712      -1.070516       0.017794       0.038080      -0.019616       0.046385       0.000486       0.004747      -0.000592      -0.016786       0.008738      -0.011445       0.004419       0.007026             10.086959      10.426472      -0.414187       0.604870      12.594272      -4.542655       7.240133           0.007515
          303              C       5.740485      22.086483       1.952081      -0.171607      34.852694 0.48647332E+03  0.11818246E+05                                 9.473834                            7.491095      -0.099530       1.936308                    0.998540      30.716764      91.151876       0.582840       0.432576      -1.049188       0.046142      -0.021376       0.011341       0.052102      -0.001396       0.004005       0.002428       0.011267       0.023821      -0.010265       0.000246       0.010019             11.133590       9.933298       0.395503      -0.060731      14.829686      -5.509465       8.637785           0.007296
          304              C       3.321973      22.878307       1.461322       0.588887      23.118293 0.23973846E+03  0.49250269E+04                                 7.496166                            5.515057       0.044703       2.076710                    0.999641      22.298816      62.711896       0.626674       0.475766      -1.015111      -0.056739       0.045254      -0.023868       0.076400       0.028936      -0.007233       0.061590      -0.057671       0.189031      -0.080619      -0.019836       0.100455              8.979460       9.698778      -1.687738       0.717410      10.419077      -3.546212       6.820526          -0.000064
          305              C       5.103658      20.218232       3.036570       0.126057      40.771995 0.39256824E+03  0.89057351E+04                                10.400452                            6.603175       0.150086       2.064240                    0.999620      25.497298      69.652182       0.648231       0.416506      -1.075021      -0.048987       0.049733      -0.037753       0.079362      -0.032389       0.027100       0.017024       0.040457      -0.016749      -0.052930       0.006348       0.046581             14.963835       8.373135       1.343449      -0.668134      25.098203     -10.832868      11.420167           0.035059
          306              C       5.457849      -9.266487      20.107965       0.091105      36.453855 0.43154024E+03  0.10071629E+05                                 9.686880                            6.999431       0.087418       2.034531                    0.999648      26.725537      75.199729       0.616442       0.425731      -1.064122      -0.004440       0.081366      -0.037116       0.089542       0.025327      -0.014002      -0.021378      -0.059424      -0.015601      -0.037776      -0.014688       0.052464             12.313288      12.290406      -5.538389       2.642697      16.722188      -5.391227       7.927269           0.039288
          307              C       4.373811      21.990350       1.952081       0.090798      36.761741 0.41704178E+03  0.96522286E+04                                 9.718834                            6.871510       0.110818       2.045070                    0.999729      26.462380      74.193357       0.623307       0.424577      -1.064648       0.003329      -0.077635       0.045133       0.089862       0.024392      -0.016501      -0.019254      -0.041597       0.006187      -0.034805      -0.010260       0.045065             12.557967      12.109935      -5.247877       3.165355      16.412698      -6.495238       9.151266           0.035150
          308              C       4.921197      18.984959       3.805572       0.580913      24.831097 0.24378884E+03  0.50001791E+04                                 7.827272                            5.497606       0.058817       2.080379                    0.999466      21.982303      60.613046       0.642347       0.464906      -1.026925      -0.009430      -0.052616       0.042458       0.068264      -0.013197      -0.007014       0.082031       0.009628       0.224250      -0.085837      -0.032184       0.118020             10.080385       8.369208       0.792555      -0.182717      14.488559      -5.465982       7.383389          -0.000732
          309              C       6.565140     -10.208836      20.486989       0.595173      22.796326 0.24253046E+03  0.49995322E+04                                 7.459607                            5.572347       0.047513       2.079934                    0.999484      22.356140      63.092647       0.618873       0.480111      -1.012259       0.057592      -0.046502       0.013777       0.075293       0.032846       0.000242       0.060274      -0.039272       0.214585      -0.081305      -0.022410       0.103714              8.809929       9.702063      -1.659992       0.305396      10.678116      -2.900924       6.049608          -0.000207
          310              C       7.209091      15.598787       0.863210       0.157693      35.677985 0.37596167E+03  0.84778973E+04                                 9.584504                            6.550592       0.108649       2.057002                    0.999731      25.395536      70.258127       0.634618       0.428005      -1.062619      -0.018590       0.007203      -0.065736       0.068693       0.015318       0.060337      -0.018319      -0.031525       0.021184      -0.074232       0.018038       0.056193             12.593026      10.693341      -2.625859      -5.501264       6.120563       2.358118      20.965175           0.083994
          311              C      -0.643833       2.591982      20.938312      -0.155904      32.720696 0.43036685E+03  0.10081842E+05                                 8.827682                            6.879261       0.169881       2.020355                    0.999752      29.553966      84.524555       0.634058       0.412359      -1.067918       0.026754       0.006236       0.044141       0.051991      -0.002776      -0.012358      -0.006225       0.011040       0.056358      -0.018255      -0.006506       0.024761             10.179402      10.942515      -2.871435      -0.217270       6.032887       0.172531      13.562804           0.066598
          312              C      -1.885290       3.006866      20.526425       0.146185      38.597151 0.40525137E+03  0.93031233E+04                                10.086791                            6.802450       0.031260       2.026440                    0.999696      25.812484      71.843834       0.623109       0.428191      -1.063447      -0.012073       0.006878       0.059446       0.061048       0.022905      -0.056103       0.013984      -0.010210       0.043177      -0.067490       0.008586       0.058904             13.276317      11.112250      -2.941889       6.509044       6.604408      -3.032260      22.112293           0.101557
          313              C       6.459577      15.870753       2.171170       0.531187      24.085431 0.27086863E+03  0.57130664E+04                                 7.707685                            5.824458      -0.098913       2.014789                    0.999102      23.105601      64.949325       0.618318       0.469660      -1.022660      -0.010499       0.005501       0.055688       0.056935       0.034542       0.028021      -0.028126      -0.153784      -0.156009      -0.089668      -0.023574       0.113242              9.403522       8.681250      -1.547632      -2.840289       5.135407       1.582998      14.393909          -0.003128
          314              C       4.654662      -6.053649      18.635689       0.590441      24.724392 0.24122214E+03  0.49372522E+04                                 7.820033                            5.479807       0.030110       2.072429                    0.999474      21.922705      60.497505       0.641052       0.466815      -1.025294      -0.002966       0.060896      -0.020666       0.064376      -0.004418       0.004562       0.087260       0.009223       0.210241      -0.088496      -0.029817       0.118313             10.065004       8.385621       0.073414      -0.136234      14.698689      -5.283400       7.110702          -0.000796
          315              C       8.341422      15.200339       0.440368      -0.193767      31.726781 0.40321927E+03  0.93172899E+04                                 8.669677                            6.684739       0.177872       2.029921                    0.999763      29.387361      84.181210       0.637821       0.415584      -1.063091       0.036939      -0.005610      -0.043027       0.056985       0.006562       0.002198      -0.002594       0.001876       0.058690      -0.016729      -0.003153       0.019882             10.007178      11.060606      -3.062693       0.047984       6.048153      -0.012131      12.912776           0.003793
          316              C      -2.639829       3.408335      19.336773       0.532067      23.649622 0.25874214E+03  0.54054372E+04                                 7.613941                            5.698667      -0.155422       1.999067                    0.999106      22.980344      64.690197       0.622919       0.470664      -1.020173      -0.009016       0.018506      -0.050489       0.054525       0.046437      -0.019123       0.039932      -0.141261      -0.127267      -0.086402      -0.026485       0.112887              9.219239       8.830272      -1.923164       2.745065       5.289189      -1.890785      13.538256          -0.004260
          317              C       3.574201      -8.207768      19.632543      -0.149844      31.331140 0.40732189E+03  0.94038767E+04                                 8.580879                            6.667360       0.238190       2.052530                    0.999722      28.832126      81.641871       0.648240       0.409262      -1.070812      -0.014287      -0.043935       0.019165       0.050017      -0.003685       0.001052       0.007490      -0.017266       0.038714      -0.016083      -0.000690       0.016773             10.022407       9.817649      -0.885144       0.423384      13.571114      -4.326223       6.678459           0.009493
          318              C       4.116218      -9.399302      20.118920      -0.169100      34.066043 0.46700369E+03  0.11243818E+05                                 9.352662                            7.346799      -0.134393       1.928244                    0.998467      30.512058      90.501615       0.586956       0.433418      -1.047389      -0.049628       0.022726      -0.012895       0.056086      -0.004123       0.001055       0.005321       0.006406       0.033866      -0.012051      -0.000557       0.012609             11.082355       9.580693       0.042966       0.162438      16.048678      -4.856439       7.617695           0.008517
          319              C       4.609940      -7.388115      19.273237       0.122895      41.266529 0.40077611E+03  0.91352928E+04                                10.488422                            6.670134       0.155089       2.064169                    0.999645      25.643952      70.124297       0.645486       0.416293      -1.075607       0.055686      -0.054448       0.021556       0.080810      -0.035403       0.015668       0.016101       0.060011      -0.019748      -0.052925       0.002170       0.050755             15.140961       8.212069      -0.437498       0.206941      26.466528     -10.446849      10.744286           0.040763
          320              C       0.873125      12.277321      18.710179       0.630011      22.006837 0.21244247E+03  0.42242881E+04                                 7.250376                            5.176702       0.112838       2.108423                    0.999555      21.309822      58.504471       0.651175       0.473038      -1.018996      -0.052425      -0.007171       0.047438       0.071065       0.045338       0.060902       0.013702       0.088826      -0.222913      -0.095321      -0.024805       0.120125              9.130768       6.818230      -2.174172      -4.062724       8.198096       0.848061      12.375977          -0.000007
          321              C       1.522465      12.209003      17.338684       0.053497      42.282893 0.41592755E+03  0.95744696E+04                                10.572920                            6.767354       0.227146       2.073026                    0.999601      26.550005      73.096162       0.644403       0.412906      -1.077191       0.038152      -0.074561      -0.048534       0.096802      -0.037793      -0.010302       0.001660      -0.062069      -0.047262      -0.043708      -0.013554       0.057262             15.313087      11.689572      -2.854341     -10.457835       9.243601       2.977128      25.006086           0.000082
          322              C       2.334586      12.537858      15.301158      -0.178632      32.146278 0.41471063E+03  0.96186351E+04                                 8.685782                            6.730837       0.137100       2.005612                    0.999734      29.570334      83.954973       0.644634       0.409661      -1.070435      -0.039024       0.046051       0.008014       0.060892      -0.009115      -0.009100      -0.012266      -0.029361       0.036913      -0.027356       0.004504       0.022852             10.081964       7.519607      -2.324556      -3.949706      10.449775       0.496835      12.276509           0.000005
          323              C       2.611854      11.260310      15.673609       0.062651      41.790461 0.40779731E+03  0.93439436E+04                                10.494409                            6.702120       0.176156       2.058229                    0.999652      26.442248      72.703348       0.647156       0.413058      -1.076764      -0.051811       0.008035       0.071124       0.088361       0.003166      -0.030831      -0.018924      -0.007916       0.140589      -0.039260      -0.023095       0.062355             15.217979      12.350405      -8.358754      -7.672253      17.922386       7.647227      15.381147           0.000088
          324              C       3.327381      10.105448      14.983480       0.612269      23.271769 0.22725772E+03  0.45811432E+04                                 7.469563                            5.314371       0.117570       2.100918                    0.999384      21.609056      59.118161       0.651980       0.466033      -1.026050       0.003888      -0.059837      -0.041671       0.073021       0.065786       0.071782      -0.001575       0.103089      -0.007641      -0.097219      -0.022495       0.119715              9.469901       7.409094      -3.561379      -3.725808      11.135722       1.892456       9.864887          -0.000011
          325              C       6.752912      -0.103663       6.235266      -0.187002      32.562091 0.42494490E+03  0.99184184E+04                                 8.764782                            6.814231       0.188575       2.018120                    0.999744      29.858496      85.101660       0.640419       0.409763      -1.070135       0.045670      -0.043936      -0.002708       0.063431      -0.011719      -0.014841      -0.016748      -0.023950       0.026199      -0.031669       0.006536       0.025133             10.147474       8.803955      -2.436813      -4.407100      10.149913      -0.048096      11.488553           0.000001
          326              C       3.776326       9.924492       7.028367      -0.160501      32.166938 0.42620120E+03  0.99519152E+04                                 8.731133                            6.824003       0.226182       2.043280                    0.999693      29.302504      83.447657       0.640205       0.409727      -1.070499      -0.007836      -0.045101       0.007468       0.046382       0.000241      -0.000962      -0.008700       0.004354      -0.013667      -0.011258       0.004241       0.007017             10.087417       5.486381       0.879366       1.875057      13.235664      -2.746588      11.540205           0.007488
          327              C       3.969524       8.994798       8.064657      -0.171634      34.851819 0.48645917E+03  0.11817724E+05                                 9.473318                            7.490695      -0.099733       1.936256                    0.998539      30.716283      91.147427       0.582894       0.432543      -1.049217      -0.014586      -0.001013      -0.050049       0.052140      -0.005673       0.004419       0.003011       0.012824      -0.001767      -0.010340       0.000483       0.009857             11.132946       6.007435       0.814076       1.299995      16.199607      -3.584672      11.191795           0.007276
          328              C       4.803141       9.323696      10.496542       0.588862      23.118915 0.23974748E+03  0.49252815E+04                                 7.496457                            5.515272       0.044692       2.076708                    0.999639      22.299189      62.714335       0.626640       0.475785      -1.015096       0.017041      -0.017178       0.072445       0.076379      -0.011773      -0.043966       0.009696       0.106017      -0.204917      -0.080549      -0.019798       0.100346              8.979803       5.070436       0.006024       1.629096      10.338515      -2.256979      11.530457          -0.000074
          329              C       4.177034      11.166631       7.505981       0.126022      40.774675 0.39259733E+03  0.89065776E+04                                10.400923                            6.603446       0.150285       2.064297                    0.999619      25.498086      69.655499       0.648213       0.416510      -1.075017       0.023676      -0.031852       0.068677       0.079320      -0.003767       0.014813      -0.000299       0.065254       0.120404      -0.052915       0.006299       0.046616             14.964518       5.840803       1.340151       0.367756      26.370540      -9.368319      12.682210           0.035011
          330              C       4.019614       2.565336      12.102463       0.091057      36.455572 0.43156808E+03  0.10072428E+05                                 9.687113                            6.999598       0.087357       2.034504                    0.999648      26.726373      75.202316       0.616443       0.425724      -1.064128      -0.006576      -0.073584       0.050617       0.089554       0.011107      -0.010539      -0.016456      -0.062128      -0.093269      -0.037687      -0.014771       0.052458             12.313620       5.914398       0.029368       2.031094      12.036650      -6.256299      18.989812           0.039242
          331              C       4.470409       9.703154       9.125046       0.090851      36.761991 0.41704716E+03  0.96524328E+04                                 9.719116                            6.871716       0.110838       2.045074                    0.999730      26.462317      74.194701       0.623273       0.424597      -1.064630      -0.001382       0.076248      -0.047576       0.089884       0.004262      -0.008481      -0.007939      -0.056728      -0.092490      -0.034652      -0.010422       0.045074             12.558323       6.167520      -0.744013       2.991036      13.015035      -6.741941      18.492414           0.035101
          332              C       4.191346      12.518806       6.942922       0.580852      24.832121 0.24380148E+03  0.50004878E+04                                 7.827380                            5.497678       0.058735       2.080354                    0.999465      21.982714      60.613880       0.642357       0.464894      -1.026935      -0.006676       0.064020      -0.022651       0.068236      -0.038492      -0.043276       0.030794       0.160626      -0.069857      -0.085829      -0.032149       0.117978             10.080530       5.013811       1.217315       0.941893      15.565786      -3.875642       9.661992          -0.000737
          333              C       3.785267       2.890403      10.654286       0.595210      22.796354 0.24253196E+03  0.49996033E+04                                 7.459819                            5.572510       0.047458       2.079916                    0.999484      22.356240      63.094519       0.618836       0.480136      -1.012239      -0.008508       0.011845      -0.073849       0.075275      -0.016416      -0.032547       0.013853       0.116124      -0.219450      -0.081185      -0.022350       0.103535              8.810182       4.895565       0.560016       0.985903       9.942200      -1.938525      11.592783          -0.000216
          334              C       7.427330      11.998895       3.119824       0.157720      35.679472 0.37596954E+03  0.84781587E+04                                 9.585010                            6.550803       0.108636       2.056995                    0.999731      25.395530      70.259525       0.634585       0.428024      -1.062602       0.056493      -0.033989       0.019378       0.068718       0.010943       0.043257      -0.042474       0.034320      -0.069341      -0.074175       0.018016       0.056159             12.593956      14.521632      -7.864116      -4.040250      11.614869       4.425244      11.645368           0.083999
          335              C       8.729594      10.664413       2.022189      -0.155959      32.724494 0.43042337E+03  0.10083565E+05                                 8.828567                            6.879840       0.169724       2.020288                    0.999752      29.555922      84.533698       0.634009       0.412375      -1.067901      -0.047906       0.008697      -0.018238       0.051993      -0.019392      -0.002782       0.007317      -0.012368      -0.014357      -0.018315      -0.006372       0.024687             10.180542      10.711634      -4.049791       0.557607       7.815481       1.268337      12.014510           0.066589
          336              C       9.284143      10.735259       3.275377       0.146203      38.597826 0.40524693E+03  0.93030455E+04                                10.087165                            6.802532       0.031247       2.026449                    0.999696      25.812179      71.844333       0.623086       0.428206      -1.063432      -0.047746       0.035418       0.013786       0.061026      -0.006172      -0.042348       0.033460      -0.040249      -0.091231      -0.067470       0.008528       0.058942             13.277057      17.729091      -7.482885       6.430027       9.718167      -3.145057      12.383913           0.101559
          337              C       6.481043      12.926076       3.888825       0.531169      24.085432 0.27086580E+03  0.57130028E+04                                 7.707696                            5.824409      -0.098731       2.014840                    0.999102      23.105849      64.950408       0.618322       0.469657      -1.022660      -0.044556       0.033429       0.011775       0.056933       0.061971      -0.003252      -0.072322      -0.058321      -0.096339      -0.089622      -0.023608       0.113230              9.403648      10.887996      -4.611146      -1.972576       8.364529       2.810279       8.958419          -0.003132
          338              C       3.974899      -0.047929      14.613220       0.590445      24.724845 0.24122890E+03  0.49374070E+04                                 7.820016                            5.479807       0.029950       2.072374                    0.999474      21.922760      60.497032       0.641068       0.466802      -1.025305      -0.010837      -0.051139       0.037589       0.064386      -0.027606      -0.036413       0.029318       0.176124      -0.087827      -0.088484      -0.029738       0.118223             10.064988       4.820330       1.153529       0.695663      14.953855      -4.106820      10.420780          -0.000800
          339              C       7.582950      11.486599       1.965226      -0.193735      31.725666 0.40319533E+03  0.93166260E+04                                 8.669562                            6.684571       0.177988       2.029965                    0.999764      29.386687      84.179593       0.637823       0.415588      -1.063086       0.025468      -0.038513      -0.033411       0.056993      -0.011320       0.004498       0.000678       0.006029      -0.046615      -0.016659      -0.003110       0.019769             10.007118      10.235708      -3.803709       0.812687       7.508475       1.069072      12.277172           0.003789
          340              C      10.317738      10.136462       4.123250       0.532123      23.649795 0.25874130E+03  0.54055461E+04                                 7.614687                            5.699134      -0.155253       1.999120                    0.999108      22.981018      64.697968       0.622801       0.470742      -1.020106       0.035534      -0.037242       0.018089       0.054561       0.068938      -0.061015      -0.019372      -0.003069      -0.137991      -0.086321      -0.026489       0.112810              9.220275      10.617573      -4.173900       3.315567       7.579220      -1.085066       9.464032          -0.004268
          341              C       4.536602       2.473019      14.251723      -0.149867      31.332584 0.40734566E+03  0.94045993E+04                                 8.581197                            6.667581       0.238155       2.052512                    0.999722      28.833406      81.647282       0.648223       0.409265      -1.070806       0.009814       0.047086      -0.013703       0.050012      -0.007135      -0.008179      -0.005593       0.019099      -0.017238      -0.015940      -0.000659       0.016599             10.022763       5.181099       1.170098       1.129809      12.983234      -3.327374      11.903957           0.009463
          342              C       4.520498       3.292665      13.121225      -0.169078      34.065844 0.46700130E+03  0.11243689E+05                                 9.352360                            7.346568      -0.134646       1.928160                    0.998468      30.512215      90.500274       0.586993       0.433393      -1.047410       0.016369       0.000789       0.053631       0.056078      -0.008624      -0.000790       0.002725       0.016327      -0.001558      -0.012037      -0.000354       0.012390             11.081972       6.072606       1.686581       0.645428      15.477469      -4.173178      11.695842           0.008495
          343              C       4.098329       1.230881      13.879272       0.122903      41.267233 0.40078537E+03  0.91355645E+04                                10.488570                            6.670241       0.155002       2.064146                    0.999644      25.643933      70.124674       0.645476       0.416296      -1.075603      -0.010504       0.022492      -0.076917       0.080824      -0.008378       0.012396       0.011471       0.052934       0.140180      -0.052916       0.002097       0.050818             15.141163       5.890020       1.545359       0.010155      24.823744     -10.725193      14.709725           0.040721
          344              C       5.477479       2.206050       6.375483       0.630030      22.007172 0.21244640E+03  0.42244081E+04                                 7.250628                            5.176878       0.112827       2.108419                    0.999555      21.309961      58.506152       0.651136       0.473062      -1.018978      -0.017853       0.056873       0.038655       0.071046       0.081180       0.067062       0.022411       0.040673       0.027955      -0.095373      -0.024746       0.120119              9.131087       8.588163      -3.703812      -3.902371       9.476613       1.075268       9.328484          -0.000017
          345              C       6.413034       1.153646       5.805852       0.053537      42.282772 0.41592542E+03  0.95744524E+04                                10.573077                            6.767455       0.227226       2.073061                    0.999601      26.549860      73.096982       0.644379       0.412921      -1.077177       0.062096       0.003692      -0.074224       0.096844      -0.002307      -0.031796      -0.028708      -0.008273       0.099804      -0.043699      -0.013583       0.057282             15.313268      15.725424      -9.517058      -8.258896      16.648577       6.087092      13.565803           0.000073
          346              C       7.650902      -0.624812       5.332620      -0.178601      32.145959 0.41470152E+03  0.96183911E+04                                 8.685864                            6.730867       0.137170       2.005639                    0.999734      29.569678      83.953541       0.644617       0.409673      -1.070424      -0.015257      -0.007674       0.058441       0.060885      -0.015496      -0.010007      -0.013510      -0.021585      -0.006967      -0.027312       0.004500       0.022812             10.082120       8.843930      -2.979521      -4.112416      10.713892       0.267146      10.688538           0.000008
          347              C       7.856615       0.311207       4.368630       0.062644      41.791073 0.40779417E+03  0.93438438E+04                                10.494500                            6.702058       0.176267       2.058261                    0.999652      26.442104      72.702593       0.647165       0.413054      -1.076768      -0.044620       0.060128       0.046941       0.088373      -0.042200      -0.013153       0.006067      -0.040768      -0.083051      -0.039239      -0.023114       0.062353             15.218364      14.692612      -2.787962     -11.845214       8.872817       1.746548      22.089664           0.000087
          348              C       8.725984       0.345348       3.117633       0.612254      23.271282 0.22724970E+03  0.45809514E+04                                 7.469490                            5.314281       0.117547       2.100911                    0.999382      21.608994      59.118235       0.651984       0.466033      -1.026048       0.060915       0.014035      -0.037697       0.072997       0.036359       0.089356       0.023270       0.059424      -0.130409      -0.097207      -0.022538       0.119745              9.469881       8.183614      -1.771269      -5.075553       8.216752      -0.016420      12.009279          -0.000008
          349              C       2.889028       8.183948       3.027807      -0.187002      32.562050 0.42494414E+03  0.99183955E+04                                 8.764772                            6.814223       0.188574       2.018120                    0.999744      29.858482      85.101585       0.640419       0.409762      -1.070135       0.003277       0.049598      -0.039405       0.063431       0.006910      -0.001580      -0.019193       0.039356      -0.019844      -0.031669       0.006536       0.025133             10.147462      12.562935      -1.269307       1.961754       7.436557      -3.881955      10.442894           0.000005
          350              C      -0.198466       3.935226      12.109035      -0.160500      32.166961 0.42620141E+03  0.99519208E+04                                 8.731134                            6.824003       0.226182       2.043280                    0.999693      29.302512      83.447672       0.640205       0.409727      -1.070499       0.029970       0.002284      -0.035325       0.046382      -0.000840      -0.005912      -0.002379       0.000957      -0.025793      -0.011258       0.004241       0.007017             10.087420      12.614343       3.704264      -2.553312       7.214688       0.899415      10.433229           0.007498
          351              C       1.021524       4.571469      11.822029      -0.171633      34.851841 0.48645945E+03  0.11817732E+05                                 9.473322                            7.490697      -0.099733       1.936256                    0.998539      30.716293      91.147466       0.582894       0.432543      -1.049217      -0.035526      -0.028031      -0.025901       0.052141       0.001637       0.004578      -0.001249      -0.017154      -0.006383      -0.010340       0.000483       0.009857             11.132952      14.036259       3.557387      -4.185963       7.519281      -0.042748      11.843315           0.007281
          352              C       2.574252       6.004618      13.322787       0.588862      23.118920 0.23974750E+03  0.49252822E+04                                 7.496458                            5.515272       0.044693       2.076709                    0.999639      22.299196      62.714361       0.626640       0.475785      -1.015096       0.061569       0.039842       0.021345       0.076379      -0.072648      -0.004891      -0.035859      -0.077371      -0.068464      -0.080549      -0.019798       0.100346              8.979804      11.400365       3.645775      -0.850631       6.857136       0.568739       8.681911          -0.000072
          353              C      -0.527602       4.243874      13.423568       0.126022      40.774712 0.39259772E+03  0.89065882E+04                                10.400927                            6.603447       0.150286       2.064297                    0.999619      25.498103      69.655545       0.648213       0.416509      -1.075017       0.063198       0.047456       0.006753       0.079320       0.012897       0.036375       0.017256      -0.014895      -0.089240      -0.052915       0.006299       0.046616             14.964523      22.396483       5.501665     -10.452769       7.661613      -2.269522      14.835474           0.035029
          354              C       7.332536       6.855850       8.272791       0.091056      36.455567 0.43156778E+03  0.10072420E+05                                 9.687119                            6.999600       0.087352       2.034503                    0.999648      26.726348      75.202261       0.616442       0.425725      -1.064127       0.078209       0.020675      -0.038418       0.089554      -0.005729      -0.040927      -0.009857       0.032534       0.038798      -0.037687      -0.014769       0.052457             12.313631      19.711655       6.622316      -0.457736       8.872415       0.942273       8.356824           0.039221
          355              C       1.386457       5.231759      12.965672       0.090851      36.762024 0.41704764E+03  0.96524463E+04                                 9.719120                            6.871718       0.110840       2.045074                    0.999730      26.462333      74.194747       0.623273       0.424596      -1.064631      -0.074328      -0.027745       0.042245       0.089884      -0.004967      -0.034018      -0.012610       0.017860       0.054756      -0.034651      -0.010423       0.045074             12.558327      19.233840       7.581916      -1.225892       9.895432       0.469374       8.545709           0.035115
          356              C      -1.629523       3.869472      14.313068       0.580852      24.832155 0.24380180E+03  0.50004960E+04                                 7.827387                            5.497681       0.058736       2.080353                    0.999465      21.982726      60.613923       0.642357       0.464894      -1.026935      -0.046448      -0.023503       0.044117       0.068236      -0.062344       0.051369      -0.040146      -0.096279      -0.091970      -0.085829      -0.032149       0.117978             10.080541      13.310767       3.140436      -4.745650       6.197320      -0.060131      10.733536          -0.000733
          357              C       6.074976       6.162679       7.830232       0.595210      22.796349 0.24253183E+03  0.49996000E+04                                 7.459819                            5.572509       0.047457       2.079916                    0.999484      22.356231      63.094490       0.618836       0.480136      -1.012239      -0.063046      -0.031313      -0.026666       0.075275      -0.067980      -0.004397      -0.033894      -0.104674      -0.067215      -0.081186      -0.022350       0.103536              8.810183      11.613483       2.948935      -0.565987       6.141032       0.837149       8.676035          -0.000218
          358              C      -5.584656       5.903413      11.951291       0.157721      35.679396 0.37596872E+03  0.84781367E+04                                 9.585002                            6.550799       0.108631       2.056993                    0.999731      25.395511      70.259495       0.634584       0.428024      -1.062602       0.013013       0.064520      -0.019747       0.068718       0.021528      -0.037541       0.019720      -0.048511      -0.140292      -0.074176       0.018018       0.056158             12.593945       8.279469      -1.773883       5.042112      14.047563      -7.583660      15.454802           0.084006
          359              C      -6.285889       7.036750      10.246781      -0.155958      32.724457 0.43042288E+03  0.10083552E+05                                 8.828566                            6.879841       0.169716       2.020286                    0.999752      29.555904      84.533678       0.634009       0.412375      -1.067900      -0.003022      -0.051880      -0.001587       0.051992       0.004413       0.004055      -0.017853      -0.012263       0.034719      -0.018313      -0.006373       0.024686             10.180540       8.384085       1.684862       3.388287      12.193931      -2.226349       9.963604           0.066595
          360              C      -5.480903       7.909539      10.934720       0.146204      38.597731 0.40524546E+03  0.93030056E+04                                10.087160                            6.802527       0.031236       2.026447                    0.999696      25.812129      71.844225       0.623085       0.428207      -1.063431       0.010473      -0.046939       0.037566       0.061026      -0.038079      -0.002225      -0.028913       0.012643       0.143615      -0.067472       0.008531       0.058941             13.277052       8.954845       6.207847       0.694099      23.215399      -3.218128       7.660912           0.101567
          361              C      -5.078410       5.078707      13.138752       0.531169      24.085448 0.27086612E+03  0.57130115E+04                                 7.707701                            5.824413      -0.098732       2.014839                    0.999102      23.105867      64.950481       0.618322       0.469657      -1.022660       0.008708      -0.044180       0.034838       0.056934      -0.006506      -0.083012       0.025851       0.091458      -0.110242      -0.089623      -0.023609       0.113231              9.403654       6.502130      -0.953392       3.227142      10.762092      -4.140774      10.946741          -0.003129
          362              C      10.629366       7.974014       7.264983       0.590445      24.724783 0.24122816E+03  0.49373880E+04                                 7.820000                            5.479796       0.029949       2.072374                    0.999474      21.922738      60.496943       0.641069       0.466801      -1.025305       0.058411       0.009157      -0.025494       0.064386      -0.066714       0.045882      -0.028447      -0.108690      -0.110993      -0.088484      -0.029738       0.118223             10.064967      13.951057       3.253871      -4.235566       5.979813      -0.068970      10.264031          -0.000809
          363              C      -6.337765       5.802211      10.930338      -0.193735      31.725654 0.40319520E+03  0.93166223E+04                                 8.669559                            6.684569       0.177987       2.029965                    0.999764      29.386684      84.179580       0.637823       0.415588      -1.063086      -0.017615       0.020785      -0.050058       0.056992       0.000569      -0.005447      -0.009938      -0.028995       0.000807      -0.016659      -0.003109       0.019769             10.007114       8.529973       2.002580       3.413360      11.864933      -1.856161       9.626435           0.003792
          364              C      -4.850869       9.228578      10.840073       0.532115      23.649966 0.25874353E+03  0.54056022E+04                                 7.614708                            5.699148      -0.155258       1.999118                    0.999107      22.981120      64.698230       0.622802       0.470741      -1.020107       0.020468       0.044921      -0.023216       0.054551      -0.078315      -0.047668       0.014108       0.084032      -0.029589      -0.086347      -0.026475       0.112822              9.220304       6.892207       3.641207       0.910257      13.657966      -1.753861       7.110739          -0.004265
          365              C       8.958603       7.979093       9.267454      -0.149867      31.332547 0.40734494E+03  0.94045775E+04                                 8.581189                            6.667575       0.238156       2.052513                    0.999722      28.833374      81.647146       0.648223       0.409265      -1.070806      -0.036655      -0.002551       0.033927       0.050011      -0.006995       0.001166      -0.010480      -0.006127      -0.033864      -0.015941      -0.000659       0.016601             10.022758      13.710940       3.409124      -2.535282       6.525476       0.777621       9.831857           0.009447
          366              C       7.654538       7.500961       9.412053      -0.169078      34.065848 0.46700134E+03  0.11243689E+05                                 9.352360                            7.346568      -0.134646       1.928160                    0.998468      30.512200      90.500210       0.586993       0.433393      -1.047410       0.037961       0.030782       0.027498       0.056078      -0.001311       0.006920      -0.005894      -0.014786      -0.011095      -0.012037      -0.000354       0.012391             11.081976      15.302590       2.978935      -4.105592       7.025286       0.439984      10.918050           0.008488
          367              C       9.386126       7.665385       8.005503       0.122903      41.267184 0.40078428E+03  0.91355340E+04                                10.488569                            6.670236       0.154999       2.064146                    0.999644      25.643891      70.124554       0.645476       0.416297      -1.075603      -0.069904      -0.035857      -0.018978       0.080823       0.014608       0.045180       0.014850      -0.011335      -0.047276      -0.052917       0.002100       0.050817             15.141169      24.713606       5.891190      -9.632865       7.702778      -1.980798      13.007123           0.040692
          368              C       2.339862       6.636992       5.098195       0.630030      22.007169 0.21244634E+03  0.42244067E+04                                 7.250627                            5.176877       0.112827       2.108419                    0.999555      21.309960      58.506149       0.651136       0.473062      -1.018978       0.010703      -0.015152       0.068581       0.071046       0.002808      -0.010037       0.106584      -0.048697       0.008973      -0.095373      -0.024746       0.120119              9.131086       9.411612      -1.236561       2.165996       7.610862      -4.705905      10.370783          -0.000015
          369              C       2.059010       7.530002       3.901971       0.053537      42.282753 0.41592508E+03  0.95744427E+04                                10.573073                            6.767452       0.227226       2.073061                    0.999601      26.549859      73.096974       0.644379       0.412921      -1.077177      -0.083043       0.036503      -0.033914       0.096844       0.000680       0.011115      -0.015051       0.085633      -0.077756      -0.043699      -0.013583       0.057282             15.313262      11.309694      -3.955175       5.734820      13.480672     -11.094329      21.149419           0.000076
          370              C       2.098357       8.856868       2.125161      -0.178601      32.145953 0.41470138E+03  0.96183859E+04                                 8.685859                            6.730864       0.137170       2.005639                    0.999734      29.569674      83.953486       0.644617       0.409673      -1.070425       0.056420       0.003765       0.022574       0.060885       0.006381      -0.006056      -0.021682       0.018714      -0.009943      -0.027312       0.004500       0.022812             10.082114      11.585733      -1.102382       1.661082       7.721715      -4.330494      10.938895           0.000020
          371              C       0.801450       8.616540       2.453794       0.062643      41.791120 0.40779419E+03  0.93438444E+04                                10.494507                            6.702058       0.176267       2.058261                    0.999652      26.442112      72.702617       0.647165       0.413054      -1.076768       0.024856      -0.038539       0.075542       0.088372       0.004120      -0.008040      -0.048581      -0.020696       0.072009      -0.039239      -0.023114       0.062353             15.218380      22.557890      -6.083616       8.998041       9.407780      -5.661440      13.689468           0.000091
          372              C      -0.525872       9.069369       1.857873       0.612254      23.271289 0.22724955E+03  0.45809479E+04                                 7.469491                            5.314279       0.117546       2.100911                    0.999382      21.608998      59.118248       0.651984       0.466033      -1.026048      -0.057700       0.044210      -0.006693       0.072997       0.012676      -0.028908       0.070565      -0.157023       0.009906      -0.097207      -0.022538       0.119745              9.469886      12.960238      -1.821201       2.897766       6.298787      -3.294191       9.150633          -0.000004
          373              C       6.595599       4.083289      19.542716      -0.186958      32.562189 0.42495289E+03  0.99185414E+04                                 8.764563                            6.814175       0.188657       2.018149                    0.999744      29.857122      85.094394       0.640445       0.409748      -1.070156      -0.056649      -0.011860      -0.025966       0.063435       0.010251      -0.004009      -0.022608       0.028042       0.010311      -0.031656       0.006546       0.025110             10.147163      11.532036      -0.496827       1.987136       6.859169      -3.845954      12.050285           0.000017
          374              C      -9.790180       3.128287      19.474799      -0.160509      32.165610 0.42617805E+03  0.99511727E+04                                 8.730702                            6.823689       0.226158       2.043279                    0.999693      29.301575      83.442334       0.640242       0.409712      -1.070516      -0.039899       0.004767       0.023171       0.046385       0.007497      -0.002854       0.001955       0.006245       0.016253      -0.011444       0.004419       0.007026             10.086956      11.821432       1.224113      -4.308541      11.117670      -1.582962       7.321767           0.007526
          375              C     -10.731109       2.294722      20.103584      -0.171607      34.852707 0.48647362E+03  0.11818255E+05                                 9.473835                            7.491096      -0.099530       1.936307                    0.998540      30.716775      91.151911       0.582840       0.432576      -1.049188       0.003956       0.050340      -0.012842       0.052102       0.003174       0.008042       0.003684      -0.005403      -0.009346      -0.010265       0.000246       0.010019             11.133591      14.556168       1.384067      -5.229133      10.334126      -1.517667       8.510478           0.007302
          376              C     -10.698917      -0.259112      20.543952       0.588887      23.118283 0.23973840E+03  0.49250253E+04                                 7.496163                            5.515056       0.044704       2.076710                    0.999641      22.298822      62.711909       0.626674       0.475766      -1.015111      -0.021908      -0.067927       0.027257       0.076400       0.000718       0.048701       0.039961       0.067745       0.201261      -0.080619      -0.019836       0.100455              8.979455       9.748932       1.482884      -2.773207      10.741041      -2.150296       6.448392          -0.000062
          377              C      -8.752659       2.318745      19.027858       0.126056      40.772019 0.39256865E+03  0.89057458E+04                                10.400450                            6.603175       0.150088       2.064241                    0.999620      25.497319      69.652224       0.648232       0.416506      -1.075022      -0.037940      -0.065373       0.024194       0.079362       0.016296       0.017697      -0.009123      -0.085878       0.000805      -0.052929       0.006347       0.046582             14.963831      23.246039       4.007959     -10.967282       9.348088      -2.997753      12.297367           0.035077
          378              C      18.967132      12.494727       2.028762       0.091103      36.453927 0.43154099E+03  0.10071650E+05                                 9.686886                            6.999432       0.087422       2.034532                    0.999648      26.725571      75.199811       0.616443       0.425731      -1.064122      -0.067181      -0.028461       0.051908       0.089542      -0.003629      -0.030371       0.005101       0.069897       0.013259      -0.037775      -0.014690       0.052465             12.313299      11.337563       4.720934      -4.973667      15.747684      -5.444321       9.854649           0.039290
          379              C     -10.230239       1.022230      20.020330       0.090797      36.761769 0.41704244E+03  0.96522465E+04                                 9.718833                            6.871511       0.110821       2.045071                    0.999729      26.462398      74.193386       0.623308       0.424576      -1.064649       0.072338       0.029106      -0.044668       0.089862      -0.006461      -0.020597       0.006373       0.068289      -0.004001      -0.034804      -0.010261       0.045066             12.557963      12.721397       5.581366      -5.039048      15.980074      -4.923397       8.972418           0.035165
          380              C      -7.482586       2.574249      18.344301       0.580913      24.831120 0.24378903E+03  0.50001839E+04                                 7.827276                            5.497608       0.058817       2.080379                    0.999466      21.982316      60.613087       0.642347       0.464905      -1.026925       0.062613       0.012135      -0.024338       0.068264       0.002619       0.091389       0.016469       0.004815       0.174254      -0.085837      -0.032184       0.118020             10.080391      13.628021       1.304738      -5.675766       8.634451      -1.375547       7.978702          -0.000726
          381              C      19.351733      13.805160       1.402168       0.595173      22.796356 0.24253077E+03  0.49995399E+04                                 7.459613                            5.572350       0.047514       2.079934                    0.999484      22.356146      63.092665       0.618873       0.480110      -1.012259       0.013973       0.066025      -0.033384       0.075293       0.003988       0.054678       0.049630       0.061461       0.173950      -0.081305      -0.022410       0.103714              8.809937       9.029166       0.856564      -2.828821      10.391861      -2.362982       7.008785          -0.000207
          382              C      -9.051421       4.446264      13.940617       0.157695      35.677884 0.37596044E+03  0.84778653E+04                                 9.584503                            6.550594       0.108640       2.057000                    0.999731      25.395474      70.258008       0.634616       0.428007      -1.062617      -0.050873      -0.037704      -0.026630       0.068693       0.048359      -0.025228       0.037151      -0.022214      -0.014770      -0.074234       0.018043       0.056191             12.593023      16.879194      -1.264347       8.846756       9.026116      -2.201688      11.873758           0.083996
          383              C      16.088931       5.005339      12.713720      -0.155903      32.720625 0.43036558E+03  0.10081807E+05                                 8.827685                            6.879263       0.169869       2.020352                    0.999752      29.553886      84.524374       0.634056       0.412361      -1.067917       0.024182       0.036924       0.027471       0.051989      -0.001077       0.013680      -0.004265       0.026976      -0.035630      -0.018250      -0.006508       0.024758             10.179406      10.681476       1.155251       4.020496      11.792025      -1.331366       8.064717           0.066590
          384              C      15.970863       3.646835      12.867082       0.146185      38.596962 0.40524883E+03  0.93030541E+04                                10.086782                            6.802445       0.031244       2.026436                    0.999696      25.812385      71.843611       0.623107       0.428193      -1.063445       0.049320       0.004634       0.035678       0.061048      -0.043410       0.016056      -0.003033       0.083612       0.042431      -0.067493       0.008592       0.058901             13.276303      15.310609       8.592273       4.665961      16.663045       2.399217       7.855256           0.101555
          385              C      -7.861838       4.071861      14.830117       0.531186      24.085430 0.27086867E+03  0.57130675E+04                                 7.707688                            5.824461      -0.098914       2.014789                    0.999102      23.105591      64.949303       0.618318       0.469660      -1.022660       0.046376       0.005260       0.032608       0.056936       0.024916      -0.091136       0.014368       0.039404       0.119442      -0.089669      -0.023574       0.113243              9.403526      11.542911      -0.674246       5.446122       7.846802      -1.002397       8.820864          -0.003127
          386              C      16.518217      10.777008       4.075051       0.590441      24.724387 0.24122210E+03  0.49372516E+04                                 7.820032                            5.479807       0.030108       2.072429                    0.999474      21.922714      60.497543       0.641052       0.466815      -1.025294      -0.044591      -0.018911       0.042405       0.064375       0.004008       0.086448       0.028925      -0.009681       0.190047      -0.088496      -0.029817       0.118313             10.065002      13.102874       1.513098      -5.586940       8.865891      -1.980075       8.226242          -0.000798
          387              C      -9.586284       5.458181      13.384132      -0.193768      31.726701 0.40321811E+03  0.93172560E+04                                 8.669661                            6.684728       0.177875       2.029922                    0.999763      29.387319      84.181048       0.637822       0.415584      -1.063091      -0.044799       0.023340      -0.026371       0.056984       0.006183       0.008879       0.010332       0.019686      -0.016187      -0.016729      -0.003153       0.019882             10.007159      10.202260       1.269426       3.672828      12.065490      -1.489292       7.753726           0.003794
          388              C      15.061769       2.525117      12.619950       0.532067      23.649583 0.25874165E+03  0.54054240E+04                                 7.613934                            5.698661      -0.155422       1.999068                    0.999106      22.980313      64.690084       0.622920       0.470664      -1.020173      -0.046943      -0.026160      -0.009217       0.054525      -0.029060      -0.046206       0.016179       0.054656       0.278576      -0.086402      -0.026485       0.112887              9.219230      10.538996       3.942993       2.573945      11.404762       0.599236       5.713932          -0.004263
          389              C      18.707747      10.405114       2.707937      -0.149844      31.331166 0.40732248E+03  0.94038937E+04                                 8.580883                            6.667364       0.238190       2.052529                    0.999722      28.832149      81.641946       0.648240       0.409262      -1.070812       0.041122      -0.000615      -0.028467       0.050018       0.008057       0.008797       0.000283       0.011177       0.034044      -0.016082      -0.000689       0.016772             10.022410      11.380575       1.361800      -4.668401      10.585222      -2.239043       8.101433           0.009490
          390              C      19.485890      11.255121       1.919217      -0.169100      34.066047 0.46700377E+03  0.11243821E+05                                 9.352662                            7.346798      -0.134393       1.928244                    0.998467      30.512079      90.501688       0.586956       0.433418      -1.047389      -0.004700      -0.054300       0.013234       0.056087       0.003598       0.011743       0.000924      -0.000560       0.002383      -0.012051      -0.000557       0.012608             11.082354      13.372826       1.459904      -5.770801      10.138984      -1.914653       9.735251           0.008516
          391              C      17.682748      11.141293       3.238132       0.122893      41.266608 0.40077715E+03  0.91353216E+04                                10.488430                            6.670139       0.155091       2.064169                    0.999645      25.643993      70.124409       0.645486       0.416292      -1.075607       0.024705       0.067799      -0.036376       0.080810       0.005825       0.023416      -0.015932      -0.085087      -0.023218      -0.052924       0.002168       0.050756             15.140973      21.748459       5.183750     -11.251580      10.185488      -4.270119      13.488973           0.040764
          392              C       9.198364       4.178161      19.987467       0.630011      22.006831 0.21244235E+03  0.42242852E+04                                 7.250374                            5.176700       0.112838       2.108423                    0.999555      21.309821      58.504465       0.651175       0.473038      -1.018996       0.059589      -0.034538       0.017508       0.071065      -0.024055      -0.044149       0.058335      -0.155232      -0.036464      -0.095321      -0.024805       0.120125              9.130766      11.705439      -0.703503       3.410117       5.709897      -2.946014       9.976961          -0.000007
          393              C       7.894296       4.405837      19.242565       0.053497      42.282912 0.41592757E+03  0.95744701E+04                                10.572923                            6.767355       0.227146       2.073026                    0.999601      26.550003      73.096154       0.644403       0.412906      -1.077191      -0.017198       0.034386      -0.088839       0.096802       0.013928      -0.008907      -0.043328       0.002731       0.080048      -0.043708      -0.013554       0.057262             15.313094      22.527567      -3.797899      10.405334       7.649375      -4.489106      15.762340           0.000081
          394              C       5.804926       4.528525      18.508618      -0.178632      32.146288 0.41471072E+03  0.96186374E+04                                 8.685782                            6.730837       0.137099       2.005612                    0.999734      29.570337      83.954968       0.644635       0.409661      -1.070435      -0.002157      -0.042153       0.043889       0.060892       0.010871      -0.000093      -0.013232       0.037479      -0.003449      -0.027356       0.004504       0.022852             10.081964      12.379015      -0.540273       2.309285       6.530172      -3.413415      11.336706           0.000013
          395              C       6.618844       5.110372      17.588445       0.062651      41.790429 0.40779726E+03  0.93439421E+04                                10.494404                            6.702120       0.176156       2.058229                    0.999652      26.442247      72.703345       0.647156       0.413058      -1.076764       0.071556      -0.029656       0.042520       0.088361       0.001275       0.022385      -0.005528       0.093154      -0.057834      -0.039260      -0.023095       0.062355             15.217970      11.271710      -2.846463       6.259237      10.472502      -9.533834      23.909698           0.000086
          396              C       6.361245       5.778228      16.243240       0.612269      23.271781 0.22725796E+03  0.45811492E+04                                 7.469566                            5.314375       0.117569       2.100918                    0.999384      21.609056      59.118163       0.651980       0.466033      -1.026050      -0.007113       0.001609      -0.072656       0.073021       0.002048      -0.012213       0.094178      -0.088079      -0.119112      -0.097219      -0.022495       0.119715              9.469904       9.326491      -0.768111       2.022362       6.626300      -4.532219      12.456922          -0.000012
          397              C      10.595393      20.228345       2.366158      -0.186944      32.564413 0.42496024E+03  0.99189826E+04                                 8.765630                            6.814626       0.188806       2.018202                    0.999744      29.857919      85.104175       0.640354       0.409795      -1.070101       0.007692      -0.057420       0.025937       0.063474      -0.000851       0.020117       0.011477      -0.034793       0.010481      -0.031843       0.006514       0.025329             10.148664       7.691714      -1.854885       4.289522      10.701729      -0.591034      12.052551           0.000018
          398              C      15.156875       4.461334       2.434076      -0.160525      32.165295 0.42617255E+03  0.99510442E+04                                 8.730679                            6.823673       0.226057       2.043242                    0.999693      29.302391      83.445538       0.640237       0.409715      -1.070510       0.017791      -0.036033      -0.023177       0.046391       0.003877      -0.002676       0.002219      -0.014266       0.016253      -0.011418       0.004214       0.007205             10.086843      10.426745       0.730914       0.056264      12.512301       4.589502       7.321483           0.007513
          399              C      14.684612       3.296353       1.805291      -0.171649      34.850557 0.48644029E+03  0.11816909E+05                                 9.472260                            7.489912      -0.099634       1.936272                    0.998539      30.715566      91.137854       0.583011       0.432469      -1.049283       0.046196       0.020496       0.012842       0.052145       0.004188      -0.000608      -0.008615       0.000196      -0.009315      -0.010126       0.000323       0.009803             11.131613       9.931658      -0.250429      -0.312094      14.954345       5.434789       8.508835           0.007294
          400              C      12.266094       2.475427       1.364923       0.588868      23.119145 0.23975251E+03  0.49253688E+04                                 7.496221                            5.515143       0.044820       2.076740                    0.999640      22.299225      62.712589       0.626684       0.475753      -1.015122      -0.056746      -0.043339      -0.027281       0.076437      -0.020750      -0.021365      -0.059084      -0.053593       0.201343      -0.080558      -0.019779       0.100338              8.979508       9.698746       1.465097       1.102979      10.791307       3.331368       6.448472          -0.000066
          401              C      14.047799       5.169684       2.881017       0.126069      40.772935 0.39258344E+03  0.89061887E+04                                10.400635                            6.603353       0.150191       2.064264                    0.999619      25.497837      69.654660       0.648213       0.416513      -1.075014      -0.048978      -0.057554      -0.024204       0.079355       0.039662       0.014554      -0.013567       0.046268       0.000738      -0.052887       0.006285       0.046602             14.963915       8.373461      -1.250533      -0.829502      24.221092      11.339109      12.297191           0.035048
          402              C      -3.486281       9.398413      19.880113       0.091085      36.452628 0.43153570E+03  0.10071386E+05                                 9.686268                            6.999124       0.087410       2.034523                    0.999647      26.725456      75.196292       0.616498       0.425698      -1.064154      -0.004421      -0.072811      -0.051927       0.089540      -0.024803      -0.014855       0.027057      -0.049839       0.013240      -0.037768      -0.014787       0.052555             12.312358      12.289507       5.057241       3.474800      14.793616       6.503344       9.853952           0.039291
          403              C      13.317939       3.344420       1.888545       0.090869      36.757482 0.41699402E+03  0.96507274E+04                                 9.717713                            6.870842       0.110951       2.045126                    0.999730      26.460777      74.184337       0.623382       0.424543      -1.064683       0.003342       0.077924       0.044669       0.089882      -0.026467      -0.012785       0.017432      -0.044944      -0.003961      -0.034738      -0.010362       0.045101             12.556382      12.108434       5.364263       2.961701      16.589395       6.391032       8.971315           0.035139
          404              C      13.865347       6.452302       3.564574       0.580869      24.830974 0.24378996E+03  0.50001885E+04                                 7.827064                            5.497491       0.058622       2.080315                    0.999465      21.982565      60.612922       0.642378       0.464884      -1.026941      -0.009449       0.063075       0.024372       0.068277       0.000524       0.015000      -0.091563      -0.007087       0.174336      -0.085754      -0.032217       0.117971             10.080050       8.369060      -0.554503      -0.595000      13.892792       5.809330       7.978298          -0.000733
          405              C      -2.378982      10.197838      20.506707       0.595171      22.797116 0.24254482E+03  0.49998636E+04                                 7.459585                            5.572395       0.047472       2.079918                    0.999484      22.356124      63.091240       0.618895       0.480090      -1.012277       0.057583       0.035193       0.033397       0.075298      -0.016207      -0.028497      -0.067970      -0.052846       0.173877      -0.081206      -0.022378       0.103583              8.809866       9.701920       1.094382       1.284986       9.718890       3.454633       7.008788          -0.000208
          406              C      16.153300       5.597269       7.968258       0.157692      35.677753 0.37595933E+03  0.84778096E+04                                 9.584420                            6.550562       0.108720       2.057021                    0.999731      25.395264      70.256644       0.634623       0.428004      -1.062622      -0.018594      -0.060544       0.026617       0.068701       0.044590      -0.043372       0.011518      -0.043464      -0.014814      -0.074220       0.018104       0.056116             12.592892      10.693494      -3.451319       5.024773      15.211472      -7.606728      11.873710           0.083991
          407              C      17.244495       4.188179       9.195155      -0.155945      32.720140 0.43035905E+03  0.10081511E+05                                 8.827239                            6.878950       0.169701       2.020297                    0.999752      29.553597      84.520084       0.634113       0.412330      -1.067948       0.026783       0.035134      -0.027491       0.052033      -0.009301       0.008692      -0.011314      -0.019655      -0.035654      -0.018288      -0.006403       0.024692             10.178881      10.941998       1.247655       2.595161      11.530376      -3.346509       8.064271           0.066590
          408              C      16.003037       3.624031       9.041793       0.146255      38.595144 0.40522195E+03  0.93022717E+04                                10.086529                            6.802248       0.031267       2.026450                    0.999696      25.811247      71.839530       0.623113       0.428197      -1.063444      -0.012045       0.048039      -0.035664       0.061031      -0.060023       0.008273      -0.014016      -0.010476       0.042367      -0.067455       0.008588       0.058867             13.276016      11.112061       7.107896      -0.706705      20.860961      -5.198680       7.855025           0.101553
          409              C      15.403774       6.594004       7.078758       0.531191      24.084155 0.27085098E+03  0.57125672E+04                                 7.707216                            5.824127      -0.098898       2.014800                    0.999103      23.104836      64.945197       0.618362       0.469637      -1.022679      -0.010513       0.045464      -0.032603       0.056925       0.006972      -0.043867       0.081228      -0.061917       0.119419      -0.089651      -0.023656       0.113308              9.402909       8.680894      -1.685796       2.760280      10.707529      -4.800116       8.820305          -0.003132
          410              C      -4.289495       6.516946      17.833824       0.590466      24.724277 0.24122539E+03  0.49372862E+04                                 7.819696                            5.479644       0.029907       2.072364                    0.999474      21.922628      60.495122       0.641103       0.466781      -1.025323      -0.002961      -0.048324      -0.042381       0.064344       0.006157       0.001593      -0.091067       0.002504       0.190032      -0.088436      -0.029801       0.118237             10.064451       8.385309      -0.154687       0.004528      13.582259       5.926994       8.225785          -0.000796
          411              C      17.285638       5.430307       8.524743      -0.193765      31.725421 0.40319515E+03  0.93165447E+04                                 8.669251                            6.684402       0.178038       2.029975                    0.999764      29.386554      84.176623       0.637860       0.415567      -1.063108       0.036956      -0.034423       0.026369       0.056974      -0.001395      -0.006679      -0.011661      -0.023101      -0.016188      -0.016582      -0.003179       0.019761             10.006689      11.060236       1.572961       2.628262      11.206499      -2.966091       7.753332           0.003791
          412              C      15.248501       2.393030       9.288925       0.532076      23.649145 0.25873498E+03  0.54053033E+04                                 7.614068                            5.698741      -0.155297       1.999106                    0.999106      22.980710      64.693408       0.622884       0.470689      -1.020149      -0.009076      -0.053020       0.009219       0.054576      -0.039764      -0.030573       0.038284      -0.005954       0.278527      -0.086385      -0.026510       0.112895              9.219404       8.830482       3.338967       0.293023      13.113720      -2.626504       5.714011          -0.004262
          413              C      -5.369938       8.457319      19.200938      -0.149857      31.330869 0.40731815E+03  0.94038259E+04                                 8.580923                            6.667388       0.238014       2.052473                    0.999722      28.833223      81.646752       0.648226       0.409269      -1.070801      -0.014276       0.038562       0.028454       0.050004       0.002758       0.002755      -0.008243      -0.018835       0.033995      -0.016100      -0.000536       0.016636             10.022385       9.817944       0.809337       0.554966      12.147965       5.147569       8.101246           0.009494
          414              C      -4.827910       9.474308      19.989658      -0.169065      34.063807 0.46696816E+03  0.11242530E+05                                 9.351409                            7.345855      -0.134662       1.928157                    0.998467      30.511081      90.491235       0.587084       0.433340      -1.047457      -0.049611      -0.022569      -0.013225       0.056085       0.002951       0.003188      -0.011161      -0.004100       0.002351      -0.011936      -0.000455       0.012391             11.080759       9.579378       0.119167      -0.118331      13.929129       6.077984       9.733771           0.008517
          415              C      -4.334206       7.736320      18.670743       0.122846      41.268546 0.40081070E+03  0.91362757E+04                                10.488637                            6.670398       0.155059       2.064158                    0.999644      25.645135      70.128207       0.645477       0.416290      -1.075609       0.055693       0.045897       0.036378       0.080819       0.031277       0.022861      -0.016737       0.058911      -0.023225      -0.052931       0.002128       0.050802             15.140998       8.212323       0.397936       0.275421      23.721769      12.031267      13.488903           0.040767
          416              C       9.817254      22.713874       1.921408       0.630096      22.006655 0.21243511E+03  0.42241393E+04                                 7.250604                            5.176777       0.112747       2.108410                    0.999556      21.308937      58.503570       0.651134       0.473068      -1.018971      -0.052440       0.044635      -0.017551       0.071065       0.030099      -0.069599       0.022331       0.150969      -0.036450      -0.095416      -0.024605       0.120021              9.131273       6.818739      -2.431770       3.914597      10.597716      -2.233489       9.977365          -0.000007
          417              C      10.466603      21.560290       2.666310       0.053527      42.293154 0.41601399E+03  0.95769408E+04                                10.574579                            6.768026       0.227148       2.073029                    0.999602      26.550027      73.097654       0.644377       0.412902      -1.077196       0.038130      -0.004809       0.088830       0.096788       0.009954       0.037947       0.022924      -0.019660       0.079982      -0.043778      -0.013564       0.057342             15.316207      11.692082      -7.631543       7.702748      18.491129      -8.315660      15.765409           0.000083
          418              C      11.278734      19.631320       3.400257      -0.178632      32.146305 0.41468961E+03  0.96183025E+04                                 8.686629                            6.731191       0.137105       2.005605                    0.999734      29.572206      83.968854       0.644524       0.409724      -1.070362      -0.039018      -0.016085      -0.043882       0.060883      -0.003361       0.012578       0.004652      -0.042883      -0.003405      -0.027511       0.004580       0.022931             10.083221       7.520549      -2.258826       3.988731      11.391196      -1.039726      11.337919           0.000021
          419              C      11.556014      20.592655       4.320430       0.062637      41.793037 0.40779272E+03  0.93439840E+04                                10.495520                            6.702444       0.176096       2.058208                    0.999653      26.443217      72.710946       0.647076       0.413103      -1.076716      -0.051815       0.057573      -0.042544       0.088371      -0.028303       0.012734      -0.019229      -0.074050      -0.057850      -0.039308      -0.023052       0.062360             15.220405      12.352732      -2.465479      11.077452       9.394900      -2.723674      23.913584           0.000094
          420              C      12.271559      20.572429       5.665635       0.612221      23.272741 0.22726266E+03  0.45813291E+04                                 7.470125                            5.314624       0.117567       2.100911                    0.999383      21.609827      59.123411       0.651920       0.466067      -1.026018       0.003880      -0.006152       0.072618       0.072981       0.029284      -0.092794      -0.019806       0.066011      -0.119062      -0.097135      -0.022530       0.119665              9.470944       7.410178      -1.446147       4.948123       8.544175      -0.396050      12.458480          -0.000002
          421              C      -2.191231      -7.197118      18.881068      -0.186892      32.562431 0.42491284E+03  0.99177276E+04                                 8.765531                            6.814361       0.188736       2.018187                    0.999744      29.858239      85.108035       0.640342       0.409809      -1.070078       0.045671       0.019670       0.039402       0.063445      -0.007064       0.017722       0.008027      -0.039466      -0.019953      -0.031914       0.006625       0.025290             10.148609       8.804742      -2.599186       4.314170      11.197887      -0.555770      10.443199           0.000022
          422              C      12.720559      13.773617       9.799840      -0.160507      32.164972 0.42617035E+03  0.99509747E+04                                 8.730659                            6.823699       0.226132       2.043270                    0.999693      29.301781      83.443576       0.640230       0.409721      -1.070508      -0.007881       0.028996       0.035374       0.046414      -0.000967       0.000362       0.006524       0.000266      -0.025741      -0.011361       0.004244       0.007117             10.086783       5.486075       1.184163      -1.698925      14.341588       2.107178      10.432687           0.007510
          423              C      12.913761      15.135919      10.086846      -0.171613      34.850915 0.48644573E+03  0.11817197E+05                                 9.472735                            7.490284      -0.099651       1.936274                    0.998541      30.715810      91.142258       0.582952       0.432507      -1.049249      -0.014577      -0.042841       0.025875       0.052128       0.006624       0.002857      -0.003642       0.011211      -0.006312      -0.010163       0.000329       0.009834             11.132146       6.007029       0.718808      -1.354917      15.546702       3.960330      11.842708           0.007293
          424              C      13.747358      17.077531       8.586088       0.588820      23.119462 0.23975425E+03  0.49254501E+04                                 7.496504                            5.515300       0.044692       2.076703                    0.999640      22.299664      62.715648       0.626647       0.475777      -1.015101       0.017071       0.071371      -0.021312       0.076417      -0.032158       0.032246       0.016690       0.151486      -0.068512      -0.080626      -0.019731       0.100356              8.979871       5.070449       1.407892      -0.819747      13.187172       0.612324       8.681993          -0.000063
          425              C      13.121250      13.566160       8.485307       0.126082      40.772226 0.39257957E+03  0.89060806E+04                                10.400529                            6.603332       0.150233       2.064283                    0.999619      25.497694      69.654229       0.648212       0.416514      -1.075013       0.023708       0.075429      -0.006732       0.079353       0.014738      -0.004102      -0.039958      -0.004673      -0.089197      -0.052829       0.006267       0.046563             14.963730       5.840576      -0.351313      -1.344254      24.216022      10.610635      14.834593           0.035053
          426              C      -4.924599      -3.450526      13.636084       0.091075      36.452856 0.43153250E+03  0.10071276E+05                                 9.686236                            6.999027       0.087329       2.034501                    0.999648      26.725447      75.195745       0.616513       0.425690      -1.064161      -0.006593       0.080603       0.038424       0.089536      -0.014677      -0.004283       0.041988      -0.018176       0.038781      -0.037796      -0.014767       0.052563             12.312395       5.913872       1.744112      -1.040915      22.667117       0.117219       8.356195           0.039293
          427              C      13.414631      15.700055       8.943203       0.090897      36.759477 0.41701143E+03  0.96513643E+04                                 9.718566                            6.871338       0.110903       2.045110                    0.999730      26.461281      74.189994       0.623303       0.424586      -1.064641      -0.001338      -0.079318      -0.042283       0.089894      -0.009489       0.000621       0.036411      -0.007641       0.054752      -0.034797      -0.010395       0.045192             12.557540       6.167169       2.962201      -0.851160      22.960093       0.999013       8.545357           0.035148
          428              C      13.135550      12.402441       7.595807       0.580859      24.831548 0.24379793E+03  0.50003567E+04                                 7.827029                            5.497484       0.058653       2.080328                    0.999465      21.982535      60.611437       0.642401       0.464868      -1.026958      -0.006693      -0.051646      -0.044128       0.068260      -0.018214       0.055028      -0.034984       0.153240      -0.092005      -0.085773      -0.032227       0.118000             10.080004       5.013592       0.207199      -1.525018      14.493493       4.493916      10.732926          -0.000735
          429              C      -5.158940      -4.867213      14.078643       0.595163      22.797467 0.24254751E+03  0.49999882E+04                                 7.459972                            5.572638       0.047626       2.079959                    0.999484      22.356721      63.095634       0.618839       0.480127      -1.012246      -0.008504      -0.069882       0.026722       0.075299      -0.019995       0.030594       0.015583       0.166888      -0.067309      -0.081285      -0.022316       0.103600              8.810360       4.895631       0.573845      -0.977947      12.859179       0.254488       8.676270          -0.000207
          430              C      16.371566       9.351519       9.957584       0.157696      35.677078 0.37595434E+03  0.84776619E+04                                 9.584229                            6.550458       0.108621       2.056995                    0.999731      25.395265      70.256308       0.634637       0.427996      -1.062628       0.056461       0.033761       0.019775       0.068693       0.031985      -0.031054       0.028914       0.010674      -0.140328      -0.074210       0.018063       0.056147             12.592634      14.519980       0.433111       8.829364       7.804873      -2.225637      15.453047           0.083986
          431              C      -9.158749       9.068196      11.662094      -0.155909      32.721529 0.43038182E+03  0.10082238E+05                                 8.827704                            6.879294       0.169823       2.020334                    0.999752      29.553944      84.523539       0.634071       0.412349      -1.067929      -0.047923      -0.020156       0.001574       0.052013       0.007291       0.018332       0.002298       0.004014       0.034709      -0.018346      -0.006527       0.024873             10.179420      10.710455       2.507580       3.227879       9.865419      -2.452055       9.962387           0.066595
          432              C      -8.604209      10.118059      10.974155       0.146217      38.596914 0.40524332E+03  0.93028941E+04                                10.086786                            6.802383       0.031248       2.026443                    0.999696      25.812022      71.842429       0.623112       0.428191      -1.063446      -0.047757      -0.005746      -0.037593       0.061049      -0.033567       0.026577       0.011866       0.038016       0.143582      -0.067500       0.008532       0.058968             13.276349      17.727977       9.309412       3.265031      14.440572       0.418123       7.660499           0.101551
          433              C      15.425262       9.553892       8.770123       0.531168      24.086018 0.27087573E+03  0.57132061E+04                                 7.707598                            5.824390      -0.098961       2.014768                    0.999102      23.105545      64.947345       0.618350       0.469637      -1.022682      -0.044583      -0.006566      -0.034817       0.056947      -0.033811      -0.051988       0.069733      -0.062950      -0.110238      -0.089625      -0.023653       0.113278              9.403440      10.887718       0.597312       4.979452       6.376118      -1.662281      10.946482          -0.003130
          434              C      -4.969300       0.030495      14.643892       0.590417      24.724864 0.24122967E+03  0.49374203E+04                                 7.819921                            5.479753       0.029894       2.072357                    0.999474      21.923160      60.497863       0.641083       0.466791      -1.025312      -0.010834       0.058104       0.025462       0.064357      -0.017743       0.042170      -0.033684       0.168443      -0.111017      -0.088414      -0.029856       0.118270             10.064818       4.820256       0.025769      -1.346762      15.110426       4.016103      10.263771          -0.000796
          435              C      16.527199       8.607765      10.978537      -0.193764      31.726266 0.40320854E+03  0.93169811E+04                                 8.669576                            6.684635       0.177928       2.029938                    0.999763      29.387158      84.180387       0.637828       0.415582      -1.063092       0.025442      -0.009695       0.050056       0.056982       0.009565       0.007649       0.008597       0.021780       0.000783      -0.016721      -0.003165       0.019886             10.007072      10.235602       2.605655       2.887654      10.159265      -2.599456       9.626350           0.003791
          436              C      -7.570612      11.151738      11.068802       0.532045      23.650490 0.25875302E+03  0.54058165E+04                                 7.614596                            5.699116      -0.155152       1.999141                    0.999106      22.981517      64.698132       0.622830       0.470718      -1.020125       0.035523       0.034238       0.023197       0.054518      -0.087366      -0.029098       0.040355       0.033056      -0.029519      -0.086450      -0.026406       0.112856              9.220064      10.617208       4.958081       1.956829       9.932340      -0.273682       7.110642          -0.004260
          437              C      -4.407624      -1.543062      12.641421      -0.149833      31.330129 0.40730535E+03  0.94034284E+04                                 8.580699                            6.667224       0.238004       2.052469                    0.999722      28.832832      81.644406       0.648244       0.409262      -1.070809       0.009808      -0.035408      -0.033919       0.050004      -0.003516       0.010350       0.002502       0.013533      -0.033854      -0.016038      -0.000591       0.016629             10.022112       5.180781       0.393392      -1.578151      15.054191       2.130746       9.831366           0.009491
          438              C      -4.423730      -2.931927      12.496822      -0.169077      34.063131 0.46695730E+03  0.11242153E+05                                 9.351145                            7.345665      -0.134407       1.928241                    0.998467      30.510513      90.487747       0.587107       0.433328      -1.047469       0.016360       0.046056      -0.027502       0.056081       0.003623       0.008008      -0.004377       0.013137      -0.011124      -0.011956      -0.000554       0.012509             11.080433       6.071792      -0.284279      -1.783138      16.252798       3.723433      10.916711           0.008514
          439              C      -4.845880      -1.244533      13.903372       0.122838      41.268821 0.40080782E+03  0.91361824E+04                                10.488649                            6.670331       0.155008       2.064142                    0.999644      25.645097      70.127722       0.645487       0.416284      -1.075614      -0.010493      -0.077850       0.018970       0.080812       0.014933       0.001105      -0.047501      -0.009478      -0.047270      -0.052900       0.002152       0.050748             15.141160       5.890033      -0.763770      -1.343344      26.526479       9.741980      13.006969           0.040768
          440              C      -3.466692      -8.230563      16.810680       0.630000      22.007873 0.21245085E+03  0.42245075E+04                                 7.250628                            5.176809       0.112935       2.108455                    0.999556      21.310004      58.505836       0.651166       0.473039      -1.018993      -0.017831       0.005042      -0.068578       0.071037       0.017499      -0.103771      -0.025973       0.034404       0.008991      -0.095281      -0.024768       0.120049              9.131257       8.588573      -1.527610       5.159080       8.434164      -0.473392      10.371032          -0.000005
          441              C      -2.531120      -8.197664      18.006904       0.053486      42.295844 0.41604456E+03  0.95778610E+04                                10.575151                            6.768393       0.227030       2.072990                    0.999601      26.550952      73.102037       0.644340       0.412917      -1.077182       0.062085      -0.066103       0.033902       0.096817      -0.026384       0.017940      -0.005365      -0.067429      -0.077817      -0.043760      -0.013500       0.057261             15.316947      15.729426      -2.394291      12.374911       9.066889      -1.708717      21.154525           0.000086
          442              C      -1.293230      -7.718250      19.783714      -0.178639      32.145130 0.41467016E+03  0.96177232E+04                                 8.686420                            6.731020       0.137274       2.005659                    0.999734      29.571478      83.965789       0.644535       0.409723      -1.070365      -0.015238       0.054473      -0.022548       0.060892      -0.000936       0.018557       0.013097      -0.022642      -0.009915      -0.027507       0.004498       0.023009             10.083023       8.844842      -2.071926       4.637350      10.464257      -0.122572      10.939970           0.000017
          443              C      -1.087520      -9.021102      19.455081       0.062656      41.793275 0.40778679E+03  0.93438001E+04                                10.495542                            6.702370       0.176153       2.058227                    0.999652      26.442914      72.709568       0.647084       0.413100      -1.076719      -0.044598       0.010603      -0.075550       0.088369       0.009676       0.043159       0.023815       0.010925       0.072038      -0.039303      -0.023095       0.062397             15.220601      14.695006      -8.866014       8.338517      17.275509      -6.597446      13.691290           0.000095
          444              C      -0.218144     -10.121562      20.051002       0.612235      23.271761 0.22725020E+03  0.45810189E+04                                 7.469918                            5.314469       0.117562       2.100911                    0.999383      21.609644      59.122693       0.651931       0.466065      -1.026018       0.060923      -0.039682       0.006729       0.073018       0.059201      -0.076096       0.003818       0.106212       0.009874      -0.097227      -0.022440       0.119667              9.470694       8.184529      -3.510535       4.072269      11.076256      -1.634407       9.151299          -0.000002
          445              O      12.420060      14.046871      13.590075      -0.528866      33.173552 0.43445793E+03  0.99023108E+04                                 8.164426                            6.405159       0.642436       2.284338                    0.998203      26.041101      66.650584       0.758881       0.354114      -1.142906      -0.013103      -0.014953      -0.043073       0.047440       0.020702       0.016817      -0.015229       0.060452       0.121923      -0.060779       0.012359       0.048421              9.972117      12.903274       5.929303       0.978416      11.269270       1.369003       5.743808          -0.000020
          446              O      10.280610      14.345390      13.817927      -0.534939      29.197947 0.40264242E+03  0.90059399E+04                                 7.413458                            6.106731       0.483808       2.215711                    0.998832      26.306845      66.738690       0.788438       0.347320      -1.148250      -0.007906      -0.033564      -0.036626       0.050304      -0.042666      -0.000530      -0.020446       0.042739       0.100639      -0.067613       0.023282       0.044330              8.355153       7.547648      -2.435156      -0.660007      12.820763       0.965260       4.697048           0.000086
          447              O      15.403238      -2.264692      12.302491      -0.525110      32.114514 0.47038299E+03  0.10946751E+05                                 8.023588                            6.690297       0.368278       2.182394                    0.997200      26.778819      69.474669       0.737568       0.356837      -1.139620       0.020839       0.010418      -0.010085       0.025388       0.042179      -0.039703       0.047384       0.033830      -0.005365      -0.088374       0.038553       0.049821              9.269723      13.958061      -2.637247      -3.419066       6.314595       0.686349       7.536514           0.009416
          448              O      20.566163      -3.283095       9.151775      -0.511533      28.570054 0.40850640E+03  0.91679631E+04                                 7.313036                            6.167672       0.574297       2.260415                    0.998390      25.948632      65.888777       0.781551       0.349201      -1.146978      -0.012432      -0.004523       0.025624       0.028838       0.048040       0.012840      -0.013288      -0.055968       0.090607      -0.073736       0.030648       0.043089              7.831012       7.244310       0.652524      -2.256474       6.912664      -2.562314       9.336061           0.002805
          449              O      -7.093151      14.157285      12.281896      -0.498515      30.227085 0.42885099E+03  0.97645563E+04                                 7.715781                            6.394888       0.343437       2.186095                    0.996908      26.200460      67.513840       0.752262       0.357594      -1.137578       0.002433       0.025180       0.005666       0.025924       0.023780       0.058146      -0.010659      -0.095749       0.046221      -0.093258       0.043933       0.049325              8.840128       8.279348      -3.875559       1.880447      10.696784      -3.147669       7.544251           0.004557
          450              O     -11.879000      15.495691      13.584379      -0.537201      29.252523 0.43502320E+03  0.99131173E+04                                 7.423522                            6.362044       0.550196       2.241335                    0.998392      26.551496      67.831237       0.770364       0.348909      -1.147758       0.013635       0.003305      -0.020364       0.024729       0.042812       0.006986      -0.024815      -0.067756       0.116983      -0.076693       0.019004       0.057690              7.881427       7.296901       0.727379      -1.855475       7.184606      -2.686766       9.162774           0.003293
          451              O      21.312468      -4.999684      10.290818      -0.607288      50.034985 0.72427044E+03  0.18791116E+05                                10.924793                            8.472967      -0.171601       1.982460                    0.993060      29.276676      80.413411       0.635116       0.371708      -1.127123      -0.023448       0.028204      -0.011456       0.038425      -0.012055       0.045334       0.040727      -0.013643      -0.076157      -0.075071       0.024793       0.050278             13.836034      17.053708      -7.668374       1.042779      15.827966      -0.781408       8.626429           0.002319
          452              O     -12.685232      17.143088      12.392098      -0.582658      46.578422 0.67075487E+03  0.17106012E+05                                10.444464                            8.184214      -0.217210       1.976095                    0.992950      28.753413      78.812645       0.641357       0.374474      -1.122791       0.027926      -0.028588       0.006017       0.040415       0.000600       0.040569       0.050305      -0.024721      -0.025797      -0.066606       0.000779       0.065827             12.967225      16.888350      -6.731521       1.513188      13.696325      -1.253972       8.317000           0.001933
          453              O      16.218760      -1.504504      10.360488      -0.497359      32.501182 0.44328693E+03  0.10155255E+05                                 8.099430                            6.474912       0.371747       2.196890                    0.996932      26.124667      67.051899       0.753852       0.354661      -1.142379       0.004807      -0.015750       0.004172       0.016988       0.035290       0.044591      -0.014499      -0.095889       0.109029      -0.094505       0.041359       0.053146              9.678967       8.551844      -4.179508       2.555962      11.464438      -4.663152       9.020620           0.008607
          454              O      18.369120      -3.052364      10.577167      -0.088414      21.613653 0.27602806E+03  0.56117158E+04                                 6.159017                            5.070439       0.245331       2.209629                    0.999103      21.554890      51.947898       0.862570       0.349276      -1.147894      -0.007479      -0.096734       0.114897       0.150382      -0.057896      -0.041456       0.019629       0.101367      -0.144042      -0.061065      -0.052876       0.113941              7.346233      10.879334      -3.721537      -1.428915       6.299311       0.037218       4.860054          -0.002531
          455              O      -6.462951      15.231802      10.445275      -0.523087      34.380812 0.47247712E+03  0.10995027E+05                                 8.413510                            6.686377       0.405780       2.202709                    0.996630      26.511062      68.520202       0.741751       0.354840      -1.142536      -0.011162       0.000455       0.018713       0.021793       0.050046      -0.033770       0.037551       0.032634       0.068831      -0.087084       0.038206       0.048877             10.179496      15.649762      -2.219504      -5.242010       6.344588       0.478195       8.544138           0.012955
          456              O      13.461970      -3.286881      10.123653      -0.439373      27.006921 0.42341710E+03  0.96377722E+04                                 7.215123                            6.472188       0.348557       2.185353                    0.996589      26.089660      67.850901       0.725325       0.370992      -1.123934      -0.002761      -0.018699      -0.007879       0.020478      -0.024282       0.024815      -0.051569       0.105226       0.002218      -0.084757       0.007085       0.077671              7.745691       7.260879       2.404533      -1.608777       9.177227      -1.311365       6.798969           0.050500
          457              O      12.479016      -3.281676      12.111883      -0.549619      30.823986 0.50463589E+03  0.11941703E+05                                 7.760674                            6.892829       0.350958       2.161502                    0.996576      27.553684      71.880335       0.733111       0.353060      -1.143649      -0.005493      -0.008604      -0.012578       0.016199      -0.021994      -0.001607       0.064317       0.002362       0.141170      -0.069602      -0.016694       0.086296              8.672356       6.543550       1.133042      -0.086074      10.706505       3.654758       8.767014           0.060554
          458              O       3.933261      19.484018       9.665538      -0.133903      22.082037 0.30255633E+03  0.62876825E+04                                 6.226246                            5.309650       0.332920       2.229166                    0.999315      22.080688      53.632673       0.843461       0.349427      -1.148884      -0.090179      -0.061966       0.087211       0.139920      -0.007090      -0.009580       0.075488      -0.121301      -0.001785      -0.062506      -0.049919       0.112425              7.129827       4.614653       0.304142      -0.926323      10.101356       3.430762       6.673471          -0.003367
          459              O       4.755035      17.946637       7.679280      -0.443593      26.771349 0.41595773E+03  0.94200803E+04                                 7.154957                            6.394397       0.440283       2.215824                    0.996768      26.016211      67.350040       0.733702       0.368622      -1.126445      -0.011037       0.015657       0.015222       0.024468       0.001500       0.034095      -0.046804       0.096253       0.044118      -0.081287       0.011013       0.070275              7.657241       7.578213       0.460959      -3.062339       6.145548       0.072476       9.247961           0.054818
          460              O      -9.530083      15.517308      12.219237      -0.115343      21.716213 0.29103116E+03  0.59960699E+04                                 6.180127                            5.219093       0.233977       2.198330                    0.999202      22.015160      53.427038       0.847027       0.350980      -1.146398      -0.004253       0.094660      -0.120012       0.152911      -0.053541      -0.046084       0.002382       0.139153      -0.148524      -0.074225      -0.049739       0.123964              7.179439      10.874156      -3.014225      -1.346351       5.699712      -0.136069       4.964448          -0.003039
          461              O       3.796038      16.155164       8.605806      -0.524210      29.763298 0.47577227E+03  0.11098113E+05                                 7.603031                            6.708114       0.439992       2.200377                    0.996676      27.047813      70.138290       0.740326       0.354677      -1.141931      -0.004815       0.012716       0.010217       0.017008       0.012344       0.028060      -0.004825      -0.096169      -0.133153      -0.065602      -0.006249       0.071851              8.519436       6.319918      -0.557469      -1.142227      12.367309       2.706230       6.871080           0.075788
          462              O       9.736790      11.800402      13.379750      -0.089800      22.913503 0.27765725E+03  0.56728602E+04                                 6.451122                            5.112758       0.133889       2.161932                    0.999251      21.914894      53.551873       0.849142       0.353047      -1.140839       0.147050      -0.096961      -0.020963       0.177383       0.087343       0.015831       0.011202      -0.067372      -0.130377      -0.073480      -0.043924       0.117404              8.008087       8.524418       4.413604       0.326513      11.672788       0.701605       3.827057          -0.000013
          463              O       7.439913      10.407743      13.202288      -0.523654      28.990945 0.39149414E+03  0.86872405E+04                                 7.352797                            5.997905       0.559952       2.247304                    0.998992      25.961135      65.401128       0.801022       0.344592      -1.151587       0.030633       0.014057      -0.033454       0.047489      -0.043406       0.001479      -0.010354       0.043967       0.109859      -0.067589       0.026295       0.041294              8.393663      14.432213      -0.012641      -0.129326       6.278719       0.145668       4.470057           0.000029
          464              O       8.563296       8.531890      13.011681      -0.539125      32.248605 0.43834968E+03  0.99894081E+04                                 7.947930                            6.384078       0.779454       2.322178                    0.998858      26.188799      66.501998       0.770868       0.348664      -1.150092       0.020931       0.022392      -0.045874       0.055172      -0.010329      -0.002873      -0.012948      -0.101904       0.108383      -0.070217       0.022466       0.047751              9.566803       7.552724       3.672265      -0.493600      15.717204      -0.214698       5.430481          -0.000022
          465              O       0.159276       3.742925       8.318800      -0.528858      33.169194 0.43439509E+03  0.99005060E+04                                 8.163601                            6.404598       0.642432       2.284339                    0.998203      26.040594      66.647713       0.758933       0.354103      -1.142916      -0.009698      -0.017345       0.043041       0.047407      -0.002911       0.020045      -0.010636      -0.073006       0.121928      -0.060794       0.012430       0.048364              9.970995       7.723176       4.097651      -0.964384      16.446589      -1.378505       5.743218          -0.000031
          466              O       1.153863       1.825331       8.090948      -0.534954      29.193762 0.40257957E+03  0.90043484E+04                                 7.413137                            6.106512       0.483791       2.215709                    0.998831      26.307885      66.744649       0.788387       0.347349      -1.148204      -0.028997      -0.018658       0.036630       0.050306      -0.046627       0.019165       0.007400       0.020366       0.100487      -0.067634       0.023306       0.044329              8.354731      13.764703      -0.236850      -1.129915       6.602635       0.300522       4.696854           0.000083
          467              O      10.618801       1.118391       9.606384      -0.525063      32.112987 0.47035690E+03  0.10945942E+05                                 8.023168                            6.689972       0.368375       2.182419                    0.997200      26.778351      69.471783       0.737612       0.356823      -1.139637       0.002874       0.023165       0.010120       0.025442       0.022162      -0.057821       0.021768      -0.079346      -0.005388      -0.088329       0.038400       0.049928              9.269207       8.820879      -4.452955      -1.786681      11.450687       2.994591       7.536054           0.009391
          468              O       7.937726       5.646645      12.757100      -0.511559      28.569879 0.40850830E+03  0.91680599E+04                                 7.313090                            6.167741       0.574269       2.260396                    0.998390      25.949609      65.892479       0.781532       0.349207      -1.146968      -0.000129      -0.013231      -0.025613       0.028829       0.054951       0.016875      -0.007562      -0.016822       0.090571      -0.073719       0.030526       0.043193              7.831040       6.539447       0.403384       1.663682       7.617710       2.981534       9.335962           0.002776
          469              O      -2.176377      10.680549       9.626979      -0.498511      30.227457 0.42885679E+03  0.97647096E+04                                 7.715828                            6.394916       0.343270       2.186040                    0.996908      26.200349      67.513358       0.752264       0.357593      -1.137580       0.022924       0.010688      -0.005669       0.025921       0.048569       0.029511      -0.051159       0.044604       0.046258      -0.093211       0.044023       0.049188              8.840213      12.864329      -2.254633       3.594507       6.112102      -0.723702       7.544206           0.004537
          470              O       0.680734       6.614507       8.324496      -0.537198      29.250909 0.43499918E+03  0.99124938E+04                                 7.423368                            6.361949       0.550024       2.241274                    0.998392      26.552010      67.833648       0.770351       0.348918      -1.147744      -0.001427       0.013950       0.020366       0.024727       0.054603       0.025809       0.001815      -0.001165       0.116968      -0.076695       0.018862       0.057834              7.881225       6.739843       0.530555       1.914640       7.741516       2.644829       9.162317           0.003266
          471              O       6.070528       5.778058      11.618057      -0.607247      50.032400 0.72422363E+03  0.18789605E+05                                10.924486                            8.472728      -0.171350       1.982550                    0.993068      29.275742      80.410315       0.635120       0.371711      -1.127120       0.034427      -0.012709       0.011473       0.038449      -0.005113      -0.023113      -0.056119       0.025744      -0.076178      -0.074837       0.024826       0.050010             13.835642      20.783494      -6.349212       1.084172      12.097352      -0.722808       8.626080           0.002306
          472              O       2.502675       6.403532       9.516777      -0.582702      46.581619 0.67080758E+03  0.17107785E+05                                10.445163                            8.184700      -0.217262       1.976070                    0.992948      28.754416      78.817770       0.641315       0.374489      -1.122774      -0.036244       0.016799      -0.006021       0.040399       0.008250      -0.033775      -0.054832       0.018441      -0.025728      -0.066370       0.000752       0.065618             12.968205      18.283408      -6.239326       1.686584      12.303805      -1.008845       8.317401           0.001923
          473              O      11.063703       2.140703      11.548387      -0.497351      32.503044 0.44331720E+03  0.10156160E+05                                 8.099890                            6.475258       0.371671       2.196853                    0.996930      26.125192      67.054764       0.753807       0.354675      -1.142363      -0.016452      -0.000699      -0.004191       0.016992       0.057576       0.028623      -0.037132       0.030223       0.109121      -0.094507       0.041339       0.053168              9.679572      13.768897      -2.335583       5.248770       6.248863      -0.855436       9.020956           0.008587
          474              O       8.887583       3.652133      11.331708      -0.088400      21.614947 0.27604819E+03  0.56122558E+04                                 6.159395                            5.070722       0.245318       2.209626                    0.999104      21.555318      51.950386       0.862517       0.349290      -1.147877      -0.088698      -0.039337      -0.114905       0.150392      -0.076888      -0.032291       0.032585      -0.006074      -0.144118      -0.061083      -0.052873       0.113956              7.346713       9.147930      -4.334230      -0.511400       8.031919       1.334867       4.860290          -0.002543
          475              O      -1.373351      11.632911      11.463600      -0.523094      34.382252 0.47250302E+03  0.10995756E+05                                 8.413692                            6.686529       0.405665       2.202670                    0.996628      26.511464      68.521139       0.741750       0.354836      -1.142541       0.004154      -0.010352      -0.018713       0.021785       0.028663      -0.046602       0.019423      -0.088284       0.068789      -0.087055       0.038104       0.048951             10.179753       8.773663      -4.650726      -2.198136      13.221402       4.782920       8.544193           0.012937
          476              O      10.302183      -1.052541      11.785222      -0.439385      27.011894 0.42351345E+03  0.96404782E+04                                 7.216049                            6.472977       0.348494       2.185334                    0.996587      26.090015      67.852810       0.725275       0.370998      -1.123934      -0.016700      -0.008830       0.007888       0.020472      -0.051960       0.056984      -0.006084      -0.051318       0.002185      -0.084873       0.007221       0.077652              7.746745       7.454122       2.472950       0.700095       8.986370       1.954042       6.799745           0.050491
          477              O      10.634711      -1.977583       9.796992      -0.549632      30.827356 0.50469959E+03  0.11943642E+05                                 7.761431                            6.893403       0.350893       2.161466                    0.996573      27.554460      71.884754       0.733055       0.353074      -1.143632      -0.006312      -0.008079       0.012605       0.016248      -0.017881      -0.061070      -0.019792       0.025778       0.141252      -0.069502      -0.016698       0.086200              8.673350       9.533030       2.189951      -3.475038       7.719032      -1.137266       8.767988           0.060535
          478              O       8.114429      -2.446080      12.243337      -0.133886      22.082204 0.30255611E+03  0.62876457E+04                                 6.226224                            5.309596       0.333181       2.229276                    0.999313      22.079780      53.629459       0.843482       0.349420      -1.148896      -0.028386      -0.105681      -0.087186       0.139913       0.032591      -0.074302      -0.016060       0.103225      -0.001780      -0.062507      -0.049831       0.112338              7.129880       9.300714       1.960868      -3.543448       5.415402      -0.270265       6.673523          -0.003368
          479              O       6.391075      -2.183721      14.229595      -0.443628      26.778755 0.41610306E+03  0.94241793E+04                                 7.156425                            6.395658       0.440431       2.215870                    0.996772      26.016729      67.353913       0.733606       0.368639      -1.126434       0.018463      -0.005154      -0.015191       0.024459      -0.029082       0.055575      -0.016440      -0.076755       0.044173      -0.081375       0.011132       0.070244              7.658878       6.016323      -0.091780      -1.089505       7.710368       2.863705       9.249941           0.054751
          480              O      -0.081831       8.836321       9.689638      -0.115334      21.717872 0.29105813E+03  0.59967841E+04                                 6.180551                            5.219420       0.233888       2.198305                    0.999202      22.015588      53.429359       0.846976       0.350991      -1.146385       0.090669       0.027527       0.120016       0.152913      -0.085381      -0.017581       0.042699      -0.040917      -0.148550      -0.074282      -0.049700       0.123982              7.179971       8.169822      -3.970923      -0.320498       8.405379       1.314798       4.964712          -0.003053
          481              O       5.021706      -3.685042      13.303069      -0.524230      29.767342 0.47585523E+03  0.11100756E+05                                 7.604360                            6.709191       0.440063       2.200399                    0.996673      27.049231      70.148845       0.740170       0.354729      -1.141866       0.013565      -0.000322      -0.010222       0.016988       0.039800       0.013973      -0.024746       0.059242      -0.133146      -0.065536      -0.006286       0.071821              8.521060      12.048234       1.467062      -2.933041       6.642540       0.174931       6.872406           0.075772
          482              O      -1.064301       0.464299       8.529125      -0.089839      22.914384 0.27766843E+03  0.56731446E+04                                 6.451268                            5.112842       0.133856       2.161913                    0.999251      21.915328      53.553163       0.849140       0.353045      -1.140841      -0.140422       0.106285       0.020992       0.177357       0.089099      -0.005277      -0.018601      -0.057384      -0.130346      -0.073463      -0.043916       0.117378              8.008309       8.549020       4.422375      -0.552625      11.648795      -0.541684       3.827111          -0.000005
          483              O      -1.611695      -2.165431       8.706587      -0.523649      28.999167 0.39161769E+03  0.86904070E+04                                 7.353550                            5.998412       0.560240       2.247388                    0.998992      25.959993      65.393446       0.801100       0.344541      -1.151664       0.003046       0.033557       0.033444       0.047475      -0.047554       0.010298       0.002130       0.020383       0.109951      -0.067596       0.026290       0.041306              8.394659       7.193336      -2.572590      -0.180465      13.520210       0.073466       4.470431           0.000052
          484              O      -3.754723      -1.731568       8.897194      -0.539082      32.255368 0.43845168E+03  0.99924399E+04                                 7.949606                            6.385271       0.779463       2.322186                    0.998858      26.189150      66.507992       0.770705       0.348713      -1.150037       0.014144       0.027181       0.045853       0.055149       0.024008       0.011325       0.007152       0.092273       0.108392      -0.070248       0.022379       0.047868              9.569061      12.504761       5.423603       0.038026      10.770889       0.537227       5.431532          -0.000007
          485              O      18.222935       2.232572       2.030953      -0.528841      33.170581 0.43440854E+03  0.99008406E+04                                 8.163692                            6.404593       0.642433       2.284342                    0.998203      26.040329      66.646058       0.758956       0.354092      -1.142931      -0.023722       0.040996      -0.002101       0.047411      -0.023316      -0.002022      -0.041835       0.022503      -0.088946      -0.060672       0.012365       0.048307              9.971309       8.043521       4.935522      -1.578765      15.102624      -2.247417       6.767780          -0.000022
          486              O      18.981393       2.910542       0.111735      -0.534949      29.207393 0.40279027E+03  0.90102551E+04                                 7.415842                            6.108449       0.483487       2.215606                    0.998831      26.308840      66.751872       0.788195       0.347387      -1.148170      -0.011463       0.047257       0.012946       0.050322      -0.040271       0.005903      -0.011383       0.064633       0.092171      -0.067607       0.023294       0.044313              8.358176       5.671893       1.784118       1.009710       7.797493       3.327149      11.605143           0.000104
          487              O      -2.965936      12.444116      13.884311      -0.525081      32.108849 0.47028636E+03  0.10943802E+05                                 8.022132                            6.689197       0.368298       2.182389                    0.997200      26.778097      69.467720       0.737706       0.356793      -1.139669      -0.020122      -0.010950       0.011017       0.025420       0.012169      -0.066105       0.010066      -0.041873      -0.099304      -0.088295       0.038452       0.049843              9.267879       8.480946      -0.075884      -4.174791       5.429194      -0.383374      13.893498           0.009413
          488              O      -6.779353      12.508292      18.687832      -0.511519      28.571041 0.40852452E+03  0.91684842E+04                                 7.313246                            6.167844       0.574312       2.260410                    0.998392      25.948911      65.890196       0.781532       0.349205      -1.146974       0.027220      -0.005927      -0.007536       0.028859       0.005598       0.020841      -0.001961       0.003467      -0.208921      -0.073666       0.030526       0.043141              7.831249      11.971292       0.331437      -0.512323       5.003721      -0.095635       6.518734           0.002814
          489              O      14.662993      -0.536118       7.943501      -0.498499      30.226414 0.42884226E+03  0.97643357E+04                                 7.715680                            6.394830       0.343208       2.186010                    0.996908      26.201093      67.516022       0.752262       0.357595      -1.137574      -0.008096      -0.021202      -0.012586       0.025952      -0.001058       0.065335      -0.000537      -0.051850      -0.137775      -0.093219       0.044048       0.049172              8.839975       8.507982      -0.121358       4.141159       5.273224       0.049603      12.738718           0.004543
          490              O      16.690794       0.075672       3.263108      -0.537198      29.244624 0.43488732E+03  0.99093879E+04                                 7.422379                            6.361156       0.550130       2.241310                    0.998392      26.551725      67.832804       0.770388       0.348921      -1.147733      -0.022740       0.003120       0.009218       0.024735       0.002268       0.026594       0.002913       0.032931      -0.213219      -0.076634       0.018926       0.057707              7.880178      11.820707       0.496786      -0.140769       5.247208      -0.262043       6.572620           0.003282
          491              O      -5.288880      12.643272      20.288276      -0.607278      50.036465 0.72430022E+03  0.18792155E+05                                10.925198                            8.473279      -0.171640       1.982445                    0.993063      29.277054      80.416050       0.635086       0.371720      -1.127109      -0.014852      -0.001138      -0.035441       0.038444      -0.006014       0.017129       0.000838      -0.121563       0.065933      -0.075097       0.025007       0.050089             13.836533       8.787428       0.191391       2.206036       8.846539       0.863447      23.875633           0.002320
          492              O      15.209444       0.045805       1.653682      -0.582672      46.581722 0.67082168E+03  0.17108270E+05                                10.445270                            8.184868      -0.217440       1.976016                    0.992945      28.754515      78.818865       0.641297       0.374496      -1.122766       0.009073       0.002406       0.039308       0.040413      -0.013094       0.010003       0.007075      -0.127315      -0.000708      -0.066595       0.000928       0.065667             12.968208       8.491545       0.095807       2.026860       8.240702      -0.527841      22.172377           0.001932
          493              O      -5.181769      12.674077      14.111287      -0.497363      32.499881 0.44326931E+03  0.10154806E+05                                 8.099318                            6.474851       0.371495       2.196797                    0.996931      26.125724      67.055656       0.753840       0.354669      -1.142366       0.009252       0.005810       0.013028       0.017003      -0.007083       0.055924       0.001485      -0.024390      -0.202001      -0.094479       0.041377       0.053101              9.678822      10.396287      -0.385830       5.499153       5.177136      -0.500533      13.463042           0.008613
          494              O      -4.991956      12.567218      16.760728      -0.088477      21.617893 0.27609099E+03  0.56133536E+04                                 6.160005                            5.071157       0.245230       2.209571                    0.999103      21.556485      51.954562       0.862467       0.349296      -1.147870       0.141887       0.001671       0.049688       0.150345       0.002907      -0.053331       0.002826       0.014746       0.286535      -0.061083      -0.052877       0.113959              7.347503       5.429100       0.009018      -1.500758       3.749574      -0.063936      12.863834          -0.002526
          495              O      12.446799      -0.489191       7.837681      -0.523078      34.381651 0.47249021E+03  0.10995435E+05                                 8.413716                            6.686524       0.405668       2.202672                    0.996628      26.511572      68.522399       0.741732       0.354845      -1.142529       0.018792      -0.005850      -0.009374       0.021800      -0.000192      -0.058695       0.002305      -0.023413      -0.159316      -0.086978       0.038124       0.048854             10.179789      10.632922       0.317597      -5.825728       5.265401      -0.347090      14.641043           0.012936
          496              O      -3.615996      15.298612      12.889429      -0.439353      27.003607 0.42334967E+03  0.96358134E+04                                 7.214317                            6.471483       0.348354       2.185294                    0.996587      26.089274      67.847478       0.725400       0.370971      -1.123955       0.003332       0.018327       0.008536       0.020490      -0.010219       0.016940      -0.062715       0.066351       0.120440      -0.084767       0.007099       0.077667              7.744795      10.018499       2.554841      -0.395504       7.583857       0.404361       5.632029           0.050513
          497              O      -1.667420      14.610624      12.083840      -0.549647      30.820839 0.50456865E+03  0.11939655E+05                                 7.759904                            6.892155       0.350861       2.161464                    0.996576      27.553635      71.877680       0.733185       0.353038      -1.143672      -0.004374       0.015618       0.000469       0.016225      -0.060395      -0.027755       0.027332      -0.066584      -0.006892      -0.069565      -0.016674       0.086239              8.671493       6.539814      -0.214458      -0.865225      12.612288       2.552670       6.862377           0.060546
          498              O       6.340248      -7.774593      13.871166      -0.133914      22.081845 0.30255327E+03  0.62875982E+04                                 6.226187                            5.309599       0.332751       2.229111                    0.999314      22.080804      53.632736       0.843471       0.349424      -1.148888       0.130471       0.033464      -0.037852       0.139912      -0.011876      -0.007557       0.078323      -0.110540      -0.039486      -0.062496      -0.049918       0.112414              7.129763       5.165211       0.133463      -0.800074      10.067272       3.609307       6.156807          -0.003362
          499              O       5.169290      -5.990307      15.429763      -0.443582      26.775461 0.41603953E+03  0.94224296E+04                                 7.155900                            6.395216       0.440538       2.215911                    0.996771      26.016432      67.353171       0.733619       0.368644      -1.126424       0.008718      -0.014018      -0.018038       0.024452      -0.011045       0.018364      -0.069067       0.047246       0.022072      -0.081248       0.011007       0.070241              7.658274      10.130375      -0.462938      -2.554789       6.177458       0.790992       6.666988           0.054801
          500              O      14.783007      -0.257865       5.168523      -0.115327      21.717894 0.29105748E+03  0.59967720E+04                                 6.180576                            5.219428       0.233653       2.198221                    0.999201      22.015823      53.430067       0.846972       0.350993      -1.146383      -0.141218       0.008201      -0.058138       0.152937       0.008514      -0.059400      -0.016449       0.046353       0.295397      -0.074270      -0.049717       0.123987              7.179996       5.675204       0.116218      -1.661817       3.872586      -0.582004      11.992198          -0.003048
          501              O       7.089974      -4.878835      15.681058      -0.524205      29.769788 0.47590243E+03  0.11101964E+05                                 7.604409                            6.709276       0.440018       2.200388                    0.996675      27.048561      70.143974       0.740218       0.354703      -1.141904       0.003958      -0.012107      -0.011264       0.017004       0.040393       0.044809       0.018855      -0.054482      -0.016095      -0.065633      -0.006272       0.071904              8.521029       6.395651       0.876306      -0.284199      10.304275       3.920747       8.863162           0.075796
          502              O      20.004625       5.116542       1.137071      -0.089806      22.922831 0.27777545E+03  0.56758489E+04                                 6.452901                            5.113885       0.133983       2.161957                    0.999252      21.915429      53.554957       0.849043       0.353053      -1.140841      -0.020421       0.007432       0.176024       0.177360       0.068782       0.006812      -0.001559      -0.087363      -0.215478      -0.073464      -0.043949       0.117413              8.010713       6.763913       4.913694      -0.105717      11.854015       0.090406       5.414212           0.000003
          503              O      21.281858       7.230184       0.065727      -0.523655      29.005965 0.39172043E+03  0.86933919E+04                                 7.355292                            5.999637       0.559956       2.247299                    0.998991      25.961374      65.402893       0.800918       0.344592      -1.151604      -0.044163      -0.004495       0.016878       0.047492      -0.046047       0.002274      -0.009211       0.048784       0.090007      -0.067574       0.026325       0.041250              8.396946       5.935410       2.114774      -2.372939       7.524663      -3.027175      11.730766           0.000060
          504              O      21.636064       8.061244       2.066007      -0.539080      32.256458 0.43846455E+03  0.99928390E+04                                 7.949928                            6.385451       0.779560       2.322222                    0.998858      26.189036      66.508752       0.770676       0.348723      -1.150026      -0.054998       0.001658       0.004126       0.055177      -0.017964       0.033962       0.039160       0.038790      -0.075583      -0.070250       0.022453       0.047796              9.569638       9.543304       5.354048       1.287805      12.352059       2.304692       6.813551          -0.000007
          505              O     -12.913484       5.276096      19.877922      -0.528940      33.178213 0.43452636E+03  0.99042330E+04                                 8.165126                            6.405615       0.642489       2.284335                    0.998205      26.041929      66.653319       0.758865       0.354109      -1.142914       0.046525      -0.008772       0.002046       0.047389      -0.025212       0.038871       0.015934       0.011841      -0.088884      -0.060790       0.012440       0.048349              9.973205      11.218376       6.058649       1.592726      11.932440       2.237818       6.768799          -0.000019
          506              O     -12.527078       6.217201      21.797140      -0.534957      29.204137 0.40273684E+03  0.90086946E+04                                 7.414998                            6.107810       0.483624       2.215649                    0.998832      26.308148      66.747151       0.788287       0.347361      -1.148201       0.048368       0.004949      -0.012931       0.050311      -0.051675       0.012755      -0.001646       0.000323       0.092133      -0.067662       0.023367       0.044295              8.357181       6.439125       2.055249      -2.799900       7.028495      -2.060550      11.603922           0.000106
          507              O      -5.167315      14.000650       8.024564      -0.525104      32.114590 0.47038890E+03  0.10946896E+05                                 8.023492                            6.690264       0.368329       2.182406                    0.997205      26.779105      69.474896       0.737584       0.356829      -1.139629      -0.003622      -0.022611      -0.011042       0.025422       0.022622      -0.031451       0.059090       0.017299      -0.099382      -0.088372       0.038424       0.049949              9.269526       5.816816      -1.018257      -1.030124       8.095645       4.064674      13.896117           0.009420
          508              O      -3.835748      10.426622       3.221043      -0.511532      28.567175 0.40846097E+03  0.91667367E+04                                 7.312588                            6.167357       0.574128       2.260353                    0.998390      25.948922      65.889896       0.781561       0.349204      -1.146970      -0.014648       0.023684       0.007524       0.028846       0.003279       0.008859      -0.018904      -0.009722      -0.208919      -0.073648       0.030539       0.043109              7.830505       5.569022      -1.931550      -0.080497      11.404299       0.514730       6.518194           0.002803
          509              O      12.495323       0.996748      13.965374      -0.498530      30.222195 0.42877082E+03  0.97622118E+04                                 7.714619                            6.394018       0.343416       2.186081                    0.996909      26.200372      67.510399       0.752366       0.357564      -1.137609      -0.017317      -0.014665       0.012547       0.025930       0.015508       0.022347      -0.061273       0.041651      -0.137925      -0.093139       0.043914       0.049225              8.838674       5.708256      -1.110857       1.333576       8.071104      -3.920150      12.736662           0.004537
          510              O      12.396260       3.112595      18.645767      -0.537189      29.242008 0.43484111E+03  0.99080597E+04                                 7.421866                            6.360763       0.550022       2.241278                    0.998392      26.551297      67.830502       0.770422       0.348915      -1.147739       0.010533      -0.020418      -0.009215       0.024754      -0.008586       0.006195      -0.025917      -0.028505      -0.213234      -0.076595       0.018908       0.057686              7.879601       5.664901      -1.679185       0.200182      11.401708       0.219994       6.572195           0.003284
          511              O      -4.205328      11.876818       1.620599      -0.607313      50.037612 0.72432413E+03  0.18792939E+05                                10.925347                            8.473439      -0.171778       1.982395                    0.993063      29.277567      80.417933       0.635077       0.371722      -1.127107       0.003890      -0.014340       0.035423       0.038413       0.033508       0.005103      -0.016222       0.102089       0.065875      -0.075021       0.024938       0.050083             13.836660       8.719793       0.167440      -0.078604       8.914408      -2.367434      23.875779           0.002319
          512              O      12.861901       1.706038      20.255193      -0.582675      46.578609 0.67076847E+03  0.17106453E+05                                10.444516                            8.184338      -0.217097       1.976129                    0.992948      28.753600      78.813479       0.641347       0.374477      -1.122788      -0.000742       0.009371      -0.039295       0.040403       0.029828      -0.003210      -0.011618       0.115468      -0.000679      -0.066550       0.000924       0.065626             12.967182       8.207761      -0.004235       1.173199       8.523226      -1.734547      22.170558           0.001934
          513              O      -4.211905      11.988188       7.797588      -0.497358      32.504005 0.44332859E+03  0.10156575E+05                                 8.100309                            6.475523       0.371542       2.196814                    0.996930      26.125879      67.058942       0.753753       0.354695      -1.142337       0.002394       0.010655      -0.013017       0.016991       0.002158       0.017304      -0.053123       0.027859      -0.201976      -0.094410       0.041313       0.053097              9.680155       6.000275      -1.940670       2.305448       9.575103      -5.018603      13.465087           0.008605
          514              O      -4.375959      12.131476       5.148147      -0.088436      21.616853 0.27607481E+03  0.56129447E+04                                 6.159860                            5.071050       0.244938       2.209483                    0.999103      21.555887      51.952818       0.862466       0.349301      -1.147865      -0.045726       0.134337      -0.049742       0.150372      -0.002375      -0.020412       0.049394      -0.015120       0.286687      -0.061105      -0.052922       0.114027              7.347317       3.930417      -0.520775      -0.439812       5.248072       1.436283      12.863462          -0.002531
          515              O      13.278291      -1.077059      14.071194      -0.523086      34.379984 0.47246932E+03  0.10994792E+05                                 8.413319                            6.686286       0.405571       2.202634                    0.996626      26.511584      68.521219       0.741763       0.354836      -1.142540      -0.011781       0.015762       0.009357       0.021790       0.007187      -0.021672       0.054687       0.018448      -0.159296      -0.087043       0.038113       0.048931             10.179196       5.661897      -1.439668      -1.614421      10.235617       5.607841      14.640073           0.012950
          516              O      -2.259369      14.339274       9.019446      -0.439386      27.011215 0.42349929E+03  0.96401120E+04                                 7.216034                            6.472954       0.348492       2.185332                    0.996587      26.090096      67.853710       0.725259       0.371008      -1.123922       0.016162       0.009216      -0.008544       0.020473      -0.028827       0.064871       0.005047      -0.038721       0.120432      -0.084872       0.007141       0.077731              7.746740       6.250212       1.222516      -0.513309      11.356720       0.238053       5.633288           0.050498
          517              O      -3.557519      15.947099       9.825035      -0.549640      30.820632 0.50456592E+03  0.11939599E+05                                 7.759896                            6.892159       0.351022       2.161513                    0.996577      27.553804      71.878647       0.733180       0.353040      -1.143668       0.016214       0.001084      -0.000491       0.016257      -0.026063      -0.034913       0.017170       0.127672      -0.006859      -0.069600      -0.016570       0.086170              8.671440      12.072256       1.741428      -2.694992       7.079776      -0.035027       6.862288           0.060554
          518              O      -0.499150      16.035119       8.037709      -0.133886      22.079735 0.30251846E+03  0.62866308E+04                                 6.225549                            5.309112       0.332929       2.229186                    0.999314      22.079507      53.626779       0.843562       0.349400      -1.148919      -0.011927       0.134180       0.037864       0.139929       0.025492      -0.076329      -0.018922       0.100855      -0.039535      -0.062467      -0.049888       0.112355              7.128976       9.437590       1.644093      -3.669098       5.793165      -0.448696       6.156174          -0.003369
          519              O       1.573387      15.525855       6.479112      -0.443625      26.778173 0.41608905E+03  0.94237882E+04                                 7.156342                            6.395579       0.440352       2.215841                    0.996769      26.016628      67.353514       0.733605       0.368642      -1.126431      -0.016130       0.003524       0.018060       0.024470      -0.023451       0.071322       0.005838      -0.022868       0.022094      -0.081369       0.011077       0.070291              7.658794       6.908118      -1.602442      -1.597565       9.400845       2.145150       6.667418           0.054772
          520              O      12.717695       1.202700      16.740352      -0.115350      21.717047 0.29104653E+03  0.59964719E+04                                 6.180307                            5.219258       0.234041       2.198341                    0.999201      22.015641      53.428765       0.847006       0.350983      -1.146394       0.054792      -0.130390       0.058129       0.152914      -0.007939      -0.004255       0.061524      -0.046749       0.295401      -0.074270      -0.049742       0.124012              7.179601       3.999681      -0.476058      -0.005081       5.547778       1.760673      11.991344          -0.003047
          521              O       1.981071      17.707177       6.227817      -0.524210      29.769625 0.47589310E+03  0.11101571E+05                                 7.604073                            6.708967       0.439965       2.200376                    0.996675      27.047877      70.139144       0.740283       0.354677      -1.141937      -0.012721      -0.000303       0.011270       0.016998       0.048515      -0.002761      -0.048438      -0.008440      -0.016104      -0.065586      -0.006206       0.071791              8.520654       9.318759       1.909817      -3.791095       7.380487      -1.038890       8.862717           0.075781
          522              O     -10.788326       7.917221      20.771804      -0.089805      22.923393 0.27778351E+03  0.56760771E+04                                 6.453130                            5.114052       0.133928       2.161938                    0.999252      21.915588      53.556337       0.849003       0.353065      -1.140826       0.013809      -0.016774      -0.176030       0.177365       0.080956       0.003765      -0.005881      -0.018508      -0.215469      -0.073463      -0.043950       0.117413              8.011029       8.200378       5.421705      -0.120607      10.418330       0.069385       5.414379           0.000005
          523              O      -9.221287       9.825969      21.843148      -0.523628      28.998880 0.39161364E+03  0.86907033E+04                                 7.354804                            5.999311       0.559876       2.247270                    0.998991      25.962366      65.410920       0.800816       0.344648      -1.151520       0.010509      -0.043142      -0.016948       0.047528      -0.051119       0.009518       0.001031       0.019862       0.090230      -0.067595       0.026381       0.041214              8.396289       6.018466       2.144061       2.062852       7.440668       3.245907      11.729735           0.000058
          524              O      -8.555850      10.436898      19.842868      -0.539090      32.252273 0.43839923E+03  0.99909030E+04                                 7.948889                            6.384687       0.779618       2.322231                    0.998858      26.188898      66.505284       0.770780       0.348691      -1.150060       0.019919      -0.051294      -0.004148       0.055182      -0.026179      -0.025495      -0.044951      -0.007557      -0.075628      -0.070105       0.022368       0.047736              9.568292       8.673546       5.046054      -1.743487      13.218565      -1.982280       6.812766          -0.000004
          525              O      -5.468398      17.394968       2.948935      -0.528855      33.171041 0.43441576E+03  0.99010472E+04                                 8.163768                            6.404647       0.642412       2.284333                    0.998203      26.040523      66.646719       0.758952       0.354092      -1.142931      -0.013121      -0.029805       0.034464       0.047416       0.004190      -0.026227      -0.031758      -0.021172      -0.122898      -0.060680       0.012365       0.048316              9.971412      12.902242      -2.117253      -5.623838       5.939179       1.708082      11.072814          -0.000019
          526              O      -7.607853      17.443031       2.576484      -0.534950      29.207496 0.40279211E+03  0.90103063E+04                                 7.415859                            6.108462       0.483503       2.215610                    0.998831      26.308886      66.752015       0.788195       0.347387      -1.148171      -0.007886      -0.014946       0.047400       0.050322       0.020902       0.037284      -0.020680      -0.028605      -0.113809      -0.067608       0.023295       0.044313              8.358197       7.549653       0.646268       2.439634       5.894170       3.036833      11.630768           0.000106
          527              O       6.459079      -0.862244      17.719022      -0.525081      32.108844 0.47028627E+03  0.10943800E+05                                 8.022132                            6.689197       0.368298       2.182389                    0.997200      26.778097      69.467730       0.737706       0.356794      -1.139669       0.020865      -0.013965      -0.003974       0.025420      -0.055478      -0.016567      -0.029736       0.064224       0.085673      -0.088294       0.038451       0.049843              9.267880      13.954951      -1.642220       3.992460       6.635495      -0.872149       7.213192           0.009413
          528              O      11.622037      -3.081619      20.176321      -0.511519      28.571031 0.40852423E+03  0.91684760E+04                                 7.313243                            6.167841       0.574312       2.260410                    0.998392      25.948907      65.890179       0.781532       0.349204      -1.146974      -0.012432       0.024476      -0.008901       0.028859      -0.012908      -0.047951      -0.000759      -0.080471       0.017122      -0.073666       0.030526       0.043141              7.831247       7.244548      -2.280540       0.563119      10.949553       0.231841       5.299640           0.002811
          529              O       1.850998      16.206851       3.507392      -0.498498      30.226379 0.42884182E+03  0.97643221E+04                                 7.715672                            6.394825       0.343209       2.186010                    0.996908      26.201084      67.515964       0.752263       0.357595      -1.137574       0.002417      -0.007733      -0.024654       0.025951       0.038513      -0.049543       0.016160      -0.086410       0.074160      -0.093219       0.044048       0.049172              8.839964       8.279211       3.566162       2.415985      11.058193       2.938836       7.182488           0.004552
          530              O      -2.934875      16.665614       1.697061      -0.537198      29.244565 0.43488627E+03  0.99093571E+04                                 7.422366                            6.361146       0.550137       2.241313                    0.998392      26.551705      67.832713       0.770389       0.348920      -1.147733       0.013635      -0.019299       0.007311       0.024735      -0.015358      -0.040515       0.001863      -0.107686      -0.002825      -0.076634       0.018927       0.057707              7.880164       7.295652      -1.970119       0.297610      10.993232       0.486894       5.351608           0.003291
          531              O      12.368354      -1.236876      21.093427      -0.607278      50.036462 0.72430025E+03  0.18792156E+05                                10.925197                            8.473280      -0.171639       1.982445                    0.993063      29.277054      80.416049       0.635086       0.371720      -1.127109      -0.023450      -0.024043      -0.018706       0.038444       0.045296      -0.012079      -0.000711       0.055331       0.130695      -0.075097       0.025007       0.050089             13.836533      17.054158       4.737495       6.119680      11.103986       3.509319      13.351455           0.002320
          532              O      -3.741117      14.809361       0.866496      -0.582672      46.581696 0.67082112E+03  0.17108252E+05                                10.445265                            8.184864      -0.217441       1.976016                    0.992945      28.754509      78.818838       0.641298       0.374496      -1.122766       0.027936       0.019500       0.021738       0.040413       0.034828      -0.020685      -0.014035       0.037798       0.161701      -0.066595       0.000928       0.065667             12.968202      16.889632       4.676558       5.073233      10.748591       2.956529      11.266383           0.001934
          533              O       7.274605      -2.924159      18.031661      -0.497363      32.499903 0.44326974E+03  0.10154818E+05                                 8.099323                            6.474855       0.371495       2.196797                    0.996931      26.125722      67.055653       0.753839       0.354669      -1.142366       0.004814       0.011516       0.011546       0.017003       0.021004      -0.052787       0.004489      -0.113396       0.056551      -0.094478       0.041377       0.053101              9.678830       8.551759       4.303218       2.341596      13.669648       3.389779       6.815082           0.008612
          534              O       9.424982      -1.962568      19.263817      -0.088477      21.617900 0.27609108E+03  0.56133559E+04                                 6.160007                            5.071159       0.245230       2.209571                    0.999103      21.556483      51.954559       0.862467       0.349296      -1.147870      -0.007512       0.147838       0.026290       0.150345      -0.006950       0.070879      -0.000553       0.134390      -0.045069      -0.061083      -0.052877       0.113959              7.347506      10.881403       0.623446       3.938223       5.188417       0.604755       5.972696          -0.002527
          535              O       2.481198      14.079031       3.495123      -0.523078      34.381638 0.47248980E+03  0.10995423E+05                                 8.413714                            6.686521       0.405667       2.202671                    0.996628      26.511569      68.522386       0.741733       0.354845      -1.142529      -0.011160       0.015987      -0.009753       0.021800      -0.054266      -0.026374      -0.040628       0.027139       0.052244      -0.086977       0.038123       0.048854             10.179787      15.650399      -3.430126       4.543177       7.580312      -1.191538       7.308650           0.012947
          536              O       4.517838      -2.238060      19.693669      -0.439353      27.003570 0.42334904E+03  0.96357967E+04                                 7.214315                            6.471483       0.348352       2.185294                    0.996587      26.089240      67.847404       0.725399       0.370971      -1.123955      -0.002780       0.002551       0.020141       0.020491       0.033615       0.008689       0.002668       0.020252      -0.252630      -0.084764       0.007098       0.077666              7.744792       7.260031      -2.595175      -1.277794       8.528254       1.685267       7.446092           0.050508
          537              O       3.534870      -0.518814      18.695062      -0.549647      30.820803 0.50456796E+03  0.11939636E+05                                 7.759902                            6.892154       0.350861       2.161464                    0.996576      27.553612      71.877634       0.733184       0.353038      -1.143672      -0.005522      -0.006591       0.013760       0.016226       0.009618       0.019947      -0.063143       0.004200       0.146775      -0.069563      -0.016676       0.086238              8.671487       6.542797      -0.641031      -0.937876       6.086170      -0.987424      13.385494           0.060550
          538              O      12.877367      11.277621       0.202438      -0.133915      22.081748 0.30255180E+03  0.62875596E+04                                 6.226166                            5.309584       0.332759       2.229115                    0.999314      22.080766      53.632590       0.843473       0.349424      -1.148888      -0.090171       0.106505       0.010055       0.139911      -0.004730       0.010987      -0.011032      -0.009776       0.332782      -0.062496      -0.049918       0.112415              7.129734       4.614607      -0.954276       0.199889       4.559250      -0.231028      12.215346          -0.003366
          539              O      13.699172      10.326183       2.526970      -0.443583      26.775222 0.41603463E+03  0.94222899E+04                                 7.155854                            6.395176       0.440530       2.215909                    0.996771      26.016326      67.352771       0.733622       0.368644      -1.126424      -0.011027       0.005349      -0.021160       0.024453       0.028783      -0.018281      -0.006868       0.003058      -0.235332      -0.081242       0.011005       0.070237              7.658223       7.579235      -2.882978       1.132152       8.410638      -1.379806       6.984795           0.054792
          540              O      -0.585949      15.472564       2.360900      -0.115326      21.717894 0.29105732E+03  0.59967678E+04                                 6.180575                            5.219426       0.233652       2.198220                    0.999201      22.015828      53.430078       0.846972       0.350993      -1.146383      -0.004264      -0.151292      -0.021966       0.152937      -0.013137       0.069446       0.000873       0.144723      -0.131813      -0.074270      -0.049717       0.123987              7.179996      10.875143       0.341145       3.283832       5.266448       0.386453       5.398398          -0.003043
          541              O      12.740189      12.024325       3.615183      -0.524207      29.769772 0.47590227E+03  0.11101961E+05                                 7.604414                            6.709282       0.440015       2.200388                    0.996675      27.048520      70.143896       0.740216       0.354704      -1.141904      -0.004809       0.002499      -0.016117       0.017004       0.018146      -0.024646       0.052152      -0.014310       0.112286      -0.065630      -0.006273       0.071903              8.521035       6.321161      -0.710609       1.054396       5.902498       1.027002      13.339445           0.075785
          542              O      -8.151640      18.336075       4.999605      -0.089806      22.922844 0.27777565E+03  0.56758541E+04                                 6.452904                            5.113888       0.133982       2.161957                    0.999252      21.915430      53.554966       0.849043       0.353053      -1.140840       0.147027       0.030322       0.094446       0.177360      -0.029970      -0.083542       0.037257       0.016485       0.121172      -0.073464      -0.043949       0.117413              8.010718       8.527342      -1.924907      -3.987231       5.182398       3.047792      10.322414           0.000005
          543              O     -10.448500      18.878730       6.294420      -0.523655      29.005968 0.39172042E+03  0.86933918E+04                                 7.355293                            5.999637       0.559956       2.247299                    0.998991      25.961372      65.402892       0.800918       0.344592      -1.151604       0.030621      -0.036016       0.004546       0.047492       0.022971       0.036902      -0.028045      -0.022674      -0.090065      -0.067574       0.026325       0.041250              8.396948      14.438746      -0.106060       0.075044       4.797526       0.710666       5.954573           0.000061
          544              O      -9.325094      19.651602       8.014266      -0.539080      32.256449 0.43846434E+03  0.99928327E+04                                 7.949926                            6.385449       0.779562       2.322222                    0.998858      26.189033      66.508738       0.770676       0.348722      -1.150026       0.020920      -0.050938       0.003499       0.055177       0.002677       0.010476       0.005214      -0.115542       0.067548      -0.070250       0.022453       0.047796              9.569636       7.555036      -2.264652      -2.934786       8.190500       4.563387      12.963371          -0.000006
          545              O      18.047675      -7.316060      14.508057      -0.528940      33.178183 0.43452591E+03  0.99042201E+04                                 8.165120                            6.405611       0.642489       2.284336                    0.998205      26.041925      66.653299       0.758866       0.354109      -1.142914      -0.009702       0.045917      -0.006574       0.047389       0.018850      -0.007415      -0.005167      -0.100577       0.039187      -0.060790       0.012440       0.048350              9.973198       7.725002      -2.885008      -3.067497       9.615046       5.325384      12.579547          -0.000024
          546              O      19.042285      -6.554572      16.282676      -0.534956      29.203724 0.40273045E+03  0.90085085E+04                                 7.414896                            6.107736       0.483625       2.215649                    0.998832      26.308082      66.746649       0.788298       0.347358      -1.148204      -0.029013       0.041042      -0.002181       0.050309       0.039929       0.030888      -0.029780      -0.018542      -0.016159      -0.067660       0.023365       0.044295              8.357052      13.769246      -0.860735       0.769856       4.914145       0.675195       6.387766           0.000108
          547              O       1.674622      -4.888697      16.137201      -0.525104      32.114605 0.47038884E+03  0.10946895E+05                                 8.023495                            6.690264       0.368328       2.182405                    0.997205      26.779107      69.474906       0.737584       0.356830      -1.139629       0.002850      -0.002834      -0.025102       0.025422      -0.061174       0.009813       0.007570      -0.028740       0.146481      -0.088372       0.038424       0.049949              9.269531       8.821254       0.679214       4.749816       5.921544       0.197662      13.065795           0.009422
          548              O      -1.006527      -4.424276      10.640264      -0.511532      28.567182 0.40846084E+03  0.91667333E+04                                 7.312590                            6.167356       0.574128       2.260353                    0.998390      25.948924      65.889912       0.781561       0.349204      -1.146970      -0.000138      -0.015585       0.024273       0.028846      -0.012874      -0.055964      -0.012076      -0.051061      -0.012059      -0.073648       0.030539       0.043108              7.830508       6.539071       1.239007      -1.181070       6.323870      -2.234506      10.628582           0.002808
          549              O       6.767830      15.646034       7.845787      -0.498530      30.222151 0.42877025E+03  0.97621947E+04                                 7.714608                            6.394011       0.343416       2.186081                    0.996909      26.200367      67.510349       0.752367       0.357564      -1.137610       0.022930      -0.010260      -0.006426       0.025930       0.001262      -0.056737       0.006036      -0.033786      -0.188805      -0.093139       0.043914       0.049225              8.838660      12.861669       4.239416       0.155064       7.811774      -0.258344       5.842535           0.004529
[truncated: 100,290 more chars]
