# Supplementary material for: A collection of forcefield precursors for metal–organic frameworks
Source: RSC Adv. 2019 Nov 13;9(63):36492–507. doi: 10.1039/c9ra07327b (PMC9075174; doi:10.1039/c9ra07327b)
Supplement: RA-009-C9RA07327B-s6287 [file RA-009-C9RA07327B-s6287.xyz]

  492
jmolscript: load "" {1 1 1} spacegroup "x,y,z" unitcell [{     14.575800     0.000000     0.000000 }, {      0.000000    23.245000     0.000000 }, {     -5.541640     0.000000    24.188312 }]
Eu     6.749125    17.268246    18.654510     1.311900
Eu     3.446661     6.172477     1.713016     1.356904
Eu    10.504590    18.179915     2.580651     1.408970
Eu    -0.485785     5.645746    17.627958     1.311957
Eu     8.358319    17.794977    10.381140     1.357199
Eu     1.300390     6.557415     9.513505     1.408984
Eu     2.285035     5.976754     5.533802     1.311927
Eu     5.587499    17.072523    22.475296     1.356915
Eu    -1.470430     5.065086    21.607661     1.408977
Eu     9.519945    17.599254     6.560354     1.311786
Eu     0.675841     5.450023    13.807172     1.356923
Eu     7.733770    16.687585    14.674807     1.408978
H     -3.066219    12.456996    22.589465     0.123469
H     -3.104355    10.248721    23.131283     0.122368
H      4.947871    10.897256     2.000373     0.119453
H      5.008857    13.133425     1.492419     0.129870
H      0.725253    13.930729    22.957127     0.121332
H      2.640638    15.076707    23.382841     0.119848
H      6.132200    17.884703     1.112662     0.112955
H      4.165762    16.699208     0.757094     0.126129
H     -1.658247    16.376103    22.023458     0.119429
H     -3.341997    17.447697    20.879351     0.123088
H      8.536476    15.209203    22.766039     0.124646
H     -4.352962    14.163178    24.006900     0.135761
H     -3.015936    13.272895    20.378653     0.113679
H      9.686456    14.225940    19.464335     0.133327
H     -2.603518    15.834494    16.561737     0.121358
H     -0.714547    14.825661    17.509919     0.113700
H      0.403237    11.799162    21.525179     0.117912
H      0.402017     9.481635    21.740455     0.123865
H     -2.016112     9.218967    18.540341     0.135098
H     -1.891491    11.513248    18.308133     0.120585
H      1.784357    12.250115    19.002338     0.130411
H      3.834269    13.270570    18.999919     0.127216
H      2.148657    16.636446    20.313344     0.121953
H      0.104324    15.711295    20.221429     0.125369
H      5.397892     0.929800    19.580439     0.109759
H      5.545142    21.952578    19.045877     0.119927
H      6.535037    21.122731    22.824091     0.122382
H      6.372741     0.118550    23.392517     0.130863
H      5.809743     4.502556    20.601185     0.126489
H      3.957053     5.613668    19.761851     0.124709
H      1.556575     2.759181    21.167192     0.129046
H      3.383378     1.624826    22.011364     0.130460
H      8.369527     1.501627    21.503409     0.123940
H     -4.293473     2.503487    22.347581     0.114997
H      8.071147     5.274291    24.103653     0.110845
H      6.194605     4.291027    23.317533     0.120086
H      9.329559     0.834496    13.693003     0.123380
H      9.367695    21.871220    13.151185     0.122422
H      6.857109    22.519756    10.093783     0.119483
H      6.796123     1.510925    10.601737     0.129780
H      5.538087     2.308228    13.325341     0.121349
H      3.622702     3.454207    12.899627     0.119863
H      5.672780     6.262203    10.981494     0.112967
H      7.639218     5.076708    11.337062     0.126129
H      7.921587     4.753603    14.259010     0.119433
H      9.605337     5.825197    15.403117     0.123102
H     -2.273136     3.586703    13.516429     0.124673
H     10.616302     2.540678    12.275568     0.135801
H      9.279276     1.650395    15.903815     0.113699
H     -3.423116     2.603440    16.818133     0.133331
H      8.866858     4.211994    19.720731     0.121352
H      6.977887     3.203161    18.772549     0.113702
H      5.860103     0.176662    14.757289     0.117911
H      5.861323    21.104135    14.542013     0.123898
H      8.279452    20.841467    17.742127     0.135094
H      8.154831    23.135748    17.974335     0.120577
H      4.478983     0.627615    17.280130     0.130417
H      2.429071     1.648070    17.282549     0.127219
H      4.114683     5.013946    15.969124     0.121953
H      6.159016     4.088795    16.061039     0.125355
H      0.865448    12.552300    16.702029     0.109761
H      0.718198    10.330078    17.236591     0.119927
H     -0.271697     9.500231    13.458377     0.122385
H     -0.109401    11.741049    12.889951     0.130866
H      0.453597    16.125056    15.681283     0.126498
H      2.306287    17.236168    16.520617     0.124722
H      4.706765    14.381682    15.115276     0.129053
H      2.879962    13.247325    14.271104     0.130462
H     -2.106187    13.124127    14.779059     0.123926
H     10.556813    14.125987    13.934887     0.114992
H     -1.807807    16.896790    12.178815     0.110862
H      0.068735    15.913527    12.964935     0.120086
H     12.100379    10.788005     1.598847     0.123469
H     12.138515    12.996280     1.057029     0.122369
H      4.086289    12.347744    22.187939     0.119452
H      4.025303    10.111575    22.695893     0.129867
H      8.308907     9.314272     1.231185     0.121330
H      6.393522     8.168293     0.805471     0.119846
H      2.901960     5.360297    23.075650     0.112954
H      4.868398     6.545792    23.431218     0.126128
H     10.692407     6.868897     2.164854     0.119429
H     12.376157     5.797303     3.308961     0.123080
H      0.497684     8.035797     1.422273     0.124644
H     13.387122     9.081822     0.181412     0.135766
H     12.050096     9.972105     3.809659     0.113681
H     -0.652296     9.019060     4.723977     0.133325
H     11.637678     7.410506     7.626575     0.121352
H      9.748707     8.419339     6.678393     0.113702
H      8.630923    11.445838     2.663133     0.117910
H      8.632143    13.763364     2.447857     0.123865
H     11.050272    14.026033     5.647971     0.135106
H     10.925651    11.731751     5.880179     0.120588
H      7.249803    10.994885     5.185974     0.130418
H      5.199891     9.974429     5.188393     0.127212
H      6.885503     6.608554     3.874968     0.121954
H      8.929836     7.533704     3.966883     0.125367
H      3.636268    22.315200     4.607873     0.109765
H      3.489018     1.292422     5.142435     0.119928
H      2.499123     2.122269     1.364221     0.122382
H      2.661419    23.126451     0.795795     0.130865
H      3.224417    18.742444     3.587127     0.126492
H      5.077107    17.631332     4.426461     0.124724
H      7.477585    20.485818     3.021120     0.129057
H      5.650782    21.620174     2.176948     0.130469
H      0.664633    21.743373     2.684903     0.123937
H     13.327633    20.741513     1.840731     0.114999
H      0.963013    17.970709     0.084659     0.110848
H      2.839555    18.953973     0.870779     0.120088
H     -0.295399    22.410504    10.495309     0.123483
H     -0.333535     1.373779    11.037127     0.122386
H      2.177051     0.725244    14.094529     0.119460
H      2.238037    21.734075    13.586575     0.129886
H      3.496073    20.936771    10.862971     0.121343
H      5.411458    19.790793    11.288685     0.120039
H      3.361380    16.982797    13.206818     0.112947
H      1.394942    18.168292    12.851250     0.126125
H      1.112573    18.491398     9.929302     0.119428
H     -0.571177    17.419803     8.785195     0.123082
H     11.307296    19.658297    10.671883     0.124924
H     -1.582142    20.704321    11.912744     0.135812
H     -0.245116    21.594605     8.284497     0.113702
H     12.457276    20.641560     7.370179     0.133367
H      0.167302    19.033006     4.467581     0.121361
H      2.056273    20.041839     5.415763     0.113720
H      3.174057    23.068338     9.431023     0.117949
H      3.172837     2.140864     9.646299     0.123872
H      0.754708     2.403533     6.446185     0.135105
H      0.879329     0.109251     6.213977     0.120592
H      4.555177    22.617385     6.908182     0.130394
H      6.605089    21.596929     6.905763     0.127201
H      4.919477    18.231053     8.219188     0.121945
H      2.875144    19.156204     8.127273     0.125343
H      8.168712    10.692700     7.486283     0.109751
H      8.315962    12.914922     6.951721     0.119924
H      9.305857    13.744769    10.729935     0.122390
H      9.143561    11.503951    11.298361     0.130864
H      8.580563     7.119944     8.507029     0.126497
H      6.727873     6.008833     7.667695     0.124719
H      4.327395     8.863318     9.073036     0.129044
H      6.154198     9.997675     9.917208     0.130471
H     11.140347    10.120873     9.409253     0.123947
H     -1.522653     9.119013    10.253425     0.115002
H     10.841967     6.348209    12.009497     0.110829
H      8.965425     7.331473    11.223377     0.120080
C     -1.783286    13.061365    24.077046     0.190572
C     -2.572185    12.150162    23.315114    -0.186662
C     -2.601113    10.832170    23.651331    -0.078368
C      3.639628    10.318456     0.566007     0.001339
C      4.438850    11.215712     1.289237    -0.083941
C      4.488474    12.559273     0.977208    -0.186874
C      3.512305     8.926080     0.962695     0.551971
C      0.699803    14.711760    23.462663    -0.180617
C      1.829953    15.402137    23.702127    -0.071557
C      7.354837    16.564387     0.210438     0.003785
C      6.151638    17.068803     0.665179    -0.084520
C      4.982771    16.373778     0.454740    -0.184606
C     -0.471101    15.160389    23.960942     0.177462
C      8.595604    17.370988     0.558750     0.586701
C     -2.811898    15.097627    23.063555     0.186715
C     -2.540158    16.115759    22.163750    -0.193567
C     -3.554814    16.757320    21.464708    -0.077615
C     -4.870590    16.390049    21.621932     0.001235
C     -5.151318    15.430031    22.599140    -0.060851
C     -4.139000    14.781495    23.346559    -0.192252
C      8.585357    16.922360    20.828555     0.573629
C     -1.665940    13.942351    19.009594     0.183510
C     -2.938622    13.779636    19.602208    -0.176926
C     -4.058914    14.346814    19.065228    -0.084913
C     -3.933951    15.106926    17.909026     0.002569
C     -2.686252    15.306833    17.323669    -0.086168
C     -1.550049    14.702462    17.899351    -0.189905
C      9.396858    15.701998    17.280130     0.594973
C     -0.677944    11.875871    19.844091     0.194122
C     -0.047023    11.276150    20.901120    -0.190867
C     -0.068613     9.883774    21.046250    -0.084618
C     -0.789340     9.105066    20.158539     0.008510
C     -1.500693     9.723384    19.128117    -0.068778
C     -1.421211    11.101812    18.997500    -0.184020
C     -0.800293     7.629009    20.339952     0.568917
C      0.721300    13.898185    19.621559     0.186236
C      1.865399    13.142723    19.246640    -0.187718
C      3.080262    13.749417    19.256315    -0.077353
C      3.208775    15.069733    19.643328     0.022991
C      2.065026    15.755461    20.023085    -0.071000
C      0.853693    15.209203    19.991640    -0.176861
C      4.561265    15.713620    19.631234     0.553108
C      5.901723     0.790330    21.542111     0.171860
C      5.635779     0.318456    20.240779    -0.184356
C      5.715868    22.231518    19.916656    -0.091545
C      6.049540    21.308691    20.884189    -0.003238
C      6.302775    21.745697    22.171007    -0.075546
C      6.218253    23.096232    22.514481    -0.182642
C      6.164466    19.855879    20.547971     0.596129
C      4.812962     2.945142    21.351023     0.181220
C      4.961827     4.135286    20.707614    -0.196562
C      3.843426     4.804741    20.206916    -0.086362
C      2.568463     4.286378    20.364140     0.013834
C      2.410382     3.105532    21.041413    -0.062498
C      3.502895     2.422129    21.546948    -0.182180
C      1.411974     5.025569    19.749757     0.567269
C      7.062388     2.798698    22.335487     0.188538
C      8.302650     2.264063    22.030715    -0.181159
C     -5.119768     2.887029    22.531413    -0.083141
C     -5.152125     4.016736    23.264318    -0.002007
C      8.146975     4.516503    23.569091    -0.068267
C      7.020261     3.921431    23.104676    -0.195949
C     -3.876366     4.588563    23.784367     0.595414
C      8.046626     1.438865    12.205422     0.190322
C      8.835525     0.527662    12.967354    -0.186630
C      8.864453    22.454670    12.631137    -0.078414
C      8.165352    21.940956    11.528149     0.002351
C      7.366130    22.838213    10.804919    -0.084177
C      7.316506     0.936773    11.116948    -0.186980
C      8.292675    20.548580    11.131461     0.552149
C      5.563537     3.089260    12.819805    -0.180501
C      4.433387     3.779637    12.580341    -0.071562
C      4.450143     4.941887    11.883718     0.003892
C      5.653342     5.446303    11.428977    -0.084516
C      6.822209     4.751278    11.639416    -0.184558
C      6.734441     3.537889    12.321526     0.177502
C      3.209376     5.748488    11.535406     0.586686
C      9.075238     3.475127    13.218913     0.186771
C      8.803498     4.493258    14.118718    -0.193477
C      9.818154     5.134821    14.817760    -0.077621
C     11.133930     4.767550    14.660536     0.001416
C     -3.161142     3.807531    13.683328    -0.060853
C     10.402340     3.158995    12.935909    -0.192110
C     -2.322017     5.299860    15.453913     0.573603
C      7.929280     2.319851    17.272874     0.183519
C      9.201962     2.157136    16.680260    -0.176926
C     10.322254     2.724314    17.217240    -0.084917
C     10.197291     3.484425    18.373442     0.002581
C      8.949592     3.684333    18.958799    -0.086185
C      7.813389     3.079963    18.383117    -0.189894
C     -3.133518     4.079497    19.002338     0.594992
C      6.941284     0.253370    16.438377     0.194122
C      6.310363    22.898650    15.381348    -0.190842
C      6.331953    21.506274    15.236218    -0.084510
C      7.052680    20.727566    16.123929     0.008593
C      7.764033    21.345883    17.154351    -0.068764
C      7.684551    22.724312    17.284968    -0.184014
C      7.063633    19.251509    15.942516     0.568955
C      5.542040     2.275685    16.660909     0.186237
C      4.397941     1.520223    17.035828    -0.187709
C      3.183078     2.126917    17.026153    -0.077348
C      3.054565     3.447233    16.639140     0.022996
C      4.198314     4.132961    16.259383    -0.071018
C      5.409647     3.586703    16.290828    -0.176874
C      1.702075     4.091120    16.651234     0.553106
C      0.361617    12.412830    14.740357     0.171862
C      0.627561    11.940957    16.041689    -0.184350
C      0.547472    10.609018    16.365812    -0.091550
C      0.213800     9.686191    15.398279    -0.003226
C     -0.039435    10.123197    14.111461    -0.075552
C      0.045087    11.473732    13.767987    -0.182623
C      0.098874     8.233379    15.734497     0.596133
C      1.450378    14.567642    14.931445     0.181223
C      1.301513    15.757785    15.574854    -0.196537
C      2.419914    16.427242    16.075552    -0.086354
C      3.694877    15.908878    15.918328     0.013851
C      3.852958    14.728032    15.241055    -0.062502
C      2.760445    14.044629    14.735520    -0.182172
C      4.851366    16.648069    16.532711     0.567252
C     -0.799048    14.421198    13.946981     0.188525
C     -2.039310    13.886563    14.251753    -0.181150
C     11.383108    14.509529    13.751055    -0.083179
C     11.415465    15.639236    13.018150    -0.001899
C     -1.883635    16.139004    12.713377    -0.068229
C     -0.756921    15.543931    13.177792    -0.195957
C     10.139706    16.211063    12.498101     0.595314
C     10.817446    10.183634     0.111266     0.190572
C     11.606345    11.094838     0.873198    -0.186662
C     11.635273    12.412830     0.536981    -0.078368
C      5.394532    12.926545    23.622305     0.001338
C      4.595310    12.029287    22.899075    -0.083940
C      4.545686    10.685727    23.211104    -0.186873
C      5.521855    14.318920    23.225617     0.551976
C      8.334357     8.533240     0.725649    -0.180619
C      7.204207     7.842863     0.486185    -0.071560
C      1.679323     6.680613    23.977874     0.003784
C      2.882522     6.176196    23.523133    -0.084518
C      4.051389     6.871222    23.733572    -0.184608
C      9.505261     8.084611     0.227370     0.177461
C      0.438556     5.874011    23.629562     0.586699
C     11.846058     8.147372     1.124757     0.186716
C     11.574318     7.129241     2.024562    -0.193568
C     12.588974     6.487679     2.723604    -0.077616
C     13.904750     6.854950     2.566380     0.001235
C     -0.390322     7.814969     1.589172    -0.060849
C     13.173160     8.463505     0.841753    -0.192254
C      0.448803     6.322640     3.359757     0.573630
C     10.700100     9.302649     5.178718     0.183511
C     11.972782     9.465364     4.586104    -0.176919
C     13.093074     8.898186     5.123084    -0.084908
C     12.968111     8.138075     6.279286     0.002564
C     11.720412     7.938168     6.864643    -0.086188
C     10.584209     8.542537     6.288961    -0.189900
C     -0.362698     7.543002     6.908182     0.594999
C      9.712104    11.369129     4.344221     0.194123
C      9.081183    11.968850     3.287192    -0.190863
C      9.102773    13.361226     3.142062    -0.084619
C      9.823500    14.139933     4.029773     0.008523
C     10.534853    13.521616     5.060195    -0.068759
C     10.455371    12.143188     5.190812    -0.184020
C      9.834453    15.615991     3.848360     0.568919
C      8.312860     9.346814     4.566753     0.186234
C      7.168761    10.102277     4.941672    -0.187712
C      5.953898     9.495582     4.931997    -0.077349
C      5.825385     8.175266     4.544984     0.022993
C      6.969134     7.489539     4.165227    -0.071001
C      8.180467     8.035797     4.196672    -0.176862
C      4.472895     7.531380     4.557078     0.553108
C      3.132437    22.454670     2.646201     0.171854
C      3.398381    22.926543     3.947533    -0.184329
C      3.318292     1.013482     4.271656    -0.091544
C      2.984620     1.936308     3.304123    -0.003251
C      2.731385     1.499302     2.017305    -0.075538
C      2.815907     0.148768     1.673831    -0.182655
C      2.869694     3.389121     3.640341     0.596133
C      4.221198    20.299858     2.837289     0.181238
C      4.072333    19.109714     3.480698    -0.196560
C      5.190734    18.440258     3.981396    -0.086345
C      6.465697    18.958622     3.824172     0.013859
C      6.623778    20.139468     3.146899    -0.062493
C      5.531265    20.822871     2.641364    -0.182161
C      7.622186    18.219431     4.438555     0.567247
C      1.971772    20.446302     1.852825     0.188535
C      0.731510    20.980937     2.157597    -0.181161
C     14.153928    20.357971     1.656899    -0.083146
C     14.186285    19.228264     0.923994    -0.002009
C      0.887185    18.728496     0.619221    -0.068262
C      2.013899    19.323569     1.083636    -0.195946
C     12.910526    18.656437     0.403945     0.595416
C      0.987534    21.806135    11.982890     0.190576
C      0.198635    22.717339    11.220958    -0.186554
C      0.169707     0.790330    11.557175    -0.078375
C      0.868808     1.304044    12.660163     0.001406
C      1.668030     0.406788    13.383393    -0.083922
C      1.717654    22.308226    13.071364    -0.186803
C      0.741485     2.696420    13.056851     0.551974
C      3.470623    20.155739    11.368507    -0.180562
C      4.600773    19.465363    11.607971    -0.071450
C      4.584017    18.303113    12.304594     0.003852
C      3.380818    17.798697    12.759335    -0.084554
C      2.211951    18.493722    12.548896    -0.184643
C      2.299719    19.707111    11.866786     0.177414
C      5.824784    17.496512    12.652906     0.586446
C     -0.041078    19.769872    10.969399     0.186677
C      0.230662    18.751741    10.069594    -0.193535
C     -0.783994    18.110180     9.370552    -0.077713
C     -2.099770    18.477450     9.527776     0.001291
C     -2.380498    19.437469    10.504984    -0.060624
C     -1.368180    20.086004    11.252403    -0.192165
C     11.356177    17.945140     8.734399     0.573519
C      1.104880    20.925149     6.915438     0.183767
C     -0.167802    21.087864     7.508052    -0.176954
C     -1.288094    20.520686     6.971072    -0.084883
C     -1.163131    19.760575     5.814870     0.002678
C      0.084568    19.560668     5.229513    -0.086138
C      1.220771    20.165037     5.805195    -0.189872
C     12.167678    19.165503     5.185974     0.594926
C      2.092876    22.991630     7.749935     0.194321
C      2.723797     0.346351     8.806964    -0.190831
C      2.702207     1.738726     8.952094    -0.084608
C      1.981480     2.517433     8.064383     0.008586
C      1.270127     1.899116     7.033961    -0.068752
C      1.349609     0.520688     6.903344    -0.184066
C      1.970527     3.993491     8.245796     0.568904
C      3.492120    20.969314     7.527403     0.186344
C      4.636219    21.724777     7.152484    -0.187717
C      5.851082    21.118082     7.162159    -0.077214
C      5.979595    19.797767     7.549172     0.023178
C      4.835846    19.112039     7.928929    -0.070967
C      3.624513    19.658297     7.897484    -0.176944
C      7.332085    19.153880     7.537078     0.553256
C      8.672543    10.832170     9.447955     0.171850
C      8.406599    11.304043     8.146623    -0.184366
C      8.486688    12.635982     7.822500    -0.091562
C      8.820360    13.558809     8.790033    -0.003140
C      9.073595    13.121803    10.076851    -0.075514
C      8.989073    11.771268    10.420325    -0.182662
C      8.935286    15.011621     8.453815     0.596082
C      7.583782     8.677359     9.256867     0.181220
C      7.732647     7.487215     8.613458    -0.196558
C      6.614246     6.817758     8.112760    -0.086359
C      5.339283     7.336122     8.269984     0.013833
C      5.181202     8.516968     8.947257    -0.062500
C      6.273715     9.200371     9.452792    -0.182169
C      4.182794     6.596931     7.655601     0.567264
C      9.833208     8.823802    10.241331     0.188536
C     11.073470     9.358437     9.936559    -0.181136
C     -2.348948     8.735471    10.437257    -0.083135
C     -2.381305     7.605764    11.170162    -0.002007
C     10.917795     7.105996    11.474935    -0.068273
C      9.791081     7.701068    11.010520    -0.195951
C     -1.105546     7.033937    11.690211     0.595424
N     -1.726254    14.418874    23.726315    -0.105541
N      5.887142     2.192003    21.834789    -0.075904
N     -0.560816    13.261273    19.619140    -0.112811
N      7.989594     2.796373    12.556153    -0.105261
N      0.376198    13.814503    14.447679    -0.075871
N      6.824156     1.638772    16.663328    -0.112799
N     10.760414     8.826126     0.461997    -0.105543
N      3.147018    21.052996     2.353523    -0.075907
N      9.594976     9.983727     4.569172    -0.112802
N      1.044566    20.448627    11.632159    -0.105346
N      8.657962     9.430497     9.740633    -0.075882
N      2.210004    21.606227     7.524984    -0.113322
O      2.705431     8.158995     0.355568    -0.533834
O      4.187955     8.463505     1.932646    -0.576345
O      9.719995    16.889817     0.193506    -0.644004
O      8.522966    18.398418     1.238442    -0.587234
O      7.420736    16.452811    20.949497    -0.581976
O      8.845087    17.759180    19.923913    -0.529901
O      8.368336    15.715945    17.984010    -0.539300
O      9.505703    16.145977    16.092484    -0.636596
O     -1.390742     6.901440    19.449822    -0.596378
O     -0.239793     7.117619    21.309903    -0.560160
O      4.748439    16.850300    20.194822    -0.615574
O      5.497898    15.176661    18.946705    -0.499317
O      6.241893    19.081820    21.539692    -0.584068
O      6.184544    19.481634    19.372419    -0.537188
O      1.583453     5.939097    18.924935    -0.530125
O      0.232475     4.544397    19.967452    -0.613840
O     -2.790533     4.232914    23.339302    -0.627273
O      1.519235     5.474197     0.500698    -0.563204
O      9.099549    19.781495    11.738588    -0.538400
O      7.617025    20.086004    10.161510    -0.579216
O      2.084985     5.267317    11.900650    -0.643994
O      3.282014     6.775917    10.855714    -0.587262
O     -1.157396     4.830311    15.332971    -0.582009
O     -2.581747     6.136680    16.358555    -0.529994
O     -2.104996     4.093445    18.298458    -0.539325
O     -3.242363     4.523477    20.189984    -0.636683
O      7.654082    18.523941    16.832646    -0.596267
O      6.503133    18.740119    14.972565    -0.560042
O      1.514901     5.227800    16.087646    -0.615585
O      0.765442     3.554160    17.335763    -0.499322
O      0.021447     7.459321    14.742776    -0.584091
O      0.078796     7.859134    16.910049    -0.537220
O      4.679887    17.561597    17.357533    -0.530114
O      6.030865    16.166898    16.315016    -0.613797
O      9.053873    15.855415    12.943166    -0.627158
O     10.285745    17.096698    11.593458    -0.562843
O      6.328729    15.086005    23.832744    -0.533843
O      4.846205    14.781495    22.255666    -0.576354
O     -0.685835     6.355183    23.994806    -0.643992
O      0.511194     4.846582    22.949870    -0.587234
O      1.613424     6.792189     3.238815    -0.581980
O      0.189073     5.485820     4.264399    -0.529918
O      0.665824     7.529056     6.204302    -0.539319
O     -0.471543     7.099023     8.095828    -0.636693
O     10.424902    16.343559     4.738490    -0.596376
O      9.273953    16.127381     2.878409    -0.560152
O      4.285721     6.394699     3.993490    -0.615583
O      3.536262     8.068340     5.241607    -0.499332
O      2.792267     4.163180     2.648620    -0.584058
O      2.849616     3.763365     4.815893    -0.537191
O      7.450707    17.305903     5.263377    -0.530064
O      8.801685    18.700602     4.220860    -0.613825
O     11.824693    19.012085     0.849010    -0.627269
O      7.514925    17.770802    23.687614    -0.563219
O     -0.065389     3.463505    12.449724    -0.533876
O      1.417135     3.158995    14.026802    -0.576374
O      6.949175    17.977683    12.287662    -0.642999
O      5.752146    16.469082    13.332598    -0.587115
O     10.191556    18.414689     8.855341    -0.581563
O     11.615907    17.108320     7.829757    -0.529754
O     11.139156    19.151555     5.889854    -0.539161
O     12.276523    18.721523     3.998328    -0.636591
O      1.380078     4.721059     7.355666    -0.596419
O      2.531027     4.504881     9.215747    -0.560184
O      7.519259    18.017200     8.100666    -0.615097
O      8.268718    19.690839     6.852549    -0.499098
O      9.012713    15.785680     9.445536    -0.584283
O      8.955364    15.385865     7.278263    -0.537340
O      4.354273     5.683402     6.830779    -0.530099
O      3.003295     7.078103     7.873296    -0.613807
O     -0.019713     7.389585    11.245146    -0.627270
O     -1.251585     6.148302    12.594854    -0.563220

The following XYZ coordinates are in angstroms. Other properties are in atomic units.
The sperically averaged electron density of each atom fit to a function of the form exp(a - br)
eigen_1, eigen_2 and eigen_3 are the three eigenvalues of traceless quadrupole moment tensor
  atom number  atomic symbol              X              Y              Z     net charge C6 coefficient C8 coefficient C10 coefficient fluctuating dipole atomic polarizability isotropic forcefield polarizability              a              b squared Pearson coefficient          <r^3>          <r^4>         wp_QDO          m_QDO          q_QDO       dipole_x       dipole_y       dipole_z         dipole            Qxy            Qxz            Qyz     Q(x^2-y^2)  Q(3z^2 - R^2)        eigen_1        eigen_2        eigen_3 static polarizability      alpha(xx)      alpha(xy)      alpha(xz)      alpha(yy)      alpha(yz)      alpha(zz) atomic spin moment
            1             Eu       6.749125      17.268246      18.654510       1.311900     184.539361 0.47758265E+04  0.18648719E+06                                25.077012                           21.688813       0.448240       1.819752                    0.999610      96.077261     263.771940       0.424670       0.369364      -1.201978       0.015199       0.000865      -0.018205       0.023731      -0.006709      -0.002912      -0.023238      -0.010815      -0.186644      -0.067610       0.023936       0.043674             30.386443      29.470757       0.800785       3.483919      23.042484      -3.196015      38.646087           0.005655
            2             Eu       3.446661       6.172477       1.713016       1.356904     241.152843 0.59860728E+04  0.24458501E+06                                26.949711                           22.043506       0.439413       1.830817                    0.999452      93.844982     254.135967       0.492456       0.304404      -1.275655      -0.023296      -0.005990       0.003997       0.024384      -0.102500       0.003646       0.024904       0.053628      -0.207924      -0.092579      -0.048755       0.141334             33.974539      29.472623       9.800442      -8.195451      33.574990      -5.625116      38.876003           0.004691
            3             Eu      10.504590      18.179915       2.580651       1.408970     205.105499 0.52998878E+04  0.20993448E+06                                24.275213                           20.756115       0.505585       1.866659                    0.999105      91.210077     242.739058       0.507262       0.304829      -1.275950       0.012126       0.023593      -0.001521       0.026570      -0.170744      -0.023034       0.052764      -0.256574      -0.452589      -0.158677      -0.137714       0.296390             28.918834      31.961680       9.098824      -3.826484      20.007244       0.321442      34.787580           0.000043
            4             Eu      -0.485785       5.645746      17.627958       1.311957     184.533691 0.47756214E+04  0.18647702E+06                                25.076454                           21.688301       0.448215       1.819758                    0.999609      96.075349     263.764408       0.424677       0.369362      -1.201980      -0.015217       0.000893       0.018218       0.023754       0.006706      -0.002911       0.023251      -0.010817      -0.186606      -0.067604       0.023932       0.043672             30.385850      29.469913      -0.800838       3.483588      23.042100       3.196069      38.645536           0.005645
            5             Eu       8.358319      17.794977      10.381140       1.357199     241.010330 0.59820830E+04  0.24437962E+06                                26.938859                           22.035748       0.438970       1.830847                    0.999450      93.821774     254.045556       0.492560       0.304393      -1.275676       0.023608      -0.004900      -0.003725       0.024397       0.102383       0.003729      -0.024775       0.053530      -0.207694      -0.092437      -0.048716       0.141153             33.960096      29.454842      -9.795904      -8.188994      33.570541       5.629187      38.854905          -0.001016
            6             Eu       1.300390       6.557415       9.513505       1.408984     205.105955 0.52998874E+04  0.20993452E+06                                24.275293                           20.756155       0.505507       1.866641                    0.999105      91.209761     242.738458       0.507260       0.304830      -1.275948      -0.012127       0.023584       0.001502       0.026562       0.170737      -0.023037      -0.052749      -0.256561      -0.452582      -0.158669      -0.137708       0.296377             28.919005      31.961538      -9.098860      -3.826178      20.007376      -0.321588      34.788102           0.000071
            7             Eu       2.285035       5.976754       5.533802       1.311927     184.536309 0.47756966E+04  0.18648083E+06                                25.076755                           21.688524       0.448227       1.819754                    0.999610      96.076373     263.768527       0.424672       0.369364      -1.201978      -0.015214      -0.000885       0.018228       0.023760      -0.006707      -0.002918      -0.023251      -0.010821      -0.186624      -0.067610       0.023934       0.043676             30.386280      29.470325       0.800852       3.483525      23.042496      -3.196311      38.646018           0.005667
            8             Eu       5.587499      17.072523      22.475296       1.356915     241.151520 0.59860335E+04  0.24458297E+06                                26.949601                           22.043422       0.439418       1.830820                    0.999452      93.844718     254.134908       0.492458       0.304404      -1.275656       0.023298       0.005991      -0.003993       0.024386      -0.102496       0.003644       0.024903       0.053626      -0.207919      -0.092575      -0.048754       0.141329             33.974347      29.472528       9.800425      -8.195374      33.574861      -5.625191      38.875651           0.004791
            9             Eu      -1.470430       5.065086      21.607661       1.408977     205.106006 0.52998857E+04  0.20993440E+06                                24.275282                           20.756135       0.505523       1.866645                    0.999105      91.209842     242.738550       0.507261       0.304830      -1.275949      -0.012134      -0.023592       0.001510       0.026573      -0.170740      -0.023037       0.052755      -0.256573      -0.452596      -0.158675      -0.137712       0.296387             28.919008      31.961638       9.098888      -3.826252      20.007391       0.321637      34.787994          -0.000122
           10             Eu       9.519945      17.599254       6.560354       1.311786     184.549128 0.47762328E+04  0.18650719E+06                                25.077886                           21.689768       0.448378       1.819766                    0.999610      96.080799     263.785343       0.424659       0.369365      -1.201976       0.015190      -0.000955      -0.018221       0.023741       0.006756      -0.002911       0.023248      -0.010946      -0.186661      -0.067617       0.023860       0.043757             30.387127      29.470875      -0.800810       3.484200      23.043613       3.195846      38.646893           0.005529
           11             Eu       0.675841       5.450023      13.807172       1.356923     241.151054 0.59860236E+04  0.24458248E+06                                26.949572                           22.043412       0.439391       1.830814                    0.999452      93.844643     254.134740       0.492457       0.304404      -1.275655      -0.023309       0.005985       0.004001       0.024395       0.102492       0.003636      -0.024909       0.053616      -0.207875      -0.092568      -0.048749       0.141317             33.974290      29.472122      -9.800343      -8.195290      33.574697       5.625041      38.876050           0.004819
           12             Eu       7.733770      16.687585      14.674807       1.408978     205.095596 0.52996846E+04  0.20992426E+06                                24.274392                           20.755734       0.505695       1.866700                    0.999105      91.208606     242.733305       0.507266       0.304830      -1.275950       0.012225      -0.023486      -0.001551       0.026522       0.170861      -0.023065      -0.052801      -0.256592      -0.452778      -0.158747      -0.137782       0.296529             28.917450      31.960456      -9.097852      -3.826355      20.006313      -0.321818      34.785583          -0.000130
           13              H      -3.066219      12.456996      22.589465       0.123469       1.050006 0.75878624E+01  0.73298989E+02                                 1.687031                            1.594449      -1.032140       2.393886                    0.997709       3.404380       9.364341       0.504655       1.256415      -0.714276      -0.023115       0.002708      -0.029683       0.037719       0.008373       0.016232       0.001459      -0.001385       0.008662      -0.017889      -0.001177       0.019066              1.734762       1.546752      -0.220010       0.296939       1.716224      -0.335312       1.941310          -0.000101
           14              H      -3.104355      10.248721      23.131283       0.122368       1.103900 0.82199295E+01  0.79957895E+02                                 1.666942                            1.603196      -0.981318       2.420859                    0.998418       3.228490       8.539199       0.537003       1.172564      -0.736271      -0.021416      -0.023003      -0.025676       0.040584       0.002085       0.014960       0.002668       0.002995       0.014763      -0.013268      -0.004485       0.017753              1.677014       1.576422       0.293806       0.169915       1.862164       0.181490       1.592456          -0.000017
           15              H       4.947871      10.897256       2.000373       0.119453       0.995990 0.69866292E+01  0.66040809E+02                                 1.618015                            1.521746      -0.999097       2.408857                    0.998350       3.338529       9.051889       0.521331       1.242933      -0.716982       0.021388      -0.011601       0.029741       0.038426       0.001988       0.010612       0.001068       0.001130       0.006162      -0.009965      -0.001854       0.011818              1.664563       1.568880      -0.184874       0.411669       1.585025      -0.322894       1.839784          -0.000362
           16              H       5.008857      13.133425       1.492419       0.129870       1.068916 0.78233667E+01  0.75381436E+02                                 1.649379                            1.578122      -0.908546       2.457433                    0.999042       3.204703       8.515584       0.532496       1.193765      -0.730880       0.021671       0.018511       0.027173       0.039378       0.002176       0.016633       0.002531      -0.005601       0.008398      -0.017698       0.000688       0.017009              1.666428       1.587000       0.297137       0.292656       1.811841       0.190024       1.600443          -0.000038
           17              H       0.725253      13.930729      22.957127       0.121332       0.998108 0.72004321E+01  0.69339320E+02                                 1.693841                            1.602159      -0.998926       2.409694                    0.997546       3.519219       9.985260       0.475775       1.336853      -0.696299       0.007934      -0.026520      -0.020153       0.034240      -0.002159      -0.002315       0.013738       0.005816      -0.026565      -0.018371       0.005592       0.012779              1.741053       1.485029       0.060413       0.003309       2.001567       0.475983       1.736564          -0.000195
           18              H       2.640638      15.076707      23.382841       0.119848       0.954947 0.66627141E+01  0.63361066E+02                                 1.679290                            1.565797      -1.113614       2.349341                    0.997130       3.657541      10.546348       0.466749       1.379912      -0.686083       0.029904      -0.013103      -0.010142       0.034188      -0.001985       0.000892       0.007329      -0.000418      -0.016056      -0.009896       0.002394       0.007502              1.744848       2.299574      -0.241602      -0.270084       1.453250       0.146487       1.481721           0.000149
           19              H       6.132200      17.884703       1.112662       0.112955       1.180634 0.85241603E+01  0.85389642E+02                                 1.861763                            1.716611      -1.329220       2.246321                    0.993722       3.752959      10.763755       0.471660       1.296353      -0.703601      -0.000465       0.031992       0.016780       0.036129      -0.005208      -0.001918       0.005399      -0.005655      -0.026472      -0.010479      -0.001392       0.011871              1.947481       1.647594      -0.047886      -0.032292       2.352221       0.679815       1.842627           0.000326
           20              H       4.165762      16.699208       0.757094       0.126129       1.095161 0.78936044E+01  0.77061469E+02                                 1.743093                            1.633933      -1.012385       2.407631                    0.997665       3.410742       9.452386       0.494675       1.268306      -0.712113      -0.029449       0.015342       0.013946       0.036015      -0.001394      -0.006785       0.005872       0.008343      -0.032164      -0.014551       0.002051       0.012499              1.798707       2.229237      -0.363766      -0.219191       1.660578       0.269833       1.506305          -0.000173
           21              H      -1.658247      16.376103      22.023458       0.119429       1.079961 0.79224436E+01  0.77084574E+02                                 1.697770                            1.613979      -0.998384       2.403937                    0.998328       3.380931       9.224876       0.510540       1.233014      -0.720216       0.032374       0.017413      -0.010509       0.038232       0.008079      -0.005842      -0.014220       0.005021      -0.028259      -0.018977      -0.000729       0.019705              1.743815       2.335621       0.067824      -0.030700       1.397081      -0.029969       1.498742          -0.000115
           22              H      -3.341997      17.447697      20.879351       0.123088       1.131176 0.85428335E+01  0.83788384E+02                                 1.691383                            1.633789      -0.882919       2.466205                    0.999213       3.208711       8.483978       0.532970       1.171713      -0.737414       0.009496       0.030733      -0.024552       0.040466       0.008375      -0.005169      -0.010616       0.002264      -0.019425      -0.013646      -0.003307       0.016953              1.692860       1.521856       0.021625      -0.044447       1.802426      -0.376603       1.754299          -0.000053
           23              H       8.536476      15.209203      22.766039       0.124646       1.053315 0.73821171E+01  0.71442412E+02                                 1.733857                            1.603390      -1.303383       2.262589                    0.995162       3.623888      10.265112       0.484621       1.305957      -0.701271      -0.037508      -0.007271       0.009105       0.039276       0.004585       0.001217      -0.004065       0.000770      -0.004630      -0.006773       0.000826       0.005947              1.828375       2.573145       0.134236      -0.187257       1.457857      -0.093978       1.454125          -0.000024
           24              H      -4.352962      14.163178      24.006900       0.135761       1.071492 0.78875902E+01  0.76112907E+02                                 1.651777                            1.585276      -0.906394       2.463108                    0.999057       3.171982       8.419390       0.531246       1.194805      -0.731133      -0.016163      -0.021779       0.028497       0.039340       0.005059      -0.003733      -0.012151       0.014199       0.003433      -0.016375       0.002068       0.014307              1.662312       1.553820       0.033014      -0.124585       1.754845      -0.386538       1.678271          -0.000088
           25              H      -3.015936      13.272895      20.378653       0.113679       1.065321 0.78339660E+01  0.76714483E+02                                 1.736899                            1.645571      -1.067562       2.373598                    0.996365       3.573730      10.081555       0.482534       1.296232      -0.704737      -0.011687      -0.018620       0.029471       0.036767       0.004052      -0.004399      -0.013325       0.015549       0.000224      -0.017781       0.002835       0.014946              1.786966       1.501413      -0.115800      -0.026477       1.671319      -0.435653       2.188165          -0.000150
           26              H       9.686456      14.225940      19.464335       0.133327       1.102032 0.80343544E+01  0.78241407E+02                                 1.712578                            1.621620      -0.916709       2.459087                    0.998827       3.251833       8.800332       0.512439       1.227379      -0.722946      -0.037799      -0.007339       0.018726       0.042817       0.006531      -0.009780      -0.009794       0.015805      -0.006018      -0.014593      -0.004535       0.019128              1.757840       2.261882      -0.078514      -0.310183       1.381893      -0.051141       1.629745           0.000032
           27              H      -2.603518      15.834494      16.561737       0.121358       1.217699 0.90875798E+01  0.91512856E+02                                 1.842315                            1.733304      -1.091905       2.367438                    0.996928       3.474331       9.646074       0.490614       1.239745      -0.719190       0.002968       0.026248      -0.032331       0.041750       0.003060      -0.006921      -0.014473       0.001914       0.000658      -0.015368      -0.001833       0.017201              1.893252       1.657447      -0.069185      -0.060395       1.679320      -0.496627       2.342988           0.000020
           28              H      -0.714547      14.825661      17.509919       0.113700       1.017619 0.74050746E+01  0.72089492E+02                                 1.728834                            1.632815      -1.231609       2.291222                    0.994643       3.747183      10.825861       0.466002       1.350130      -0.691901       0.027157       0.006619      -0.017265       0.032854      -0.002538      -0.004902      -0.008509       0.004663      -0.002699      -0.011798       0.003775       0.008023              1.781809       2.250493       0.055513      -0.370470       1.362578      -0.116164       1.732356           0.000017
           29              H       0.403237      11.799162      21.525179       0.117912       1.012870 0.73849642E+01  0.71334950E+02                                 1.689639                            1.606994      -0.972423       2.419444                    0.997925       3.489316       9.810686       0.483549       1.311329      -0.701946       0.016362       0.014658       0.028255       0.035790       0.000258       0.015374       0.001056      -0.012343       0.010344      -0.018617       0.004349       0.014267              1.731961       1.525247       0.234439       0.274210       1.799383       0.320659       1.871254          -0.000129
           30              H       0.402017       9.481635      21.740455       0.123865       0.983354 0.70076081E+01  0.66510405E+02                                 1.628598                            1.544462      -0.914633       2.451719                    0.999049       3.342271       9.180117       0.505557       1.276486      -0.709851       0.020943      -0.017283       0.029783       0.040303      -0.001035       0.011785      -0.000376      -0.000117       0.012534      -0.011225      -0.002049       0.013274              1.665732       1.481387      -0.190376       0.353500       1.668641      -0.308965       1.847168          -0.000186
           31              H      -2.016112       9.218967      18.540341       0.135098       1.093082 0.79092775E+01  0.76506808E+02                                 1.686480                            1.596525      -0.886689       2.474740                    0.999287       3.185914       8.514562       0.523959       1.208498      -0.727793      -0.024033      -0.023349      -0.029781       0.044830       0.005256       0.017147       0.000905       0.000869       0.009854      -0.017032      -0.002122       0.019154              1.725620       1.536354       0.277568       0.265636       1.885869       0.348993       1.754638           0.000050
           32              H      -1.891491      11.513248      18.308133       0.120585       1.098016 0.82508489E+01  0.80897752E+02                                 1.703282                            1.638400      -0.933911       2.436205                    0.998819       3.352112       9.107067       0.512031       1.220035      -0.723922      -0.023467       0.008252      -0.030623       0.039453       0.004312       0.018781      -0.001287       0.001117       0.011894      -0.018747      -0.001650       0.020396              1.726102       1.533321      -0.229821       0.269114       1.799682      -0.270224       1.845303          -0.000208
           33              H       1.784357      12.250115      19.002338       0.130411       1.036364 0.75324265E+01  0.72425863E+02                                 1.660788                            1.582157      -0.891133       2.468066                    0.998977       3.280896       8.921232       0.511154       1.246223      -0.717752       0.006266      -0.037799      -0.013582       0.040651      -0.006023      -0.001014       0.011936      -0.006094      -0.040690      -0.018670       0.001236       0.017434              1.694090       1.492596       0.236802       0.064135       2.092646       0.238670       1.497027          -0.000193
           34              H       3.834269      13.270570      18.999919       0.127216       1.098072 0.81864470E+01  0.79453089E+02                                 1.659162                            1.600240      -0.867306       2.477384                    0.999394       3.159515       8.313853       0.538003       1.173021      -0.737107       0.032653      -0.023228      -0.010510       0.041427      -0.008912      -0.002017       0.008875      -0.006124      -0.031757      -0.014241      -0.003056       0.017297              1.660787       2.016648      -0.194659      -0.146976       1.526603       0.072183       1.439110          -0.000073
           35              H       2.148657      16.636446      20.313344       0.121953       1.094346 0.81176607E+01  0.78610809E+02                                 1.653593                            1.591362      -0.849908       2.481460                    0.999456       3.168053       8.324079       0.540650       1.169872      -0.737683       0.001037       0.036562       0.011243       0.038266      -0.004702      -0.003690       0.006810      -0.012121      -0.035392      -0.014045      -0.001654       0.015698              1.662777       1.523953       0.214204       0.024954       1.998801       0.230923       1.465576          -0.000228
           36              H       0.104324      15.711295      20.221429       0.125369       1.031889 0.74729854E+01  0.71691568E+02                                 1.652219                            1.572216      -0.907404       2.456190                    0.998789       3.300110       8.954910       0.514720       1.240399      -0.718799      -0.023966       0.026241       0.008771       0.036604      -0.004970      -0.004245       0.007024      -0.011312      -0.048150      -0.018105       0.000602       0.017502              1.685252       2.102665      -0.278269      -0.210946       1.490740       0.147859       1.462351          -0.000240
           37              H       5.397892       0.929800      19.580439       0.109759       1.025842 0.74867141E+01  0.73269974E+02                                 1.751208                            1.650714      -1.298197       2.255684                    0.993624       3.859999      11.274308       0.458551       1.364847      -0.688280      -0.008618       0.017274      -0.026388       0.032696       0.001410       0.004245      -0.000659      -0.015490       0.015804      -0.011597       0.005179       0.006418              1.819030       1.412863      -0.201967       0.170463       1.996246      -0.433398       2.047981           0.000148
           38              H       5.545142      21.952578      19.045877       0.119927       1.167864 0.86772853E+01  0.86572732E+02                                 1.800173                            1.698786      -1.137071       2.343073                    0.996383       3.515836       9.787890       0.492248       1.247168      -0.716499      -0.010218      -0.013047      -0.035376       0.039065       0.000942       0.012044       0.001622      -0.005833       0.033358      -0.014207      -0.002819       0.017025              1.839482       1.366718       0.005585       0.102858       1.751660       0.208378       2.400067           0.000260
           39              H       6.535037      21.122731      22.824091       0.122382       1.016430 0.69738635E+01  0.66330073E+02                                 1.681190                            1.549194      -1.050165       2.389186                    0.997370       3.462945       9.625402       0.498999       1.290533      -0.705565       0.010650      -0.027347       0.028884       0.041177      -0.006904       0.005508      -0.003239      -0.010222       0.030826      -0.014251       0.000684       0.013567              1.773123       1.328111      -0.187696       0.219365       2.086634      -0.529542       1.904625           0.000230
           40              H       6.372741       0.118550      23.392517       0.130863       1.091316 0.80075382E+01  0.77194185E+02                                 1.645719                            1.576858      -0.858229       2.484223                    0.999327       3.120666       8.151377       0.545636       1.164441      -0.739364       0.005326       0.005347       0.037873       0.038618      -0.004097       0.004672       0.000872      -0.019849       0.040164      -0.018147       0.004043       0.014105              1.652491       1.316756       0.036003       0.160468       1.579592       0.145962       2.061124          -0.000166
           41              H       5.809743       4.502556      20.601185       0.126489       1.061876 0.78240942E+01  0.75780638E+02                                 1.677461                            1.604880      -0.854319       2.480295                    0.999337       3.269716       8.859135       0.512271       1.234475      -0.721044       0.031093       0.020101      -0.008109       0.037902       0.006100      -0.004507      -0.011506       0.003195      -0.041223      -0.019244       0.002117       0.017127              1.702023       2.193703       0.127856      -0.054358       1.454372      -0.003616       1.457994          -0.000196
           42              H       3.957053       5.613668      19.761851       0.124709       1.112074 0.84350300E+01  0.82485098E+02                                 1.669682                            1.621265      -0.943016       2.437692                    0.998837       3.217559       8.500203       0.536000       1.168565      -0.737765       0.006573       0.036065      -0.018625       0.041119       0.008210      -0.004712      -0.010183      -0.005260      -0.030665      -0.014878      -0.003171       0.018049              1.662315       1.481228      -0.059997       0.028415       1.918615      -0.277319       1.587102          -0.000196
           43              H       1.556575       2.759181      21.167192       0.129046       1.084193 0.78332214E+01  0.75213681E+02                                 1.643951                            1.562827      -0.867305       2.479331                    0.999283       3.142797       8.233662       0.545553       1.169264      -0.737478      -0.037072      -0.015017       0.007184       0.040638       0.010196      -0.003556      -0.008659       0.004405      -0.023363      -0.013252      -0.003872       0.017124              1.669200       2.165479       0.133127      -0.092107       1.467445      -0.048842       1.374675          -0.000028
           44              H       3.383378       1.624826      22.011364       0.130460       1.061259 0.77036067E+01  0.73430443E+02                                 1.597361                            1.531153      -0.906418       2.457078                    0.999049       3.120277       8.061782       0.563053       1.141233      -0.744297      -0.014221      -0.032109       0.019975       0.040401       0.008710      -0.000616      -0.012948       0.002841      -0.025680      -0.017836       0.001027       0.016809              1.611008       1.439042      -0.037317      -0.039169       1.935079      -0.344871       1.458903          -0.000208
           45              H       8.369527       1.501627      21.503409       0.123940       1.126199 0.83856357E+01  0.82517552E+02                                 1.732303                            1.651842      -1.010102       2.404499                    0.998386       3.338258       9.073105       0.510109       1.220204      -0.724209       0.012195      -0.030916      -0.022551       0.040164      -0.010630      -0.002563       0.015955       0.001904      -0.024752      -0.020211      -0.000836       0.021047              1.769913       1.526718       0.109696       0.051013       2.054043       0.434652       1.728978          -0.000021
           46              H      -4.293473       2.503487      22.347581       0.114997       1.156649 0.86335090E+01  0.85019064E+02                                 1.718378                            1.640978      -1.020724       2.394274                    0.998148       3.307244       8.801791       0.531775       1.169633      -0.736722       0.033297      -0.017272      -0.008951       0.038563      -0.011136      -0.000839       0.011673      -0.001999      -0.018964      -0.015845      -0.002258       0.018103              1.734140       2.154242      -0.184595      -0.054656       1.539826       0.066597       1.508351          -0.000332
           47              H       8.071147       5.274291      24.103653       0.110845       1.082777 0.75939160E+01  0.73951821E+02                                 1.757957                            1.619590      -1.283015       2.267637                    0.993961       3.694275      10.468521       0.485565       1.295315      -0.703295      -0.003088       0.029366       0.022060       0.036858      -0.003369      -0.003450       0.008155      -0.002218      -0.019583      -0.011061      -0.000055       0.011116              1.842267       1.536751      -0.038832       0.013337       2.153860       0.685427       1.836189          -0.000181
           48              H       6.194605       4.291027      23.317533       0.120086       1.109863 0.80317410E+01  0.78725448E+02                                 1.756375                            1.645545      -0.997122       2.410778                    0.997804       3.442812       9.550368       0.494265       1.264274      -0.712910      -0.028085       0.015213       0.012457       0.034284      -0.003160      -0.004705       0.010148       0.008035      -0.027461      -0.015774       0.002648       0.013127              1.806219       2.258600      -0.392366      -0.112648       1.662041       0.242891       1.498015          -0.000226
           49              H       9.329559       0.834496      13.693003       0.123380       1.050289 0.75903646E+01  0.73328641E+02                                 1.687269                            1.594658      -1.032169       2.393810                    0.997706       3.404908       9.365908       0.504651       1.256330      -0.714294       0.023129       0.002687       0.029680       0.037724      -0.008373       0.016235      -0.001462      -0.001377       0.008675      -0.017889      -0.001183       0.019072              1.735018       1.546953       0.220066       0.297007       1.716490       0.335405       1.941610          -0.000070
           50              H       9.367695      21.871220      13.151185       0.122422       1.104252 0.82235232E+01  0.80004403E+02                                 1.667534                            1.603735      -0.982590       2.420316                    0.998410       3.229134       8.542499       0.536799       1.172839      -0.736202       0.021413      -0.023052       0.025600       0.040561      -0.002081       0.014941      -0.002643       0.003011       0.014816      -0.013243      -0.004495       0.017738              1.677623       1.576941      -0.293970       0.169997       1.862932      -0.181568       1.592996          -0.000587
           51              H       6.857109      22.519756      10.093783       0.119483       0.995887 0.69858309E+01  0.66031982E+02                                 1.617968                            1.521712      -0.999358       2.408761                    0.998350       3.338425       9.051790       0.521305       1.243019      -0.716964      -0.021363      -0.011659      -0.029720       0.038413      -0.001976       0.010620      -0.001066       0.001076       0.006140      -0.009987      -0.001822       0.011809              1.664511       1.568826       0.184851       0.411625       1.585005       0.322871       1.839701          -0.000736
           52              H       6.796123       1.510925      10.601737       0.129780       1.069349 0.78273878E+01  0.75430064E+02                                 1.649824                            1.578524      -0.908779       2.457248                    0.999039       3.205532       8.518416       0.532429       1.193759      -0.730879      -0.021685       0.018483      -0.027173       0.039373      -0.002182       0.016638      -0.002517      -0.005594       0.008406      -0.017701       0.000687       0.017014              1.666891       1.587422      -0.297262       0.292775       1.812381      -0.190092       1.600869          -0.000083
           53              H       5.538087       2.308228      13.325341       0.121349       0.998041 0.71998324E+01  0.69332378E+02                                 1.693801                            1.602121      -0.999009       2.409682                    0.997545       3.519070       9.984883       0.475766       1.336901      -0.696290      -0.007936      -0.026535       0.020149       0.034250       0.002164      -0.002313      -0.013739       0.005806      -0.026560      -0.018369       0.005586       0.012783              1.741013       1.484986      -0.060414       0.003308       2.001527      -0.475973       1.736526          -0.000187
           54              H       3.622702       3.454207      12.899627       0.119863       0.954887 0.66621963E+01  0.63354812E+02                                 1.679215                            1.565733      -1.113595       2.349362                    0.997131       3.657351      10.545636       0.466761       1.379906      -0.686085      -0.029903      -0.013106       0.010139       0.034187       0.001986       0.000891      -0.007325      -0.000424      -0.016050      -0.009891       0.002390       0.007501              1.744765       2.299449       0.241584      -0.270070       1.453187      -0.146477       1.481660           0.000156
           55              H       5.672780       6.262203      10.981494       0.112967       1.180584 0.85236951E+01  0.85383642E+02                                 1.861698                            1.716554      -1.329237       2.246322                    0.993723       3.752825      10.763214       0.471673       1.296338      -0.703605       0.000465       0.031993      -0.016780       0.036129       0.005209      -0.001919      -0.005398      -0.005659      -0.026468      -0.010477      -0.001395       0.011872              1.947412       1.647535       0.047884      -0.032290       2.352142      -0.679783       1.842560           0.000316
           56              H       7.639218       5.076708      11.337062       0.126129       1.095117 0.78931747E+01  0.77056214E+02                                 1.743054                            1.633895      -1.012341       2.407659                    0.997666       3.410615       9.451964       0.494678       1.268317      -0.712112       0.029450       0.015344      -0.013953       0.036020       0.001396      -0.006787      -0.005869       0.008345      -0.032164      -0.014549       0.002048       0.012501              1.798668       2.229185       0.363763      -0.219189       1.660547      -0.269826       1.506271          -0.000194
           57              H       7.921587       4.753603      14.259010       0.119433       1.079931 0.79221174E+01  0.77080335E+02                                 1.697716                            1.613929      -0.998413       2.403935                    0.998328       3.380825       9.224417       0.510558       1.232987      -0.720222      -0.032378       0.017417       0.010513       0.038239      -0.008081      -0.005847       0.014218       0.005020      -0.028271      -0.018977      -0.000732       0.019709              1.743759       2.335541      -0.067828      -0.030705       1.397041       0.029969       1.498694          -0.000131
           58              H       9.605337       5.825197      15.403117       0.123102       1.131060 0.85416856E+01  0.83773953E+02                                 1.691234                            1.633651      -0.882951       2.466205                    0.999213       3.208544       8.483258       0.533009       1.171673      -0.737424      -0.009498       0.030735       0.024553       0.040468      -0.008380      -0.005174       0.010614       0.002260      -0.019426      -0.013644      -0.003315       0.016959              1.692710       1.521727      -0.021623      -0.044443       1.802263       0.376550       1.754141          -0.000093
           59              H      -2.273136       3.586703      13.516429       0.124673       1.053192 0.73810529E+01  0.71429408E+02                                 1.733716                            1.603272      -1.303367       2.262618                    0.995163       3.623582      10.263989       0.484641       1.305953      -0.701273       0.037508      -0.007276      -0.009104       0.039277      -0.004585       0.001214       0.004062       0.000762      -0.004634      -0.006768       0.000821       0.005947              1.828216       2.572881      -0.134221      -0.187237       1.457749       0.093964       1.454017          -0.000010
           60              H      10.616302       2.540678      12.275568       0.135801       1.071276 0.78855321E+01  0.76088051E+02                                 1.651570                            1.585083      -0.906305       2.463195                    0.999058       3.171529       8.417900       0.531271       1.194825      -0.731130       0.016166      -0.021794      -0.028503       0.039353      -0.005065      -0.003735       0.012152       0.014186       0.003449      -0.016373       0.002060       0.014312              1.662102       1.553609      -0.033010      -0.124566       1.754629       0.386476       1.678069          -0.000092
           61              H       9.279276       1.650395      15.903815       0.113699       1.065216 0.78329859E+01  0.76702643E+02                                 1.736808                            1.645487      -1.067536       2.373629                    0.996367       3.573517      10.080874       0.482537       1.296262      -0.704732       0.011688      -0.018632      -0.029471       0.036774      -0.004054      -0.004400       0.013325       0.015546       0.000213      -0.017779       0.002833       0.014946              1.786873       1.501337       0.115790      -0.026475       1.671236       0.435627       2.188046          -0.000138
           62              H      -3.423116       2.603440      16.818133       0.133331       1.101988 0.80339641E+01  0.78236960E+02                                 1.712569                            1.621611      -0.916614       2.459138                    0.998828       3.251745       8.800169       0.512424       1.227425      -0.722936       0.037799      -0.007344      -0.018727       0.042818      -0.006530      -0.009783       0.009794       0.015801      -0.006012      -0.014592      -0.004536       0.019128              1.757831       2.261869       0.078513      -0.310183       1.381887       0.051142       1.629738           0.000071
           63              H       8.866858       4.211994      19.720731       0.121352       1.217780 0.90883132E+01  0.91521737E+02                                 1.842355                            1.733339      -1.091993       2.367384                    0.996927       3.474479       9.646443       0.490625       1.239696      -0.719199      -0.002968       0.026244       0.032329       0.041746      -0.003062      -0.006923       0.014471       0.001915       0.000652      -0.015366      -0.001834       0.017200              1.893294       1.657485       0.069188      -0.060397       1.679354       0.496642       2.343043          -0.000032
           64              H       6.977887       3.203161      18.772549       0.113702       1.017610 0.74049954E+01  0.72088528E+02                                 1.728824                            1.632806      -1.231609       2.291225                    0.994643       3.747168      10.825803       0.466003       1.350130      -0.691901      -0.027158       0.006617       0.017266       0.032855       0.002538      -0.004902       0.008508       0.004664      -0.002700      -0.011798       0.003775       0.008022              1.781800       2.250483      -0.055511      -0.370467       1.362572       0.116162       1.732346           0.000005
           65              H       5.860103       0.176662      14.757289       0.117911       1.012872 0.73850065E+01  0.71335570E+02                                 1.689653                            1.607009      -0.972395       2.419461                    0.997925       3.489326       9.810778       0.483542       1.311344      -0.701943      -0.016356       0.014655      -0.028265       0.035794      -0.000263       0.015376      -0.001054      -0.012342       0.010354      -0.018619       0.004347       0.014272              1.731975       1.525262      -0.234442       0.274215       1.799388      -0.320659       1.871275          -0.000112
           66              H       5.861323      21.104135      14.542013       0.123898       0.983178 0.70060247E+01  0.66491762E+02                                 1.628436                            1.544315      -0.914300       2.451911                    0.999052       3.341860       9.178803       0.505567       1.276531      -0.709843      -0.020920      -0.017283      -0.029806       0.040308       0.001032       0.011779       0.000383      -0.000114       0.012565      -0.011217      -0.002056       0.013273              1.665563       1.481249       0.190352       0.353449       1.668463       0.308924       1.846977          -0.000156
           67              H       8.279452      20.841467      17.742127       0.135094       1.093095 0.79094049E+01  0.76508627E+02                                 1.686529                            1.596566      -0.886621       2.474769                    0.999288       3.185899       8.514656       0.523936       1.208541      -0.727784       0.024038      -0.023348       0.029773       0.044826      -0.005257       0.017143      -0.000906       0.000864       0.009860      -0.017030      -0.002121       0.019151              1.725672       1.536396      -0.277585       0.265653       1.885927      -0.349016       1.754693           0.000083
           68              H       8.154831      23.135748      17.974335       0.120577       1.098027 0.82509419E+01  0.80898787E+02                                 1.703283                            1.638401      -0.933878       2.436211                    0.998819       3.352127       9.107076       0.512035       1.220024      -0.723925       0.023469       0.008251       0.030619       0.039451      -0.004312       0.018780       0.001289       0.001115       0.011894      -0.018746      -0.001648       0.020394              1.726103       1.533322       0.229821       0.269117       1.799679       0.270225       1.845307          -0.000198
           69              H       4.478983       0.627615      17.280130       0.130417       1.036376 0.75325655E+01  0.72427774E+02                                 1.660824                            1.582190      -0.891170       2.468052                    0.998977       3.280933       8.921465       0.511138       1.246251      -0.717745      -0.006267      -0.037799       0.013582       0.040652       0.006024      -0.001013      -0.011938      -0.006094      -0.040687      -0.018671       0.001235       0.017435              1.694127       1.492629      -0.236812       0.064138       2.092696      -0.238678       1.497057          -0.000165
           70              H       2.429071       1.648070      17.282549       0.127219       1.098146 0.81872077E+01  0.79462950E+02                                 1.659303                            1.600369      -0.867294       2.477392                    0.999395       3.159583       8.314378       0.537949       1.173102      -0.737088      -0.032652      -0.023228       0.010510       0.041426       0.008909      -0.002016      -0.008874      -0.006124      -0.031753      -0.014239      -0.003054       0.017294              1.660930       2.016843       0.194684      -0.146997       1.526727      -0.072194       1.439220          -0.000011
           71              H       4.114683       5.013946      15.969124       0.121953       1.094313 0.81173149E+01  0.78606233E+02                                 1.653518                            1.591293      -0.849930       2.481445                    0.999456       3.168031       8.323821       0.540682       1.169821      -0.737695      -0.001038       0.036562      -0.011242       0.038265       0.004704      -0.003690      -0.006810      -0.012122      -0.035397      -0.014046      -0.001655       0.015701              1.662700       1.523886      -0.214187       0.024952       1.998698      -0.230904       1.465515          -0.000257
           72              H       6.159016       4.088795      16.061039       0.125355       1.031935 0.74733718E+01  0.71695922E+02                                 1.652238                            1.572232      -0.907428       2.456167                    0.998788       3.300179       8.955024       0.514731       1.240361      -0.718807       0.023965       0.026240      -0.008769       0.036603       0.004970      -0.004246      -0.007024      -0.011315      -0.048156      -0.018107       0.000602       0.017505              1.685272       2.102693       0.278273      -0.210949       1.490757      -0.147861       1.462368          -0.000261
           73              H       0.865448      12.552300      16.702029       0.109761       1.025845 0.74867336E+01  0.73270159E+02                                 1.751205                            1.650711      -1.298206       2.255681                    0.993624       3.859995      11.274269       0.458554       1.364838      -0.688282       0.008617       0.017275       0.026389       0.032696      -0.001410       0.004245       0.000659      -0.015490       0.015804      -0.011596       0.005179       0.006418              1.819027       1.412860       0.201967       0.170463       1.996240       0.433399       2.047980           0.000147
           74              H       0.718198      10.330078      17.236591       0.119927       1.167827 0.86769193E+01  0.86567905E+02                                 1.800114                            1.698734      -1.137028       2.343094                    0.996383       3.515757       9.787507       0.492264       1.247143      -0.716505       0.010217      -0.013047       0.035376       0.039065      -0.000942       0.012042      -0.001622      -0.005831       0.033364      -0.014205      -0.002821       0.017026              1.839419       1.366680      -0.005586       0.102853       1.751598      -0.208368       2.399978           0.000239
           75              H      -0.271697       9.500231      13.458377       0.122385       1.016424 0.69738211E+01  0.66329590E+02                                 1.681186                            1.549191      -1.050175       2.389182                    0.997370       3.462936       9.625381       0.498999       1.290536      -0.705565      -0.010650      -0.027347      -0.028884       0.041177       0.006904       0.005508       0.003239      -0.010221       0.030828      -0.014251       0.000684       0.013567              1.773118       1.328107       0.187694       0.219363       2.086627       0.529538       1.904621           0.000236
           76              H      -0.109401      11.741049      12.889951       0.130866       1.091303 0.80074145E+01  0.77192774E+02                                 1.645716                            1.576855      -0.858212       2.484236                    0.999327       3.120629       8.151296       0.545631       1.164454      -0.739361      -0.005327       0.005348      -0.037875       0.038619       0.004097       0.004673      -0.000873      -0.019848       0.040166      -0.018147       0.004042       0.014105              1.652488       1.316753      -0.036003       0.160467       1.579588      -0.145962       2.061125          -0.000101
           77              H       0.453597      16.125056      15.681283       0.126498       1.061839 0.78237816E+01  0.75777211E+02                                 1.677463                            1.604882      -0.854275       2.480326                    0.999337       3.269642       8.859048       0.512252       1.234527      -0.721033      -0.031095       0.020104       0.008107       0.037905      -0.006101      -0.004507       0.011504       0.003196      -0.041223      -0.019243       0.002116       0.017127              1.702024       2.193707      -0.127859      -0.054359       1.454372       0.003616       1.457994          -0.000142
           78              H       2.306287      17.236168      16.520617       0.124722       1.112071 0.84350484E+01  0.82485778E+02                                 1.669725                            1.621306      -0.942950       2.437731                    0.998838       3.217525       8.500292       0.535971       1.168620      -0.737752      -0.006573       0.036067       0.018623       0.041120      -0.008209      -0.004711       0.010182      -0.005260      -0.030662      -0.014877      -0.003170       0.018047              1.662358       1.481264       0.059999       0.028417       1.918668       0.277331       1.587142          -0.000113
           79              H       4.706765      14.381682      15.115276       0.129053       1.084132 0.78326449E+01  0.75206484E+02                                 1.643860                            1.562746      -0.867277       2.479348                    0.999283       3.142709       8.233241       0.545582       1.169229      -0.737486       0.037073      -0.015017      -0.007185       0.040639      -0.010197      -0.003555       0.008659       0.004405      -0.023366      -0.013252      -0.003872       0.017125              1.669105       2.165339      -0.133118      -0.092099       1.467369       0.048837       1.374607          -0.000021
           80              H       2.879962      13.247325      14.271104       0.130462       1.061251 0.77035126E+01  0.73429261E+02                                 1.597347                            1.531139      -0.906403       2.457085                    0.999049       3.120258       8.061695       0.563059       1.141226      -0.744299       0.014221      -0.032108      -0.019977       0.040401      -0.008710      -0.000616       0.012948       0.002841      -0.025681      -0.017836       0.001027       0.016809              1.610993       1.439027       0.037314      -0.039170       1.935061       0.344868       1.458891          -0.000165
           81              H      -2.106187      13.124127      14.779059       0.123926       1.126270 0.83862937E+01  0.82525612E+02                                 1.732369                            1.651902      -1.010142       2.404470                    0.998386       3.338379       9.073509       0.510103       1.220196      -0.724210      -0.012198      -0.030916       0.022549       0.040163       0.010630      -0.002564      -0.015955       0.001903      -0.024755      -0.020211      -0.000836       0.021047              1.769983       1.526773      -0.109705       0.051018       2.054131      -0.434680       1.729045          -0.000016
           82              H      10.556813      14.125987      13.934887       0.114992       1.156732 0.86342970E+01  0.85028836E+02                                 1.718462                            1.641054      -1.020832       2.394215                    0.998147       3.307379       8.802279       0.531761       1.169634      -0.736721      -0.033294      -0.017270       0.008948       0.038559       0.011136      -0.000837      -0.011674      -0.002002      -0.018960      -0.015846      -0.002257       0.018103              1.734226       2.154359       0.184604      -0.054657       1.539897      -0.066604       1.508421          -0.000319
           83              H      -1.807807      16.896790      12.178815       0.110862       1.082655 0.75928210E+01  0.73938206E+02                                 1.757807                            1.619461      -1.282950       2.267678                    0.993964       3.693943      10.467239       0.485592       1.295296      -0.703301       0.003085       0.029376      -0.022050       0.036860       0.003365      -0.003461      -0.008149      -0.002233      -0.019582      -0.011057      -0.000059       0.011116              1.842104       1.536622       0.038827       0.013333       2.153659      -0.685340       1.836031          -0.000155
           84              H       0.068735      15.913527      12.964935       0.120086       1.109872 0.80317999E+01  0.78726033E+02                                 1.756370                            1.645540      -0.997132       2.410771                    0.997804       3.442809       9.550306       0.494271       1.264257      -0.712914       0.028083       0.015216      -0.012457       0.034284       0.003160      -0.004704      -0.010148       0.008033      -0.027463      -0.015775       0.002648       0.013127              1.806214       2.258592       0.392369      -0.112652       1.662037      -0.242892       1.498012          -0.000174
           85              H      12.100379      10.788005       1.598847       0.123469       1.050008 0.75878942E+01  0.73299468E+02                                 1.687043                            1.594460      -1.032140       2.393886                    0.997709       3.404396       9.364436       0.504649       1.256427      -0.714274       0.023115      -0.002708       0.029683       0.037719       0.008373       0.016232       0.001459      -0.001385       0.008663      -0.017889      -0.001177       0.019066              1.734775       1.546762      -0.220012       0.296942       1.716238      -0.335317       1.941326          -0.000082
           86              H      12.138515      12.996280       1.057029       0.122369       1.103917 0.82201167E+01  0.79960364E+02                                 1.666978                            1.603229      -0.981318       2.420859                    0.998418       3.228521       8.539383       0.536989       1.172585      -0.736266       0.021416       0.023003       0.025676       0.040584       0.002085       0.014959       0.002667       0.002994       0.014762      -0.013268      -0.004484       0.017752              1.677050       1.576454       0.293815       0.169920       1.862208       0.181495       1.592489           0.000047
           87              H       4.086289      12.347744      22.187939       0.119452       0.995992 0.69866284E+01  0.66040591E+02                                 1.617995                            1.521728      -0.999102       2.408854                    0.998350       3.338512       9.051735       0.521345       1.242904      -0.716989      -0.021388       0.011602      -0.029741       0.038426       0.001988       0.010612       0.001069       0.001129       0.006162      -0.009964      -0.001853       0.011818              1.664541       1.568861      -0.184872       0.411662       1.585003      -0.322888       1.839759          -0.000381
           88              H       4.025303      10.111575      22.695893       0.129867       1.068898 0.78231571E+01  0.75378560E+02                                 1.649326                            1.578073      -0.908552       2.457429                    0.999042       3.204661       8.515294       0.532521       1.193723      -0.730890      -0.021670      -0.018511      -0.027173       0.039378       0.002175       0.016631       0.002531      -0.005600       0.008400      -0.017696       0.000688       0.017009              1.666373       1.586950       0.297123       0.292642       1.811778       0.190017       1.600392          -0.000115
           89              H       8.308907       9.314272       1.231185       0.121330       0.998111 0.72004582E+01  0.69339632E+02                                 1.693845                            1.602162      -0.998926       2.409693                    0.997546       3.519225       9.985280       0.475774       1.336853      -0.696299      -0.007934       0.026520       0.020153       0.034240      -0.002159      -0.002315       0.013738       0.005816      -0.026565      -0.018371       0.005592       0.012779              1.741057       1.485032       0.060413       0.003309       2.001572       0.475985       1.736568          -0.000197
           90              H       6.393522       8.168293       0.805471       0.119846       0.954951 0.66627505E+01  0.63361500E+02                                 1.679295                            1.565802      -1.113621       2.349337                    0.997130       3.657552      10.546388       0.466748       1.379912      -0.686083      -0.029904       0.013103       0.010142       0.034188      -0.001985       0.000892       0.007328      -0.000418      -0.016056      -0.009896       0.002394       0.007501              1.744854       2.299582      -0.241603      -0.270085       1.453255       0.146488       1.481725           0.000136
           91              H       2.901960       5.360297      23.075650       0.112954       1.180630 0.85241126E+01  0.85388899E+02                                 1.861746                            1.716596      -1.329218       2.246322                    0.993722       3.752937      10.763615       0.471667       1.296338      -0.703605       0.000465      -0.031993      -0.016780       0.036129      -0.005208      -0.001918       0.005399      -0.005656      -0.026472      -0.010480      -0.001392       0.011872              1.947463       1.647579      -0.047886      -0.032291       2.352199       0.679807       1.842610           0.000296
           92              H       4.868398       6.545792      23.431218       0.126128       1.095158 0.78935564E+01  0.77060732E+02                                 1.743075                            1.633916      -1.012385       2.407632                    0.997665       3.410718       9.452242       0.494683       1.268289      -0.712117       0.029449      -0.015342      -0.013946       0.036016      -0.001394      -0.006785       0.005872       0.008343      -0.032165      -0.014551       0.002051       0.012499              1.798688       2.229211      -0.363761      -0.219188       1.660562       0.269829       1.506291          -0.000223
           93              H      10.692407       6.868897       2.164854       0.119429       1.079953 0.79223498E+01  0.77083252E+02                                 1.697742                            1.613956      -0.998384       2.403937                    0.998328       3.380908       9.224718       0.510552       1.232992      -0.720221      -0.032374      -0.017414       0.010508       0.038233       0.008079      -0.005843      -0.014220       0.005020      -0.028260      -0.018977      -0.000729       0.019706              1.743786       2.335577       0.067822      -0.030699       1.397062      -0.029968       1.498720          -0.000139
           94              H      12.376157       5.797303       3.308961       0.123080       1.131194 0.85430020E+01  0.83790412E+02                                 1.691397                            1.633802      -0.882935       2.466195                    0.999213       3.208746       8.484077       0.532970       1.171708      -0.737415      -0.009495      -0.030733       0.024551       0.040465       0.008376      -0.005169      -0.010616       0.002265      -0.019428      -0.013647      -0.003307       0.016954              1.692874       1.521868       0.021625      -0.044448       1.802442      -0.376608       1.754314          -0.000077
           95              H       0.497684       8.035797       1.422273       0.124644       1.053313 0.73820995E+01  0.71442202E+02                                 1.733856                            1.603389      -1.303380       2.262590                    0.995162       3.623884      10.265099       0.484620       1.305959      -0.701271       0.037509       0.007271      -0.009105       0.039277       0.004585       0.001217      -0.004065       0.000770      -0.004630      -0.006773       0.000827       0.005947              1.828374       2.573142       0.134237      -0.187258       1.457857      -0.093978       1.454125          -0.000031
           96              H      13.387122       9.081822       0.181412       0.135766       1.071449 0.78871563E+01  0.76107343E+02                                 1.651699                            1.585205      -0.906379       2.463116                    0.999057       3.171912       8.419009       0.531273       1.194764      -0.731142       0.016163       0.021778      -0.028498       0.039340       0.005059      -0.003733      -0.012150       0.014198       0.003438      -0.016374       0.002068       0.014307              1.662233       1.553747       0.033012      -0.124576       1.754759      -0.386508       1.678191          -0.000152
           97              H      12.050096       9.972105       3.809659       0.113681       1.065317 0.78339464E+01  0.76714454E+02                                 1.736916                            1.645586      -1.067566       2.373599                    0.996365       3.573742      10.081690       0.482523       1.296259      -0.704732       0.011687       0.018621      -0.029471       0.036768       0.004052      -0.004399      -0.013325       0.015549       0.000226      -0.017781       0.002835       0.014946              1.786984       1.501427      -0.115804      -0.026475       1.671336      -0.435660       2.188189          -0.000126
           98              H      -0.652296       9.019060       4.723977       0.133325       1.102077 0.80348117E+01  0.78247567E+02                                 1.712685                            1.621715      -0.916717       2.459085                    0.998827       3.251910       8.800854       0.512397       1.227452      -0.722929       0.037799       0.007339      -0.018727       0.042817       0.006530      -0.009781      -0.009794       0.015806      -0.006015      -0.014594      -0.004534       0.019128              1.757954       2.262045      -0.078524      -0.310214       1.381970      -0.051147       1.629846           0.000092
           99              H      11.637678       7.410506       7.626575       0.121352       1.217815 0.90886745E+01  0.91526691E+02                                 1.842427                            1.733402      -1.091989       2.367384                    0.996927       3.474547       9.646841       0.490602       1.239737      -0.719190      -0.002968      -0.026244       0.032328       0.041745       0.003062      -0.006922      -0.014471       0.001919       0.000655      -0.015367      -0.001832       0.017199              1.893370       1.657548      -0.069193      -0.060400       1.679416      -0.496672       2.343146           0.000022
          100              H       9.748707       8.419339       6.678393       0.113702       1.017618 0.74050698E+01  0.72089474E+02                                 1.728837                            1.632817      -1.231610       2.291222                    0.994643       3.747191      10.825906       0.466000       1.350135      -0.691900      -0.027158      -0.006618       0.017265       0.032855      -0.002538      -0.004902      -0.008509       0.004664      -0.002699      -0.011799       0.003775       0.008023              1.781814       2.250503       0.055511      -0.370470       1.362581      -0.116163       1.732358           0.000019
          101              H       8.630923      11.445838       2.663133       0.117910       1.012878 0.73850297E+01  0.71335724E+02                                 1.689645                            1.607000      -0.972431       2.419439                    0.997925       3.489330       9.810728       0.483549       1.311326      -0.701946      -0.016362      -0.014658      -0.028255       0.035790       0.000258       0.015374       0.001056      -0.012343       0.010344      -0.018617       0.004349       0.014268              1.731969       1.525254       0.234441       0.274213       1.799390       0.320662       1.871262          -0.000119
          102              H       8.632143      13.763364       2.447857       0.123865       0.983352 0.70075862E+01  0.66510107E+02                                 1.628592                            1.544457      -0.914625       2.451722                    0.999049       3.342264       9.180075       0.505560       1.276481      -0.709852      -0.020943       0.017283      -0.029782       0.040302      -0.001035       0.011785      -0.000376      -0.000118       0.012534      -0.011225      -0.002048       0.013273              1.665726       1.481383      -0.190375       0.353499       1.668633      -0.308963       1.847162          -0.000156
          103              H      11.050272      14.026033       5.647971       0.135106       1.093109 0.79095533E+01  0.76510494E+02                                 1.686545                            1.596582      -0.886724       2.474731                    0.999287       3.185939       8.514813       0.523932       1.208542      -0.727783       0.024032       0.023351       0.029784       0.044832       0.005256       0.017149       0.000905       0.000866       0.009854      -0.017035      -0.002120       0.019155              1.725689       1.536410       0.277586       0.265652       1.885949       0.349015       1.754708           0.000148
          104              H      10.925651      11.731751       5.880179       0.120588       1.098011 0.82508238E+01  0.80897601E+02                                 1.703292                            1.638409      -0.933902       2.436210                    0.998819       3.352113       9.107132       0.512023       1.220053      -0.723918       0.023466      -0.008250       0.030624       0.039453       0.004311       0.018782      -0.001287       0.001116       0.011894      -0.018747      -0.001650       0.020397              1.726112       1.533329      -0.229823       0.269115       1.799696      -0.270225       1.845311          -0.000155
          105              H       7.249803      10.994885       5.185974       0.130418       1.036342 0.75322447E+01  0.72423814E+02                                 1.660779                            1.582150      -0.891124       2.468075                    0.998978       3.280865       8.921184       0.511149       1.246241      -0.717748      -0.006266       0.037800       0.013583       0.040652      -0.006022      -0.001014       0.011936      -0.006095      -0.040690      -0.018670       0.001236       0.017434              1.694081       1.492591       0.236802       0.064135       2.092633       0.238667       1.497020          -0.000151
          106              H       5.199891       9.974429       5.188393       0.127212       1.098158 0.81873204E+01  0.79464299E+02                                 1.659314                            1.600379      -0.867311       2.477383                    0.999394       3.159607       8.314448       0.537949       1.173100      -0.737089      -0.032652       0.023228       0.010510       0.041426      -0.008909      -0.002016       0.008874      -0.006124      -0.031752      -0.014239      -0.003054       0.017294              1.660941       2.016858      -0.194686      -0.146998       1.526737       0.072195       1.439229           0.000024
          107              H       6.885503       6.608554       3.874968       0.121954       1.094305 0.81172492E+01  0.78605573E+02                                 1.653526                            1.591301      -0.849899       2.481465                    0.999456       3.168000       8.323785       0.540673       1.169841      -0.737691      -0.001037      -0.036563      -0.011244       0.038266      -0.004703      -0.003690       0.006810      -0.012123      -0.035395      -0.014046      -0.001655       0.015700              1.662709       1.523892       0.214188       0.024952       1.998712       0.230908       1.465522          -0.000273
          108              H       8.929836       7.533704       3.966883       0.125367       1.031892 0.74729999E+01  0.71691659E+02                                 1.652214                            1.572211      -0.907412       2.456186                    0.998789       3.300108       8.954868       0.514724       1.240389      -0.718801       0.023966      -0.026241      -0.008772       0.036605      -0.004970      -0.004245       0.007024      -0.011313      -0.048151      -0.018105       0.000602       0.017503              1.685248       2.102659      -0.278270      -0.210945       1.490738       0.147859       1.462348          -0.000256
          109              H       3.636268      22.315200       4.607873       0.109765       1.025853 0.74868134E+01  0.73271244E+02                                 1.751223                            1.650728      -1.298267       2.255655                    0.993624       3.860023      11.274429       0.458548       1.364851      -0.688279       0.008619      -0.017273       0.026390       0.032697       0.001413       0.004242      -0.000656      -0.015488       0.015803      -0.011594       0.005179       0.006415              1.819045       1.412871      -0.201970       0.170465       1.996260      -0.433406       2.048005           0.000152
          110              H       3.489018       1.292422       5.142435       0.119928       1.167809 0.86767537E+01  0.86565827E+02                                 1.800096                            1.698718      -1.137009       2.343104                    0.996384       3.515719       9.787372       0.492266       1.247144      -0.716505       0.010220       0.013046       0.035376       0.039065       0.000942       0.012043       0.001622      -0.005831       0.033363      -0.014205      -0.002821       0.017026              1.839400       1.366668       0.005586       0.102851       1.751579       0.208366       2.399951           0.000253
          111              H       2.499123       2.122269       1.364221       0.122382       1.016428 0.69738468E+01  0.66329889E+02                                 1.681190                            1.549193      -1.050164       2.389187                    0.997370       3.462941       9.625396       0.498998       1.290536      -0.705565      -0.010650       0.027347      -0.028884       0.041177      -0.006904       0.005509      -0.003239      -0.010221       0.030827      -0.014251       0.000684       0.013567              1.773124       1.328110      -0.187696       0.219365       2.086637      -0.529543       1.904625           0.000215
          112              H       2.661419      23.126451       0.795795       0.130865       1.091314 0.80075317E+01  0.77194194E+02                                 1.645726                            1.576865      -0.858216       2.484230                    0.999327       3.120660       8.151395       0.545630       1.164452      -0.739361      -0.005325      -0.005347      -0.037873       0.038617      -0.004096       0.004673       0.000872      -0.019850       0.040163      -0.018147       0.004043       0.014104              1.652498       1.316761       0.036002       0.160468       1.579600       0.145961       2.061134          -0.000167
          113              H       3.224417      18.742444       3.587127       0.126492       1.061871 0.78240801E+01  0.75780780E+02                                 1.677488                            1.604905      -0.854288       2.480312                    0.999337       3.269718       8.859276       0.512252       1.234516      -0.721035      -0.031092      -0.020101       0.008111       0.037902       0.006100      -0.004507      -0.011506       0.003194      -0.041217      -0.019243       0.002116       0.017127              1.702050       2.193743       0.127856      -0.054357       1.454393      -0.003616       1.458015          -0.000116
          114              H       5.077107      17.631332       4.426461       0.124724       1.112081 0.84351821E+01  0.82487567E+02                                 1.669748                            1.621329      -0.942948       2.437739                    0.998838       3.217555       8.500448       0.535961       1.168635      -0.737748      -0.006573      -0.036068       0.018630       0.041124       0.008208      -0.004713      -0.010186      -0.005262      -0.030667      -0.014881      -0.003169       0.018050              1.662381       1.481289      -0.060003       0.028418       1.918691      -0.277332       1.587163          -0.000071
          115              H       7.477585      20.485818       3.021120       0.129057       1.084117 0.78325263E+01  0.75205208E+02                                 1.643860                            1.562746      -0.867243       2.479365                    0.999284       3.142691       8.233239       0.545574       1.169247      -0.737481       0.037072       0.015019      -0.007181       0.040638       0.010197      -0.003555      -0.008658       0.004404      -0.023364      -0.013251      -0.003873       0.017124              1.669105       2.165336       0.133116      -0.092099       1.467371      -0.048837       1.374609           0.000006
          116              H       5.650782      21.620174       2.176948       0.130469       1.061211 0.77031379E+01  0.73424703E+02                                 1.597296                            1.531093      -0.906378       2.457099                    0.999049       3.120202       8.061463       0.563073       1.141214      -0.744302       0.014221       0.032110      -0.019974       0.040402       0.008711      -0.000616      -0.012947       0.002839      -0.025681      -0.017836       0.001026       0.016810              1.610942       1.438985      -0.037313      -0.039167       1.934993      -0.344850       1.458847          -0.000188
          117              H       0.664633      21.743373       2.684903       0.123937       1.126240 0.83860153E+01  0.82522214E+02                                 1.732340                            1.651876      -1.010169       2.404463                    0.998386       3.338329       9.073346       0.510106       1.220199      -0.724210      -0.012196       0.030917       0.022548       0.040163      -0.010630      -0.002565       0.015954       0.001904      -0.024758      -0.020211      -0.000837       0.021048              1.769952       1.526749       0.109700       0.051016       2.054092       0.434668       1.729015           0.000009
          118              H      13.327633      20.741513       1.840731       0.114999       1.156647 0.86334806E+01  0.85018636E+02                                 1.718368                            1.640969      -1.020718       2.394274                    0.998148       3.307241       8.801749       0.531780       1.169623      -0.736724      -0.033296       0.017273       0.008948       0.038562      -0.011136      -0.000838       0.011673      -0.002000      -0.018965      -0.015845      -0.002258       0.018103              1.734129       2.154229      -0.184593      -0.054654       1.539817       0.066597       1.508341          -0.000292
          119              H       0.963013      17.970709       0.084659       0.110848       1.082774 0.75938842E+01  0.73951470E+02                                 1.757956                            1.619589      -1.283016       2.267638                    0.993961       3.694271      10.468524       0.485564       1.295319      -0.703294       0.003088      -0.029366      -0.022061       0.036858      -0.003368      -0.003450       0.008155      -0.002218      -0.019584      -0.011061      -0.000055       0.011115              1.842266       1.536750      -0.038832       0.013338       2.153859       0.685427       1.836187          -0.000149
          120              H       2.839555      18.953973       0.870779       0.120088       1.109863 0.80317516E+01  0.78725695E+02                                 1.756386                            1.645555      -0.997117       2.410781                    0.997804       3.442819       9.550443       0.494258       1.264288      -0.712907       0.028085      -0.015213      -0.012457       0.034284      -0.003160      -0.004705       0.010147       0.008035      -0.027461      -0.015774       0.002647       0.013127              1.806231       2.258616      -0.392371      -0.112648       1.662052       0.242894       1.498024          -0.000189
          121              H      -0.295399      22.410504      10.495309       0.123483       1.049918 0.75870117E+01  0.73288368E+02                                 1.686909                            1.594339      -1.032091       2.393924                    0.997710       3.404137       9.363373       0.504685       1.256382      -0.714284      -0.023128      -0.002708      -0.029683       0.037727      -0.008378       0.016232      -0.001455      -0.001368       0.008675      -0.017889      -0.001180       0.019069              1.734632       1.546645       0.219988       0.296916       1.716080       0.335278       1.941170          -0.000063
          122              H      -0.333535       1.373779      11.037127       0.122386       1.103795 0.82189169E+01  0.79945335E+02                                 1.666817                            1.603082      -0.981252       2.420901                    0.998419       3.228296       8.538455       0.537031       1.172541      -0.736277      -0.021423       0.023000      -0.025674       0.040584      -0.002084       0.014960      -0.002669       0.002999       0.014760      -0.013268      -0.004486       0.017754              1.676886       1.576308      -0.293772       0.169900       1.862006      -0.181474       1.592343           0.000059
          123              H       2.177051       0.725244      14.094529       0.119460       0.995958 0.69863136E+01  0.66036804E+02                                 1.617954                            1.521691      -0.999061       2.408877                    0.998351       3.338408       9.051367       0.521353       1.242900      -0.716990       0.021390       0.011601       0.029739       0.038426      -0.001988       0.010612      -0.001068       0.001133       0.006163      -0.009963      -0.001855       0.011818              1.664497       1.568822       0.184865       0.411650       1.584955       0.322875       1.839713          -0.000348
          124              H       2.238037      21.734075      13.586575       0.129886       1.068861 0.78228273E+01  0.75374808E+02                                 1.649315                            1.578061      -0.908498       2.457467                    0.999043       3.204561       8.515077       0.532511       1.193755      -0.730883       0.021675      -0.018511       0.027173       0.039381      -0.002175       0.016631      -0.002535      -0.005595       0.008395      -0.017694       0.000685       0.017009              1.666361       1.586938      -0.297125       0.292644       1.811762      -0.190024       1.600382          -0.000037
          125              H       3.496073      20.936771      10.862971       0.121343       0.998067 0.72000228E+01  0.69334331E+02                                 1.693794                            1.602113      -0.998862       2.409737                    0.997547       3.519079       9.984758       0.475782       1.336853      -0.696300       0.007952       0.026524      -0.020157       0.034250       0.002164      -0.002316      -0.013742       0.005815      -0.026569      -0.018375       0.005589       0.012785              1.741003       1.484974      -0.060392       0.003300       2.001514      -0.475974       1.736522          -0.000187
          126              H       5.411458      19.790793      11.288685       0.120039       0.954258 0.66567195E+01  0.63289284E+02                                 1.678463                            1.565083      -1.113258       2.349618                    0.997142       3.655740      10.539636       0.466864       1.379894      -0.686091       0.029921       0.013107      -0.010138       0.034203       0.001981       0.000922      -0.007310      -0.000433      -0.016036      -0.009881       0.002399       0.007482              1.743954       2.298239       0.241422      -0.269888       1.452581      -0.146369       1.481041           0.000097
          127              H       3.361380      16.982797      13.206818       0.112947       1.180651 0.85243207E+01  0.85391560E+02                                 1.861773                            1.716621      -1.329176       2.246338                    0.993722       3.752986      10.763815       0.471662       1.296344      -0.703603      -0.000462      -0.031992       0.016777       0.036127       0.005204      -0.001919      -0.005400      -0.005651      -0.026479      -0.010482      -0.001387       0.011869              1.947490       1.647605       0.047879      -0.032287       2.352228      -0.679817       1.842637           0.000325
          128              H       1.394942      18.168292      12.851250       0.126125       1.095170 0.78936929E+01  0.77062401E+02                                 1.743088                            1.633931      -1.012367       2.407634                    0.997665       3.410748       9.452347       0.494681       1.268289      -0.712117      -0.029451      -0.015344       0.013946       0.036018       0.001393      -0.006785      -0.005875       0.008346      -0.032172      -0.014554       0.002053       0.012501              1.798698       2.229217       0.363758      -0.219185       1.660574      -0.269832       1.506304          -0.000173
          129              H       1.112573      18.491398       9.929302       0.119428       1.079986 0.79226651E+01  0.77087137E+02                                 1.697780                            1.613989      -0.998467       2.403897                    0.998327       3.380977       9.224975       0.510546       1.232994      -0.720220       0.032378      -0.017419      -0.010508       0.038239      -0.008080      -0.005845       0.014222       0.005020      -0.028270      -0.018980      -0.000729       0.019710              1.743825       2.335634      -0.067822      -0.030700       1.397088       0.029968       1.498753          -0.000085
          130              H      -0.571177      17.419803       8.785195       0.123082       1.131172 0.85427930E+01  0.83787428E+02                                 1.691326                            1.633740      -0.883001       2.466156                    0.999212       3.208779       8.483978       0.533003       1.171649      -0.737429       0.009494      -0.030734      -0.024546       0.040463      -0.008375      -0.005168       0.010619       0.002268      -0.019437      -0.013652      -0.003303       0.016955              1.692801       1.521814      -0.021617      -0.044439       1.802355       0.376571       1.754235           0.000046
          131              H      11.307296      19.658297      10.671883       0.124924       1.052246 0.73729695E+01  0.71333761E+02                                 1.732933                            1.602591      -1.303275       2.262848                    0.995167       3.621951      10.259114       0.484640       1.306274      -0.701209      -0.037552       0.007265       0.009121       0.039321      -0.004558       0.001238       0.004037       0.000794      -0.004679      -0.006751       0.000843       0.005907              1.827364       2.571544      -0.134163      -0.187133       1.457135       0.093899       1.453414           0.000052
          132              H      -1.582142      20.704321      11.912744       0.135812       1.071359 0.78863838E+01  0.76099132E+02                                 1.651733                            1.585231      -0.906135       2.463286                    0.999059       3.171663       8.418706       0.531209       1.194920      -0.731108      -0.016191       0.021777       0.028502       0.039354      -0.005063      -0.003731       0.012149       0.014178       0.003425      -0.016367       0.002062       0.014305              1.662266       1.553772      -0.033035      -0.124601       1.754794       0.386531       1.678232          -0.000074
          133              H      -0.245116      21.594605       8.284497       0.113702       1.065265 0.78334918E+01  0.76708818E+02                                 1.736855                            1.645536      -1.067651       2.373578                    0.996364       3.573604      10.081192       0.482532       1.296255      -0.704733      -0.011688       0.018624       0.029472       0.036771      -0.004053      -0.004400       0.013330       0.015554       0.000221      -0.017786       0.002836       0.014950              1.786917       1.501381       0.115793      -0.026480       1.671273       0.435628       2.188096          -0.000112
          134              H      12.457276      20.641560       7.370179       0.133367       1.101801 0.80322660E+01  0.78216417E+02                                 1.712403                            1.621463      -0.916576       2.459199                    0.998829       3.251383       8.799011       0.512435       1.227459      -0.722930      -0.037809       0.007348       0.018736       0.042832      -0.006535      -0.009784       0.009795       0.015813      -0.006019      -0.014596      -0.004539       0.019135              1.757655       2.261622       0.078497      -0.310135       1.381767       0.051133       1.629577           0.000106
          135              H       0.167302      19.033006       4.467581       0.121361       1.217693 0.90874949E+01  0.91511590E+02                                 1.842292                            1.733281      -1.091893       2.367446                    0.996929       3.474301       9.645901       0.490624       1.239725      -0.719194       0.002970      -0.026249      -0.032329       0.041749      -0.003061      -0.006923       0.014470       0.001907       0.000652      -0.015364      -0.001835       0.017199              1.893228       1.657421       0.069185      -0.060390       1.679303       0.496625       2.342960           0.000066
          136              H       2.056273      20.041839       5.415763       0.113720       1.017569 0.74046657E+01  0.72084801E+02                                 1.728807                            1.632793      -1.231700       2.291198                    0.994642       3.747108      10.825731       0.465993       1.350170      -0.691894       0.027162      -0.006618      -0.017259       0.032855       0.002537      -0.004905       0.008509       0.004661      -0.002697      -0.011799       0.003773       0.008026              1.781780       2.250447      -0.055513      -0.370462       1.362561       0.116163       1.732331           0.000031
          137              H       3.174057      23.068338       9.431023       0.117949       1.012733 0.73837424E+01  0.71320508E+02                                 1.689528                            1.606895      -0.972406       2.419492                    0.997925       3.489031       9.809843       0.483547       1.311384      -0.701935       0.016377      -0.014666       0.028253       0.035798      -0.000261       0.015378      -0.001057      -0.012346       0.010335      -0.018622       0.004352       0.014270              1.731844       1.525154      -0.234413       0.274185       1.799253      -0.320626       1.871126          -0.000099
          138              H       3.172837       2.140864       9.646299       0.123872       0.983267 0.70068094E+01  0.66500855E+02                                 1.628504                            1.544376      -0.914526       2.451783                    0.999050       3.342069       9.179393       0.505571       1.276489      -0.709851       0.020950       0.017279       0.029784       0.040305       0.001033       0.011787       0.000376      -0.000110       0.012538      -0.011224      -0.002052       0.013277              1.665634       1.481308       0.190359       0.353471       1.668536       0.308938       1.847056          -0.000140
          139              H       0.754708       2.403533       6.446185       0.135105       1.093105 0.79095134E+01  0.76510094E+02                                 1.686553                            1.596587      -0.886692       2.474746                    0.999287       3.185921       8.514794       0.523927       1.208556      -0.727780      -0.024036       0.023348      -0.029782       0.044831      -0.005256       0.017146      -0.000905       0.000871       0.009862      -0.017030      -0.002124       0.019154              1.725698       1.536416      -0.277592       0.265657       1.885963      -0.349021       1.754714           0.000112
          140              H       0.879329       0.109251       6.213977       0.120592       1.098005 0.82508065E+01  0.80897503E+02                                 1.703297                            1.638417      -0.933935       2.436200                    0.998819       3.352104       9.107154       0.512016       1.220068      -0.723915      -0.023463      -0.008253      -0.030619       0.039448      -0.004313       0.018781       0.001287       0.001111       0.011886      -0.018748      -0.001645       0.020394              1.726116       1.533332       0.229818       0.269114       1.799701       0.270223       1.845315          -0.000161
          141              H       4.555177      22.617385       6.908182       0.130394       1.036394 0.75327275E+01  0.72429363E+02                                 1.660810                            1.582180      -0.891043       2.468094                    0.998978       3.280945       8.921355       0.511155       1.246209      -0.717755       0.006267       0.037797      -0.013574       0.040646       0.006020      -0.001011      -0.011938      -0.006090      -0.040690      -0.018672       0.001240       0.017432              1.694108       1.492611      -0.236799       0.064136       2.092670      -0.238677       1.497045          -0.000145
          142              H       6.605089      21.596929       6.905763       0.127201       1.098226 0.81879017E+01  0.79471394E+02                                 1.659392                            1.600445      -0.867196       2.477435                    0.999395       3.159641       8.314628       0.537933       1.173113      -0.737086       0.032663       0.023230      -0.010474       0.041427       0.008911      -0.002013      -0.008881      -0.006105      -0.031730      -0.014241      -0.003050       0.017291              1.661022       2.016983       0.194715      -0.147018       1.526797      -0.072203       1.439285           0.000007
          143              H       4.919477      18.231053       8.219188       0.121945       1.094266 0.81168155E+01  0.78600013E+02                                 1.653464                            1.591241      -0.849649       2.481578                    0.999458       3.167900       8.323343       0.540694       1.169815      -0.737698       0.001049      -0.036552       0.011265       0.038263       0.004694      -0.003680      -0.006810      -0.012123      -0.035411      -0.014047      -0.001648       0.015695              1.662646       1.523830      -0.214180       0.024952       1.998639      -0.230899       1.465468          -0.000156
          144              H       2.875144      19.156204       8.127273       0.125343       1.032024 0.74742309E+01  0.71706331E+02                                 1.652337                            1.572325      -0.907497       2.456120                    0.998787       3.300377       8.955740       0.514714       1.240364      -0.718806      -0.023963      -0.026238       0.008772       0.036600       0.004969      -0.004241      -0.007029      -0.011310      -0.048175      -0.018113       0.000607       0.017506              1.685374       2.102820       0.278296      -0.210968       1.490850      -0.147878       1.462452          -0.000185
          145              H       8.168712      10.692700       7.486283       0.109751       1.025879 0.74870319E+01  0.73273703E+02                                 1.751231                            1.650734      -1.298201       2.255674                    0.993624       3.860065      11.274468       0.458555       1.364821      -0.688285      -0.008619      -0.017272      -0.026389       0.032695      -0.001409       0.004245       0.000658      -0.015490       0.015808      -0.011597       0.005178       0.006419              1.819057       1.412880       0.201973       0.170467       1.996280       0.433410       2.048012           0.000157
          146              H       8.315962      12.914922       6.951721       0.119924       1.167854 0.86771757E+01  0.86571159E+02                                 1.800144                            1.698760      -1.137078       2.343067                    0.996383       3.515817       9.787734       0.492260       1.247146      -0.716504      -0.010218       0.013049      -0.035373       0.039063      -0.000944       0.012041      -0.001620      -0.005830       0.033365      -0.014203      -0.002821       0.017025              1.839451       1.366700      -0.005585       0.102854       1.751632      -0.208371       2.400022           0.000278
          147              H       9.305857      13.744769      10.729935       0.122390       1.016460 0.69741343E+01  0.66333626E+02                                 1.681257                            1.549249      -1.050358       2.389103                    0.997369       3.463030       9.625867       0.498975       1.290576      -0.705556       0.010649       0.027352       0.028882       0.041179       0.006902       0.005509       0.003241      -0.010208       0.030826      -0.014245       0.000677       0.013568              1.773199       1.328155       0.187707       0.219377       2.086736       0.529575       1.904706           0.000220
          148              H       9.143561      11.503951      11.298361       0.130864       1.091344 0.80078013E+01  0.77197385E+02                                 1.645748                            1.576884      -0.858256       2.484207                    0.999326       3.120714       8.151547       0.545631       1.164441      -0.739363       0.005327      -0.005343       0.037872       0.038617       0.004096       0.004673      -0.000870      -0.019849       0.040163      -0.018147       0.004042       0.014104              1.652521       1.316775      -0.036003       0.160471       1.579623      -0.145966       2.061164          -0.000157
          149              H       8.580563       7.119944       8.507029       0.126497       1.061868 0.78240519E+01  0.75780450E+02                                 1.677487                            1.604903      -0.854305       2.480306                    0.999337       3.269708       8.859250       0.512252       1.234517      -0.721035       0.031093      -0.020101      -0.008110       0.037902      -0.006100      -0.004507       0.011506       0.003196      -0.041222      -0.019243       0.002117       0.017126              1.702049       2.193741      -0.127860      -0.054359       1.454394       0.003617       1.458014          -0.000155
          150              H       6.727873       6.008833       7.667695       0.124719       1.112070 0.84350265E+01  0.82485388E+02                                 1.669712                            1.621293      -0.942994       2.437708                    0.998838       3.217532       8.500260       0.535979       1.168605      -0.737755       0.006574      -0.036066      -0.018625       0.041121      -0.008210      -0.004713       0.010182      -0.005262      -0.030663      -0.014876      -0.003172       0.018048              1.662347       1.481254       0.059998       0.028416       1.918656       0.277328       1.587130          -0.000148
          151              H       4.327395       8.863318       9.073036       0.129044       1.084207 0.78333486E+01  0.75215227E+02                                 1.643967                            1.562840      -0.867339       2.479314                    0.999283       3.142820       8.233747       0.545550       1.169265      -0.737477      -0.037071       0.015019       0.007184       0.040638      -0.010197      -0.003557       0.008659       0.004402      -0.023361      -0.013250      -0.003874       0.017125              1.669216       2.165504      -0.133128      -0.092109       1.467459       0.048843       1.374687           0.000050
          152              H       6.154198       9.997675       9.917208       0.130471       1.061238 0.77034148E+01  0.73428209E+02                                 1.597346                            1.531139      -0.906401       2.457091                    0.999049       3.120235       8.061670       0.563053       1.141240      -0.744295      -0.014221       0.032112       0.019974       0.040402      -0.008711      -0.000616       0.012948       0.002839      -0.025682      -0.017836       0.001026       0.016810              1.610993       1.439028       0.037317      -0.039169       1.935060       0.344866       1.458890          -0.000149
          153              H      11.140347      10.120873       9.409253       0.123947       1.126178 0.83854300E+01  0.82515044E+02                                 1.732284                            1.651824      -1.010079       2.404516                    0.998386       3.338214       9.072967       0.510111       1.220207      -0.724208       0.012195       0.030918      -0.022552       0.040165       0.010630      -0.002563      -0.015955       0.001901      -0.024750      -0.020210      -0.000836       0.021047              1.769894       1.526700      -0.109694       0.051011       2.054022      -0.434647       1.728960           0.000025
          154              H      -1.522653       9.119013      10.253425       0.115002       1.156632 0.86333525E+01  0.85017152E+02                                 1.718363                            1.640965      -1.020704       2.394286                    0.998148       3.307214       8.801697       0.531776       1.169635      -0.736722       0.033297       0.017273      -0.008951       0.038564       0.011136      -0.000839      -0.011672      -0.001999      -0.018965      -0.015844      -0.002259       0.018103              1.734125       2.154220       0.184593      -0.054656       1.539814      -0.066597       1.508340          -0.000265
          155              H      10.841967       6.348209      12.009497       0.110829       1.082828 0.75943350E+01  0.73956690E+02                                 1.757988                            1.619616      -1.283003       2.267628                    0.993961       3.694344      10.468666       0.485571       1.295285      -0.703302      -0.003088      -0.029363       0.022057       0.036854       0.003370      -0.003451      -0.008154      -0.002216      -0.019582      -0.011059      -0.000056       0.011116              1.842302       1.536777       0.038832       0.013340       2.153904      -0.685446       1.836224          -0.000158
          156              H       8.965425       7.331473      11.223377       0.120080       1.109903 0.80320891E+01  0.78729605E+02                                 1.756404                            1.645570      -0.997148       2.410758                    0.997804       3.442876       9.550548       0.494266       1.264258      -0.712914      -0.028084      -0.015211       0.012455       0.034281       0.003160      -0.004705      -0.010147       0.008034      -0.027462      -0.015774       0.002648       0.013126              1.806251       2.258643       0.392375      -0.112649       1.662071      -0.242898       1.498038          -0.000201
          157              C      -1.783286      13.061365      24.077046       0.190572      34.106176 0.39296004E+03  0.89888381E+04                                 9.308781                            6.736222      -0.006171       2.014120                    0.999591      25.826556      72.730184       0.618351       0.433028      -1.056091      -0.002539       0.031800      -0.004620       0.032234       0.002010      -0.001509      -0.014935      -0.052727      -0.081773      -0.030489      -0.012764       0.043253             11.371892       7.229273       0.280963       2.627911      18.210497      -3.277002       8.675908           0.008358
          158              C      -2.572185      12.150162      23.315114      -0.186662      35.599751 0.46521068E+03  0.11131997E+05                                 9.414348                            7.217959       0.092569       1.994724                    0.999634      30.245266      87.932544       0.609498       0.419962      -1.061169      -0.006315      -0.027362       0.006871       0.028909      -0.000441       0.022132       0.005158       0.032418       0.062419      -0.027503      -0.009417       0.036919             10.964162       6.707001       0.561833       1.874621      17.608752      -2.581853       8.576733           0.043693
          159              C      -2.601113      10.832170      23.651331      -0.078368      32.156335 0.40424397E+03  0.93451208E+04                                 8.824545                            6.742809      -0.002694       1.978046                    0.999587      28.623625      81.960797       0.628196       0.421764      -1.059377       0.012169       0.016194       0.004692       0.020793       0.002973       0.004096       0.015017       0.039380       0.030532      -0.030385       0.010291       0.020095             10.267607       6.106190       0.120945       1.702876      15.851858      -3.769485       8.844773          -0.009338
          160              C       3.639628      10.318456       0.566007       0.001339      36.843157 0.42190678E+03  0.97650003E+04                                 9.592861                            6.824405       0.021159       2.020415                    0.999246      26.572235      73.804023       0.639302       0.413947      -1.074510      -0.001796       0.039380      -0.009708       0.040599      -0.007896      -0.007727       0.011241       0.030074       0.038056      -0.025643       0.002721       0.022922             11.938655       6.921618       1.400151       1.884285      19.572439      -4.454200       9.321909           0.071111
          161              C       4.438850      11.215712       1.289237      -0.083941      32.514131 0.41301358E+03  0.95805824E+04                                 8.832947                            6.787201       0.091861       2.004857                    0.999567      28.648599      81.652815       0.631292       0.418262      -1.063652      -0.014793       0.019056      -0.007545       0.025276      -0.005445       0.002164       0.000268       0.027489       0.043794      -0.022095       0.006925       0.015170             10.129338       6.765758       1.033135       2.264495      15.707899      -2.203008       7.914357          -0.008834
          162              C       4.488474      12.559273       0.977208      -0.186874      34.668853 0.43924780E+03  0.10339766E+05                                 9.144766                            6.943417       0.126195       2.002869                    0.999680      29.879059      85.585403       0.632174       0.411593      -1.068704      -0.004620      -0.030052       0.014518       0.033693       0.011448       0.019913       0.021895       0.010021       0.035695      -0.024252      -0.014278       0.038530             10.611726       6.804139       0.107083       2.606798      16.066528      -3.464952       8.964513           0.047177
          163              C       3.512305       8.926080       0.962695       0.551971      24.934001 0.26046340E+03  0.54428729E+04                                 7.838134                            5.683770       0.004367       2.049645                    0.999694      22.782382      63.851837       0.630183       0.465112      -1.024623      -0.003287      -0.051105       0.019009       0.054625      -0.028452      -0.066894       0.031943       0.077821       0.079987      -0.064082      -0.040568       0.104650              9.599746       6.782762       1.398472       1.492074      14.524882      -3.105126       7.491593          -0.003657
          164              C       0.699803      14.711760      23.462663      -0.180617      33.399936 0.42633068E+03  0.10007623E+05                                 9.024365                            6.899967       0.161728       2.025312                    0.999735      29.665087      86.155192       0.623079       0.418773      -1.059146       0.040613       0.015269       0.003452       0.043526      -0.013780       0.003603       0.008836      -0.037216       0.039725      -0.030671       0.008043       0.022627             10.513408      15.508474       2.386678       0.266388       9.023971       2.850072       7.007779           0.018441
          165              C       1.829953      15.402137      23.702127      -0.071557      32.267509 0.40113251E+03  0.93011217E+04                                 8.985907                            6.818559      -0.064083       1.971460                    0.999485      28.513546      83.098363       0.607757       0.434639      -1.046262      -0.029683      -0.005058       0.009581       0.031598      -0.012135       0.006309      -0.014543       0.007604       0.061721      -0.024668      -0.004222       0.028890             10.463925      14.243049       2.623325       0.834751       9.781934       3.544275       7.366792          -0.002623
          166              C       7.354837      16.564387       0.210438       0.003785      34.691756 0.41579629E+03  0.96047436E+04                                 9.242794                            6.796155      -0.013187       2.012743                    0.999097      26.536096      74.038782       0.636537       0.416560      -1.071011      -0.027718      -0.033705       0.010103       0.044793      -0.016596      -0.002399      -0.014344       0.001932       0.057322      -0.029308       0.003816       0.025492             11.151172      15.682133       2.691987       1.149094      10.311845       3.937843       7.459537           0.025161
          167              C       6.151638      17.068803       0.665179      -0.084520      32.908552 0.41585396E+03  0.97199869E+04                                 9.059877                            6.902408      -0.080778       1.954179                    0.999550      29.147702      85.008127       0.609944       0.429627      -1.050354      -0.005860      -0.026692       0.002412       0.027434      -0.007157       0.017475      -0.017353      -0.030395       0.052811      -0.030386      -0.005511       0.035896             10.433017      14.455930       1.258157       0.264868       9.861713       3.682595       6.981410          -0.003076
          168              C       4.982771      16.373778       0.454740      -0.184606      34.402749 0.44130082E+03  0.10416172E+05                                 9.137891                            6.972299       0.190071       2.028108                    0.999786      29.850994      86.050481       0.628180       0.413094      -1.066096       0.022757       0.020046       0.011036       0.032273      -0.019262      -0.011226      -0.007512       0.024611       0.016917      -0.029817       0.007036       0.022781             10.539393      13.174241       1.929220       1.061715      11.232389       4.243248       7.211547           0.019969
          169              C      -0.471101      15.160389      23.960942       0.177462      34.055389 0.39603716E+03  0.90766471E+04                                 9.294297                            6.749758      -0.124339       1.975512                    0.999421      25.880487      72.945218       0.619505       0.431392      -1.057121      -0.037546      -0.021558      -0.004305       0.043509       0.043892       0.023414      -0.004247       0.034496      -0.081530      -0.048491      -0.015513       0.064003             11.371754      16.016110       2.853792       0.839897      11.268009       3.309692       6.831143           0.005893
          170              C       8.595604      17.370988       0.558750       0.586701      23.745970 0.25741781E+03  0.53720310E+04                                 7.601896                            5.683166      -0.102827       2.014789                    0.999349      22.760837      64.083092       0.623782       0.470515      -1.020034       0.050450       0.020478       0.025787       0.060246      -0.020546      -0.009490      -0.074966      -0.057163       0.154249      -0.075265      -0.030801       0.106066              9.009595      12.090652       1.574419       0.142544       7.907563       2.788895       7.030570          -0.000857
          171              C      -2.811898      15.097627      23.063555       0.186715      33.950790 0.39758658E+03  0.91312665E+04                                 9.322867                            6.790448      -0.039635       2.000655                    0.999582      26.012335      73.662361       0.613212       0.434907      -1.053799       0.028235      -0.019421       0.018308       0.038853      -0.022231       0.032706      -0.015503       0.013276      -0.039675      -0.035278      -0.014704       0.049982             11.713017      16.711672      -3.824386       3.351715       9.895337      -3.915492       8.532041           0.010312
          172              C      -2.540158      16.115759      22.163750      -0.193567      34.461927 0.46362431E+03  0.11089832E+05                                 9.215518                            7.194690       0.115607       1.998136                    0.999756      30.403921      88.514254       0.611587       0.418687      -1.061472      -0.026753       0.019894      -0.019409       0.038577       0.020348      -0.021460       0.000831       0.020878      -0.039131      -0.029361      -0.006891       0.036252             10.821612      14.511146      -3.084548       3.306971       8.742556      -3.507572       9.211134           0.041780
          173              C      -3.554814      16.757320      21.464708      -0.077615      31.283860 0.40545829E+03  0.93977474E+04                                 8.725596                            6.792217       0.042160       1.995875                    0.999630      28.707694      82.812446       0.619327       0.426686      -1.054339       0.006779      -0.017349       0.014093       0.023357       0.007513      -0.014238       0.005579      -0.025092       0.022241      -0.025396       0.010420       0.014977             10.236164      15.077618      -2.658499       2.739375       7.604906      -2.544905       8.025967          -0.006664
          174              C      -4.870590      16.390049      21.621932       0.001235      36.945618 0.44143459E+03  0.10385820E+05                                 9.780137                            7.081599      -0.177843       1.961031                    0.998602      27.095133      77.145230       0.611088       0.426018      -1.061411       0.028789      -0.006365       0.018544       0.034831       0.009173      -0.019249       0.017529      -0.037577       0.023045      -0.037087       0.007247       0.029840             12.443649      18.464787      -3.544866       4.472179       8.260431      -3.634840      10.605728           0.056369
          175              C      -5.151318      15.430031      22.599140      -0.060851      33.459288 0.43853694E+03  0.10380215E+05                                 9.246011                            7.150173      -0.162741       1.933772                    0.999175      29.031473      85.018283       0.591899       0.437178      -1.046490       0.025725       0.007365       0.016220       0.031291       0.007931      -0.004454       0.027391      -0.014960       0.044850      -0.027430      -0.008473       0.035902             10.877176      14.970905      -2.873768       2.004437       8.666070      -3.540005       8.994553          -0.005620
          176              C      -4.139000      14.781495      23.346559      -0.192252      34.263664 0.44501189E+03  0.10505509E+05                                 9.096455                            6.988048       0.275884       2.056166                    0.999751      29.754876      85.242123       0.630506       0.411502      -1.069185      -0.036022       0.015367      -0.003468       0.039316       0.006215      -0.018392      -0.010948      -0.011669       0.023441      -0.021360      -0.004629       0.025990             10.722974      15.906535      -3.046450       1.942995       8.544684      -3.031309       7.717702           0.031894
          177              C       8.585357      16.922360      20.828555       0.573629      24.398300 0.26232866E+03  0.55267042E+04                                 7.926985                            5.823511      -0.276465       1.962529                    0.998843      23.128566      66.454099       0.599695       0.484792      -1.007628      -0.048998       0.018289      -0.018072       0.055335      -0.013533      -0.027178       0.064980      -0.079590       0.027074      -0.059561      -0.034471       0.094032              9.921822      13.544294      -2.061217       3.174240       6.832771      -3.008417       9.388400          -0.004198
          178              C      -1.665940      13.942351      19.009594       0.183510      33.423720 0.39037258E+03  0.89442692E+04                                 9.254334                            6.751727      -0.136344       1.974052                    0.999605      25.996315      74.059125       0.610462       0.437907      -1.049681       0.032268      -0.022247       0.017373       0.042872      -0.022091       0.029873      -0.005822       0.031370      -0.086993      -0.041738      -0.010506       0.052244             11.467523      15.287658      -4.195161       1.476007       9.064804      -3.997021      10.050107           0.013058
          179              C      -2.938622      13.779636      19.602208      -0.176926      35.865604 0.46817691E+03  0.11245300E+05                                 9.521958                            7.268471      -0.028216       1.956575                    0.999306      30.447847      89.322902       0.602612       0.423163      -1.056849      -0.029698       0.012879      -0.012376       0.034656       0.015597      -0.017837      -0.013563      -0.035801       0.048507      -0.035060      -0.000909       0.035968             11.354939      16.135737      -4.590107       0.734546       8.220391      -2.786608       9.708690           0.030499
          180              C      -4.058914      14.346814      19.065228      -0.084913      31.753374 0.40430199E+03  0.93704782E+04                                 8.822612                            6.790283      -0.062989       1.962900                    0.999471      28.796829      83.247856       0.617944       0.427663      -1.053037       0.016138       0.004294       0.000852       0.016721       0.020510      -0.007265       0.010972      -0.017066      -0.027312      -0.026413      -0.001131       0.027544             10.420973      13.616014      -3.983628       1.646976       7.611254      -3.343551      10.035651          -0.006737
          181              C      -3.933951      15.106926      17.909026       0.002569      37.229612 0.43340905E+03  0.10095358E+05                                 9.683345                            6.913150       0.024385       2.019091                    0.999200      26.772888      74.513249       0.635912       0.413509      -1.075171       0.036270      -0.011896       0.029561       0.048279       0.004517      -0.010899       0.019101      -0.044929       0.029224      -0.032331      -0.001037       0.033367             12.429828      17.897706      -5.040904       2.191017       8.205809      -3.990322      11.185970           0.050012
          182              C      -2.686252      15.306833      17.323669      -0.086168      33.067000 0.42069326E+03  0.98341020E+04                                 9.011750                            6.886909      -0.006332       1.973639                    0.999563      29.107105      84.123786       0.619759       0.422780      -1.057528       0.011518      -0.011608       0.020239       0.026019       0.002730       0.001700      -0.005271      -0.037233      -0.004960      -0.018260      -0.002560       0.020820             10.610251      14.929639      -3.385889       0.626538       6.980301      -3.042781       9.920814           0.000058
          183              C      -1.550049      14.702462      17.899351      -0.189905      35.402283 0.46051633E+03  0.11017244E+05                                 9.406490                            7.189344       0.067606       1.988338                    0.999208      30.413724      89.083900       0.608294       0.420886      -1.058133      -0.032049       0.024136      -0.020882       0.045230       0.010489      -0.019703       0.013476       0.008646      -0.037458      -0.032194       0.009922       0.022272             11.077814      13.937112      -3.220057       1.539947       8.017586      -4.215330      11.278744           0.031420
          184              C       9.396858      15.701998      17.280130       0.594973      25.519021 0.25228633E+03  0.52234145E+04                                 7.949380                            5.610576       0.025056       2.067981                    0.999473      22.172479      61.596666       0.632256       0.467899      -1.024408      -0.048758       0.039290      -0.033948       0.071228       0.047025       0.008409       0.039588      -0.122171      -0.117209      -0.059770      -0.047873       0.107642             10.048237      13.240593      -3.737886       0.654920       6.198261      -2.358587      10.705857          -0.001899
          185              C      -0.677944      11.875871      19.844091       0.194122      32.110494 0.37336121E+03  0.84727350E+04                                 9.023864                            6.618743      -0.108244       1.986766                    0.999665      25.765110      73.415879       0.613421       0.440000      -1.046822       0.002018       0.041320      -0.009854       0.042526      -0.001301      -0.009770      -0.008175      -0.052653      -0.096715      -0.036777      -0.006555       0.043331             10.976407       6.558069       0.777855       2.305490      17.242159      -2.099831       9.128994           0.010476
          186              C      -0.047023      11.276150      20.901120      -0.190867      35.535031 0.46842717E+03  0.11234013E+05                                 9.387643                            7.229314       0.097093       1.993469                    0.999681      30.355338      88.498326       0.610422       0.418392      -1.061622      -0.001576      -0.039293       0.010681       0.040749       0.013261       0.013162       0.017662       0.018990       0.038258      -0.026050      -0.006059       0.032110             10.950803       6.108008       0.107649       2.203389      16.635092      -2.086802      10.109309           0.038580
          187              C      -0.068613       9.883774      21.046250      -0.084618      31.974856 0.41422846E+03  0.96261118E+04                                 8.778796                            6.812854       0.107525       2.013992                    0.999687      28.626193      81.948366       0.627257       0.420194      -1.061292      -0.007639       0.018553      -0.008229       0.021686      -0.013145      -0.006500      -0.004136       0.018549       0.029509      -0.022402       0.007415       0.014988             10.187016       5.756026       0.660240       2.150252      16.244804      -0.141843       8.560218          -0.007521
          188              C      -0.789340       9.105066      20.158539       0.008510      36.279662 0.42566295E+03  0.98826210E+04                                 9.550768                            6.881545      -0.004325       2.015134                    0.999172      26.584272      74.168586       0.632357       0.417193      -1.071455       0.008632       0.036678      -0.013384       0.039986      -0.003453      -0.013332       0.006287       0.036625       0.041322      -0.026243      -0.000674       0.026917             11.878809       5.903733       0.318224       2.243290      20.526014      -0.767124       9.206679           0.051827
          189              C      -1.500693       9.723384      19.128117      -0.068778      31.586935 0.40317143E+03  0.93143540E+04                                 8.741913                            6.753026      -0.031941       1.975217                    0.999478      28.388027      81.266290       0.625036       0.424168      -1.057848       0.016933       0.018173      -0.004773       0.025294       0.004712       0.000679       0.004849       0.034988       0.021890      -0.022513       0.007793       0.014721             10.087571       5.648682       0.221280       1.852514      16.226995      -0.901374       8.387036          -0.006129
          190              C      -1.421211      11.101812      18.997500      -0.184020      33.881429 0.44470828E+03  0.10535402E+05                                 9.117619                            7.060381       0.091412       1.998733                    0.999602      29.961009      87.027961       0.615060       0.420351      -1.059591      -0.003718      -0.040749      -0.003596       0.041076      -0.010410       0.013159      -0.006232       0.050387       0.058966      -0.037324       0.004518       0.032805             10.583025       6.108081       0.696618       1.899885      17.430110       0.115346       8.210883           0.031449
          191              C      -0.800293       7.629009      20.339952       0.568917      24.680743 0.25416301E+03  0.52876018E+04                                 7.820024                            5.641465      -0.023416       2.046734                    0.999474      22.627326      63.621409       0.626985       0.469573      -1.020480       0.016075      -0.055773      -0.008363       0.058643      -0.007906      -0.059715       0.011693       0.140490      -0.012185      -0.070354      -0.035530       0.105885              9.629519       5.041645       0.224982       1.893039      14.915597      -0.239216       8.931316          -0.001794
          192              C       0.721300      13.898185      19.621559       0.186236      32.376752 0.39982605E+03  0.92050280E+04                                 9.072648                            6.841536      -0.029976       2.007589                    0.999626      25.963903      73.861275       0.606017       0.439003      -1.050256      -0.028841      -0.014579      -0.000840       0.032327       0.028813       0.010002      -0.006733       0.052002      -0.089927      -0.037858      -0.016435       0.054293             10.918422      16.104998       4.131635       0.451711      10.957205       1.728999       5.693062           0.015648
          193              C       1.865399      13.142723      19.246640      -0.187718      33.205401 0.44657102E+03  0.10557619E+05                                 8.918100                            7.011194       0.298816       2.064544                    0.999816      29.682876      85.257860       0.627633       0.412786      -1.067737       0.034162       0.007387      -0.002031       0.035010      -0.014908       0.000252       0.020640      -0.047721       0.005253      -0.030397      -0.007757       0.038154             10.293815      15.148458       3.675215       0.011943       9.975853       1.428877       5.757134           0.035331
          194              C       3.080262      13.749417      19.256315      -0.077353      30.254958 0.39588051E+03  0.91203267E+04                                 8.525862                            6.708400       0.039268       1.998177                    0.999699      28.447445      81.791466       0.623670       0.426290      -1.054670      -0.017622      -0.001874       0.003189       0.018006      -0.022996       0.002275      -0.001707      -0.014346       0.058027      -0.033772       0.013211       0.020561              9.813276      13.914308       4.204987       0.319843       9.984865       1.298220       5.540656          -0.004793
          195              C       3.208775      15.069733      19.643328       0.022991      37.428836 0.44853631E+03  0.10596022E+05                                 9.932962                            7.171893      -0.232868       1.943797                    0.998477      27.055279      77.211036       0.602920       0.430032      -1.058832      -0.036026      -0.017410       0.007887       0.040782      -0.010855       0.000427      -0.004314      -0.028893       0.093518      -0.033671       0.001874       0.031797             12.757815      20.594013       6.046768      -0.496733      11.178663       1.130934       6.500768           0.069200
          196              C       2.065026      15.755461      20.023085      -0.071000      30.007216 0.38180646E+03  0.87221140E+04                                 8.489246                            6.596779       0.073067       2.015876                    0.999653      28.100918      80.613639       0.627301       0.427417      -1.053338      -0.009030      -0.023215      -0.000507       0.024914      -0.012281       0.005004      -0.012699      -0.042510       0.043469      -0.031849       0.002300       0.029548              9.886207      15.876188       3.103013      -0.666489       8.142638       1.097107       5.639795          -0.003266
          197              C       0.853693      15.209203      19.991640      -0.176861      32.473888 0.41881454E+03  0.97781007E+04                                 8.845954                            6.838430       0.115314       2.011220                    0.999674      29.465398      85.074438       0.626543       0.418719      -1.060206       0.024893       0.024194       0.000818       0.034723      -0.030959      -0.001834       0.001205      -0.016841       0.012196      -0.034130       0.003915       0.030215             10.308124      15.300781       3.593378       0.033349       9.742333       1.737768       5.881259           0.033137
          198              C       4.561265      15.713620      19.631234       0.553108      25.765080 0.28799701E+03  0.62003185E+04                                 8.211145                            6.079635      -0.319736       1.938296                    0.998843      23.772478      68.669789       0.591128       0.481281      -1.011160       0.054006       0.027897       0.015325       0.062688      -0.033006       0.036503      -0.054791      -0.035207       0.115500      -0.056913      -0.037998       0.094911             10.329982      14.932494       4.913501      -0.922775       8.708422       1.006130       7.349030          -0.005141
          199              C       5.901723       0.790330      21.542111       0.171860      36.402374 0.40577017E+03  0.93514442E+04                                 9.708777                            6.822894      -0.105417       1.978939                    0.999490      26.069976      73.557692       0.617759       0.430218      -1.058395      -0.000970       0.039393       0.007880       0.040186      -0.005091       0.001937       0.020289      -0.064169      -0.105127      -0.040015      -0.014501       0.054516             12.461832       5.807877      -0.937459       1.523266      21.400209       0.882330      10.177409           0.011761
          200              C       5.635779       0.318456      20.240779      -0.184356      36.705070 0.47456259E+03  0.11439636E+05                                 9.665171                            7.313295       0.026999       1.972750                    0.999086      30.642772      90.114914       0.601206       0.422634      -1.056968      -0.001401      -0.041587      -0.002744       0.041701       0.003104       0.004615      -0.029865       0.026308       0.006603      -0.037564       0.012361       0.025203             11.528017       5.212122      -1.023599       1.134500      17.910697       1.833359      11.461230           0.033503
          201              C       5.715868      22.231518      19.916656      -0.091545      33.870475 0.40813683E+03  0.94844707E+04                                 9.190429                            6.804044      -0.065731       1.956481                    0.999538      29.067824      84.222803       0.619639       0.425363      -1.054150      -0.000495       0.013971       0.020074       0.024462       0.009597       0.005666       0.007594       0.052068      -0.017761      -0.026874      -0.005118       0.031992             11.159517       4.727778      -1.302099       0.889971      18.134251      -0.848286      10.616521          -0.003730
          202              C       6.049540      21.308691      20.884189      -0.003238      37.502700 0.41242422E+03  0.94788965E+04                                 9.663463                            6.698481       0.035803       2.022786                    0.999342      26.466512      72.937767       0.653210       0.407981      -1.079843      -0.005041       0.042944       0.008864       0.044138       0.005107      -0.010159      -0.010606       0.053384      -0.008205      -0.029542      -0.002701       0.032243             12.540793       4.891280      -1.254126       1.139160      21.931638      -0.214233      10.799461           0.044057
          203              C       6.302775      21.745697      22.171007      -0.075546      33.914508 0.41521587E+03  0.96601023E+04                                 9.173258                            6.848956       0.023426       1.988367                    0.999641      28.645594      82.198022       0.621430       0.423649      -1.058540      -0.009543       0.025224      -0.006861       0.027828      -0.006768      -0.003445      -0.013461       0.023012       0.009546      -0.022467       0.010676       0.011791             10.895409       4.801447      -0.786915       1.296117      17.540716       0.390524      10.344064          -0.004319
          204              C       6.218253      23.096232      22.514481      -0.182642      35.175745 0.43485811E+03  0.10208208E+05                                 9.255685                            6.906864       0.208591       2.032049                    0.999785      29.703096      84.894604       0.634247       0.411382      -1.069109       0.003985      -0.041165       0.002083       0.041410       0.005238       0.001215       0.010306       0.022821       0.102154      -0.031068      -0.004739       0.035808             11.088749       5.042065      -1.019021       1.202614      18.678933      -1.139861       9.545247           0.029458
          205              C       6.164466      19.855879      20.547971       0.596129      24.731815 0.23820599E+03  0.48666276E+04                                 7.778932                            5.445446       0.024420       2.072066                    0.999556      21.894252      60.624766       0.642222       0.466816      -1.023940       0.010946      -0.066799      -0.006354       0.067988       0.012050       0.015928      -0.002744       0.154371      -0.159664      -0.057406      -0.048866       0.106272              9.815977       4.067461      -0.627419       0.034668      15.216460      -0.073337      10.164010          -0.002752
          206              C       4.812962       2.945142      21.351023       0.181220      33.133510 0.38630262E+03  0.88145491E+04                                 9.187796                            6.702511      -0.056203       1.998649                    0.999609      25.846808      73.120129       0.615538       0.436093      -1.052357       0.024076      -0.014873       0.009569       0.029873      -0.025731       0.026608       0.002033       0.032150      -0.052531      -0.037517      -0.009648       0.047166             11.349564      15.963491      -4.768264       2.611009      11.628109      -2.836583       6.457091           0.012381
          207              C       4.961827       4.135286      20.707614      -0.196562      33.216598 0.44333578E+03  0.10474737E+05                                 8.952445                            7.001782       0.302861       2.065158                    0.999795      29.825563      85.979953       0.625144       0.414682      -1.065227      -0.026538       0.027947      -0.015314       0.041471       0.023259      -0.016131       0.002297       0.021587      -0.028841      -0.027987      -0.006128       0.034115             10.388225      14.212101      -3.785747       2.347383      10.052526      -2.593223       6.900046           0.037420
          208              C       3.843426       4.804741      20.206916      -0.086362      31.150979 0.41720830E+03  0.97285446E+04                                 8.692428                            6.879830       0.089795       2.008567                    0.999709      28.844487      83.154687       0.617415       0.425435      -1.056290       0.016827      -0.021349       0.012122       0.029763       0.005950      -0.009415       0.003677      -0.033867       0.023470      -0.024867       0.009901       0.014967             10.020941      14.886430      -3.282458       2.313745       8.459694      -1.958754       6.716699          -0.002964
          209              C       2.568463       4.286378      20.364140       0.013834      35.637332 0.44532843E+03  0.10504705E+05                                 9.603824                            7.139597      -0.192262       1.957314                    0.998362      27.110226      77.390690       0.604929       0.429238      -1.058986       0.022250      -0.024801       0.018629       0.038173       0.014156      -0.012020       0.021568      -0.003914       0.054861      -0.034099       0.003171       0.030929             11.895018      17.188458      -4.650912       3.778334      10.076163      -3.386566       8.420434           0.064094
          210              C       2.410382       3.105532      21.041413      -0.062498      30.706518 0.39913364E+03  0.92149552E+04                                 8.639898                            6.765330      -0.056421       1.970126                    0.999523      28.385039      81.723958       0.616936       0.430022      -1.052277       0.016685       0.003432       0.008348       0.018969       0.016654      -0.005786       0.011701      -0.000526       0.044486      -0.027690       0.007704       0.019986              9.897917      13.067225      -3.708388       1.795196       9.912447      -2.810519       6.714079          -0.009816
          211              C       3.502895       2.422129      21.546948      -0.182180      34.061893 0.44453459E+03  0.10483449E+05                                 9.068534                            6.994473       0.223441       2.036933                    0.999774      29.672072      84.750328       0.629320       0.412701      -1.069220      -0.030027       0.011364      -0.007008       0.032862       0.022788      -0.017404      -0.013338      -0.032318       0.010973      -0.032703      -0.005307       0.038011             10.537403      15.332740      -3.843279       1.667093      10.044700      -2.493773       6.234768           0.046865
          212              C       1.411974       5.025569      19.749757       0.567269      23.662584 0.27447903E+03  0.58471033E+04                                 7.796338                            5.962265      -0.283392       1.955679                    0.998907      23.464825      67.741343       0.592011       0.485674      -1.007414      -0.054652       0.025016      -0.014569       0.061846       0.005391      -0.008843       0.072714      -0.069153       0.067543      -0.058096      -0.037578       0.095674              9.427613      12.818737      -3.056457       2.304218       7.278926      -2.592045       8.185176          -0.002749
          213              C       7.062388       2.798698      22.335487       0.188538      33.708632 0.37026015E+03  0.83570835E+04                                 9.261243                            6.543602       0.004355       2.022699                    0.999705      25.499694      71.682361       0.625749       0.433669      -1.054114      -0.030399      -0.009600      -0.006409       0.032517       0.025637       0.024287      -0.000647       0.028995      -0.043147      -0.034163      -0.010075       0.044239             11.532393      14.946916       3.003069       3.495761      11.174341       4.759594       8.475923           0.012105
          214              C       8.302650       2.264063      22.030715      -0.181159      34.400297 0.45338547E+03  0.10778240E+05                                 9.198432                            7.112993       0.110287       2.002974                    0.999615      29.995083      86.889085       0.615683       0.418474      -1.062228       0.042860       0.015560       0.005831       0.045969      -0.017284      -0.014862       0.014455      -0.037797       0.013990      -0.030541      -0.004791       0.035331             10.656876      14.737656       2.786040       2.538408       9.529205       3.344334       7.703768           0.054589
          215              C      -5.119768       2.887029      22.531413      -0.083141      32.416049 0.40727197E+03  0.94510520E+04                                 8.932185                            6.804661      -0.056889       1.959987                    0.999588      28.877927      83.374192       0.619086       0.426344      -1.054469      -0.030761      -0.001931      -0.015934       0.034697      -0.021014      -0.005066      -0.010284       0.003255       0.034440      -0.029762       0.011690       0.018073             10.453441      13.185804       3.245527       2.963308       9.821512       3.924944       8.353005          -0.008151
          216              C      -5.152125       4.016736      23.264318      -0.002007      36.645323 0.41855561E+03  0.96816244E+04                                 9.596382                            6.812863      -0.002982       2.014002                    0.999312      26.615016      74.237786       0.636757       0.415851      -1.071784      -0.037560      -0.002812      -0.007942       0.038493      -0.007672      -0.014059      -0.016987      -0.017439       0.081345      -0.031844      -0.004376       0.036220             12.037185      17.107621       3.646178       3.462430      10.192730       4.491744       8.811202           0.061526
          217              C       8.146975       4.516503      23.569091      -0.068267      33.729710 0.40989692E+03  0.95280194E+04                                 9.168223                            6.833555      -0.020124       1.976300                    0.999583      28.702068      82.958081       0.616777       0.427218      -1.053844       0.000574      -0.028475      -0.009005       0.029870      -0.003119      -0.008620      -0.010067      -0.033486       0.047817      -0.027217       0.003574       0.023643             10.737992      14.674574       1.701277       2.210086       9.451403       4.210457       8.087997          -0.005377
          218              C       7.020261       3.921431      23.104676      -0.195949      35.610922 0.42405078E+03  0.99289631E+04                                 9.365872                            6.845197       0.135377       2.009343                    0.999738      29.897071      86.383201       0.631298       0.414367      -1.063213       0.026879       0.006684       0.013811       0.030950      -0.022371      -0.020388      -0.006720       0.028947       0.005598      -0.034942       0.001418       0.033524             11.181017      13.505923       2.351239       3.009616      11.070786       5.240517       8.966343           0.027932
          219              C      -3.876366       4.588563      23.784367       0.595414      24.157046 0.24403225E+03  0.50270847E+04                                 7.729548                            5.552580       0.004083       2.064088                    0.999577      22.192119      62.156087       0.627572       0.473777      -1.017883       0.060207       0.014882       0.026244       0.067343      -0.009224       0.006093      -0.073285      -0.103035       0.053701      -0.061293      -0.043983       0.105276              9.477265      12.369607       2.262757       0.992201       7.372542       3.332385       8.689648          -0.002072
          220              C       8.046626       1.438865      12.205422       0.190322      34.114013 0.39305896E+03  0.89916703E+04                                 9.310086                            6.736988      -0.006541       2.013944                    0.999591      25.830376      72.743343       0.618327       0.433017      -1.056097       0.002559       0.031778       0.004606       0.032212      -0.002044      -0.001499       0.014983      -0.052980      -0.081933      -0.030551      -0.012868       0.043418             11.373769       7.230310      -0.281141       2.628371      18.213777       3.277624       8.677220           0.008821
          221              C       8.835525       0.527662      12.967354      -0.186630      35.601277 0.46522573E+03  0.11132404E+05                                 9.414326                            7.217790       0.093194       1.994859                    0.999637      30.246681      87.935726       0.609544       0.419929      -1.061194       0.006274      -0.027380      -0.006884       0.028921       0.000460       0.022152      -0.005192       0.032648       0.062409      -0.027626      -0.009351       0.036976             10.964344       6.706978      -0.562036       1.874646      17.609294       2.581923       8.576759           0.043473
          222              C       8.864453      22.454670      12.631137      -0.078414      32.155295 0.40421314E+03  0.93443416E+04                                 8.824864                            6.742850      -0.003470       1.977873                    0.999586      28.622090      81.959304       0.628145       0.421801      -1.059341      -0.012079       0.016041      -0.004741       0.020633      -0.002961       0.003895      -0.014844       0.039224       0.030007      -0.030152       0.010380       0.019773             10.268314       6.106187      -0.121528       1.702715      15.853987       3.769673       8.844768          -0.010162
          223              C       8.165352      21.940956      11.528149       0.002351      36.824631 0.42162117E+03  0.97569687E+04                                 9.591421                            6.823184       0.020024       2.020235                    0.999245      26.560285      73.771156       0.639191       0.414079      -1.074399       0.001799       0.039215       0.009761       0.040452       0.008092      -0.007889      -0.011503       0.030804       0.038067      -0.026141       0.002797       0.023344             11.937420       6.920737      -1.401129       1.883848      19.571313       4.453229       9.320210           0.069344
          224              C       7.366130      22.838213      10.804919      -0.084177      32.520182 0.41308757E+03  0.95827499E+04                                 8.834136                            6.787844       0.091514       2.004735                    0.999567      28.650892      81.661886       0.631255       0.418266      -1.063647       0.014815       0.018995       0.007409       0.025203       0.005488       0.002104      -0.000218       0.027222       0.043156      -0.021879       0.006934       0.014945             10.131014       6.766522      -1.033726       2.264608      15.711392       2.203427       7.915129          -0.009438
          225              C       7.316506       0.936773      11.116948      -0.186980      34.677669 0.43936931E+03  0.10343421E+05                                 9.146277                            6.944328       0.126050       2.002725                    0.999680      29.884748      85.607146       0.632135       0.411587      -1.068700       0.004716      -0.030088      -0.014571       0.033762      -0.011544       0.019967      -0.021843       0.010242       0.035769      -0.024281      -0.014312       0.038593             10.613685       6.805265      -0.107475       2.607236      16.069869       3.465456       8.965922           0.045634
          226              C       8.292675      20.548580      11.131461       0.552149      24.905347 0.26012072E+03  0.54340699E+04                                 7.832361                            5.679943       0.003421       2.049597                    0.999692      22.772249      63.819426       0.630393       0.465098      -1.024603       0.003238      -0.051062      -0.019041       0.054593       0.028320      -0.066771      -0.031645       0.077406       0.079102      -0.063607      -0.040631       0.104238              9.592378       6.778290      -1.397506       1.491104      14.512564       3.101820       7.486279           0.001146
          227              C       5.563537       3.089260      12.819805      -0.180501      33.396130 0.42627713E+03  0.10006053E+05                                 9.023782                            6.899607       0.161627       2.025316                    0.999735      29.662673      86.146869       0.623085       0.418782      -1.059140      -0.040601       0.015242      -0.003484       0.043508       0.013811       0.003619      -0.008785      -0.037228       0.039758      -0.030699       0.008112       0.022587             10.512653      15.507028      -2.386598       0.266251       9.023557      -2.849860       7.007374           0.018339
          228              C       4.433387       3.779637      12.580341      -0.071562      32.265686 0.40110897E+03  0.93004064E+04                                 8.985524                            6.818326      -0.063933       1.971529                    0.999485      28.512227      83.092793       0.607774       0.434635      -1.046269       0.029664      -0.005072      -0.009600       0.031588       0.012127       0.006314       0.014567       0.007547       0.061745      -0.024659      -0.004256       0.028914             10.463442      14.242219      -2.623273       0.834657       9.781614      -3.544108       7.366492          -0.002596
          229              C       4.450143       4.941887      11.883718       0.003892      34.688807 0.41575780E+03  0.96036322E+04                                 9.242373                            6.795914      -0.013216       2.012756                    0.999097      26.534530      74.033554       0.636538       0.416569      -1.071005       0.027714      -0.033705      -0.010111       0.044792       0.016610      -0.002403       0.014388       0.001882       0.057462      -0.029354       0.003791       0.025563             11.150610      15.681169      -2.691836       1.148981      10.311447      -3.937648       7.459213           0.025038
          230              C       5.653342       5.446303      11.428977      -0.084516      32.906806 0.41583019E+03  0.97192652E+04                                 9.059524                            6.902188      -0.080704       1.954219                    0.999550      29.146555      85.003285       0.609958       0.429624      -1.050359       0.005853      -0.026690      -0.002429       0.027432       0.007155       0.017467       0.017387      -0.030391       0.052822      -0.030379      -0.005543       0.035922             10.432587      14.455223      -1.258114       0.264816       9.861417      -3.682423       6.981123          -0.003091
          231              C       6.822209       4.751278      11.639416      -0.184558      34.400328 0.44126603E+03  0.10415127E+05                                 9.137458                            6.972018       0.190222       2.028175                    0.999787      29.849533      86.044857       0.628195       0.413093      -1.066099      -0.022763       0.020016      -0.011082       0.032274       0.019274      -0.011231       0.007547       0.024535       0.016929      -0.029832       0.007074       0.022758             10.538878      13.173438      -1.929002       1.061538      11.232029      -4.243000       7.211165           0.019778
          232              C       6.734441       3.537889      12.321526       0.177502      34.054848 0.39603570E+03  0.90766141E+04                                 9.294337                            6.749858      -0.124563       1.975453                    0.999421      25.879980      72.944023       0.619484       0.431406      -1.057111       0.037503      -0.021581       0.004244       0.043477      -0.043887       0.023390       0.004276       0.034444      -0.081365      -0.048483      -0.015467       0.063950             11.371766      16.015709      -2.853873       0.839753      11.268451      -3.309687       6.831139           0.005858
          233              C       3.209376       5.748488      11.535406       0.586686      23.745786 0.25741698E+03  0.53719990E+04                                 7.601806                            5.683123      -0.102741       2.014819                    0.999349      22.760744      64.082337       0.623791       0.470509      -1.020039      -0.050453       0.020478      -0.025789       0.060248       0.020536      -0.009485       0.074975      -0.057150       0.154266      -0.075257      -0.030817       0.106074              9.009463      12.090384      -1.574359       0.142503       7.907487      -2.788870       7.030519          -0.000853
          234              C       9.075238       3.475127      13.218913       0.186771      33.949747 0.39757782E+03  0.91310149E+04                                 9.322813                            6.790485      -0.039849       2.000604                    0.999582      26.011466      73.659689       0.613195       0.434921      -1.053790      -0.028181      -0.019424      -0.018264       0.038795       0.022226       0.032664       0.015451       0.013170      -0.039567      -0.035235      -0.014668       0.049903             11.712894      16.710975       3.824470       3.351620       9.895660       3.915634       8.532048           0.010266
          235              C       8.803498       4.493258      14.118718      -0.193477      34.459025 0.46357901E+03  0.11088456E+05                                 9.214995                            7.194335       0.115662       1.998174                    0.999756      30.402091      88.507188       0.611603       0.418686      -1.061475       0.026746       0.019876       0.019402       0.038560      -0.020359      -0.021480      -0.000864       0.020775      -0.039143      -0.029408      -0.006827       0.036235             10.820954      14.510113       3.084280       3.306638       8.742165       3.507361       9.210585           0.041316
          236              C       9.818154       5.134821      14.817760      -0.077621      31.283071 0.40544866E+03  0.93974475E+04                                 8.725461                            6.792153       0.042131       1.995881                    0.999629      28.706898      82.809212       0.619329       0.426688      -1.054340      -0.006768      -0.017331      -0.014079       0.023332      -0.007516      -0.014236      -0.005611      -0.025093       0.022228      -0.025402       0.010407       0.014996             10.235993      15.077346       2.658507       2.739332       7.604808       2.544825       8.025826          -0.006597
          237              C      11.133930       4.767550      14.660536       0.001416      36.942174 0.44138793E+03  0.10384477E+05                                 9.779749                            7.081378      -0.178050       1.960988                    0.998603      27.093357      77.139969       0.611076       0.426036      -1.061396      -0.028792      -0.006366      -0.018540       0.034831      -0.009177      -0.019279      -0.017601      -0.037659       0.023070      -0.037159       0.007222       0.029937             12.443085      18.463782       3.544714       4.471936       8.260152       3.634688      10.605321           0.055871
          238              C      -3.161142       3.807531      13.683328      -0.060853      33.456872 0.43850596E+03  0.10379251E+05                                 9.245500                            7.149881      -0.162598       1.933842                    0.999175      29.029843      85.011287       0.591919       0.437173      -1.046498      -0.025702       0.007338      -0.016200       0.031255      -0.007928      -0.004450      -0.027408      -0.015043       0.044895      -0.027435      -0.008506       0.035941             10.876484      14.969660       2.873573       2.004233       8.665696       3.539818       8.994097          -0.005560
          239              C      10.402340       3.158995      12.935909      -0.192110      34.257504 0.44492382E+03  0.10502875E+05                                 9.095410                            6.987395       0.275977       2.056248                    0.999751      29.751117      85.228159       0.630532       0.411506      -1.069186       0.036000       0.015335       0.003477       0.039284      -0.006245      -0.018378       0.010876      -0.011699       0.023443      -0.021355      -0.004588       0.025943             10.721600      15.904044       3.046049       1.942630       8.543884       3.030971       7.716871           0.031584
          240              C      -2.322017       5.299860      15.453913       0.573603      24.398143 0.26232872E+03  0.55267027E+04                                 7.926912                            5.823482      -0.276452       1.962536                    0.998842      23.128662      66.454239       0.599701       0.484787      -1.007632       0.049005       0.018294       0.018077       0.055344       0.013550      -0.027167      -0.064984      -0.079586       0.027089      -0.059545      -0.034493       0.094038              9.921687      13.544030       2.061154       3.174123       6.832712       3.008375       9.388319          -0.004198
          241              C       7.929280       2.319851      17.272874       0.183519      33.423689 0.39037233E+03  0.89442608E+04                                 9.254336                            6.751728      -0.136344       1.974051                    0.999605      25.996256      74.058909       0.610462       0.437907      -1.049680      -0.032264      -0.022262      -0.017360       0.042871       0.022077       0.029876       0.005827       0.031369      -0.086979      -0.041735      -0.010501       0.052236             11.467541      15.287670       4.195167       1.476055       9.064815       3.997058      10.050137           0.013020
          242              C       9.201962       2.157136      16.680260      -0.176926      35.865002 0.46816765E+03  0.11245005E+05                                 9.521840                            7.268387      -0.028112       1.956614                    0.999306      30.447300      89.320564       0.602618       0.423161      -1.056851       0.029708       0.012841       0.012396       0.034657      -0.015602      -0.017835       0.013570      -0.035797       0.048474      -0.035054      -0.000918       0.035972             11.354817      16.135528       4.590043       0.734561       8.220323       2.786626       9.708600           0.030490
          243              C      10.322254       2.724314      17.217240      -0.084917      31.752954 0.40429519E+03  0.93702740E+04                                 8.822520                            6.790210      -0.062867       1.962943                    0.999471      28.796493      83.246470       0.617950       0.427660      -1.053039      -0.016134       0.004263      -0.000842       0.016709      -0.020506      -0.007275      -0.010964      -0.017086      -0.027306      -0.026414      -0.001126       0.027540             10.420884      13.615863       3.983588       1.646951       7.611215       3.343552      10.035574          -0.006681
          244              C      10.197291       3.484425      18.373442       0.002581      37.229761 0.43340858E+03  0.10095349E+05                                 9.683395                            6.913158       0.024381       2.019089                    0.999200      26.772863      74.513295       0.635910       0.413511      -1.075170      -0.036272      -0.011910      -0.029550       0.048278      -0.004521      -0.010899      -0.019106      -0.044945       0.029206      -0.032337      -0.001039       0.033377             12.429951      17.897895       5.040992       2.191070       8.205902       3.990383      11.186057           0.049941
          245              C       8.949592       3.684333      18.958799      -0.086185      33.067694 0.42070193E+03  0.98343557E+04                                 9.011857                            6.886966      -0.006367       1.973621                    0.999563      29.107581      84.125387       0.619758       0.422778      -1.057529      -0.011512      -0.011618      -0.020231       0.026016      -0.002732       0.001698       0.005270      -0.037233      -0.004978      -0.018258      -0.002565       0.020823             10.610412      14.929905       3.385974       0.626579       6.980400       3.042832       9.920930          -0.000019
          246              C       7.813389       3.079963      18.383117      -0.189894      35.402159 0.46051303E+03  0.11017146E+05                                 9.406479                            7.189324       0.067558       1.988325                    0.999208      30.413593      89.083458       0.608294       0.420887      -1.058133       0.032047       0.024119       0.020888       0.045222      -0.010493      -0.019701      -0.013483       0.008639      -0.037477      -0.032200       0.009931       0.022269             11.077828      13.937158       3.220090       1.539988       8.017596       4.215338      11.278729           0.031355
          247              C      -3.133518       4.079497      19.002338       0.594992      25.518806 0.25228293E+03  0.52233387E+04                                 7.949394                            5.610573       0.025007       2.067968                    0.999473      22.172471      61.597090       0.632249       0.467905      -1.024402       0.048762       0.039285       0.033961       0.071235      -0.047022       0.008412      -0.039595      -0.122172      -0.117215      -0.059768      -0.047877       0.107645             10.048281      13.240666       3.737929       0.654925       6.198302       2.358587      10.705877          -0.001889
          248              C       6.941284       0.253370      16.438377       0.194122      32.110284 0.37336092E+03  0.84727250E+04                                 9.023825                            6.618746      -0.108256       1.986763                    0.999665      25.765046      73.415632       0.613420       0.440001      -1.046822      -0.001994       0.041319       0.009840       0.042522       0.001285      -0.009783       0.008182      -0.052652      -0.096712      -0.036785      -0.006547       0.043332             10.976317       6.558052      -0.777893       2.305479      17.241856       2.099830       9.129043           0.010501
          249              C       6.310363      22.898650      15.381348      -0.190842      35.534001 0.46841699E+03  0.11233711E+05                                 9.387501                            7.229268       0.097024       1.993457                    0.999681      30.354815      88.496649       0.610419       0.418396      -1.061620       0.001631      -0.039293      -0.010727       0.040763      -0.013287       0.013158      -0.017629       0.019004       0.038323      -0.026057      -0.006048       0.032105             10.950581       6.107941      -0.107692       2.203334      16.634521       2.086813      10.109282           0.038604
          250              C       6.331953      21.506274      15.236218      -0.084510      31.970386 0.41416445E+03  0.96242436E+04                                 8.778091                            6.812415       0.107481       2.014033                    0.999687      28.623197      81.937928       0.627266       0.420204      -1.061286       0.007750       0.018555       0.008139       0.021693       0.013110      -0.006547       0.004152       0.018562       0.029598      -0.022405       0.007378       0.015027             10.186104       5.755608      -0.660175       2.150012      16.243125       0.141861       8.559580          -0.007432
          251              C       7.052680      20.727566      16.123929       0.008593      36.276176 0.42562385E+03  0.98815046E+04                                 9.550354                            6.881377      -0.004177       2.015221                    0.999172      26.582508      74.163333       0.632343       0.417211      -1.071442      -0.008550       0.036677       0.013317       0.039946       0.003462      -0.013370      -0.006289       0.036657       0.041418      -0.026274      -0.000698       0.026972             11.878134       5.903492      -0.318136       2.243164      20.524549       0.767083       9.206361           0.051830
          252              C       7.764033      21.345883      17.154351      -0.068764      31.584906 0.40314294E+03  0.93135209E+04                                 8.741529                            6.752776      -0.031693       1.975314                    0.999479      28.386839      81.261830       0.625049       0.424167      -1.057850      -0.016876       0.018179       0.004727       0.025251      -0.004718       0.000638      -0.004844       0.034989       0.021951      -0.022525       0.007826       0.014699             10.087075       5.648463      -0.221322       1.852438      16.226028       0.901256       8.386734          -0.006049
          253              C       7.684551      22.724312      17.284968      -0.184014      33.880439 0.44469560E+03  0.10535011E+05                                 9.117406                            7.060257       0.091567       1.998786                    0.999602      29.960487      87.025649       0.615070       0.420348      -1.059594       0.003746      -0.040748       0.003567       0.041075       0.010396       0.013140       0.006243       0.050399       0.058994      -0.037331       0.004539       0.032792             10.582725       6.107955      -0.696637       1.899843      17.429475      -0.115373       8.210745           0.031449
          254              C       7.063633      19.251509      15.942516       0.568955      24.678865 0.25414426E+03  0.52871230E+04                                 7.819809                            5.641391      -0.023260       2.046827                    0.999474      22.625906      63.617230       0.626965       0.469595      -1.020466      -0.015994      -0.055762       0.008317       0.058603       0.007910      -0.059732      -0.011714       0.140488      -0.012093      -0.070375      -0.035520       0.105895              9.629155       5.041529      -0.224904       1.893003      14.914822       0.239169       8.931115          -0.001770
          255              C       5.542040       2.275685      16.660909       0.186237      32.376872 0.39982773E+03  0.92050826E+04                                 9.072695                            6.841568      -0.030017       2.007575                    0.999626      25.963978      73.861717       0.606013       0.439005      -1.050254       0.028837      -0.014581       0.000836       0.032324      -0.028816       0.010000       0.006739       0.052001      -0.089918      -0.037862      -0.016431       0.054292             10.918488      16.105137      -4.131652       0.451686      10.957236      -1.728987       5.693091           0.015623
          256              C       4.397941       1.520223      17.035828      -0.187709      33.205241 0.44656787E+03  0.10557536E+05                                 8.918108                            7.011187       0.298776       2.064534                    0.999816      29.682761      85.257744       0.627631       0.412788      -1.067735      -0.034162       0.007386       0.002027       0.035010       0.014913       0.000254      -0.020638      -0.047718       0.005275      -0.030402      -0.007749       0.038151             10.293842      15.148546      -3.675231       0.011916       9.975848      -1.428868       5.757131           0.035335
          257              C       3.183078       2.126917      17.026153      -0.077348      30.254534 0.39587306E+03  0.91201250E+04                                 8.525804                            6.708338       0.039287       1.998187                    0.999699      28.447289      81.791260       0.623672       0.426290      -1.054669       0.017620      -0.001873      -0.003190       0.018004       0.022992       0.002276       0.001711      -0.014348       0.058039      -0.033771       0.013205       0.020566              9.813219      13.914275      -4.204901       0.319789       9.984780      -1.298211       5.540602          -0.004735
          258              C       3.054565       3.447233      16.639140       0.022996      37.428748 0.44853437E+03  0.10595967E+05                                 9.932960                            7.171884      -0.232877       1.943795                    0.998477      27.055222      77.210891       0.602919       0.430033      -1.058831       0.036024      -0.017411      -0.007885       0.040780       0.010856       0.000429       0.004315      -0.028891       0.093519      -0.033671       0.001874       0.031797             12.757823      20.593997      -6.046799      -0.496746      11.178707      -1.130941       6.500766           0.069129
          259              C       4.198314       4.132961      16.259383      -0.071018      30.007972 0.38181737E+03  0.87224177E+04                                 8.489363                            6.596861       0.073035       2.015858                    0.999653      28.101332      80.614847       0.627299       0.427415      -1.053340       0.009031      -0.023214       0.000514       0.024914       0.012281       0.005010       0.012697      -0.042518       0.043446      -0.031849       0.002301       0.029548              9.886358      15.876499      -3.103077      -0.666521       8.142702      -1.097096       5.639873          -0.003292
          260              C       5.409647       3.586703      16.290828      -0.176874      32.474473 0.41882293E+03  0.97783405E+04                                 8.846010                            6.838466       0.115337       2.011217                    0.999674      29.465866      85.075836       0.626546       0.418715      -1.060209      -0.024896       0.024194      -0.000808       0.034725       0.030963      -0.001837      -0.001203      -0.016845       0.012157      -0.034128       0.003902       0.030226             10.308192      15.300910      -3.593379       0.033323       9.742371      -1.737759       5.881296           0.033073
          261              C       1.702075       4.091120      16.651234       0.553106      25.764943 0.28799507E+03  0.62002687E+04                                 8.211126                            6.079619      -0.319742       1.938296                    0.998843      23.772444      68.669739       0.591128       0.481281      -1.011159      -0.054005       0.027896      -0.015326       0.062687       0.033005       0.036505       0.054791      -0.035206       0.115503      -0.056913      -0.037999       0.094912             10.329964      14.932432      -4.913511      -0.922773       8.708438      -1.006142       7.349023          -0.005129
          262              C       0.361617      12.412830      14.740357       0.171862      36.402390 0.40577194E+03  0.93514959E+04                                 9.708789                            6.822920      -0.105444       1.978931                    0.999490      26.069987      73.557786       0.617756       0.430219      -1.058394       0.000967       0.039390      -0.007879       0.040182       0.005089       0.001934      -0.020288      -0.064166      -0.105118      -0.040011      -0.014501       0.054512             12.461824       5.807884       0.937444       1.523274      21.400153      -0.882297      10.177436           0.011758
          263              C       0.627561      11.940957      16.041689      -0.184350      36.704805 0.47455995E+03  0.11439553E+05                                 9.665112                            7.313270       0.026991       1.972748                    0.999086      30.642679      90.114464       0.601208       0.422633      -1.056969       0.001398      -0.041586       0.002743       0.041700      -0.003108       0.004615       0.029865       0.026313       0.006601      -0.037566       0.012365       0.025201             11.527921       5.212097       1.023590       1.134503      17.910488      -1.833295      11.461178           0.033474
          264              C       0.547472      10.609018      16.365812      -0.091550      33.870148 0.40813375E+03  0.94843646E+04                                 9.190319                            6.803985      -0.065683       1.956497                    0.999538      29.067669      84.221718       0.619648       0.425359      -1.054155       0.000495       0.013969      -0.020071       0.024459      -0.009598       0.005661      -0.007595       0.052071      -0.017757      -0.026876      -0.005115       0.031991             11.159361       4.727728       1.302080       0.889958      18.133972       0.848296      10.616383          -0.003766
          265              C       0.213800       9.686191      15.398279      -0.003226      37.502455 0.41242181E+03  0.94788262E+04                                 9.663423                            6.698463       0.035795       2.022783                    0.999342      26.466416      72.937416       0.653211       0.407981      -1.079843       0.005038       0.042943      -0.008864       0.044137      -0.005104      -0.010163       0.010607       0.053394      -0.008206      -0.029547      -0.002702       0.032249             12.540728       4.891258       1.254112       1.139151      21.931500       0.214207      10.799426           0.044017
          266              C      -0.039435      10.123197      14.111461      -0.075552      33.914537 0.41521696E+03  0.96601345E+04                                 9.173272                            6.848972       0.023426       1.988368                    0.999641      28.645598      82.198078       0.621428       0.423650      -1.058540       0.009542       0.025223       0.006859       0.027826       0.006765      -0.003445       0.013459       0.023012       0.009546      -0.022463       0.010675       0.011789             10.895425       4.801450       0.786905       1.296114      17.540734      -0.390544      10.344091          -0.004303
          267              C       0.045087      11.473732      13.767987      -0.182623      35.175049 0.43484852E+03  0.10207929E+05                                 9.255581                            6.906799       0.208598       2.032057                    0.999785      29.702699      84.893281       0.634249       0.411384      -1.069108      -0.003986      -0.041164      -0.002084       0.041409      -0.005236       0.001216      -0.010305       0.022836       0.102140      -0.031072      -0.004731       0.035803             11.088613       5.042013       1.018989       1.202600      18.678647       1.139843       9.545178           0.029511
          268              C       0.098874       8.233379      15.734497       0.596133      24.731706 0.23820500E+03  0.48666011E+04                                 7.778896                            5.445426       0.024405       2.072061                    0.999556      21.894231      60.624622       0.642225       0.466814      -1.023941      -0.010947      -0.066801       0.006353       0.067989      -0.012051       0.015925       0.002742       0.154361      -0.159669      -0.057403      -0.048864       0.106267              9.815923       4.067443       0.627410       0.034662      15.216321       0.073305      10.164004          -0.002753
          269              C       1.450378      14.567642      14.931445       0.181223      33.133316 0.38630143E+03  0.88145133E+04                                 9.187771                            6.702510      -0.056214       1.998649                    0.999609      25.846687      73.119699       0.615537       0.436094      -1.052356      -0.024073      -0.014865      -0.009577       0.029870       0.025731       0.026605      -0.002035       0.032151      -0.052516      -0.037515      -0.009647       0.047162             11.349497      15.963348       4.768213       2.610985      11.628065       2.836577       6.457077           0.012389
          270              C       1.301513      15.757785      15.574854      -0.196537      33.215568 0.44332062E+03  0.10474289E+05                                 8.952283                            7.001671       0.302876       2.065174                    0.999795      29.824897      85.977667       0.625148       0.414684      -1.065226       0.026537       0.027953       0.015305       0.041471      -0.023260      -0.016132      -0.002307       0.021571      -0.028827      -0.027993      -0.006114       0.034107             10.388008      14.211765       3.785623       2.347326      10.052334       2.593174       6.899927           0.037445
          271              C       2.419914      16.427242      16.075552      -0.086354      31.150394 0.41720037E+03  0.97283218E+04                                 8.692357                            6.879787       0.089802       2.008577                    0.999709      28.844136      83.153740       0.617414       0.425438      -1.056287      -0.016825      -0.021341      -0.012130       0.029760      -0.005949      -0.009412      -0.003685      -0.033862       0.023475      -0.024865       0.009895       0.014970             10.020839      14.886232       3.282392       2.313732       8.459630       1.958750       6.716655          -0.002886
          272              C       3.694877      15.908878      15.918328       0.013851      35.636885 0.44532251E+03  0.10504537E+05                                 9.603782                            7.139575      -0.192287       1.957309                    0.998362      27.110015      77.390141       0.604926       0.429241      -1.058984      -0.022249      -0.024796      -0.018633       0.038171      -0.014158      -0.012022      -0.021573      -0.003923       0.054879      -0.034106       0.003168       0.030938             11.894939      17.188322       4.650846       3.778345      10.076081       3.386552       8.420413           0.064048
          273              C       3.852958      14.728032      15.241055      -0.062502      30.706338 0.39913232E+03  0.92149055E+04                                 8.639846                            6.765312      -0.056395       1.970136                    0.999523      28.384870      81.723052       0.616939       0.430021      -1.052279      -0.016683       0.003434      -0.008355       0.018972      -0.016656      -0.005785      -0.011703      -0.000526       0.044498      -0.027693       0.007703       0.019990              9.897828      13.067027       3.708354       1.795207       9.912391       2.810521       6.714067          -0.009804
          274              C       2.760445      14.044629      14.735520      -0.182172      34.061409 0.44452871E+03  0.10483270E+05                                 9.068435                            6.994421       0.223465       2.036944                    0.999774      29.671832      84.749323       0.629324       0.412701      -1.069221       0.030029       0.011372       0.006997       0.032864      -0.022791      -0.017404       0.013333      -0.032317       0.010982      -0.032707      -0.005301       0.038008             10.537250      15.332435       3.843177       1.667060      10.044593       2.493755       6.234721           0.046895
          275              C       4.851366      16.648069      16.532711       0.567252      23.662984 0.27448451E+03  0.58472537E+04                                 7.796439                            5.962335      -0.283453       1.955654                    0.998907      23.465128      67.742586       0.592006       0.485675      -1.007412       0.054648       0.025018       0.014564       0.061842      -0.005398      -0.008839      -0.072713      -0.069151       0.067553      -0.058097      -0.037575       0.095672              9.427729      12.818930       3.056480       2.304285       7.278975       2.592076       8.185281          -0.002718
          276              C      -0.799048      14.421198      13.946981       0.188525      33.708864 0.37026488E+03  0.83572128E+04                                 9.261264                            6.543637       0.004333       2.022689                    0.999705      25.499841      71.682751       0.625749       0.433668      -1.054115       0.030393      -0.009594       0.006409       0.032509      -0.025646       0.024288       0.000647       0.029007      -0.043160      -0.034170      -0.010080       0.044250             11.532389      14.946921      -3.002996       3.495699      11.174338      -4.759573       8.475906           0.012150
          277              C      -2.039310      13.886563      14.251753      -0.181150      34.400373 0.45338533E+03  0.10778240E+05                                 9.198434                            7.112978       0.110292       2.002970                    0.999615      29.995231      86.889621       0.615686       0.418472      -1.062229      -0.042860       0.015575      -0.005826       0.045973       0.017288      -0.014869      -0.014447      -0.037823       0.013966      -0.030555      -0.004782       0.035337             10.656890      14.737671      -2.786052       2.538407       9.529232      -3.344351       7.703766           0.054550
          278              C      11.383108      14.509529      13.751055      -0.083179      32.416645 0.40727976E+03  0.94512816E+04                                 8.932294                            6.804721      -0.056859       1.959996                    0.999588      28.878293      83.375571       0.619083       0.426343      -1.054469       0.030756      -0.001928       0.015939       0.034694       0.021009      -0.005051       0.010294       0.003237       0.034436      -0.029754       0.011666       0.018088             10.453605      13.186034      -3.245626       2.963380       9.821687      -3.925016       8.353094          -0.008128
          279              C      11.415465      15.639236      13.018150      -0.001899      36.642438 0.41851986E+03  0.96805979E+04                                 9.596002                            6.812654      -0.003021       2.014004                    0.999313      26.613617      74.233298       0.636755       0.415861      -1.071776       0.037559      -0.002801       0.007943       0.038492       0.007689      -0.014056       0.017057      -0.017515       0.081383      -0.031898      -0.004376       0.036274             12.036682      17.106730      -3.646076       3.462185      10.192511      -4.491577       8.810804           0.061419
          280              C      -1.883635      16.139004      12.713377      -0.068229      33.727220 0.40986367E+03  0.95270254E+04                                 9.167757                            6.833271      -0.020094       1.976328                    0.999583      28.700513      82.951833       0.616792       0.427218      -1.053848      -0.000584      -0.028443       0.009030       0.029848       0.003103      -0.008639       0.010122      -0.033540       0.047756      -0.027240       0.003545       0.023695             10.737405      14.673724      -1.701204       2.209885       9.450932      -4.210196       8.087560          -0.005264
          281              C      -0.756921      15.543931      13.177792      -0.195957      35.610343 0.42404625E+03  0.99288099E+04                                 9.365693                            6.845111       0.135484       2.009375                    0.999738      29.896905      86.381926       0.631311       0.414361      -1.063219      -0.026881       0.006690      -0.013803       0.030950       0.022373      -0.020391       0.006720       0.028918       0.005565      -0.034938       0.001417       0.033521             11.180761      13.505570      -2.351093       3.009441      11.070569      -5.240385       8.966145           0.028033
          282              C      10.139706      16.211063      12.498101       0.595314      24.157370 0.24403718E+03  0.50271808E+04                                 7.729538                            5.552586       0.004446       2.064224                    0.999577      22.191693      62.153622       0.627584       0.473768      -1.017893      -0.060243       0.014918      -0.026151       0.067347       0.009179       0.006125       0.073300      -0.103142       0.053367      -0.061280      -0.044026       0.105307              9.477278      12.369353      -2.262868       0.992284       7.372878      -3.332559       8.689603          -0.001977
          283              C      10.817446      10.183634       0.111266       0.190572      34.106069 0.39295882E+03  0.89887958E+04                                 9.308737                            6.736196      -0.006173       2.014119                    0.999591      25.826492      72.729750       0.618355       0.433026      -1.056093       0.002539      -0.031799       0.004620       0.032233       0.002010      -0.001510      -0.014934      -0.052726      -0.081770      -0.030488      -0.012764       0.043252             11.371832       7.229233       0.280984       2.627881      18.210416      -3.276962       8.675847           0.008332
          284              C      11.606345      11.094838       0.873198      -0.186662      35.599844 0.46521156E+03  0.11132024E+05                                 9.414369                            7.217966       0.092563       1.994722                    0.999634      30.245299      87.932697       0.609498       0.419962      -1.061169       0.006315       0.027361      -0.006871       0.028909      -0.000442       0.022132       0.005158       0.032418       0.062419      -0.027503      -0.009417       0.036919             10.964199       6.707009       0.561844       1.874617      17.608839      -2.581873       8.576749           0.043709
          285              C      11.635273      12.412830       0.536981      -0.078368      32.156419 0.40424471E+03  0.93451458E+04                                 8.824566                            6.742815      -0.002700       1.978044                    0.999587      28.623672      81.961065       0.628196       0.421764      -1.059376      -0.012169      -0.016194      -0.004692       0.020793       0.002973       0.004096       0.015016       0.039378       0.030530      -0.030384       0.010290       0.020094             10.267640       6.106202       0.120950       1.702879      15.851926      -3.769506       8.844791          -0.009288
          286              C       5.394532      12.926545      23.622305       0.001338      36.843187 0.42190740E+03  0.97650149E+04                                 9.592855                            6.824405       0.021159       2.020415                    0.999246      26.572246      73.803974       0.639303       0.413946      -1.074511       0.001795      -0.039380       0.009708       0.040599      -0.007896      -0.007726       0.011241       0.030073       0.038056      -0.025643       0.002721       0.022922             11.938638       6.921611       1.400124       1.884289      19.572390      -4.454217       9.321912           0.071107
          287              C       4.595310      12.029287      22.899075      -0.083940      32.513792 0.41300921E+03  0.95804411E+04                                 8.832833                            6.787133       0.091870       2.004859                    0.999567      28.648477      81.651894       0.631300       0.418258      -1.063656       0.014793      -0.019056       0.007545       0.025276      -0.005446       0.002162       0.000270       0.027488       0.043797      -0.022096       0.006925       0.015170             10.129184       6.765679       1.033107       2.264468      15.707616      -2.202963       7.914256          -0.008895
          288              C       4.545686      10.685727      23.211104      -0.186873      34.668251 0.43923963E+03  0.10339502E+05                                 9.144587                            6.943304       0.126207       2.002873                    0.999680      29.878810      85.583762       0.632188       0.411587      -1.068710       0.004621       0.030051      -0.014519       0.033693       0.011447       0.019907       0.021898       0.010023       0.035706      -0.024255      -0.014272       0.038528             10.611496       6.804011       0.107070       2.606739      16.066141      -3.464865       8.964336           0.047027
          289              C       5.521855      14.318920      23.225617       0.551976      24.933813 0.26046126E+03  0.54428166E+04                                 7.838086                            5.683742       0.004368       2.049647                    0.999694      22.782306      63.851542       0.630186       0.465111      -1.024623       0.003286       0.051105      -0.019009       0.054625      -0.028451      -0.066892       0.031942       0.077818       0.079984      -0.064080      -0.040566       0.104646              9.599674       6.782727       1.398441       1.492074      14.524745      -3.105111       7.491551          -0.003645
          290              C       8.334357       8.533240       0.725649      -0.180619      33.399999 0.42633140E+03  0.10007645E+05                                 9.024378                            6.899974       0.161727       2.025312                    0.999735      29.665111      86.155291       0.623078       0.418773      -1.059146      -0.040613      -0.015269      -0.003452       0.043526      -0.013780       0.003602       0.008836      -0.037216       0.039724      -0.030671       0.008043       0.022627             10.513430      15.508508       2.386676       0.266396       9.023988       2.850085       7.007795           0.018421
          291              C       7.204207       7.842863       0.486185      -0.071560      32.267582 0.40113335E+03  0.93011462E+04                                 8.985919                            6.818565      -0.064084       1.971459                    0.999485      28.513589      83.098514       0.607757       0.434639      -1.046262       0.029683       0.005058      -0.009582       0.031599      -0.012136       0.006309      -0.014543       0.007603       0.061721      -0.024668      -0.004222       0.028890             10.463947      14.243071       2.623326       0.834759       9.781957       3.544290       7.366814          -0.002659
          292              C       1.679323       6.680613      23.977874       0.003784      34.691724 0.41579616E+03  0.96047368E+04                                 9.242778                            6.796147      -0.013192       2.012741                    0.999097      26.536088      74.038662       0.636539       0.416559      -1.071012       0.027719       0.033704      -0.010103       0.044793      -0.016595      -0.002398      -0.014345       0.001929       0.057322      -0.029308       0.003814       0.025493             11.151153      15.682072       2.691975       1.149104      10.311845       3.937851       7.459542           0.025115
          293              C       2.882522       6.176196      23.523133      -0.084518      32.908326 0.41585096E+03  0.97198923E+04                                 9.059814                            6.902369      -0.080779       1.954179                    0.999550      29.147599      85.007520       0.609948       0.429625      -1.050356       0.005860       0.026691      -0.002410       0.027433      -0.007158       0.017475      -0.017355      -0.030395       0.052806      -0.030385      -0.005512       0.035898             10.432941      14.455802       1.258128       0.264863       9.861653       3.682570       6.981368          -0.003165
          294              C       4.051389       6.871222      23.733572      -0.184608      34.402654 0.44129974E+03  0.10416135E+05                                 9.137862                            6.972284       0.190070       2.028108                    0.999786      29.850955      86.050176       0.628182       0.413093      -1.066097      -0.022756      -0.020047      -0.011035       0.032272      -0.019262      -0.011226      -0.007512       0.024610       0.016910      -0.029816       0.007035       0.022781             10.539356      13.174181       1.929196       1.061705      11.232353       4.243237       7.211535           0.019871
          295              C       9.505261       8.084611       0.227370       0.177461      34.055390 0.39603720E+03  0.90766472E+04                                 9.294295                            6.749756      -0.124341       1.975511                    0.999421      25.880483      72.945178       0.619505       0.431391      -1.057122       0.037546       0.021558       0.004305       0.043509       0.043892       0.023414      -0.004247       0.034497      -0.081532      -0.048491      -0.015513       0.064004             11.371753      16.016118       2.853776       0.839898      11.267991       3.309695       6.831148           0.005873
          296              C       0.438556       5.874011      23.629562       0.586699      23.746046 0.25741882E+03  0.53720547E+04                                 7.601901                            5.683170      -0.102820       2.014790                    0.999349      22.760861      64.083075       0.623783       0.470514      -1.020035      -0.050451      -0.020478      -0.025787       0.060246      -0.020546      -0.009489      -0.074968      -0.057162       0.154255      -0.075266      -0.030803       0.106069              9.009604      12.090635       1.574416       0.142555       7.907583       2.788914       7.030595          -0.000903
          297              C      11.846058       8.147372       1.124757       0.186716      33.950681 0.39758541E+03  0.91312307E+04                                 9.322840                            6.790434      -0.039635       2.000656                    0.999582      26.012281      73.662108       0.613213       0.434907      -1.053800      -0.028235       0.019419      -0.018310       0.038853      -0.022231       0.032706      -0.015502       0.013275      -0.039675      -0.035278      -0.014703       0.049981             11.712980      16.711594      -3.824394       3.351717       9.895320      -3.915479       8.532025           0.010294
          298              C      11.574318       7.129241       2.024562      -0.193568      34.461878 0.46362363E+03  0.11089806E+05                                 9.215499                            7.194682       0.115611       1.998138                    0.999756      30.403876      88.513946       0.611588       0.418686      -1.061473       0.026753      -0.019896       0.019405       0.038577       0.020349      -0.021460       0.000832       0.020877      -0.039136      -0.029362      -0.006890       0.036252             10.821589      14.511083      -3.084559       3.306974       8.742556      -3.507570       9.211130           0.041742
          299              C      12.588974       6.487679       2.723604      -0.077616      31.283806 0.40545762E+03  0.93977272E+04                                 8.725576                            6.792206       0.042164       1.995876                    0.999630      28.707702      82.812423       0.619329       0.426685      -1.054339      -0.006778       0.017347      -0.014096       0.023357       0.007514      -0.014236       0.005578      -0.025091       0.022237      -0.025395       0.010421       0.014974             10.236137      15.077543      -2.658492       2.739365       7.604905      -2.544905       8.025962          -0.006695
          300              C      13.904750       6.854950       2.566380       0.001235      36.945605 0.44143468E+03  0.10385823E+05                                 9.780133                            7.081602      -0.177836       1.961034                    0.998602      27.095123      77.145207       0.611088       0.426018      -1.061411      -0.028789       0.006365      -0.018545       0.034831       0.009174      -0.019248       0.017529      -0.037578       0.023045      -0.037087       0.007247       0.029840             12.443640      18.464738      -3.544859       4.472174       8.260435      -3.634841      10.605747           0.056359
          301              C      -0.390322       7.814969       1.589172      -0.060849      33.459179 0.43853574E+03  0.10380178E+05                                 9.245983                            7.150160      -0.162740       1.933773                    0.999175      29.031413      85.018020       0.591900       0.437178      -1.046490      -0.025725      -0.007365      -0.016221       0.031292       0.007931      -0.004452       0.027391      -0.014959       0.044853      -0.027430      -0.008473       0.035903             10.877137      14.970838      -2.873736       2.004404       8.666041      -3.539982       8.994533          -0.005636
          302              C      13.173160       8.463505       0.841753      -0.192254      34.263573 0.44501131E+03  0.10505483E+05                                 9.096428                            6.988044       0.275889       2.056168                    0.999751      29.754788      85.241567       0.630507       0.411502      -1.069186       0.036023      -0.015368       0.003466       0.039317       0.006215      -0.018392      -0.010947      -0.011671       0.023451      -0.021361      -0.004629       0.025990             10.722938      15.906500      -3.046454       1.942994       8.544649      -3.031270       7.717666           0.031804
          303              C       0.448803       6.322640       3.359757       0.573630      24.398122 0.26232653E+03  0.55266508E+04                                 7.926954                            5.823492      -0.276477       1.962527                    0.998843      23.128522      66.454022       0.599695       0.484793      -1.007628       0.048998      -0.018290       0.018073       0.055335      -0.013532      -0.027178       0.064979      -0.079590       0.027072      -0.059561      -0.034470       0.094031              9.921776      13.544200      -2.061198       3.174209       6.832750      -3.008403       9.388379          -0.004204
          304              C      10.700100       9.302649       5.178718       0.183511      33.423814 0.39037291E+03  0.89442794E+04                                 9.254361                            6.751732      -0.136351       1.974050                    0.999605      25.996314      74.059151       0.610462       0.437907      -1.049680      -0.032268       0.022249      -0.017371       0.042872      -0.022091       0.029872      -0.005822       0.031371      -0.086990      -0.041737      -0.010507       0.052244             11.467593      15.287766      -4.195221       1.476037       9.064875      -3.997048      10.050138           0.013066
          305              C      11.972782       9.465364       4.586104      -0.176919      35.865553 0.46817480E+03  0.11245246E+05                                 9.521987                            7.268473      -0.028222       1.956575                    0.999306      30.447765      89.322896       0.602609       0.423165      -1.056847       0.029699      -0.012876       0.012377       0.034656       0.015596      -0.017837      -0.013561      -0.035803       0.048511      -0.035061      -0.000906       0.035967             11.355011      16.135849      -4.590173       0.734580       8.220455      -2.786638       9.708729           0.030563
          306              C      13.093074       8.898186       5.123084      -0.084908      31.753549 0.40430271E+03  0.93705199E+04                                 8.822705                            6.790320      -0.063006       1.962897                    0.999471      28.796896      83.248763       0.617937       0.427666      -1.053032      -0.016138      -0.004293      -0.000852       0.016721       0.020506      -0.007267       0.010972      -0.017067      -0.027304      -0.026412      -0.001127       0.027539             10.421120      13.616233      -3.983689       1.646965       7.611348      -3.343605      10.035779          -0.006616
          307              C      12.968111       8.138075       6.279286       0.002564      37.230197 0.43341352E+03  0.10095498E+05                                 9.683472                            6.913196       0.024385       2.019090                    0.999200      26.773060      74.514086       0.635908       0.413510      -1.075170      -0.036271       0.011899      -0.029561       0.048281       0.004516      -0.010898       0.019102      -0.044923       0.029231      -0.032328      -0.001039       0.033367             12.430059      17.898022      -5.041017       2.191071       8.205961      -3.990434      11.186195           0.050054
          308              C      11.720412       7.938168       6.864643      -0.086188      33.068178 0.42070831E+03  0.98345566E+04                                 9.011974                            6.887035      -0.006360       1.973620                    0.999563      29.107859      84.126820       0.619752       0.422780      -1.057526      -0.011518       0.011613      -0.020239       0.026023       0.002730       0.001699      -0.005272      -0.037221      -0.004952      -0.018256      -0.002559       0.020814             10.610562      14.930088      -3.386020       0.626577       6.980501      -3.042897       9.921096           0.000067
          309              C      10.584209       8.542537       6.288961      -0.189900      35.402428 0.46051640E+03  0.11017252E+05                                 9.406531                            7.189351       0.067588       1.988333                    0.999208      30.413759      89.084162       0.608292       0.420887      -1.058132       0.032050      -0.024132       0.020882       0.045229       0.010489      -0.019704       0.013480       0.008650      -0.037460      -0.032197       0.009924       0.022273             11.077896      13.937256      -3.220125       1.539992       8.017655      -4.215360      11.278776           0.031431
          310              C      -0.362698       7.543002       6.908182       0.594999      25.518710 0.25228161E+03  0.52233089E+04                                 7.949393                            5.610570       0.025001       2.067967                    0.999473      22.172447      61.597170       0.632246       0.467907      -1.024400       0.048758      -0.039289       0.033959       0.071233       0.047020       0.008411       0.039592      -0.122169      -0.117198      -0.059767      -0.047872       0.107640             10.048284      13.240656      -3.737929       0.654953       6.198306      -2.358601      10.705890          -0.001847
          311              C       9.712104      11.369129       4.344221       0.194123      32.110536 0.37336163E+03  0.84727475E+04                                 9.023874                            6.618748      -0.108243       1.986766                    0.999665      25.765123      73.415941       0.613420       0.440001      -1.046822      -0.002022      -0.041318       0.009857       0.042525      -0.001303      -0.009771      -0.008175      -0.052656      -0.096712      -0.036777      -0.006555       0.043332             10.976435       6.558089       0.777853       2.305501      17.242200      -2.099823       9.129015           0.010500
          312              C       9.081183      11.968850       3.287192      -0.190863      35.534942 0.46842593E+03  0.11233975E+05                                 9.387622                            7.229301       0.097101       1.993472                    0.999681      30.355304      88.498171       0.610423       0.418392      -1.061623       0.001574       0.039294      -0.010678       0.040750       0.013259       0.013161       0.017664       0.018992       0.038263      -0.026052      -0.006058       0.032110             10.950778       6.108008       0.107655       2.203396      16.635022      -2.086780      10.109305           0.038613
          313              C       9.102773      13.361226       3.142062      -0.084619      31.974748 0.41422705E+03  0.96260689E+04                                 8.778769                            6.812838       0.107549       2.014001                    0.999687      28.626140      81.948116       0.627259       0.420193      -1.061293       0.007634      -0.018552       0.008233       0.021685      -0.013147      -0.006503      -0.004136       0.018546       0.029511      -0.022404       0.007413       0.014990             10.186978       5.756019       0.660238       2.150255      16.244704      -0.141841       8.560211          -0.007453
          314              C       9.823500      14.139933       4.029773       0.008523      36.279413 0.42566000E+03  0.98825428E+04                                 9.550765                            6.881549      -0.004368       2.015124                    0.999172      26.584129      74.168338       0.632353       0.417197      -1.071453      -0.008641      -0.036674       0.013392       0.039987      -0.003454      -0.013333       0.006291       0.036627       0.041326      -0.026245      -0.000675       0.026920             11.878794       5.903742       0.318217       2.243307      20.525928      -0.767132       9.206712           0.051884
          315              C      10.534853      13.521616       5.060195      -0.068759      31.586735 0.40316776E+03  0.93142627E+04                                 8.741927                            6.753025      -0.032028       1.975193                    0.999478      28.387873      81.266242       0.625031       0.424172      -1.057844      -0.016944      -0.018171       0.004784       0.025302       0.004711       0.000679       0.004845       0.034981       0.021895      -0.022510       0.007793       0.014716             10.087600       5.648701       0.221304       1.852529      16.227030      -0.901330       8.387068          -0.005985
          316              C      10.455371      12.143188       5.190812      -0.184020      33.881603 0.44471075E+03  0.10535484E+05                                 9.117687                            7.060423       0.091389       1.998727                    0.999602      29.961072      87.028487       0.615055       0.420354      -1.059588       0.003710       0.040751       0.003605       0.041078      -0.010411       0.013162      -0.006226       0.050385       0.058972      -0.037323       0.004516       0.032807             10.583127       6.108122       0.696625       1.899889      17.430326       0.115365       8.210932           0.031538
          317              C       9.834453      15.615991       3.848360       0.568919      24.680328 0.25415859E+03  0.52874891E+04                                 7.819954                            5.641427      -0.023432       2.046735                    0.999474      22.627110      63.620771       0.626985       0.469574      -1.020478      -0.016086       0.055771       0.008369       0.058645      -0.007910      -0.059714       0.011693       0.140485      -0.012154      -0.070356      -0.035525       0.105881              9.629414       5.041611       0.224954       1.893025      14.915384      -0.239265       8.931248          -0.001752
          318              C       8.312860       9.346814       4.566753       0.186234      32.376848 0.39982719E+03  0.92050590E+04                                 9.072664                            6.841543      -0.029975       2.007589                    0.999626      25.963926      73.861313       0.606017       0.439003      -1.050256       0.028840       0.014580       0.000839       0.032327       0.028814       0.010002      -0.006731       0.052002      -0.089928      -0.037857      -0.016437       0.054294             10.918466      16.105090       4.131637       0.451714      10.957228       1.729006       5.693080           0.015658
          319              C       7.168761      10.102277       4.941672      -0.187712      33.205229 0.44656782E+03  0.10557523E+05                                 8.918081                            7.011171       0.298821       2.064548                    0.999816      29.682693      85.257212       0.627634       0.412786      -1.067737      -0.034162      -0.007386       0.002032       0.035010      -0.014909       0.000253       0.020640      -0.047720       0.005261      -0.030399      -0.007755       0.038154             10.293822      15.148537       3.675214       0.011932       9.975810       1.428863       5.757120           0.035392
          320              C       5.953898       9.495582       4.931997      -0.077349      30.254612 0.39587437E+03  0.91201601E+04                                 8.525802                            6.708338       0.039289       1.998186                    0.999699      28.447359      81.791404       0.623673       0.426289      -1.054670       0.017622       0.001875      -0.003189       0.018006      -0.022992       0.002276      -0.001707      -0.014347       0.058033      -0.033770       0.013207       0.020563              9.813224      13.914292       4.204884       0.319792       9.984771       1.298209       5.540609          -0.004721
          321              C       5.825385       8.175266       4.544984       0.022993      37.428829 0.44853586E+03  0.10596006E+05                                 9.932953                            7.171883      -0.232851       1.943802                    0.998477      27.055252      77.210867       0.602921       0.430032      -1.058833       0.036025       0.017410      -0.007888       0.040781      -0.010855       0.000426      -0.004313      -0.028892       0.093519      -0.033671       0.001874       0.031796             12.757825      20.594021       6.046760      -0.496756      11.178685       1.130938       6.500770           0.069213
          322              C       6.969134       7.489539       4.165227      -0.071001      30.007277 0.38180713E+03  0.87221248E+04                                 8.489243                            6.596778       0.073073       2.015878                    0.999653      28.100876      80.613246       0.627302       0.427416      -1.053339       0.009030       0.023215       0.000504       0.024914      -0.012281       0.005004      -0.012698      -0.042512       0.043468      -0.031849       0.002302       0.029548              9.886216      15.876242       3.102991      -0.666506       8.142604       1.097096       5.639803          -0.003309
          323              C       8.180467       8.035797       4.196672      -0.176862      32.473887 0.41881451E+03  0.97780957E+04                                 8.845936                            6.838419       0.115316       2.011220                    0.999674      29.465409      85.074336       0.626545       0.418717      -1.060208      -0.024894      -0.024194      -0.000822       0.034724      -0.030959      -0.001834       0.001207      -0.016842       0.012194      -0.034130       0.003914       0.030216             10.308112      15.300769       3.593334       0.033341       9.742308       1.737768       5.881260           0.033121
          324              C       4.472895       7.531380       4.557078       0.553108      25.764929 0.28799500E+03  0.62002658E+04                                 8.211110                            6.079610      -0.319732       1.938298                    0.998843      23.772452      68.669714       0.591130       0.481280      -1.011160      -0.054006      -0.027896      -0.015327       0.062688      -0.033006       0.036503      -0.054790      -0.035207       0.115499      -0.056913      -0.037997       0.094910             10.329950      14.932423       4.913491      -0.922777       8.708416       1.006132       7.349010          -0.005137
          325              C       3.132437      22.454670       2.646201       0.171854      36.402490 0.40577207E+03  0.93514991E+04                                 9.708795                            6.822909      -0.105433       1.978933                    0.999490      26.070038      73.557913       0.617758       0.430218      -1.058395       0.000975      -0.039393      -0.007883       0.040186      -0.005088       0.001942       0.020291      -0.064173      -0.105129      -0.040017      -0.014501       0.054518             12.461846       5.807880      -0.937491       1.523271      21.400220       0.882284      10.177438           0.011771
          326              C       3.398381      22.926543       3.947533      -0.184329      36.704105 0.47454932E+03  0.11439240E+05                                 9.665028                            7.313214       0.026951       1.972742                    0.999085      30.642276      90.113240       0.601207       0.422636      -1.056966       0.001410       0.041592       0.002743       0.041706       0.003115       0.004612      -0.029863       0.026328       0.006601      -0.037570       0.012374       0.025195             11.527804       5.212039      -1.023593       1.134479      17.910272       1.833268      11.461100           0.033494
          327              C       3.318292       1.013482       4.271656      -0.091544      33.869766 0.40812931E+03  0.94842315E+04                                 9.190243                            6.803944      -0.065661       1.956506                    0.999538      29.067464      84.220870       0.619651       0.425358      -1.054155       0.000510      -0.013973      -0.020072       0.024462       0.009591       0.005666       0.007594       0.052071      -0.017757      -0.026873      -0.005117       0.031990             11.159251       4.727688      -1.302070       0.889942      18.133781      -0.848289      10.616285          -0.003752
          328              C       2.984620       1.936308       3.304123      -0.003251      37.502675 0.41242575E+03  0.94789313E+04                                 9.663422                            6.698470       0.035828       2.022791                    0.999342      26.466580      72.937724       0.653214       0.407978      -1.079846       0.005046      -0.042940      -0.008868       0.044136       0.005107      -0.010159      -0.010606       0.053380      -0.008202      -0.029541      -0.002700       0.032241             12.540714       4.891258      -1.254122       1.139146      21.931470      -0.214188      10.799414           0.044016
          329              C       2.731385       1.499302       2.017305      -0.075538      33.914294 0.41521247E+03  0.96600023E+04                                 9.173218                            6.848926       0.023417       1.988365                    0.999641      28.645474      82.197556       0.621432       0.423649      -1.058541       0.009545      -0.025223       0.006860       0.027827      -0.006766      -0.003445      -0.013461       0.023014       0.009544      -0.022466       0.010675       0.011791             10.895362       4.801425      -0.786924       1.296103      17.540651       0.390526      10.344010          -0.004345
          330              C       2.815907       0.148768       1.673831      -0.182655      35.176008 0.43486182E+03  0.10208318E+05                                 9.255728                            6.906889       0.208607       2.032052                    0.999785      29.703258      84.895183       0.634247       0.411382      -1.069109      -0.003986       0.041165      -0.002084       0.041410       0.005239       0.001217       0.010305       0.022813       0.102157      -0.031065      -0.004743       0.035809             11.088809       5.042085      -1.019042       1.202619      18.679053      -1.139888       9.545291           0.029429
          331              C       2.869694       3.389121       3.640341       0.596133      24.731776 0.23820584E+03  0.48666214E+04                                 7.778917                            5.445441       0.024406       2.072061                    0.999556      21.894206      60.624532       0.642223       0.466815      -1.023941      -0.010944       0.066800       0.006355       0.067988       0.012049       0.015924      -0.002743       0.154373      -0.159664      -0.057404      -0.048868       0.106272              9.815949       4.067452      -0.627421       0.034661      15.216375      -0.073322      10.164019          -0.002760
          332              C       4.221198      20.299858       2.837289       0.181238      33.133272 0.38629854E+03  0.88144448E+04                                 9.187815                            6.702514      -0.056233       1.998644                    0.999609      25.846664      73.120002       0.615532       0.436098      -1.052353      -0.024070       0.014872      -0.009562       0.029866      -0.025729       0.026605       0.002038       0.032150      -0.052503      -0.037515      -0.009643       0.047158             11.349608      15.963535      -4.768357       2.611063      11.628167      -2.836616       6.457123           0.012386
          333              C       4.072333      19.109714       3.480698      -0.196560      33.216698 0.44333595E+03  0.10474761E+05                                 8.952531                            7.001819       0.302827       2.065152                    0.999795      29.825562      85.980553       0.625136       0.414687      -1.065222       0.026534      -0.027941       0.015327       0.041469       0.023262      -0.016133       0.002292       0.021577      -0.028820      -0.027986      -0.006128       0.034114             10.388357      14.212324      -3.785866       2.347452      10.052633      -2.593260       6.900113           0.037505
          334              C       5.190734      18.440258       3.981396      -0.086345      31.151712 0.41721868E+03  0.97288963E+04                                 8.692728                            6.880027       0.089457       2.008463                    0.999709      28.844896      83.157707       0.617388       0.425449      -1.056276      -0.016831       0.021349      -0.012110       0.029761       0.005942      -0.009432       0.003674      -0.033869       0.023425      -0.024869       0.009902       0.014967             10.021330      14.887081      -3.282664       2.313865       8.459988      -1.958830       6.716922          -0.002888
          335              C       6.465697      18.958622       3.824172       0.013859      35.638430 0.44534039E+03  0.10505110E+05                                 9.604175                            7.139793      -0.192610       1.957196                    0.998361      27.110815      77.394079       0.604905       0.429250      -1.058974      -0.022245       0.024796      -0.018635       0.038170       0.014155      -0.012022       0.021570      -0.003926       0.054775      -0.034093       0.003181       0.030913             11.895533      17.189337      -4.651238       3.778555      10.076536      -3.386704       8.420728           0.064033
          336              C       6.623778      20.139468       3.146899      -0.062493      30.706590 0.39913561E+03  0.92150242E+04                                 8.639983                            6.765406      -0.056513       1.970104                    0.999523      28.384963      81.724195       0.616924       0.430030      -1.052271      -0.016682      -0.003420      -0.008334       0.018959       0.016656      -0.005780       0.011711      -0.000536       0.044472      -0.027691       0.007699       0.019992              9.898012      13.067301      -3.708476       1.795223       9.912580      -2.810551       6.714155          -0.009780
          337              C       5.531265      20.822871       2.641364      -0.182161      34.061302 0.44452594E+03  0.10483194E+05                                 9.068462                            6.994431       0.223463       2.036947                    0.999774      29.671624      84.748857       0.629319       0.412704      -1.069218       0.030026      -0.011360       0.007016       0.032860       0.022797      -0.017396      -0.013326      -0.032322       0.010993      -0.032711      -0.005292       0.038003             10.537310      15.332575      -3.843262       1.667083      10.044627      -2.493751       6.234727           0.046891
          338              C       7.622186      18.219431       4.438555       0.567247      23.663311 0.27448694E+03  0.58473329E+04                                 7.796566                            5.962391      -0.283604       1.955605                    0.998906      23.465438      67.744193       0.591997       0.485680      -1.007407       0.054659      -0.025013       0.014562       0.061849       0.005394      -0.008832       0.072705      -0.069152       0.067508      -0.058085      -0.037576       0.095661              9.427938      12.819289      -3.056648       2.304345       7.279143      -2.592130       8.185381          -0.002710
          339              C       1.971772      20.446302       1.852825       0.188535      33.708642 0.37026040E+03  0.83570919E+04                                 9.261246                            6.543606       0.004332       2.022692                    0.999705      25.499720      71.682482       0.625749       0.433669      -1.054114       0.030400       0.009604       0.006405       0.032518       0.025637       0.024290      -0.000646       0.028997      -0.043151      -0.034165      -0.010076       0.044242             11.532387      14.946909       3.003029       3.495765      11.174329       4.759587       8.475921           0.012121
          340              C       0.731510      20.980937       2.157597      -0.181161      34.400487 0.45338775E+03  0.10778313E+05                                 9.198470                            7.113013       0.110262       2.002963                    0.999615      29.995235      86.889715       0.615682       0.418474      -1.062228      -0.042860      -0.015555      -0.005843       0.045968      -0.017286      -0.014863       0.014450      -0.037802       0.013980      -0.030544      -0.004787       0.035330             10.656921      14.737709       2.786042       2.538441       9.529254       3.344368       7.703801           0.054608
          341              C      14.153928      20.357971       1.656899      -0.083146      32.415988 0.40727051E+03  0.94510030E+04                                 8.932153                            6.804633      -0.056829       1.960007                    0.999588      28.877870      83.373771       0.619090       0.426342      -1.054471       0.030762       0.001935       0.015924       0.034693      -0.021010      -0.005067      -0.010289       0.003249       0.034420      -0.029757       0.011683       0.018074             10.453405      13.185773       3.245533       2.963327       9.821481       3.924935       8.352962          -0.008092
          342              C      14.186285      19.228264       0.923994      -0.002009      36.645013 0.41855165E+03  0.96815047E+04                                 9.596323                            6.812825      -0.002934       2.014019                    0.999312      26.614864      74.237128       0.636760       0.415850      -1.071785       0.037559       0.002813       0.007943       0.038493      -0.007669      -0.014064      -0.016991      -0.017445       0.081347      -0.031848      -0.004377       0.036225             12.037108      17.107524       3.646164       3.462424      10.192674       4.491709       8.811128           0.061530
          343              C       0.887185      18.728496       0.619221      -0.068262      33.729474 0.40989376E+03  0.95279244E+04                                 9.168175                            6.833522      -0.020113       1.976305                    0.999583      28.701935      82.957513       0.616780       0.427218      -1.053845      -0.000574       0.028478       0.009001       0.029872      -0.003118      -0.008621      -0.010067      -0.033485       0.047812      -0.027216       0.003573       0.023642             10.737932      14.674493       1.701279       2.210094       9.451358       4.210431       8.087945          -0.005277
          344              C       2.013899      19.323569       1.083636      -0.195946      35.610888 0.42405036E+03  0.99289517E+04                                 9.365870                            6.845195       0.135384       2.009345                    0.999738      29.897036      86.383121       0.631298       0.414367      -1.063213      -0.026879      -0.006682      -0.013816       0.030952      -0.022373      -0.020386      -0.006722       0.028943       0.005596      -0.034943       0.001421       0.033522             11.181012      13.505915       2.351235       3.009627      11.070784       5.240515       8.966337           0.028000
          345              C      12.910526      18.656437       0.403945       0.595416      24.156886 0.24403064E+03  0.50270409E+04                                 7.729505                            5.552555       0.004110       2.064099                    0.999577      22.192020      62.155656       0.627575       0.473776      -1.017884      -0.060209      -0.014879      -0.026245       0.067345      -0.009225       0.006096      -0.073285      -0.103030       0.053698      -0.061290      -0.043985       0.105275              9.477206      12.369564       2.262747       0.992197       7.372495       3.332345       8.689559          -0.002025
          346              C       0.987534      21.806135      11.982890       0.190576      34.105113 0.39295356E+03  0.89886358E+04                                 9.308606                            6.736206      -0.006351       2.014075                    0.999591      25.825902      72.727670       0.618348       0.433033      -1.056090      -0.002552      -0.031789      -0.004602       0.032221      -0.002017      -0.001534       0.014935      -0.052699      -0.081757      -0.030487      -0.012751       0.043238             11.371512       7.229094      -0.280998       2.627833      18.209730       3.276789       8.675713           0.008356
          347              C       0.198635      22.717339      11.220958      -0.186554      35.595392 0.46514909E+03  0.11130112E+05                                 9.413525                            7.217456       0.092705       1.994791                    0.999634      30.242770      87.922548       0.609525       0.419960      -1.061175      -0.006363       0.027357       0.006909       0.028924       0.000422       0.022106      -0.005159       0.032529       0.062350      -0.027539      -0.009364       0.036903             10.963040       6.706469      -0.561767       1.874462      17.606625       2.581496       8.576025           0.043720
          348              C       0.169707       0.790330      11.557175      -0.078375      32.154619 0.40422369E+03  0.93444931E+04                                 8.824143                            6.742589      -0.002610       1.978087                    0.999587      28.622542      81.955799       0.628216       0.421758      -1.059385       0.012129      -0.016202       0.004706       0.020779      -0.002942       0.004096      -0.015017       0.039418       0.030454      -0.030393       0.010308       0.020085             10.267039       6.105933      -0.120896       1.702797      15.850809       3.769232       8.844376          -0.009259
          349              C       0.868808       1.304044      12.660163       0.001406      36.840352 0.42187523E+03  0.97640722E+04                                 9.592397                            6.824174       0.021188       2.020440                    0.999246      26.570985      73.799426       0.639310       0.413950      -1.074510      -0.001797      -0.039375      -0.009698       0.040591       0.007911      -0.007756      -0.011254       0.030134       0.038040      -0.025676       0.002712       0.022964             11.937927       6.921301      -1.400055       1.884206      19.571040       4.453817       9.321440           0.071064
          350              C       1.668030       0.406788      13.383393      -0.083922      32.511553 0.41297921E+03  0.95795453E+04                                 8.832394                            6.786863       0.092030       2.004929                    0.999567      28.647167      81.646586       0.631318       0.418255      -1.063661      -0.014788      -0.019049      -0.007545       0.025268       0.005445       0.002143      -0.000276       0.027512       0.043735      -0.022096       0.006953       0.015143             10.128603       6.765366      -1.033073       2.264351      15.706582       2.202747       7.913861          -0.008787
          351              C       1.717654      22.308226      13.071364      -0.186803      34.665059 0.43919715E+03  0.10338244E+05                                 9.144063                            6.942998       0.126326       2.002935                    0.999680      29.877020      85.577362       0.632198       0.411591      -1.068709      -0.004627       0.030048       0.014518       0.033691      -0.011426       0.019885      -0.021898       0.010107       0.035638      -0.024284      -0.014213       0.038497             10.610770       6.803653      -0.107130       2.606581      16.064861       3.464458       8.963795           0.047140
          352              C       0.741485       2.696420      13.056851       0.551974      24.933223 0.26045681E+03  0.54426940E+04                                 7.837940                            5.683682       0.004369       2.049653                    0.999694      22.782020      63.850321       0.630192       0.465109      -1.024626      -0.003292       0.051103       0.019012       0.054624       0.028455      -0.066898      -0.031940       0.077813       0.079964      -0.064074      -0.040576       0.104650              9.599418       6.782584      -1.398406       1.492070      14.524247       3.104946       7.491423          -0.003608
          353              C       3.470623      20.155739      11.368507      -0.180562      33.397082 0.42630034E+03  0.10006698E+05                                 9.023747                            6.899668       0.161939       2.025393                    0.999735      29.663631      86.149046       0.623102       0.418767      -1.059154       0.040641      -0.015274       0.003433       0.043552       0.013824       0.003586      -0.008828      -0.037165       0.039640      -0.030661       0.008043       0.022618             10.512477      15.506530      -2.386147       0.266229       9.023450      -2.849982       7.007452           0.018438
          354              C       4.600773      19.465363      11.607971      -0.071450      32.261024 0.40105026E+03  0.92986845E+04                                 8.984891                            6.818053      -0.064451       1.971431                    0.999483      28.508616      83.080065       0.607757       0.434664      -1.046254      -0.029672       0.005058       0.009570       0.031584       0.012124       0.006362       0.014594       0.007550       0.061782      -0.024661      -0.004302       0.028964             10.462538      14.240729      -2.622986       0.834681       9.780821      -3.543868       7.366064          -0.002654
          355              C       4.584017      18.303113      12.304594       0.003852      34.688261 0.41575896E+03  0.96036458E+04                                 9.242159                            6.795864      -0.012984       2.012826                    0.999098      26.534647      74.033328       0.636550       0.416561      -1.071012      -0.027677       0.033683       0.010093       0.044749       0.016614      -0.002405       0.014328       0.001938       0.057340      -0.029324       0.003839       0.025484             11.150196      15.680652      -2.691628       1.149041      10.310882      -3.937462       7.459054           0.025141
          356              C       3.380818      17.798697      12.759335      -0.084554      32.909355 0.41586978E+03  0.97204394E+04                                 9.059953                            6.902495      -0.080726       1.954184                    0.999550      29.148382      85.010199       0.609946       0.429622      -1.050358      -0.005865       0.026681       0.002408       0.027424       0.007141       0.017476       0.017346      -0.030385       0.052760      -0.030376      -0.005502       0.035877             10.433061      14.455953      -1.258274       0.265004       9.861753      -3.682628       6.981478          -0.003057
          357              C       2.211951      18.493722      12.548896      -0.184643      34.404171 0.44132512E+03  0.10416891E+05                                 9.138094                            6.972468       0.190057       2.028086                    0.999787      29.852078      86.054268       0.628175       0.413091      -1.066098       0.022767      -0.020042       0.011028       0.032275       0.019269      -0.011235       0.007496       0.024609       0.016844      -0.029808       0.007007       0.022801             10.539587      13.174355      -1.929270       1.061812      11.232630      -4.243397       7.211774           0.019955
          358              C       2.299719      19.707111      11.866786       0.177414      34.056479 0.39606074E+03  0.90773129E+04                                 9.294443                            6.749949      -0.124391       1.975485                    0.999421      25.881155      72.947351       0.619498       0.431390      -1.057123      -0.037543       0.021536      -0.004309       0.043496      -0.043908       0.023411       0.004240       0.034523      -0.081524      -0.048492      -0.015530       0.064022             11.371790      16.015809      -2.853682       0.839905      11.268240      -3.309844       6.831323           0.005924
          359              C       5.824784      17.496512      12.652906       0.586446      23.749504 0.25746358E+03  0.53731524E+04                                 7.602316                            5.683456      -0.102167       2.014981                    0.999350      22.762017      64.084575       0.623810       0.470479      -1.020067       0.050351      -0.020496       0.025808       0.060178       0.020582      -0.009467       0.074938      -0.057226       0.154181      -0.075269      -0.030772       0.106042              9.010061      12.091591      -1.574098       0.142383       7.907769      -2.789031       7.030821          -0.000844
          360              C      -0.041078      19.769872      10.969399       0.186677      33.951175 0.39760337E+03  0.91317218E+04                                 9.322845                            6.790551      -0.039618       2.000649                    0.999582      26.012627      73.662757       0.613214       0.434902      -1.053805       0.028239       0.019381       0.018316       0.038840       0.022252       0.032693       0.015491       0.013262      -0.039650      -0.035263      -0.014715       0.049978             11.712760      16.711096       3.824034       3.351479       9.895159       3.915427       8.532024           0.010352
          361              C       0.230662      18.751741      10.069594      -0.193535      34.462137 0.46362806E+03  0.11089957E+05                                 9.215555                            7.194731       0.115557       1.998109                    0.999756      30.404233      88.515615       0.611583       0.418688      -1.061470      -0.026764      -0.019909      -0.019374       0.038575      -0.020350      -0.021476      -0.000832       0.020838      -0.039176      -0.029380      -0.006875       0.036255             10.821574      14.511065       3.084474       3.306946       8.742481       3.507522       9.211177           0.041737
          362              C      -0.783994      18.110180       9.370552      -0.077713      31.286960 0.40550806E+03  0.93991846E+04                                 8.726114                            6.792607       0.042140       1.995839                    0.999630      28.709664      82.819241       0.619314       0.426682      -1.054341       0.006788       0.017316       0.014116       0.023349      -0.007519      -0.014226      -0.005569      -0.025077       0.022209      -0.025381       0.010426       0.014954             10.236768      15.078611       2.658765       2.739660       7.605267       2.545009       8.026424          -0.006569
          363              C      -2.099770      18.477450       9.527776       0.001291      36.943311 0.44141098E+03  0.10385098E+05                                 9.779679                            7.081397      -0.177738       1.961068                    0.998604      27.094059      77.140892       0.611100       0.426016      -1.061415       0.028750       0.006341       0.018566       0.034806      -0.009191      -0.019274      -0.017544      -0.037571       0.023025      -0.037118       0.007264       0.029853             12.442838      18.463531       3.544474       4.471748       8.259895       3.634521      10.605088           0.056261
          364              C      -2.380498      19.437469      10.504984      -0.060624      33.448339 0.43838535E+03  0.10375686E+05                                 9.244368                            7.149223      -0.163177       1.933774                    0.999171      29.023589      84.990156       0.591905       0.437213      -1.046474       0.025720      -0.007389       0.016275       0.031321      -0.007888      -0.004439      -0.027463      -0.015108       0.045049      -0.027438      -0.008590       0.036028             10.874961      14.967536       2.872649       2.003592       8.664359       3.539281       8.992987          -0.005671
          365              C      -1.368180      20.086004      11.252403      -0.192165      34.257753 0.44493764E+03  0.10503293E+05                                 9.095437                            6.987494       0.276188       2.056318                    0.999751      29.751618      85.230233       0.630528       0.411505      -1.069185      -0.036091      -0.015394      -0.003418       0.039386      -0.006245      -0.018408       0.010891      -0.011609       0.023285      -0.021348      -0.004609       0.025957             10.721482      15.904051       3.045425       1.942261       8.543532       3.030861       7.716863           0.031909
          366              C      11.356177      17.945140       8.734399       0.573519      24.399756 0.26234993E+03  0.55272148E+04                                 7.927094                            5.823628      -0.276140       1.962629                    0.998844      23.128629      66.452712       0.599713       0.484772      -1.007648      -0.048969      -0.018331      -0.018039       0.055311       0.013525      -0.027200      -0.064945      -0.079619       0.027066      -0.059580      -0.034429       0.094010              9.921854      13.544505       2.060992       3.174069       6.832754       3.008382       9.388302          -0.004176
          367              C       1.104880      20.925149       6.915438       0.183767      33.419840 0.39031569E+03  0.89427055E+04                                 9.253897                            6.751405      -0.136602       1.973985                    0.999605      25.994703      74.055233       0.610449       0.437929      -1.049660       0.032274       0.022218       0.017373       0.042861       0.022010       0.029871       0.005752       0.031252      -0.086977      -0.041748      -0.010387       0.052135             11.466943      15.286824       4.194970       1.475978       9.064364       3.996815      10.049640           0.012739
          368              C      -0.167802      21.087864       7.508052      -0.176954      35.866019 0.46818405E+03  0.11245501E+05                                 9.522017                            7.268511      -0.028252       1.956567                    0.999306      30.447840      89.322643       0.602613       0.423161      -1.056851      -0.029705      -0.012850      -0.012363       0.034646      -0.015587      -0.017846       0.013564      -0.035760       0.048409      -0.035030      -0.000926       0.035956             11.355023      16.136064       4.590195       0.734581       8.220368       2.786547       9.708636           0.028940
          369              C      -1.288094      20.520686       6.971072      -0.084883      31.751658 0.40427809E+03  0.93697639E+04                                 8.822295                            6.790079      -0.062904       1.962946                    0.999471      28.795471      83.242586       0.617955       0.427662      -1.053040       0.016127      -0.004286       0.000862       0.016709      -0.020539      -0.007268      -0.010972      -0.017108      -0.027263      -0.026437      -0.001134       0.027570             10.420569      13.615428       3.983466       1.646999       7.610991       3.343437      10.035287          -0.006261
          370              C      -1.163131      19.760575       5.814870       0.002678      37.227597 0.43338448E+03  0.10094646E+05                                 9.683073                            6.913007       0.024333       2.019085                    0.999200      26.771905      74.510079       0.635911       0.413516      -1.075167       0.036297       0.011888       0.029572       0.048304      -0.004521      -0.010923      -0.019129      -0.045018       0.029157      -0.032378      -0.001041       0.033419             12.429423      17.897027       5.040754       2.191069       8.205596       3.990222      11.185646           0.047902
          371              C       0.084568      19.560668       5.229513      -0.086138      33.065337 0.42066934E+03  0.98333830E+04                                 9.011419                            6.886686      -0.006212       1.973690                    0.999563      29.106109      84.119655       0.619774       0.422777      -1.057532       0.011489       0.011611       0.020224       0.025997      -0.002754       0.001698       0.005241      -0.037286      -0.005017      -0.018280      -0.002563       0.020843             10.609834      14.928961       3.385776       0.626600       6.980088       3.042696       9.920452           0.000386
          372              C       1.220771      20.165037       5.805195      -0.189872      35.400893 0.46049376E+03  0.11016568E+05                                 9.406314                            7.189209       0.067471       1.988319                    0.999207      30.412554      89.079891       0.608294       0.420891      -1.058130      -0.032016      -0.024121      -0.020858       0.045187      -0.010493      -0.019670      -0.013505       0.008614      -0.037458      -0.032192       0.009960       0.022231             11.077615      13.936662       3.220087       1.540054       8.017551       4.215378      11.278632           0.029931
          373              C      12.167678      19.165503       5.185974       0.594926      25.519448 0.25229297E+03  0.52235750E+04                                 7.949405                            5.610609       0.025195       2.068025                    0.999473      22.172693      61.596967       0.632262       0.467892      -1.024414      -0.048767      -0.039293      -0.033968       0.071246      -0.047048       0.008420      -0.039582      -0.122162      -0.117251      -0.059769      -0.047887       0.107656             10.048249      13.240623       3.737918       0.654963       6.198290       2.358593      10.705834          -0.001826
          374              C       2.092876      22.991630       7.749935       0.194321      32.108039 0.37332352E+03  0.84717025E+04                                 9.023518                            6.618469      -0.108312       1.986743                    0.999664      25.764185      73.413508       0.613423       0.440008      -1.046813       0.002035      -0.041319      -0.009862       0.042529       0.001317      -0.009788       0.008156      -0.052502      -0.096752      -0.036788      -0.006471       0.043259             10.975954       6.557761      -0.777869       2.305353      17.241510       2.099683       9.128592           0.010201
          375              C       2.723797       0.346351       8.806964      -0.190831      35.533723 0.46840522E+03  0.11233335E+05                                 9.387423                            7.229146       0.097100       1.993491                    0.999681      30.354142      88.493717       0.610430       0.418392      -1.061624      -0.001502       0.039282       0.010647       0.040727      -0.013265       0.013165      -0.017642       0.018991       0.038183      -0.026032      -0.006061       0.032093             10.950547       6.107841      -0.107521       2.203346      16.634730       2.086905      10.109071           0.036696
          376              C       2.702207       1.738726       8.952094      -0.084608      31.973851 0.41421374E+03  0.96256574E+04                                 8.778559                            6.812693       0.107632       2.014035                    0.999687      28.625474      81.945086       0.627272       0.420189      -1.061298      -0.007606      -0.018549      -0.008236       0.021674       0.013123      -0.006498       0.004130       0.018598       0.029495      -0.022392       0.007402       0.014991             10.186723       5.755892      -0.660235       2.150187      16.244302       0.141838       8.559976          -0.007024
          377              C       1.981480       2.517433       8.064383       0.008586      36.278684 0.42564950E+03  0.98822310E+04                                 9.550633                            6.881461      -0.004401       2.015116                    0.999172      26.583730      74.166790       0.632358       0.417196      -1.071454       0.008624      -0.036691      -0.013388       0.039998       0.003446      -0.013350      -0.006280       0.036691       0.041310      -0.026270      -0.000674       0.026944             11.878636       5.903653      -0.318222       2.243248      20.525721       0.767151       9.206533           0.049525
          378              C       1.270127       1.899116       7.033961      -0.068752      31.586343 0.40315967E+03  0.93140135E+04                                 8.741798                            6.752908      -0.031882       1.975239                    0.999478      28.387612      81.264781       0.625044       0.424166      -1.057849       0.016929      -0.018161      -0.004767       0.025281      -0.004716       0.000665      -0.004837       0.035024       0.021911      -0.022532       0.007802       0.014730             10.087466       5.648609      -0.221358       1.852485      16.226900       0.901314       8.386890          -0.005631
          379              C       1.349609       0.520688       6.903344      -0.184066      33.882502 0.44472143E+03  0.10535787E+05                                 9.117800                            7.060466       0.091417       1.998735                    0.999601      29.961414      87.029314       0.615060       0.420349      -1.059593      -0.003733       0.040730      -0.003602       0.041059       0.010411       0.013155       0.006228       0.050367       0.058918      -0.037306       0.004514       0.032791             10.583295       6.108147      -0.696827       1.899876      17.430799      -0.115459       8.210938           0.029826
          380              C       1.970527       3.993491       8.245796       0.568904      24.680929 0.25416580E+03  0.52876686E+04                                 7.820002                            5.641454      -0.023377       2.046743                    0.999474      22.627529      63.621807       0.626993       0.469566      -1.020484       0.016075       0.055785      -0.008360       0.058654       0.007909      -0.059713      -0.011693       0.140482      -0.012194      -0.070349      -0.035532       0.105881              9.629489       5.041634      -0.224977       1.893034      14.915527       0.239245       8.931307          -0.001765
          381              C       3.492120      20.969314       7.527403       0.186344      32.375466 0.39980307E+03  0.92044058E+04                                 9.072497                            6.841390      -0.030083       2.007542                    0.999626      25.963663      73.861248       0.606014       0.439009      -1.050248      -0.028867       0.014605      -0.000798       0.032361      -0.028808       0.010039       0.006766       0.052009      -0.089889      -0.037896      -0.016392       0.054288             10.918162      16.104561      -4.131444       0.451729      10.956946      -1.729031       5.692979           0.013693
          382              C       4.636219      21.724777       7.152484      -0.187717      33.203974 0.44655153E+03  0.10556994E+05                                 8.917709                            7.010921       0.299041       2.064626                    0.999816      29.682025      85.253458       0.627664       0.412772      -1.067751       0.034184      -0.007357      -0.001943       0.035021       0.014894       0.000295      -0.020661      -0.047687       0.005244      -0.030396      -0.007752       0.038148             10.293296      15.147960      -3.674728       0.011934       9.975043      -1.428818       5.756883           0.034161
          383              C       5.851082      21.118082       7.162159      -0.077214      30.249214 0.39579162E+03  0.91177938E+04                                 8.524998                            6.707795       0.039216       1.998232                    0.999699      28.443664      81.779200       0.623676       0.426309      -1.054656      -0.017583       0.001920       0.003428       0.018017       0.022983       0.002404       0.001653      -0.014261       0.058386      -0.033812       0.013135       0.020677              9.812157      13.912862      -4.204028       0.319757       9.983431      -1.298110       5.540177          -0.005159
          384              C       5.979595      19.797767       7.549172       0.023178      37.419318 0.44842068E+03  0.10592662E+05                                 9.931791                            7.171335      -0.233354       1.943743                    0.998471      27.050823      77.197337       0.602894       0.430076      -1.058800      -0.035972       0.017533       0.008212       0.040851       0.010908       0.000497       0.004427      -0.028912       0.093928      -0.033778       0.001813       0.031965             12.755890      20.590615      -6.045132      -0.496574      11.176835      -1.130793       6.500218           0.063212
          385              C       4.835846      19.112039       7.928929      -0.070967      30.005175 0.38177426E+03  0.87211717E+04                                 8.488875                            6.596515       0.073100       2.015916                    0.999653      28.099226      80.607144       0.627313       0.427419      -1.053339      -0.008996       0.023288      -0.000312       0.024967       0.012324       0.005139       0.012729      -0.042473       0.043420      -0.031854       0.002239       0.029616              9.885709      15.875379      -3.102702      -0.666363       8.142186      -1.097049       5.639561          -0.003583
          386              C       3.624513      19.658297       7.897484      -0.176944      32.476331 0.41885168E+03  0.97791767E+04                                 8.846296                            6.838658       0.115352       2.011206                    0.999674      29.467060      85.079927       0.626544       0.418709      -1.060213       0.024911      -0.024182       0.000863       0.034729       0.030970      -0.001771      -0.001240      -0.016784       0.012057      -0.034108       0.003868       0.030240             10.308503      15.301260      -3.593559       0.033413       9.742778      -1.737907       5.881473           0.031207
          387              C       7.332085      19.153880       7.537078       0.553256      25.759927 0.28794076E+03  0.61988120E+04                                 8.210401                            6.079308      -0.320060       1.938273                    0.998841      23.768736      68.657606       0.591105       0.481323      -1.011136       0.054074      -0.027744       0.015546       0.062733       0.033019       0.036437       0.054871      -0.035243       0.115600      -0.056935      -0.038028       0.094963             10.328759      14.930210      -4.912560      -0.922790       8.707420      -1.005910       7.348649          -0.005162
          388              C       8.672543      10.832170       9.447955       0.171850      36.402945 0.40577632E+03  0.93516211E+04                                 9.708872                            6.822940      -0.105442       1.978926                    0.999490      26.070212      73.558492       0.617758       0.430217      -1.058395      -0.000970      -0.039384       0.007877       0.040176       0.005091       0.001935      -0.020292      -0.064182      -0.105134      -0.040017      -0.014506       0.054524             12.462034       5.807940       0.937495       1.523279      21.400641      -0.882306      10.177520           0.011843
          389              C       8.406599      11.304043       8.146623      -0.184366      36.705593 0.47456936E+03  0.11439831E+05                                 9.665208                            7.313307       0.027062       1.972760                    0.999086      30.643124      90.115817       0.601211       0.422629      -1.056972      -0.001394       0.041588      -0.002736       0.041701      -0.003099       0.004621       0.029868       0.026321       0.006618      -0.037571       0.012362       0.025209             11.528115       5.212151       1.023637       1.134499      17.910913      -1.833314      11.461281           0.033559
          390              C       8.486688      12.635982       7.822500      -0.091562      33.870506 0.40813550E+03  0.94844166E+04                                 9.190388                            6.803994      -0.065655       1.956505                    0.999538      29.067763      84.222075       0.619648       0.425358      -1.054155      -0.000496      -0.013961       0.020066       0.024450      -0.009606       0.005659      -0.007595       0.052076      -0.017806      -0.026875      -0.005129       0.032004             11.159546       4.727771       1.302134       0.889955      18.134426       0.848338      10.616441          -0.003669
          391              C       8.820360      13.558809       8.790033      -0.003140      37.501708 0.41240361E+03  0.94783308E+04                                 9.663463                            6.698413       0.035676       2.022757                    0.999342      26.465646      72.935694       0.653197       0.407993      -1.079832      -0.005060      -0.042932       0.008878       0.044131      -0.005133      -0.010173       0.010623       0.053489      -0.008253      -0.029596      -0.002715       0.032311             12.540968       4.891293       1.254176       1.139138      21.932149       0.214255      10.799462           0.044108
          392              C       9.073595      13.121803      10.076851      -0.075514      33.913995 0.41520413E+03  0.96597775E+04                                 9.173255                            6.848906       0.023328       1.988348                    0.999641      28.645076      82.196780       0.621425       0.423655      -1.058535      -0.009555      -0.025204      -0.006858       0.027813       0.006756      -0.003453       0.013448       0.023059       0.009469      -0.022464       0.010654       0.011810             10.895498       4.801442       0.786934       1.296095      17.541016      -0.390542      10.344037          -0.004288
          393              C       8.989073      11.771268      10.420325      -0.182662      35.176365 0.43486538E+03  0.10208419E+05                                 9.255770                            6.906895       0.208655       2.032062                    0.999785      29.703454      84.895712       0.634250       0.411379      -1.069111       0.003977       0.041164       0.002085       0.041408      -0.005242       0.001223      -0.010295       0.022829       0.102162      -0.031071      -0.004736       0.035807             11.088928       5.042111       1.019041       1.202619      18.679326       1.139875       9.545346           0.029473
          394              C       8.935286      15.011621       8.453815       0.596082      24.733028 0.23821640E+03  0.48669068E+04                                 7.779174                            5.445547       0.024401       2.072046                    0.999556      21.895307      60.628651       0.642217       0.466813      -1.023939       0.010925       0.066798      -0.006382       0.067986      -0.012032       0.015915       0.002722       0.154377      -0.159779      -0.057402      -0.048886       0.106288              9.816376       4.067588       0.627477       0.034639      15.217131       0.073377      10.164409          -0.002637
          395              C       7.583782       8.677359       9.256867       0.181220      33.133781 0.38630575E+03  0.88146396E+04                                 9.187852                            6.702541      -0.056230       1.998639                    0.999609      25.846915      73.120546       0.615536       0.436093      -1.052357       0.024074       0.014877       0.009560       0.029871       0.025730       0.026608      -0.002032       0.032150      -0.052530      -0.037515      -0.009649       0.047164             11.349666      15.963605       4.768321       2.611033      11.628256       2.836621       6.457137           0.012397
          396              C       7.732647       7.487215       8.613458      -0.196558      33.216532 0.44333466E+03  0.10474706E+05                                 8.952439                            7.001770       0.302872       2.065163                    0.999795      29.825504      85.979829       0.625145       0.414682      -1.065227      -0.026536      -0.027943      -0.015324       0.041470      -0.023259      -0.016131      -0.002297       0.021584      -0.028843      -0.027986      -0.006128       0.034114             10.388240      14.212109       3.785745       2.347381      10.052571       2.593238       6.900040           0.037477
          397              C       6.614246       6.817758       8.112760      -0.086359      31.150745 0.41720429E+03  0.97284317E+04                                 8.692395                            6.879798       0.089824       2.008578                    0.999709      28.844360      83.154342       0.617416       0.425436      -1.056289       0.016829       0.021351       0.012116       0.029764      -0.005950      -0.009419      -0.003683      -0.033870       0.023461      -0.024870       0.009897       0.014973             10.020916      14.886376       3.282434       2.313727       8.459707       1.958761       6.716665          -0.002916
          398              C       5.339283       7.336122       8.269984       0.013833      35.637448 0.44533005E+03  0.10504753E+05                                 9.603837                            7.139605      -0.192278       1.957307                    0.998362      27.110294      77.390912       0.604929       0.429237      -1.058987       0.022252       0.024803       0.018621       0.038172      -0.014156      -0.012019      -0.021571      -0.003919       0.054864      -0.034100       0.003168       0.030932             11.895043      17.188502       4.650906       3.778325      10.076194       3.386572       8.420434           0.064126
          399              C       5.181202       8.516968       8.947257      -0.062500      30.706647 0.39913519E+03  0.92150013E+04                                 8.639923                            6.765342      -0.056423       1.970124                    0.999523      28.385128      81.724305       0.616936       0.430022      -1.052277       0.016686      -0.003423       0.008342       0.018967      -0.016657      -0.005790      -0.011702      -0.000536       0.044484      -0.027693       0.007707       0.019986              9.897960      13.067295       3.708407       1.795197       9.912487       2.810533       6.714098          -0.009739
          400              C       6.273715       9.200371       9.452792      -0.182169      34.061756 0.44453190E+03  0.10483369E+05                                 9.068517                            6.994456       0.223446       2.036937                    0.999774      29.671932      84.749860       0.629321       0.412702      -1.069220      -0.030028      -0.011358      -0.007018       0.032862      -0.022792      -0.017402       0.013335      -0.032320       0.010968      -0.032706      -0.005305       0.038010             10.537400      15.332737       3.843290       1.667092      10.044703       2.493772       6.234760           0.046972
          401              C       4.182794       6.596931       7.655601       0.567264      23.663206 0.27448745E+03  0.58473260E+04                                 7.796472                            5.962359      -0.283364       1.955679                    0.998907      23.465147      67.742474       0.592006       0.485674      -1.007414      -0.054656      -0.025017      -0.014569       0.061849      -0.005390      -0.008844      -0.072726      -0.069160       0.067554      -0.058104      -0.037584       0.095688              9.427791      12.819014       3.056530       2.304275       7.279052       2.592090       8.185307          -0.002720
          402              C       9.833208       8.823802      10.241331       0.188536      33.708838 0.37026253E+03  0.83571517E+04                                 9.261289                            6.543631       0.004339       2.022695                    0.999705      25.499751      71.682616       0.625747       0.433670      -1.054114      -0.030399       0.009602      -0.006407       0.032516      -0.025638       0.024287       0.000647       0.028991      -0.043153      -0.034165      -0.010074       0.044239             11.532472      14.946966      -3.003108       3.495779      11.174474      -4.759644       8.475974           0.012112
          403              C      11.073470       9.358437       9.936559      -0.181136      34.399591 0.45337486E+03  0.10777924E+05                                 9.198320                            7.112920       0.110291       2.002982                    0.999615      29.994636      86.887495       0.615685       0.418475      -1.062228       0.042861      -0.015556       0.005836       0.045969       0.017286      -0.014859      -0.014447      -0.037803       0.013996      -0.030544      -0.004782       0.035326             10.656740      14.737415      -2.785992       2.538348       9.529123      -3.344293       7.703681           0.054659
          404              C      -2.348948       8.735471      10.437257      -0.083135      32.415722 0.40726778E+03  0.94509270E+04                                 8.932122                            6.804624      -0.056870       1.959997                    0.999588      28.877715      83.373358       0.619088       0.426343      -1.054470      -0.030762       0.001934      -0.015933       0.034697       0.021013      -0.005068       0.010287       0.003249       0.034436      -0.029761       0.011688       0.018074             10.453361      13.185672      -3.245487       2.963271       9.821454      -3.924914       8.352959          -0.008089
          405              C      -2.381305       7.605764      11.170162      -0.002007      36.645422 0.41855678E+03  0.96816586E+04                                 9.596402                            6.812874      -0.002991       2.013999                    0.999312      26.615049      74.237915       0.636756       0.415851      -1.071784      -0.037559       0.002809      -0.007948       0.038494       0.007669      -0.014060       0.016990      -0.017441       0.081337      -0.031843      -0.004377       0.036220             12.037213      17.107653      -3.646176       3.462451      10.192747      -4.491756       8.811238           0.061567
          406              C      10.917795       7.105996      11.474935      -0.068273      33.730071 0.40990082E+03  0.95281298E+04                                 9.168256                            6.833564      -0.020102       1.976300                    0.999583      28.702350      82.958900       0.616780       0.427215      -1.053846       0.000576       0.028472      -0.009012       0.029870       0.003120      -0.008619       0.010065      -0.033492       0.047809      -0.027218       0.003578       0.023640             10.738047      14.674637      -1.701299       2.210124       9.451462      -4.210483       8.088041          -0.005308
          407              C       9.791081       7.701068      11.010520      -0.195951      35.611269 0.42405452E+03  0.99290735E+04                                 9.365920                            6.845218       0.135376       2.009337                    0.999738      29.897310      86.384020       0.631299       0.414366      -1.063214       0.026880      -0.006684       0.013805       0.030948       0.022371      -0.020388       0.006724       0.028949       0.005587      -0.034944       0.001420       0.033524             11.181099      13.506022      -2.351270       3.009652      11.070883      -5.240554       8.966393           0.027992
          408              C      -1.105546       7.033937      11.690211       0.595424      24.156956 0.24403125E+03  0.50270616E+04                                 7.729547                            5.552581       0.004041       2.064076                    0.999577      22.192080      62.156073       0.627569       0.473779      -1.017881       0.060208      -0.014883       0.026245       0.067345       0.009223       0.006096       0.073286      -0.103032       0.053713      -0.061293      -0.043983       0.105277              9.477261      12.369595      -2.262755       0.992214       7.372522      -3.332378       8.689666          -0.002020
          409              N      -1.726254      14.418874      23.726315      -0.105541      41.259145 0.42107127E+03  0.96033875E+04                                 9.900553                            6.525067      -0.055535       2.046889                    0.998468      24.997277      65.794800       0.708258       0.379180      -1.114056       0.003506       0.004545      -0.004493       0.007289       0.017468       0.036030      -0.025121       0.006861      -0.160622      -0.075807       0.028624       0.047182             13.018483      15.107127      -0.345753       4.011297      16.477540      -2.942008       7.470781           0.162029
          410              N       5.887142       2.192003      21.834789      -0.075904      40.145120 0.39036700E+03  0.87589691E+04                                 9.785274                            6.317131      -0.166573       2.015700                    0.998261      24.506507      64.525652       0.712079       0.383352      -1.108121       0.007350       0.000656      -0.019854       0.021181      -0.004200       0.039846       0.011557      -0.025704      -0.168047      -0.075150       0.032909       0.042241             13.037165      15.313807      -0.882193       4.464336      16.488449       1.463777       7.309238           0.171334
          411              N      -0.560816      13.261273      19.619140      -0.112811      39.955434 0.42931002E+03  0.98688331E+04                                 9.736259                            6.625044      -0.008859       2.055310                    0.997899      25.290861      67.498479       0.694982       0.383387      -1.107610       0.002456      -0.010402      -0.029099       0.030999       0.004392       0.025922      -0.030439       0.001603      -0.187874      -0.077887       0.035775       0.042112             12.556399      15.566325       0.706232       2.440688      15.378917      -2.415327       6.723955           0.160572
          412              N       7.989594       2.796373      12.556153      -0.105261      41.247859 0.42095013E+03  0.95998109E+04                                 9.898444                            6.523854      -0.054905       2.047127                    0.998471      24.993511      65.779339       0.708378       0.379148      -1.114093      -0.003514       0.004464       0.004440       0.007211      -0.017450       0.035999       0.025071       0.006930      -0.160309      -0.075685       0.028543       0.047142             13.015610      15.103022       0.345688       4.010103      16.474532       2.941560       7.469275           0.159919
          413              N       0.376198      13.814503      14.447679      -0.075871      40.143451 0.39035188E+03  0.87585298E+04                                 9.784959                            6.316976      -0.166492       2.015732                    0.998262      24.505998      64.523577       0.712095       0.383348      -1.108126      -0.007349       0.000657       0.019847       0.021174       0.004202       0.039834      -0.011556      -0.025706      -0.168011      -0.075132       0.032897       0.042236             13.036686      15.313240       0.882167       4.464151      16.487819      -1.463699       7.308998           0.171198
          414              N       6.824156       1.638772      16.663328      -0.112799      39.954863 0.42930450E+03  0.98686709E+04                                 9.736162                            6.624996      -0.008853       2.055315                    0.997899      25.290691      67.497826       0.694986       0.383387      -1.107611      -0.002454      -0.010401       0.029087       0.030988      -0.004396       0.025920       0.030437       0.001619      -0.187840      -0.077876       0.035774       0.042102             12.556260      15.566191      -0.706247       2.440650      15.378669       2.415339       6.723921           0.160419
          415              N      10.760414       8.826126       0.461997      -0.105543      41.259086 0.42107083E+03  0.96033726E+04                                 9.900536                            6.525058      -0.055540       2.046887                    0.998468      24.997273      65.794719       0.708260       0.379180      -1.114056      -0.003506      -0.004545       0.004493       0.007289       0.017468       0.036029      -0.025121       0.006860      -0.160620      -0.075805       0.028624       0.047181             13.018456      15.107092      -0.345740       4.011283      16.477511      -2.941988       7.470765           0.161995
          416              N       3.147018      21.052996       2.353523      -0.075907      40.145255 0.39036827E+03  0.87590110E+04                                 9.785322                            6.317159      -0.166581       2.015697                    0.998261      24.506542      64.525945       0.712074       0.383354      -1.108119      -0.007355      -0.000653       0.019850       0.021179      -0.004199       0.039843       0.011554      -0.025703      -0.168019      -0.075140       0.032905       0.042235             13.037228      15.313884      -0.882263       4.464377      16.488520       1.463747       7.309280           0.171246
          417              N       9.594976       9.983727       4.569172      -0.112802      39.955133 0.42930596E+03  0.98687109E+04                                 9.736200                            6.625000      -0.008844       2.055317                    0.997899      25.290726      67.497894       0.694987       0.383386      -1.107611      -0.002456       0.010402       0.029101       0.031001       0.004391       0.025923      -0.030437       0.001604      -0.187871      -0.077885       0.035773       0.042112             12.556348      15.566274       0.706208       2.440682      15.378847      -2.415312       6.723923           0.160614
          418              N       1.044566      20.448627      11.632159      -0.105346      41.249428 0.42097429E+03  0.96005472E+04                                 9.898841                            6.524193      -0.055220       2.047027                    0.998469      24.994166      65.782766       0.708331       0.379166      -1.114075       0.003506      -0.004550      -0.004479       0.007284      -0.017449       0.035963       0.025084       0.006848      -0.160380      -0.075686       0.028575       0.047111             13.015877      15.103850       0.345575       4.010375      16.474289       2.941341       7.469491           0.161887
          419              N       8.657962       9.430497       9.740633      -0.075882      40.144432 0.39035954E+03  0.87587524E+04                                 9.785139                            6.317051      -0.166533       2.015716                    0.998262      24.506269      64.524662       0.712088       0.383350      -1.108124       0.007351      -0.000657      -0.019853       0.021181       0.004199       0.039845      -0.011554      -0.025696      -0.168021      -0.075142       0.032910       0.042232             13.037014      15.313550       0.882184       4.464257      16.488344      -1.463751       7.309149           0.171378
          420              N       2.210004      21.606227       7.524984      -0.113322      39.976410 0.42956640E+03  0.98763231E+04                                 9.739667                            6.627091      -0.008991       2.055170                    0.997897      25.299173      67.528854       0.694855       0.383395      -1.107590       0.002515       0.010398      -0.029134       0.031036      -0.004408       0.026030       0.030529       0.001600      -0.188533      -0.078159       0.035900       0.042259             12.560978      15.572103      -0.706528       2.441702      15.384634       2.416221       6.726197           0.151857
          421              O       2.705431       8.158995       0.355568      -0.533834      31.688902 0.48809560E+03  0.11436857E+05                                 7.920811                            6.806631       0.534797       2.226521                    0.997614      27.056143      69.882936       0.734368       0.355951      -1.143076       0.022179       0.004093       0.010970       0.025080       0.026565      -0.027879       0.056650       0.051342      -0.072309      -0.087582       0.037974       0.049608              8.919997       9.253516       3.503569       0.767482      11.090244       0.719434       6.416232           0.096856
          422              O       4.187955       8.463505       1.932646      -0.576345      38.794323 0.60645703E+03  0.15010104E+05                                 9.136512                            7.674842       0.276102       2.135468                    0.995619      28.123554      74.773219       0.679442       0.364225      -1.135984      -0.027012       0.016525      -0.012103       0.033900      -0.046163      -0.012324      -0.028209       0.069908       0.112211      -0.084370       0.038858       0.045512             10.385088       8.742718      -1.003265       2.907543      10.029572      -4.039710      12.382974           0.075303
          423              O       9.719995      16.889817       0.193506      -0.644004      46.647362 0.70345966E+03  0.18060894E+05                                10.301803                            8.233979       0.207412       2.088484                    0.996727      29.504885      79.780405       0.660077       0.361420      -1.138689      -0.031014      -0.025218       0.042125       0.058072      -0.055104      -0.021520      -0.045031       0.015626      -0.011521      -0.083323       0.021852       0.061471             12.184576      17.420886      -0.950860      -5.272125       7.648561       1.460159      11.484282           0.028876
          424              O       8.522966      18.398418       1.238442      -0.587234      32.587497 0.49765523E+03  0.11758418E+05                                 8.076518                            6.898994       0.287434       2.134072                    0.996900      27.900350      73.192244       0.722789       0.358653      -1.136950      -0.015146      -0.021089      -0.015101       0.030036       0.002499      -0.007085      -0.000149      -0.113012       0.145751      -0.081239       0.032264       0.048975              8.885327       7.603466      -0.265276      -0.098243       9.896418       3.782982       9.156097           0.020479
          425              O       7.420736      16.452811      20.949497      -0.581976      42.435687 0.64396000E+03  0.16272477E+05                                 9.929024                            8.027431      -0.201010       1.978804                    0.993809      28.902367      79.116893       0.645931       0.375254      -1.121081       0.035102      -0.012627      -0.009316       0.038450       0.035458      -0.011548       0.039132       0.004298      -0.110080      -0.066428       0.008176       0.058251             11.990620      19.294962       1.120809      -0.165310       6.911664      -0.713976       9.765233           0.074361
          426              O       8.845087      17.759180      19.923913      -0.529901      29.179163 0.46792445E+03  0.10878748E+05                                 7.508159                            6.674400       0.546455       2.230057                    0.997369      27.145148      70.463554       0.737943       0.357010      -1.139119      -0.008231      -0.013431       0.013011       0.020431      -0.016752      -0.028008      -0.007199      -0.088885       0.140652      -0.077622       0.023919       0.053703              8.306783       6.744375      -1.024821       1.021170       8.070718      -3.307224      10.105257           0.107123
          427              O       8.368336      15.715945      17.984010      -0.539300      37.967124 0.52707130E+03  0.12636962E+05                                 9.098169                            7.184760       0.115390       2.098222                    0.995136      27.382483      72.425169       0.695579       0.367271      -1.129915       0.012634      -0.014398      -0.023231       0.030110       0.039383      -0.030991       0.033195      -0.016888      -0.046929      -0.069937       0.020833       0.049104             10.977189      17.008295      -3.423308      -3.794522       6.438872       0.482733       9.484401           0.051734
          428              O       9.505703      16.145977      16.092484      -0.636596      37.323518 0.53719595E+03  0.12877275E+05                                 8.753513                            7.079225       0.598411       2.225083                    0.998213      28.274630      73.579436       0.730373       0.349840      -1.149404       0.017388       0.004332       0.052087       0.055083       0.028784       0.001059      -0.005771      -0.079918       0.149253      -0.074185       0.023363       0.050822             10.241272       8.494870      -2.184067       1.466898       6.804185      -3.606295      15.424759           0.024447
          429              O      -1.390742       6.901440      19.449822      -0.596378      39.832231 0.60549460E+03  0.15021070E+05                                 9.385980                            7.681256       0.131162       2.076551                    0.995385      28.829221      77.422049       0.675663       0.365414      -1.131980       0.010163       0.029927       0.010676       0.033360       0.033467       0.014847       0.048709       0.057508       0.030438      -0.070001       0.004309       0.065693             11.237822       7.229464       2.418018       1.998293      13.663313       5.323402      12.820688           0.088258
          430              O      -0.239793       7.117619      21.309903      -0.560160      36.861968 0.57099932E+03  0.13949644E+05                                 8.872309                            7.482870       0.195534       2.117207                    0.996149      27.722989      73.718864       0.681783       0.367733      -1.130958       0.026448       0.013901      -0.027115       0.040347      -0.040573      -0.024208      -0.034779       0.091944       0.096305      -0.091155       0.035768       0.055386              9.943024       6.623100      -1.220869       2.607474      10.194663      -3.542361      13.011309           0.031624
          431              O       4.748439      16.850300      20.194822      -0.615574      39.201877 0.62996884E+03  0.15801316E+05                                 9.283276                            7.835360      -0.003469       2.026370                    0.996452      29.286449      79.371155       0.668193       0.365452      -1.130697      -0.006661      -0.011850      -0.043176       0.045266      -0.002303       0.037296      -0.001718      -0.133659      -0.000334      -0.083475       0.016452       0.067023             10.745814       9.868670       4.333239       1.587125      11.972523       2.615968      10.396250           0.051540
          432              O       5.497898      15.176661      18.946705      -0.499317      30.056092 0.49138557E+03  0.11582482E+05                                 7.756158                            6.918807       0.199379       2.125950                    0.995467      27.117131      71.231878       0.711304       0.365318      -1.130855       0.005897       0.004651       0.013847       0.015753      -0.043116      -0.020130      -0.010065       0.068933       0.147572      -0.082235       0.023904       0.058331              8.627727      11.648773       0.686035      -2.902897       5.901477      -0.162201       8.332931           0.114129
          433              O       6.241893      19.081820      21.539692      -0.584068      43.603700 0.59369096E+03  0.14622829E+05                                 9.919889                            7.582566       0.256437       2.128802                    0.995980      28.062582      74.540320       0.684750       0.363164      -1.136296       0.035192       0.027833      -0.044924       0.063493       0.008436       0.013095      -0.032202       0.063484       0.011779      -0.054476       0.018690       0.035785             12.538923       6.029192      -0.090509       0.428611      17.575891      -7.163533      14.011685           0.088478
          434              O       6.184544      19.481634      19.372419      -0.537188      35.745794 0.51739410E+03  0.12326275E+05                                 8.643868                            7.085287       0.239077       2.141496                    0.994786      27.091633      71.026011       0.706596       0.363852      -1.134520      -0.013407      -0.002013       0.027841       0.030966       0.017623      -0.006305       0.031110       0.104836       0.067208      -0.076660       0.032448       0.044213              9.797844       4.929918      -0.164225      -0.375613      10.590377       3.176893      13.873235           0.058953
          435              O       1.583453       5.939097      18.924935      -0.530125      29.589113 0.49345562E+03  0.11655568E+05                                 7.657496                            6.935959       0.227891       2.130061                    0.995902      27.398326      72.289714       0.709291       0.365592      -1.129473      -0.014033      -0.003936       0.009549       0.017424      -0.015572      -0.022231      -0.000829      -0.117944       0.168594      -0.092396       0.032743       0.059653              8.249378       6.681242      -1.353114       1.148952       8.213687      -2.438193       9.853206           0.052273
          436              O       0.232475       4.544397      19.967452      -0.613840      39.803177 0.65354650E+03  0.16532200E+05                                 9.386496                            7.986490      -0.000413       2.022082                    0.996800      29.475284      80.035635       0.661584       0.365988      -1.131088       0.045546      -0.009548      -0.039468       0.061019       0.043795      -0.012091       0.032673       0.014013      -0.066501      -0.061410       0.003856       0.057554             10.833312      16.822814      -0.546230      -1.432099       6.538141       0.241625       9.138981           0.091549
          437              O      -2.790533       4.232914      23.339302      -0.627273      36.829817 0.53095292E+03  0.12724578E+05                                 8.756542                            7.087845       0.436390       2.175272                    0.997394      28.242653      74.134363       0.720303       0.354816      -1.142284      -0.039246      -0.000246       0.056391       0.068704      -0.036943      -0.030055      -0.051388       0.010248      -0.008781      -0.080518       0.031366       0.049152             10.163625      14.906844       1.104193      -3.774431       6.269709      -0.118542       9.314321           0.014504
          438              O       1.519235       5.474197       0.500698      -0.563204      41.558216 0.60458886E+03  0.14961554E+05                                 9.627535                            7.692143       0.154069       2.102926                    0.994697      27.922646      74.383040       0.674410       0.367000      -1.133131      -0.001857      -0.009789      -0.017299       0.019963      -0.010749      -0.015644       0.002115      -0.118740       0.127376      -0.083447       0.037370       0.046077             11.362205       8.780203       1.063868       1.155894      11.595927       6.156292      13.710484           0.063555
          439              O       9.099549      19.781495      11.738588      -0.538400      31.812948 0.49045988E+03  0.11507327E+05                                 7.945240                            6.826354       0.531877       2.224658                    0.997616      27.100545      70.066968       0.732706       0.356291      -1.142686      -0.022163       0.004142      -0.010873       0.025032      -0.026882      -0.028109      -0.056319       0.051261      -0.068561      -0.087186       0.037925       0.049261              8.948994       9.282066      -3.516072       0.769888      11.129364      -0.720120       6.435553          -0.043336
          440              O       7.617025      20.086004      10.161510      -0.579216      38.858459 0.60769459E+03  0.15049259E+05                                 9.148790                            7.684542       0.276446       2.135048                    0.995631      28.146011      74.868058       0.678726       0.364403      -1.135781       0.027152       0.016652       0.012259       0.034130       0.045552      -0.011837       0.027603       0.068953       0.112353      -0.083302       0.038013       0.045289             10.399629       8.754831       1.003645       2.912931      10.043339       4.045255      12.400718          -0.032573
          441              O       2.084985       5.267317      11.900650      -0.643994      46.646801 0.70345182E+03  0.18060620E+05                                10.301661                            8.233891       0.207460       2.088499                    0.996728      29.504823      79.779756       0.660086       0.361416      -1.138693       0.030999      -0.025197      -0.042134       0.058062       0.055124      -0.021529       0.045067       0.015649      -0.011498      -0.083370       0.021874       0.061496             12.184369      17.420404       0.950855      -5.272054       7.648468      -1.460158      11.484235           0.028777
          442              O       3.282014       6.775917      10.855714      -0.587262      32.587844 0.49766240E+03  0.11758623E+05                                 8.076539                            6.899015       0.287478       2.134080                    0.996901      27.900706      73.193147       0.722793       0.358650      -1.136953       0.015127      -0.021080       0.015096       0.030018      -0.002495      -0.007069       0.000152      -0.113064       0.145771      -0.081266       0.032286       0.048980              8.885359       7.603483       0.265322      -0.098268       9.896447      -3.782989       9.156146           0.020405
          443              O      -1.157396       4.830311      15.332971      -0.582009      42.436467 0.64397715E+03  0.16273026E+05                                 9.929147                            8.027545      -0.200976       1.978804                    0.993810      28.902778      79.118412       0.645925       0.375255      -1.121080      -0.035093      -0.012611       0.009330       0.038440      -0.035460      -0.011551      -0.039148       0.004277      -0.110156      -0.066453       0.008184       0.058270             11.990717      19.294981      -1.120865      -0.165450       6.911755       0.713990       9.765416           0.074173
          444              O      -2.581747       6.136680      16.358555      -0.529994      29.181746 0.46797770E+03  0.10880309E+05                                 7.508618                            6.674796       0.546435       2.230024                    0.997370      27.146507      70.468408       0.737918       0.357011      -1.139116       0.008266      -0.013419      -0.013008       0.020436       0.016715      -0.027983       0.007171      -0.089050       0.140745      -0.077682       0.023968       0.053714              8.307316       6.744808       1.024891       1.021239       8.071201       3.307445      10.105938           0.106688
          445              O      -2.104996       4.093445      18.298458      -0.539325      37.968361 0.52708982E+03  0.12637526E+05                                 9.098393                            7.184905       0.115436       2.098235                    0.995136      27.382823      72.426573       0.695569       0.367273      -1.129913      -0.012624      -0.014402       0.023235       0.030111      -0.039400      -0.030999      -0.033220      -0.016902      -0.046952      -0.069970       0.020841       0.049130             10.977509      17.008779       3.423447      -3.794680       6.439055      -0.482756       9.484694           0.051656
          446              O      -3.242363       4.523477      20.189984      -0.636683      37.328029 0.53727319E+03  0.12879605E+05                                 8.754212                            7.079730       0.598304       2.225017                    0.998213      28.276471      73.585874       0.730347       0.349840      -1.149403      -0.017366       0.004296      -0.052113       0.055098      -0.028777       0.001078       0.005744      -0.079906       0.149271      -0.074179       0.023363       0.050816             10.242163       8.495668       2.184348       1.467073       6.804723       3.606624      15.426098           0.024505
          447              O       7.654082      18.523941      16.832646      -0.596267      39.827097 0.60540666E+03  0.15018334E+05                                 9.385226                            7.680734       0.131330       2.076640                    0.995385      28.827052      77.414636       0.675681       0.365418      -1.131978      -0.010121       0.029950      -0.010709       0.033378      -0.033428       0.014855      -0.048691       0.057479       0.030465      -0.069961       0.004300       0.065661             11.236788       7.228918      -2.417733       1.998089      13.661903      -5.322840      12.819544           0.088449
          448              O       6.503133      18.740119      14.972565      -0.560042      36.855578 0.57088911E+03  0.13946256E+05                                 8.871285                            7.482158       0.195700       2.117311                    0.996147      27.720407      73.709773       0.681816       0.367734      -1.130959      -0.026358       0.013956       0.027029       0.040250       0.040578      -0.024215       0.034720       0.091945       0.096281      -0.091124       0.035728       0.055396              9.941724       6.622512       1.220846       2.607163      10.193207       3.541699      13.009452           0.031315
          449              O       1.514901       5.227800      16.087646      -0.615585      39.202220 0.62997511E+03  0.15801513E+05                                 9.283330                            7.835396      -0.003467       2.026368                    0.996452      29.286603      79.371673       0.668192       0.365452      -1.130697       0.006660      -0.011852       0.043176       0.045266       0.002305       0.037300       0.001716      -0.133660      -0.000351      -0.083478       0.016451       0.067026             10.745892       9.868708      -4.333281       1.587132      11.972622      -2.616025      10.396346           0.051520
          450              O       0.765442       3.554160      17.335763      -0.499322      30.056798 0.49139984E+03  0.11582916E+05                                 7.756342                            6.918961       0.199405       2.125959                    0.995467      27.117166      71.232534       0.711287       0.365324      -1.130849      -0.005893       0.004647      -0.013847       0.015750       0.043112      -0.020126       0.010062       0.068932       0.147573      -0.082230       0.023902       0.058328              8.627952      11.649080      -0.686096      -2.903000       5.901628       0.162214       8.333149           0.114149
          451              O       0.021447       7.459321      14.742776      -0.584091      43.604599 0.59370586E+03  0.14623295E+05                                 9.920036                            7.582675       0.256426       2.128793                    0.995980      28.062891      74.541528       0.684743       0.363166      -1.136295      -0.035192       0.027829       0.044931       0.063496      -0.008436       0.013099       0.032200       0.063476       0.011771      -0.054472       0.018686       0.035786             12.539112       6.029259       0.090499       0.428608      17.576125       7.163623      14.011951           0.088377
          452              O       0.078796       7.859134      16.910049      -0.537220      35.746049 0.51739819E+03  0.12326391E+05                                 8.643883                            7.085293       0.239135       2.141509                    0.994787      27.091842      71.026490       0.706599       0.363850      -1.134522       0.013404      -0.002020      -0.027842       0.030966      -0.017625      -0.006308      -0.031111       0.104844       0.067226      -0.076667       0.032453       0.044215              9.797873       4.929922       0.164229      -0.375626      10.590355      -3.176901      13.873342           0.058893
          453              O       4.679887      17.561597      17.357533      -0.530114      29.589556 0.49346473E+03  0.11655849E+05                                 7.657617                            6.936062       0.227817       2.130038                    0.995902      27.398349      72.290234       0.709279       0.365596      -1.129469       0.014027      -0.003930      -0.009551       0.017419       0.015558      -0.022221       0.000831      -0.117953       0.168597      -0.092394       0.032744       0.059650              8.249503       6.681356       1.353141       1.149010       8.213793       2.438233       9.853361           0.052382
          454              O       6.030865      16.166898      16.315016      -0.613797      39.802217 0.65352704E+03  0.16531579E+05                                 9.386327                            7.986354      -0.000439       2.022076                    0.996801      29.474972      80.034386       0.661592       0.365986      -1.131090      -0.045544      -0.009550       0.039460       0.061013      -0.043794      -0.012089      -0.032655       0.014023      -0.066475      -0.061394       0.003848       0.057547             10.833075      16.822476       0.546160      -1.432041       6.537982      -0.241606       9.138766           0.091762
          455              O       9.053873      15.855415      12.943166      -0.627158      36.826597 0.53090591E+03  0.12723170E+05                                 8.756059                            7.087572       0.436494       2.175318                    0.997395      28.241378      74.130201       0.720310       0.354820      -1.142280       0.039309      -0.000150      -0.056429       0.068771       0.036893      -0.030037       0.051339       0.010150      -0.008874      -0.080433       0.031315       0.049118             10.162923      14.905612      -1.104017      -3.774037       6.269477       0.118483       9.313681           0.014093
          456              O      10.285745      17.096698      11.593458      -0.562843      41.542167 0.60429730E+03  0.14952443E+05                                 9.625197                            7.690352       0.154360       2.103147                    0.994695      27.915148      74.356838       0.674484       0.367006      -1.133134       0.001731      -0.009478       0.017424       0.019910       0.010671      -0.015714      -0.002050      -0.119060       0.127383      -0.083609       0.037545       0.046064             11.359446       8.777752      -1.064123       1.155578      11.594227      -6.154637      13.706360           0.060190
          457              O       6.328729      15.086005      23.832744      -0.533843      31.689333 0.48810386E+03  0.11437107E+05                                 7.920915                            6.806718       0.534767       2.226510                    0.997614      27.056201      69.883423       0.734358       0.355955      -1.143072      -0.022178      -0.004095      -0.010968       0.025079       0.026560      -0.027874       0.056642       0.051340      -0.072306      -0.087571       0.037968       0.049603              8.920114       9.253646       3.503612       0.767489      11.090394       0.719422       6.416301           0.096918
          458              O       4.846205      14.781495      22.255666      -0.576354      38.794527 0.60646105E+03  0.15010235E+05                                 9.136562                            7.674883       0.276083       2.135460                    0.995619      28.123615      74.773559       0.679438       0.364227      -1.135982       0.027010      -0.016527       0.012103       0.033899      -0.046158      -0.012321      -0.028205       0.069907       0.112205      -0.084363       0.038854       0.045509             10.385140       8.742784      -1.003281       2.907585      10.029604      -4.039727      12.383033           0.075294
          459              O      -0.685835       6.355183      23.994806      -0.643992      46.647008 0.70345363E+03  0.18060690E+05                                10.301723                            8.233923       0.207419       2.088488                    0.996727      29.504798      79.779908       0.660082       0.361418      -1.138691       0.031013       0.025214      -0.042127       0.058071      -0.055105      -0.021520      -0.045032       0.015637      -0.011511      -0.083326       0.021856       0.061471             12.184481      17.420708      -0.950853      -5.272059       7.648521       1.460157      11.484214           0.028842
          460              O       0.511194       4.846582      22.949870      -0.587234      32.587143 0.49764797E+03  0.11758197E+05                                 8.076436                            6.898922       0.287444       2.134076                    0.996900      27.900297      73.191824       0.722797       0.358651      -1.136953       0.015145       0.021087       0.015099       0.030033       0.002496      -0.007081      -0.000151      -0.113026       0.145765      -0.081248       0.032268       0.048980              8.885245       7.603376      -0.265279      -0.098233       9.896335       3.782951       9.156023           0.020401
          461              O       1.613424       6.792189       3.238815      -0.581980      42.435811 0.64396183E+03  0.16272540E+05                                 9.929061                            8.027457      -0.201020       1.978800                    0.993809      28.902355      79.116988       0.645927       0.375256      -1.121079      -0.035103       0.012631       0.009312       0.038451       0.035459      -0.011549       0.039125       0.004291      -0.110081      -0.066422       0.008173       0.058250             11.990672      19.295004       1.120833      -0.165354       6.911698      -0.713986       9.765313           0.074350
          462              O       0.189073       5.485820       4.264399      -0.529918      29.180027 0.46794153E+03  0.10879255E+05                                 7.508348                            6.674557       0.546414       2.230040                    0.997369      27.145397      70.464790       0.737928       0.357013      -1.139115       0.008230       0.013434      -0.013016       0.020436      -0.016753      -0.028003      -0.007197      -0.088872       0.140643      -0.077612       0.023915       0.053698              8.307015       6.744552      -1.024869       1.021221       8.070932      -3.307329      10.105562           0.107121
          463              O       0.665824       7.529056       6.204302      -0.539319      37.968604 0.52709324E+03  0.12637640E+05                                 9.098479                            7.184965       0.115409       2.098228                    0.995136      27.382734      72.426648       0.695560       0.367277      -1.129909      -0.012627       0.014396       0.023230       0.030105       0.039387      -0.030992       0.033198      -0.016895      -0.046941      -0.069943       0.020831       0.049111             10.977630      17.008985      -3.423490      -3.794697       6.439117       0.482742       9.484787           0.051820
          464              O      -0.471543       7.099023       8.095828      -0.636693      37.328834 0.53728595E+03  0.12879995E+05                                 8.754363                            7.079834       0.598295       2.225012                    0.998213      28.276644      73.586705       0.730338       0.349842      -1.149401      -0.017371      -0.004298      -0.052116       0.055102       0.028775       0.001076      -0.005742      -0.079910       0.149275      -0.074180       0.023363       0.050817             10.242360       8.495832      -2.184410       1.467140       6.804843      -3.606708      15.426405           0.024627
          465              O      10.424902      16.343559       4.738490      -0.596376      39.832722 0.60550556E+03  0.15021453E+05                                 9.386187                            7.681437       0.131011       2.076508                    0.995384      28.829068      77.422639       0.675638       0.365425      -1.131969      -0.010185      -0.029936      -0.010644       0.033365       0.033450       0.014852       0.048695       0.057497       0.030456      -0.069979       0.004303       0.065677             11.238039       7.229625       2.418052       1.998323      13.663566       5.323428      12.820927           0.088296
          466              O       9.273953      16.127381       2.878409      -0.560152      36.861631 0.57099249E+03  0.13949436E+05                                 8.872270                            7.482835       0.195537       2.117210                    0.996149      27.722780      73.718218       0.681784       0.367734      -1.130958      -0.026450      -0.013908       0.027117       0.040353      -0.040566      -0.024203      -0.034768       0.091921       0.096311      -0.091136       0.035759       0.055376              9.942977       6.623080      -1.220878       2.607467      10.194582      -3.542355      13.011268           0.031651
          467              O       4.285721       6.394699       3.993490      -0.615583      39.202031 0.62997169E+03  0.15801406E+05                                 9.283301                            7.835377      -0.003468       2.026369                    0.996452      29.286529      79.371420       0.668192       0.365452      -1.130697       0.006663       0.011851       0.043172       0.045262      -0.002304       0.037294      -0.001715      -0.133658      -0.000336      -0.083473       0.016450       0.067023             10.745856       9.868681       4.333243       1.587113      11.972585       2.615997      10.396302           0.051497
          468              O       3.536262       8.068340       5.241607      -0.499332      30.057425 0.49141226E+03  0.11583289E+05                                 7.756476                            6.919070       0.199374       2.125948                    0.995467      27.117363      71.233445       0.711278       0.365326      -1.130847      -0.005896      -0.004647      -0.013849       0.015753      -0.043113      -0.020127      -0.010066       0.068937       0.147582      -0.082235       0.023904       0.058331              8.628124      11.649344       0.686136      -2.903063       5.901731      -0.162231       8.333296           0.114186
          469              O       2.792267       4.163180       2.648620      -0.584058      43.603105 0.59368237E+03  0.14622558E+05                                 9.919781                            7.582500       0.256434       2.128804                    0.995980      28.062424      74.539647       0.684755       0.363163      -1.136298      -0.035189      -0.027833       0.044921       0.063489       0.008441       0.013106      -0.032204       0.063488       0.011777      -0.054481       0.018686       0.035795             12.538769       6.029135      -0.090511       0.428602      17.575640      -7.163414      14.011531           0.088423
          470              O       2.849616       3.763365       4.815893      -0.537191      35.745390 0.51738708E+03  0.12326056E+05                                 8.643762                            7.085207       0.239149       2.141517                    0.994787      27.091619      71.025628       0.706605       0.363849      -1.134523       0.013408       0.002014      -0.027844       0.030969       0.017613      -0.006303       0.031114       0.104845       0.067219      -0.076665       0.032452       0.044212              9.797721       4.929868      -0.164232      -0.375626      10.590190       3.176840      13.873103           0.058910
          471              O       7.450707      17.305903       5.263377      -0.530064      29.590110 0.49347503E+03  0.11656174E+05                                 7.657783                            6.936189       0.227617       2.129968                    0.995903      27.398345      72.290901       0.709263       0.365601      -1.129462       0.014039       0.003914      -0.009548       0.017423      -0.015549      -0.022207      -0.000851      -0.117897       0.168464      -0.092341       0.032740       0.059601              8.249708       6.681558      -1.353248       1.149073       8.214008      -2.438354       9.853559           0.052514
          472              O       8.801685      18.700602       4.220860      -0.613825      39.802907 0.65353914E+03  0.16531998E+05                                 9.386539                            7.986505      -0.000402       2.022089                    0.996801      29.475020      80.035360       0.661575       0.365993      -1.131082      -0.045547       0.009540       0.039479       0.061026       0.043793      -0.012075       0.032671       0.013985      -0.066544      -0.061398       0.003836       0.057562             10.833371      16.822996      -0.546259      -1.432117       6.538163       0.241609       9.138953           0.091650
          473              O      11.824693      19.012085       0.849010      -0.627269      36.829615 0.53094945E+03  0.12724473E+05                                 8.756511                            7.087822       0.436412       2.175280                    0.997394      28.242575      74.134079       0.720304       0.354816      -1.142284       0.039244       0.000244      -0.056402       0.068712      -0.036939      -0.030050      -0.051387       0.010258      -0.008765      -0.080513       0.031364       0.049149             10.163584      14.906822       1.104198      -3.774411       6.269688      -0.118546       9.314243           0.014566
          474              O       7.514925      17.770802      23.687614      -0.563219      41.558594 0.60459665E+03  0.14961798E+05                                 9.627600                            7.692201       0.154060       2.102920                    0.994697      27.922788      74.383600       0.674406       0.367001      -1.133131       0.001858       0.009788       0.017295       0.019959      -0.010749      -0.015648       0.002115      -0.118740       0.127384      -0.083450       0.037369       0.046081             11.362265       8.780290       1.063886       1.155917      11.595998       6.156302      13.710506           0.063553
          475              O      -0.065389       3.463505      12.449724      -0.533876      31.689388 0.48810772E+03  0.11437215E+05                                 7.920888                            6.806721       0.534787       2.226509                    0.997614      27.056488      69.884121       0.734362       0.355952      -1.143075       0.022182      -0.004092       0.010971       0.025083      -0.026564      -0.027881      -0.056652       0.051330      -0.072277      -0.087580       0.037983       0.049598              8.920032       9.253517      -3.503527       0.767534      11.090238      -0.719457       6.416340           0.096827
          476              O       1.417135       3.158995      14.026802      -0.576374      38.794659 0.60646696E+03  0.15010413E+05                                 9.136558                            7.674908       0.276120       2.135465                    0.995619      28.123817      74.774110       0.679438       0.364226      -1.135983      -0.027022      -0.016519      -0.012099       0.033904       0.046167      -0.012329       0.028208       0.069918       0.112239      -0.084380       0.038862       0.045518             10.385090       8.742740       1.003218       2.907585      10.029486       4.039626      12.383043           0.075215
          477              O       6.949175      17.977683      12.287662      -0.642999      46.604279 0.70267111E+03  0.18035445E+05                                10.295768                            8.229544       0.207080       2.088636                    0.996724      29.488124      79.721478       0.660238       0.361435      -1.138686      -0.030874       0.025507       0.042024       0.058051       0.055118      -0.021503       0.044803       0.015481      -0.012001      -0.083135       0.021667       0.061468             12.176868      17.410069       0.951873      -5.268406       7.644342      -1.459607      11.476194           0.028365
          478              O       5.752146      16.469082      13.332598      -0.587115      32.585628 0.49762780E+03  0.11757616E+05                                 8.076243                            6.898849       0.287328       2.134035                    0.996902      27.899697      73.190201       0.722789       0.358657      -1.136946      -0.015194       0.021129      -0.015137       0.030107      -0.002501      -0.007097       0.000105      -0.112905       0.145607      -0.081163       0.032236       0.048928              8.884948       7.603167       0.265176      -0.098135       9.896026      -3.782700       9.155652           0.019744
          479              O      10.191556      18.414689       8.855341      -0.581563      42.410916 0.64351794E+03  0.16258390E+05                                 9.925193                            8.024708      -0.200930       1.979005                    0.993800      28.892618      79.081129       0.646041       0.375257      -1.121087       0.035018       0.012774      -0.009111       0.038372      -0.035543      -0.011621      -0.039051       0.004093      -0.110112      -0.066414       0.008112       0.058302             11.985442      19.286117      -1.121034      -0.166002       6.909288       0.713880       9.760921           0.073615
          480              O      11.615907      17.108320       7.829757      -0.529754      29.177730 0.46789789E+03  0.10877991E+05                                 7.507996                            6.674283       0.546314       2.230018                    0.997370      27.144194      70.460939       0.737937       0.357017      -1.139111      -0.008265       0.013447       0.013087       0.020504       0.016787      -0.027959       0.007228      -0.088675       0.140497      -0.077500       0.023857       0.053643              8.306577       6.744221       1.024855       1.021197       8.070540       3.307109      10.104969           0.107311
          481              O      11.139156      19.151555       5.889854      -0.539161      37.961968 0.52698969E+03  0.12634515E+05                                 9.097394                            7.184240       0.115275       2.098215                    0.995136      27.380460      72.418384       0.695599       0.367274      -1.129912       0.012603       0.014414      -0.023233       0.030106      -0.039399      -0.030954      -0.033236      -0.016827      -0.046753      -0.069937       0.020841       0.049096             10.976125      17.006500       3.422882      -3.794084       6.438367      -0.482653       9.483508           0.051316
          482              O      12.276523      18.721523       3.998328      -0.636591      37.324592 0.53721690E+03  0.12877913E+05                                 8.753696                            7.079380       0.598328       2.225045                    0.998213      28.275091      73.581219       0.730362       0.349842      -1.149402       0.017365      -0.004297       0.052115       0.055100      -0.028725       0.001044       0.005716      -0.079877       0.149303      -0.074141       0.023323       0.050817             10.241471       8.495117       2.184176       1.466981       6.804335       3.606333      15.424960           0.024346
          483              O       1.380078       4.721059       7.355666      -0.596419      39.834110 0.60552892E+03  0.15022158E+05                                 9.386329                            7.681523       0.131106       2.076522                    0.995385      28.829823      77.424675       0.675644       0.365419      -1.131975       0.010160      -0.029924       0.010678       0.033357      -0.033456       0.014852      -0.048722       0.057551       0.030401      -0.070019       0.004320       0.065699             11.238267       7.229708      -2.418113       1.998368      13.663887      -5.323619      12.821205           0.088117
          484              O       2.531027       4.504881       9.215747      -0.560184      36.862472 0.57100850E+03  0.13949926E+05                                 8.872383                            7.482926       0.195584       2.117214                    0.996150      27.723295      73.719857       0.681781       0.367732      -1.130959       0.026444      -0.013898      -0.027127       0.040352       0.040568      -0.024208       0.034783       0.091968       0.096283      -0.091159       0.035768       0.055391              9.943108       6.623149       1.220856       2.607494      10.194715       3.542384      13.011459           0.031371
          485              O       7.519259      18.017200       8.100666      -0.615097      39.180985 0.62957945E+03  0.15789005E+05                                 9.279981                            7.832952      -0.003417       2.026513                    0.996452      29.277710      79.339388       0.668298       0.365453      -1.130704      -0.006658       0.011984      -0.042971       0.045105       0.002320       0.037118       0.001724      -0.133356      -0.000574      -0.083197       0.016284       0.066913             10.741536       9.864248      -4.330868       1.586186      11.968075      -2.614372      10.392284           0.051829
          486              O       8.268718      19.690839       6.852549      -0.499098      30.050792 0.49128479E+03  0.11579516E+05                                 7.755366                            6.918204       0.199194       2.125943                    0.995466      27.113911      71.221666       0.711319       0.365329      -1.130846       0.005897      -0.004591       0.013968       0.015842       0.043076      -0.019977       0.009913       0.069209       0.148326      -0.082349       0.023919       0.058430              8.626740      11.647109      -0.685903      -2.902543       5.900854       0.162289       8.332256           0.113949
          487              O       9.012713      15.785680       9.445536      -0.584283      43.615863 0.59386852E+03  0.14628307E+05                                 9.921660                            7.583618       0.256602       2.128750                    0.995987      28.067104      74.555347       0.684713       0.363157      -1.136302       0.035151      -0.027803      -0.044930       0.063461      -0.008320       0.012963       0.032245       0.063667       0.011696      -0.054519       0.018742       0.035777             12.541615       6.030058       0.090479       0.428550      17.580321       7.165511      14.014466           0.086612
          488              O       8.955364      15.385865       7.278263      -0.537340      35.751575 0.51749003E+03  0.12329149E+05                                 8.644760                            7.085913       0.239189       2.141481                    0.994788      27.094159      71.034640       0.706568       0.363849      -1.134521      -0.013422       0.002038       0.027890       0.031018      -0.017573      -0.006298      -0.031141       0.104865       0.067276      -0.076684       0.032483       0.044201              9.798932       4.930324       0.164286      -0.375691      10.591435      -3.177236      13.875036           0.057485
          489              O       4.354273       5.683402       6.830779      -0.530099      29.588331 0.49343896E+03  0.11655053E+05                                 7.657266                            6.935763       0.227958       2.130088                    0.995902      27.398248      72.288675       0.709315       0.365583      -1.129482      -0.014049       0.003930       0.009546       0.017434       0.015579      -0.022217       0.000824      -0.118024       0.168668      -0.092443       0.032771       0.059672              8.249119       6.681033       1.353054       1.148899       8.213464       2.438103       9.852861           0.052495
          490              O       3.003295       7.078103       7.873296      -0.613807      39.802442 0.65353179E+03  0.16531686E+05                                 9.386222                            7.986269      -0.000343       2.022109                    0.996800      29.475363      80.034729       0.661612       0.365976      -1.131101       0.045538       0.009533      -0.039479       0.061018      -0.043805      -0.012104      -0.032732       0.014083      -0.066493      -0.061477       0.003903       0.057575             10.832985      16.822317       0.546194      -1.432033       6.537969      -0.241619       9.138670           0.091885
          491              O      -0.019713       7.389585      11.245146      -0.627270      36.829581 0.53094899E+03  0.12724459E+05                                 8.756500                            7.087816       0.436393       2.175276                    0.997394      28.242554      74.134005       0.720305       0.354816      -1.142284      -0.039243       0.000248       0.056390       0.068702       0.036947      -0.030056       0.051389       0.010241      -0.008797      -0.080522       0.031367       0.049155             10.163564      14.906714      -1.104170      -3.774417       6.269668       0.118542       9.314310           0.014537
          492              O      -1.251585       6.148302      12.594854      -0.563220      41.559010 0.60460371E+03  0.14962011E+05                                 9.627633                            7.692218       0.154120       2.102933                    0.994698      27.923025      74.384224       0.674409       0.366998      -1.133133      -0.001846       0.009795      -0.017306       0.019971       0.010758      -0.015625      -0.002114      -0.118749       0.127376      -0.083449       0.037375       0.046074             11.362329       8.780275      -1.063923       1.155974      11.596007      -6.156358      13.710705           0.063413

******************************************************
Auxiliary information for the entire system
The total spin magnetic moment of the unit cell is   10.657461
The total net atomic charge of the unit cell is   -0.000003
Accuracy of reproducing the electrostatic potential in the unit cell:
  The inner radius (bohr) =    5.0000
  The outer radius (bohr) =   12.0000
  Valid grid points have density less than (e/(bohr^3)) =    0.0001
  The number of valid grid points were=       415847
  The rms potential error without charges in kcal/mol is=      4.83844
  The rms potential error with partial charges in kcal/mol is=      0.64354
  The RRMSE value at monopole order=      0.13301
  The rms potential error with partial charges and cloud penetration in kcal/mol is=      0.64726
  The RRMSE value at monopole order with cloud penetration is=      0.13377
  The rms potential error with partial charges and atomic dipoles in kcal/mol is=      0.42505
  The RRMSE value at dipole order=      0.08785
  The rms potential error with partial charges, atomic dipoles and cloud penetration in kcal/mol is=      0.41051
  The RRMSE value at dipole order with cloud penetration=      0.08484

******************************************************
The electron densities and ab initio electrostatic potential were computed in VASP using the PBE functional and
projector augmented wave method. See the main text of the journal article for a description of computational details.
The atomic charges, dipoles, and quadrupoles were computed with the DDEC6 method as described in
(a) T. A. Manz and N. Gabaldon Limas, RSC Adv. 6 (2016) 47771-47801 DOI: 10.1039/c6ra04656h
(b) N. Gabaldon Limas and T. A. Manz, RSC Adv. 8 (2018) 2678-2707 DOI: 10.1039/c7ra11829e.
For each atom in the material, the electron cloud parameters were fit to the spherically averaged atom-in-material
electron density using radial positions for which this density was between 10^-4 and 10^-2 electrons per cubic bohr.
The polarizabilities, dispersion coefficients, and quantum Drude oscillator (QDO) parameters were fit using the MCLF method.
The magnetic structure of the system was optimized in VASP from the default ferromagnetic initial guess using spin polarization.
The atomic spin moments (ASMs) were computed on this optimized magnetic structure using the DDEC6 partition as inputs
to the method of T. A. Manz and D. S. Sholl, J. Chem. Theory Comput. 7 (2011) 4146-4164 DOI: 10.1021/ct200539n.
The RMSE and RRMSE were computed using a uniform grid with Ewald summation.
