# Supplementary material for: A collection of forcefield precursors for metal–organic frameworks
Source: RSC Adv. 2019 Nov 13;9(63):36492–507. doi: 10.1039/c9ra07327b (PMC9075174; doi:10.1039/c9ra07327b)
Supplement: RA-009-C9RA07327B-s6288 [file RA-009-C9RA07327B-s6288.xyz]

  236
jmolscript: load "" {1 1 1} spacegroup "x,y,z" unitcell [{     15.175100     0.000000     0.000000 }, {      0.000000    15.175100     0.000000 }, {      0.000000     0.000000    22.560400 }]
Zn    11.495594    10.118605    19.313733     0.798385
Zn     3.679506     5.056495     8.033758     0.798383
Zn    12.644045     3.908044    13.673633     0.798385
Zn     2.531055    11.267056     2.393658     0.798382
Zn    11.267056     2.531055    20.166967     0.798385
Zn     3.908044    12.644045     8.886767     0.798385
Zn    10.118605    11.495594     3.246667     0.798385
Zn     5.056495     3.679506    14.526867     0.798385
Zn    10.945496    10.945496     0.000000     1.013109
Zn     4.229604     4.229604    11.280200     1.013098
Zn    11.817154     3.357946    16.920300     1.013109
Zn     3.357946    11.817154     5.640100     1.013098
H     15.085567    11.243232     0.836991     0.106818
H      0.555409     9.602803    19.796751     0.120444
H      2.851401     9.545138    20.270519     0.133590
H      4.925837     9.643776    20.839041     0.128711
H      7.121674     9.798562    21.563230     0.129628
H      5.755915    11.188601     2.538045     0.106725
H      8.643737    12.032337    20.430698     0.037531
H      0.089533     3.931868    12.117191     0.106819
H     14.619691     5.572297     8.516551     0.120448
H     12.323699     5.629962     8.990319     0.133594
H     10.249263     5.531324     9.558841     0.128712
H      8.053426     5.376538    10.283030     0.129629
H      9.419185     3.986499    13.818245     0.106729
H      6.531363     3.142763     9.150498     0.037533
H     11.519418     7.498017    17.757291     0.106819
H     13.159847     8.142959    14.156651     0.120446
H     13.217512    10.438951    14.630419     0.133592
H     13.118874    12.513387    15.198941     0.128711
H     12.964088    14.709224    15.923130     0.129629
H     11.574049    13.343465    19.458345     0.106729
H     10.730313     1.056187    14.790598     0.037531
H      3.655682     7.677083     6.477091     0.106819
H      2.015253     7.032141     2.876451     0.120446
H      1.957588     4.736149     3.350219     0.133591
H      2.056226     2.661713     3.918741     0.128712
H      2.211012     0.465876     4.642930     0.129628
H      3.601051     1.831635     8.178145     0.106725
H      4.444787    14.118913     3.510398     0.037533
H      7.677083     3.655682    16.083309     0.106818
H      7.032141     2.015253    19.683949     0.120447
H      4.736149     1.957588    19.210181     0.133593
H      2.661713     2.056226    18.641659     0.128713
H      0.465876     2.211012    17.917470     0.129630
H      1.831635     3.601051    14.382255     0.106728
H     14.118913     4.444787    19.050002     0.037531
H      7.498017    11.519418     4.803109     0.106820
H      8.142959    13.159847     8.403749     0.120446
H     10.438951    13.217512     7.929981     0.133592
H     12.513387    13.118874     7.361459     0.128712
H     14.709224    12.964088     6.637270     0.129630
H     13.343465    11.574049     3.102055     0.106731
H      1.056187    10.730313     7.769802     0.037531
H     11.243232    15.085567    21.723409     0.106819
H      9.602803     0.555409     2.763649     0.120446
H      9.545138     2.851401     2.289881     0.133593
H      9.643776     4.925837     1.721359     0.128712
H      9.798562     7.121674     0.997170     0.129630
H     11.188601     5.755915    20.022355     0.106728
H     12.032337     8.643737     2.129702     0.037532
H      3.931868     0.089533    10.443209     0.106819
H      5.572297    14.619691    14.043849     0.120447
H      5.629962    12.323699    13.570081     0.133593
H      5.531324    10.249263    13.001559     0.128713
H      5.376538     8.053426    12.277370     0.129630
H      3.986499     9.419185     8.742155     0.106730
H      3.142763     6.531363    13.409902     0.037531
C      0.508366    10.885099     0.189507     0.101621
C     -0.016693    10.435916    21.549694    -0.064925
C      0.875603     9.926033    20.631486    -0.036769
C      2.230740     9.875955    20.908979    -0.170511
C      2.655643    10.326656    22.152057     0.175621
C      4.076032    10.325138    -0.022560     0.161246
C      5.112491     9.960936    21.714385    -0.160627
C      6.408445    10.048951    22.138521    -0.039025
C      6.670974    10.510274     0.864063    -0.061160
C      5.584437    10.880547     1.655933     0.091022
C     13.677318    10.551247    21.269043     0.607570
C      8.083776    10.801636     1.303991     0.596358
C      9.287161    11.467823    20.017843     0.483069
C     14.666734     4.290001    11.469707     0.101630
C      0.016693     4.739184    10.269494    -0.064928
C     14.299497     5.249067     9.351286    -0.036761
C     12.944360     5.299145     9.628779    -0.170507
C     12.519458     4.848444    10.871857     0.175617
C     11.099068     4.849962    11.257640     0.161213
C     10.062609     5.214164    10.434185    -0.160622
C      8.766655     5.126149    10.858321    -0.039022
C      8.504126     4.664826    12.144263    -0.061156
C      9.590663     4.294553    12.936133     0.091003
C      1.497782     4.623853     9.988843     0.607566
C      7.091324     4.373464    12.584191     0.596358
C      5.887939     3.707277     8.737643     0.483063
C     11.877551     8.095916    17.109807     0.101629
C     12.326734     7.570857    15.909594    -0.064926
C     12.836617     8.463153    14.991386    -0.036764
C     12.886695     9.818290    15.268879    -0.170509
C     12.435994    10.243193    16.511957     0.175617
C     12.437512    11.663582    16.897740     0.161213
C     12.801714    12.700041    16.074285    -0.160624
C     12.713699    13.995995    16.498421    -0.039023
C     12.252376    14.258524    17.784363    -0.061156
C     11.882103    13.171987    18.576233     0.091002
C     12.211403     6.089768    15.628943     0.607569
C     11.961014     0.496226    18.224291     0.596358
C     11.294827     1.699611    14.377743     0.483069
C      3.297549     7.079184     5.829607     0.101622
C      2.848366     7.604243     4.629394    -0.064928
C      2.338483     6.711947     3.711186    -0.036765
C      2.288405     5.356810     3.988679    -0.170509
C      2.739106     4.931908     5.231757     0.175622
C      2.737588     3.511518     5.617540     0.161246
C      2.373386     2.475059     4.794085    -0.160625
C      2.461401     1.179105     5.218221    -0.039025
C      2.922724     0.916576     6.504163    -0.061161
C      3.292997     2.003113     7.296033     0.091022
C      2.963697     9.085332     4.348743     0.607567
C      3.214086    14.678874     6.944091     0.596359
C      3.880273    13.475489     3.097543     0.483063
C      7.079184     3.297549    16.730793     0.101628
C      7.604243     2.848366    17.931006    -0.064924
C      6.711947     2.338483    18.849214    -0.036761
C      5.356810     2.288405    18.571721    -0.170506
C      4.931908     2.739106    17.328643     0.175615
C      3.511518     2.737588    16.942860     0.161213
C      2.475059     2.373386    17.766315    -0.160622
C      1.179105     2.461401    17.342179    -0.039020
C      0.916576     2.922724    16.056237    -0.061156
C      2.003113     3.292997    15.264367     0.091000
C      9.085332     2.963697    18.211657     0.607569
C     14.678874     3.214086    15.616309     0.596358
C     13.475489     3.880273    19.462857     0.483068
C      8.095916    11.877551     5.450593     0.101630
C      7.570857    12.326734     6.650806    -0.064925
C      8.463153    12.836617     7.569014    -0.036763
C      9.818290    12.886695     7.291521    -0.170508
C     10.243193    12.435994     6.048443     0.175616
C     11.663582    12.437512     5.662660     0.161214
C     12.700041    12.801714     6.486115    -0.160623
C     13.995995    12.713699     6.061979    -0.039021
C     14.258524    12.252376     4.776037    -0.061156
C     13.171987    11.882103     3.984167     0.091003
C      6.089768    12.211403     6.931457     0.607569
C      0.496226    11.961014     4.336109     0.596346
C      1.699611    11.294827     8.182657     0.483068
C     10.885099     0.508366    22.370893     0.101629
C     10.435916    -0.016693     1.010706    -0.064925
C      9.926033     0.875603     1.928914    -0.036763
C      9.875955     2.230740     1.651421    -0.170508
C     10.326656     2.655643     0.408343     0.175616
C     10.325138     4.076032     0.022560     0.161213
C      9.960936     5.112491     0.846015    -0.160623
C     10.048951     6.408445     0.421879    -0.039021
C     10.510274     6.670974    21.696337    -0.061155
C     10.880547     5.584437    20.904467     0.091001
C     10.551247    13.677318     1.291357     0.607569
C     10.801636     8.083776    21.256409     0.596358
C     11.467823     9.287161     2.542557     0.483068
C      4.290001    14.666734    11.090693     0.101629
C      4.739184     0.016693    12.290906    -0.064925
C      5.249067    14.299497    13.209114    -0.036761
C      5.299145    12.944360    12.931621    -0.170506
C      4.848444    12.519458    11.688543     0.175615
C      4.849962    11.099068    11.302760     0.161215
C      5.214164    10.062609    12.126215    -0.160622
C      5.126149     8.766655    11.702079    -0.039020
C      4.664826     8.504126    10.416137    -0.061157
C      4.294553     9.590663     9.624267     0.091002
C      4.623853     1.497782    12.571557     0.607569
C      4.373464     7.091324     9.976209     0.596346
C      3.707277     5.887939    13.822757     0.483068
N      1.780039    10.839574     0.478280    -0.231737
N      4.321868    10.821364     1.240822    -0.248697
N     13.395061     4.335526    11.758480    -0.231723
N     10.853232     4.353736    12.521022    -0.248619
N     11.923076     9.367589    17.398580    -0.231723
N     11.941286    11.909418    18.161122    -0.248619
N      3.252024     5.807511     6.118380    -0.231737
N      3.233814     3.265682     6.880922    -0.248697
N      5.807511     3.252024    16.442020    -0.231725
N      3.265682     3.233814    15.679478    -0.248622
N      9.367589    11.923076     5.161820    -0.231722
N     11.909418    11.941286     4.399278    -0.248619
N     10.839574     1.780039    22.082120    -0.231724
N     10.821364     4.321868    21.319578    -0.248621
N      4.335526    13.395061    10.801920    -0.231723
N      4.353736    10.853232    10.039378    -0.248620
O     12.959535    11.017123    22.160404    -0.539302
O     13.325104    10.109652    20.135608    -0.562209
O      8.877434    10.953387     0.327126    -0.569602
O      8.283632    10.920305     2.533082    -0.523240
O     10.418010    11.306512    20.569896    -0.537538
O      9.003387    10.895722    18.940133    -0.539631
O      2.215565     4.157977    10.880204    -0.539294
O      1.849996     5.065448     8.855408    -0.562186
O      6.297667     4.221713    11.607326    -0.569602
O      6.891468     4.254795    13.813282    -0.523234
O      4.757090     3.868588     9.289696    -0.537522
O      6.171713     4.279378     7.659933    -0.539615
O     11.745527     5.371985    16.520304    -0.539298
O     12.652998     5.737554    14.495508    -0.562208
O     11.809263     1.289884    17.247426    -0.569602
O     11.842345     0.696082    19.453382    -0.523236
O     11.456138     2.830460    14.929796    -0.537538
O     11.866928     1.415837    13.300033    -0.539631
O      3.429573     9.803115     5.240104    -0.539297
O      2.522102     9.437546     3.215308    -0.562187
O      3.365837    13.885217     5.967226    -0.569602
O      3.332755    14.479018     8.173182    -0.523239
O      3.718962    12.344640     3.649596    -0.537522
O      3.308172    13.759263     2.019833    -0.539615
O      9.803115     3.429573    17.320296    -0.539300
O      9.437546     2.522102    19.345092    -0.562205
O     13.885217     3.365837    16.593174    -0.569600
O     14.479018     3.332755    14.387218    -0.523239
O     12.344640     3.718962    18.910804    -0.537539
O     13.759263     3.308172    20.540567    -0.539629
O      5.371985    11.745527     6.040096    -0.539297
O      5.737554    12.652998     8.064892    -0.562206
O      1.289884    11.809263     5.312974    -0.569601
O      0.696082    11.842345     3.107018    -0.523212
O      2.830460    11.456138     7.630604    -0.537537
O      1.415837    11.866928     9.260367    -0.539629
O     11.017123    12.959535     0.399996    -0.539298
O     10.109652    13.325104     2.424792    -0.562207
O     10.953387     8.877434    22.233274    -0.569600
O     10.920305     8.283632    20.027318    -0.523237
O     11.306512    10.418010     1.990504    -0.537538
O     10.895722     9.003387     3.620267    -0.539632
O      4.157977     2.215565    11.680196    -0.539299
O      5.065448     1.849996    13.704992    -0.562204
O      4.221713     6.297667    10.953074    -0.569600
O      4.254795     6.891468     8.747118    -0.523213
O      3.868588     4.757090    13.270704    -0.537538
O      4.279378     6.171713    14.900467    -0.539626

The following XYZ coordinates are in angstroms. Other properties are in atomic units.
The sperically averaged electron density of each atom fit to a function of the form exp(a - br)
eigen_1, eigen_2 and eigen_3 are the three eigenvalues of traceless quadrupole moment tensor
  atom number  atomic symbol              X              Y              Z     net charge C6 coefficient C8 coefficient C10 coefficient fluctuating dipole atomic polarizability isotropic forcefield polarizability              a              b squared Pearson coefficient          <r^3>          <r^4>         wp_QDO          m_QDO          q_QDO       dipole_x       dipole_y       dipole_z         dipole            Qxy            Qxz            Qyz     Q(x^2-y^2)  Q(3z^2 - R^2)        eigen_1        eigen_2        eigen_3 static polarizability      alpha(xx)      alpha(xy)      alpha(xz)      alpha(yy)      alpha(yz)      alpha(zz) atomic spin moment
            1             Zn      11.495594      10.118605      19.313733       0.798385     104.663179 0.21349814E+04  0.70159335E+05                                18.129399                           15.086045       0.350340       1.953584                    0.996838      48.303191     133.651841       0.466258       0.399750      -1.145008      -0.013196      -0.037399       0.065076       0.076208      -0.006693       0.020003       0.024985       0.066136      -0.201716      -0.078516       0.008764       0.069752             21.757474      17.244286      -0.030017      -3.339056      22.140607      -2.571537      25.887528           0.000000
            2             Zn       3.679506       5.056495       8.033758       0.798383     104.659946 0.21350081E+04  0.70160604E+05                                18.129212                           15.086264       0.350198       1.953552                    0.996842      48.303433     133.653950       0.466248       0.399756      -1.145000       0.013191       0.037388       0.065092       0.076216      -0.006689      -0.019993      -0.024975       0.066125      -0.201925      -0.078565       0.008788       0.069776             21.756903      17.245831      -0.030108       3.338229      22.140119       2.572271      25.884758           0.000000
            3             Zn      12.644045       3.908044      13.673633       0.798385     104.663177 0.21349809E+04  0.70159319E+05                                18.129399                           15.086045       0.350340       1.953584                    0.996838      48.303185     133.651825       0.466258       0.399750      -1.145008       0.037399      -0.013196       0.065076       0.076208       0.006693      -0.024985       0.020003      -0.066137      -0.201715      -0.078516       0.008764       0.069752             21.757476      22.140631       0.030015       2.571534      17.244283      -3.339047      25.887515           0.000000
            4             Zn       2.531055      11.267056       2.393658       0.798382     104.659945 0.21350084E+04  0.70160618E+05                                18.129211                           15.086264       0.350199       1.953552                    0.996842      48.303438     133.653964       0.466248       0.399756      -1.145000      -0.037388       0.013191       0.065092       0.076216       0.006690       0.024976      -0.019992      -0.066125      -0.201927      -0.078565       0.008789       0.069776             21.756900      22.140095       0.030110      -2.572275      17.245834       3.338239      25.884771           0.000000
            5             Zn      11.267056       2.531055      20.166967       0.798385     104.663123 0.21349797E+04  0.70159266E+05                                18.129391                           15.086039       0.350340       1.953584                    0.996838      48.303171     133.651756       0.466259       0.399750      -1.145008       0.013196      -0.037399      -0.065076       0.076208       0.006693       0.020004      -0.024985       0.066138      -0.201717      -0.078517       0.008764       0.069753             21.757471      17.244257       0.030013      -3.339055      22.140614       2.571534      25.887543           0.000000
            6             Zn       3.908044      12.644045       8.886767       0.798385     104.663207 0.21349809E+04  0.70159316E+05                                18.129403                           15.086043       0.350340       1.953584                    0.996838      48.303184     133.651809       0.466259       0.399750      -1.145008      -0.013196       0.037399      -0.065076       0.076208       0.006694      -0.020004       0.024985       0.066138      -0.201715      -0.078516       0.008764       0.069753             21.757495      17.244269       0.030006       3.339071      22.140636      -2.571537      25.887582           0.000000
            7             Zn      10.118605      11.495594       3.246667       0.798385     104.663264 0.21349815E+04  0.70159342E+05                                18.129409                           15.086046       0.350339       1.953584                    0.996838      48.303190     133.651844       0.466258       0.399750      -1.145008      -0.037399      -0.013196      -0.065076       0.076208      -0.006693      -0.024985      -0.020004      -0.066138      -0.201714      -0.078516       0.008764       0.069752             21.757517      22.140658      -0.030007       2.571558      17.244284       3.339064      25.887608           0.000000
            8             Zn       5.056495       3.679506      14.526867       0.798385     104.663065 0.21349791E+04  0.70159239E+05                                18.129384                           15.086036       0.350341       1.953584                    0.996838      48.303165     133.651720       0.466259       0.399749      -1.145008       0.037399       0.013196      -0.065076       0.076208      -0.006694       0.024985       0.020004      -0.066138      -0.201718      -0.078517       0.008764       0.069753             21.757450      22.140592      -0.030012      -2.571514      17.244242      -3.339062      25.887515           0.000000
            9             Zn      10.945496      10.945496       0.000000       1.013109      94.729379 0.16160860E+04  0.49810543E+05                                18.147474                           14.152123       0.131418       1.923441                    0.998340      44.180610     120.544102       0.427602       0.464740      -1.096617       0.009367       0.009367       0.000000       0.013247       0.024225       0.024003      -0.024002      -0.000002      -0.086470      -0.054569       0.015932       0.038636             22.912686      22.698416      -1.871637      -3.201616      22.698366       3.201598      23.341276          -0.000000
           10             Zn       4.229604       4.229604      11.280200       1.013098      94.729200 0.16160908E+04  0.49810748E+05                                18.147525                           14.152195       0.131483       1.923456                    0.998341      44.180912     120.545161       0.427598       0.464743      -1.096615      -0.009366      -0.009369       0.000008       0.013248       0.024227      -0.024003       0.024007       0.000001      -0.086500      -0.054577       0.015934       0.038644             22.912712      22.698267      -1.871638       3.201717      22.698385      -3.201774      23.341485          -0.000000
           11             Zn      11.817154       3.357946      16.920300       1.013109      94.729330 0.16160861E+04  0.49810547E+05                                18.147466                           14.152123       0.131418       1.923441                    0.998340      44.180600     120.544072       0.427602       0.464740      -1.096617      -0.009367       0.009367       0.000000       0.013247      -0.024225       0.024002       0.024003       0.000000      -0.086471      -0.054569       0.015932       0.038637             22.912661      22.698364       1.871632      -3.201591      22.698389      -3.201592      23.341230          -0.000000
           12             Zn       3.357946      11.817154       5.640100       1.013098      94.729243 0.16160906E+04  0.49810739E+05                                18.147532                           14.152195       0.131483       1.923456                    0.998341      44.180921     120.545189       0.427598       0.464743      -1.096615       0.009369      -0.009366       0.000008       0.013247      -0.024227      -0.024007      -0.024004       0.000001      -0.086498      -0.054578       0.015934       0.038643             22.912737      22.698387       1.871643       3.201782      22.698294       3.201741      23.341531          -0.000000
           13              H      15.085567      11.243232       0.836991       0.106818       1.236321 0.88670291E+01  0.88974406E+02                                 1.866588                            1.710181      -1.300538       2.256434                    0.995523       3.635451      10.160725       0.493494       1.236907      -0.717747      -0.028566       0.019007       0.030509       0.045914      -0.004030      -0.008487       0.003172       0.000254      -0.006149      -0.009087      -0.001746       0.010834              1.947076       2.181458      -0.261000      -0.362574       1.521796       0.316447       2.137972           0.000000
           14              H       0.555409       9.602803      19.796751       0.120444       1.176147 0.83790092E+01  0.81423375E+02                                 1.702924                            1.588061      -0.893712       2.455915                    0.998960       3.194358       8.286249       0.558440       1.128685      -0.747647      -0.013164      -0.016226      -0.037851       0.043235      -0.000547      -0.001460       0.011275       0.000854       0.036629      -0.011824      -0.005779       0.017603              1.764097       1.720610       0.108082       0.382780       1.433836       0.309788       2.137847          -0.000001
           15              H       2.851401       9.545138      20.270519       0.133590       1.083017 0.76052471E+01  0.72038337E+02                                 1.601778                            1.506349      -0.837422       2.490937                    0.999424       3.070867       7.830102       0.577945       1.118843      -0.750298       0.020397      -0.013245      -0.029605       0.038314      -0.003140      -0.002323       0.011295       0.016350       0.027003      -0.017677       0.002834       0.014843              1.634638       1.872726      -0.174936      -0.277639       1.341562       0.215977       1.689627          -0.000001
           16              H       4.925837       9.643776      20.839041       0.128711       1.109465 0.79378274E+01  0.76213485E+02                                 1.648787                            1.555867      -0.829404       2.492775                    0.999335       3.127821       8.104289       0.557830       1.143601      -0.744089      -0.000447      -0.011722      -0.034897       0.036816      -0.002207      -0.001804       0.011015       0.016100       0.029345      -0.017495       0.002710       0.014785              1.674464       1.644914       0.052232       0.180332       1.365442       0.276813       2.013035          -0.000001
           17              H       7.121674       9.798562      21.563230       0.129628       1.152251 0.81193931E+01  0.79570667E+02                                 1.794221                            1.649437      -0.887846       2.472182                    0.998951       3.310791       9.097097       0.497391       1.256548      -0.716069       0.031691      -0.011993      -0.027513       0.043648      -0.007919      -0.005461       0.009103       0.013382       0.015617      -0.015070      -0.000841       0.015911              1.900660       2.441556      -0.195661      -0.520459       1.466900       0.176819       1.793524           0.000000
           18              H       5.755915      11.188601       2.538045       0.106725       1.108385 0.80385690E+01  0.79383152E+02                                 1.796487                            1.675937      -1.113255       2.349505                    0.996735       3.644304      10.390562       0.473357       1.310291      -0.701458       0.007425       0.013215       0.045858       0.048298       0.004856       0.002596       0.003679      -0.002078       0.033727      -0.010592      -0.002160       0.012752              1.854361       1.743112       0.025336       0.109667       1.485498       0.354844       2.334474           0.000000
           19              H       8.643737      12.032337      20.430698       0.037531       1.590995 0.12356520E+02  0.13291957E+03                                 2.126327                            1.967002      -0.877728       2.433257                    0.998569       3.720443      10.304833       0.484918       1.174207      -0.736959      -0.044324       0.035553       0.024881       0.062029      -0.008579      -0.000493       0.005904       0.006764      -0.021654      -0.011432      -0.002106       0.013539              2.187407       2.442522      -0.536458      -0.461445       2.118685       0.276202       2.001015          -0.000000
           20              H       0.089533       3.931868      12.117191       0.106819       1.236311 0.88669628E+01  0.88973526E+02                                 1.866574                            1.710172      -1.300511       2.256446                    0.995523       3.635432      10.160642       0.493497       1.236903      -0.717748       0.028568      -0.019007       0.030509       0.045916      -0.004031       0.008487      -0.003172       0.000256      -0.006151      -0.009087      -0.001747       0.010834              1.947058       2.181446      -0.260995       0.362564       1.521785      -0.316439       2.137943           0.000000
           21              H      14.619691       5.572297       8.516551       0.120448       1.176102 0.83785907E+01  0.81418230E+02                                 1.702878                            1.588019      -0.893669       2.455941                    0.998960       3.194281       8.285974       0.558449       1.128682      -0.747648       0.013164       0.016226      -0.037852       0.043236      -0.000547       0.001459      -0.011275       0.000854       0.036629      -0.011824      -0.005779       0.017603              1.764050       1.720561       0.108079      -0.382764       1.433801      -0.309777       2.137787          -0.000001
           22              H      12.323699       5.629962       8.990319       0.133594       1.082990 0.76049975E+01  0.72035336E+02                                 1.601748                            1.506321      -0.837402       2.490949                    0.999424       3.070818       7.829926       0.577952       1.118839      -0.750299      -0.020397       0.013245      -0.029606       0.038314      -0.003140       0.002323      -0.011295       0.016349       0.027004      -0.017677       0.002833       0.014844              1.634608       1.872685      -0.174931       0.277633       1.341540      -0.215973       1.689599          -0.000001
           23              H      10.249263       5.531324       9.558841       0.128712       1.109445 0.79376470E+01  0.76211272E+02                                 1.648764                            1.555846      -0.829388       2.492784                    0.999335       3.127788       8.104161       0.557835       1.143596      -0.744090       0.000446       0.011722      -0.034897       0.036816      -0.002207       0.001804      -0.011015       0.016099       0.029346      -0.017495       0.002709       0.014785              1.674440       1.644889       0.052231      -0.180326       1.365426      -0.276807       2.013005          -0.000001
           24              H       8.053426       5.376538      10.283030       0.129629       1.152244 0.81193221E+01  0.79569758E+02                                 1.794210                            1.649427      -0.887846       2.472183                    0.998951       3.310774       9.097024       0.497393       1.256544      -0.716070      -0.031691       0.011993      -0.027513       0.043648      -0.007919       0.005461      -0.009103       0.013381       0.015617      -0.015070      -0.000841       0.015911              1.900648       2.441540      -0.195660       0.520456       1.466892      -0.176817       1.793513           0.000000
           25              H       9.419185       3.986499      13.818245       0.106729       1.108374 0.80384945E+01  0.79382292E+02                                 1.796481                            1.675934      -1.113267       2.349501                    0.996735       3.644291      10.390542       0.473355       1.310299      -0.701456      -0.007428      -0.013216       0.045860       0.048300       0.004857      -0.002595      -0.003678      -0.002083       0.033730      -0.010593      -0.002159       0.012752              1.854353       1.743107       0.025337      -0.109670       1.485495      -0.354839       2.334456           0.000000
           26              H       6.531363       3.142763       9.150498       0.037533       1.590970 0.12356246E+02  0.13291582E+03                                 2.126300                            1.966977      -0.877714       2.433265                    0.998569       3.720410      10.304696       0.484923       1.174204      -0.736960       0.044324      -0.035553       0.024880       0.062030      -0.008580       0.000493      -0.005904       0.006766      -0.021655      -0.011433      -0.002107       0.013539              2.187381       2.442497      -0.536453       0.461434       2.118660      -0.276193       2.000985          -0.000000
           27              H      11.519418       7.498017      17.757291       0.106819       1.236316 0.88670047E+01  0.88974062E+02                                 1.866579                            1.710176      -1.300518       2.256442                    0.995523       3.635442      10.160680       0.493496       1.236903      -0.717748      -0.019007      -0.028568       0.030509       0.045915       0.004030      -0.003172      -0.008487      -0.000255      -0.006151      -0.009088      -0.001747       0.010834              1.947064       1.521789       0.260997      -0.316441       2.181452      -0.362566       2.137951           0.000000
           28              H      13.159847       8.142959      14.156651       0.120446       1.176135 0.83788941E+01  0.81421954E+02                                 1.702912                            1.588049      -0.893703       2.455922                    0.998960       3.194334       8.286164       0.558443       1.128684      -0.747648       0.016226      -0.013164      -0.037851       0.043235       0.000547      -0.011275      -0.001460      -0.000853       0.036629      -0.011824      -0.005779       0.017603              1.764085       1.433827      -0.108082      -0.309787       1.720596       0.382777       2.137834          -0.000001
           29              H      13.217512      10.438951      14.630419       0.133592       1.082999 0.76050824E+01  0.72036357E+02                                 1.601758                            1.506331      -0.837410       2.490945                    0.999424       3.070835       7.829987       0.577950       1.118840      -0.750299       0.013245       0.020397      -0.029606       0.038314       0.003140      -0.011295      -0.002323      -0.016349       0.027004      -0.017677       0.002833       0.014844              1.634618       1.341547       0.174933      -0.215975       1.872697      -0.277635       1.689609          -0.000001
           30              H      13.118874      12.513387      15.198941       0.128711       1.109453 0.79377207E+01  0.76212180E+02                                 1.648773                            1.555855      -0.829394       2.492780                    0.999335       3.127802       8.104216       0.557833       1.143599      -0.744090       0.011722      -0.000446      -0.034897       0.036816       0.002207      -0.011015      -0.001804      -0.016099       0.029345      -0.017495       0.002710       0.014785              1.674449       1.365433      -0.052231      -0.276809       1.644899       0.180327       2.013016          -0.000001
           31              H      12.964088      14.709224      15.923130       0.129629       1.152245 0.81193327E+01  0.79569918E+02                                 1.794214                            1.649431      -0.887843       2.472185                    0.998951       3.310777       9.097046       0.497392       1.256548      -0.716069       0.011993       0.031691      -0.027513       0.043648       0.007919      -0.009103      -0.005461      -0.013382       0.015617      -0.015070      -0.000841       0.015911              1.900653       1.466895       0.195661      -0.176818       2.441546      -0.520458       1.793517           0.000000
           32              H      11.574049      13.343465      19.458345       0.106729       1.108375 0.80385015E+01  0.79382378E+02                                 1.796482                            1.675935      -1.113267       2.349501                    0.996735       3.644293      10.390549       0.473355       1.310299      -0.701456      -0.013215       0.007428       0.045860       0.048300      -0.004857      -0.003678       0.002595       0.002083       0.033730      -0.010593      -0.002159       0.012752              1.854354       1.485495      -0.025337      -0.354839       1.743108       0.109670       2.334457           0.000000
           33              H      10.730313       1.056187      14.790598       0.037531       1.590995 0.12356518E+02  0.13291953E+03                                 2.126326                            1.967002      -0.877728       2.433257                    0.998569       3.720442      10.304827       0.484919       1.174207      -0.736959      -0.035553      -0.044323       0.024881       0.062029       0.008579      -0.005904      -0.000493      -0.006764      -0.021654      -0.011432      -0.002106       0.013539              2.187406       2.118684       0.536458      -0.276201       2.442522      -0.461445       2.001014          -0.000000
           34              H       3.655682       7.677083       6.477091       0.106819       1.236316 0.88669864E+01  0.88973861E+02                                 1.866583                            1.710176      -1.300531       2.256437                    0.995523       3.635441      10.160687       0.493495       1.236907      -0.717747       0.019007       0.028566       0.030509       0.045914       0.004030       0.003172       0.008487      -0.000255      -0.006149      -0.009087      -0.001747       0.010834              1.947069       1.521792       0.260998       0.316445       2.181451       0.362571       2.137964           0.000000
           35              H       2.015253       7.032141       2.876451       0.120446       1.176114 0.83787039E+01  0.81419624E+02                                 1.702890                            1.588031      -0.893678       2.455935                    0.998960       3.194305       8.286058       0.558447       1.128683      -0.747648      -0.016226       0.013164      -0.037852       0.043236       0.000547       0.011275       0.001459      -0.000855       0.036628      -0.011824      -0.005778       0.017603              1.764061       1.433809      -0.108079       0.309779       1.720575      -0.382767       2.137799          -0.000001
           36              H       1.957588       4.736149       3.350219       0.133591       1.083008 0.76051618E+01  0.72037309E+02                                 1.601768                            1.506339      -0.837414       2.490941                    0.999424       3.070850       7.830040       0.577948       1.118841      -0.750299      -0.013244      -0.020397      -0.029606       0.038314       0.003140       0.011295       0.002323      -0.016349       0.027003      -0.017677       0.002833       0.014843              1.634628       1.341554       0.174935       0.215975       1.872713       0.277637       1.689617          -0.000001
           37              H       2.056226       2.661713       3.918741       0.128712       1.109457 0.79377525E+01  0.76212563E+02                                 1.648777                            1.555858      -0.829398       2.492778                    0.999335       3.127807       8.104234       0.557832       1.143598      -0.744090      -0.011722       0.000447      -0.034897       0.036816       0.002207       0.011015       0.001804      -0.016099       0.029345      -0.017495       0.002710       0.014785              1.674454       1.365435      -0.052232       0.276810       1.644904      -0.180331       2.013023          -0.000001
           38              H       2.211012       0.465876       4.642930       0.129628       1.152250 0.81193824E+01  0.79570510E+02                                 1.794217                            1.649434      -0.887849       2.472181                    0.998951       3.310788       9.097076       0.497392       1.256545      -0.716070      -0.011993      -0.031691      -0.027513       0.043647       0.007919       0.009103       0.005461      -0.013382       0.015617      -0.015070      -0.000840       0.015911              1.900656       1.466897       0.195661       0.176818       2.441551       0.520458       1.793520           0.000000
           39              H       3.601051       1.831635       8.178145       0.106725       1.108384 0.80385620E+01  0.79383066E+02                                 1.796486                            1.675936      -1.113255       2.349505                    0.996735       3.644302      10.390555       0.473357       1.310291      -0.701458       0.013216      -0.007425       0.045858       0.048298      -0.004856       0.003679      -0.002596       0.002078       0.033727      -0.010592      -0.002160       0.012752              1.854360       1.485497      -0.025336       0.354843       1.743111      -0.109667       2.334472           0.000000
           40              H       4.444787      14.118913       3.510398       0.037533       1.590971 0.12356255E+02  0.13291596E+03                                 2.126302                            1.966979      -0.877714       2.433265                    0.998569       3.720412      10.304705       0.484922       1.174204      -0.736960       0.035553       0.044324       0.024880       0.062030       0.008580       0.005904       0.000493      -0.006766      -0.021655      -0.011433      -0.002107       0.013539              2.187382       2.118661       0.536453       0.276193       2.442498       0.461434       2.000987          -0.000000
           41              H       7.677083       3.655682      16.083309       0.106818       1.236318 0.88670283E+01  0.88974342E+02                                 1.866581                            1.710177      -1.300519       2.256441                    0.995523       3.635446      10.160688       0.493497       1.236902      -0.717749       0.028568       0.019007      -0.030509       0.045915       0.004030      -0.008487      -0.003172       0.000255      -0.006150      -0.009087      -0.001747       0.010834              1.947065       2.181454       0.260997      -0.362566       1.521790      -0.316441       2.137952           0.000000
           42              H       7.032141       2.015253      19.683949       0.120447       1.176122 0.83787727E+01  0.81420456E+02                                 1.702897                            1.588037      -0.893693       2.455928                    0.998960       3.194312       8.286083       0.558446       1.128683      -0.747648       0.013164      -0.016226       0.037852       0.043235       0.000547      -0.001460      -0.011275       0.000853       0.036629      -0.011824      -0.005779       0.017603              1.764070       1.720580      -0.108081       0.382772       1.433816      -0.309783       2.137815          -0.000001
           43              H       4.736149       1.957588      19.210181       0.133593       1.082988 0.76049813E+01  0.72035130E+02                                 1.601745                            1.506319      -0.837402       2.490950                    0.999424       3.070816       7.829913       0.577954       1.118837      -0.750300      -0.020397      -0.013245       0.029606       0.038314       0.003140      -0.002323      -0.011295       0.016349       0.027004      -0.017677       0.002833       0.014844              1.634604       1.872680       0.174931      -0.277632       1.341538      -0.215972       1.689595          -0.000001
           44              H       2.661713       2.056226      18.641659       0.128713       1.109442 0.79376140E+01  0.76210872E+02                                 1.648760                            1.555843      -0.829385       2.492786                    0.999335       3.127782       8.104140       0.557836       1.143596      -0.744090       0.000446      -0.011722       0.034897       0.036816       0.002207      -0.001804      -0.011015       0.016099       0.029346      -0.017495       0.002709       0.014786              1.674435       1.644884      -0.052230       0.180325       1.365423      -0.276806       2.012999          -0.000001
           45              H       0.465876       2.211012      17.917470       0.129630       1.152239 0.81192845E+01  0.79569320E+02                                 1.794208                            1.649426      -0.887840       2.472187                    0.998951       3.310765       9.097003       0.497393       1.256548      -0.716069      -0.031691      -0.011993       0.027513       0.043648       0.007919      -0.005461      -0.009103       0.013381       0.015616      -0.015070      -0.000841       0.015911              1.900646       2.441535       0.195660      -0.520456       1.466891      -0.176817       1.793511           0.000000
           46              H       1.831635       3.601051      14.382255       0.106728       1.108380 0.80385524E+01  0.79382989E+02                                 1.796486                            1.675938      -1.113268       2.349499                    0.996735       3.644303      10.390577       0.473355       1.310296      -0.701457      -0.007428       0.013216      -0.045859       0.048300      -0.004857       0.002595      -0.003678      -0.002083       0.033730      -0.010593      -0.002159       0.012752              1.854357       1.743112      -0.025337       0.109670       1.485498      -0.354840       2.334462           0.000000
           47              H      14.118913       4.444787      19.050002       0.037531       1.590991 0.12356473E+02  0.13291891E+03                                 2.126320                            1.966996      -0.877725       2.433258                    0.998569       3.720438      10.304803       0.484920       1.174205      -0.736960       0.044323       0.035553      -0.024880       0.062029       0.008579      -0.000493      -0.005904       0.006764      -0.021653      -0.011432      -0.002106       0.013539              2.187400       2.442514       0.536456      -0.461443       2.118678      -0.276200       2.001008          -0.000000
           48              H       7.498017      11.519418       4.803109       0.106820       1.236314 0.88669896E+01  0.88973864E+02                                 1.866577                            1.710174      -1.300521       2.256441                    0.995523       3.635439      10.160666       0.493497       1.236902      -0.717748      -0.028568      -0.019007      -0.030509       0.045915       0.004030       0.008487       0.003172       0.000255      -0.006151      -0.009088      -0.001747       0.010834              1.947062       2.181450       0.260996       0.362565       1.521787       0.316440       2.137949           0.000000
           49              H       8.142959      13.159847       8.403749       0.120446       1.176131 0.83788491E+01  0.81421398E+02                                 1.702907                            1.588044      -0.893699       2.455924                    0.998960       3.194326       8.286134       0.558444       1.128684      -0.747648      -0.013164       0.016226       0.037851       0.043235       0.000547       0.001460       0.011275       0.000853       0.036629      -0.011824      -0.005779       0.017603              1.764080       1.720590      -0.108082      -0.382776       1.433823       0.309785       2.137828          -0.000001
           50              H      10.438951      13.217512       7.929981       0.133592       1.082996 0.76050564E+01  0.72036043E+02                                 1.601755                            1.506328      -0.837407       2.490946                    0.999424       3.070830       7.829968       0.577951       1.118840      -0.750299       0.020397       0.013245       0.029606       0.038314       0.003140       0.002323       0.011295       0.016349       0.027004      -0.017677       0.002833       0.014844              1.634615       1.872693       0.174932       0.277634       1.341545       0.215974       1.689606          -0.000001
           51              H      12.513387      13.118874       7.361459       0.128712       1.109449 0.79376788E+01  0.76211667E+02                                 1.648768                            1.555850      -0.829391       2.492782                    0.999335       3.127794       8.104186       0.557834       1.143598      -0.744090      -0.000447       0.011722       0.034897       0.036816       0.002207       0.001804       0.011015       0.016099       0.029346      -0.017495       0.002710       0.014785              1.674444       1.644893      -0.052231      -0.180326       1.365429       0.276808       2.013010          -0.000001
           52              H      14.709224      12.964088       6.637270       0.129630       1.152238 0.81192816E+01  0.79569287E+02                                 1.794207                            1.649425      -0.887834       2.472190                    0.998951       3.310766       9.097007       0.497392       1.256548      -0.716069       0.031691       0.011993       0.027513       0.043648       0.007919       0.005461       0.009103       0.013382       0.015616      -0.015070      -0.000841       0.015911              1.900646       2.441536       0.195659       0.520455       1.466891       0.176817       1.793511           0.000000
           53              H      13.343465      11.574049       3.102055       0.106731       1.108361 0.80383728E+01  0.79380770E+02                                 1.796466                            1.675921      -1.113255       2.349509                    0.996735       3.644261      10.390427       0.473357       1.310298      -0.701456       0.007428      -0.013216      -0.045860       0.048301      -0.004857      -0.002596       0.003678      -0.002083       0.033729      -0.010593      -0.002159       0.012752              1.854338       1.743093      -0.025336      -0.109668       1.485483       0.354835       2.334436           0.000000
           54              H       1.056187      10.730313       7.769802       0.037531       1.590988 0.12356454E+02  0.13291866E+03                                 2.126318                            1.966995      -0.877721       2.433260                    0.998569       3.720434      10.304791       0.484920       1.174205      -0.736960      -0.044323      -0.035553      -0.024881       0.062029       0.008579       0.000493       0.005904       0.006764      -0.021653      -0.011432      -0.002106       0.013539              2.187398       2.442510       0.536454       0.461442       2.118676       0.276200       2.001007          -0.000000
           55              H      11.243232      15.085567      21.723409       0.106819       1.236316 0.88670028E+01  0.88974028E+02                                 1.866579                            1.710175      -1.300517       2.256442                    0.995523       3.635441      10.160673       0.493497       1.236903      -0.717748       0.019007      -0.028568      -0.030509       0.045915      -0.004031      -0.003172       0.008487      -0.000255      -0.006150      -0.009088      -0.001747       0.010834              1.947063       1.521788      -0.260996      -0.316440       2.181451       0.362566       2.137950           0.000000
           56              H       9.602803       0.555409       2.763649       0.120446       1.176131 0.83788566E+01  0.81421488E+02                                 1.702907                            1.588045      -0.893701       2.455923                    0.998960       3.194327       8.286137       0.558444       1.128683      -0.747648      -0.016226      -0.013164       0.037851       0.043235      -0.000547      -0.011275       0.001460      -0.000853       0.036629      -0.011824      -0.005779       0.017603              1.764081       1.433823       0.108082      -0.309785       1.720591      -0.382776       2.137829          -0.000001
           57              H       9.545138       2.851401       2.289881       0.133593       1.082994 0.76050438E+01  0.72035886E+02                                 1.601753                            1.506326      -0.837407       2.490946                    0.999424       3.070828       7.829958       0.577952       1.118838      -0.750300      -0.013245       0.020397       0.029606       0.038314      -0.003140      -0.011295       0.002323      -0.016349       0.027004      -0.017677       0.002833       0.014844              1.634612       1.341543      -0.174932      -0.215973       1.872690       0.277634       1.689603          -0.000001
           58              H       9.643776       4.925837       1.721359       0.128712       1.109449 0.79376833E+01  0.76211718E+02                                 1.648768                            1.555850      -0.829391       2.492782                    0.999335       3.127795       8.104188       0.557834       1.143597      -0.744090      -0.011722      -0.000446       0.034897       0.036816      -0.002207      -0.011015       0.001804      -0.016099       0.029345      -0.017495       0.002709       0.014785              1.674444       1.365429       0.052231      -0.276808       1.644893      -0.180326       2.013011          -0.000001
           59              H       9.798562       7.121674       0.997170       0.129630       1.152241 0.81192992E+01  0.79569512E+02                                 1.794210                            1.649428      -0.887840       2.472187                    0.998951       3.310770       9.097024       0.497392       1.256549      -0.716069      -0.011993       0.031691       0.027513       0.043648      -0.007919      -0.009103       0.005461      -0.013382       0.015617      -0.015070      -0.000841       0.015911              1.900649       1.466893      -0.195660      -0.176817       2.441540       0.520457       1.793514           0.000000
           60              H      11.188601       5.755915      20.022355       0.106728       1.108377 0.80385246E+01  0.79382660E+02                                 1.796484                            1.675937      -1.113269       2.349499                    0.996735       3.644298      10.390565       0.473355       1.310298      -0.701456       0.013216       0.007428      -0.045859       0.048300       0.004857      -0.003678      -0.002595       0.002083       0.033730      -0.010593      -0.002159       0.012752              1.854356       1.485497       0.025337      -0.354840       1.743110      -0.109671       2.334461           0.000000
           61              H      12.032337       8.643737       2.129702       0.037532       1.590992 0.12356486E+02  0.13291911E+03                                 2.126323                            1.966999      -0.877727       2.433258                    0.998569       3.720438      10.304814       0.484919       1.174207      -0.736959       0.035553      -0.044323      -0.024881       0.062029      -0.008579      -0.005904       0.000493      -0.006763      -0.021654      -0.011432      -0.002106       0.013539              2.187404       2.118681      -0.536456      -0.276201       2.442517       0.461444       2.001013          -0.000000
           62              H       3.931868       0.089533      10.443209       0.106819       1.236317 0.88670151E+01  0.88974178E+02                                 1.866579                            1.710175      -1.300522       2.256440                    0.995523       3.635444      10.160681       0.493497       1.236902      -0.717749      -0.019007       0.028568      -0.030509       0.045915      -0.004030       0.003172      -0.008487      -0.000255      -0.006150      -0.009087      -0.001747       0.010834              1.947064       1.521788      -0.260997       0.316441       2.181452      -0.362566       2.137951           0.000000
           63              H       5.572297      14.619691      14.043849       0.120447       1.176121 0.83787663E+01  0.81420380E+02                                 1.702897                            1.588036      -0.893691       2.455929                    0.998960       3.194311       8.286080       0.558446       1.128683      -0.747648       0.016226       0.013164       0.037852       0.043235      -0.000547       0.011275      -0.001460      -0.000853       0.036629      -0.011824      -0.005779       0.017603              1.764069       1.433815       0.108081       0.309783       1.720579       0.382772       2.137814          -0.000001
           64              H       5.629962      12.323699      13.570081       0.133593       1.082989 0.76049924E+01  0.72035270E+02                                 1.601747                            1.506321      -0.837401       2.490950                    0.999424       3.070818       7.829923       0.577953       1.118838      -0.750300       0.013245      -0.020397       0.029606       0.038314      -0.003140       0.011295      -0.002323      -0.016349       0.027004      -0.017677       0.002833       0.014844              1.634606       1.341539      -0.174931       0.215973       1.872682      -0.277633       1.689597          -0.000001
           65              H       5.531324      10.249263      13.001559       0.128713       1.109441 0.79376110E+01  0.76210844E+02                                 1.648760                            1.555843      -0.829386       2.492786                    0.999335       3.127781       8.104140       0.557835       1.143597      -0.744090       0.011722       0.000447       0.034898       0.036816      -0.002207       0.011015      -0.001804      -0.016099       0.029346      -0.017495       0.002709       0.014786              1.674436       1.365423       0.052230       0.276806       1.644885       0.180325       2.012999          -0.000001
           66              H       5.376538       8.053426      12.277370       0.129630       1.152237 0.81192669E+01  0.79569097E+02                                 1.794205                            1.649423      -0.887834       2.472190                    0.998951       3.310761       9.096987       0.497393       1.256547      -0.716069       0.011993      -0.031691       0.027513       0.043648      -0.007919       0.009103      -0.005461      -0.013382       0.015616      -0.015070      -0.000840       0.015911              1.900643       1.466889      -0.195659       0.176816       2.441531      -0.520454       1.793508           0.000000
           67              H       3.986499       9.419185       8.742155       0.106730       1.108363 0.80383941E+01  0.79381024E+02                                 1.796468                            1.675922      -1.113254       2.349508                    0.996735       3.644265      10.390438       0.473357       1.310297      -0.701457      -0.013215      -0.007428      -0.045860       0.048301       0.004857       0.003678       0.002596       0.002083       0.033730      -0.010593      -0.002159       0.012752              1.854339       1.485485       0.025336       0.354835       1.743095       0.109667       2.334437           0.000000
           68              H       3.142763       6.531363      13.409902       0.037531       1.590987 0.12356442E+02  0.13291847E+03                                 2.126316                            1.966993      -0.877719       2.433261                    0.998569       3.720433      10.304781       0.484921       1.174204      -0.736960      -0.035553       0.044323      -0.024880       0.062029      -0.008579       0.005904      -0.000493      -0.006764      -0.021652      -0.011432      -0.002106       0.013538              2.187395       2.118673      -0.536454       0.276199       2.442508      -0.461441       2.001004          -0.000000
           69              C       0.508366      10.885099       0.189507       0.101621      30.227352 0.31545228E+03  0.68626466E+04                                 8.526806                            5.983218       0.148736       2.070414                    0.999688      25.548074      71.256610       0.661578       0.425566      -1.055679       0.053028      -0.000534      -0.000100       0.053031       0.004712      -0.024582      -0.041257      -0.104432      -0.087848      -0.063258      -0.020304       0.083562             10.951963      17.061257      -0.433827       3.756320       5.053231       1.759821      10.741401           0.000001
           70              C      -0.016693      10.435916      21.549694      -0.064925      40.807406 0.43259511E+03  0.10037853E+05                                10.190810                            6.828308       0.098868       2.035392                    0.999345      26.989514      74.153304       0.653087       0.404181      -1.084964       0.027560      -0.007408      -0.006087       0.029180       0.008750      -0.005473      -0.002809      -0.044174       0.015611      -0.027094       0.005062       0.022032             14.023158      24.452141      -0.847831       4.795738       5.945978       1.829039      11.671355           0.000001
           71              C       0.875603       9.926033      20.631486      -0.036769      31.715219 0.38047893E+03  0.86316921E+04                                 8.687051                            6.486663       0.074561       2.009919                    0.999632      27.658961      77.519357       0.651025       0.414709      -1.067775       0.015823       0.002709       0.012448       0.020314       0.009516      -0.001013      -0.007891      -0.050952       0.013018      -0.029370       0.001645       0.027726             10.435876      16.619735      -0.690765       2.076160       5.291603       1.765387       9.396290          -0.000001
           72              C       2.230740       9.875955      20.908979      -0.170511      35.135259 0.41664144E+03  0.96462428E+04                                 9.206098                            6.728251       0.258446       2.056864                    0.999771      28.890216      81.167799       0.649288       0.407449      -1.075041      -0.025583      -0.000365      -0.017693       0.031107      -0.004707      -0.018719       0.009153      -0.012952       0.023488      -0.022132      -0.002232       0.024364             11.241008      17.300124      -0.064188       3.380865       5.483396       2.028117      10.939505          -0.000002
           73              C       2.655643      10.326656      22.152057       0.175621      37.300863 0.37194144E+03  0.83895041E+04                                 9.913556                            6.534139      -0.073677       1.998003                    0.999347      25.495174      71.228069       0.630828       0.430461      -1.057966      -0.044525       0.021196       0.027513       0.056468       0.004710      -0.008742      -0.021349      -0.027342      -0.046369      -0.027024      -0.005795       0.032819             13.695539      23.598837      -0.140257       4.222777       5.740917       2.011154      11.746863          -0.000000
           74              C       4.076032      10.325138      -0.022560       0.161246      38.074968 0.37985489E+03  0.86112021E+04                                10.033545                            6.592722      -0.062703       1.999364                    0.999380      25.705880      71.942652       0.629676       0.429085      -1.059061       0.023608       0.018718       0.040962       0.050849       0.009126       0.011782      -0.013575      -0.039342      -0.011024      -0.028891       0.001125       0.027765             13.927626      25.325615      -0.537213       1.458827       5.701337       1.805742      10.755926          -0.000000
           75              C       5.112491       9.960936      21.714385      -0.160627      35.276039 0.40565987E+03  0.93511499E+04                                 9.285472                            6.664712       0.257295       2.059069                    0.999786      28.780799      81.298021       0.647100       0.410612      -1.070478       0.033248       0.008864       0.003655       0.034603       0.003489      -0.003314       0.006497      -0.037368       0.062000      -0.029649       0.006134       0.023514             11.588061      20.176291      -0.547459      -0.129974       5.378272       1.693375       9.209621          -0.000002
           76              C       6.408445      10.048951      22.138521      -0.039025      32.069821 0.38692008E+03  0.88325639E+04                                 8.819386                            6.570857       0.134491       2.032082                    0.999696      27.738330      78.500265       0.641190       0.418460      -1.063223      -0.019591       0.012416       0.000437       0.023198      -0.005490      -0.010637      -0.011348      -0.048318      -0.016186      -0.028621      -0.001913       0.030534             10.691305      17.736750       0.051141       0.553864       5.268848       1.792990       9.068318          -0.000000
           77              C       6.670974      10.510274       0.864063      -0.061160      39.937085 0.44069750E+03  0.10278459E+05                                10.050647                            6.897603       0.075381       2.024931                    0.999301      27.166995      74.952894       0.648682       0.404843      -1.083987      -0.022689      -0.004808      -0.019949       0.030592      -0.005140      -0.006971      -0.019346      -0.035534       0.025541      -0.026232      -0.004298       0.030530             13.482629      24.320522       1.065167       0.328375       5.918066       2.054117      10.209299           0.000000
           78              C       5.584437      10.880547       1.655933       0.091022      30.220251 0.33803401E+03  0.74862406E+04                                 8.561745                            6.216284       0.158632       2.068944                    0.999670      26.062974      73.475667       0.645164       0.428679      -1.053178      -0.048605      -0.002786      -0.022524       0.053642       0.015831       0.006922      -0.034657      -0.104152       0.002608      -0.057789      -0.012427       0.070216             10.747448      18.009573      -0.235296      -0.811697       5.027329       1.703126       9.205441           0.000001
           79              C      13.677318      10.551247      21.269043       0.607570      24.763887 0.24456731E+03  0.50246736E+04                                 7.813032                            5.531311       0.068683       2.085359                    0.999567      21.907968      60.637736       0.635488       0.469125      -1.023685      -0.057181       0.004030      -0.016585       0.059674       0.015051      -0.005457      -0.049258      -0.136543      -0.082460      -0.056168      -0.046375       0.102543              9.939599      15.441526      -0.676768       1.936170       4.937593       1.574425       9.439679           0.000000
           80              C       8.083776      10.801636       1.303991       0.596358      25.101162 0.25088421E+03  0.51858332E+04                                 7.852912                            5.587347       0.056267       2.076901                    0.999592      22.127785      61.370876       0.635026       0.466626      -1.025366       0.058900       0.013586       0.013800       0.062002      -0.043243       0.002330      -0.003111      -0.147679      -0.144125      -0.061700      -0.047973       0.109673              9.812957      14.689422       1.529100       0.269956       4.566368       0.716855      10.183080           0.000000
           81              C       9.287161      11.467823      20.017843       0.483069      18.752864 0.23272503E+03  0.47575636E+04                                 6.414559                            5.341549       0.153166       2.092868                    0.999437      23.374989      66.119441       0.651691       0.459751      -1.021261       0.055425      -0.026840       0.002866       0.061648       0.045194      -0.046089      -0.076347      -0.101489      -0.099865      -0.085809      -0.045861       0.131670              6.807895       7.952200      -1.306895       0.447957       5.187403       1.199805       7.284083           0.000000
           82              C      14.666734       4.290001      11.469707       0.101630      30.227186 0.31544760E+03  0.68625143E+04                                 8.526772                            5.983169       0.148672       2.070396                    0.999688      25.547793      71.255502       0.661582       0.425566      -1.055680      -0.053033       0.000535      -0.000099       0.053036       0.004711       0.024576       0.041255      -0.104407      -0.087852      -0.063247      -0.020303       0.083550             10.951990      17.061340      -0.433749      -3.756562       5.053206      -1.759809      10.741423           0.000001
           83              C       0.016693       4.739184      10.269494      -0.064928      40.807367 0.43259212E+03  0.10037758E+05                                10.190783                            6.828270       0.098894       2.035401                    0.999345      26.989415      74.152735       0.653091       0.404179      -1.084966      -0.027556       0.007408      -0.006089       0.029177       0.008749       0.005476       0.002809      -0.044178       0.015616      -0.027097       0.005064       0.022033             14.023181      24.452199      -0.847769      -4.795869       5.945967      -1.829038      11.671375           0.000001
           84              C      14.299497       5.249067       9.351286      -0.036761      31.714695 0.38047144E+03  0.86314696E+04                                 8.686934                            6.486586       0.074603       2.009937                    0.999632      27.658615      77.517857       0.651031       0.414707      -1.067777      -0.015822      -0.002710       0.012445       0.020312       0.009516       0.001014       0.007896      -0.050956       0.013009      -0.029370       0.001639       0.027731             10.435734      16.619466      -0.690741      -2.076133       5.291543      -1.765368       9.396192          -0.000001
           85              C      12.944360       5.299145       9.628779      -0.170507      35.134875 0.41663526E+03  0.96460561E+04                                 9.206015                            6.728193       0.258458       2.056871                    0.999771      28.889959      81.166678       0.649292       0.407448      -1.075042       0.025580       0.000366      -0.017697       0.031107      -0.004705       0.018715      -0.009149      -0.012954       0.023482      -0.022129      -0.002229       0.024358             11.240904      17.299844      -0.064172      -3.380828       5.483365      -2.028131      10.939502          -0.000002
           86              C      12.519458       4.848444      10.871857       0.175617      37.300702 0.37194173E+03  0.83895047E+04                                 9.913492                            6.534120      -0.073614       1.998020                    0.999346      25.495159      71.227788       0.630833       0.430458      -1.057969       0.044528      -0.021193       0.027509       0.056468       0.004702       0.008753       0.021347      -0.027328      -0.046363      -0.027028      -0.005782       0.032811             13.695393      23.598266      -0.140256      -4.222636       5.740905      -2.011235      11.747007          -0.000000
           87              C      11.099068       4.849962      11.257640       0.161213      38.075531 0.37986466E+03  0.86114694E+04                                10.033591                            6.592777      -0.062375       1.999463                    0.999379      25.706194      71.943462       0.629678       0.429081      -1.059064      -0.023610      -0.018709       0.040945       0.050833       0.009129      -0.011786       0.013571      -0.039330      -0.011003      -0.028892       0.001136       0.027756             13.927650      25.325616      -0.537290      -1.458545       5.701367      -1.805775      10.755965          -0.000000
           88              C      10.062609       5.214164      10.434185      -0.160622      35.275903 0.40565786E+03  0.93510912E+04                                 9.285450                            6.664700       0.257300       2.059071                    0.999786      28.780706      81.297676       0.647100       0.410613      -1.070478      -0.033248      -0.008862       0.003652       0.034602       0.003490       0.003314      -0.006492      -0.037369       0.061983      -0.029646       0.006140       0.023507             11.588026      20.176230      -0.547483       0.130051       5.378265      -1.693369       9.209584          -0.000002
           89              C       8.766655       5.126149      10.858321      -0.039022      32.069628 0.38691761E+03  0.88324912E+04                                 8.819347                            6.570836       0.134500       2.032087                    0.999696      27.738216      78.499807       0.641191       0.418460      -1.063224       0.019590      -0.012415       0.000436       0.023197      -0.005489       0.010634       0.011350      -0.048326      -0.016187      -0.028620      -0.001918       0.030539             10.691246      17.736660       0.051126      -0.553828       5.268827      -1.792976       9.068253          -0.000000
           90              C       8.504126       4.664826      12.144263      -0.061156      39.936830 0.44069426E+03  0.10278362E+05                                10.050599                            6.897576       0.075393       2.024935                    0.999301      27.166900      74.952508       0.648683       0.404843      -1.083988       0.022686       0.004809      -0.019947       0.030588      -0.005140       0.006972       0.019348      -0.035550       0.025551      -0.026240      -0.004297       0.030536             13.482561      24.320427       1.065143      -0.328343       5.918042      -2.054097      10.209215           0.000000
           91              C       9.590663       4.294553      12.936133       0.091003      30.220863 0.33804071E+03  0.74864212E+04                                 8.561839                            6.216333       0.158661       2.068949                    0.999670      26.063173      73.476224       0.645164       0.428678      -1.053180       0.048588       0.002787      -0.022520       0.053626       0.015834      -0.006930       0.034656      -0.104150       0.002612      -0.057793      -0.012421       0.070214             10.747596      18.009982      -0.235306       0.811691       5.027375      -1.703116       9.205429           0.000001
           92              C       1.497782       4.623853       9.988843       0.607566      24.763742 0.24456655E+03  0.50246515E+04                                 7.813000                            5.531298       0.068783       2.085393                    0.999567      21.907879      60.637349       0.635490       0.469125      -1.023686       0.057180      -0.004032      -0.016586       0.059673       0.015050       0.005455       0.049260      -0.136539      -0.082455      -0.056167      -0.046375       0.102542              9.939583      15.441615      -0.676719      -1.936293       4.937563      -1.574401       9.439571           0.000000
           93              C       7.091324       4.373464      12.584191       0.596358      25.101105 0.25088360E+03  0.51858160E+04                                 7.852895                            5.587337       0.056276       2.076904                    0.999592      22.127742      61.370680       0.635027       0.466626      -1.025367      -0.058899      -0.013587       0.013799       0.062001      -0.043242      -0.002329       0.003111      -0.147678      -0.144129      -0.061699      -0.047975       0.109673              9.812931      14.689397       1.529089      -0.269938       4.566356      -0.716851      10.183039           0.000000
           94              C       5.887939       3.707277       8.737643       0.483063      18.752963 0.23272585E+03  0.47575817E+04                                 6.414582                            5.341560       0.153248       2.092898                    0.999437      23.374933      66.119175       0.651691       0.459751      -1.021262      -0.055427       0.026833       0.002866       0.061648       0.045195       0.046093       0.076348      -0.101484      -0.099858      -0.085810      -0.045861       0.131671              6.807930       7.952330      -1.306951      -0.448026       5.187418      -1.199745       7.284041           0.000000
           95              C      11.877551       8.095916      17.109807       0.101629      30.227231 0.31544820E+03  0.68625318E+04                                 8.526784                            5.983176       0.148667       2.070394                    0.999688      25.547825      71.255654       0.661581       0.425566      -1.055680       0.000536       0.053033      -0.000099       0.053036      -0.004711       0.041255      -0.024576       0.104408      -0.087853      -0.063247      -0.020303       0.083550             10.951998       5.053212       0.433753      -1.759816      17.061328       3.756558      10.741453           0.000001
           96              C      12.326734       7.570857      15.909594      -0.064926      40.807385 0.43259327E+03  0.10037795E+05                                10.190799                            6.828289       0.098880       2.035397                    0.999345      26.989446      74.152967       0.653089       0.404180      -1.084965       0.007409       0.027556      -0.006089       0.029177      -0.008750       0.002809      -0.005476       0.044180       0.015615      -0.027098       0.005063       0.022035             14.023173       5.945978       0.847785      -1.829052      24.452112       4.795858      11.671429           0.000001
           97              C      12.836617       8.463153      14.991386      -0.036764      31.714929 0.38047491E+03  0.86315738E+04                                 8.686988                            6.486623       0.074578       2.009927                    0.999632      27.658786      77.518622       0.651028       0.414708      -1.067776      -0.002708       0.015822       0.012446       0.020312      -0.009516       0.007895      -0.001015       0.050955       0.013007      -0.029370       0.001639       0.027730             10.435788       5.291573       0.690739      -1.765388      16.619525       2.076171       9.396267          -0.000001
           98              C      12.886695       9.818290      15.268879      -0.170509      35.135053 0.41663762E+03  0.96461272E+04                                 9.206052                            6.728215       0.258453       2.056868                    0.999771      28.890055      81.167096       0.649291       0.407448      -1.075042       0.000367      -0.025580      -0.017696       0.031107       0.004705      -0.009149      -0.018716       0.012953       0.023482      -0.022130      -0.002229       0.024359             11.240945       5.483381       0.064168      -2.028138      17.299915       3.380863      10.939539          -0.000002
           99              C      12.435994      10.243193      16.511957       0.175617      37.300764 0.37194216E+03  0.83895174E+04                                 9.913505                            6.534124      -0.073615       1.998019                    0.999346      25.495177      71.227869       0.630832       0.430458      -1.057969      -0.021192      -0.044528       0.027509       0.056468      -0.004702       0.021347      -0.008753       0.027327      -0.046363      -0.027028      -0.005782       0.032810             13.695405       5.740908       0.140251      -2.011238      23.598290       4.222656      11.747019          -0.000000
          100              C      12.437512      11.663582      16.897740       0.161213      38.075557 0.37986467E+03  0.86114707E+04                                10.033599                            6.592778      -0.062377       1.999462                    0.999379      25.706203      71.943519       0.629678       0.429081      -1.059064      -0.018708       0.023610       0.040945       0.050833      -0.009129       0.013571       0.011786       0.039331      -0.011004      -0.028892       0.001136       0.027756             13.927656       5.701369       0.537288      -1.805778      25.325628       1.458554      10.755972          -0.000000
          101              C      12.801714      12.700041      16.074285      -0.160624      35.276021 0.40565934E+03  0.93511355E+04                                 9.285474                            6.664714       0.257295       2.059069                    0.999786      28.780772      81.297956       0.647099       0.410613      -1.070478      -0.008862       0.033247       0.003653       0.034601      -0.003490      -0.006493      -0.003314       0.037368       0.061983      -0.029646       0.006139       0.023507             11.588054       5.378276       0.547482      -1.693373      20.176283      -0.130050       9.209603          -0.000002
          102              C      12.713699      13.995995      16.498421      -0.039023      32.069686 0.38691831E+03  0.88325122E+04                                 8.819361                            6.570843       0.134499       2.032086                    0.999696      27.738245      78.499944       0.641190       0.418460      -1.063224      -0.012415      -0.019589       0.000436       0.023196       0.005489       0.011350      -0.010634       0.048325      -0.016189      -0.028620      -0.001918       0.030538             10.691263       5.268834      -0.051130      -1.792979      17.736686       0.553828       9.068268          -0.000000
          103              C      12.252376      14.258524      17.784363      -0.061156      39.936849 0.44069438E+03  0.10278366E+05                                10.050604                            6.897577       0.075392       2.024935                    0.999301      27.166904      74.952535       0.648683       0.404843      -1.083988       0.004809      -0.022686      -0.019947       0.030588       0.005140       0.019348      -0.006972       0.035550       0.025551      -0.026240      -0.004297       0.030536             13.482567       5.918045      -1.065149      -2.054101      24.320429       0.328355      10.209226           0.000000
          104              C      11.882103      13.171987      18.576233       0.091002      30.220870 0.33804084E+03  0.74864250E+04                                 8.561841                            6.216335       0.158660       2.068949                    0.999670      26.063179      73.476253       0.645164       0.428678      -1.053180       0.002788      -0.048589      -0.022520       0.053626      -0.015834       0.034656       0.006930       0.104150       0.002612      -0.057793      -0.012421       0.070214             10.747597       5.027376       0.235304      -1.703117      18.009979      -0.811686       9.205435           0.000001
          105              C      12.211403       6.089768      15.628943       0.607569      24.763887 0.24456716E+03  0.50246690E+04                                 7.813030                            5.531308       0.068688       2.085361                    0.999567      21.907950      60.637646       0.635489       0.469125      -1.023685      -0.004029      -0.057180      -0.016585       0.059673      -0.015050       0.049259      -0.005457       0.136541      -0.082462      -0.056167      -0.046376       0.102543              9.939605       4.937594       0.676755      -1.574428      15.441526       1.936209       9.439694           0.000000
          106              C      11.961014       0.496226      18.224291       0.596358      25.101135 0.25088391E+03  0.51858243E+04                                 7.852903                            5.587342       0.056274       2.076904                    0.999592      22.127755      61.370738       0.635027       0.466626      -1.025367      -0.013586       0.058899       0.013799       0.062001       0.043242       0.003111       0.002330       0.147678      -0.144129      -0.061699      -0.047974       0.109673              9.812945       4.566363      -1.529095      -0.716850      14.689419       0.269949      10.183054           0.000000
          107              C      11.294827       1.699611      14.377743       0.483069      18.752866 0.23272507E+03  0.47575641E+04                                 6.414559                            5.341549       0.153166       2.092868                    0.999437      23.374986      66.119417       0.651692       0.459751      -1.021261       0.026840       0.055425       0.002866       0.061648      -0.045193       0.076347      -0.046089       0.101490      -0.099865      -0.085808      -0.045862       0.131670              6.807894       5.187403       1.306895      -1.199804       7.952200       0.447958       7.284080           0.000000
          108              C       3.297549       7.079184       5.829607       0.101622      30.227309 0.31545169E+03  0.68626295E+04                                 8.526796                            5.983211       0.148740       2.070415                    0.999688      25.548042      71.256461       0.661578       0.425566      -1.055679      -0.000533      -0.053028      -0.000101       0.053031      -0.004712      -0.041257       0.024582       0.104431      -0.087847      -0.063258      -0.020304       0.083562             10.951956       5.053225       0.433822       1.759813      17.061271      -3.756325      10.741372           0.000001
          109              C       2.848366       7.604243       4.629394      -0.064928      40.807389 0.43259396E+03  0.10037815E+05                                10.190795                            6.828290       0.098882       2.035396                    0.999345      26.989483      74.153075       0.653089       0.404180      -1.084966      -0.007406      -0.027560      -0.006087       0.029180      -0.008749      -0.002809       0.005473       0.044172       0.015612      -0.027093       0.005062       0.022031             14.023167       5.945968       0.847816       1.829025      24.452232      -4.795750      11.671302           0.000001
          110              C       2.338483       6.711947       3.711186      -0.036765      31.714985 0.38047547E+03  0.86315881E+04                                 8.686997                            6.486627       0.074586       2.009929                    0.999632      27.658789      77.518593       0.651028       0.414708      -1.067776       0.002711      -0.015823       0.012447       0.020314      -0.009516      -0.007892       0.001012       0.050953       0.013020      -0.029371       0.001645       0.027726             10.435822       5.291573       0.690767       1.765367      16.619678      -2.076122       9.396215          -0.000001
          111              C       2.288405       5.356810       3.988679      -0.170509      35.135079 0.41663905E+03  0.96461706E+04                                 9.206060                            6.728228       0.258451       2.056866                    0.999771      28.890119      81.167376       0.649290       0.407448      -1.075041      -0.000364       0.025583      -0.017694       0.031108       0.004706       0.009152       0.018718       0.012953       0.023488      -0.022132      -0.002232       0.024364             11.240966       5.483380       0.064193       2.028110      17.300052      -3.380830      10.939467          -0.000002
          112              C       2.739106       4.931908       5.231757       0.175622      37.300801 0.37194101E+03  0.83894915E+04                                 9.913544                            6.534135      -0.073676       1.998004                    0.999347      25.495156      71.227987       0.630828       0.430461      -1.057966       0.021196       0.044524       0.027513       0.056468      -0.004710      -0.021349       0.008743       0.027342      -0.046369      -0.027024      -0.005795       0.032819             13.695525       5.740913       0.140262       2.011151      23.598812      -4.222757      11.746851          -0.000000
          113              C       2.737588       3.511518       5.617540       0.161246      38.074942 0.37985488E+03  0.86112010E+04                                10.033538                            6.592721      -0.062701       1.999364                    0.999380      25.705871      71.942597       0.629676       0.429085      -1.059061       0.018719      -0.023608       0.040962       0.050849      -0.009126      -0.013575      -0.011782       0.039342      -0.011024      -0.028891       0.001125       0.027765             13.927620       5.701335       0.537215       1.805739      25.325605      -1.458818      10.755920          -0.000000
          114              C       2.373386       2.475059       4.794085      -0.160625      35.275921 0.40565839E+03  0.93511057E+04                                 9.285448                            6.664698       0.257300       2.059071                    0.999786      28.780733      81.297740       0.647101       0.410612      -1.070479       0.008864      -0.033249       0.003654       0.034604      -0.003489       0.006497       0.003314       0.037369       0.062000      -0.029649       0.006135       0.023514             11.588034       5.378262       0.547460       1.693370      20.176238       0.129976       9.209602          -0.000002
          115              C       2.461401       1.179105       5.218221      -0.039025      32.069763 0.38691939E+03  0.88325429E+04                                 8.819373                            6.570850       0.134492       2.032083                    0.999696      27.738301      78.500129       0.641190       0.418460      -1.063224       0.012417       0.019591       0.000437       0.023198       0.005490      -0.011348       0.010637       0.048320      -0.016185      -0.028621      -0.001913       0.030534             10.691289       5.268841      -0.051137       1.792987      17.736724      -0.553864       9.068303          -0.000000
          116              C       2.922724       0.916576       6.504163      -0.061161      39.937064 0.44069736E+03  0.10278454E+05                                10.050642                            6.897601       0.075382       2.024931                    0.999301      27.166991      74.952864       0.648682       0.404843      -1.083988      -0.004808       0.022689      -0.019949       0.030592       0.005140      -0.019347       0.006971       0.035534       0.025542      -0.026232      -0.004298       0.030530             13.482623       5.918063      -1.065160       2.054114      24.320519      -0.328363      10.209287           0.000000
          117              C       3.292997       2.003113       7.296033       0.091022      30.220244 0.33803388E+03  0.74862369E+04                                 8.561743                            6.216283       0.158632       2.068944                    0.999670      26.062968      73.475639       0.645164       0.428679      -1.053178      -0.002785       0.048605      -0.022524       0.053642      -0.015831      -0.034657      -0.006922       0.104152       0.002608      -0.057789      -0.012427       0.070216             10.747447       5.027328       0.235298       1.703124      18.009577       0.811702       9.205436           0.000001
          118              C       2.963697       9.085332       4.348743       0.607567      24.763743 0.24456670E+03  0.50246562E+04                                 7.813003                            5.531301       0.068777       2.085391                    0.999567      21.907897      60.637440       0.635490       0.469125      -1.023685       0.004033       0.057181      -0.016586       0.059674      -0.015050      -0.049259       0.005455       0.136541      -0.082452      -0.056168      -0.046374       0.102542              9.939578       4.937563       0.676732       1.574398      15.441617      -1.936254       9.439556           0.000000
          119              C       3.214086      14.678874       6.944091       0.596359      25.101130 0.25088389E+03  0.51858246E+04                                 7.852903                            5.587342       0.056269       2.076902                    0.999592      22.127771      61.370817       0.635027       0.466626      -1.025367       0.013587      -0.058900       0.013799       0.062002       0.043243      -0.003111      -0.002329       0.147679      -0.144126      -0.061700      -0.047973       0.109674              9.812943       4.566362      -1.529093       0.716855      14.689401      -0.269946      10.183066           0.000000
          120              C       3.880273      13.475489       3.097543       0.483063      18.752958 0.23272579E+03  0.47575806E+04                                 6.414583                            5.341560       0.153247       2.092898                    0.999437      23.374935      66.119200       0.651691       0.459751      -1.021262      -0.026834      -0.055427       0.002866       0.061647      -0.045196      -0.076348       0.046093       0.101484      -0.099858      -0.085810      -0.045861       0.131671              6.807931       5.187418       1.306951       1.199745       7.952331      -0.448025       7.284044           0.000000
          121              C       7.079184       3.297549      16.730793       0.101628      30.227288 0.31544885E+03  0.68625494E+04                                 8.526792                            5.983181       0.148667       2.070393                    0.999688      25.547861      71.255764       0.661581       0.425566      -1.055680      -0.053033      -0.000535       0.000099       0.053036      -0.004711      -0.024576       0.041255      -0.104407      -0.087854      -0.063247      -0.020302       0.083550             10.952011      17.061356       0.433753       3.756569       5.053216      -1.759816      10.741461           0.000001
          122              C       7.604243       2.848366      17.931006      -0.064924      40.807287 0.43259232E+03  0.10037767E+05                                10.190781                            6.828280       0.098881       2.035398                    0.999345      26.989412      74.152830       0.653089       0.404180      -1.084965      -0.027556      -0.007408       0.006089       0.029177      -0.008750      -0.005476       0.002810      -0.044182       0.015615      -0.027099       0.005063       0.022035             14.023145      24.452055       0.847779       4.795857       5.945968      -1.829047      11.671413           0.000001
          123              C       6.711947       2.338483      18.849214      -0.036761      31.714736 0.38047265E+03  0.86315072E+04                                 8.686949                            6.486602       0.074585       2.009931                    0.999632      27.658678      77.518179       0.651029       0.414708      -1.067776      -0.015822       0.002709      -0.012445       0.020312      -0.009516      -0.001016       0.007895      -0.050957       0.013005      -0.029370       0.001638       0.027732             10.435734      16.619421       0.690736       2.076154       5.291553      -1.765379       9.396227          -0.000001
          124              C       5.356810       2.288405      18.571721      -0.170506      35.134841 0.41663521E+03  0.96460543E+04                                 9.206008                            6.728192       0.258460       2.056871                    0.999771      28.889958      81.166669       0.649292       0.407448      -1.075042       0.025580      -0.000366       0.017697       0.031107       0.004705      -0.018715      -0.009149      -0.012955       0.023482      -0.022130      -0.002228       0.024359             11.240881      17.299792       0.064169       3.380835       5.483359      -2.028129      10.939492          -0.000002
          125              C       4.931908       2.739106      17.328643       0.175615      37.300729 0.37194220E+03  0.83895173E+04                                 9.913493                            6.534122      -0.073613       1.998020                    0.999346      25.495182      71.227843       0.630833       0.430457      -1.057969       0.044529       0.021194      -0.027508       0.056468      -0.004702      -0.008753       0.021346      -0.027326      -0.046363      -0.027028      -0.005781       0.032809             13.695379      23.598231       0.140255       4.222641       5.740902      -2.011235      11.747005          -0.000000
          126              C       3.511518       2.737588      16.942860       0.161213      38.075501 0.37986450E+03  0.86114645E+04                                10.033585                            6.592774      -0.062376       1.999462                    0.999379      25.706190      71.943438       0.629678       0.429081      -1.059064      -0.023610       0.018710      -0.040945       0.050833      -0.009129       0.011786       0.013571      -0.039331      -0.011002      -0.028892       0.001136       0.027756             13.927627      25.325567       0.537288       1.458550       5.701362      -1.805773      10.755953          -0.000000
          127              C       2.475059       2.373386      17.766315      -0.160622      35.275832 0.40565729E+03  0.93510740E+04                                 9.285437                            6.664695       0.257302       2.059072                    0.999786      28.780677      81.297557       0.647100       0.410613      -1.070478      -0.033248       0.008863      -0.003652       0.034602      -0.003490      -0.003314      -0.006492      -0.037370       0.061982      -0.029646       0.006140       0.023506             11.587997      20.176167       0.547482      -0.130054       5.378258      -1.693365       9.209566          -0.000002
          128              C       1.179105       2.461401      17.342179      -0.039020      32.069539 0.38691659E+03  0.88324620E+04                                 8.819332                            6.570828       0.134503       2.032089                    0.999696      27.738167      78.499640       0.641191       0.418460      -1.063224       0.019589       0.012415      -0.000436       0.023196       0.005489      -0.010634       0.011350      -0.048326      -0.016189      -0.028620      -0.001919       0.030539             10.691218      17.736595      -0.051126       0.553819       5.268820      -1.792973       9.068241          -0.000000
          129              C       0.916576       2.922724      16.056237      -0.061156      39.936878 0.44069482E+03  0.10278379E+05                                10.050609                            6.897581       0.075390       2.024934                    0.999301      27.166918      74.952590       0.648683       0.404843      -1.083988       0.022685      -0.004808       0.019947       0.030588       0.005140      -0.006972       0.019348      -0.035549       0.025551      -0.026239      -0.004296       0.030536             13.482569      24.320436      -1.065145       0.328342       5.918047      -2.054099      10.209225           0.000000
          130              C       2.003113       3.292997      15.264367       0.091000      30.220964 0.33804205E+03  0.74864585E+04                                 8.561855                            6.216343       0.158660       2.068948                    0.999670      26.063246      73.476476       0.645164       0.428677      -1.053180       0.048588      -0.002787       0.022521       0.053626      -0.015834       0.006931       0.034655      -0.104149       0.002614      -0.057793      -0.012420       0.070213             10.747613      18.010014       0.235306      -0.811692       5.027383      -1.703118       9.205443           0.000001
          131              C       9.085332       2.963697      18.211657       0.607569      24.763880 0.24456714E+03  0.50246684E+04                                 7.813027                            5.531307       0.068689       2.085362                    0.999567      21.907945      60.637619       0.635489       0.469125      -1.023685       0.057180       0.004030       0.016585       0.059673      -0.015050      -0.005457       0.049259      -0.136541      -0.082464      -0.056166      -0.046377       0.102543              9.939600      15.441511       0.676752       1.936213       4.937592      -1.574427       9.439698           0.000000
          132              C      14.678874       3.214086      15.616309       0.596358      25.101114 0.25088373E+03  0.51858200E+04                                 7.852899                            5.587340       0.056273       2.076904                    0.999592      22.127755      61.370748       0.635027       0.466626      -1.025367      -0.058899       0.013586      -0.013799       0.062001       0.043242       0.002330       0.003111      -0.147678      -0.144129      -0.061699      -0.047974       0.109674              9.812936      14.689402      -1.529092       0.269941       4.566361      -0.716848      10.183046           0.000000
          133              C      13.475489       3.880273      19.462857       0.483068      18.752866 0.23272510E+03  0.47575641E+04                                 6.414555                            5.341547       0.153170       2.092870                    0.999437      23.374974      66.119337       0.651692       0.459750      -1.021262      -0.055426      -0.026838      -0.002865       0.061648      -0.045193      -0.046089       0.076348      -0.101490      -0.099865      -0.085809      -0.045861       0.131670              6.807890       7.952192       1.306893       0.447957       5.187400      -1.199803       7.284077           0.000000
          134              C       8.095916      11.877551       5.450593       0.101630      30.227225 0.31544799E+03  0.68625259E+04                                 8.526782                            5.983174       0.148666       2.070394                    0.999688      25.547813      71.255604       0.661581       0.425566      -1.055680       0.053033       0.000536       0.000099       0.053036      -0.004711       0.024575      -0.041255      -0.104409      -0.087853      -0.063247      -0.020303       0.083551             10.952005      17.061338       0.433755      -3.756566       5.053212       1.759816      10.741466           0.000001
          135              C       7.570857      12.326734       6.650806      -0.064925      40.807347 0.43259278E+03  0.10037780E+05                                10.190790                            6.828284       0.098882       2.035398                    0.999345      26.989429      74.152890       0.653089       0.404180      -1.084965       0.027556       0.007409       0.006089       0.029177      -0.008750       0.005476      -0.002809      -0.044181       0.015615      -0.027098       0.005063       0.022035             14.023171      24.452105       0.847787      -4.795861       5.945975       1.829050      11.671434           0.000001
          136              C       8.463153      12.836617       7.569014      -0.036763      31.714880 0.38047420E+03  0.86315526E+04                                 8.686977                            6.486616       0.074580       2.009928                    0.999632      27.658752      77.518476       0.651028       0.414708      -1.067776       0.015822      -0.002708      -0.012446       0.020312      -0.009516       0.001015      -0.007895      -0.050955       0.013007      -0.029370       0.001639       0.027731             10.435781      16.619508       0.690740      -2.076168       5.291568       1.765385       9.396265          -0.000001
          137              C       9.818290      12.886695       7.291521      -0.170508      35.135008 0.41663698E+03  0.96461078E+04                                 9.206042                            6.728209       0.258456       2.056869                    0.999771      28.890030      81.166981       0.649291       0.407448      -1.075042      -0.025581       0.000367       0.017696       0.031107       0.004705       0.018716       0.009150      -0.012954       0.023482      -0.022130      -0.002229       0.024359             11.240938      17.299898       0.064169      -3.380860       5.483377       2.028137      10.939540          -0.000002
          138              C      10.243193      12.435994       6.048443       0.175616      37.300791 0.37194237E+03  0.83895228E+04                                 9.913507                            6.534125      -0.073614       1.998020                    0.999346      25.495185      71.227882       0.630832       0.430458      -1.057969      -0.044528      -0.021193      -0.027509       0.056468      -0.004702       0.008753      -0.021346      -0.027327      -0.046364      -0.027028      -0.005782       0.032810             13.695420      23.598312       0.140253      -4.222659       5.740911       2.011239      11.747035          -0.000000
          139              C      11.663582      12.437512       5.662660       0.161214      38.075544 0.37986439E+03  0.86114628E+04                                10.033597                            6.592776      -0.062378       1.999462                    0.999379      25.706191      71.943476       0.629678       0.429081      -1.059064       0.023610      -0.018709      -0.040945       0.050832      -0.009129      -0.011785      -0.013571      -0.039332      -0.011004      -0.028892       0.001135       0.027757             13.927665      25.325647       0.537288      -1.458547       5.701370       1.805777      10.755978          -0.000000
          140              C      12.700041      12.801714       6.486115      -0.160623      35.275979 0.40565861E+03  0.93511136E+04                                 9.285466                            6.664707       0.257297       2.059070                    0.999786      28.780736      81.297804       0.647099       0.410613      -1.070478       0.033247      -0.008862      -0.003652       0.034601      -0.003490       0.003314       0.006493      -0.037368       0.061982      -0.029646       0.006139       0.023506             11.588052      20.176284       0.547480       0.130056       5.378273       1.693371       9.209599          -0.000002
          141              C      13.995995      12.713699       6.061979      -0.039021      32.069591 0.38691691E+03  0.88324705E+04                                 8.819342                            6.570830       0.134507       2.032090                    0.999696      27.738176      78.499658       0.641191       0.418460      -1.063224      -0.019589      -0.012415      -0.000437       0.023196       0.005488       0.010634      -0.011350      -0.048324      -0.016190      -0.028619      -0.001918       0.030538             10.691245      17.736669      -0.051138      -0.553835       5.268824       1.792972       9.068242          -0.000000
          142              C      14.258524      12.252376       4.776037      -0.061156      39.936709 0.44069161E+03  0.10278281E+05                                10.050567                            6.897544       0.075407       2.024941                    0.999301      27.166827      74.952128       0.648687       0.404842      -1.083989      -0.022684       0.004809       0.019947       0.030587       0.005140       0.006974      -0.019348      -0.035547       0.025549      -0.026239      -0.004296       0.030536             13.482540      24.320437      -1.065165      -0.328343       5.918025       2.054083      10.209159           0.000000
          143              C      13.171987      11.882103       3.984167       0.091003      30.220800 0.33803948E+03  0.74863842E+04                                 8.561821                            6.216317       0.158675       2.068955                    0.999670      26.063100      73.475882       0.645166       0.428677      -1.053181      -0.048589       0.002788       0.022520       0.053626      -0.015834      -0.006931      -0.034656      -0.104150       0.002613      -0.057794      -0.012420       0.070214             10.747588      18.009992       0.235301       0.811705       5.027364       1.703107       9.205409           0.000001
          144              C       6.089768      12.211403       6.931457       0.607569      24.763890 0.24456711E+03  0.50246672E+04                                 7.813028                            5.531306       0.068689       2.085361                    0.999567      21.907938      60.637579       0.635489       0.469125      -1.023685      -0.057181      -0.004029       0.016585       0.059673      -0.015050       0.005457      -0.049259      -0.136541      -0.082463      -0.056167      -0.046376       0.102543              9.939607      15.441528       0.676758      -1.936204       4.937593       1.574428       9.439699           0.000000
          145              C       0.496226      11.961014       4.336109       0.596346      25.101188 0.25088555E+03  0.51858670E+04                                 7.852915                            5.587356       0.056387       2.076940                    0.999593      22.127850      61.371070       0.635027       0.466625      -1.025367       0.058896      -0.013585      -0.013793       0.061996       0.043244      -0.002328      -0.003111      -0.147692      -0.144124      -0.061706      -0.047973       0.109679              9.812978      14.689611      -1.529140      -0.270025       4.566367       0.716858      10.182955           0.000000
          146              C       1.699611      11.294827       8.182657       0.483068      18.752851 0.23272500E+03  0.47575612E+04                                 6.414551                            5.341545       0.153173       2.092871                    0.999437      23.374967      66.119305       0.651692       0.459750      -1.021262       0.055425       0.026840      -0.002866       0.061648      -0.045193       0.046089      -0.076347      -0.101490      -0.099863      -0.085808      -0.045861       0.131670              6.807883       7.952176       1.306888      -0.447959       5.187394       1.199802       7.284080           0.000000
          147              C      10.885099       0.508366      22.370893       0.101629      30.227258 0.31544844E+03  0.68625381E+04                                 8.526787                            5.983178       0.148667       2.070394                    0.999688      25.547838      71.255688       0.661581       0.425566      -1.055680      -0.000535       0.053033       0.000099       0.053036       0.004711       0.041255       0.024576       0.104407      -0.087854      -0.063248      -0.020303       0.083550             10.952008       5.053214      -0.433754      -1.759816      17.061344      -3.756565      10.741465           0.000001
          148              C      10.435916      -0.016693       1.010706      -0.064925      40.807347 0.43259275E+03  0.10037780E+05                                10.190793                            6.828285       0.098880       2.035397                    0.999345      26.989427      74.152898       0.653089       0.404180      -1.084965      -0.007409       0.027556       0.006089       0.029177       0.008750       0.002809       0.005476       0.044181       0.015614      -0.027099       0.005063       0.022035             14.023171       5.945975      -0.847785      -1.829050      24.452101      -4.795861      11.671435           0.000001
          149              C       9.926033       0.875603       1.928914      -0.036763      31.714881 0.38047423E+03  0.86315538E+04                                 8.686978                            6.486617       0.074580       2.009928                    0.999632      27.658754      77.518487       0.651028       0.414708      -1.067776       0.002708       0.015822      -0.012446       0.020312       0.009516       0.007895       0.001015       0.050956       0.013006      -0.029370       0.001639       0.027731             10.435780       5.291569      -0.690739      -1.765385      16.619503      -2.076170       9.396267          -0.000001
          150              C       9.875955       2.230740       1.651421      -0.170508      35.135009 0.41663704E+03  0.96461094E+04                                 9.206043                            6.728209       0.258454       2.056869                    0.999771      28.890030      81.166980       0.649291       0.407448      -1.075042      -0.000367      -0.025580       0.017696       0.031107      -0.004705      -0.009150       0.018716       0.012954       0.023481      -0.022130      -0.002229       0.024359             11.240937       5.483377      -0.064168      -2.028136      17.299893      -3.380864      10.939540          -0.000002
          151              C      10.326656       2.655643       0.408343       0.175616      37.300789 0.37194239E+03  0.83895234E+04                                 9.913506                            6.534125      -0.073615       1.998019                    0.999346      25.495188      71.227891       0.630832       0.430458      -1.057969       0.021193      -0.044528      -0.027508       0.056468       0.004702       0.021346       0.008753       0.027327      -0.046364      -0.027028      -0.005782       0.032810             13.695413       5.740910      -0.140252      -2.011237      23.598300      -4.222664      11.747030          -0.000000
          152              C      10.325138       4.076032       0.022560       0.161213      38.075566 0.37986476E+03  0.86114728E+04                                10.033598                            6.592777      -0.062377       1.999462                    0.999379      25.706209      71.943522       0.629678       0.429081      -1.059064       0.018710       0.023610      -0.040945       0.050833       0.009129       0.013571      -0.011786       0.039330      -0.011003      -0.028892       0.001136       0.027756             13.927657       5.701369      -0.537288      -1.805777      25.325624      -1.458560      10.755977          -0.000000
          153              C       9.960936       5.112491       0.846015      -0.160623      35.275956 0.40565860E+03  0.93511132E+04                                 9.285461                            6.664707       0.257298       2.059070                    0.999786      28.780738      81.297810       0.647099       0.410613      -1.070478       0.008862       0.033248      -0.003652       0.034602       0.003490      -0.006493       0.003314       0.037369       0.061982      -0.029646       0.006139       0.023507             11.588037       5.378270      -0.547482      -1.693371      20.176244       0.130051       9.209597          -0.000002
          154              C      10.048951       6.408445       0.421879      -0.039021      32.069609 0.38691732E+03  0.88324836E+04                                 8.819347                            6.570835       0.134502       2.032088                    0.999696      27.738198      78.499769       0.641191       0.418460      -1.063224       0.012415      -0.019589      -0.000436       0.023196      -0.005489       0.011350       0.010634       0.048326      -0.016190      -0.028620      -0.001919       0.030539             10.691244       5.268827       0.051128      -1.792976      17.736642      -0.553825       9.068262          -0.000000
          155              C      10.510274       6.670974      21.696337      -0.061155      39.936830 0.44069417E+03  0.10278360E+05                                10.050601                            6.897576       0.075391       2.024935                    0.999301      27.166895      74.952508       0.648683       0.404843      -1.083988      -0.004809      -0.022685       0.019947       0.030588      -0.005140       0.019348       0.006972       0.035551       0.025550      -0.026240      -0.004296       0.030536             13.482561       5.918043       1.065147      -2.054100      24.320413      -0.328354      10.209228           0.000000
          156              C      10.880547       5.584437      20.904467       0.091001      30.220927 0.33804153E+03  0.74864440E+04                                 8.561849                            6.216339       0.158660       2.068949                    0.999670      26.063216      73.476376       0.645164       0.428677      -1.053180      -0.002786      -0.048588       0.022520       0.053626       0.015834       0.034655      -0.006930       0.104150       0.002612      -0.057793      -0.012420       0.070213             10.747609       5.027380      -0.235304      -1.703119      18.010000       0.811685       9.205446           0.000001
          157              C      10.551247      13.677318       1.291357       0.607569      24.763894 0.24456719E+03  0.50246697E+04                                 7.813030                            5.531308       0.068688       2.085361                    0.999567      21.907950      60.637639       0.635489       0.469125      -1.023685       0.004029      -0.057180       0.016585       0.059673       0.015050       0.049259       0.005457       0.136541      -0.082464      -0.056166      -0.046377       0.102543              9.939610       4.937595      -0.676756      -1.574428      15.441527      -1.936209       9.439707           0.000000
          158              C      10.801636       8.083776      21.256409       0.596358      25.101117 0.25088374E+03  0.51858202E+04                                 7.852900                            5.587341       0.056274       2.076904                    0.999592      22.127746      61.370714       0.635027       0.466626      -1.025367       0.013586       0.058899      -0.013799       0.062001      -0.043242       0.003111      -0.002330       0.147678      -0.144130      -0.061699      -0.047975       0.109674              9.812941       4.566362       1.529093      -0.716850      14.689408      -0.269947      10.183053           0.000000
          159              C      11.467823       9.287161       2.542557       0.483068      18.752864 0.23272502E+03  0.47575629E+04                                 6.414558                            5.341548       0.153167       2.092868                    0.999437      23.374984      66.119408       0.651692       0.459751      -1.021262      -0.026840       0.055425      -0.002866       0.061648       0.045193       0.076347       0.046089       0.101491      -0.099866      -0.085808      -0.045861       0.131670              6.807895       5.187403      -1.306893      -1.199805       7.952192      -0.447958       7.284090           0.000000
          160              C       4.290001      14.666734      11.090693       0.101629      30.227255 0.31544840E+03  0.68625372E+04                                 8.526787                            5.983178       0.148666       2.070393                    0.999688      25.547836      71.255681       0.661581       0.425566      -1.055680       0.000535      -0.053033       0.000099       0.053036       0.004711      -0.041255      -0.024575       0.104408      -0.087853      -0.063247      -0.020303       0.083550             10.952009       5.053214      -0.433754       1.759816      17.061351       3.756569      10.741461           0.000001
          161              C       4.739184       0.016693      12.290906      -0.064925      40.807291 0.43259238E+03  0.10037768E+05                                10.190780                            6.828280       0.098883       2.035398                    0.999345      26.989415      74.152828       0.653090       0.404180      -1.084966       0.007408      -0.027556       0.006089       0.029177       0.008750      -0.002810      -0.005476       0.044181       0.015615      -0.027099       0.005063       0.022035             14.023148       5.945968      -0.847781       1.829047      24.452063       4.795858      11.671413           0.000001
          162              C       5.249067      14.299497      13.209114      -0.036761      31.714739 0.38047265E+03  0.86315072E+04                                 8.686950                            6.486603       0.074586       2.009931                    0.999632      27.658677      77.518176       0.651029       0.414708      -1.067776      -0.002709      -0.015822      -0.012446       0.020312       0.009516      -0.007895      -0.001016       0.050956       0.013006      -0.029370       0.001639       0.027731             10.435736       5.291553      -0.690737       1.765379      16.619429       2.076153       9.396227          -0.000001
          163              C       5.299145      12.944360      12.931621      -0.170506      35.134844 0.41663520E+03  0.96460542E+04                                 9.206010                            6.728192       0.258462       2.056872                    0.999771      28.889958      81.166677       0.649292       0.407448      -1.075042       0.000366       0.025581       0.017697       0.031108      -0.004705       0.009149      -0.018715       0.012955       0.023483      -0.022130      -0.002228       0.024359             11.240885       5.483360      -0.064170       2.028130      17.299801       3.380833      10.939494          -0.000002
          164              C       4.848444      12.519458      11.688543       0.175615      37.300734 0.37194221E+03  0.83895175E+04                                 9.913494                            6.534122      -0.073612       1.998020                    0.999346      25.495180      71.227840       0.630833       0.430457      -1.057969      -0.021193       0.044528      -0.027509       0.056468       0.004702      -0.021346      -0.008753       0.027326      -0.046363      -0.027028      -0.005782       0.032809             13.695387       5.740904      -0.140256       2.011237      23.598246       4.222637      11.747011          -0.000000
          165              C       4.849962      11.099068      11.302760       0.161215      38.075479 0.37986412E+03  0.86114543E+04                                10.033585                            6.592774      -0.062377       1.999463                    0.999379      25.706171      71.943393       0.629678       0.429081      -1.059064      -0.018709      -0.023610      -0.040945       0.050832       0.009129      -0.013571       0.011785       0.039332      -0.011003      -0.028892       0.001135       0.027757             13.927637       5.701364      -0.537289       1.805773      25.325592       1.458538      10.755955          -0.000000
          166              C       5.214164      10.062609      12.126215      -0.160622      35.275853 0.40565727E+03  0.93510733E+04                                 9.285441                            6.664695       0.257301       2.059072                    0.999786      28.780674      81.297547       0.647100       0.410613      -1.070478      -0.008862      -0.033247      -0.003652       0.034602       0.003490       0.006492      -0.003314       0.037369       0.061982      -0.029646       0.006140       0.023506             11.588012       5.378261      -0.547479       1.693366      20.176206      -0.130059       9.209568          -0.000002
          167              C       5.126149       8.766655      11.702079      -0.039020      32.069522 0.38691619E+03  0.88324494E+04                                 8.819328                            6.570823       0.134508       2.032091                    0.999696      27.738146      78.499530       0.641192       0.418460      -1.063224      -0.012415       0.019589      -0.000436       0.023196      -0.005488      -0.011350      -0.010634       0.048324      -0.016189      -0.028619      -0.001918       0.030538             10.691219       5.268816       0.051136       1.792969      17.736621       0.553829       9.068220          -0.000000
          168              C       4.664826       8.504126      10.416137      -0.061157      39.936758 0.44069227E+03  0.10278300E+05                                10.050575                            6.897550       0.075406       2.024940                    0.999301      27.166850      74.952211       0.648686       0.404842      -1.083989       0.004809       0.022684       0.019947       0.030588      -0.005140      -0.019348      -0.006973       0.035546       0.025549      -0.026239      -0.004296       0.030535             13.482549       5.918029       1.065163       2.054082      24.320461       0.328331      10.209156           0.000000
          169              C       4.294553       9.590663       9.624267       0.091002      30.220836 0.33804000E+03  0.74863988E+04                                 8.561827                            6.216321       0.158674       2.068954                    0.999670      26.063129      73.475981       0.645165       0.428677      -1.053181       0.002788       0.048589       0.022520       0.053626       0.015834      -0.034656       0.006931       0.104149       0.002615      -0.057793      -0.012420       0.070213             10.747593       5.027366      -0.235304       1.703107      18.010007      -0.811713       9.205406           0.000001
          170              C       4.623853       1.497782      12.571557       0.607569      24.763875 0.24456705E+03  0.50246655E+04                                 7.813025                            5.531305       0.068690       2.085362                    0.999567      21.907932      60.637559       0.635489       0.469125      -1.023685      -0.004030       0.057180       0.016585       0.059673       0.015050      -0.049259      -0.005457       0.136541      -0.082463      -0.056167      -0.046376       0.102543              9.939598       4.937590      -0.676754       1.574427      15.441513       1.936208       9.439690           0.000000
          171              C       4.373464       7.091324       9.976209       0.596346      25.101184 0.25088551E+03  0.51858665E+04                                 7.852914                            5.587356       0.056387       2.076940                    0.999593      22.127858      61.371102       0.635027       0.466625      -1.025367      -0.013585      -0.058896      -0.013794       0.061996      -0.043244      -0.003111       0.002328       0.147692      -0.144123      -0.061707      -0.047973       0.109679              9.812973       4.566366       1.529139       0.716856      14.689606       0.270019      10.182948           0.000000
          172              C       3.707277       5.887939      13.822757       0.483068      18.752852 0.23272506E+03  0.47575622E+04                                 6.414548                            5.341544       0.153177       2.092872                    0.999437      23.374957      66.119238       0.651693       0.459750      -1.021262       0.026838      -0.055426      -0.002865       0.061648       0.045193      -0.076348      -0.046089       0.101489      -0.099863      -0.085809      -0.045861       0.131670              6.807878       5.187392      -1.306889       1.199801       7.952176       0.447959       7.284067           0.000000
          173              N       1.780039      10.839574       0.478280      -0.231737      42.850217 0.47845565E+03  0.11318295E+05                                10.253509                            7.073090       0.020763       2.043460                    0.998327      27.240375      74.127044       0.660327       0.392110      -1.099683      -0.055639      -0.038287      -0.117063       0.135149      -0.020953      -0.042718      -0.046055       0.003049      -0.151742      -0.091694       0.045394       0.046300             13.634781      22.839492      -1.423363       2.704751       5.947490       1.607989      12.117362          -0.000000
          174              N       4.321868      10.821364       1.240822      -0.248697      43.039149 0.53708156E+03  0.13068579E+05                                10.306508                            7.516704      -0.074643       1.999183                    0.998465      28.080210      77.322473       0.638075       0.394499      -1.098775       0.117873      -0.031010      -0.073464       0.142312       0.034908       0.064365      -0.022686      -0.062949       0.032643      -0.095879       0.040139       0.055741             13.143331      20.912982       0.670026       1.676134       6.221866       2.287510      12.295144          -0.000000
          175              N      13.395061       4.335526      11.758480      -0.231723      42.848656 0.47842422E+03  0.11317393E+05                                10.253357                            7.072915       0.020113       2.043291                    0.998322      27.239503      74.124737       0.660325       0.392116      -1.099676       0.055653       0.038289      -0.117055       0.135149      -0.020965       0.042726       0.046053       0.003037      -0.151684      -0.091690       0.045387       0.046303             13.634675      22.838949      -1.423153      -2.705226       5.947416      -1.608090      12.117659          -0.000000
          176              N      10.853232       4.353736      12.521022      -0.248619      43.035891 0.53702916E+03  0.13066998E+05                                10.306060                            7.516380      -0.075334       1.998986                    0.998470      28.078842      77.318041       0.638083       0.394504      -1.098771      -0.117864       0.031014      -0.073454       0.142300       0.034907      -0.064347       0.022664      -0.062857       0.032645      -0.095833       0.040091       0.055742             13.142777      20.912525       0.669893      -1.675886       6.221610      -2.287320      12.294195          -0.000000
          177              N      11.923076       9.367589      17.398580      -0.231723      42.848666 0.47842463E+03  0.11317405E+05                                10.253359                            7.072918       0.020114       2.043292                    0.998322      27.239509      74.124769       0.660325       0.392116      -1.099676       0.038290      -0.055654      -0.117055       0.135149       0.020965       0.046053      -0.042726      -0.003036      -0.151684      -0.091690       0.045387       0.046303             13.634667       5.947415       1.423153      -1.608091      22.838924       2.705225      12.117663          -0.000000
          178              N      11.941286      11.909418      18.161122      -0.248619      43.035893 0.53702914E+03  0.13066998E+05                                10.306062                            7.516381      -0.075335       1.998986                    0.998470      28.078840      77.318046       0.638083       0.394504      -1.098771       0.031015       0.117864      -0.073454       0.142300      -0.034907       0.022664       0.064347       0.062857       0.032644      -0.095833       0.040091       0.055742             13.142776       6.221610      -0.669896      -2.287324      20.912515       1.675892      12.294202          -0.000000
          179              N       3.252024       5.807511       6.118380      -0.231737      42.850209 0.47845524E+03  0.11318282E+05                                10.253507                            7.073086       0.020762       2.043460                    0.998327      27.240369      74.127014       0.660327       0.392110      -1.099683      -0.038286       0.055639      -0.117063       0.135149       0.020953      -0.046055       0.042718      -0.003049      -0.151742      -0.091694       0.045394       0.046300             13.634789       5.947491       1.423363       1.607988      22.839518      -2.704753      12.117358          -0.000000
          180              N       3.233814       3.265682       6.880922      -0.248697      43.039147 0.53708158E+03  0.13068579E+05                                10.306506                            7.516703      -0.074642       1.999183                    0.998465      28.080212      77.322468       0.638076       0.394499      -1.098775      -0.031010      -0.117873      -0.073465       0.142312      -0.034908      -0.022686      -0.064365       0.062949       0.032643      -0.095879       0.040138       0.055741             13.143331       6.221866      -0.670023       2.287506      20.912991      -1.676128      12.295137          -0.000000
          181              N       5.807511       3.252024      16.442020      -0.231725      42.848726 0.47842533E+03  0.11317425E+05                                10.253364                            7.072920       0.020121       2.043293                    0.998322      27.239547      74.124872       0.660325       0.392116      -1.099676       0.055653      -0.038289       0.117056       0.135150       0.020965      -0.042726       0.046052       0.003037      -0.151683      -0.091689       0.045387       0.046302             13.634674      22.838939       1.423154       2.705234       5.947417      -1.608091      12.117667          -0.000000
          182              N       3.265682       3.233814      15.679478      -0.248622      43.035977 0.53703039E+03  0.13067035E+05                                10.306072                            7.516387      -0.075332       1.998986                    0.998470      28.078884      77.318177       0.638083       0.394503      -1.098771      -0.117864      -0.031014       0.073455       0.142300      -0.034907       0.064346       0.022664      -0.062856       0.032643      -0.095832       0.040090       0.055742             13.142785      20.912542      -0.669894       1.675892       6.221613      -2.287321      12.294201          -0.000000
          183              N       9.367589      11.923076       5.161820      -0.231722      42.848675 0.47842450E+03  0.11317401E+05                                10.253361                            7.072917       0.020115       2.043292                    0.998322      27.239505      74.124754       0.660325       0.392116      -1.099676      -0.055654       0.038289       0.117055       0.135149       0.020965       0.042726      -0.046052       0.003036      -0.151684      -0.091690       0.045387       0.046303             13.634683      22.838945       1.423156      -2.705229       5.947418       1.608093      12.117685          -0.000000
          184              N      11.909418      11.941286       4.399278      -0.248619      43.035917 0.53702906E+03  0.13066994E+05                                10.306065                            7.516380      -0.075338       1.998985                    0.998470      28.078835      77.318011       0.638083       0.394504      -1.098771       0.117863       0.031014       0.073454       0.142299      -0.034907      -0.064347      -0.022664      -0.062856       0.032644      -0.095833       0.040090       0.055743             13.142795      20.912553      -0.669895      -1.675877       6.221613       2.287323      12.294218          -0.000000
          185              N      10.839574       1.780039      22.082120      -0.231724      42.848727 0.47842528E+03  0.11317424E+05                                10.253366                            7.072921       0.020118       2.043292                    0.998322      27.239535      74.124841       0.660325       0.392116      -1.099676      -0.038289      -0.055653       0.117056       0.135149      -0.020965       0.046052       0.042726      -0.003037      -0.151683      -0.091690       0.045387       0.046302             13.634683       5.947419      -1.423155      -1.608091      22.838950      -2.705234      12.117679          -0.000000
          186              N      10.821364       4.321868      21.319578      -0.248621      43.035974 0.53703014E+03  0.13067028E+05                                10.306073                            7.516386      -0.075333       1.998986                    0.998470      28.078874      77.318151       0.638083       0.394503      -1.098771      -0.031014       0.117864       0.073455       0.142300       0.034907       0.022664      -0.064347       0.062856       0.032644      -0.095832       0.040090       0.055742             13.142794       6.221615       0.669896      -2.287325      20.912546      -1.675899      12.294220          -0.000000
          187              N       4.335526      13.395061      10.801920      -0.231723      42.848676 0.47842457E+03  0.11317403E+05                                10.253359                            7.072917       0.020117       2.043292                    0.998322      27.239518      74.124787       0.660325       0.392116      -1.099676       0.038289       0.055654       0.117055       0.135149      -0.020965      -0.046052      -0.042726      -0.003036      -0.151683      -0.091690       0.045387       0.046302             13.634674       5.947416      -1.423155       1.608092      22.838934       2.705229      12.117673          -0.000000
          188              N       4.353736      10.853232      10.039378      -0.248620      43.035918 0.53702929E+03  0.13067001E+05                                10.306064                            7.516381      -0.075337       1.998985                    0.998470      28.078844      77.318036       0.638083       0.394503      -1.098771       0.031014      -0.117863       0.073454       0.142299       0.034906      -0.022664       0.064347       0.062856       0.032644      -0.095833       0.040090       0.055742             13.142787       6.221611       0.669893       2.287320      20.912550       1.675870      12.294200          -0.000000
          189              O      12.959535      11.017123      22.160404      -0.539302      37.156255 0.50547195E+03  0.11961882E+05                                 8.829221                            6.943362       0.384010       2.182810                    0.998025      27.019469      70.400239       0.723652       0.357663      -1.140385       0.000708       0.002770      -0.022266       0.022449      -0.018422      -0.046973      -0.020900      -0.091571      -0.016353      -0.080511       0.024771       0.055740             10.475075      15.790137      -2.173363      -3.885428       6.365614       1.708546       9.269473           0.000001
          190              O      13.325104      10.109652      20.135608      -0.562209      36.432893 0.52962916E+03  0.12676298E+05                                 8.688509                            7.082412       0.333241       2.154819                    0.997952      27.551244      72.111692       0.720549       0.355158      -1.142787      -0.023309       0.009442       0.030186       0.039290       0.025580       0.042685       0.001266      -0.058801       0.064166      -0.067751       0.018291       0.049459             10.255416      11.576556       1.095740       5.446334       6.050365       1.785736      13.139326           0.000000
          191              O       8.877434      10.953387       0.327126      -0.569602      42.178693 0.58834754E+03  0.14458632E+05                                 9.690227                            7.536565       0.220407       2.118085                    0.996630      27.982338      74.245748       0.688444       0.362030      -1.137175      -0.013301       0.005040       0.016853       0.022054      -0.013845      -0.057173      -0.017618      -0.086483      -0.001560      -0.086285       0.035587       0.050698             12.026061      18.155427       0.918758      -6.309112       6.206887      -0.164845      11.715869           0.000000
          192              O       8.283632      10.920305       2.533082      -0.523240      34.368802 0.48044487E+03  0.11233767E+05                                 8.392825                            6.772669       0.314801       2.168150                    0.996500      26.751604      69.437369       0.731673       0.358020      -1.139332       0.021440       0.005885      -0.016206       0.027513      -0.022389       0.032572       0.013027      -0.069520       0.106170      -0.070565       0.023246       0.047319              9.583611       9.957690       1.273230       3.278250       5.425882       1.811297      13.367260           0.000001
          193              O      10.418010      11.306512      20.569896      -0.537538      39.939027 0.64123717E+03  0.16162981E+05                                 9.386882                            7.923079      -0.322100       1.945871                    0.994932      28.282343      76.955742       0.661916       0.367114      -1.128886      -0.052724       0.009825      -0.041480       0.067801       0.006438       0.011101      -0.025919       0.067000      -0.107755      -0.055117       0.002104       0.053013             10.474244      12.279169      -1.559116       1.546221       7.241520      -0.601992      11.902043           0.000000
          194              O       9.003387      10.895722      18.940133      -0.539631      27.436686 0.44944871E+03  0.10338088E+05                                 7.067630                            6.469895       0.640611       2.225928                    0.999455      27.895234      71.878919       0.762431       0.349257      -1.146098       0.033023       0.002058       0.039927       0.051854       0.085179      -0.017692       0.017261      -0.162048       0.239307      -0.159669       0.070728       0.088942              7.238570       6.435165       0.369709       1.290283       5.747672       1.710614       9.532875          -0.000002
          195              O       2.215565       4.157977      10.880204      -0.539294      37.155346 0.50546239E+03  0.11961594E+05                                 8.829061                            6.943286       0.383964       2.182798                    0.998025      27.019277      70.399468       0.723658       0.357662      -1.140387      -0.000709      -0.002773      -0.022262       0.022446      -0.018423       0.046973       0.020901      -0.091574      -0.016345      -0.080512       0.024771       0.055741             10.474839      15.789752      -2.173275       3.885240       6.365500      -1.708500       9.269267           0.000001
          196              O       1.849996       5.065448       8.855408      -0.562186      36.432019 0.52961353E+03  0.12675852E+05                                 8.688416                            7.082340       0.332886       2.154714                    0.997953      27.550853      72.110854       0.720547       0.355161      -1.142782       0.023321      -0.009452       0.030173       0.039289       0.025568      -0.042696      -0.001263      -0.058756       0.064158      -0.067737       0.018276       0.049461             10.255313      11.576924       1.095742      -5.446194       6.050275      -1.785677      13.138740           0.000000
          197              O       6.297667       4.221713      11.607326      -0.569602      42.178587 0.58834610E+03  0.14458588E+05                                 9.690211                            7.536557       0.220403       2.118085                    0.996630      27.982318      74.245681       0.688444       0.362030      -1.137175       0.013300      -0.005040       0.016856       0.022054      -0.013845       0.057174       0.017619      -0.086481      -0.001563      -0.086285       0.035588       0.050698             12.026031      18.155410       0.918742       6.309107       6.206871       0.164833      11.715811           0.000000
          198              O       6.891468       4.254795      13.813282      -0.523234      34.368466 0.48043962E+03  0.11233612E+05                                 8.392768                            6.772630       0.314806       2.168153                    0.996500      26.751484      69.436926       0.731675       0.358020      -1.139333      -0.021440      -0.005886      -0.016204       0.027511      -0.022389      -0.032572      -0.013026      -0.069521       0.106171      -0.070566       0.023247       0.047319              9.583529       9.957605       1.273214      -3.278209       5.425847      -1.811277      13.367134           0.000001
          199              O       4.757090       3.868588       9.289696      -0.537522      39.937807 0.64121462E+03  0.16162303E+05                                 9.386721                            7.922956      -0.321632       1.946018                    0.994939      28.282072      76.955229       0.661918       0.367115      -1.128882       0.052713      -0.009828      -0.041502       0.067806       0.006425      -0.011070       0.025911       0.067028      -0.107742      -0.055103       0.002087       0.053017             10.474052      12.279178      -1.559350      -1.546149       7.241556       0.601955      11.901422           0.000001
          200              O       6.171713       4.279378       7.659933      -0.539615      27.435941 0.44943203E+03  0.10337604E+05                                 7.067491                            6.469764       0.640633       2.225941                    0.999455      27.894869      71.877521       0.762441       0.349256      -1.146100      -0.033032      -0.002061       0.039915       0.051852       0.085183       0.017695      -0.017258      -0.162041       0.239308      -0.159670       0.070732       0.088938              7.238440       6.435025       0.369724      -1.290349       5.747550      -1.710534       9.532744          -0.000002
          201              O      11.745527       5.371985      16.520304      -0.539298      37.156067 0.50546933E+03  0.11961804E+05                                 8.829191                            6.943344       0.384014       2.182812                    0.998025      27.019404      70.400015       0.723653       0.357663      -1.140385      -0.002770       0.000707      -0.022266       0.022448       0.018423       0.020900      -0.046973       0.091572      -0.016351      -0.080511       0.024771       0.055740             10.475030       6.365594       2.173348      -1.708533      15.790073      -3.885386       9.269423           0.000001
          202              O      12.652998       5.737554      14.495508      -0.562208      36.432853 0.52962803E+03  0.12676264E+05                                 8.688502                            7.082404       0.333240       2.154819                    0.997952      27.551228      72.111623       0.720550       0.355158      -1.142787      -0.009442      -0.023310       0.030187       0.039291      -0.025581      -0.001266       0.042685       0.058802       0.064167      -0.067751       0.018292       0.049460             10.255419       6.050367      -1.095747      -1.785744      11.576551       5.446346      13.139340           0.000000
          203              O      11.809263       1.289884      17.247426      -0.569602      42.178654 0.58834708E+03  0.14458617E+05                                 9.690220                            7.536562       0.220408       2.118086                    0.996630      27.982333      74.245722       0.688444       0.362030      -1.137175      -0.005040      -0.013300       0.016855       0.022054       0.013845       0.017619      -0.057173       0.086483      -0.001561      -0.086285       0.035587       0.050698             12.026048       6.206884      -0.918757       0.164845      18.155417      -6.309103      11.715844           0.000000
          204              O      11.842345       0.696082      19.453382      -0.523236      34.368539 0.48044066E+03  0.11233643E+05                                 8.392780                            6.772637       0.314806       2.168153                    0.996500      26.751509      69.437015       0.731675       0.358020      -1.139333      -0.005885       0.021440      -0.016204       0.027512       0.022389      -0.013027       0.032572       0.069521       0.106171      -0.070566       0.023247       0.047319              9.583550       5.425855      -1.273218      -1.811280       9.957630       3.278225      13.367165           0.000001
          205              O      11.456138       2.830460      14.929796      -0.537538      39.939031 0.64123731E+03  0.16162986E+05                                 9.386883                            7.923080      -0.322101       1.945871                    0.994932      28.282346      76.955753       0.661916       0.367114      -1.128886      -0.009825      -0.052724      -0.041480       0.067801      -0.006438       0.025919       0.011101      -0.067000      -0.107755      -0.055117       0.002104       0.053013             10.474243       7.241522       1.559116       0.601992      12.279169       1.546223      11.902038           0.000001
          206              O      11.866928       1.415837      13.300033      -0.539631      27.436611 0.44944707E+03  0.10338040E+05                                 7.067614                            6.469881       0.640615       2.225930                    0.999455      27.895209      71.878800       0.762432       0.349257      -1.146098      -0.002059       0.033023       0.039926       0.051854      -0.085179      -0.017261      -0.017691       0.162048       0.239309      -0.159669       0.070727       0.088942              7.238555       5.747662      -0.369709      -1.710611       6.435149       1.290279       9.532852          -0.000002
          207              O       3.429573       9.803115       5.240104      -0.539297      37.155534 0.50546501E+03  0.11961672E+05                                 8.829091                            6.943304       0.383960       2.182796                    0.998025      27.019342      70.399692       0.723657       0.357662      -1.140387       0.002773      -0.000710      -0.022263       0.022446       0.018422      -0.020901       0.046973       0.091573      -0.016347      -0.080511       0.024771       0.055740             10.474884       6.365520       2.173291       1.708514      15.789815       3.885282       9.269317           0.000001
          208              O       2.522102       9.437546       3.215308      -0.562187      36.432056 0.52961461E+03  0.12675884E+05                                 8.688423                            7.082348       0.332886       2.154714                    0.997953      27.550868      72.110918       0.720546       0.355161      -1.142782       0.009452       0.023320       0.030172       0.039288      -0.025568       0.001264      -0.042696       0.058755       0.064158      -0.067736       0.018276       0.049460             10.255308       6.050272      -1.095735       1.785670      11.576928      -5.446181      13.138725           0.000000
          209              O       3.365837      13.885217       5.967226      -0.569602      42.178626 0.58834657E+03  0.14458603E+05                                 9.690218                            7.536561       0.220402       2.118085                    0.996630      27.982323      74.245707       0.688444       0.362030      -1.137175       0.005040       0.013301       0.016854       0.022054       0.013845      -0.017619       0.057173       0.086481      -0.001562      -0.086285       0.035588       0.050697             12.026043       6.206874      -0.918743      -0.164833      18.155420       6.309116      11.715835           0.000001
          210              O       3.332755      14.479018       8.173182      -0.523239      34.368728 0.48044383E+03  0.11233736E+05                                 8.392812                            6.772661       0.314801       2.168150                    0.996500      26.751580      69.437280       0.731673       0.358020      -1.139332       0.005886      -0.021440      -0.016205       0.027512       0.022389       0.013027      -0.032572       0.069520       0.106171      -0.070566       0.023246       0.047319              9.583589       5.425874      -1.273226       1.811294       9.957664      -3.278234      13.367229           0.000001
          211              O       3.718962      12.344640       3.649596      -0.537522      39.937801 0.64121444E+03  0.16162297E+05                                 9.386720                            7.922955      -0.321631       1.946019                    0.994939      28.282068      76.955216       0.661918       0.367115      -1.128882       0.009828       0.052712      -0.041502       0.067806      -0.006425      -0.025911      -0.011070      -0.067028      -0.107742      -0.055103       0.002087       0.053017             10.474053       7.241554       1.559350      -0.601956      12.279178      -1.546147      11.901427           0.000001
          212              O       3.308172      13.759263       2.019833      -0.539615      27.436014 0.44943362E+03  0.10337650E+05                                 7.067507                            6.469778       0.640629       2.225939                    0.999455      27.894893      71.877636       0.762439       0.349257      -1.146099       0.002060      -0.033032       0.039916       0.051853      -0.085183       0.017259       0.017696       0.162041       0.239307      -0.159670       0.070732       0.088938              7.238455       5.747560      -0.369725       1.710537       6.435040      -1.290352       9.532766          -0.000002
          213              O       9.803115       3.429573      17.320296      -0.539300      37.156124 0.50547040E+03  0.11961836E+05                                 8.829200                            6.943352       0.384014       2.182812                    0.998025      27.019431      70.400111       0.723652       0.357663      -1.140385      -0.000706       0.002771       0.022267       0.022450       0.018423      -0.046973       0.020900      -0.091572      -0.016353      -0.080511       0.024771       0.055740             10.475039      15.790087       2.173346      -3.885386       6.365599      -1.708532       9.269432           0.000001
          214              O       9.437546       2.522102      19.345092      -0.562205      36.432698 0.52962536E+03  0.12676184E+05                                 8.688476                            7.082385       0.333242       2.154820                    0.997952      27.551171      72.111412       0.720551       0.355158      -1.142787       0.023311       0.009443      -0.030185       0.039290      -0.025581       0.042685      -0.001266      -0.058803       0.064168      -0.067752       0.018292       0.049460             10.255387      11.576499      -1.095742       5.446325       6.050352      -1.785739      13.139311           0.000000
          215              O      13.885217       3.365837      16.593174      -0.569600      42.178516 0.58834481E+03  0.14458547E+05                                 9.690199                            7.536548       0.220407       2.118086                    0.996630      27.982288      74.245561       0.688445       0.362030      -1.137175       0.013300       0.005040      -0.016854       0.022053       0.013845      -0.057173       0.017619      -0.086484      -0.001561      -0.086285       0.035587       0.050698             12.026017      18.155357      -0.918752      -6.309091       6.206871       0.164846      11.715823           0.000000
          216              O      14.479018       3.332755      14.387218      -0.523239      34.368674 0.48044307E+03  0.11233714E+05                                 8.392802                            6.772655       0.314804       2.168151                    0.996500      26.751567      69.437224       0.731674       0.358020      -1.139333      -0.021441       0.005885       0.016206       0.027513       0.022389       0.032572      -0.013027      -0.069520       0.106170      -0.070566       0.023246       0.047319              9.583572       9.957661      -1.273222       3.278231       5.425869      -1.811284      13.367186           0.000001
          217              O      12.344640       3.718962      18.910804      -0.537539      39.939024 0.64123732E+03  0.16162986E+05                                 9.386880                            7.923079      -0.322098       1.945872                    0.994932      28.282347      76.955744       0.661916       0.367114      -1.128886       0.052724       0.009826       0.041481       0.067801      -0.006438       0.011101       0.025919       0.067000      -0.107754      -0.055117       0.002104       0.053013             10.474238      12.279156       1.559115       1.546219       7.241522       0.601994      11.902037           0.000001
          218              O      13.759263       3.308172      20.540567      -0.539629      27.436465 0.44944400E+03  0.10337951E+05                                 7.067585                            6.469856       0.640619       2.225932                    0.999455      27.895148      71.878554       0.762434       0.349257      -1.146099      -0.033023       0.002060      -0.039924       0.051853      -0.085178      -0.017691      -0.017261      -0.162049       0.239309      -0.159669       0.070727       0.088942              7.238524       6.435120      -0.369708       1.290272       5.747640      -1.710603       9.532814          -0.000002
          219              O       5.371985      11.745527       6.040096      -0.539297      37.155886 0.50546630E+03  0.11961713E+05                                 8.829160                            6.943321       0.384015       2.182814                    0.998025      27.019341      70.399774       0.723655       0.357663      -1.140386       0.000706      -0.002770       0.022266       0.022449       0.018422       0.046974      -0.020900      -0.091571      -0.016350      -0.080511       0.024772       0.055739             10.474993      15.790025       2.173340       3.885382       6.365567       1.708528       9.269389           0.000001
          220              O       5.737554      12.652998       8.064892      -0.562206      36.432772 0.52962665E+03  0.12676222E+05                                 8.688488                            7.082394       0.333242       2.154820                    0.997952      27.551199      72.111510       0.720551       0.355158      -1.142787      -0.023310      -0.009441      -0.030186       0.039290      -0.025581      -0.042685       0.001266      -0.058803       0.064167      -0.067752       0.018292       0.049460             10.255405      11.576525      -1.095742      -5.446333       6.050359       1.785740      13.139330           0.000000
          221              O       1.289884      11.809263       5.312974      -0.569601      42.178886 0.58835417E+03  0.14458845E+05                                 9.690279                            7.536627       0.220407       2.118084                    0.996630      27.982446      74.246325       0.688438       0.362032      -1.137173      -0.013304      -0.005037      -0.016847       0.022050       0.013848       0.057176      -0.017620      -0.086489      -0.001572      -0.086290       0.035589       0.050701             12.026117      18.155526      -0.918778       6.309060       6.206904      -0.164825      11.715922           0.000000
          222              O       0.696082      11.842345       3.107018      -0.523212      34.367887 0.48043563E+03  0.11233512E+05                                 8.392705                            6.772628       0.314878       2.168175                    0.996511      26.751316      69.436790       0.731670       0.358023      -1.139329       0.021443      -0.005893       0.016198       0.027512       0.022364      -0.032581       0.013032      -0.069523       0.106124      -0.070555       0.023239       0.047316              9.583423       9.957796      -1.273256      -3.277960       5.425790       1.811189      13.366682           0.000001
          223              O       2.830460      11.456138       7.630604      -0.537537      39.938908 0.64123546E+03  0.16162927E+05                                 9.386862                            7.923067      -0.322099       1.945872                    0.994932      28.282306      76.955598       0.661916       0.367114      -1.128886      -0.052724      -0.009825       0.041479       0.067800      -0.006438      -0.011101      -0.025919       0.067000      -0.107752      -0.055116       0.002104       0.053013             10.474216      12.279110       1.559103      -1.546210       7.241502      -0.601992      11.902037           0.000001
          224              O       1.415837      11.866928       9.260367      -0.539629      27.436530 0.44944538E+03  0.10337991E+05                                 7.067599                            6.469867       0.640615       2.225930                    0.999455      27.895174      71.878662       0.762433       0.349257      -1.146099       0.033023      -0.002058      -0.039925       0.051853      -0.085179       0.017691       0.017261      -0.162049       0.239309      -0.159669       0.070727       0.088942              7.238539       6.435130      -0.369709      -1.290276       5.747650       1.710606       9.532838          -0.000002
          225              O      11.017123      12.959535       0.399996      -0.539298      37.156073 0.50546930E+03  0.11961803E+05                                 8.829192                            6.943344       0.384011       2.182812                    0.998025      27.019403      70.400011       0.723653       0.357663      -1.140385       0.002770       0.000706       0.022266       0.022449      -0.018423       0.020900       0.046973       0.091573      -0.016352      -0.080512       0.024771       0.055740             10.475035       6.365596      -2.173347      -1.708534      15.790074       3.885393       9.269437           0.000001
          226              O      10.109652      13.325104       2.424792      -0.562207      36.432832 0.52962749E+03  0.12676248E+05                                 8.688498                            7.082400       0.333240       2.154819                    0.997952      27.551217      72.111578       0.720550       0.355158      -1.142787       0.009442      -0.023311      -0.030187       0.039291       0.025581      -0.001266      -0.042686       0.058803       0.064167      -0.067752       0.018292       0.049460             10.255421       6.050366       1.095744      -1.785742      11.576542      -5.446345      13.139355           0.000000
          227              O      10.953387       8.877434      22.233274      -0.569600      42.178525 0.58834510E+03  0.14458556E+05                                 9.690200                            7.536549       0.220409       2.118087                    0.996630      27.982288      74.245558       0.688445       0.362030      -1.137175       0.005040      -0.013300      -0.016855       0.022054      -0.013845       0.017619       0.057173       0.086484      -0.001561      -0.086286       0.035587       0.050698             12.026019       6.206873       0.918753       0.164845      18.155356       6.309089      11.715829           0.000000
          228              O      10.920305       8.283632      20.027318      -0.523237      34.368625 0.48044222E+03  0.11233689E+05                                 8.392795                            6.772649       0.314805       2.168152                    0.996500      26.751543      69.437142       0.731674       0.358020      -1.139333       0.005886       0.021441       0.016206       0.027514      -0.022389      -0.013027      -0.032572       0.069521       0.106170      -0.070566       0.023247       0.047319              9.583567       5.425865       1.273221      -1.811285       9.957649      -3.278232      13.367186           0.000001
          229              O      11.306512      10.418010       1.990504      -0.537538      39.939000 0.64123651E+03  0.16162960E+05                                 9.386877                            7.923074      -0.322100       1.945871                    0.994932      28.282330      76.955686       0.661916       0.367114      -1.128886       0.009825      -0.052724       0.041479       0.067801       0.006438       0.025919      -0.011101      -0.067000      -0.107755      -0.055116       0.002103       0.053013             10.474241       7.241521      -1.559112       0.601992      12.279149      -1.546223      11.902053           0.000001
          230              O      10.895722       9.003387       3.620267      -0.539632      27.436699 0.44944889E+03  0.10338093E+05                                 7.067631                            6.469896       0.640609       2.225927                    0.999455      27.895245      71.878948       0.762431       0.349257      -1.146098       0.002058       0.033023      -0.039927       0.051855       0.085179      -0.017261       0.017692       0.162049       0.239308      -0.159669       0.070727       0.088942              7.238576       5.747676       0.369710      -1.710615       6.435163      -1.290283       9.532889          -0.000002
          231              O       4.157977       2.215565      11.680196      -0.539299      37.155937 0.50546741E+03  0.11961746E+05                                 8.829168                            6.943329       0.384017       2.182815                    0.998025      27.019369      70.399874       0.723654       0.357663      -1.140386      -0.002770      -0.000706       0.022267       0.022450      -0.018422      -0.020901      -0.046974       0.091570      -0.016351      -0.080511       0.024772       0.055739             10.474998       6.365570      -2.173339       1.708526      15.790039      -3.885375       9.269384           0.000001
          232              O       5.065448       1.849996      13.704992      -0.562204      36.432640 0.52962455E+03  0.12676159E+05                                 8.688466                            7.082380       0.333243       2.154821                    0.997952      27.551153      72.111345       0.720551       0.355158      -1.142787      -0.009442       0.023310      -0.030184       0.039289       0.025581       0.001266       0.042685       0.058803       0.064168      -0.067752       0.018292       0.049460             10.255372       6.050345       1.095740       1.785736      11.576483       5.446312      13.139287           0.000000
          233              O       4.221713       6.297667      10.953074      -0.569600      42.178874 0.58835382E+03  0.14458834E+05                                 9.690278                            7.536625       0.220406       2.118084                    0.996630      27.982445      74.246324       0.688438       0.362032      -1.137173      -0.005037       0.013305      -0.016846       0.022050      -0.013848      -0.017620      -0.057176       0.086489      -0.001571      -0.086290       0.035589       0.050701             12.026114       6.206902       0.918776      -0.164826      18.155526      -6.309061      11.715915           0.000000
          234              O       4.254795       6.891468       8.747118      -0.523213      34.367932 0.48043644E+03  0.11233535E+05                                 8.392711                            6.772633       0.314877       2.168174                    0.996511      26.751339      69.436869       0.731670       0.358023      -1.139329      -0.005893      -0.021443       0.016198       0.027512      -0.022364       0.013032       0.032582       0.069523       0.106124      -0.070555       0.023239       0.047316              9.583427       5.425793       1.273257       1.811188       9.957807       3.277959      13.366681           0.000001
          235              O       3.868588       4.757090      13.270704      -0.537538      39.938931 0.64123621E+03  0.16162950E+05                                 9.386865                            7.923072      -0.322097       1.945872                    0.994932      28.282322      76.955653       0.661916       0.367114      -1.128886      -0.009825       0.052723       0.041481       0.067801       0.006438      -0.025920       0.011101      -0.067000      -0.107751      -0.055117       0.002104       0.053013             10.474214       7.241503      -1.559105      -0.601994      12.279118       1.546206      11.902021           0.000000
          236              O       4.279378       6.171713      14.900467      -0.539626      27.436304 0.44944067E+03  0.10337854E+05                                 7.067555                            6.469829       0.640624       2.225935                    0.999455      27.895078      71.878278       0.762436       0.349257      -1.146099      -0.002060      -0.033023      -0.039923       0.051852       0.085178       0.017260      -0.017690       0.162049       0.239310      -0.159669       0.070727       0.088942              7.238490       5.747615       0.369707       1.710595       6.435088       1.290266       9.532766          -0.000002

******************************************************
Auxiliary information for the entire system
The total spin magnetic moment of the unit cell is   -0.000032
The total net atomic charge of the unit cell is   0.000003
Accuracy of reproducing the electrostatic potential in the unit cell:
  The inner radius (bohr) =    5.0000
  The outer radius (bohr) =   12.0000
  Valid grid points have density less than (e/(bohr^3)) =    0.0001
  The number of valid grid points were=       395698
  The rms potential error without charges in kcal/mol is=      5.98738
  The rms potential error with partial charges in kcal/mol is=      0.70222
  The RRMSE value at monopole order=      0.11728
  The rms potential error with partial charges and cloud penetration in kcal/mol is=      0.69350
  The RRMSE value at monopole order with cloud penetration is=      0.11583
  The rms potential error with partial charges and atomic dipoles in kcal/mol is=      0.58433
  The RRMSE value at dipole order=      0.09759
  The rms potential error with partial charges, atomic dipoles and cloud penetration in kcal/mol is=      0.56831
  The RRMSE value at dipole order with cloud penetration=      0.09492

******************************************************
The electron densities and ab initio electrostatic potential were computed in VASP using the PBE functional and
projector augmented wave method. See the main text of the journal article for a description of computational details.
The atomic charges, dipoles, and quadrupoles were computed with the DDEC6 method as described in
(a) T. A. Manz and N. Gabaldon Limas, RSC Adv. 6 (2016) 47771-47801 DOI: 10.1039/c6ra04656h
(b) N. Gabaldon Limas and T. A. Manz, RSC Adv. 8 (2018) 2678-2707 DOI: 10.1039/c7ra11829e.
For each atom in the material, the electron cloud parameters were fit to the spherically averaged atom-in-material
electron density using radial positions for which this density was between 10^-4 and 10^-2 electrons per cubic bohr.
The polarizabilities, dispersion coefficients, and quantum Drude oscillator (QDO) parameters were fit using the MCLF method.
The magnetic structure of the system was optimized in VASP from the default ferromagnetic initial guess using spin polarization.
The atomic spin moments (ASMs) were computed on this optimized magnetic structure using the DDEC6 partition as inputs
to the method of T. A. Manz and D. S. Sholl, J. Chem. Theory Comput. 7 (2011) 4146-4164 DOI: 10.1021/ct200539n.
The RMSE and RRMSE were computed using a uniform grid with Ewald summation.
