# Supplementary material for: A collection of forcefield precursors for metal–organic frameworks
Source: RSC Adv. 2019 Nov 13;9(63):36492–507. doi: 10.1039/c9ra07327b (PMC9075174; doi:10.1039/c9ra07327b)
Supplement: RA-009-C9RA07327B-s6289 [file RA-009-C9RA07327B-s6289.xyz]

  276
jmolscript: load "" {1 1 1} spacegroup "x,y,z" unitcell [{     10.283000     0.000000     0.000000 }, {     -1.333811    27.213332     0.000000 }, {      0.000000     0.000000    27.339000 }]
Zn     0.798483    21.848496    19.083989     0.999628
Zn    -0.714153    24.517307    18.542130     0.983639
Zn     8.097253    21.668071    18.909293     0.993603
Zn    -0.679663    22.269486    16.231164     0.980357
Zn     2.342300    18.971502     5.414489     0.999627
Zn     3.854937    16.302691     4.872630     0.983638
Zn     5.326530    19.151927     5.239793     0.993602
Zn     3.820447    18.550512     2.561664     0.980355
Zn     8.150706     5.364836     8.255011     0.999619
Zn     9.663342     2.696025     8.796870     0.983634
Zn     0.851936     5.545261     8.429707     0.993596
Zn     9.628852     4.943846    11.107836     0.980349
Zn     6.606889     8.241830    21.924511     0.999617
Zn     5.094252    10.910641    22.466370     0.983634
Zn     3.622659     8.061405    22.099207     0.993593
Zn     5.128742     8.662820    24.777336     0.980348
H      4.429362    21.327088    17.054068     0.130871
H      4.489026    23.697370    19.435295     0.131703
H      2.433334    27.014675    20.312877     0.126124
H      4.043086     3.717341    22.379705     0.125061
H      6.457984    27.079987    20.176182     0.126826
H      2.461407    20.630427    13.650363     0.125752
H      4.092456     1.472241    21.794651     0.116343
H      6.447386    20.540623    13.696839     0.124115
H      7.407410     2.065492    19.744226     0.114718
H      6.168510    21.090332    11.512453     0.116156
H      6.112995    20.649476     9.267921     0.120810
H      0.255667     0.574201    15.875757     0.118565
H      2.798257    18.562214     9.735418     0.120858
H      2.778646    19.109202    11.971748     0.115120
H      7.373904     4.280657    20.288272     0.124945
H     -1.229886    25.009052    13.037969     0.117630
H      8.994422    19.492910     3.384568     0.130872
H      8.934758    17.122628     5.765795     0.131704
H      0.707449    13.805323     6.643377     0.126125
H      0.431508     9.889325     8.710205     0.125062
H      6.965800    13.740011     6.506682     0.126827
H      0.679377    20.189571    -0.019137     0.125753
H      0.382139    12.134425     8.125151     0.116343
H      6.976397    20.279375     0.027339     0.124116
H      7.350184    11.541174     6.074726     0.114720
H      7.255274    19.729666    25.181953     0.116157
H      7.310789    20.170522    22.937421     0.120811
H      4.218927    13.032465     2.206257     0.118563
H      0.342526    22.257784    23.404918     0.120859
H      0.362138    21.710796    25.641248     0.115119
H      7.383690     9.326009     6.618772     0.124947
H      4.370669    15.810946    26.707469     0.117628
H      4.519827     5.886244    10.284932     0.130871
H      4.460163     3.515962     7.903705     0.131703
H      6.515855     0.198657     7.026123     0.126125
H      4.906103    23.495991     4.959295     0.125061
H      2.491205     0.133345     7.162818     0.126827
H      6.487782     6.582905    13.688637     0.125752
H      4.856733    25.741091     5.544349     0.116342
H      2.501803     6.672709    13.642161     0.124115
H      1.541779    25.147840     7.594774     0.114718
H      2.780679     6.123000    15.826547     0.116155
H      2.836194     6.563856    18.071079     0.120809
H      8.693522    26.639131    11.463243     0.118564
H      6.150932     8.651118    17.603582     0.120858
H      6.170543     8.104130    15.367252     0.115118
H      1.575285    22.932675     7.050728     0.124945
H     -0.103925     2.204280    14.301031     0.117629
H     -0.045233     7.720422    23.954432     0.130873
H      0.014431    10.090704    21.573205     0.131703
H      8.241740    13.408009    20.695623     0.126125
H      8.517681    17.324007    18.628795     0.125061
H      1.983389    13.473321    20.832318     0.126827
H      8.269812     7.023761     0.019137     0.125754
H      8.567050    15.078907    19.213849     0.116341
H      1.972792     6.933957    -0.027339     0.124117
H      1.599005    15.672158    21.264274     0.114719
H      1.693915     7.483666     2.157047     0.116157
H      1.638400     7.042810     4.401579     0.120811
H      4.730262    14.180867    25.132743     0.118562
H      8.606663     4.955548     3.934082     0.120858
H      8.587051     5.502536     1.697752     0.115120
H      1.565499    17.887323    20.720228     0.124946
H      4.578520    11.402386     0.631531     0.117628
C      1.996702    24.489005    19.612725     0.614821
C      6.959549    24.567380    19.463728     0.606033
C      6.921924    21.159998    16.267525     0.610710
C      5.689167     5.694118    21.774147     0.592328
C      4.436067    21.127342    16.146140    -0.101499
C      5.651747    20.954810    15.502307    -0.008928
C      3.248868    25.229480    19.839366    -0.010650
C      4.473416    24.603301    19.648539    -0.095713
C      4.452588    20.496537    13.446961     0.089308
C      5.784859     0.070210    20.357440     0.083617
C      3.244623    26.574907    20.188485    -0.147387
C      3.240721    21.010869    15.478795    -0.009161
C      4.733737     3.389148    21.849602    -0.094565
C      5.654961    26.616816    20.108655    -0.144025
C      3.263098    20.701182    14.115399    -0.148561
C      5.665964    25.280369    19.763910    -0.009731
C      4.432317    19.189753     7.798997     0.583993
C      1.946137    21.324639    16.189609     0.602368
C      4.463921    20.181407    12.000454     0.093867
C      4.770326     2.034197    21.499116    -0.139561
C      5.775545     1.519048    20.733898     0.091564
C      5.640110    20.646755    14.144652    -0.147064
C      4.459622    19.534818     9.266281     0.002807
C      6.724331     2.386065    20.287725    -0.133890
C      5.460409    20.599676    11.163607    -0.139253
C      5.717069     4.222693    21.410538     0.000837
C      5.441708    20.309854     9.815521    -0.093050
C     -1.109140    26.238006    14.629919    -0.016333
C      0.154279     0.334996    14.983139    -0.105024
C      3.478743    19.091785    10.083170    -0.093346
C      3.473047    19.417801    11.435630    -0.139179
C      6.708386     3.718430    20.611692    -0.095017
C     -1.270510    25.900833    13.297416    -0.103712
C     -0.883766    25.164440    15.652944     0.607762
C      1.144082    16.330993     5.943225     0.614822
C      6.464234    16.252618     5.794228     0.606032
C      6.501860    19.660000     2.598025     0.610711
C      9.068428     7.912548     8.104647     0.592332
C      8.987717    19.692656     2.476640    -0.101500
C      7.772036    19.865188     1.832807    -0.008928
C     -0.108085    15.590518     6.169866    -0.010650
C      8.950368    16.216697     5.979039    -0.095714
C      8.971195    20.323461    27.116461     0.089308
C      8.972735    13.536456     6.687940     0.083617
C     -0.103839    14.245091     6.518985    -0.147385
C     -0.099938    19.809129     1.809295    -0.009161
C     -0.259142    10.217518     8.180102    -0.094565
C      7.768823    14.203182     6.439155    -0.144024
C     -0.122314    20.118816     0.445899    -0.148560
C      7.757819    15.539629     6.094410    -0.009731
C      8.991466    21.630245    21.468497     0.583992
C      1.194646    19.495359     2.520109     0.602367
C      8.959863    20.638591    25.669954     0.093866
C     -0.295732    11.572469     7.829616    -0.139563
C      8.982049    12.087618     7.064398     0.091564
C      7.783673    20.173243     0.475152    -0.147063
C      8.964162    21.285180    22.935781     0.002807
C      8.033263    11.220601     6.618225    -0.133891
C      7.963375    20.220322    24.833107    -0.139253
C      9.040526     9.383973     7.741038     0.000839
C      7.982075    20.510144    23.485021    -0.093050
C      4.249923    14.581992     0.960419    -0.016335
C      4.320316    13.271670     1.313639    -0.105026
C     -0.337960    21.728213    23.752670    -0.093345
C     -0.332264    21.402197    25.105130    -0.139180
C      8.049208     9.888236     6.942192    -0.095018
C      4.411293    14.919165    26.966916    -0.103712
C      4.024550    15.655558     1.983444     0.607761
C      6.952487     2.724327     7.726275     0.614823
C      1.989640     2.645952     7.875272     0.606031
C      2.027265     6.053334    11.071475     0.610713
C      3.260022    21.519214     5.564853     0.592337
C      4.513122     6.085990    11.192860    -0.101507
C      3.297442     6.258522    11.836693    -0.008929
C      5.700321     1.983852     7.499634    -0.010650
C      4.475773     2.610031     7.690461    -0.095717
C      4.496601     6.716795    13.892039     0.089306
C      3.164330    27.143122     6.981560     0.083618
C      5.704566     0.638425     7.150515    -0.147383
C      5.708468     6.202463    11.860205    -0.009163
C      4.215452    23.824184     5.489398    -0.094564
C      3.294228     0.596516     7.230345    -0.144023
C      5.686091     6.512150    13.223601    -0.148562
C      3.283225     1.932963     7.575090    -0.009733
C      4.516872     8.023579    19.540003     0.583993
C      7.003052     5.888693    11.149391     0.602367
C      4.485268     7.031925    15.338546     0.093865
C      4.178863    25.179135     5.839884    -0.139565
C      3.173644    25.694284     6.605102     0.091563
C      3.309079     6.566577    13.194348    -0.147063
C      4.489567     7.678514    18.072719     0.002798
C      2.224858    24.827267     7.051275    -0.133892
C      3.488780     6.613656    16.175393    -0.139254
C      3.232120    22.990639     5.928462     0.000845
C      3.507481     6.903478    17.523479    -0.093050
C     10.058329     0.975326    12.709081    -0.016334
C      8.794910    26.878336    12.355861    -0.105023
C      5.470446     8.121547    17.255830    -0.093345
C      5.476142     7.795531    15.903370    -0.139181
C      2.240803    23.494902     6.727308    -0.095018
C     -0.063301     1.312499    14.041584    -0.103710
C      9.832955     2.048892    11.686056     0.607763
C      7.805107    10.882339    21.395775     0.614824
C      2.484955    10.960714    21.544772     0.606030
C      2.447329     7.553332    24.740975     0.610714
C     -0.119239    19.300784    19.234353     0.592335
C     -0.038528     7.520676    24.862360    -0.101514
C      1.177153     7.348144    25.506193    -0.008928
C      9.057274    11.622814    21.169134    -0.010651
C     -0.001179    10.996635    21.359961    -0.095716
C     -0.022006     6.889871     0.222539     0.089304
C     -0.023546    13.676876    20.651060     0.083619
C      9.053028    12.968241    20.820015    -0.147382
C      9.049127     7.404203    25.529705    -0.009161
C      9.208331    16.995814    19.158898    -0.094563
C      1.180366    13.010150    20.899845    -0.144022
C      9.071503     7.094516    26.893101    -0.148564
C      1.191370    11.673703    21.244590    -0.009734
C     -0.042277     5.583087     5.870503     0.583991
C      7.754543     7.717973    24.818891     0.602369
C     -0.010674     6.574741     1.669046     0.093863
C      9.244921    15.640863    19.509384    -0.139565
C     -0.032860    15.125714    20.274602     0.091564
C      1.165516     7.040089    26.863848    -0.147063
C     -0.014973     5.928152     4.403219     0.002794
C      0.915926    15.992731    20.720775    -0.133893
C      0.985814     6.993010     2.505893    -0.139255
C     -0.091337    17.829359    19.597962     0.000849
C      0.967114     6.703188     3.853979    -0.093049
C      4.699266    12.631340    26.378581    -0.016336
C      4.628873    13.941662    26.025361    -0.105024
C      9.287149     5.485119     3.586330    -0.093343
C      9.281453     5.811135     2.233870    -0.139184
C      0.899981    17.325096    20.396808    -0.095019
C      4.537896    12.294167     0.372084    -0.103710
C      4.924639    11.557774    25.355556     0.607762
O      6.828598    21.091965    17.513637    -0.521714
O      2.074896    23.229300    19.645805    -0.528243
O      0.889558    21.419069    15.490824    -0.545479
O     -0.820084    23.970047    15.244773    -0.552547
O      5.412088    19.655373     7.114155    -0.538321
O     -0.686784    22.651833    18.110447    -1.004373
O      6.653407     6.392684    21.347932    -0.535875
O      8.008884    25.250162    19.441036    -0.539569
O      0.942667    25.139948    19.378703    -0.541921
O      7.969374    21.377705    15.606742    -0.541678
O      4.738456     6.125177    22.423448    -0.536927
O      2.025605    21.465604    17.417404    -0.517758
O      6.873887    23.356931    19.209475    -0.525469
O      3.492933    18.550512     7.339975    -0.535243
O     -0.760094    25.536446    16.848206    -0.552037
O      6.595185    19.728033     3.844137    -0.521717
O      1.065887    17.590698     5.976305    -0.528246
O      2.251226    19.400929     1.821324    -0.545478
O      3.960867    16.849951     1.575273    -0.552551
O      8.011695    21.164625    20.783655    -0.538317
O      3.827567    18.168165     4.440947    -1.004365
O      8.104188     7.213982     7.678432    -0.535879
O      5.414900    15.569836     5.771536    -0.539567
O      2.198117    15.680050     5.709203    -0.541923
O      5.454409    19.442293     1.937242    -0.541680
O     -0.263861     7.481489     8.753948    -0.536941
O      1.115178    19.354394     3.747904    -0.517751
O      6.549897    17.463067     5.539975    -0.525459
O     -0.352150    22.269486    21.009475    -0.535239
O      3.900878    15.283552     3.178706    -0.552041
O      2.120591     6.121367     9.825363    -0.521724
O      6.874293     3.984032     7.693195    -0.528251
O      8.059631     5.794263    11.848176    -0.545475
O      9.769273     3.243285    12.094227    -0.552554
O      3.537101     7.557959    20.224845    -0.538322
O      9.635973     4.561499     9.228553    -1.004349
O      2.295782    20.820648     5.991068    -0.535888
O      0.940305     1.963170     7.897964    -0.539560
O      8.006522     2.073384     7.960297    -0.541926
O      0.979815     5.835627    11.732258    -0.541683
O      4.210733    21.088155     4.915552    -0.536980
O      6.923584     5.747728     9.921596    -0.517746
O      2.075302     3.856401     8.129525    -0.525441
O      5.456256     8.662820    19.999025    -0.535232
O      9.709283     1.676886    10.490794    -0.552044
O      2.354004     7.485299    23.494863    -0.521726
O      7.883302     9.622634    21.362695    -0.528252
O      6.697963     7.812403    25.517676    -0.545475
O      4.988322    10.363381    25.763727    -0.552555
O      0.937494     6.048707     6.555345    -0.538322
O      5.121622     9.045167    22.898053    -1.004347
O      0.845001    19.999350    19.660568    -0.535887
O      3.534289    11.643496    21.567464    -0.539558
O      6.751072    11.533282    21.629797    -0.541926
O      3.494780     7.771039    25.401758    -0.541684
O      9.213050    19.731843    18.585052    -0.536989
O      7.834011     7.858938    23.591096    -0.517745
O      2.399292     9.750265    21.799025    -0.525435
O      9.301339     4.943846     6.329525    -0.535230
O      5.048311    11.929780    24.160294    -0.552045

The following XYZ coordinates are in angstroms. Other properties are in atomic units.
The sperically averaged electron density of each atom fit to a function of the form exp(a - br)
eigen_1, eigen_2 and eigen_3 are the three eigenvalues of traceless quadrupole moment tensor
  atom number  atomic symbol              X              Y              Z     net charge C6 coefficient C8 coefficient C10 coefficient fluctuating dipole atomic polarizability isotropic forcefield polarizability              a              b squared Pearson coefficient          <r^3>          <r^4>         wp_QDO          m_QDO          q_QDO       dipole_x       dipole_y       dipole_z         dipole            Qxy            Qxz            Qyz     Q(x^2-y^2)  Q(3z^2 - R^2)        eigen_1        eigen_2        eigen_3 static polarizability      alpha(xx)      alpha(xy)      alpha(xz)      alpha(yy)      alpha(yz)      alpha(zz) atomic spin moment
            1             Zn       0.798483      21.848496      19.083989       0.999628      92.042585 0.17411778E+04  0.54690508E+05                                17.129831                           13.977613      -0.012308       1.875751                    0.998311      45.037705     124.159495       0.463429       0.420779      -1.123897       0.050592       0.003033       0.018537       0.053966      -0.048047       0.057239      -0.018450       0.106135       0.009730      -0.073429      -0.031881       0.105310             22.200353      20.934849       4.300565      -4.177526      26.089861      -3.223351      19.576349           0.008758
            2             Zn      -0.714153      24.517307      18.542130       0.983639      84.604676 0.17111397E+04  0.53480371E+05                                16.150608                           13.839400      -0.029650       1.874970                    0.998156      44.862523     123.118657       0.466892       0.419740      -1.125293       0.006223       0.034539       0.002417       0.035178       0.011564       0.002423       0.028913      -0.138691      -0.127896      -0.048989      -0.048632       0.097621             19.562543      24.370542      -1.287163       0.473025      17.072100      -2.451606      17.244986           0.003329
            3             Zn       8.097253      21.668071      18.909293       0.993603      92.136114 0.17576111E+04  0.55331320E+05                                17.144903                           14.041081      -0.001228       1.877448                    0.998327      45.189583     124.680743       0.462539       0.420639      -1.124096      -0.051706      -0.017618      -0.004693       0.054826       0.056566      -0.045369      -0.020255       0.047194      -0.173206      -0.074010      -0.030944       0.104953             22.244593      20.638075      -4.421033       4.655036      19.848429      -3.235850      26.247276           0.012792
            4             Zn      -0.679663      22.269486      16.231164       0.980357      84.461469 0.17088568E+04  0.53391210E+05                                16.120804                           13.823897      -0.018813       1.878048                    0.998090      44.902204     123.207122       0.467472       0.419360      -1.125548      -0.005444      -0.002992      -0.035539       0.036078       0.001248       0.008563       0.027742      -0.003815       0.286238      -0.051179      -0.049984       0.101163             19.445942      24.119568      -1.405395      -0.442231      17.233950      -2.186369      16.984307           0.002949
            5             Zn       2.342300      18.971502       5.414489       0.999627      92.042416 0.17411743E+04  0.54690362E+05                                17.129802                           13.977593      -0.012300       1.875754                    0.998311      45.037664     124.159281       0.463430       0.420779      -1.123898      -0.050592      -0.003034       0.018538       0.053967      -0.048048      -0.057239       0.018450       0.106135       0.009731      -0.073429      -0.031882       0.105311             22.200313      20.934810       4.300562       4.177515      26.089815       3.223341      19.576314           0.009012
            6             Zn       3.854937      16.302691       4.872630       0.983638      84.604563 0.17111371E+04  0.53480263E+05                                16.150592                           13.839388      -0.029648       1.874971                    0.998156      44.862485     123.118501       0.466893       0.419740      -1.125293      -0.006223      -0.034539       0.002417       0.035179       0.011562      -0.002422      -0.028914      -0.138692      -0.127899      -0.048989      -0.048633       0.097622             19.562521      24.370497      -1.287160      -0.473030      17.072081       2.451609      17.244985           0.003433
            7             Zn       5.326530      19.151927       5.239793       0.993602      92.135959 0.17576079E+04  0.55331188E+05                                17.144878                           14.041063      -0.001226       1.877449                    0.998327      45.189542     124.680544       0.462540       0.420639      -1.124096       0.051706       0.017617      -0.004692       0.054826       0.056565       0.045370       0.020255       0.047193      -0.173209      -0.074012      -0.030942       0.104954             22.244560      20.638037      -4.421013      -4.655036      19.848385       3.235847      26.247260           0.013136
            8             Zn       3.820447      18.550512       2.561664       0.980355      84.461517 0.17088567E+04  0.53391207E+05                                16.120808                           13.823894      -0.018809       1.878049                    0.998090      44.902211     123.207129       0.467472       0.419359      -1.125548       0.005444       0.002991      -0.035540       0.036079       0.001248      -0.008563      -0.027744      -0.003813       0.286241      -0.051181      -0.049984       0.101165             19.445955      24.119590      -1.405386       0.442224      17.233974       2.186374      16.984302           0.003050
            9             Zn       8.150706       5.364836       8.255011       0.999619      92.042876 0.17411860E+04  0.54690817E+05                                17.129843                           13.977631      -0.012289       1.875755                    0.998311      45.037818     124.159753       0.463429       0.420778      -1.123898      -0.050596      -0.003035      -0.018539       0.053971      -0.048050       0.057241      -0.018453       0.106134       0.009733      -0.073431      -0.031883       0.105314             22.200361      20.934866       4.300566      -4.177503      26.089883      -3.223354      19.576333           0.009555
           10             Zn       9.663342       2.696025       8.796870       0.983634      84.604644 0.17111403E+04  0.53480386E+05                                16.150594                           13.839396      -0.029641       1.874973                    0.998156      44.862527     123.118598       0.466893       0.419740      -1.125293      -0.006225      -0.034540      -0.002415       0.035180       0.011561       0.002421       0.028916      -0.138694      -0.127904      -0.048989      -0.048636       0.097625             19.562512      24.370457      -1.287148       0.473046      17.072091      -2.451617      17.244990           0.003634
           11             Zn       0.851936       5.545261       8.429707       0.993596      92.136572 0.17576233E+04  0.55331787E+05                                17.144933                           14.041112      -0.001216       1.877449                    0.998327      45.189744     124.681170       0.462539       0.420638      -1.124097       0.051708       0.017616       0.004693       0.054828       0.056567      -0.045372      -0.020257       0.047195      -0.173214      -0.074014      -0.030944       0.104958             22.244621      20.638087      -4.420961       4.655066      19.848376      -3.235870      26.247400           0.013817
           12             Zn       9.628852       4.943846      11.107836       0.980349      84.461860 0.17088660E+04  0.53391569E+05                                16.120845                           13.823929      -0.018805       1.878049                    0.998090      44.902327     123.207516       0.467472       0.419359      -1.125548       0.005445       0.002989       0.035542       0.036081       0.001248       0.008563       0.027747      -0.003809       0.286246      -0.051184      -0.049983       0.101167             19.445997      24.119641      -1.405393      -0.442228      17.234022      -2.186384      16.984327           0.003266
           13             Zn       6.606889       8.241830      21.924511       0.999617      92.042997 0.17411902E+04  0.54690978E+05                                17.129853                           13.977645      -0.012287       1.875755                    0.998311      45.037872     124.159919       0.463429       0.420778      -1.123898       0.050597       0.003036      -0.018540       0.053972      -0.048051      -0.057242       0.018454       0.106134       0.009735      -0.073432      -0.031883       0.105315             22.200358      20.934876       4.300540       4.177499      26.089850       3.223350      19.576349           0.009644
           14             Zn       5.094252      10.910641      22.466370       0.983634      84.604672 0.17111421E+04  0.53480450E+05                                16.150593                           13.839400      -0.029639       1.874973                    0.998156      44.862550     123.118649       0.466893       0.419739      -1.125294       0.006226       0.034541      -0.002415       0.035180       0.011560      -0.002421      -0.028917      -0.138694      -0.127905      -0.048989      -0.048636       0.097625             19.562499      24.370418      -1.287149      -0.473047      17.072094       2.451616      17.244985           0.003675
           15             Zn       3.622659       8.061405      22.099207       0.993593      92.136851 0.17576322E+04  0.55332132E+05                                17.144957                           14.041142      -0.001211       1.877449                    0.998327      45.189857     124.681527       0.462539       0.420638      -1.124097      -0.051710      -0.017616       0.004693       0.054829       0.056568       0.045371       0.020257       0.047196      -0.173215      -0.074014      -0.030945       0.104959             22.244634      20.638110      -4.420925      -4.655071      19.848355       3.235872      26.247436           0.013944
           16             Zn       5.128742       8.662820      24.777336       0.980348      84.461935 0.17088688E+04  0.53391677E+05                                16.120851                           13.823938      -0.018805       1.878048                    0.998090      44.902366     123.207636       0.467472       0.419359      -1.125548      -0.005445      -0.002988       0.035542       0.036081       0.001248      -0.008563      -0.027748      -0.003808       0.286248      -0.051185      -0.049983       0.101168             19.445991      24.119619      -1.405379       0.442219      17.234019       2.186377      16.984335           0.003306
           17              H       4.429362      21.327088      17.054068       0.130871       1.062820 0.76657630E+01  0.74010251E+02                                 1.677786                            1.585203      -1.119314       2.356982                    0.997583       3.363463       9.155703       0.516088       1.229265      -0.720426      -0.001220       0.007317       0.041019       0.041685       0.001463      -0.000494       0.004551      -0.009007       0.043661      -0.012071      -0.003606       0.015677              1.733136       1.669887      -0.010426       0.000577       1.360153       0.214512       2.169370           0.000032
           18              H       4.489026      23.697370      19.435295       0.131703       1.062323 0.76775151E+01  0.74176536E+02                                 1.680109                            1.588670      -1.145399       2.346363                    0.997300       3.361951       9.164703       0.514260       1.232758      -0.719678       0.001423      -0.040572      -0.007866       0.041352      -0.000614       0.002457       0.004408      -0.026535      -0.009826      -0.012419      -0.003499       0.015918              1.733793       1.678272      -0.012552      -0.014046       2.154292       0.224382       1.368816           0.000054
           19              H       2.433334      27.014675      20.312877       0.126124       1.142477 0.84372129E+01  0.82893123E+02                                 1.719707                            1.632944      -1.117302       2.355925                    0.996952       3.355807       9.021033       0.526031       1.185155      -0.731787      -0.034599       0.018289       0.002663       0.039226      -0.008271      -0.004332      -0.000011       0.005880      -0.027270      -0.010599      -0.003276       0.013875              1.756351       2.041990      -0.186258      -0.038527       1.845337       0.184894       1.381727          -0.000010
           20              H       4.043086       3.717341      22.379705       0.125061       1.097764 0.77596762E+01  0.74010972E+02                                 1.628151                            1.530817      -0.876514       2.470285                    0.999229       3.119670       8.031438       0.567047       1.132490      -0.746617      -0.031766       0.013908       0.023177       0.041709       0.001493      -0.014388       0.002508       0.011185      -0.016070      -0.015158      -0.002219       0.017377              1.680813       1.737559      -0.258114      -0.379185       1.713838       0.282723       1.591043           0.000098
           21              H       6.457984      27.079987      20.176182       0.126826       1.171355 0.86892135E+01  0.86083205E+02                                 1.757656                            1.664474      -1.148218       2.343196                    0.996744       3.379814       9.152577       0.517086       1.195652      -0.729465       0.033263       0.017687       0.003367       0.037823       0.009480       0.003503       0.002400       0.004642      -0.019174      -0.007369      -0.006475       0.013844              1.798475       2.102424       0.198590       0.005846       1.927744       0.112902       1.365256          -0.000010
           22              H       2.461407      20.630427      13.650363       0.125752       1.161324 0.86042459E+01  0.85049201E+02                                 1.746949                            1.655555      -1.146658       2.342657                    0.996670       3.388303       9.171169       0.518732       1.194553      -0.729487      -0.032362      -0.001006      -0.018758       0.037418       0.002486       0.009426      -0.000234       0.014208       0.006632      -0.009186      -0.004677       0.013863              1.785523       2.087891      -0.008347       0.201340       1.384461       0.165460       1.884216          -0.000033
           23              H       4.092456       1.472241      21.794651       0.116343       1.120235 0.79862028E+01  0.76673976E+02                                 1.645762                            1.549647      -0.842060       2.480016                    0.999360       3.159607       8.144538       0.565772       1.127604      -0.747888      -0.028316      -0.019630       0.012516       0.036657       0.004971      -0.014084       0.001999       0.002469      -0.027419      -0.018462       0.003264       0.015198              1.684851       1.715554       0.374501      -0.189346       1.931791      -0.020132       1.407209           0.000019
           24              H       6.447386      20.540623      13.696839       0.124115       1.176219 0.87296441E+01  0.86486638E+02                                 1.756317                            1.663763      -1.128578       2.351581                    0.996825       3.366051       9.081960       0.519919       1.189098      -0.731291       0.033681      -0.005008      -0.017097       0.038103      -0.005344      -0.007792       0.001985       0.015411       0.002204      -0.009771      -0.004136       0.013908              1.796740       2.100868      -0.049603      -0.191684       1.366469       0.114145       1.922883          -0.000027
           25              H       7.407410       2.065492      19.744226       0.114718       1.088123 0.76593429E+01  0.72764672E+02                                 1.611345                            1.514497      -0.821404       2.489580                    0.999447       3.139098       8.046626       0.574117       1.122991      -0.748726       0.027974      -0.009796      -0.021776       0.036779       0.002641      -0.015133       0.003274       0.001291      -0.021801      -0.018509       0.003798       0.014712              1.662271       1.707976      -0.249978      -0.366811       1.736739       0.245846       1.542098           0.000046
           26              H       6.168510      21.090332      11.512453       0.116156       1.086820 0.76503616E+01  0.72648961E+02                                 1.608388                            1.512462      -0.827350       2.487119                    0.999462       3.138543       8.040241       0.575228       1.121291      -0.749103       0.029914       0.018950       0.011542       0.037245       0.014220      -0.001665       0.003538       0.016468       0.010774      -0.018903       0.004256       0.014646              1.658366       1.735431       0.342996       0.267578       1.490553       0.229358       1.749114          -0.000015
           27              H       6.112995      20.649476       9.267921       0.120810       1.136326 0.81698539E+01  0.78928614E+02                                 1.664246                            1.569291      -0.923152       2.446013                    0.998795       3.185393       8.251822       0.560870       1.130379      -0.747009       0.029489       0.016132      -0.022479       0.040437       0.014800      -0.004436      -0.001149       0.014062      -0.006428      -0.015467      -0.002919       0.018386              1.704635       1.759612       0.213083      -0.352759       1.430340      -0.087598       1.923952          -0.000027
           28              H       0.255667       0.574201      15.875757       0.118565       1.130796 0.81311961E+01  0.78452996E+02                                 1.655722                            1.563520      -0.912224       2.446929                    0.998903       3.194718       8.267479       0.563077       1.127414      -0.747586       0.004296       0.012277       0.036501       0.038749      -0.000716       0.002429       0.010553      -0.021887       0.025413      -0.015604      -0.002627       0.018231              1.682339       1.317126      -0.005384       0.104779       1.502650       0.052585       2.227240           0.000018
           29              H       2.798257      18.562214       9.735418       0.120858       1.113955 0.79085436E+01  0.75842254E+02                                 1.648184                            1.548087      -0.897725       2.457843                    0.999060       3.157201       8.168543       0.562038       1.136385      -0.745463      -0.030404      -0.022524      -0.014454       0.040505       0.014142      -0.001512       0.002629       0.013175      -0.008548      -0.014936      -0.002091       0.017027              1.705176       1.746195       0.381995       0.270422       1.607489       0.300226       1.761845          -0.000002
           30              H       2.778646      19.109202      11.971748       0.115120       1.130289 0.81059393E+01  0.78093515E+02                                 1.654402                            1.560462      -0.839058       2.479383                    0.999377       3.170058       8.178760       0.564365       1.126508      -0.748262      -0.029100      -0.013550       0.018930       0.037266       0.014432      -0.004962       0.002498       0.014845       0.010481      -0.018977       0.003719       0.015258              1.690139       1.743087       0.199488      -0.368615       1.414585      -0.022392       1.912744          -0.000020
           31              H       7.373904       4.280657      20.288272       0.124945       1.110537 0.79171213E+01  0.75862072E+02                                 1.636651                            1.543103      -0.910058       2.454352                    0.999006       3.144333       8.102903       0.566755       1.127856      -0.747686       0.029950       0.022319      -0.014602       0.040104       0.005491      -0.014480      -0.000670       0.010902      -0.016054      -0.015078      -0.003459       0.018537              1.677120       1.719772       0.351072      -0.196855       1.909214      -0.076486       1.402372           0.000027
           32              H      -1.229886      25.009052      13.037969       0.117630       1.143655 0.82338721E+01  0.79730253E+02                                 1.671145                            1.575695      -0.940618       2.433813                    0.998669       3.213070       8.342591       0.559391       1.130763      -0.746685       0.000834      -0.037912      -0.013944       0.040404      -0.000945       0.002281       0.010584      -0.024948       0.020544      -0.016315      -0.002295       0.018610              1.699775       1.320938      -0.057416       0.017705       2.262831       0.067139       1.515556          -0.000016
           33              H       8.994422      19.492910       3.384568       0.130872       1.062819 0.76657544E+01  0.74010153E+02                                 1.677785                            1.585202      -1.119306       2.356986                    0.997583       3.363462       9.155702       0.516088       1.229265      -0.720426       0.001220      -0.007317       0.041019       0.041685       0.001464       0.000495      -0.004551      -0.009007       0.043661      -0.012071      -0.003606       0.015677              1.733135       1.669886      -0.010426      -0.000577       1.360152      -0.214512       2.169368           0.000042
           34              H       8.934758      17.122628       5.765795       0.131704       1.062321 0.76774976E+01  0.74176338E+02                                 1.680109                            1.588669      -1.145390       2.346367                    0.997300       3.361948       9.164699       0.514259       1.232760      -0.719677      -0.001423       0.040572      -0.007866       0.041352      -0.000614      -0.002457      -0.004408      -0.026535      -0.009827      -0.012418      -0.003499       0.015918              1.733793       1.678271      -0.012552       0.014046       2.154291      -0.224382       1.368816           0.000065
           35              H       0.707449      13.805323       6.643377       0.126125       1.142472 0.84371580E+01  0.82892448E+02                                 1.719701                            1.632939      -1.117299       2.355927                    0.996952       3.355799       9.021004       0.526032       1.185154      -0.731787       0.034599      -0.018289       0.002663       0.039226      -0.008271       0.004332       0.000011       0.005880      -0.027269      -0.010599      -0.003276       0.013875              1.756345       2.041981      -0.186257       0.038527       1.845331      -0.184893       1.381723          -0.000005
           36              H       0.431508       9.889325       8.710205       0.125062       1.097784 0.77598692E+01  0.74013479E+02                                 1.628193                            1.530854      -0.876511       2.470287                    0.999229       3.119692       8.031604       0.567029       1.132516      -0.746611       0.031766      -0.013909       0.023176       0.041709       0.001493       0.014388      -0.002508       0.011184      -0.016071      -0.015158      -0.002219       0.017377              1.680858       1.737605      -0.258125       0.379201       1.713886      -0.282736       1.591084           0.000088
           37              H       6.965800      13.740011       6.506682       0.126827       1.171351 0.86891773E+01  0.86082762E+02                                 1.757652                            1.664471      -1.148213       2.343198                    0.996744       3.379807       9.152555       0.517087       1.195653      -0.729464      -0.033263      -0.017687       0.003367       0.037823       0.009480      -0.003503      -0.002400       0.004642      -0.019174      -0.007369      -0.006475       0.013844              1.798471       2.102420       0.198590      -0.005846       1.927741      -0.112901       1.365253          -0.000006
           38              H       0.679377      20.189571      -0.019137       0.125753       1.161321 0.86042207E+01  0.85048933E+02                                 1.746950                            1.655555      -1.146652       2.342660                    0.996670       3.388301       9.171178       0.518730       1.194558      -0.729486       0.032362       0.001006      -0.018758       0.037418       0.002486      -0.009426       0.000234       0.014208       0.006632      -0.009186      -0.004677       0.013863              1.785523       2.087892      -0.008347      -0.201339       1.384461      -0.165461       1.884217          -0.000026
           39              H       0.382139      12.134425       8.125151       0.116343       1.120247 0.79863179E+01  0.76675440E+02                                 1.645783                            1.549666      -0.842061       2.480015                    0.999360       3.159620       8.144620       0.565764       1.127615      -0.747885       0.028316       0.019630       0.012516       0.036657       0.004971       0.014084      -0.001999       0.002469      -0.027419      -0.018462       0.003264       0.015198              1.684873       1.715575       0.374508       0.189349       1.931819       0.020132       1.407225           0.000018
           40              H       6.976397      20.279375       0.027339       0.124116       1.176222 0.87296725E+01  0.86487026E+02                                 1.756323                            1.663769      -1.128577       2.351582                    0.996825       3.366055       9.081989       0.519917       1.189102      -0.731291      -0.033681       0.005008      -0.017097       0.038102      -0.005344       0.007792      -0.001985       0.015411       0.002204      -0.009771      -0.004136       0.013908              1.796746       2.100875      -0.049604       0.191685       1.366473      -0.114146       1.922889          -0.000019
           41              H       7.350184      11.541174       6.074726       0.114720       1.088122 0.76593346E+01  0.72764596E+02                                 1.611346                            1.514497      -0.821400       2.489582                    0.999447       3.139099       8.046637       0.574116       1.122993      -0.748726      -0.027973       0.009796      -0.021776       0.036779       0.002641       0.015133      -0.003274       0.001291      -0.021801      -0.018509       0.003797       0.014712              1.662271       1.707976      -0.249978       0.366811       1.736740      -0.245846       1.542098           0.000050
           42              H       7.255274      19.729666      25.181953       0.116157       1.086822 0.76503783E+01  0.72649189E+02                                 1.608392                            1.512466      -0.827348       2.487120                    0.999462       3.138547       8.040266       0.575226       1.121294      -0.749102      -0.029914      -0.018950       0.011541       0.037245       0.014220       0.001665      -0.003538       0.016468       0.010774      -0.018903       0.004256       0.014647              1.658370       1.735436       0.342997      -0.267579       1.490557      -0.229359       1.749119          -0.000010
           43              H       7.310789      20.170522      22.937421       0.120811       1.136328 0.81698696E+01  0.78928820E+02                                 1.664249                            1.569293      -0.923154       2.446012                    0.998795       3.185397       8.251841       0.560869       1.130380      -0.747008      -0.029489      -0.016132      -0.022479       0.040437       0.014800       0.004436       0.001149       0.014062      -0.006428      -0.015467      -0.002919       0.018387              1.704638       1.759614       0.213083       0.352760       1.430342       0.087598       1.923957          -0.000036
           44              H       4.218927      13.032465       2.206257       0.118563       1.130794 0.81311755E+01  0.78452727E+02                                 1.655718                            1.563516      -0.912225       2.446929                    0.998903       3.194716       8.267463       0.563078       1.127413      -0.747586      -0.004296      -0.012277       0.036501       0.038749      -0.000716      -0.002429      -0.010553      -0.021887       0.025413      -0.015604      -0.002627       0.018231              1.682335       1.317124      -0.005383      -0.104779       1.502646      -0.052585       2.227233           0.000025
           45              H       0.342526      22.257784      23.404918       0.120859       1.113960 0.79085931E+01  0.75842870E+02                                 1.648191                            1.548093      -0.897731       2.457839                    0.999060       3.157209       8.168579       0.562036       1.136387      -0.745463       0.030404       0.022524      -0.014454       0.040505       0.014142       0.001512      -0.002629       0.013175      -0.008549      -0.014936      -0.002091       0.017027              1.705184       1.746202       0.381998      -0.270424       1.607496      -0.300229       1.761854          -0.000011
           46              H       0.362138      21.710796      25.641248       0.115119       1.130300 0.81060433E+01  0.78094824E+02                                 1.654419                            1.560477      -0.839057       2.479382                    0.999377       3.170071       8.178829       0.564359       1.126515      -0.748261       0.029100       0.013549       0.018930       0.037266       0.014431       0.004961      -0.002498       0.014845       0.010481      -0.018977       0.003719       0.015257              1.690156       1.743106       0.199491       0.368621       1.414598       0.022392       1.912765          -0.000014
           47              H       7.383690       9.326009       6.618772       0.124947       1.110550 0.79172467E+01  0.75863694E+02                                 1.636675                            1.543124      -0.910060       2.454350                    0.999006       3.144352       8.103016       0.566745       1.127869      -0.747683      -0.029950      -0.022319      -0.014602       0.040104       0.005491       0.014480       0.000670       0.010901      -0.016054      -0.015078      -0.003459       0.018537              1.677145       1.719798       0.351080       0.196859       1.909245       0.076488       1.402391           0.000022
           48              H       4.370669      15.810946      26.707469       0.117628       1.143659 0.82339088E+01  0.79730753E+02                                 1.671154                            1.575704      -0.940620       2.433812                    0.998669       3.213076       8.342633       0.559387       1.130770      -0.746683      -0.000834       0.037912      -0.013944       0.040404      -0.000945      -0.002281      -0.010584      -0.024948       0.020544      -0.016315      -0.002295       0.018610              1.699784       1.320945      -0.057417      -0.017705       2.262845      -0.067139       1.515564          -0.000006
           49              H       4.519827       5.886244      10.284932       0.130871       1.062829 0.76658469E+01  0.74011276E+02                                 1.677795                            1.585212      -1.119325       2.356976                    0.997582       3.363482       9.155773       0.516087       1.229265      -0.720426       0.001220      -0.007317      -0.041019       0.041684       0.001464      -0.000495       0.004551      -0.009005       0.043661      -0.012070      -0.003607       0.015677              1.733146       1.669897      -0.010426       0.000577       1.360160       0.214513       2.169382           0.000071
           50              H       4.460163       3.515962       7.903705       0.131703       1.062322 0.76775129E+01  0.74176511E+02                                 1.680110                            1.588670      -1.145389       2.346367                    0.997300       3.361950       9.164701       0.514259       1.232758      -0.719678      -0.001423       0.040572       0.007866       0.041352      -0.000615       0.002457       0.004408      -0.026534      -0.009828      -0.012418      -0.003500       0.015918              1.733794       1.678272      -0.012552      -0.014046       2.154293       0.224382       1.368816           0.000094
           51              H       6.515855       0.198657       7.026123       0.126125       1.142467 0.84371163E+01  0.82891925E+02                                 1.719696                            1.632935      -1.117296       2.355929                    0.996952       3.355789       9.020967       0.526033       1.185154      -0.731787       0.034599      -0.018289      -0.002663       0.039226      -0.008271      -0.004332      -0.000011       0.005880      -0.027269      -0.010598      -0.003276       0.013875              1.756340       2.041975      -0.186256      -0.038527       1.845325       0.184892       1.381720          -0.000002
           52              H       4.906103      23.495991       4.959295       0.125061       1.097806 0.77600720E+01  0.74016032E+02                                 1.628230                            1.530886      -0.876530       2.470279                    0.999229       3.119716       8.031747       0.567016       1.132533      -0.746607       0.031766      -0.013909      -0.023176       0.041709       0.001493      -0.014387       0.002508       0.011185      -0.016071      -0.015158      -0.002219       0.017377              1.680897       1.737646      -0.258134      -0.379215       1.713927       0.282746       1.591119           0.000037
           53              H       2.491205       0.133345       7.162818       0.126827       1.171343 0.86890975E+01  0.86081757E+02                                 1.757643                            1.664463      -1.148208       2.343202                    0.996744       3.379793       9.152500       0.517088       1.195652      -0.729465      -0.033263      -0.017688      -0.003367       0.037823       0.009480       0.003503       0.002400       0.004642      -0.019173      -0.007368      -0.006475       0.013843              1.798462       2.102408       0.198589       0.005847       1.927730       0.112900       1.365247           0.000001
           54              H       6.487782       6.582905      13.688637       0.125752       1.161324 0.86042377E+01  0.85049058E+02                                 1.746945                            1.655551      -1.146658       2.342657                    0.996670       3.388298       9.171138       0.518734       1.194549      -0.729488       0.032362       0.001006       0.018758       0.037418       0.002486       0.009426      -0.000234       0.014208       0.006632      -0.009186      -0.004677       0.013863              1.785518       2.087887      -0.008347       0.201339       1.384458       0.165459       1.884210           0.000008
           55              H       4.856733      25.741091       5.544349       0.116342       1.120251 0.79863497E+01  0.76675820E+02                                 1.645786                            1.549668      -0.842064       2.480013                    0.999360       3.159629       8.144646       0.565764       1.127614      -0.747886       0.028316       0.019629      -0.012516       0.036657       0.004971      -0.014084       0.001999       0.002469      -0.027419      -0.018462       0.003264       0.015198              1.684876       1.715577       0.374508      -0.189349       1.931823      -0.020132       1.407227           0.000016
           56              H       2.501803       6.672709      13.642161       0.124115       1.176207 0.87295168E+01  0.86484927E+02                                 1.756292                            1.663741      -1.128579       2.351581                    0.996825       3.366035       9.081847       0.519928       1.189083      -0.731295      -0.033681       0.005009       0.017097       0.038103      -0.005345      -0.007792       0.001985       0.015410       0.002204      -0.009771      -0.004137       0.013908              1.796713       2.100834      -0.049603      -0.191681       1.366452       0.114142       1.922852           0.000022
           57              H       1.541779      25.147840       7.594774       0.114718       1.088133 0.76594344E+01  0.72765819E+02                                 1.611360                            1.514510      -0.821406       2.489578                    0.999447       3.139116       8.046709       0.574112       1.122998      -0.748724      -0.027974       0.009795       0.021776       0.036779       0.002641      -0.015133       0.003274       0.001291      -0.021802      -0.018509       0.003798       0.014712              1.662287       1.707992      -0.249981      -0.366816       1.736757       0.245850       1.542112           0.000025
           58              H       2.780679       6.123000      15.826547       0.116155       1.086817 0.76503250E+01  0.72648450E+02                                 1.608377                            1.512452      -0.827353       2.487118                    0.999462       3.138537       8.040189       0.575234       1.121282      -0.749106      -0.029914      -0.018950      -0.011542       0.037245       0.014220      -0.001665       0.003538       0.016468       0.010774      -0.018903       0.004257       0.014646              1.658354       1.735419       0.342992       0.267575       1.490544       0.229355       1.749100           0.000035
           59              H       2.836194       6.563856      18.071079       0.120809       1.136317 0.81697558E+01  0.78927290E+02                                 1.664222                            1.569271      -0.923152       2.446012                    0.998795       3.185381       8.251724       0.560880       1.130363      -0.747013      -0.029489      -0.016132       0.022479       0.040437       0.014800      -0.004436      -0.001149       0.014062      -0.006428      -0.015468      -0.002919       0.018387              1.704610       1.759586       0.213078      -0.352751       1.430322      -0.087596       1.923922           0.000045
           60              H       8.693522      26.639131      11.463243       0.118564       1.130800 0.81312302E+01  0.78453426E+02                                 1.655727                            1.563524      -0.912226       2.446928                    0.998903       3.194724       8.267506       0.563075       1.127416      -0.747585      -0.004296      -0.012277      -0.036501       0.038749      -0.000716       0.002429       0.010553      -0.021887       0.025413      -0.015604      -0.002627       0.018231              1.682344       1.317130      -0.005384       0.104779       1.502654       0.052585       2.227248           0.000008
           61              H       6.150932       8.651118      17.603582       0.120858       1.113925 0.79082540E+01  0.75838498E+02                                 1.648125                            1.548035      -0.897717       2.457846                    0.999060       3.157163       8.168292       0.562063       1.136351      -0.745472       0.030404       0.022524       0.014454       0.040505       0.014142      -0.001512       0.002629       0.013174      -0.008548      -0.014936      -0.002091       0.017027              1.705112       1.746131       0.381974       0.270406       1.607432       0.300208       1.761775           0.000062
           62              H       6.170543       8.104130      15.367252       0.115118       1.130237 0.81054464E+01  0.78087204E+02                                 1.654311                            1.560382      -0.839062       2.479380                    0.999377       3.170015       8.178439       0.564400       1.126461      -0.748274       0.029100       0.013550      -0.018930       0.037266       0.014432      -0.004962       0.002497       0.014843       0.010480      -0.018977       0.003719       0.015258              1.690043       1.742988       0.199471      -0.368583       1.414516      -0.022391       1.912626           0.000055
           63              H       1.575285      22.932675       7.050728       0.124945       1.110558 0.79173224E+01  0.75864639E+02                                 1.636687                            1.543135      -0.910070       2.454346                    0.999006       3.144364       8.103072       0.566741       1.127874      -0.747682      -0.029950      -0.022319       0.014602       0.040104       0.005491      -0.014480      -0.000670       0.010902      -0.016054      -0.015078      -0.003459       0.018537              1.677158       1.719811       0.351084      -0.196862       1.909261      -0.076488       1.402401          -0.000038
           64              H      -0.103925       2.204280      14.301031       0.117629       1.143663 0.82339412E+01  0.79731106E+02                                 1.671153                            1.575703      -0.940624       2.433809                    0.998669       3.213081       8.342635       0.559389       1.130765      -0.746684      -0.000834       0.037912       0.013944       0.040404      -0.000945       0.002281       0.010584      -0.024948       0.020544      -0.016315      -0.002295       0.018610              1.699784       1.320944      -0.057416       0.017705       2.262844       0.067139       1.515564           0.000027
           65              H      -0.045233       7.720422      23.954432       0.130873       1.062834 0.76658965E+01  0.74011842E+02                                 1.677797                            1.585213      -1.119345       2.356966                    0.997582       3.363490       9.155787       0.516088       1.229260      -0.720427      -0.001220       0.007317      -0.041019       0.041684       0.001463       0.000495      -0.004551      -0.009004       0.043661      -0.012069      -0.003608       0.015677              1.733148       1.669899      -0.010426      -0.000577       1.360161      -0.214514       2.169385           0.000078
           66              H       0.014431      10.090704      21.573205       0.131703       1.062326 0.76775381E+01  0.74176777E+02                                 1.680109                            1.588669      -1.145391       2.346365                    0.997300       3.361952       9.164692       0.514261       1.232753      -0.719679       0.001422      -0.040572       0.007866       0.041352      -0.000614      -0.002457      -0.004408      -0.026535      -0.009827      -0.012418      -0.003499       0.015918              1.733793       1.678270      -0.012552       0.014046       2.154293      -0.224382       1.368816           0.000101
           67              H       8.241740      13.408009      20.695623       0.126125       1.142465 0.84370922E+01  0.82891595E+02                                 1.719690                            1.632930      -1.117296       2.355929                    0.996952       3.355785       9.020939       0.526035       1.185150      -0.731788      -0.034599       0.018290      -0.002663       0.039226      -0.008271       0.004332       0.000011       0.005880      -0.027268      -0.010598      -0.003276       0.013875              1.756334       2.041967      -0.186256       0.038527       1.845319      -0.184892       1.381716           0.000002
           68              H       8.517681      17.324007      18.628795       0.125061       1.097815 0.77601513E+01  0.74016981E+02                                 1.628238                            1.530893      -0.876548       2.470269                    0.999229       3.119732       8.031800       0.567015       1.132533      -0.746607      -0.031766       0.013909      -0.023176       0.041709       0.001493       0.014387      -0.002507       0.011186      -0.016069      -0.015157      -0.002220       0.017377              1.680906       1.737655      -0.258136       0.379218       1.713937      -0.282749       1.591127           0.000021
           69              H       1.983389      13.473321      20.832318       0.126827       1.171335 0.86890192E+01  0.86080717E+02                                 1.757629                            1.664450      -1.148205       2.343203                    0.996744       3.379781       9.152429       0.517093       1.195644      -0.729466       0.033263       0.017688      -0.003368       0.037823       0.009480      -0.003503      -0.002400       0.004642      -0.019173      -0.007368      -0.006475       0.013843              1.798446       2.102389       0.198587      -0.005847       1.927713      -0.112899       1.365237           0.000003
           70              H       8.269812       7.023761       0.019137       0.125754       1.161318 0.86041793E+01  0.85048276E+02                                 1.746934                            1.655541      -1.146661       2.342656                    0.996670       3.388286       9.171073       0.518738       1.194543      -0.729490      -0.032362      -0.001006       0.018758       0.037419       0.002485      -0.009426       0.000234       0.014208       0.006633      -0.009186      -0.004677       0.013863              1.785506       2.087872      -0.008346      -0.201338       1.384450      -0.165457       1.884196           0.000014
           71              H       8.567050      15.078907      19.213849       0.116341       1.120246 0.79863075E+01  0.76675270E+02                                 1.645777                            1.549661      -0.842065       2.480012                    0.999360       3.159625       8.144613       0.565768       1.127609      -0.747887      -0.028316      -0.019629      -0.012516       0.036657       0.004971       0.014084      -0.001999       0.002469      -0.027419      -0.018462       0.003264       0.015199              1.684866       1.715568       0.374505       0.189348       1.931811       0.020131       1.407220           0.000012
           72              H       1.972792       6.933957      -0.027339       0.124117       1.176198 0.87294291E+01  0.86483774E+02                                 1.756276                            1.663727      -1.128581       2.351581                    0.996825       3.366022       9.081774       0.519934       1.189076      -0.731297       0.033681      -0.005009       0.017098       0.038103      -0.005345       0.007792      -0.001985       0.015410       0.002204      -0.009771      -0.004136       0.013907              1.796696       2.100813      -0.049602       0.191679       1.366442      -0.114140       1.922833           0.000028
           73              H       1.599005      15.672158      21.264274       0.114719       1.088134 0.76594438E+01  0.72765943E+02                                 1.611362                            1.514512      -0.821404       2.489579                    0.999447       3.139118       8.046721       0.574111       1.122999      -0.748724       0.027973      -0.009795       0.021776       0.036779       0.002641       0.015133      -0.003274       0.001291      -0.021802      -0.018509       0.003798       0.014712              1.662289       1.707994      -0.249982       0.366817       1.736759      -0.245850       1.542114           0.000028
           74              H       1.693915       7.483666       2.157047       0.116157       1.086810 0.76502652E+01  0.72647749E+02                                 1.608371                            1.512447      -0.827348       2.487121                    0.999462       3.138527       8.040159       0.575235       1.121283      -0.749105       0.029914       0.018950      -0.011541       0.037245       0.014220       0.001665      -0.003538       0.016467       0.010774      -0.018903       0.004257       0.014646              1.658347       1.735411       0.342989      -0.267573       1.490538      -0.229354       1.749093           0.000039
           75              H       1.638400       7.042810       4.401579       0.120811       1.136320 0.81697995E+01  0.78927928E+02                                 1.664237                            1.569283      -0.923148       2.446015                    0.998795       3.185386       8.251786       0.560873       1.130375      -0.747010       0.029489       0.016132       0.022479       0.040437       0.014800       0.004436       0.001148       0.014062      -0.006427      -0.015467      -0.002919       0.018386              1.704625       1.759601       0.213081       0.352755       1.430333       0.087597       1.923941           0.000040
           76              H       4.730262      14.180867      25.132743       0.118562       1.130799 0.81312241E+01  0.78453353E+02                                 1.655727                            1.563524      -0.912227       2.446927                    0.998903       3.194724       8.267506       0.563074       1.127417      -0.747585       0.004296       0.012277      -0.036501       0.038749      -0.000716      -0.002429      -0.010553      -0.021887       0.025413      -0.015604      -0.002627       0.018231              1.682344       1.317130      -0.005384      -0.104780       1.502654      -0.052585       2.227248           0.000016
           77              H       8.606663       4.955548       3.934082       0.120858       1.113937 0.79083764E+01  0.75840101E+02                                 1.648152                            1.548059      -0.897717       2.457846                    0.999060       3.157177       8.168399       0.562051       1.136368      -0.745468      -0.030404      -0.022525       0.014453       0.040505       0.014142       0.001512      -0.002629       0.013174      -0.008548      -0.014935      -0.002091       0.017027              1.705142       1.746160       0.381984      -0.270413       1.607458      -0.300216       1.761806           0.000058
           78              H       8.587051       5.502536       1.697752       0.115120       1.130223 0.81053174E+01  0.78085593E+02                                 1.654291                            1.560364      -0.839065       2.479380                    0.999377       3.170000       8.178361       0.564407       1.126453      -0.748276      -0.029100      -0.013550      -0.018930       0.037266       0.014432       0.004962      -0.002497       0.014843       0.010481      -0.018977       0.003719       0.015258              1.690022       1.742966       0.199467       0.368575       1.414500       0.022390       1.912599           0.000061
           79              H       1.565499      17.887323      20.720228       0.124946       1.110561 0.79173525E+01  0.75865028E+02                                 1.636692                            1.543139      -0.910073       2.454345                    0.999006       3.144369       8.103100       0.566739       1.127877      -0.747681       0.029950       0.022319       0.014602       0.040104       0.005491       0.014480       0.000670       0.010902      -0.016053      -0.015077      -0.003459       0.018536              1.677163       1.719817       0.351085       0.196863       1.909268       0.076489       1.402405          -0.000048
           80              H       4.578520      11.402386       0.631531       0.117628       1.143660 0.82339071E+01  0.79730642E+02                                 1.671145                            1.575696      -0.940626       2.433808                    0.998669       3.213076       8.342597       0.559393       1.130759      -0.746686       0.000834      -0.037912       0.013944       0.040404      -0.000945      -0.002281      -0.010584      -0.024948       0.020544      -0.016315      -0.002295       0.018610              1.699776       1.320939      -0.057416      -0.017705       2.262833      -0.067140       1.515556           0.000035
           81              C       1.996702      24.489005      19.612725       0.614821      25.813461 0.24783760E+03  0.50971184E+04                                 8.064619                            5.561964       0.063885       2.084330                    0.999637      21.694269      59.629708       0.636251       0.468080      -1.026603      -0.052243      -0.028158      -0.000469       0.059350      -0.020747      -0.045299       0.005573      -0.014059       0.288321      -0.077245      -0.032196       0.109441             10.735599      15.677360       4.111192       2.148004      11.660514       0.621852       4.868924          -0.000072
           82              C       6.959549      24.567380      19.463728       0.606033      24.165185 0.24336695E+03  0.49823451E+04                                 7.693896                            5.496944       0.103009       2.096039                    0.999564      21.707599      59.526124       0.642572       0.465599      -1.027989       0.053014      -0.023393      -0.005479       0.058204       0.012993       0.033357      -0.029593      -0.021346       0.295439      -0.076726      -0.033258       0.109985              9.900065      14.439155      -3.232188      -1.996863      10.515190       1.328189       4.745849           0.000075
           83              C       6.921924      21.159998      16.267525       0.610710      25.328820 0.24861215E+03  0.51168723E+04                                 7.959836                            5.571837       0.081176       2.089924                    0.999604      21.745862      59.787529       0.635504       0.468280      -1.026527       0.053529      -0.001361       0.030553       0.061650      -0.044262      -0.022157       0.007800      -0.155704      -0.130251      -0.078797      -0.033600       0.112397             10.469622      14.918032       1.875181       3.870445       4.770673       0.422608      11.720160          -0.000079
           84              C       5.689167       5.694118      21.774147       0.592328      24.651007 0.25343690E+03  0.52619033E+04                                 7.931356                            5.668096      -0.047542       2.043627                    0.999463      22.285120      62.331863       0.620579       0.475374      -1.018671       0.006724       0.057111       0.014083       0.059204      -0.004407       0.057253      -0.033710       0.072961       0.216959      -0.081155      -0.028326       0.109480             10.760506       7.579108      -0.468533      -1.580723      18.324820       3.640912       6.377588           0.000091
           85              C       4.436067      21.127342      16.146140      -0.101499      35.678991 0.42313067E+03  0.99144423E+04                                 9.566905                            6.975128      -0.140734       1.930517                    0.999345      29.254446      84.902808       0.606249       0.431182      -1.051375       0.001223      -0.008518      -0.018452       0.020360       0.001788      -0.003514      -0.016394      -0.125454       0.014779      -0.065374       0.000563       0.064811             11.942396      19.575966      -0.313940       0.231811       5.226980       1.408846      11.024240           0.002418
           86              C       5.651747      20.954810      15.502307      -0.008928      42.223186 0.41611327E+03  0.95742054E+04                                10.420859                            6.697562       0.043729       2.023165                    0.999248      26.557841      72.960711       0.658509       0.404253      -1.083544      -0.035525      -0.008005      -0.020330       0.041706      -0.001338      -0.016473      -0.009522      -0.012320       0.017240      -0.021401       0.001588       0.019813             14.808285      20.938687       1.478424       5.803948       6.017157       2.886219      17.469012           0.000330
           87              C       3.248868      25.229480      19.839366      -0.010650      42.280148 0.40965967E+03  0.93924670E+04                                10.422086                            6.642685       0.030703       2.020765                    0.999140      26.478723      72.703674       0.661385       0.403920      -1.083362       0.036834       0.022238       0.006414       0.043502      -0.015748      -0.001855      -0.014094      -0.020861       0.012714      -0.023794      -0.000258       0.024052             14.855290      21.478092       5.763180       1.681457      16.929383       3.120211       6.158393           0.000419
           88              C       4.473416      24.603301      19.648539      -0.095713      35.866897 0.42184659E+03  0.98732822E+04                                 9.597722                            6.961761      -0.127499       1.935934                    0.999396      29.120497      84.367156       0.607413       0.430839      -1.051965      -0.001872       0.020929       0.008957       0.022842      -0.006051       0.007857      -0.017465      -0.066090       0.178533      -0.063679      -0.001480       0.065159             12.047033      20.000234       0.247954      -0.342973      10.851412       1.470526       5.289455           0.003199
           89              C       4.452588      20.496537      13.446961       0.089308      42.144095 0.39150497E+03  0.89098827E+04                                10.587476                            6.592463      -0.091578       1.987315                    0.999199      25.921300      71.821970       0.646520       0.416284      -1.071027       0.000298       0.004527       0.006522       0.007945       0.010782      -0.002627       0.000919      -0.008595       0.003109      -0.012655       0.001514       0.011141             15.909977      12.508365      -0.082739       0.126899       6.892572       5.714399      28.328993           0.001736
           90              C       5.784859       0.070210      20.357440       0.083617      43.316654 0.41073749E+03  0.94460887E+04                                10.767646                            6.743844      -0.071691       1.989259                    0.999178      26.180988      72.565044       0.641411       0.415223      -1.073325      -0.001033      -0.007962      -0.004097       0.009014       0.001813      -0.008951       0.001788      -0.008163      -0.004644      -0.011810       0.005235       0.006575             16.157484      12.645388      -0.250972      -0.374900      28.502968       6.331363       7.324094           0.002525
           91              C       3.244623      26.574907      20.188485      -0.147387      38.443970 0.44773389E+03  0.10623467E+05                                10.031676                            7.137247      -0.040887       1.955428                    0.999458      29.939533      86.989682       0.605044       0.426651      -1.055817       0.006761      -0.011902      -0.010622       0.017326      -0.027966      -0.009104      -0.019719       0.024042       0.094276      -0.051711       0.014302       0.037409             13.052625      12.976603       4.683495       1.235434      19.922817       4.069019       6.258454           0.001023
           92              C       3.240721      21.010869      15.478795      -0.009161      41.580598 0.41513738E+03  0.95438770E+04                                10.308346                            6.683302       0.060917       2.028083                    0.999227      26.566762      72.898494       0.660315       0.403480      -1.084321       0.034323      -0.010435      -0.018310       0.040277       0.004600       0.011283      -0.008615      -0.008816       0.047060      -0.019672      -0.001844       0.021517             14.491513      20.729656      -2.227346      -5.054348       6.121911       3.079182      16.622971           0.001640
           93              C       4.733737       3.389148      21.849602      -0.094565      33.760089 0.39810712E+03  0.91510554E+04                                 9.119931                            6.668100       0.065227       1.999071                    0.999646      28.497244      80.873455       0.636208       0.418828      -1.063208       0.009132      -0.016351      -0.012954       0.022772      -0.012910      -0.011332       0.004884       0.033192       0.011788      -0.023029      -0.002915       0.025944             11.679440       7.877397       0.534022      -1.903762      20.194188       3.504049       6.966736          -0.000099
           94              C       5.654961      26.616816      20.108655      -0.144025      37.915289 0.43764747E+03  0.10337848E+05                                 9.954261                            7.067630      -0.061174       1.950487                    0.999460      29.859409      86.911181       0.605823       0.428010      -1.053683      -0.006380      -0.014275      -0.002783       0.015881       0.025920       0.012421      -0.020842       0.020318       0.117071      -0.053680       0.008275       0.045406             12.907140      13.009188      -4.496851      -1.648940      19.475489       4.010315       6.236742           0.001788
           95              C       3.263098      20.701182      14.115399      -0.148561      38.310270 0.44132649E+03  0.10446551E+05                                10.028811                            7.101146      -0.066946       1.948130                    0.999512      29.933813      87.217692       0.603900       0.428478      -1.053400       0.007809       0.009936       0.016254       0.020589       0.009717       0.030343      -0.019420      -0.046967      -0.088176      -0.056024       0.012599       0.043425             13.045843      13.092302      -1.545612      -4.616604       6.164966       3.930146      19.880261           0.001237
           96              C       5.665964      25.280369      19.763910      -0.009731      41.022186 0.40956381E+03  0.93875262E+04                                10.219446                            6.641061       0.067697       2.031629                    0.999301      26.480874      72.643496       0.661747       0.403817      -1.083685      -0.034657       0.018662       0.007849       0.040137       0.014412       0.003305      -0.004695      -0.019064       0.013396      -0.020572       0.004894       0.015678             14.309289      20.451894      -4.801151      -2.191140      16.320491       3.180905       6.155482           0.001920
           97              C       4.432317      19.189753       7.798997       0.583993      25.043842 0.25747779E+03  0.53669054E+04                                 8.014505                            5.712948      -0.042516       2.043352                    0.999527      22.407977      62.796096       0.618173       0.475348      -1.018699       0.009714      -0.012442      -0.055990       0.058172      -0.057882       0.002255      -0.030959      -0.072695      -0.218995      -0.080738      -0.028497       0.109236             10.896539       7.589999       1.585576       0.499908       6.387072       3.569931      18.712544           0.000049
           98              C       1.946137      21.324639      16.189609       0.602368      24.829897 0.24873089E+03  0.51151034E+04                                 7.816426                            5.546975       0.106863       2.094242                    0.999493      21.800509      59.728916       0.642048       0.463889      -1.029918      -0.054577       0.008218       0.022291       0.059524       0.037988       0.018485      -0.017331      -0.155698      -0.123733      -0.079012      -0.029336       0.108348             10.122460      14.805351      -2.204471      -3.291882       4.764665       1.079593      10.797364           0.000035
           99              C       4.463921      20.181407      12.000454       0.093867      39.546395 0.38846723E+03  0.88305538E+04                                10.231356                            6.597079      -0.116943       1.979348                    0.999298      25.909155      71.933091       0.641346       0.420127      -1.067722      -0.000560       0.002260      -0.003936       0.004573      -0.018240       0.004893       0.006729       0.014864       0.023779      -0.025714       0.009966       0.015748             15.340632       8.812868       1.841652      -0.351300       7.848893       5.704584      29.360135           0.001450
          100              C       4.770326       2.034197      21.499116      -0.139561      35.595629 0.41180548E+03  0.95450727E+04                                 9.436157                            6.767268       0.127018       2.013952                    0.999745      29.038649      82.718135       0.633655       0.417029      -1.064493       0.005366       0.030621      -0.000236       0.031088       0.024552      -0.008947      -0.008365       0.023380      -0.027128      -0.023132      -0.011875       0.035007             12.343639       8.221616      -0.724395      -2.267145      21.137378       4.776672       7.671922           0.001626
          101              C       5.775545       1.519048      20.733898       0.091564      38.982957 0.38802396E+03  0.88189026E+04                                10.129197                            6.591338      -0.115244       1.979382                    0.999289      25.960101      72.093259       0.641845       0.419875      -1.067768       0.001334       0.006117      -0.000797       0.006312      -0.005661       0.017820       0.006494      -0.004279      -0.038088      -0.026067       0.010273       0.015794             15.023227       8.744323       0.121922      -2.031990      28.286463       5.782837       8.038896           0.001856
          102              C       5.640110      20.646755      14.144652      -0.147064      38.126838 0.43670744E+03  0.10307839E+05                                 9.988137                            7.054225      -0.040573       1.957154                    0.999472      29.832564      86.738016       0.607281       0.427306      -1.054348      -0.008148       0.003371       0.014685       0.017129      -0.009675      -0.030249      -0.017921      -0.039933      -0.087390      -0.054377       0.015055       0.039322             13.090681      13.025795       1.131782       4.804674       5.990095       3.614040      20.256153           0.000805
          103              C       4.459622      19.534818       9.266281       0.002807      38.190298 0.40259438E+03  0.92163207E+04                                 9.919006                            6.663262       0.024204       2.024149                    0.999332      26.382242      73.051695       0.646962       0.413559      -1.073967       0.003137       0.011111       0.033109       0.035064      -0.008505       0.002835      -0.005313      -0.004285      -0.038973      -0.014272      -0.002192       0.016464             14.329408       8.528429       2.169307       0.483271       7.870477       5.284976      26.589319           0.004120
          104              C       6.724331       2.386065      20.287725      -0.133890      34.946265 0.39816048E+03  0.91540913E+04                                 9.311612                            6.652679       0.155429       2.026626                    0.999759      28.729290      81.583783       0.639121       0.416837      -1.064300      -0.009895       0.022830       0.009832       0.026754      -0.015737      -0.018885       0.003799       0.036576       0.006197      -0.025607      -0.008752       0.034358             12.180566       8.037201       0.900213      -1.817936      21.632124       3.410647       6.872371           0.001507
          105              C       5.460409      20.599676      11.163607      -0.139253      35.270097 0.40459317E+03  0.93354733E+04                                 9.364003                            6.702718       0.152455       2.024244                    0.999734      28.858593      81.987663       0.637490       0.416404      -1.065017      -0.007094      -0.011737      -0.022560       0.026401       0.021080       0.016613       0.004599       0.018748      -0.043633      -0.023223      -0.012546       0.035768             12.237585       8.284198       1.736730      -0.925326       6.625850       3.189745      21.802708           0.000864
          106              C       5.717069       4.222693      21.410538       0.000837      38.301817 0.40952417E+03  0.94086306E+04                                 9.930165                            6.714313       0.028520       2.023840                    0.999316      26.474435      73.275207       0.645809       0.412814      -1.075183       0.000675      -0.038865      -0.011198       0.040452      -0.001613       0.008335      -0.004316       0.016403       0.016583      -0.012040      -0.002476       0.014515             14.319678       8.530964      -0.531394      -2.236780      26.345737       5.511488       8.082334           0.005872
          107              C       5.441708      20.309854       9.815521      -0.093050      34.503006 0.39778693E+03  0.91540399E+04                                 9.274947                            6.684996       0.019836       1.984095                    0.999653      28.621381      81.626021       0.631773       0.421292      -1.060237      -0.016852      -0.003782       0.020647       0.026918       0.004869      -0.014615      -0.013567       0.020298      -0.046046      -0.026320      -0.000313       0.026633             12.069210       8.169838       2.244820       0.819340       7.346576       4.126745      20.691215           0.000216
          108              C      -1.109140      26.238006      14.629919      -0.016333      38.062657 0.41605575E+03  0.95929996E+04                                 9.808989                            6.744411       0.004176       2.010703                    0.999271      26.777440      74.156346       0.647941       0.409985      -1.077436      -0.004636       0.034090      -0.028382       0.044600       0.000045       0.000942       0.003064       0.009539       0.004914      -0.006720       0.002280       0.004440             13.062280       5.376661      -1.793942       1.911365      17.267335      -7.313130      16.542846           0.000339
          109              C       0.154279       0.334996      14.983139      -0.105024      33.251622 0.39876506E+03  0.91902554E+04                                 9.030953                            6.701585       0.016679       1.981037                    0.999690      28.839075      82.544804       0.629255       0.422347      -1.058644      -0.003628       0.003723      -0.026283       0.026792       0.003909       0.001164       0.021549       0.013625       0.054471      -0.026702      -0.002138       0.028840             10.886229       4.988737      -1.328889       1.301393      14.854835      -4.827607      12.815113           0.000048
          110              C       3.478743      19.091785      10.083170      -0.093346      33.687773 0.39182725E+03  0.89774495E+04                                 9.115045                            6.616848       0.062594       1.998899                    0.999670      28.450580      80.800040       0.637983       0.419024      -1.062316       0.011035       0.014096       0.018053       0.025424       0.010249       0.017381       0.003268       0.008370      -0.060919      -0.027550       0.000532       0.027017             11.750369       7.848367       1.826977      -0.766555       6.855285       3.397054      20.547456          -0.000182
          111              C       3.473047      19.417801      11.435630      -0.139179      35.745905 0.41066072E+03  0.95098122E+04                                 9.456104                            6.751120       0.141228       2.018719                    0.999757      28.989078      82.479430       0.635503       0.416198      -1.065259       0.006683      -0.000725      -0.028748       0.029523       0.010774      -0.022446      -0.008396       0.026531      -0.024148      -0.021532      -0.013051       0.034583             12.452386       8.187866       2.148757       0.628003       7.523381       4.735905      21.645911           0.001418
          112              C       6.708386       3.718430      20.611692      -0.095017      34.193958 0.39482814E+03  0.90665797E+04                                 9.212836                            6.656489       0.035109       1.989667                    0.999676      28.537661      81.229369       0.633807       0.420837      -1.060807      -0.015490      -0.020778       0.004333       0.026276       0.014305      -0.004235      -0.011515       0.030053       0.004000      -0.024791       0.001380       0.023411             11.977318       8.070372      -0.760888      -2.245591      20.389864       4.313685       7.471719           0.000417
          113              C      -1.270510      25.900833      13.297416      -0.103712      33.564755 0.40565291E+03  0.93813874E+04                                 9.078450                            6.751519       0.033208       1.985737                    0.999691      28.865601      82.541552       0.628513       0.421386      -1.060119      -0.001267       0.023707      -0.000699       0.023751       0.000458      -0.002972       0.025834      -0.023926      -0.037215      -0.027500      -0.005427       0.032927             10.943918       5.037194      -1.208688       1.527975      13.334449      -4.882423      14.460111           0.000017
          114              C      -0.883766      25.164440      15.652944       0.607762      24.590180 0.25178044E+03  0.51963864E+04                                 7.775521                            5.587960       0.069513       2.078674                    0.999382      21.917836      60.262869       0.638133       0.465067      -1.028716       0.013518      -0.045686       0.043940       0.064812       0.017778      -0.020423       0.024605       0.153594      -0.152472      -0.079720      -0.026526       0.106246              9.810533       4.468488      -1.196938       1.211287      12.652786      -4.333236      12.310324          -0.000005
          115              C       1.144082      16.330993       5.943225       0.614822      25.813434 0.24783749E+03  0.50971157E+04                                 8.064614                            5.561963       0.063886       2.084331                    0.999637      21.694260      59.629683       0.636250       0.468080      -1.026603       0.052243       0.028159      -0.000469       0.059350      -0.020748       0.045299      -0.005573      -0.014059       0.288321      -0.077245      -0.032195       0.109441             10.735591      15.677345       4.111179      -2.148002      11.660505      -0.621851       4.868922          -0.000061
          116              C       6.464234      16.252618       5.794228       0.606032      24.165128 0.24336638E+03  0.49823302E+04                                 7.693885                            5.496939       0.103006       2.096039                    0.999564      21.707560      59.525989       0.642572       0.465600      -1.027989      -0.053013       0.023392      -0.005479       0.058204       0.012993      -0.033357       0.029592      -0.021346       0.295434      -0.076726      -0.033257       0.109983              9.900048      14.439125      -3.232174       1.996859      10.515177      -1.328187       4.745843           0.000088
          117              C       6.501860      19.660000       2.598025       0.610711      25.328843 0.24861221E+03  0.51168739E+04                                 7.959839                            5.571837       0.081176       2.089923                    0.999604      21.745867      59.787540       0.635504       0.468280      -1.026527      -0.053528       0.001361       0.030554       0.061649      -0.044262       0.022157      -0.007799      -0.155704      -0.130251      -0.078798      -0.033599       0.112397             10.469633      14.918051       1.875184      -3.870462       4.770676      -0.422612      11.720171          -0.000067
          118              C       9.068428       7.912548       8.104647       0.592332      24.650816 0.25343469E+03  0.52618478E+04                                 7.931324                            5.668075      -0.047551       2.043626                    0.999463      22.285040      62.331647       0.620580       0.475375      -1.018670      -0.006726      -0.057109       0.014081       0.059203      -0.004406      -0.057251       0.033709       0.072956       0.216951      -0.081151      -0.028325       0.109476             10.760460       7.579080      -0.468527       1.580715      18.324739      -3.640889       6.377561           0.000089
          119              C       8.987717      19.692656       2.476640      -0.101500      35.679088 0.42313173E+03  0.99144769E+04                                 9.566939                            6.975148      -0.140738       1.930516                    0.999345      29.254466      84.903000       0.606247       0.431184      -1.051374      -0.001223       0.008518      -0.018452       0.020360       0.001789       0.003514       0.016395      -0.125456       0.014778      -0.065374       0.000563       0.064812             11.942444      19.576059      -0.313940      -0.231821       5.226998      -1.408851      11.024276           0.002463
          120              C       7.772036      19.865188       1.832807      -0.008928      42.223209 0.41611317E+03  0.95742035E+04                                10.420866                            6.697562       0.043730       2.023166                    0.999248      26.557833      72.960706       0.658509       0.404253      -1.083544       0.035525       0.008005      -0.020330       0.041706      -0.001337       0.016473       0.009522      -0.012319       0.017241      -0.021401       0.001588       0.019813             14.808302      20.938718       1.478430      -5.803967       6.017162      -2.886223      17.469028           0.000349
          121              C      -0.108085      15.590518       6.169866      -0.010650      42.280134 0.40965975E+03  0.93924701E+04                                10.422088                            6.642688       0.030702       2.020764                    0.999140      26.478726      72.703707       0.661384       0.403920      -1.083362      -0.036834      -0.022237       0.006413       0.043502      -0.015748       0.001855       0.014094      -0.020861       0.012713      -0.023794      -0.000258       0.024052             14.855289      21.478077       5.763168      -1.681454      16.929395      -3.120215       6.158395           0.000442
          122              C       8.950368      16.216697       5.979039      -0.095714      35.866936 0.42184721E+03  0.98733013E+04                                 9.597734                            6.961769      -0.127496       1.935935                    0.999396      29.120512      84.367248       0.607412       0.430839      -1.051964       0.001872      -0.020929       0.008957       0.022842      -0.006051      -0.007857       0.017464      -0.066090       0.178529      -0.063679      -0.001479       0.065158             12.047047      20.000249       0.247954       0.342974      10.851431      -1.470531       5.289461           0.003267
          123              C       8.971195      20.323461      27.116461       0.089308      42.144061 0.39150443E+03  0.89098701E+04                                10.587486                            6.592468      -0.091582       1.987314                    0.999199      25.921265      71.821943       0.646518       0.416285      -1.071026      -0.000298      -0.004528       0.006523       0.007946       0.010782       0.002627      -0.000918      -0.008597       0.003105      -0.012654       0.001512       0.011142             15.909998      12.508379      -0.082734      -0.126918       6.892581      -5.714411      28.329036           0.001758
          124              C       8.972735      13.536456       6.687940       0.083617      43.316641 0.41073724E+03  0.94460814E+04                                10.767646                            6.743842      -0.071691       1.989259                    0.999178      26.180976      72.564997       0.641411       0.415224      -1.073325       0.001033       0.007962      -0.004097       0.009014       0.001813       0.008951      -0.001788      -0.008162      -0.004643      -0.011810       0.005235       0.006575             16.157497      12.645377      -0.250990       0.374906      28.503012      -6.331377       7.324101           0.002568
          125              C      -0.103839      14.245091       6.518985      -0.147385      38.443872 0.44773288E+03  0.10623436E+05                                10.031659                            7.137238      -0.040885       1.955429                    0.999458      29.939491      86.989505       0.605045       0.426651      -1.055817      -0.006761       0.011901      -0.010622       0.017326      -0.027966       0.009103       0.019720       0.024042       0.094278      -0.051711       0.014302       0.037409             13.052603      12.976563       4.683477      -1.235430      19.922799      -4.069018       6.258447           0.001053
          126              C      -0.099938      19.809129       1.809295      -0.009161      41.580590 0.41513720E+03  0.95438735E+04                                10.308348                            6.683302       0.060920       2.028084                    0.999227      26.566765      72.898542       0.660315       0.403480      -1.084321      -0.034324       0.010434      -0.018310       0.040277       0.004599      -0.011283       0.008615      -0.008814       0.047060      -0.019671      -0.001845       0.021517             14.491517      20.729665      -2.227345       5.054335       6.121912      -3.079183      16.622975           0.001699
          127              C      -0.259142      10.217518       8.180102      -0.094565      33.760123 0.39810690E+03  0.91510563E+04                                 9.119958                            6.668109       0.065225       1.999071                    0.999646      28.497255      80.873723       0.636206       0.418829      -1.063206      -0.009132       0.016350      -0.012954       0.022771      -0.012911       0.011331      -0.004885       0.033188       0.011785      -0.023027      -0.002915       0.025943             11.679485       7.877429       0.534000       1.903784      20.194262      -3.504076       6.966765          -0.000110
          128              C       7.768823      14.203182       6.439155      -0.144024      37.915225 0.43764648E+03  0.10337818E+05                                 9.954247                            7.067619      -0.061172       1.950488                    0.999460      29.859379      86.911038       0.605824       0.428010      -1.053683       0.006380       0.014274      -0.002783       0.015881       0.025920      -0.012421       0.020842       0.020318       0.117071      -0.053680       0.008275       0.045406             12.907127      13.009160      -4.496852       1.648940      19.475485      -4.010317       6.236737           0.001830
          129              C      -0.122314      20.118816       0.445899      -0.148560      38.310341 0.44132742E+03  0.10446583E+05                                10.028844                            7.101167      -0.066948       1.948130                    0.999512      29.933805      87.217822       0.603897       0.428479      -1.053398      -0.007810      -0.009937       0.016253       0.020589       0.009716      -0.030343       0.019420      -0.046968      -0.088176      -0.056025       0.012599       0.043426             13.045891      13.092342      -1.545618       4.616617       6.164987      -3.930165      19.880343           0.001270
          130              C       7.757819      15.539629       6.094410      -0.009731      41.022181 0.40956389E+03  0.93875283E+04                                10.219447                            6.641063       0.067700       2.031630                    0.999301      26.480866      72.643474       0.661747       0.403817      -1.083685       0.034656      -0.018662       0.007849       0.040136       0.014411      -0.003304       0.004695      -0.019063       0.013391      -0.020570       0.004893       0.015677             14.309293      20.451889      -4.801161       2.191143      16.320504      -3.180910       6.155485           0.001986
          131              C       8.991466      21.630245      21.468497       0.583992      25.043907 0.25747859E+03  0.53669257E+04                                 8.014517                            5.712956      -0.042511       2.043353                    0.999527      22.408010      62.796196       0.618173       0.475348      -1.018700      -0.009714       0.012442      -0.055991       0.058173      -0.057884      -0.002256       0.030959      -0.072697      -0.218996      -0.080739      -0.028499       0.109238             10.896559       7.590008       1.585576      -0.499904       6.387080      -3.569939      18.712589           0.000043
          132              C       1.194646      19.495359       2.520109       0.602367      24.829948 0.24873145E+03  0.51151178E+04                                 7.816438                            5.546982       0.106864       2.094243                    0.999493      21.800524      59.728973       0.642047       0.463889      -1.029918       0.054577      -0.008219       0.022291       0.059523       0.037988      -0.018485       0.017331      -0.155697      -0.123731      -0.079012      -0.029335       0.108347             10.122481      14.805390      -2.204478       3.291894       4.764672      -1.079597      10.797380           0.000048
          133              C       8.959863      20.638591      25.669954       0.093866      39.546335 0.38846628E+03  0.88305295E+04                                10.231360                            6.597079      -0.116948       1.979347                    0.999298      25.909123      71.933061       0.641344       0.420128      -1.067721       0.000560      -0.002260      -0.003937       0.004574      -0.018241      -0.004893      -0.006728       0.014862       0.023776      -0.025714       0.009965       0.015750             15.340639       8.812875       1.841659       0.351290       7.848899      -5.704591      29.360145           0.001463
          134              C      -0.295732      11.572469       7.829616      -0.139563      35.595846 0.41180778E+03  0.95451444E+04                                 9.436213                            6.767297       0.127018       2.013951                    0.999745      29.038726      82.718584       0.633652       0.417030      -1.064491      -0.005367      -0.030621      -0.000236       0.031088       0.024552       0.008947       0.008366       0.023380      -0.027130      -0.023132      -0.011876       0.035008             12.343728       8.221666      -0.724410       2.267164      21.137551      -4.776717       7.671968           0.001646
          135              C       8.982049      12.087618       7.064398       0.091564      38.982974 0.38802387E+03  0.88189008E+04                                10.129202                            6.591337      -0.115244       1.979382                    0.999289      25.960106      72.093296       0.641845       0.419875      -1.067768      -0.001334      -0.006118      -0.000797       0.006312      -0.005661      -0.017820      -0.006494      -0.004279      -0.038088      -0.026067       0.010273       0.015794             15.023244       8.744334       0.121912       2.031997      28.286495      -5.782847       8.038904           0.001886
          136              C       7.783673      20.173243       0.475152      -0.147063      38.126823 0.43670705E+03  0.10307829E+05                                 9.988144                            7.054228      -0.040573       1.957154                    0.999472      29.832539      86.738009       0.607280       0.427307      -1.054348       0.008148      -0.003371       0.014685       0.017129      -0.009674       0.030249       0.017921      -0.039934      -0.087392      -0.054377       0.015055       0.039323             13.090694      13.025813       1.131785      -4.804682       5.990100      -3.614045      20.256170           0.000829
          137              C       8.964162      21.285180      22.935781       0.002807      38.190266 0.40259386E+03  0.92163078E+04                                 9.919010                            6.663264       0.024196       2.024146                    0.999332      26.382218      73.051669       0.646961       0.413560      -1.073966      -0.003137      -0.011112       0.033110       0.035066      -0.008507      -0.002836       0.005314      -0.004287      -0.038981      -0.014274      -0.002194       0.016468             14.329417       8.528432       2.169305      -0.483260       7.870477      -5.284973      26.589342           0.004071
          138              C       8.033263      11.220601       6.618225      -0.133891      34.946433 0.39816244E+03  0.91541511E+04                                 9.311657                            6.652704       0.155428       2.026625                    0.999759      28.729353      81.584131       0.639118       0.416838      -1.064299       0.009896      -0.022830       0.009832       0.026755      -0.015737       0.018885      -0.003799       0.036575       0.006198      -0.025607      -0.008752       0.034358             12.180632       8.037237       0.900223       1.817943      21.632259      -3.410667       6.872400           0.001524
          139              C       7.963375      20.220322      24.833107      -0.139253      35.270136 0.40459363E+03  0.93354888E+04                                 9.364019                            6.702728       0.152456       2.024244                    0.999734      28.858600      81.987764       0.637489       0.416404      -1.065016       0.007094       0.011736      -0.022560       0.026401       0.021079      -0.016613      -0.004599       0.018748      -0.043635      -0.023223      -0.012545       0.035768             12.237607       8.284212       1.736734       0.925332       6.625859      -3.189749      21.802751           0.000873
          140              C       9.040526       9.383973       7.741038       0.000839      38.301785 0.40952343E+03  0.94086138E+04                                 9.930183                            6.714321       0.028515       2.023839                    0.999316      26.474385      73.275182       0.645807       0.412816      -1.075182      -0.000674       0.038863      -0.011197       0.040449      -0.001614      -0.008336       0.004316       0.016403       0.016584      -0.012040      -0.002476       0.014516             14.319712       8.530994      -0.531395       2.236794      26.345795      -5.511494       8.082347           0.005878
          141              C       7.982075      20.510144      23.485021      -0.093050      34.502988 0.39778679E+03  0.91540373E+04                                 9.274950                            6.684998       0.019834       1.984095                    0.999653      28.621375      81.626042       0.631772       0.421292      -1.060236       0.016852       0.003782       0.020647       0.026918       0.004868       0.014615       0.013568       0.020297      -0.046049      -0.026320      -0.000312       0.026632             12.069211       8.169839       2.244819      -0.819331       7.346574      -4.126740      20.691221           0.000203
          142              C       4.249923      14.581992       0.960419      -0.016335      38.062760 0.41605659E+03  0.95930276E+04                                 9.809021                            6.744428       0.004175       2.010703                    0.999271      26.777462      74.156537       0.647938       0.409986      -1.077434       0.004636      -0.034090      -0.028382       0.044600       0.000045      -0.000942      -0.003064       0.009538       0.004915      -0.006720       0.002280       0.004440             13.062329       5.376676      -1.793950      -1.911373      17.267394       7.313163      16.542915           0.000363
          143              C       4.320316      13.271670       1.313639      -0.105026      33.251589 0.39876476E+03  0.91902456E+04                                 9.030944                            6.701581       0.016680       1.981038                    0.999690      28.839058      82.544713       0.629255       0.422347      -1.058644       0.003628      -0.003723      -0.026283       0.026792       0.003909      -0.001164      -0.021549       0.013625       0.054471      -0.026702      -0.002138       0.028840             10.886212       4.988733      -1.328888      -1.301391      14.854817       4.827588      12.815087           0.000075
          144              C      -0.337960      21.728213      23.752670      -0.093345      33.687753 0.39182661E+03  0.89774322E+04                                 9.115044                            6.616844       0.062594       1.998900                    0.999670      28.450567      80.800024       0.637983       0.419024      -1.062316      -0.011035      -0.014097       0.018052       0.025424       0.010249      -0.017381      -0.003267       0.008371      -0.060920      -0.027550       0.000533       0.027017             11.750374       7.848366       1.826978       0.766556       6.855285      -3.397057      20.547470          -0.000195
          145              C      -0.332264      21.402197      25.105130      -0.139180      35.745986 0.41066130E+03  0.95098325E+04                                 9.456131                            6.751133       0.141223       2.018718                    0.999757      28.989095      82.479615       0.635501       0.416199      -1.065258      -0.006683       0.000725      -0.028748       0.029523       0.010773       0.022446       0.008396       0.026530      -0.024150      -0.021533      -0.013050       0.034583             12.452429       8.187894       2.148767      -0.628002       7.523402      -4.735922      21.645991           0.001430
          146              C       8.049208       9.888236       6.942192      -0.095018      34.194113 0.39482989E+03  0.90666363E+04                                 9.212885                            6.656517       0.035106       1.989666                    0.999676      28.537720      81.229793       0.633803       0.420838      -1.060806       0.015490       0.020778       0.004333       0.026276       0.014305       0.004234       0.011514       0.030050       0.004001      -0.024790       0.001380       0.023410             11.977387       8.070421      -0.760880       2.245606      20.389988      -4.313703       7.471752           0.000411
          147              C       4.411293      14.919165      26.966916      -0.103712      33.564851 0.40565398E+03  0.93814232E+04                                 9.078486                            6.751541       0.033208       1.985738                    0.999691      28.865627      82.541816       0.628509       0.421387      -1.060117       0.001267      -0.023707      -0.000699       0.023751       0.000458       0.002972      -0.025834      -0.023928      -0.037213      -0.027499      -0.005429       0.032928             10.943967       5.037212      -1.208696      -1.527983      13.334508       4.882453      14.460180           0.000049
          148              C       4.024550      15.655558       1.983444       0.607761      24.590206 0.25178058E+03  0.51963917E+04                                 7.775535                            5.587967       0.069510       2.078673                    0.999382      21.917853      60.262995       0.638131       0.465068      -1.028715      -0.013518       0.045685       0.043940       0.064812       0.017778       0.020423      -0.024606       0.153592      -0.152472      -0.079720      -0.026525       0.106246              9.810553       4.468495      -1.196941      -1.211289      12.652810       4.333249      12.310353           0.000008
          149              C       6.952487       2.724327       7.726275       0.614823      25.813433 0.24783736E+03  0.50971123E+04                                 8.064613                            5.561961       0.063888       2.084331                    0.999637      21.694258      59.629667       0.636251       0.468080      -1.026603       0.052242       0.028159       0.000469       0.059350      -0.020748      -0.045299       0.005573      -0.014060       0.288323      -0.077246      -0.032195       0.109441             10.735587      15.677329       4.111184       2.148003      11.660512       0.621854       4.868921          -0.000034
          150              C       1.989640       2.645952       7.875272       0.606031      24.165140 0.24336666E+03  0.49823355E+04                                 7.693882                            5.496940       0.103017       2.096043                    0.999564      21.707533      59.525841       0.642572       0.465599      -1.027989      -0.053013       0.023393       0.005480       0.058204       0.012994       0.033357      -0.029592      -0.021349       0.295436      -0.076728      -0.033256       0.109984              9.900040      14.439109      -3.232170      -1.996856      10.515172       1.328186       4.745840           0.000119
          151              C       2.027265       6.053334      11.071475       0.610713      25.328848 0.24861231E+03  0.51168768E+04                                 7.959841                            5.571839       0.081172       2.089921                    0.999604      21.745881      59.787600       0.635504       0.468280      -1.026526      -0.053528       0.001360      -0.030554       0.061649      -0.044262      -0.022159       0.007799      -0.155707      -0.130249      -0.078800      -0.033598       0.112398             10.469628      14.918055       1.875186       3.870441       4.770677       0.422608      11.720152          -0.000037
          152              C       3.260022      21.519214       5.564853       0.592337      24.650676 0.25343300E+03  0.52618066E+04                                 7.931304                            5.668062      -0.047562       2.043623                    0.999463      22.285014      62.331646       0.620579       0.475376      -1.018669      -0.006726      -0.057108      -0.014081       0.059201      -0.004405       0.057252      -0.033709       0.072951       0.216948      -0.081148      -0.028327       0.109475             10.760430       7.579062      -0.468523      -1.580709      18.324682       3.640877       6.377546           0.000065
          153              C       4.513122       6.085990      11.192860      -0.101507      35.679395 0.42313617E+03  0.99146034E+04                                 9.566962                            6.975163      -0.140723       1.930517                    0.999345      29.254700      84.903685       0.606249       0.431181      -1.051376      -0.001223       0.008518       0.018453       0.020361       0.001789      -0.003513      -0.016391      -0.125440       0.014800      -0.065370       0.000571       0.064799             11.942472      19.576106      -0.313940       0.231825       5.227010       1.408854      11.024299           0.002859
          154              C       3.297442       6.258522      11.836693      -0.008929      42.223388 0.41611522E+03  0.95742625E+04                                10.420889                            6.697577       0.043720       2.023161                    0.999248      26.557919      72.960997       0.658508       0.404253      -1.083544       0.035525       0.008004       0.020332       0.041707      -0.001338      -0.016472      -0.009521      -0.012315       0.017244      -0.021399       0.001586       0.019812             14.808329      20.938774       1.478433       5.803972       6.017174       2.886225      17.469039           0.000404
          155              C       5.700321       1.983852       7.499634      -0.010650      42.280110 0.40965948E+03  0.93924605E+04                                10.422076                            6.642682       0.030703       2.020764                    0.999140      26.478718      72.703626       0.661385       0.403920      -1.083363      -0.036834      -0.022238      -0.006413       0.043502      -0.015748      -0.001855      -0.014094      -0.020861       0.012712      -0.023793      -0.000258       0.024052             14.855271      21.478030       5.763176       1.681458      16.929393       3.120217       6.158391           0.000484
          156              C       4.475773       2.610031       7.690461      -0.095717      35.867004 0.42184845E+03  0.98733350E+04                                 9.597730                            6.961770      -0.127486       1.935937                    0.999396      29.120580      84.367392       0.607414       0.430838      -1.051965       0.001873      -0.020929      -0.008957       0.022842      -0.006050       0.007856      -0.017463      -0.066092       0.178520      -0.063678      -0.001476       0.065154             12.047036      20.000216       0.247964      -0.342970      10.851433       1.470531       5.289459           0.003322
          157              C       4.496601       6.716795      13.892039       0.089306      42.144260 0.39150668E+03  0.89099290E+04                                10.587486                            6.592468      -0.091575       1.987315                    0.999199      25.921376      71.822149       0.646521       0.416282      -1.071028      -0.000298      -0.004526      -0.006519       0.007942       0.010783      -0.002627       0.000921      -0.008587       0.003118      -0.012656       0.001517       0.011139             15.909987      12.508358      -0.082746       0.126872       6.892578       5.714402      28.329026           0.001998
          158              C       3.164330      27.143122       6.981560       0.083618      43.316580 0.41073673E+03  0.94460648E+04                                10.767630                            6.743834      -0.071689       1.989260                    0.999178      26.180957      72.564879       0.641412       0.415223      -1.073325       0.001033       0.007962       0.004097       0.009014       0.001813      -0.008952       0.001788      -0.008160      -0.004642      -0.011810       0.005234       0.006577             16.157473      12.645343      -0.250969      -0.374898      28.502985       6.331372       7.324093           0.002579
          159              C       5.704566       0.638425       7.150515      -0.147383      38.443761 0.44773111E+03  0.10623382E+05                                10.031637                            7.137223      -0.040887       1.955429                    0.999458      29.939416      86.989193       0.605046       0.426651      -1.055818      -0.006760       0.011901       0.010623       0.017325      -0.027966      -0.009103      -0.019720       0.024040       0.094286      -0.051712       0.014300       0.037412             13.052580      12.976522       4.683478       1.235432      19.922779       4.069016       6.258437           0.001061
          160              C       5.708468       6.202463      11.860205      -0.009163      41.580843 0.41514000E+03  0.95439537E+04                                10.308381                            6.683322       0.060912       2.028080                    0.999227      26.566870      72.898888       0.660315       0.403480      -1.084321      -0.034324       0.010433       0.018313       0.040279       0.004598       0.011283      -0.008613      -0.008811       0.047060      -0.019668      -0.001847       0.021516             14.491561      20.729749      -2.227354      -5.054353       6.121931       3.079188      16.623004           0.001825
          161              C       4.215452      23.824184       5.489398      -0.094564      33.760158 0.39810673E+03  0.91510566E+04                                 9.119979                            6.668115       0.065211       1.999068                    0.999646      28.497250      80.873876       0.636204       0.418830      -1.063205      -0.009131       0.016348       0.012954       0.022769      -0.012911      -0.011329       0.004885       0.033186       0.011784      -0.023026      -0.002914       0.025940             11.679519       7.877455       0.533984      -1.903801      20.194313       3.504100       6.966789          -0.000185
          162              C       3.294228       0.596516       7.230345      -0.144023      37.915097 0.43764534E+03  0.10337781E+05                                 9.954213                            7.067602      -0.061171       1.950489                    0.999460      29.859326      86.910733       0.605826       0.428009      -1.053684       0.006380       0.014275       0.002783       0.015881       0.025921       0.012422      -0.020842       0.020317       0.117072      -0.053681       0.008275       0.045406             12.907075      13.009095      -4.496815      -1.648927      19.475414       4.010299       6.236716           0.001871
          163              C       5.686091       6.512150      13.223601      -0.148562      38.310396 0.44132822E+03  0.10446603E+05                                10.028828                            7.101158      -0.066945       1.948130                    0.999512      29.933894      87.217973       0.603900       0.428477      -1.053400      -0.007809      -0.009936      -0.016255       0.020590       0.009715       0.030345      -0.019416      -0.046963      -0.088170      -0.056023       0.012602       0.043421             13.045859      13.092322      -1.545613      -4.616607       6.164976       3.930147      19.880279           0.001508
          164              C       3.283225       1.932963       7.575090      -0.009733      41.022111 0.40956386E+03  0.93875245E+04                                10.219420                            6.641053       0.067710       2.031633                    0.999301      26.480886      72.643442       0.661749       0.403816      -1.083686       0.034657      -0.018663      -0.007849       0.040137       0.014410       0.003304      -0.004694      -0.019061       0.013385      -0.020568       0.004891       0.015677             14.309237      20.451791      -4.801111      -2.191124      16.320452       3.180897       6.155467           0.002116
          165              C       4.516872       8.023579      19.540003       0.583993      25.044030 0.25747981E+03  0.53669559E+04                                 8.014532                            5.712963      -0.042505       2.043353                    0.999527      22.408059      62.796302       0.618173       0.475347      -1.018700      -0.009716       0.012443       0.055990       0.058173      -0.057882       0.002255      -0.030959      -0.072693      -0.219008      -0.080743      -0.028495       0.109237             10.896577       7.590024       1.585586       0.499920       6.387100       3.569955      18.712607           0.000068
          166              C       7.003052       5.888693      11.149391       0.602367      24.829974 0.24873166E+03  0.51151227E+04                                 7.816440                            5.546983       0.106869       2.094244                    0.999493      21.800531      59.728977       0.642048       0.463889      -1.029918       0.054576      -0.008220      -0.022292       0.059523       0.037989       0.018487      -0.017331      -0.155701      -0.123728      -0.079015      -0.029334       0.108349             10.122480      14.805397      -2.204480      -3.291886       4.764674       1.079595      10.797370           0.000082
          167              C       4.485268       7.031925      15.338546       0.093865      39.546545 0.38846889E+03  0.88305972E+04                                10.231362                            6.597082      -0.116941       1.979347                    0.999298      25.909225      71.933207       0.641348       0.420125      -1.067724       0.000559      -0.002260       0.003933       0.004571      -0.018237       0.004892       0.006730       0.014868       0.023788      -0.025714       0.009969       0.015745             15.340645       8.812845       1.841629      -0.351326       7.848892       5.704592      29.360198           0.001678
          168              C       4.178863      25.179135       5.839884      -0.139565      35.595950 0.41180893E+03  0.95451789E+04                                 9.436234                            6.767307       0.127024       2.013952                    0.999745      29.038788      82.718829       0.633652       0.417030      -1.064491      -0.005367      -0.030621       0.000236       0.031088       0.024552      -0.008948      -0.008366       0.023381      -0.027133      -0.023132      -0.011877       0.035008             12.343762       8.221679      -0.724416      -2.267169      21.137618       4.776740       7.671989           0.001615
          169              C       3.173644      25.694284       6.605102       0.091563      38.983054 0.38802471E+03  0.88189248E+04                                10.129214                            6.591343      -0.115245       1.979381                    0.999289      25.960144      72.093424       0.641845       0.419875      -1.067768      -0.001334      -0.006118       0.000797       0.006312      -0.005661       0.017820       0.006494      -0.004282      -0.038090      -0.026068       0.010275       0.015793             15.023264       8.744346       0.121918      -2.032001      28.286531       5.782858       8.038916           0.001879
          170              C       3.309079       6.566577      13.194348      -0.147063      38.126789 0.43670709E+03  0.10307824E+05                                 9.988114                            7.054215      -0.040575       1.957153                    0.999472      29.832557      86.737849       0.607283       0.427305      -1.054349       0.008147      -0.003372      -0.014686       0.017129      -0.009676      -0.030250      -0.017920      -0.039932      -0.087388      -0.054377       0.015056       0.039321             13.090641      13.025747       1.131778       4.804656       5.990085       3.614029      20.256091           0.001025
          171              C       4.489567       7.678514      18.072719       0.002798      38.190566 0.40259810E+03  0.92164202E+04                                 9.919009                            6.663266       0.024216       2.024150                    0.999332      26.382413      73.052038       0.646966       0.413555      -1.073970      -0.003137      -0.011112      -0.033112       0.035067      -0.008499       0.002834      -0.005312      -0.004280      -0.038958      -0.014266      -0.002188       0.016455             14.329412       8.528411       2.169297       0.483288       7.870486       5.284997      26.589337           0.004583
          172              C       2.224858      24.827267       7.051275      -0.133892      34.946550 0.39816367E+03  0.91541886E+04                                 9.311680                            6.652716       0.155428       2.026624                    0.999759      28.729417      81.584415       0.639117       0.416838      -1.064299       0.009896      -0.022831      -0.009832       0.026755      -0.015737      -0.018886       0.003799       0.036576       0.006195      -0.025606      -0.008753       0.034359             12.180667       8.037262       0.900217      -1.817955      21.632317       3.410686       6.872422           0.001452
          173              C       3.488780       6.613656      16.175393      -0.139254      35.270037 0.40459263E+03  0.93354526E+04                                 9.363969                            6.702700       0.152453       2.024243                    0.999734      28.858602      81.987502       0.637494       0.416402      -1.065019       0.007092       0.011737       0.022561       0.026402       0.021081       0.016613       0.004600       0.018749      -0.043630      -0.023222      -0.012547       0.035769             12.237538       8.284160       1.736717      -0.925324       6.625830       3.189736      21.802624           0.001077
          174              C       3.232120      22.990639       5.928462       0.000845      38.301696 0.40952147E+03  0.94085619E+04                                 9.930191                            6.714320       0.028500       2.023836                    0.999316      26.474300      73.275033       0.645804       0.412818      -1.075180      -0.000674       0.038861       0.011196       0.040447      -0.001615       0.008338      -0.004317       0.016408       0.016594      -0.012044      -0.002477       0.014521             14.319733       8.531010      -0.531407      -2.236807      26.345825       5.511512       8.082363           0.005707
          175              C       3.507481       6.903478      17.523479      -0.093050      34.503046 0.39778778E+03  0.91540583E+04                                 9.274930                            6.684988       0.019828       1.984091                    0.999653      28.621437      81.625999       0.631775       0.421290      -1.060239       0.016852       0.003782      -0.020649       0.026920       0.004872      -0.014616      -0.013568       0.020301      -0.046048      -0.026320      -0.000316       0.026636             12.069189       8.169811       2.244810       0.819353       7.346571       4.126752      20.691184           0.000350
          176              C      10.058329       0.975326      12.709081      -0.016334      38.062813 0.41605732E+03  0.95930481E+04                                 9.809025                            6.744430       0.004173       2.010702                    0.999271      26.777492      74.156617       0.647939       0.409986      -1.077435       0.004636      -0.034090       0.028383       0.044601       0.000045       0.000942       0.003064       0.009537       0.004916      -0.006720       0.002280       0.004439             13.062334       5.376679      -1.793951       1.911375      17.267407      -7.313164      16.542917           0.000394
          177              C       8.794910      26.878336      12.355861      -0.105023      33.251580 0.39876457E+03  0.91902413E+04                                 9.030943                            6.701580       0.016678       1.981037                    0.999690      28.839063      82.544759       0.629255       0.422347      -1.058644       0.003628      -0.003723       0.026283       0.026792       0.003909       0.001164       0.021548       0.013624       0.054470      -0.026701      -0.002138       0.028839             10.886212       4.988731      -1.328886       1.301390      14.854813      -4.827586      12.815093           0.000032
          178              C       5.470446       8.121547      17.255830      -0.093345      33.687713 0.39182758E+03  0.89774490E+04                                 9.115001                            6.616836       0.062589       1.998896                    0.999670      28.450589      80.799743       0.637986       0.419022      -1.062319      -0.011036      -0.014095      -0.018054       0.025425       0.010252       0.017381       0.003267       0.008370      -0.060924      -0.027551       0.000531       0.027020             11.750293       7.848322       1.826957      -0.766556       6.855254       3.397022      20.547302          -0.000107
          179              C       5.476142       7.795531      15.903370      -0.139181      35.745805 0.41066069E+03  0.95097957E+04                                 9.456041                            6.751096       0.141229       2.018719                    0.999757      28.989049      82.478843       0.635508       0.416195      -1.065263      -0.006682       0.000726       0.028749       0.029524       0.010777      -0.022448      -0.008395       0.026530      -0.024144      -0.021532      -0.013053       0.034585             12.452287       8.187791       2.148733       0.628032       7.523345       4.735885      21.645726           0.001727
          180              C       2.240803      23.494902       6.727308      -0.095018      34.194134 0.39482957E+03  0.90666298E+04                                 9.212897                            6.656519       0.035105       1.989666                    0.999676      28.537716      81.229861       0.633802       0.420839      -1.060805       0.015489       0.020777      -0.004332       0.026275       0.014305      -0.004233      -0.011514       0.030049       0.004002      -0.024789       0.001381       0.023408             11.977408       8.070435      -0.760885      -2.245615      20.390021       4.313716       7.471767           0.000312
          181              C      -0.063301       1.312499      14.041584      -0.103710      33.564846 0.40565394E+03  0.93814211E+04                                 9.078480                            6.751537       0.033206       1.985737                    0.999691      28.865639      82.541819       0.628510       0.421387      -1.060118       0.001266      -0.023707       0.000699       0.023751       0.000458      -0.002972       0.025834      -0.023928      -0.037212      -0.027499      -0.005429       0.032928             10.943958       5.037209      -1.208694       1.527981      13.334498      -4.882447      14.460168           0.000085
          182              C       9.832955       2.048892      11.686056       0.607763      24.590228 0.25178087E+03  0.51963991E+04                                 7.775538                            5.587968       0.069510       2.078673                    0.999382      21.917873      60.263055       0.638131       0.465068      -1.028715      -0.013519       0.045685      -0.043940       0.064812       0.017778      -0.020423       0.024607       0.153593      -0.152473      -0.079722      -0.026525       0.106246              9.810555       4.468497      -1.196941       1.211291      12.652817      -4.333250      12.310352           0.000029
          183              C       7.805107      10.882339      21.395775       0.614824      25.813421 0.24783758E+03  0.50971172E+04                                 8.064607                            5.561962       0.063889       2.084331                    0.999637      21.694256      59.629636       0.636251       0.468080      -1.026603      -0.052242      -0.028159       0.000469       0.059350      -0.020748       0.045299      -0.005573      -0.014060       0.288323      -0.077247      -0.032195       0.109441             10.735569      15.677299       4.111160      -2.148000      11.660492      -0.621850       4.868917          -0.000027
          184              C       2.484955      10.960714      21.544772       0.606030      24.165186 0.24336733E+03  0.49823517E+04                                 7.693885                            5.496944       0.103024       2.096044                    0.999564      21.707563      59.525898       0.642573       0.465598      -1.027990       0.053013      -0.023394       0.005480       0.058204       0.012995      -0.033358       0.029593      -0.021351       0.295442      -0.076730      -0.033256       0.109986              9.900037      14.439101      -3.232157       1.996854      10.515170      -1.328186       4.745841           0.000124
          185              C       2.447329       7.553332      24.740975       0.610714      25.328873 0.24861244E+03  0.51168797E+04                                 7.959843                            5.571839       0.081170       2.089921                    0.999604      21.745879      59.787576       0.635504       0.468280      -1.026527       0.053527      -0.001360      -0.030554       0.061649      -0.044261       0.022159      -0.007799      -0.155708      -0.130248      -0.078801      -0.033598       0.112398             10.469631      14.918059       1.875189      -3.870451       4.770678      -0.422612      11.720157          -0.000029
          186              C      -0.119239      19.300784      19.234353       0.592335      24.650845 0.25343499E+03  0.52618578E+04                                 7.931333                            5.668080      -0.047549       2.043625                    0.999463      22.285128      62.332010       0.620579       0.475375      -1.018669       0.006725       0.057110      -0.014082       0.059204      -0.004407      -0.057256       0.033709       0.072954       0.216958      -0.081151      -0.028330       0.109481             10.760471       7.579085      -0.468526       1.580714      18.324761      -3.640894       6.377567           0.000057
          187              C      -0.038528       7.520676      24.862360      -0.101514      35.679603 0.42313934E+03  0.99146890E+04                                 9.566955                            6.975158      -0.140707       1.930520                    0.999345      29.254890      84.904078       0.606254       0.431177      -1.051379       0.001223      -0.008518       0.018454       0.020361       0.001788       0.003513       0.016388      -0.125426       0.014816      -0.065366       0.000577       0.064789             11.942459      19.576077      -0.313938      -0.231828       5.227007      -1.408854      11.024293           0.002896
          188              C       1.177153       7.348144      25.506193      -0.008928      42.223499 0.41611635E+03  0.95742928E+04                                10.420893                            6.697579       0.043713       2.023158                    0.999248      26.557972      72.961097       0.658509       0.404252      -1.083545      -0.035524      -0.008004       0.020333       0.041707      -0.001338       0.016472       0.009521      -0.012312       0.017246      -0.021397       0.001585       0.019812             14.808335      20.938775       1.478438      -5.803986       6.017178      -2.886229      17.469053           0.000416
          189              C       9.057274      11.622814      21.169134      -0.010651      42.279988 0.40965892E+03  0.93924422E+04                                10.422048                            6.642672       0.030703       2.020765                    0.999140      26.478703      72.703512       0.661387       0.403919      -1.083363       0.036835       0.022238      -0.006413       0.043502      -0.015748       0.001855       0.014094      -0.020862       0.012713      -0.023794      -0.000258       0.024052             14.855213      21.477932       5.763124      -1.681443      16.929332      -3.120206       6.158374           0.000493
          190              C      -0.001179      10.996635      21.359961      -0.095716      35.866919 0.42184751E+03  0.98733056E+04                                 9.597708                            6.961757      -0.127487       1.935936                    0.999396      29.120558      84.367243       0.607415       0.430838      -1.051966      -0.001873       0.020930      -0.008957       0.022843      -0.006049      -0.007856       0.017463      -0.066092       0.178524      -0.063679      -0.001477       0.065156             12.046998      20.000139       0.247959       0.342970      10.851406      -1.470528       5.289448           0.003305
          191              C      -0.022006       6.889871       0.222539       0.089304      42.144560 0.39150984E+03  0.89100125E+04                                10.587499                            6.592472      -0.091565       1.987315                    0.999199      25.921506      71.822388       0.646525       0.416280      -1.071031       0.000298       0.004524      -0.006516       0.007938       0.010784       0.002627      -0.000923      -0.008577       0.003132      -0.012657       0.001522       0.011135             15.910021      12.508349      -0.082742      -0.126885       6.892592      -5.714424      28.329121           0.002016
          192              C      -0.023546      13.676876      20.651060       0.083619      43.316462 0.41073577E+03  0.94460359E+04                                10.767609                            6.743825      -0.071690       1.989260                    0.999178      26.180916      72.564707       0.641413       0.415223      -1.073326      -0.001033      -0.007962       0.004097       0.009014       0.001813       0.008952      -0.001787      -0.008160      -0.004638      -0.011810       0.005233       0.006577             16.157432      12.645307      -0.250977       0.374899      28.502913      -6.331354       7.324078           0.002561
          193              C       9.053028      12.968241      20.820015      -0.147382      38.443584 0.44772929E+03  0.10623326E+05                                10.031601                            7.137205      -0.040887       1.955429                    0.999458      29.939355      86.988899       0.605047       0.426650      -1.055818       0.006761      -0.011901       0.010623       0.017325      -0.027966       0.009103       0.019721       0.024040       0.094290      -0.051713       0.014299       0.037414             13.052520      12.976458       4.683440      -1.235422      19.922687      -4.068995       6.258416           0.001059
          194              C       9.049127       7.404203      25.529705      -0.009161      41.580920 0.41514099E+03  0.95439808E+04                                10.308382                            6.683324       0.060904       2.028076                    0.999227      26.566930      72.899029       0.660315       0.403479      -1.084321       0.034324      -0.010432       0.018315       0.040279       0.004597      -0.011283       0.008613      -0.008810       0.047060      -0.019667      -0.001848       0.021515             14.491556      20.729724      -2.227348       5.054339       6.121931      -3.079190      16.623013           0.001852
          195              C       9.208331      16.995814      19.158898      -0.094563      33.760196 0.39810713E+03  0.91510700E+04                                 9.119989                            6.668121       0.065202       1.999064                    0.999646      28.497283      80.874042       0.636203       0.418831      -1.063204       0.009132      -0.016347       0.012954       0.022769      -0.012910       0.011328      -0.004883       0.033188       0.011787      -0.023027      -0.002912       0.025938             11.679530       7.877466       0.533975       1.903808      20.194324      -3.504105       6.966799          -0.000206
          196              C       1.180366      13.010150      20.899845      -0.144022      37.914932 0.43764326E+03  0.10337715E+05                                 9.954171                            7.067576      -0.061170       1.950489                    0.999460      29.859260      86.910349       0.605829       0.428008      -1.053686      -0.006380      -0.014275       0.002783       0.015881       0.025921      -0.012422       0.020843       0.020317       0.117076      -0.053682       0.008274       0.045408             12.907013      13.009021      -4.496798       1.648919      19.475325      -4.010280       6.236692           0.001866
          197              C       9.071503       7.094516      26.893101      -0.148564      38.310405 0.44132884E+03  0.10446612E+05                                10.028790                            7.101136      -0.066939       1.948130                    0.999512      29.933957      87.217895       0.603905       0.428474      -1.053403       0.007807       0.009936      -0.016257       0.020590       0.009714      -0.030346       0.019414      -0.046958      -0.088163      -0.056021       0.012605       0.043416             13.045806      13.092248      -1.545603       4.616579       6.164956      -3.930133      19.880213           0.001534
          198              C       1.191370      11.673703      21.244590      -0.009734      41.022091 0.40956410E+03  0.93875282E+04                                10.219404                            6.641048       0.067714       2.031634                    0.999301      26.480893      72.643374       0.661750       0.403815      -1.083687      -0.034658       0.018664      -0.007850       0.040139       0.014411      -0.003304       0.004694      -0.019061       0.013386      -0.020568       0.004891       0.015677             14.309203      20.451737      -4.801103       2.191120      16.320414      -3.180890       6.155459           0.002143
          199              C      -0.042277       5.583087       5.870503       0.583991      25.044136 0.25748094E+03  0.53669863E+04                                 8.014555                            5.712977      -0.042511       2.043350                    0.999527      22.408129      62.796578       0.618172       0.475347      -1.018700       0.009715      -0.012443       0.055990       0.058173      -0.057882      -0.002255       0.030959      -0.072694      -0.219008      -0.080742      -0.028495       0.109238             10.896613       7.590042       1.585588      -0.499917       6.387116      -3.569969      18.712683           0.000067
          200              C       7.754543       7.717973      24.818891       0.602369      24.829991 0.24873192E+03  0.51151284E+04                                 7.816437                            5.546983       0.106870       2.094244                    0.999493      21.800530      59.728936       0.642048       0.463888      -1.029918      -0.054576       0.008221      -0.022292       0.059524       0.037989      -0.018487       0.017331      -0.155702      -0.123727      -0.079016      -0.029334       0.108349             10.122474      14.805386      -2.204478       3.291882       4.764672      -1.079595      10.797363           0.000088
          201              C      -0.010674       6.574741       1.669046       0.093863      39.546852 0.38847186E+03  0.88306786E+04                                10.231388                            6.597090      -0.116932       1.979348                    0.999298      25.909371      71.933587       0.641350       0.420123      -1.067725      -0.000559       0.002261       0.003930       0.004568      -0.018233      -0.004892      -0.006732       0.014875       0.023802      -0.025714       0.009974       0.015740             15.340697       8.812857       1.841631       0.351316       7.848914      -5.704623      29.360321           0.001692
          202              C       9.244921      15.640863      19.509384      -0.139565      35.595973 0.41180918E+03  0.95451856E+04                                 9.436239                            6.767311       0.127025       2.013952                    0.999745      29.038776      82.718785       0.633651       0.417030      -1.064491       0.005367       0.030620       0.000236       0.031088       0.024552       0.008948       0.008366       0.023382      -0.027132      -0.023132      -0.011876       0.035008             12.343766       8.221683      -0.724429       2.267173      21.137622      -4.776746       7.671994           0.001592
          203              C      -0.032860      15.125714      20.274602       0.091564      38.983004 0.38802423E+03  0.88189112E+04                                10.129206                            6.591339      -0.115246       1.979381                    0.999289      25.960125      72.093364       0.641845       0.419875      -1.067768       0.001334       0.006119       0.000797       0.006313      -0.005661      -0.017820      -0.006494      -0.004282      -0.038089      -0.026068       0.010275       0.015793             15.023244       8.744338       0.121917       2.032000      28.286486      -5.782845       8.038908           0.001863
          204              C       1.165516       7.040089      26.863848      -0.147063      38.126772 0.43670702E+03  0.10307814E+05                                 9.988080                            7.054193      -0.040572       1.957153                    0.999472      29.832589      86.737710       0.607287       0.427303      -1.054352      -0.008145       0.003373      -0.014687       0.017130      -0.009677       0.030250       0.017919      -0.039930      -0.087382      -0.054376       0.015058       0.039318             13.090597      13.025682       1.131777      -4.804646       5.990069      -3.614020      20.256039           0.001048
          205              C      -0.014973       5.928152       4.403219       0.002794      38.190799 0.40260091E+03  0.92164984E+04                                 9.919026                            6.663274       0.024233       2.024154                    0.999332      26.382540      73.052385       0.646968       0.413554      -1.073972       0.003137       0.011112      -0.033111       0.035066      -0.008494      -0.002832       0.005310      -0.004276      -0.038947      -0.014262      -0.002185       0.016447             14.329439       8.528430       2.169303      -0.483278       7.870497      -5.285001      26.589391           0.004573
          206              C       0.915926      15.992731      20.720775      -0.133893      34.946589 0.39816423E+03  0.91542059E+04                                 9.311691                            6.652724       0.155428       2.026624                    0.999759      28.729436      81.584525       0.639116       0.416839      -1.064298      -0.009896       0.022831      -0.009832       0.026756      -0.015737       0.018886      -0.003799       0.036577       0.006195      -0.025607      -0.008753       0.034359             12.180676       8.037271       0.900217       1.817958      21.632329      -3.410687       6.872429           0.001435
          207              C       0.985814       6.993010       2.505893      -0.139255      35.270203 0.40459479E+03  0.93355154E+04                                 9.363996                            6.702716       0.152456       2.024243                    0.999734      28.858691      81.987823       0.637493       0.416402      -1.065019      -0.007091      -0.011737       0.022562       0.026402       0.021083      -0.016613      -0.004600       0.018750      -0.043623      -0.023222      -0.012549       0.035771             12.237578       8.284176       1.736717       0.925335       6.625846      -3.189747      21.802711           0.001086
          208              C      -0.091337      17.829359      19.597962       0.000849      38.301682 0.40952125E+03  0.94085556E+04                                 9.930187                            6.714318       0.028494       2.023835                    0.999316      26.474289      73.275000       0.645804       0.412818      -1.075180       0.000673      -0.038864       0.011196       0.040450      -0.001616      -0.008341       0.004319       0.016413       0.016604      -0.012049      -0.002478       0.014526             14.319721       8.531010      -0.531407       2.236809      26.345796      -5.511503       8.082357           0.005597
          209              C       0.967114       6.703188       3.853979      -0.093049      34.503192 0.39778963E+03  0.91541156E+04                                 9.274966                            6.685010       0.019827       1.984089                    0.999653      28.621518      81.626413       0.631773       0.421291      -1.060238      -0.016851      -0.003781      -0.020650       0.026920       0.004873       0.014617       0.013567       0.020301      -0.046044      -0.026320      -0.000317       0.026637             12.069237       8.169843       2.244818      -0.819343       7.346595      -4.126763      20.691273           0.000346
          210              C       4.699266      12.631340      26.378581      -0.016336      38.062764 0.41605681E+03  0.95930311E+04                                 9.809010                            6.744421       0.004175       2.010703                    0.999271      26.777477      74.156501       0.647940       0.409985      -1.077435      -0.004636       0.034091       0.028383       0.044601       0.000045      -0.000942      -0.003064       0.009538       0.004915      -0.006720       0.002280       0.004440             13.062311       5.376670      -1.793948      -1.911368      17.267386       7.313151      16.542878           0.000408
          211              C       4.628873      13.941662      26.025361      -0.105024      33.251612 0.39876478E+03  0.91902486E+04                                 9.030956                            6.701585       0.016679       1.981038                    0.999690      28.839063      82.544804       0.629254       0.422347      -1.058643      -0.003628       0.003723       0.026283       0.026792       0.003909      -0.001164      -0.021549       0.013624       0.054470      -0.026702      -0.002138       0.028840             10.886233       4.988739      -1.328892      -1.301395      14.854843       4.827606      12.815117           0.000060
          212              C       9.287149       5.485119       3.586330      -0.093343      33.687872 0.39182916E+03  0.89774999E+04                                 9.115042                            6.616857       0.062582       1.998893                    0.999670      28.450676      80.800222       0.637983       0.419023      -1.062317       0.011035       0.014096      -0.018056       0.025426       0.010252      -0.017381      -0.003267       0.008370      -0.060925      -0.027551       0.000531       0.027020             11.750351       7.848363       1.826977       0.766540       6.855291      -3.397050      20.547399          -0.000112
          213              C       9.281453       5.811135       2.233870      -0.139184      35.746053 0.41066369E+03  0.95098806E+04                                 9.456075                            6.751115       0.141240       2.018721                    0.999757      28.989163      82.479177       0.635508       0.416194      -1.065264       0.006679      -0.000726       0.028750       0.029525       0.010781       0.022450       0.008393       0.026531      -0.024135      -0.021530      -0.013058       0.034588             12.452344       8.187811       2.148741      -0.628059       7.523378      -4.735928      21.645841           0.001740
          214              C       0.899981      17.325096      20.396808      -0.095019      34.194173 0.39483009E+03  0.90666459E+04                                 9.212908                            6.656527       0.035105       1.989666                    0.999676      28.537728      81.229953       0.633802       0.420839      -1.060804      -0.015489      -0.020777      -0.004333       0.026275       0.014304       0.004232       0.011514       0.030050       0.004003      -0.024789       0.001382       0.023407             11.977420       8.070447      -0.760887       2.245620      20.390038      -4.313719       7.471774           0.000290
          215              C       4.537896      12.294167       0.372084      -0.103710      33.564707 0.40565222E+03  0.93813665E+04                                 9.078437                            6.751510       0.033210       1.985738                    0.999691      28.865586      82.541467       0.628513       0.421385      -1.060119      -0.001266       0.023707       0.000699       0.023751       0.000458       0.002972      -0.025834      -0.023927      -0.037214      -0.027500      -0.005428       0.032928             10.943900       5.037187      -1.208687      -1.527971      13.334431       4.882408      14.460082           0.000110
          216              C       4.924639      11.557774      25.355556       0.607762      24.590236 0.25178100E+03  0.51964016E+04                                 7.775535                            5.587967       0.069510       2.078672                    0.999382      21.917877      60.263036       0.638132       0.465067      -1.028715       0.013519      -0.045685      -0.043940       0.064812       0.017778       0.020423      -0.024607       0.153594      -0.152474      -0.079722      -0.026525       0.106247              9.810551       4.468495      -1.196941      -1.211288      12.652817       4.333246      12.310341           0.000039
          217              O       6.828598      21.091965      17.513637      -0.521714      32.381300 0.43386633E+03  0.98695166E+04                                 8.028310                            6.350748       0.464944       2.223448                    0.997542      26.138628      66.483420       0.772398       0.348598      -1.149254      -0.000100      -0.010068      -0.013662       0.016971      -0.033202       0.000186      -0.001547      -0.097687       0.139111      -0.082246       0.035655       0.046590              9.855357       8.893628       0.334418       4.402733       5.428976       0.525228      15.243466           0.000590
          218              O       2.074896      23.229300      19.645805      -0.528243      32.873321 0.44208444E+03  0.10099684E+05                                 8.103938                            6.403695       0.475426       2.223322                    0.997798      26.282819      66.905696       0.770755       0.347846      -1.150337      -0.001045       0.016237       0.008399       0.018311       0.002515      -0.033804      -0.001378      -0.122397       0.063709      -0.082829       0.031986       0.050843              9.935798       9.140301       4.518544       0.428547      15.211543       0.747483       5.455552           0.001115
          219              O       0.889558      21.419069      15.490824      -0.545479      30.759841 0.42760051E+03  0.96778539E+04                                 7.662263                            6.242598       0.695202       2.287711                    0.998699      26.380883      66.618713       0.791847       0.341762      -1.156608       0.017432      -0.012059       0.006347       0.022126      -0.011139       0.051832      -0.017020       0.032388      -0.149633      -0.074807       0.005289       0.069518              9.132638      15.323791      -2.775324       0.241202       5.589347       0.199024       6.484774           0.000883
          220              O      -0.820084      23.970047      15.244773      -0.552547      32.590391 0.46739176E+03  0.10814846E+05                                 7.979224                            6.558993       0.516484       2.222063                    0.998606      26.771753      68.324987       0.766906       0.345163      -1.153913       0.001551       0.024358      -0.000800       0.024421       0.001501      -0.013159       0.023869      -0.033718      -0.191483      -0.070708       0.017049       0.053659              9.232794       5.174812      -1.083760       0.320763      15.701347      -2.398656       6.822225           0.001156
          221              O       5.412088      19.655373       7.114155      -0.538321      29.939128 0.45377866E+03  0.10444826E+05                                 7.593229                            6.489967       0.549974       2.238170                    0.998339      26.709006      68.461720       0.764499       0.348074      -1.149037      -0.008389      -0.001256       0.015636       0.017789      -0.008078      -0.062789      -0.036460       0.018250      -0.019392      -0.076387       0.005401       0.070986              8.911268       7.580395       0.160930      -2.867651       5.868768       0.950107      13.284642           0.005244
          222              O      -0.686784      22.651833      18.110447      -1.004373      57.776470 0.12878349E+04  0.38327690E+05                                11.320313                           10.534438      -0.096766       1.890854                    0.998835      37.431392     107.747067       0.636883       0.323142      -1.175066      -0.000618       0.010842      -0.013172       0.017071       0.005973       0.006202       0.001100       0.027163      -0.029534      -0.011159      -0.009884       0.021043             13.028476      11.888481      -0.741518      -0.313642      13.470541      -1.827402      13.726405           0.016259
          223              O       6.653407       6.392684      21.347932      -0.535875      29.959789 0.44680320E+03  0.10249954E+05                                 7.606975                            6.447160       0.532349       2.235593                    0.998266      26.583258      68.143616       0.765330       0.348861      -1.147780      -0.009092      -0.016253       0.001849       0.018714       0.060554       0.017108      -0.036110       0.019793      -0.011579      -0.079356       0.014192       0.065164              8.976039       7.575705       2.928623      -0.083527      13.466748       1.171021       5.885663           0.003997
          224              O       8.008884      25.250162      19.441036      -0.539569      29.785650 0.41960098E+03  0.94609331E+04                                 7.506132                            6.199047       0.661687       2.279905                    0.998559      26.269713      66.415620       0.790977       0.343435      -1.154114      -0.019360      -0.007577       0.008178       0.022341       0.046128      -0.005984      -0.022265       0.086059       0.039541      -0.073494       0.012455       0.061040              8.823519      14.653248       0.245768      -2.242768       6.377913       0.252006       5.439396           0.001092
          225              O       0.942667      25.139948      19.378703      -0.541921      32.610288 0.44160794E+03  0.10078329E+05                                 8.006688                            6.371673       0.620476       2.265653                    0.998081      26.403321      67.009120       0.778490       0.344748      -1.153800       0.017090      -0.010917       0.018206       0.027252      -0.050027       0.011632      -0.008104       0.089860       0.080448      -0.080716       0.020983       0.059733              9.721248      16.531529      -0.210972       3.396737       6.630594      -0.071861       6.001621           0.001531
          226              O       7.969374      21.377705      15.606742      -0.541678      31.888308 0.43974182E+03  0.10031069E+05                                 7.882471                            6.367079       0.609091       2.261008                    0.998245      26.450782      67.244091       0.776681       0.345712      -1.152311      -0.016763      -0.021080       0.007194       0.027877       0.014390      -0.052207      -0.004894       0.000071      -0.166516      -0.080673       0.020688       0.059985              9.386141      15.600397       3.087397      -0.252602       5.921590      -0.061905       6.636435           0.001506
          227              O       4.738456       6.125177      22.423448      -0.536927      35.655353 0.51837853E+03  0.12366884E+05                                 8.708942                            7.083622       0.319156       2.150668                    0.997521      27.537665      72.461267       0.707291       0.362990      -1.134157       0.012358      -0.021154       0.000362       0.024502      -0.035346       0.013957       0.001264       0.070927       0.093999      -0.066176       0.020630       0.045547             10.873963      10.202143      -4.744663      -3.250309      14.041391       3.905880       8.378357           0.021537
          228              O       2.025605      21.465604      17.417404      -0.517758      34.333310 0.48052366E+03  0.11195547E+05                                 8.340482                            6.711270       0.523898       2.232811                    0.998587      26.431777      67.681284       0.747911       0.351500      -1.148722       0.009796      -0.007237      -0.018413       0.022076       0.018988       0.006267      -0.005245      -0.095190       0.073936      -0.064142       0.024160       0.039982              9.978501       9.101044      -0.679235      -4.270107       5.547607       1.319782      15.286853           0.010925
          229              O       6.873887      23.356931      19.209475      -0.525469      34.950694 0.49346739E+03  0.11574535E+05                                 8.443993                            6.807782       0.526600       2.230572                    0.998606      26.609191      68.379322       0.741442       0.352196      -1.148079      -0.009123       0.019138       0.006446       0.022159       0.003485       0.016800      -0.004494      -0.087762       0.102529      -0.064043       0.025691       0.038351             10.083879       9.210497      -4.250738      -0.725992      15.262119       1.789708       5.779020           0.015084
          230              O       3.492933      18.550512       7.339975      -0.535243      36.110626 0.52471793E+03  0.12560294E+05                                 8.798752                            7.141873       0.292264       2.142094                    0.997266      27.594435      72.809972       0.701944       0.364527      -1.132592       0.013957       0.002123       0.023063       0.027041      -0.015620       0.037512       0.005394      -0.014742      -0.155261      -0.069250       0.022511       0.046739             10.994781      10.185062       3.152665       4.752235       8.427466       3.968847      14.371815           0.010438
          231              O      -0.760094      25.536446      16.848206      -0.552037      32.343883 0.46346636E+03  0.10703368E+05                                 7.942990                            6.533032       0.530315       2.227918                    0.998545      26.725810      68.182372       0.768000       0.345337      -1.153559       0.004616       0.000847      -0.025404       0.025834       0.012711      -0.000934       0.020774       0.087557       0.133035      -0.071460       0.023259       0.048201              9.209408       5.173103      -0.316409       1.080326       6.906173      -2.682118      15.548947           0.001711
          232              O       6.595185      19.728033       3.844137      -0.521717      32.381349 0.43386698E+03  0.98695346E+04                                 8.028315                            6.350750       0.464950       2.223449                    0.997543      26.138661      66.483499       0.772398       0.348598      -1.149254       0.000101       0.010068      -0.013663       0.016972      -0.033202      -0.000186       0.001547      -0.097688       0.139111      -0.082246       0.035656       0.046590              9.855366       8.893637       0.334418      -4.402744       5.428979      -0.525227      15.243482           0.000628
          233              O       1.065887      17.590698       5.976305      -0.528246      32.873386 0.44208564E+03  0.10099718E+05                                 8.103947                            6.403702       0.475430       2.223322                    0.997798      26.282858      66.905812       0.770755       0.347846      -1.150337       0.001046      -0.016237       0.008400       0.018311       0.002516       0.033804       0.001377      -0.122398       0.063711      -0.082830       0.031987       0.050844              9.935811       9.140312       4.518548      -0.428548      15.211562      -0.747484       5.455558           0.001158
          234              O       2.251226      19.400929       1.821324      -0.545478      30.759870 0.42760091E+03  0.96778656E+04                                 7.662273                            6.242604       0.695202       2.287712                    0.998699      26.380864      66.618685       0.791846       0.341762      -1.156607      -0.017432       0.012058       0.006345       0.022125      -0.011140      -0.051833       0.017020       0.032388      -0.149632      -0.074808       0.005289       0.069518              9.132654      15.323827      -2.775332      -0.241197       5.589357      -0.199025       6.484778           0.000931
          235              O       3.960867      16.849951       1.575273      -0.552551      32.590573 0.46739470E+03  0.10814933E+05                                 7.979259                            6.559018       0.516486       2.222063                    0.998606      26.771802      68.325204       0.766904       0.345164      -1.153913      -0.001551      -0.024358      -0.000800       0.024421       0.001500       0.013159      -0.023869      -0.033719      -0.191485      -0.070709       0.017049       0.053660              9.232841       5.174832      -1.083769      -0.320765      15.701433       2.398675       6.822256           0.001207
          236              O       8.011695      21.164625      20.783655      -0.538317      29.939049 0.45377729E+03  0.10444785E+05                                 7.593208                            6.489950       0.549980       2.238172                    0.998339      26.708997      68.461624       0.764501       0.348074      -1.149038       0.008390       0.001257       0.015634       0.017788      -0.008080       0.062791       0.036462       0.018248      -0.019399      -0.076392       0.005405       0.070987              8.911242       7.580374       0.160929       2.867644       5.868752      -0.950102      13.284598           0.005096
          237              O       3.827567      18.168165       4.440947      -1.004365      57.776101 0.12878246E+04  0.38327313E+05                                11.320283                           10.534411      -0.096773       1.890854                    0.998835      37.431221     107.746537       0.636883       0.323143      -1.175065       0.000617      -0.010844      -0.013172       0.017073       0.005980      -0.006201      -0.001098       0.027171      -0.029548      -0.011163      -0.009887       0.021050             13.028439      11.888444      -0.741513       0.313635      13.470503       1.827399      13.726369           0.016704
          238              O       8.104188       7.213982       7.678432      -0.535879      29.960062 0.44680802E+03  0.10250094E+05                                 7.607030                            6.447201       0.532352       2.235592                    0.998266      26.583337      68.143958       0.765326       0.348861      -1.147779       0.009092       0.016253       0.001850       0.018715       0.060555      -0.017107       0.036109       0.019795      -0.011588      -0.079355       0.014189       0.065166              8.976113       7.575760       2.928649       0.083527      13.466876      -1.171039       5.885702           0.003959
          239              O       5.414900      15.569836       5.771536      -0.539567      29.785462 0.41959773E+03  0.94608408E+04                                 7.506099                            6.199021       0.661690       2.279908                    0.998559      26.269636      66.415340       0.790979       0.343435      -1.154114       0.019360       0.007574       0.008178       0.022340       0.046130       0.005984       0.022265       0.086057       0.039538      -0.073494       0.012454       0.061041              8.823476      14.653168       0.245772       2.242754       6.377886      -0.252004       5.439374           0.001137
          240              O       2.198117      15.680050       5.709203      -0.541923      32.610290 0.44160804E+03  0.10078331E+05                                 8.006688                            6.371673       0.620481       2.265654                    0.998081      26.403328      67.009135       0.778490       0.344748      -1.153800      -0.017090       0.010917       0.018205       0.027252      -0.050027      -0.011633       0.008104       0.089860       0.080448      -0.080716       0.020983       0.059733              9.721245      16.531518      -0.210975      -3.396737       6.630595       0.071862       6.001622           0.001589
          241              O       5.454409      19.442293       1.937242      -0.541680      31.888426 0.43974367E+03  0.10031122E+05                                 7.882493                            6.367094       0.609090       2.261007                    0.998245      26.450816      67.244223       0.776680       0.345712      -1.152311       0.016763       0.021079       0.007194       0.027876       0.014391       0.052207       0.004894       0.000070      -0.166518      -0.080674       0.020688       0.059986              9.386173      15.600461       3.087414       0.252595       5.921608       0.061902       6.636449           0.001569
          242              O      -0.263861       7.481489       8.753948      -0.536941      35.655872 0.51838727E+03  0.12367156E+05                                 8.709071                            7.083717       0.319148       2.150663                    0.997521      27.537733      72.461844       0.707280       0.362994      -1.134153      -0.012359       0.021154       0.000363       0.024502      -0.035337      -0.013957      -0.001261       0.070907       0.093977      -0.066159       0.020620       0.045539             10.874146      10.202293      -4.744754       3.250361      14.041669      -3.905957       8.378476           0.021343
          243              O       1.115178      19.354394       3.747904      -0.517751      34.333118 0.48052050E+03  0.11195454E+05                                 8.340452                            6.711248       0.523906       2.232814                    0.998587      26.431695      67.681009       0.747912       0.351500      -1.148722      -0.009796       0.007236      -0.018414       0.022077       0.018987      -0.006267       0.005245      -0.095185       0.073933      -0.064138       0.024159       0.039979              9.978463       9.101006      -0.679231       4.270085       5.547589      -1.319777      15.286792           0.011241
          244              O       6.549897      17.463067       5.539975      -0.525459      34.950353 0.49346164E+03  0.11574370E+05                                 8.443959                            6.807758       0.526593       2.230573                    0.998606      26.608991      68.378781       0.741440       0.352197      -1.148077       0.009122      -0.019140       0.006446       0.022161       0.003483      -0.016797       0.004493      -0.087741       0.102503      -0.064027       0.025685       0.038342             10.083834       9.210450      -4.250706       0.725987      15.262053      -1.789701       5.779000           0.015492
          245              O      -0.352150      22.269486      21.009475      -0.535239      36.110562 0.52471703E+03  0.12560263E+05                                 8.798725                            7.141853       0.292277       2.142099                    0.997266      27.594460      72.809937       0.701947       0.364526      -1.132593      -0.013957      -0.002124       0.023061       0.027039      -0.015622      -0.037517      -0.005396      -0.014746      -0.155279      -0.069259       0.022514       0.046744             10.994746      10.185027       3.152651      -4.752218       8.427439      -3.968832      14.371770           0.010137
          246              O       3.900878      15.283552       3.178706      -0.552041      32.344013 0.46346846E+03  0.10703430E+05                                 7.943015                            6.533050       0.530318       2.227918                    0.998545      26.725850      68.182541       0.767998       0.345337      -1.153559      -0.004616      -0.000848      -0.025405       0.025834       0.012711       0.000934      -0.020773       0.087555       0.133036      -0.071459       0.023258       0.048201              9.209439       5.173117      -0.316410      -1.080331       6.906194       2.682127      15.549007           0.001772
          247              O       2.120591       6.121367       9.825363      -0.521724      32.381542 0.43387013E+03  0.98696236E+04                                 8.028339                            6.350768       0.464955       2.223448                    0.997543      26.138774      66.483836       0.772398       0.348597      -1.149255       0.000102       0.010067       0.013664       0.016972      -0.033203       0.000187      -0.001546      -0.097689       0.139116      -0.082248       0.035656       0.046592              9.855393       8.893668       0.334424       4.402758       5.428993       0.525230      15.243519           0.000742
          248              O       6.874293       3.984032       7.693195      -0.528251      32.873456 0.44208673E+03  0.10099748E+05                                 8.103950                            6.403704       0.475436       2.223323                    0.997798      26.282926      66.905977       0.770756       0.347845      -1.150338       0.001047      -0.016238      -0.008399       0.018312       0.002518      -0.033807      -0.001376      -0.122403       0.063712      -0.082834       0.031988       0.050846              9.935816       9.140313       4.518552       0.428550      15.211577       0.747486       5.455559           0.001252
          249              O       8.059631       5.794263      11.848176      -0.545475      30.759638 0.42759689E+03  0.96777508E+04                                 7.662228                            6.242570       0.695204       2.287714                    0.998699      26.380800      66.618414       0.791850       0.341762      -1.156608      -0.017432       0.012057      -0.006342       0.022124      -0.011140       0.051834      -0.017019       0.032386      -0.149636      -0.074809       0.005290       0.069519              9.132596      15.323724      -2.775310       0.241209       5.589328       0.199020       6.484737           0.001055
          250              O       9.769273       3.243285      12.094227      -0.552554      32.590652 0.46739607E+03  0.10814971E+05                                 7.979265                            6.559022       0.516489       2.222063                    0.998606      26.771864      68.325364       0.766905       0.345163      -1.153913      -0.001551      -0.024358       0.000800       0.024420       0.001501      -0.013159       0.023869      -0.033719      -0.191497      -0.070713       0.017051       0.053662              9.232849       5.174836      -1.083767       0.320766      15.701452      -2.398679       6.822261           0.001323
          251              O       3.537101       7.557959      20.224845      -0.538322      29.939055 0.45377710E+03  0.10444778E+05                                 7.593198                            6.489941       0.549977       2.238171                    0.998339      26.709063      68.461759       0.764503       0.348073      -1.149039       0.008385       0.001256      -0.015639       0.017789      -0.008077      -0.062792      -0.036463       0.018250      -0.019404      -0.076392       0.005403       0.070990              8.911228       7.580363       0.160930      -2.867637       5.868748       0.950103      13.284573           0.005663
          252              O       9.635973       4.561499       9.228553      -1.004349      57.775727 0.12878139E+04  0.38326907E+05                                11.320226                           10.534361      -0.096792       1.890851                    0.998835      37.431056     107.745875       0.636885       0.323143      -1.175066       0.000616      -0.010847       0.013175       0.017076       0.005983       0.006196       0.001097       0.027183      -0.029563      -0.011165      -0.009892       0.021057             13.028365      11.888389      -0.741497      -0.313633      13.470423      -1.827387      13.726283           0.017599
          253              O       2.295782      20.820648       5.991068      -0.535888      29.960431 0.44681476E+03  0.10250289E+05                                 7.607096                            6.447252       0.532351       2.235588                    0.998266      26.583495      68.144536       0.765322       0.348862      -1.147779       0.009097       0.016253      -0.001853       0.018718       0.060553       0.017107      -0.036105       0.019786      -0.011593      -0.079350       0.014186       0.065164              8.976195       7.575827       2.928677      -0.083529      13.467005       1.171057       5.885752           0.003714
          254              O       0.940305       1.963170       7.897964      -0.539560      29.785092 0.41959178E+03  0.94606708E+04                                 7.506032                            6.198973       0.661696       2.279913                    0.998559      26.269488      66.414788       0.790983       0.343434      -1.154115       0.019359       0.007570      -0.008178       0.022337       0.046132      -0.005983      -0.022265       0.086055       0.039541      -0.073495       0.012455       0.061041              8.823386      14.653002       0.245780      -2.242723       6.377829       0.251998       5.439328           0.001231
          255              O       8.006522       2.073384       7.960297      -0.541926      32.610241 0.44160744E+03  0.10078313E+05                                 8.006671                            6.371663       0.620489       2.265656                    0.998081      26.403347      67.009132       0.778492       0.344747      -1.153801      -0.017089       0.010916      -0.018205       0.027251      -0.050028       0.011633      -0.008104       0.089864       0.080455      -0.080720       0.020985       0.059735              9.721219      16.531463      -0.210978       3.396728       6.630583      -0.071861       6.001611           0.001698
          256              O       0.979815       5.835627      11.732258      -0.541683      31.888378 0.43974281E+03  0.10031096E+05                                 7.882472                            6.367078       0.609092       2.261007                    0.998245      26.450857      67.244263       0.776683       0.345711      -1.152312       0.016763       0.021078      -0.007192       0.027875       0.014391      -0.052210      -0.004893       0.000068      -0.166529      -0.080679       0.020691       0.059988              9.386145      15.600408       3.087403      -0.252612       5.921595      -0.061907       6.636430           0.001721
          257              O       4.210733      21.088155       4.915552      -0.536980      35.657142 0.51840939E+03  0.12367821E+05                                 8.709286                            7.083875       0.319150       2.150654                    0.997521      27.538239      72.463689       0.707271       0.362995      -1.134152      -0.012359       0.021150      -0.000364       0.024499      -0.035346       0.013961       0.001263       0.070918       0.094001      -0.066174       0.020625       0.045549             10.874446      10.202543      -4.744902      -3.250451      14.042116       3.906089       8.378680           0.020372
          258              O       6.923584       5.747728       9.921596      -0.517746      34.332930 0.48051735E+03  0.11195360E+05                                 8.340411                            6.711218       0.523912       2.232818                    0.998587      26.431640      67.680748       0.747915       0.351500      -1.148723      -0.009800       0.007236       0.018414       0.022079       0.018987       0.006268      -0.005245      -0.095185       0.073940      -0.064140       0.024161       0.039978              9.978403       9.100951      -0.679228      -4.270049       5.547567       1.319770      15.286693           0.011942
          259              O       2.075302       3.856401       8.129525      -0.525441      34.949744 0.49345163E+03  0.11574074E+05                                 8.443857                            6.807687       0.526593       2.230578                    0.998606      26.608746      68.377918       0.741444       0.352197      -1.148078       0.009125      -0.019141      -0.006446       0.022163       0.003484       0.016795      -0.004492      -0.087735       0.102489      -0.064021       0.025684       0.038337             10.083699       9.210312      -4.250626      -0.725972      15.261847       1.789674       5.778938           0.016286
          260              O       5.456256       8.662820      19.999025      -0.535232      36.110178 0.52470978E+03  0.12560044E+05                                 8.798657                            7.141800       0.292269       2.142098                    0.997266      27.594324      72.809410       0.701951       0.364525      -1.132594      -0.013955      -0.002121      -0.023067       0.027043      -0.015620       0.037512       0.005395      -0.014741      -0.155270      -0.069252       0.022512       0.046740             10.994649      10.184959       3.152634       4.752173       8.427386       3.968794      14.371600           0.011248
          261              O       9.709283       1.676886      10.490794      -0.552044      32.344083 0.46346971E+03  0.10703465E+05                                 7.943020                            6.533054       0.530323       2.227918                    0.998545      26.725905      68.182684       0.767999       0.345336      -1.153559      -0.004617      -0.000848       0.025405       0.025835       0.012711      -0.000934       0.020774       0.087560       0.133041      -0.071462       0.023259       0.048203              9.209444       5.173120      -0.316411       1.080335       6.906200      -2.682130      15.549013           0.001875
          262              O       2.354004       7.485299      23.494863      -0.521726      32.381516 0.43386972E+03  0.98696109E+04                                 8.028327                            6.350759       0.464953       2.223447                    0.997543      26.138804      66.483880       0.772400       0.348597      -1.149256      -0.000102      -0.010066       0.013664       0.016972      -0.033204      -0.000188       0.001546      -0.097689       0.139120      -0.082249       0.035656       0.046593              9.855376       8.893651       0.334426      -4.402751       5.428985      -0.525232      15.243493           0.000760
          263              O       7.883302       9.622634      21.362695      -0.528252      32.873346 0.44208545E+03  0.10099710E+05                                 8.103923                            6.403689       0.475438       2.223324                    0.997798      26.282929      66.905925       0.770758       0.347845      -1.150339      -0.001048       0.016238      -0.008399       0.018312       0.002518       0.033807       0.001376      -0.122403       0.063713      -0.082834       0.031989       0.050846              9.935774       9.140270       4.518516      -0.428548      15.211508      -0.747482       5.455544           0.001261
          264              O       6.697963       7.812403      25.517676      -0.545475      30.759468 0.42759427E+03  0.96776746E+04                                 7.662192                            6.242545       0.695207       2.287715                    0.998699      26.380765      66.618225       0.791852       0.341761      -1.156609       0.017432      -0.012057      -0.006341       0.022124      -0.011139      -0.051834       0.017019       0.032385      -0.149636      -0.074809       0.005291       0.069518              9.132545      15.323628      -2.775289      -0.241215       5.589303      -0.199017       6.484705           0.001080
          265              O       4.988322      10.363381      25.763727      -0.552555      32.590592 0.46739511E+03  0.10814943E+05                                 7.979252                            6.559012       0.516491       2.222064                    0.998606      26.771860      68.325318       0.766906       0.345163      -1.153914       0.001552       0.024358       0.000800       0.024420       0.001501       0.013159      -0.023869      -0.033719      -0.191498      -0.070713       0.017051       0.053662              9.232831       5.174828      -1.083765      -0.320763      15.701419       2.398667       6.822246           0.001349
          266              O       0.937494       6.048707       6.555345      -0.538322      29.939191 0.45377939E+03  0.10444847E+05                                 7.593233                            6.489967       0.549968       2.238168                    0.998339      26.709060      68.461861       0.764500       0.348074      -1.149038      -0.008386      -0.001255      -0.015639       0.017790      -0.008077       0.062790       0.036461       0.018246      -0.019396      -0.076389       0.005402       0.070987              8.911274       7.580395       0.160928       2.867654       5.868773      -0.950112      13.284654           0.005608
          267              O       5.121622       9.045167      22.898053      -1.004347      57.775802 0.12878159E+04  0.38326977E+05                                11.320224                           10.534360      -0.096797       1.890850                    0.998835      37.431093     107.745939       0.636886       0.323142      -1.175067      -0.000615       0.010848       0.013175       0.017078       0.005979      -0.006198      -0.001098       0.027184      -0.029555      -0.011163      -0.009892       0.021055             13.028358      11.888386      -0.741497       0.313626      13.470410       1.827383      13.726279           0.017766
          268              O       0.845001      19.999350      19.660568      -0.535887      29.960481 0.44681566E+03  0.10250314E+05                                 7.607098                            6.447254       0.532352       2.235587                    0.998266      26.583540      68.144650       0.765323       0.348861      -1.147780      -0.009101      -0.016252      -0.001855       0.018719       0.060553      -0.017110       0.036105       0.019779      -0.011583      -0.079351       0.014190       0.065161              8.976197       7.575829       2.928678       0.083529      13.467006      -1.171058       5.885755           0.003604
          269              O       3.534289      11.643496      21.567464      -0.539558      29.784909 0.41958866E+03  0.94605817E+04                                 7.505994                            6.198946       0.661696       2.279913                    0.998559      26.269444      66.414584       0.790986       0.343434      -1.154116      -0.019358      -0.007569      -0.008178       0.022337       0.046131       0.005982       0.022265       0.086056       0.039545      -0.073496       0.012456       0.061040              8.823335      14.652905       0.245787       2.242704       6.377797      -0.251995       5.439303           0.001251
          270              O       6.751072      11.533282      21.629797      -0.541926      32.610160 0.44160641E+03  0.10078282E+05                                 8.006649                            6.371649       0.620492       2.265657                    0.998081      26.403356      67.009097       0.778494       0.344746      -1.153801       0.017089      -0.010917      -0.018205       0.027251      -0.050029      -0.011633       0.008104       0.089865       0.080458      -0.080721       0.020986       0.059735              9.721184      16.531391      -0.210985      -3.396712       6.630566       0.071863       6.001595           0.001723
          271              O       3.494780       7.771039      25.401758      -0.541684      31.888280 0.43974135E+03  0.10031052E+05                                 7.882447                            6.367060       0.609095       2.261008                    0.998245      26.450858      67.244189       0.776685       0.345710      -1.152313      -0.016762      -0.021077      -0.007191       0.027874       0.014391       0.052210       0.004892       0.000066      -0.166534      -0.080681       0.020693       0.059988              9.386109      15.600343       3.087390       0.252613       5.921578       0.061905       6.636406           0.001750
          272              O       9.213050      19.731843      18.585052      -0.536989      35.657516 0.51841631E+03  0.12368015E+05                                 8.709287                            7.083875       0.319183       2.150661                    0.997521      27.538590      72.464469       0.707278       0.362990      -1.134157       0.012357      -0.021146      -0.000365       0.024494      -0.035366      -0.013966      -0.001269       0.070958       0.094062      -0.066213       0.020642       0.045571             10.874446      10.202543      -4.744903       3.250451      14.042116      -3.906088       8.378679           0.019859
          273              O       7.834011       7.858938      23.591096      -0.517745      34.332909 0.48051707E+03  0.11195351E+05                                 8.340402                            6.711213       0.523911       2.232818                    0.998587      26.431651      67.680749       0.747916       0.351499      -1.148723       0.009800      -0.007235       0.018414       0.022079       0.018988      -0.006268       0.005245      -0.095185       0.073942      -0.064140       0.024162       0.039978              9.978392       9.100941      -0.679229       4.270044       5.547563      -1.319770      15.286672           0.012068
          274              O       2.399292       9.750265      21.799025      -0.525435      34.949545 0.49344868E+03  0.11573982E+05                                 8.443804                            6.807651       0.526602       2.230582                    0.998606      26.608726      68.377702       0.741449       0.352196      -1.148080      -0.009126       0.019141      -0.006446       0.022163       0.003486      -0.016795       0.004492      -0.087747       0.102499      -0.064029       0.025689       0.038340             10.083624       9.210234      -4.250570       0.725963      15.261730      -1.789663       5.778906           0.016443
          275              O       9.301339       4.943846       6.329525      -0.535230      36.110211 0.52471037E+03  0.12560059E+05                                 8.798652                            7.141796       0.292271       2.142099                    0.997266      27.594359      72.809464       0.701952       0.364524      -1.132595       0.013955       0.002122      -0.023066       0.027042      -0.015620      -0.037517      -0.005396      -0.014742      -0.155282      -0.069258       0.022516       0.046742             10.994643      10.184953       3.152633      -4.752172       8.427381      -3.968792      14.371594           0.011139
          276              O       5.048311      11.929780      24.160294      -0.552045      32.344057 0.46346937E+03  0.10703454E+05                                 7.943009                            6.533046       0.530325       2.227919                    0.998545      26.725924      68.182692       0.768000       0.345336      -1.153560       0.004617       0.000848       0.025405       0.025835       0.012712       0.000934      -0.020774       0.087563       0.133044      -0.071464       0.023260       0.048204              9.209430       5.173113      -0.316411      -1.080332       6.906192       2.682124      15.548984           0.001904

******************************************************
Auxiliary information for the entire system
The total spin magnetic moment of the unit cell is   0.662636
The total net atomic charge of the unit cell is   0.000005
Accuracy of reproducing the electrostatic potential in the unit cell:
  The inner radius (bohr) =    5.0000
  The outer radius (bohr) =   12.0000
  Valid grid points have density less than (e/(bohr^3)) =    0.0001
  The number of valid grid points were=       854940
  The rms potential error without charges in kcal/mol is=      2.56604
  The rms potential error with partial charges in kcal/mol is=      0.64177
  The RRMSE value at monopole order=      0.25010
  The rms potential error with partial charges and cloud penetration in kcal/mol is=      0.64907
  The RRMSE value at monopole order with cloud penetration is=      0.25294
  The rms potential error with partial charges and atomic dipoles in kcal/mol is=      0.35426
  The RRMSE value at dipole order=      0.13806
  The rms potential error with partial charges, atomic dipoles and cloud penetration in kcal/mol is=      0.34140
  The RRMSE value at dipole order with cloud penetration=      0.13305

******************************************************
The electron densities and ab initio electrostatic potential were computed in VASP using the PBE functional and
projector augmented wave method. See the main text of the journal article for a description of computational details.
The atomic charges, dipoles, and quadrupoles were computed with the DDEC6 method as described in
(a) T. A. Manz and N. Gabaldon Limas, RSC Adv. 6 (2016) 47771-47801 DOI: 10.1039/c6ra04656h
(b) N. Gabaldon Limas and T. A. Manz, RSC Adv. 8 (2018) 2678-2707 DOI: 10.1039/c7ra11829e.
For each atom in the material, the electron cloud parameters were fit to the spherically averaged atom-in-material
electron density using radial positions for which this density was between 10^-4 and 10^-2 electrons per cubic bohr.
The polarizabilities, dispersion coefficients, and quantum Drude oscillator (QDO) parameters were fit using the MCLF method.
The magnetic structure of the system was optimized in VASP from the default ferromagnetic initial guess using spin polarization.
The atomic spin moments (ASMs) were computed on this optimized magnetic structure using the DDEC6 partition as inputs
to the method of T. A. Manz and D. S. Sholl, J. Chem. Theory Comput. 7 (2011) 4146-4164 DOI: 10.1021/ct200539n.
The RMSE and RRMSE were computed using a uniform grid with Ewald summation.
