# Supplementary material for: A collection of forcefield precursors for metal–organic frameworks
Source: RSC Adv. 2019 Nov 13;9(63):36492–507. doi: 10.1039/c9ra07327b (PMC9075174; doi:10.1039/c9ra07327b)
Supplement: RA-009-C9RA07327B-s6290 [file RA-009-C9RA07327B-s6290.xyz]

  232
jmolscript: load "" {1 1 1} spacegroup "x,y,z" unitcell [{     16.672700     0.000000     0.000000 }, {      8.336320    15.490970     0.000000 }, {      8.336326     0.000001    16.777021 }]
Cu     8.258626    14.513180     0.875760     0.841139
Cu    20.918552     8.723275     0.875760     0.868102
Cu    20.918531    14.513180     7.512750     0.868613
Cu    24.931328     8.723275     7.512750     0.841573
Cu     8.414020     0.977791    15.901261     0.841143
Cu    12.426794     6.767696    15.901261     0.868099
Cu    12.426815     0.977791     9.264271     0.868614
Cu     8.414018     6.767696     9.264271     0.841571
H      3.259508     0.052670     3.446000     0.120787
H      5.083498     0.898477     4.533151     0.127232
H      5.003466     4.120598     2.147459     0.120165
H      3.211154     3.253104     1.023398     0.121727
H     19.847135    14.778386    13.193449     0.123793
H     21.631117    13.663036    12.270713     0.120006
H     21.779504    11.243347    15.465058     0.125960
H     19.955507    12.309126    16.354240     0.123121
H     17.581342     7.692816     3.446000     0.121292
H     15.757349     6.847009     4.533151     0.126546
H     15.837388     3.624887     2.147459     0.120037
H     17.629703     4.492381     1.023398     0.121494
H     26.002708     8.458070    13.193449     0.123808
H     24.218728     9.573420    12.270713     0.120038
H     24.070332    11.993110    15.465058     0.124582
H     25.894326    10.927331    16.354240     0.122618
H      9.245005     0.052670     4.942510     0.121748
H      7.421012     0.898476     3.855359     0.126643
H      7.501031     4.120598     6.241052     0.119963
H      9.293346     3.253104     7.365112     0.121536
H     17.666347    14.778386    11.972082     0.122937
H     15.882369    13.663036    12.894818     0.119884
H     15.733991    11.243347     9.700474     0.124887
H     17.557984    12.309125     8.811291     0.121967
H     11.595841     7.692816     4.942510     0.121293
H     13.419837     6.847009     3.855359     0.126945
H     13.339811     3.624887     6.241052     0.120680
H     11.547493     4.492382     7.365112     0.121228
H     11.510799     8.458070    11.972082     0.123549
H     13.294774     9.573420    12.894818     0.120750
H     13.443161    11.993110     9.700474     0.125420
H     11.619171    10.927331     8.811291     0.122944
H     30.085838    15.438301    13.331021     0.120786
H     28.261848    14.592494    12.243870     0.127231
H     28.341880    11.370373    14.629562     0.120165
H     30.134192    12.237867    15.753623     0.121727
H     13.498211     0.712585     3.583572     0.123793
H     11.714229     1.827935     4.506308     0.120005
H     11.565842     4.247624     1.311963     0.125959
H     13.389839     3.181845     0.422781     0.123120
H     15.764004     7.798155    13.331021     0.121294
H     17.587997     8.643962    12.243870     0.126547
H     17.507958    11.866084    14.629562     0.120037
H     15.715643    10.998590    15.753623     0.121495
H      7.342638     7.032901     3.583572     0.123808
H      9.126618     5.917551     4.506308     0.120038
H      9.275014     3.497861     1.311963     0.124582
H      7.451020     4.563640     0.422781     0.122620
H     24.100341    15.438301    11.834511     0.121748
H     25.924334    14.592495    12.921662     0.126642
H     25.844315    11.370373    10.535969     0.119963
H     24.052000    12.237867     9.411909     0.121536
H     15.678999     0.712585     4.804939     0.122937
H     17.462977     1.827935     3.882203     0.119884
H     17.611355     4.247624     7.076547     0.124887
H     15.787362     3.181846     7.965730     0.121967
H     21.749505     7.798155    11.834511     0.121292
H     19.925509     8.643962    12.921662     0.126944
H     20.005535    11.866084    10.535969     0.120680
H     21.797853    10.998589     9.411909     0.121228
H     21.834547     7.032901     4.804939     0.123548
H     20.050572     5.917551     3.882203     0.120750
H     19.902185     3.497861     7.076547     0.125420
H     21.726175     4.563640     7.965730     0.122943
H      6.252249     4.086518     4.194255     0.284146
H     14.588599     3.658967     4.194255     0.284014
H     27.093097    11.404453    12.582766     0.284146
H     18.756747    11.832004    12.582766     0.284014
H     22.924922    11.618228    12.270713     0.284468
H     14.588572    11.618228    12.894818     0.284522
H     10.420424     3.872743     4.506308     0.284468
H     18.756774     3.872743     3.882203     0.284522
C      3.041094     1.546619     2.097799    -0.059686
C      3.617970     0.868114     3.174883    -0.081937
C      4.696691     1.380555     3.837576    -0.208062
C      5.225214     2.620143     3.477541     0.271619
C      4.653341     3.300506     2.408174    -0.210612
C      3.581288     2.780010     1.731724    -0.084649
C      1.869006     0.985536     1.382427     0.587900
C     18.523320    14.345259    15.481835     0.583833
C     19.708751    13.657769    14.874842    -0.054131
C     20.227273    14.058986    13.645087    -0.089000
C     21.299330    13.390705    13.094465    -0.208010
C     21.897881    12.314083    13.748098     0.268126
C     21.382693    11.939821    14.995637    -0.208103
C     20.298132    12.590132    15.534850    -0.084847
C     17.799760     6.198867     2.097799    -0.062417
C     17.222881     6.877371     3.174883    -0.083097
C     16.144158     6.364930     3.837576    -0.207068
C     15.615636     5.125343     3.477541     0.270324
C     16.187512     4.444979     2.408174    -0.209264
C     17.259567     4.965476     1.731724    -0.084891
C     18.971850     6.759950     1.382427     0.591581
C     27.326516     8.891198    15.481835     0.586797
C     26.141087     9.578687    14.874842    -0.059064
C     25.622568     9.177471    13.645087    -0.088091
C     24.550513     9.845751    13.094465    -0.208684
C     23.951960    10.922374    13.748098     0.266778
C     24.467144    11.296636    14.995637    -0.206478
C     25.551704    10.646325    15.534850    -0.083983
C      9.463413     1.546619     6.290712    -0.064219
C      8.886540     0.868114     5.213627    -0.083452
C      7.807816     1.380556     4.550935    -0.206560
C      7.279289     2.620143     4.910970     0.270255
C      7.851159     3.300506     5.980337    -0.210294
C      8.923214     2.780010     6.656786    -0.083449
C     10.635503     0.985536     7.006084     0.593947
C     18.990164    14.345258     9.683697     0.586312
C     17.804735    13.657769    10.290689    -0.058002
C     17.286212    14.058985    11.520445    -0.088169
C     16.214158    13.390705    12.071067    -0.208589
C     15.615611    12.314083    11.417434     0.267006
C     16.130800    11.939821    10.169895    -0.207057
C     17.215358    12.590132     9.630681    -0.082965
C     11.377429     6.198867     6.290712    -0.059603
C     11.954305     6.877371     5.213627    -0.082344
C     13.033031     6.364930     4.550935    -0.208237
C     13.561557     5.125343     4.910970     0.272846
C     12.989683     4.444979     5.980337    -0.211840
C     11.917627     4.965476     6.656786    -0.084071
C     10.205337     6.759950     7.006084     0.587383
C     10.186989     8.891198     9.683697     0.582634
C     11.372415     9.578687    10.290689    -0.054023
C     11.890935     9.177471    11.520445    -0.088297
C     12.962988     9.845751    12.071067    -0.210119
C     13.561537    10.922374    11.417434     0.268577
C     13.046351    11.296636    10.169895    -0.207516
C     11.961794    10.646325     9.630681    -0.084845
C     30.304252    13.944352    14.679222    -0.059686
C     29.727376    14.622857    13.602138    -0.081937
C     28.648655    14.110416    12.939445    -0.208062
C     28.120132    12.870828    13.299480     0.271619
C     28.692005    12.190465    14.368847    -0.210612
C     29.764058    12.710961    15.045297    -0.084649
C     31.476340    14.505435    15.394594     0.587900
C     14.822026     1.145712     1.295186     0.583833
C     13.636595     1.833202     1.902179    -0.054131
C     13.118073     1.431985     3.131934    -0.088999
C     12.046016     2.100266     3.682556    -0.208009
C     11.447465     3.176888     3.028923     0.268126
C     11.962653     3.551150     1.781384    -0.208103
C     13.047214     2.900839     1.242171    -0.084847
C     15.545586     9.292104    14.679222    -0.062416
C     16.122465     8.613600    13.602138    -0.083097
C     17.201188     9.126041    12.939445    -0.207068
C     17.729710    10.365628    13.299480     0.270324
C     17.157834    11.045992    14.368847    -0.209264
C     16.085779    10.525495    15.045297    -0.084891
C     14.373496     8.731021    15.394594     0.591581
C      6.018830     6.599773     1.295186     0.586797
C      7.204259     5.912284     1.902179    -0.059064
C      7.722778     6.313500     3.131934    -0.088091
C      8.794833     5.645220     3.682556    -0.208684
C      9.393386     4.568597     3.028923     0.266778
C      8.878202     4.194335     1.781384    -0.206478
C      7.793642     4.844646     1.242171    -0.083983
C     23.881933    13.944352    10.486309    -0.064219
C     24.458806    14.622857    11.563394    -0.083452
C     25.537530    14.110415    12.226086    -0.206560
C     26.066057    12.870828    11.866051     0.270255
C     25.494187    12.190465    10.796684    -0.210294
C     24.422132    12.710961    10.120235    -0.083449
C     22.709843    14.505435     9.770937     0.593947
C     14.355182     1.145713     7.093324     0.586312
C     15.540611     1.833202     6.486332    -0.058002
C     16.059134     1.431986     5.256576    -0.088168
C     17.131188     2.100266     4.705954    -0.208589
C     17.729735     3.176888     5.359587     0.267006
C     17.214546     3.551150     6.607126    -0.207057
C     16.129988     2.900839     7.146340    -0.082966
C     21.967917     9.292104    10.486309    -0.059603
C     21.391041     8.613600    11.563394    -0.082344
C     20.312315     9.126041    12.226086    -0.208237
C     19.783789    10.365628    11.866051     0.272846
C     20.355663    11.045992    10.796684    -0.211840
C     21.427719    10.525495    10.120235    -0.084071
C     23.140009     8.731021     9.770937     0.587383
C     23.158357     6.599773     7.093324     0.582634
C     21.972931     5.912284     6.486332    -0.054023
C     21.454411     6.313500     5.256576    -0.088298
C     20.382358     5.645220     4.705954    -0.210119
C     19.783809     4.568597     5.359587     0.268577
C     20.298995     4.194335     6.607126    -0.207516
C     21.383552     4.844646     7.146340    -0.084845
N      6.252250     3.227699     4.194255    -0.399710
N     14.588598     4.517787     4.194255    -0.399795
N     27.093096    12.263272    12.582766    -0.399710
N     18.756748    10.973184    12.582766    -0.399795
N     22.924921    11.618228    13.130368    -0.394714
N     14.588573    11.618228    12.035164    -0.394560
N     10.420425     3.872743     3.646653    -0.394714
N     18.756773     3.872743     4.741857    -0.394560
O     18.008133    13.790992    16.493825    -0.544055
O      9.671801    15.435822     1.857552    -0.530599
O      1.475530     1.592782     0.351982    -0.538763
O     18.123174    15.422501    14.959399    -0.520102
O     27.841700     9.445465    16.493825    -0.549818
O     19.505374     7.800633     1.857552    -0.537105
O     19.365329     6.152703     0.351982    -0.544974
O     27.726664     7.813956    14.959399    -0.525989
O     19.505353    13.790991     8.671707    -0.549835
O     19.505352    15.435823     6.530959    -0.537637
O     11.028976     1.592782     8.036529    -0.546345
O     19.390306    15.422501    10.206133    -0.526097
O      9.671803     9.445465     8.671707    -0.543218
O      9.671809     7.800633     6.530959    -0.530701
O      9.811861     6.152704     8.036529    -0.538560
O      9.786845     7.813956    10.206133    -0.519771
O     15.337213     1.699979     0.283196    -0.544055
O     23.673545     0.055149    14.919469    -0.530599
O     31.869816    13.898189    16.425039    -0.538763
O     15.222172     0.068470     1.817622    -0.520102
O      5.503646     6.045506     0.283196    -0.549819
O     13.839972     7.690338    14.919469    -0.537107
O     13.980017     9.338268    16.425039    -0.544973
O      5.618682     7.677015     1.817622    -0.525987
O     13.839993     1.699980     8.105314    -0.549835
O     13.839994     0.055148    10.246062    -0.537637
O     22.316370    13.898189     8.740492    -0.546345
O     13.955040     0.068470     6.570888    -0.526097
O     23.673543     6.045506     8.105314    -0.543217
O     23.673537     7.690338    10.246062    -0.530700
O     23.533485     9.338267     8.740492    -0.538560
O     23.558501     7.677015     6.570888    -0.519771

The following XYZ coordinates are in angstroms. Other properties are in atomic units.
The sperically averaged electron density of each atom fit to a function of the form exp(a - br)
eigen_1, eigen_2 and eigen_3 are the three eigenvalues of traceless quadrupole moment tensor
  atom number  atomic symbol              X              Y              Z     net charge C6 coefficient C8 coefficient C10 coefficient fluctuating dipole atomic polarizability isotropic forcefield polarizability              a              b squared Pearson coefficient          <r^3>          <r^4>         wp_QDO          m_QDO          q_QDO       dipole_x       dipole_y       dipole_z         dipole            Qxy            Qxz            Qyz     Q(x^2-y^2)  Q(3z^2 - R^2)        eigen_1        eigen_2        eigen_3 static polarizability      alpha(xx)      alpha(xy)      alpha(xz)      alpha(yy)      alpha(yz)      alpha(zz) atomic spin moment
            1             Cu       8.258626      14.513180       0.875760       0.841139      52.892067 0.77843074E+03  0.19860192E+05                                12.344661                            9.676349       0.951521       2.233556                    0.996335      40.225941      97.788054       0.532241       0.451060      -1.111940      -0.006550      -0.110192       0.086608       0.140307      -0.007514       0.007052       0.082689       0.103232      -0.067793      -0.115216       0.051701       0.063515             16.329626      18.069327      -0.191230       0.447579      14.446414       7.950991      16.473137          -0.000504
            2             Cu      20.918552       8.723275       0.875760       0.868102      50.695894 0.74033074E+03  0.18629415E+05                                11.951523                            9.387485       1.044434       2.268304                    0.996539      39.642896      95.319383       0.545291       0.446379      -1.116234       0.006750       0.113674       0.089278       0.144699      -0.007823      -0.006605      -0.082916       0.104444      -0.064283      -0.115576       0.052048       0.063528             15.777317      17.473097      -0.183683      -0.430893      13.951621      -7.649299      15.907233          -0.659337
            3             Cu      20.918531      14.513180       7.512750       0.868613      50.681001 0.74001539E+03  0.18619402E+05                                11.949170                            9.385322       1.114348       2.290021                    0.996857      39.635588      95.294914       0.545371       0.446364      -1.116249       0.007094      -0.114270      -0.088515       0.144717       0.007884       0.006450      -0.083102       0.105003      -0.065106      -0.115953       0.052009       0.063944             15.774725      17.470076       0.183671       0.430989      13.949074      -7.648177      15.905025           0.658688
            4             Cu      24.931328       8.723275       7.512750       0.841573      52.861793 0.77784749E+03  0.19841517E+05                                12.340420                            9.672860       0.944186       2.231787                    0.996340      40.212978      97.745967       0.532328       0.451073      -1.111936      -0.006834       0.110191      -0.086205       0.140072       0.007606      -0.006515       0.082927       0.103846      -0.067176      -0.115553       0.051868       0.063684             16.324671      18.064527       0.191464      -0.447312      14.441330       7.948428      16.468155          -0.000872
            5             Cu       8.414020       0.977791      15.901261       0.841143      52.891734 0.77842531E+03  0.19860013E+05                                12.344592                            9.676301       0.951538       2.233562                    0.996335      40.225898      97.787758       0.532244       0.451059      -1.111941       0.006550       0.110191      -0.086607       0.140306      -0.007514       0.007052       0.082689       0.103231      -0.067793      -0.115215       0.051701       0.063515             16.329527      18.069220      -0.191227       0.447576      14.446325       7.950935      16.473035           0.000494
            6             Cu      12.426794       6.767696      15.901261       0.868099      50.695744 0.74032899E+03  0.18629358E+05                                11.951491                            9.387468       1.044429       2.268302                    0.996539      39.642906      95.319340       0.545292       0.446379      -1.116235      -0.006750      -0.113674      -0.089278       0.144699      -0.007824      -0.006605      -0.082918       0.104447      -0.064284      -0.115579       0.052050       0.063529             15.777263      17.473036      -0.183686      -0.430889      13.951574      -7.649264      15.907180           0.659396
            7             Cu      12.426815       0.977791       9.264271       0.868614      50.680830 0.74001286E+03  0.18619320E+05                                11.949135                            9.385299       1.114351       2.290022                    0.996857      39.635573      95.294791       0.545373       0.446363      -1.116250      -0.007094       0.114270       0.088514       0.144716       0.007884       0.006450      -0.083103       0.105003      -0.065106      -0.115953       0.052009       0.063944             15.774672      17.470018       0.183673       0.430986      13.949027      -7.648145      15.904971          -0.658640
            8             Cu       8.414018       6.767696       9.264271       0.841571      52.861929 0.77784979E+03  0.19841593E+05                                12.340451                            9.672882       0.944177       2.231784                    0.996340      40.212987      97.746082       0.532326       0.451074      -1.111935       0.006834      -0.110192       0.086205       0.140072       0.007606      -0.006515       0.082929       0.103850      -0.067176      -0.115556       0.051870       0.063686             16.324715      18.064574       0.191461      -0.447316      14.441369       7.948453      16.468201           0.000879
            9              H       3.259508       0.052670       3.446000       0.120787       1.099608 0.80110717E+01  0.77087364E+02                                 1.635695                            1.561386      -0.879439       2.469079                    0.999117       3.157199       8.187332       0.557766       1.141199      -0.744540      -0.015086      -0.036648       0.014187       0.042095       0.005482       0.004818      -0.012278      -0.015716      -0.002647      -0.015602      -0.001353       0.016954              1.651499       1.587859       0.318962       0.016514       1.956173      -0.106634       1.410466           0.000001
           10              H       5.083498       0.898477       4.533151       0.127232       1.089761 0.79981178E+01  0.77164636E+02                                 1.642252                            1.572453      -0.922772       2.446428                    0.998829       3.201453       8.395518       0.547617       1.159308      -0.739375       0.009898      -0.021112       0.025917       0.034862       0.006897       0.007027      -0.010575      -0.015734      -0.005868      -0.017354       0.001773       0.015582              1.660252       1.731252      -0.126861       0.370547       1.518852      -0.265485       1.730652           0.000001
           11              H       5.003466       4.120598       2.147459       0.120165       0.943518 0.67605497E+01  0.64860007E+02                                 1.696431                            1.600792      -1.293291       2.267557                    0.993809       3.800927      11.195264       0.449151       1.421410      -0.677515       0.008906       0.028989      -0.015860       0.034223       0.002848       0.009041      -0.006606      -0.008027       0.001762      -0.013583       0.003402       0.010181              1.756120       1.694332       0.392820      -0.050953       2.083815      -0.276577       1.490214           0.000006
           12              H       3.211154       3.253104       1.023398       0.121727       1.110121 0.82471217E+01  0.81595806E+02                                 1.774380                            1.682815      -1.081138       2.375942                    0.996747       3.491880       9.819125       0.480772       1.287661      -0.707714      -0.012662       0.021307      -0.033908       0.042001       0.002566       0.005798      -0.009966      -0.004709       0.013001      -0.012241      -0.000718       0.012959              1.818950       1.754251      -0.122413       0.350392       1.765489      -0.273913       1.937109           0.000004
           13              H      19.847135      14.778386      13.193449       0.123793       1.127027 0.83813196E+01  0.83000221E+02                                 1.772700                            1.681854      -1.070579       2.382058                    0.996777       3.445299       9.594621       0.488702       1.265597      -0.712994      -0.012466       0.035200      -0.020478       0.042588      -0.006668      -0.003093      -0.011065      -0.009868      -0.002064      -0.013922      -0.000510       0.014431              1.812909       1.752076      -0.344206       0.126651       1.935258      -0.262727       1.751393          -0.000026
           14              H      21.631117      13.663036      12.270713       0.120006       0.936437 0.67059675E+01  0.64138182E+02                                 1.682937                            1.590865      -1.254782       2.287474                    0.994025       3.750730      10.992319       0.452496       1.415260      -0.678968       0.008160       0.015846      -0.029767       0.034696      -0.009292      -0.003417      -0.006572      -0.006734       0.012926      -0.014411       0.003933       0.010478              1.741110       1.665213       0.050227      -0.371923       1.473247      -0.274530       2.084869          -0.000002
           15              H      21.779504      11.243347      15.465058       0.125960       1.088784 0.80317183E+01  0.77616099E+02                                 1.644551                            1.578407      -0.935005       2.440360                    0.998817       3.216378       8.457958       0.544881       1.163217      -0.738315       0.010547      -0.026326       0.021247       0.035436      -0.006883      -0.006675      -0.010544      -0.005877       0.026372      -0.017137       0.001538       0.015599              1.660001       1.752688      -0.369626       0.121164       1.719038      -0.251417       1.508278           0.000000
           16              H      19.955507      12.309126      16.354240       0.123121       1.083186 0.78775495E+01  0.75530040E+02                                 1.622615                            1.550779      -0.866601       2.474698                    0.999259       3.146814       8.161719       0.558004       1.144827      -0.743503      -0.014561      -0.014198       0.037135       0.042339      -0.004835      -0.004945      -0.012065      -0.007862       0.026358      -0.015357      -0.001801       0.017158              1.638549       1.575394      -0.018509      -0.313681       1.396056      -0.099420       1.944197           0.000001
           17              H      17.581342       7.692816       3.446000       0.121292       1.093735 0.79573594E+01  0.76431558E+02                                 1.628715                            1.555226      -0.871844       2.472515                    0.999156       3.150317       8.158483       0.559440       1.139854      -0.744860       0.015213       0.036154       0.013926       0.041623       0.005504      -0.004930       0.012270      -0.015708      -0.002520      -0.015697      -0.001239       0.016936              1.644312       1.581198       0.316468      -0.016415       1.946616       0.105775       1.405123          -0.000266
           18              H      15.757349       6.847009       4.533151       0.126546       1.092156 0.80201607E+01  0.77437716E+02                                 1.645485                            1.575273      -0.924916       2.445399                    0.998804       3.204917       8.410421       0.546735       1.160272      -0.739153      -0.010054       0.021160       0.026335       0.035247       0.007027      -0.007181       0.010450      -0.015670      -0.006235      -0.017486       0.002003       0.015484              1.663622       1.734756      -0.127407      -0.371838       1.521786       0.266500       1.734325           0.000090
           19              H      15.837388       3.624887       2.147459       0.120037       0.947080 0.67916105E+01  0.65235397E+02                                 1.700639                            1.604341      -1.298905       2.264440                    0.993707       3.809753      11.229432       0.448687       1.421189      -0.677514      -0.008852      -0.028773      -0.015549       0.033882       0.002932      -0.009181       0.006551      -0.008097       0.001635      -0.013738       0.003573       0.010165              1.760692       1.698273       0.394538       0.051302       2.090218       0.278040       1.493584          -0.000092
           20              H      17.629703       4.492381       1.023398       0.121494       1.107749 0.82275643E+01  0.81371042E+02                                 1.773563                            1.682201      -1.077499       2.377936                    0.996820       3.490852       9.821064       0.480166       1.289781      -0.707275       0.012578      -0.021211      -0.033902       0.041922       0.002763      -0.005913       0.010044      -0.004402       0.013160      -0.012500      -0.000500       0.013000              1.818073       1.753377      -0.122220      -0.349904       1.764778       0.273610       1.936064           0.000220
           21              H      26.002708       8.458070      13.193449       0.123808       1.127592 0.83886827E+01  0.83116643E+02                                 1.775833                            1.684618      -1.081452       2.378138                    0.996616       3.446932       9.611222       0.487272       1.268645      -0.712348       0.012884      -0.035089      -0.019952       0.042371      -0.006548       0.003355       0.011028      -0.009867      -0.001453      -0.013998      -0.000301       0.014299              1.816180       1.754978      -0.345240      -0.127148       1.938998       0.263762       1.754563           0.000269
           22              H      24.218728       9.573420      12.270713       0.120038       0.939527 0.67336830E+01  0.64470898E+02                                 1.686398                            1.593908      -1.260674       2.284480                    0.994024       3.758552      11.021693       0.452158       1.414832      -0.679007      -0.008271      -0.015999      -0.029689       0.034725      -0.009447       0.003226       0.006265      -0.006601       0.013287      -0.014359       0.004039       0.010320              1.744839       1.668524       0.050422       0.373136       1.476086       0.275590       2.089908          -0.000093
           23              H      24.070332      11.993110      15.465058       0.124582       1.090069 0.80419778E+01  0.77720218E+02                                 1.643732                            1.577727      -0.924747       2.443858                    0.998891       3.220189       8.461196       0.546013       1.160732      -0.738899      -0.010836       0.026955       0.021404       0.036085      -0.006799       0.006810       0.010498      -0.005688       0.026703      -0.017138       0.001496       0.015642              1.659118       1.751748      -0.369180      -0.121029       1.718013       0.251140       1.507591           0.000089
           24              H      25.894326      10.927331      16.354240       0.122618       1.086399 0.79080220E+01  0.75915144E+02                                 1.628144                            1.555656      -0.875399       2.471309                    0.999184       3.149763       8.181310       0.555975       1.147600      -0.742860       0.014415       0.013995       0.036740       0.041874      -0.005072       0.005143       0.012172      -0.007617       0.026559      -0.015715      -0.001544       0.017259              1.644229       1.580501      -0.018463       0.315680       1.400182       0.100194       1.952003          -0.000211
           25              H       9.245005       0.052670       4.942510       0.121748       1.093183 0.79538598E+01  0.76400166E+02                                 1.629329                            1.555839      -0.876388       2.471033                    0.999122       3.148729       8.158194       0.558737       1.141255      -0.744527       0.015016      -0.036127      -0.014135       0.041598      -0.005546       0.004837       0.012108      -0.015592      -0.002836      -0.015551      -0.001215       0.016766              1.644916       1.581817      -0.316593       0.016462       1.947300       0.105777       1.405630           0.000269
           26              H       7.421012       0.898476       3.855359       0.126643       1.095123 0.80475644E+01  0.77775147E+02                                 1.649072                            1.578434      -0.932856       2.441859                    0.998755       3.208550       8.426217       0.545896       1.160967      -0.738981      -0.009896      -0.021413      -0.025930       0.035054      -0.007034       0.007188       0.010648      -0.015589      -0.005697      -0.017578       0.001988       0.015590              1.667330       1.738622       0.127994       0.373366       1.524928       0.267604       1.738440          -0.000088
           27              H       7.501031       4.120598       6.241052       0.119963       0.945371 0.67773840E+01  0.65067452E+02                                 1.699104                            1.603101      -1.296070       2.265936                    0.993730       3.806589      11.218998       0.448656       1.421972      -0.677391      -0.008960       0.028849       0.015838       0.034108      -0.002930       0.009101       0.006546      -0.007866       0.001346      -0.013629       0.003564       0.010065              1.759015       1.696795      -0.393654      -0.051104       2.087719       0.277507       1.492533           0.000092
           28              H       9.293346       3.253104       7.365112       0.121536       1.105907 0.82067073E+01  0.81080937E+02                                 1.768396                            1.677520      -1.067816       2.381481                    0.996845       3.486130       9.789952       0.482124       1.285873      -0.708094       0.012550       0.021363       0.034022       0.042088      -0.002715       0.005957       0.010031      -0.004251       0.012866      -0.012482      -0.000462       0.012944              1.812667       1.748228       0.121818       0.348359       1.759507       0.272462       1.930267          -0.000220
           29              H      17.666347      14.778386      11.972082       0.122937       1.126974 0.83804574E+01  0.82987841E+02                                 1.772565                            1.681714      -1.068395       2.383041                    0.996762       3.446174       9.596191       0.488755       1.265517      -0.713020       0.012746       0.035679       0.020505       0.043081       0.006738      -0.003410       0.010826      -0.009479      -0.001607      -0.014020      -0.000024       0.014044              1.812765       1.751789       0.344201       0.126751       1.935239       0.262905       1.751268          -0.000269
           30              H      15.882369      13.663036      12.894818       0.119884       0.938710 0.67264535E+01  0.64382082E+02                                 1.685294                            1.592982      -1.255291       2.286769                    0.994040       3.756208      11.011855       0.452335       1.414708      -0.679046      -0.008281       0.015833       0.029569       0.034548       0.009466      -0.003226       0.006501      -0.006765       0.013531      -0.014511       0.003929       0.010581              1.743648       1.667493      -0.050290      -0.372587       1.475291       0.275207       2.088159           0.000093
           31              H      15.733991      11.243347       9.700474       0.124887       1.091882 0.80583649E+01  0.77918253E+02                                 1.645507                            1.579259      -0.926245       2.442584                    0.998832       3.222191       8.468620       0.545787       1.160622      -0.738916      -0.010818      -0.026594      -0.021420       0.035820       0.006855      -0.006881       0.010442      -0.005738       0.026720      -0.017202       0.001589       0.015613              1.660962       1.753651       0.369931       0.121363       1.720064       0.251740       1.509170          -0.000087
           32              H      17.557984      12.309125       8.811291       0.121967       1.084761 0.78890920E+01  0.75644683E+02                                 1.621587                            1.549791      -0.852117       2.479620                    0.999333       3.150878       8.164109       0.559505       1.141696      -0.744245       0.014645      -0.014333      -0.037259       0.042522       0.005009      -0.005059       0.012048      -0.007340       0.026680      -0.015543      -0.001579       0.017122              1.637471       1.574161       0.018270      -0.313484       1.395071       0.099543       1.943180           0.000215
           33              H      11.595841       7.692816       4.942510       0.121293       1.098415 0.80007588E+01  0.76962426E+02                                 1.634262                            1.560185      -0.880651       2.468310                    0.999045       3.156006       8.182555       0.558093       1.140912      -0.744596      -0.015277       0.036473      -0.014116       0.041987      -0.005411      -0.004829      -0.012295      -0.015808      -0.002227      -0.015583      -0.001402       0.016985              1.649994       1.586515      -0.318334      -0.016536       1.954038      -0.106407       1.409428           0.000001
           34              H      13.419837       6.847009       3.855359       0.126945       1.092237 0.80217324E+01  0.77464761E+02                                 1.646458                            1.576139      -0.930656       2.443482                    0.998794       3.204181       8.411998       0.546158       1.161320      -0.738910       0.010006       0.021284      -0.026318       0.035296      -0.007048      -0.007052      -0.010403      -0.015801      -0.006155      -0.017387       0.001877       0.015511              1.664639       1.735871       0.127539      -0.372355       1.522552      -0.266762       1.735495           0.000001
           35              H      13.339811       3.624887       6.241052       0.120680       0.942408 0.67522572E+01  0.64772396E+02                                 1.696447                            1.600870      -1.295246       2.266929                    0.993757       3.800385      11.199647       0.448612       1.423294      -0.677167       0.008834      -0.028601       0.015571       0.033742      -0.002922      -0.009054      -0.006700      -0.008173       0.002104      -0.013692       0.003401       0.010292              1.756123       1.694422      -0.392703       0.050872       2.083627      -0.276474       1.490321          -0.000006
           36              H      11.547493       4.492382       7.365112       0.121228       1.111739 0.82628589E+01  0.81803432E+02                                 1.777380                            1.685429      -1.083322       2.374891                    0.996693       3.495585       9.837752       0.479892       1.289205      -0.707390      -0.012599      -0.021627       0.033999       0.042219      -0.002586      -0.005843      -0.010086      -0.004411       0.013343      -0.012361      -0.000723       0.013084              1.822125       1.757146       0.122773      -0.351467       1.768510      -0.274792       1.940720          -0.000003
           37              H      11.510799       8.458070      11.972082       0.123549       1.127111 0.83814558E+01  0.83000560E+02                                 1.772729                            1.681819      -1.073318       2.380864                    0.996734       3.445235       9.593876       0.488736       1.265524      -0.713015      -0.012926      -0.035217       0.020320       0.042664       0.006458       0.003203      -0.010984      -0.010441      -0.001125      -0.013823      -0.000617       0.014440              1.812958       1.752115       0.344320      -0.126753       1.935363      -0.262832       1.751397           0.000027
           38              H      13.294774       9.573420      12.894818       0.120750       0.934939 0.66934271E+01  0.63985665E+02                                 1.680825                            1.589147      -1.255045       2.287770                    0.994021       3.747054      10.977280       0.452857       1.414851      -0.679045       0.008249      -0.015888       0.029776       0.034743       0.009443       0.003201      -0.006546      -0.006544       0.012853      -0.014397       0.003839       0.010558              1.738801       1.663285      -0.049957       0.370871       1.471716      -0.273742       2.081401           0.000002
           39              H      13.443161      11.993110       9.700474       0.125420       1.088247 0.80251814E+01  0.77521364E+02                                 1.642329                            1.576414      -0.925991       2.443698                    0.998879       3.216684       8.451420       0.546037       1.161227      -0.738782       0.010724       0.026815      -0.021126       0.035782       0.006719       0.006767      -0.010494      -0.005743       0.026742      -0.017053       0.001399       0.015654              1.657702       1.750182       0.368713      -0.120858       1.716565      -0.250824       1.506358           0.000001
           40              H      11.619171      10.927331       8.811291       0.122944       1.082389 0.78704864E+01  0.75448213E+02                                 1.622264                            1.550453      -0.867128       2.474918                    0.999250       3.145299       8.158021       0.557843       1.145373      -0.743386      -0.014434       0.014480      -0.036908       0.042193       0.004996       0.005043      -0.012087      -0.007740       0.027218      -0.015611      -0.001703       0.017314              1.638183       1.574999       0.018471       0.313563       1.395770      -0.099426       1.943781           0.000001
           41              H      30.085838      15.438301      13.331021       0.120786       1.099615 0.80111332E+01  0.77088141E+02                                 1.635705                            1.561396      -0.879441       2.469078                    0.999117       3.157207       8.187375       0.557762       1.141204      -0.744539       0.015086       0.036648      -0.014187       0.042095       0.005482       0.004818      -0.012278      -0.015716      -0.002647      -0.015602      -0.001352       0.016954              1.651510       1.587869       0.318965       0.016514       1.956187      -0.106635       1.410474           0.000002
           42              H      28.261848      14.592494      12.243870       0.127231       1.089763 0.79981377E+01  0.77164886E+02                                 1.642256                            1.572456      -0.922773       2.446427                    0.998829       3.201456       8.395533       0.547616       1.159309      -0.739375      -0.009898       0.021112      -0.025917       0.034862       0.006897       0.007027      -0.010575      -0.015734      -0.005868      -0.017354       0.001773       0.015582              1.660255       1.731256      -0.126862       0.370548       1.518855      -0.265486       1.730655           0.000000
           43              H      28.341880      11.370373      14.629562       0.120165       0.943518 0.67605541E+01  0.64860058E+02                                 1.696431                            1.600793      -1.293291       2.267557                    0.993809       3.800928      11.195267       0.449151       1.421409      -0.677515      -0.008906      -0.028989       0.015860       0.034223       0.002848       0.009041      -0.006606      -0.008027       0.001762      -0.013583       0.003402       0.010181              1.756121       1.694333       0.392820      -0.050953       2.083815      -0.276578       1.490215          -0.000006
           44              H      30.134192      12.237867      15.753623       0.121727       1.110122 0.82471297E+01  0.81595930E+02                                 1.774383                            1.682818      -1.081137       2.375942                    0.996747       3.491884       9.819149       0.480770       1.287664      -0.707714       0.012662      -0.021307       0.033908       0.042001       0.002566       0.005798      -0.009966      -0.004709       0.013001      -0.012241      -0.000718       0.012959              1.818953       1.754254      -0.122413       0.350393       1.765493      -0.273914       1.937112          -0.000004
           45              H      13.498211       0.712585       3.583572       0.123793       1.127027 0.83813238E+01  0.83000296E+02                                 1.772702                            1.681856      -1.070578       2.382058                    0.996777       3.445301       9.594637       0.488700       1.265599      -0.712993       0.012466      -0.035200       0.020478       0.042588      -0.006668      -0.003093      -0.011065      -0.009868      -0.002064      -0.013922      -0.000510       0.014431              1.812912       1.752078      -0.344207       0.126651       1.935261      -0.262728       1.751396           0.000027
           46              H      11.714229       1.827935       4.506308       0.120005       0.936437 0.67059686E+01  0.64138196E+02                                 1.682938                            1.590865      -1.254782       2.287474                    0.994025       3.750731      10.992323       0.452496       1.415260      -0.678968      -0.008160      -0.015846       0.029767       0.034696      -0.009292      -0.003417      -0.006572      -0.006734       0.012926      -0.014411       0.003933       0.010478              1.741110       1.665214       0.050227      -0.371923       1.473248      -0.274530       2.084869           0.000003
           47              H      11.565842       4.247624       1.311963       0.125959       1.088785 0.80317301E+01  0.77616253E+02                                 1.644554                            1.578409      -0.935005       2.440360                    0.998817       3.216379       8.457967       0.544880       1.163219      -0.738315      -0.010547       0.026326      -0.021247       0.035436      -0.006883      -0.006675      -0.010544      -0.005877       0.026372      -0.017137       0.001538       0.015599              1.660004       1.752691      -0.369627       0.121165       1.719041      -0.251418       1.508280           0.000001
           48              H      13.389839       3.181845       0.422781       0.123120       1.083191 0.78775959E+01  0.75530630E+02                                 1.622623                            1.550786      -0.866602       2.474697                    0.999259       3.146820       8.161754       0.558001       1.144831      -0.743502       0.014561       0.014198      -0.037135       0.042339      -0.004835      -0.004945      -0.012065      -0.007862       0.026358      -0.015357      -0.001801       0.017157              1.638558       1.575402      -0.018509      -0.313683       1.396062      -0.099421       1.944209           0.000002
           49              H      15.764004       7.798155      13.331021       0.121294       1.093717 0.79571818E+01  0.76429304E+02                                 1.628684                            1.555198      -0.871841       2.472516                    0.999156       3.150294       8.158352       0.559451       1.139839      -0.744863      -0.015212      -0.036154      -0.013926       0.041623       0.005504      -0.004930       0.012271      -0.015708      -0.002520      -0.015697      -0.001239       0.016936              1.644281       1.581168       0.316458      -0.016414       1.946575       0.105772       1.405099           0.000269
           50              H      17.587997       8.643962      12.243870       0.126547       1.092150 0.80201034E+01  0.77436965E+02                                 1.645474                            1.575262      -0.924914       2.445399                    0.998804       3.204909       8.410368       0.546740       1.160264      -0.739155       0.010054      -0.021160      -0.026335       0.035247       0.007027      -0.007181       0.010450      -0.015670      -0.006235      -0.017487       0.002002       0.015484              1.663610       1.734742      -0.127406      -0.371834       1.521776       0.266497       1.734313          -0.000088
           51              H      17.507958      11.866084      14.629562       0.120037       0.947079 0.67916063E+01  0.65235350E+02                                 1.700638                            1.604341      -1.298905       2.264440                    0.993707       3.809752      11.229430       0.448687       1.421189      -0.677513       0.008852       0.028773       0.015549       0.033882       0.002932      -0.009181       0.006551      -0.008097       0.001635      -0.013738       0.003573       0.010165              1.760691       1.698273       0.394537       0.051302       2.090218       0.278039       1.493584           0.000092
           52              H      15.715643      10.998590      15.753623       0.121495       1.107749 0.82275581E+01  0.81370965E+02                                 1.773562                            1.682200      -1.077498       2.377937                    0.996820       3.490851       9.821060       0.480167       1.289780      -0.707275      -0.012578       0.021211       0.033902       0.041922       0.002763      -0.005913       0.010044      -0.004402       0.013160      -0.012500      -0.000500       0.013000              1.818072       1.753376      -0.122220      -0.349904       1.764777       0.273609       1.936063          -0.000219
           53              H       7.342638       7.032901       3.583572       0.123808       1.127593 0.83886887E+01  0.83116730E+02                                 1.775835                            1.684619      -1.081452       2.378138                    0.996616       3.446934       9.611234       0.487272       1.268646      -0.712348      -0.012884       0.035089       0.019952       0.042371      -0.006548       0.003355       0.011028      -0.009867      -0.001453      -0.013998      -0.000301       0.014299              1.816182       1.754980      -0.345241      -0.127148       1.939000       0.263762       1.754565          -0.000269
           54              H       9.126618       5.917551       4.506308       0.120038       0.939527 0.67336829E+01  0.64470898E+02                                 1.686397                            1.593908      -1.260675       2.284480                    0.994024       3.758552      11.021693       0.452158       1.414832      -0.679007       0.008271       0.015999       0.029689       0.034725      -0.009447       0.003226       0.006265      -0.006601       0.013287      -0.014359       0.004039       0.010320              1.744839       1.668524       0.050422       0.373136       1.476086       0.275590       2.089908           0.000093
           55              H       9.275014       3.497861       1.311963       0.124582       1.090067 0.80419610E+01  0.77719991E+02                                 1.643728                            1.577723      -0.924747       2.443858                    0.998891       3.220187       8.461179       0.546015       1.160729      -0.738899       0.010836      -0.026955      -0.021404       0.036085      -0.006799       0.006810       0.010498      -0.005688       0.026703      -0.017138       0.001496       0.015642              1.659114       1.751744      -0.369178      -0.121029       1.718009       0.251140       1.507588          -0.000087
           56              H       7.451020       4.563640       0.422781       0.122620       1.086390 0.79079273E+01  0.75913936E+02                                 1.628127                            1.555640      -0.875397       2.471309                    0.999184       3.149750       8.181235       0.555981       1.147591      -0.742862      -0.014415      -0.013995      -0.036740       0.041874      -0.005072       0.005143       0.012172      -0.007617       0.026559      -0.015715      -0.001544       0.017260              1.644211       1.580484      -0.018463       0.315674       1.400169       0.100193       1.951980           0.000214
           57              H      24.100341      15.438301      11.834511       0.121748       1.093178 0.79538012E+01  0.76399408E+02                                 1.629318                            1.555829      -0.876389       2.471033                    0.999122       3.148722       8.158147       0.558741       1.141248      -0.744529      -0.015016       0.036127       0.014135       0.041598      -0.005546       0.004837       0.012108      -0.015592      -0.002836      -0.015551      -0.001215       0.016766              1.644904       1.581806      -0.316589       0.016462       1.947285       0.105776       1.405621          -0.000267
           58              H      25.924334      14.592495      12.921662       0.126642       1.095124 0.80475711E+01  0.77775221E+02                                 1.649073                            1.578435      -0.932857       2.441859                    0.998755       3.208551       8.426218       0.545896       1.160967      -0.738981       0.009897       0.021413       0.025930       0.035054      -0.007034       0.007188       0.010648      -0.015589      -0.005698      -0.017579       0.001988       0.015590              1.667331       1.738622       0.127994       0.373366       1.524929       0.267604       1.738441           0.000090
           59              H      25.844315      11.370373      10.535969       0.119963       0.945371 0.67773893E+01  0.65067512E+02                                 1.699104                            1.603102      -1.296071       2.265936                    0.993730       3.806590      11.219000       0.448656       1.421972      -0.677391       0.008960      -0.028849      -0.015838       0.034108      -0.002930       0.009101       0.006546      -0.007866       0.001346      -0.013629       0.003564       0.010065              1.759016       1.696795      -0.393654      -0.051104       2.087719       0.277507       1.492533          -0.000092
           60              H      24.052000      12.237867       9.411909       0.121536       1.105907 0.82067045E+01  0.81080892E+02                                 1.768395                            1.677519      -1.067817       2.381480                    0.996845       3.486129       9.789944       0.482124       1.285871      -0.708095      -0.012550      -0.021363      -0.034022       0.042088      -0.002715       0.005957       0.010031      -0.004251       0.012867      -0.012482      -0.000462       0.012944              1.812666       1.748227       0.121818       0.348359       1.759505       0.272461       1.930266           0.000220
           61              H      15.678999       0.712585       4.804939       0.122937       1.126973 0.83804435E+01  0.82987652E+02                                 1.772562                            1.681711      -1.068395       2.383041                    0.996762       3.446171       9.596173       0.488756       1.265515      -0.713020      -0.012746      -0.035679      -0.020505       0.043081       0.006738      -0.003410       0.010826      -0.009479      -0.001607      -0.014020      -0.000024       0.014044              1.812762       1.751786       0.344200       0.126751       1.935235       0.262905       1.751265           0.000270
           62              H      17.462977       1.827935       3.882203       0.119884       0.938710 0.67264544E+01  0.64382090E+02                                 1.685293                            1.592982      -1.255291       2.286769                    0.994040       3.756208      11.011854       0.452335       1.414708      -0.679046       0.008281      -0.015833      -0.029569       0.034548       0.009466      -0.003226       0.006501      -0.006765       0.013531      -0.014511       0.003929       0.010581              1.743648       1.667493      -0.050290      -0.372587       1.475291       0.275207       2.088159          -0.000093
           63              H      17.611355       4.247624       7.076547       0.124887       1.091879 0.80583363E+01  0.77917885E+02                                 1.645503                            1.579254      -0.926244       2.442585                    0.998832       3.222186       8.468594       0.545788       1.160620      -0.738916       0.010818       0.026594       0.021420       0.035820       0.006855      -0.006881       0.010442      -0.005738       0.026721      -0.017202       0.001589       0.015613              1.660957       1.753645       0.369929       0.121363       1.720059       0.251739       1.509166           0.000089
           64              H      15.787362       3.181846       7.965730       0.121967       1.084756 0.78890394E+01  0.75644004E+02                                 1.621576                            1.549782      -0.852117       2.479620                    0.999333       3.150871       8.164064       0.559509       1.141690      -0.744247      -0.014645       0.014333       0.037259       0.042522       0.005009      -0.005059       0.012048      -0.007340       0.026680      -0.015543      -0.001579       0.017123              1.637460       1.574151       0.018270      -0.313481       1.395063       0.099542       1.943166          -0.000213
           65              H      21.749505       7.798155      11.834511       0.121292       1.098419 0.80008034E+01  0.76962991E+02                                 1.634270                            1.560192      -0.880652       2.468309                    0.999045       3.156011       8.182585       0.558090       1.140916      -0.744595       0.015277      -0.036473       0.014116       0.041987      -0.005411      -0.004829      -0.012295      -0.015807      -0.002227      -0.015583      -0.001402       0.016985              1.650002       1.586523      -0.318337      -0.016536       1.954048      -0.106408       1.409434           0.000001
           66              H      19.925509       8.643962      12.921662       0.126944       1.092240 0.80217541E+01  0.77465027E+02                                 1.646461                            1.576141      -0.930657       2.443482                    0.998794       3.204184       8.412010       0.546157       1.161321      -0.738910      -0.010006      -0.021284       0.026318       0.035296      -0.007048      -0.007052      -0.010403      -0.015801      -0.006155      -0.017387       0.001877       0.015510              1.664642       1.735874       0.127539      -0.372356       1.522554      -0.266763       1.735498           0.000001
           67              H      20.005535      11.866084      10.535969       0.120680       0.942408 0.67522563E+01  0.64772388E+02                                 1.696447                            1.600870      -1.295246       2.266929                    0.993757       3.800385      11.199648       0.448612       1.423294      -0.677167      -0.008834       0.028601      -0.015571       0.033742      -0.002922      -0.009054      -0.006700      -0.008173       0.002104      -0.013692       0.003401       0.010292              1.756124       1.694422      -0.392703       0.050872       2.083628      -0.276474       1.490321           0.000006
           68              H      21.797853      10.998589       9.411909       0.121228       1.111739 0.82628582E+01  0.81803442E+02                                 1.777381                            1.685430      -1.083321       2.374891                    0.996693       3.495586       9.837763       0.479891       1.289207      -0.707390       0.012599       0.021627      -0.033999       0.042219      -0.002586      -0.005843      -0.010086      -0.004411       0.013343      -0.012361      -0.000723       0.013084              1.822127       1.757147       0.122773      -0.351468       1.768511      -0.274792       1.940721           0.000004
           69              H      21.834547       7.032901       4.804939       0.123548       1.127114 0.83814874E+01  0.83001012E+02                                 1.772738                            1.681827      -1.073319       2.380864                    0.996734       3.445244       9.593932       0.488732       1.265531      -0.713014       0.012926       0.035217      -0.020320       0.042664       0.006458       0.003203      -0.010984      -0.010441      -0.001124      -0.013823      -0.000617       0.014440              1.812968       1.752124       0.344322      -0.126754       1.935373      -0.262834       1.751406          -0.000027
           70              H      20.050572       5.917551       3.882203       0.120750       0.934939 0.66934261E+01  0.63985653E+02                                 1.680825                            1.589147      -1.255044       2.287770                    0.994021       3.747054      10.977280       0.452857       1.414851      -0.679045      -0.008249       0.015888      -0.029776       0.034743       0.009443       0.003201      -0.006546      -0.006544       0.012853      -0.014397       0.003839       0.010558              1.738801       1.663285      -0.049957       0.370871       1.471716      -0.273742       2.081401          -0.000002
           71              H      19.902185       3.497861       7.076547       0.125420       1.088248 0.80251884E+01  0.77521443E+02                                 1.642329                            1.576415      -0.925992       2.443697                    0.998879       3.216685       8.451422       0.546037       1.161227      -0.738782      -0.010724      -0.026815       0.021126       0.035782       0.006719       0.006767      -0.010494      -0.005743       0.026742      -0.017053       0.001399       0.015654              1.657702       1.750182       0.368713      -0.120858       1.716566      -0.250824       1.506358           0.000000
           72              H      21.726175       4.563640       7.965730       0.122943       1.082391 0.78705067E+01  0.75448472E+02                                 1.622268                            1.550457      -0.867129       2.474918                    0.999250       3.145301       8.158035       0.557841       1.145375      -0.743386       0.014434      -0.014480       0.036908       0.042193       0.004996       0.005043      -0.012086      -0.007740       0.027218      -0.015611      -0.001703       0.017314              1.638188       1.575003       0.018471       0.313565       1.395773      -0.099426       1.943787           0.000001
           73              H       6.252249       4.086518       4.194255       0.284146       0.546384 0.36567071E+01  0.30675597E+02                                 1.277569                            1.257762      -1.412758       2.295395                    0.996980       3.078666       9.034422       0.450055       1.622324      -0.642885       0.000098       0.028876       0.000037       0.028876      -0.000050       0.017437       0.000049      -0.011447      -0.014385      -0.021513       0.008121       0.013392              1.299356       1.259633       0.000054       0.072121       1.500178       0.000021       1.138256           0.000012
           74              H      14.588599       3.658967       4.194255       0.284014       0.546814 0.36595444E+01  0.30699514E+02                                 1.277203                            1.257399      -1.410880       2.295987                    0.997022       3.077757       9.026163       0.450662       1.620134      -0.643225      -0.000082      -0.028950      -0.000033       0.028950      -0.000013      -0.017277       0.000039      -0.011477      -0.014392      -0.021361       0.008137       0.013224              1.298969       1.259211      -0.000063      -0.072067       1.499783       0.000020       1.137913          -0.000012
           75              H      27.093097      11.404453      12.582766       0.284146       0.546384 0.36567071E+01  0.30675597E+02                                 1.277569                            1.257762      -1.412758       2.295395                    0.996980       3.078666       9.034422       0.450055       1.622324      -0.642885      -0.000098      -0.028876      -0.000037       0.028876      -0.000050       0.017437       0.000049      -0.011447      -0.014385      -0.021513       0.008121       0.013392              1.299356       1.259633       0.000054       0.072121       1.500178       0.000021       1.138256          -0.000012
           76              H      18.756747      11.832004      12.582766       0.284014       0.546814 0.36595443E+01  0.30699512E+02                                 1.277203                            1.257399      -1.410880       2.295987                    0.997022       3.077757       9.026162       0.450662       1.620133      -0.643225       0.000082       0.028950       0.000033       0.028950      -0.000013      -0.017277       0.000039      -0.011477      -0.014392      -0.021361       0.008137       0.013224              1.298969       1.259211      -0.000063      -0.072067       1.499783       0.000020       1.137913           0.000012
           77              H      22.924922      11.618228      12.270713       0.284468       0.545510 0.36339259E+01  0.30416199E+02                                 1.273421                            1.251868      -1.393049       2.305222                    0.997151       3.054879       8.934695       0.452486       1.617231      -0.643829      -0.000019      -0.000084      -0.029048       0.029049      -0.018070       0.000077       0.000023       0.002697       0.026641      -0.022561       0.008880       0.013681              1.295783       1.250546      -0.062595      -0.000023       1.123065       0.000025       1.513739          -0.000011
           78              H      14.588572      11.618228      12.894818       0.284522       0.545589 0.36345797E+01  0.30423107E+02                                 1.273530                            1.251961      -1.394636       2.304596                    0.997179       3.055171       8.935825       0.452479       1.617181      -0.643832       0.000066       0.000047       0.029020       0.029020       0.017935       0.000028       0.000029       0.002696       0.026593      -0.022418       0.008864       0.013554              1.295900       1.250624       0.062603       0.000063       1.123122       0.000029       1.513953           0.000011
           79              H      10.420424       3.872743       4.506308       0.284468       0.545510 0.36339266E+01  0.30416205E+02                                 1.273421                            1.251867      -1.393049       2.305222                    0.997151       3.054879       8.934694       0.452486       1.617230      -0.643829       0.000019       0.000084       0.029048       0.029049      -0.018070       0.000077       0.000023       0.002697       0.026641      -0.022561       0.008880       0.013681              1.295783       1.250546      -0.062595      -0.000023       1.123065       0.000025       1.513739           0.000011
           80              H      18.756774       3.872743       3.882203       0.284522       0.545589 0.36345804E+01  0.30423114E+02                                 1.273530                            1.251961      -1.394636       2.304596                    0.997179       3.055171       8.935824       0.452479       1.617180      -0.643832      -0.000066      -0.000047      -0.029020       0.029020       0.017935       0.000028       0.000029       0.002696       0.026593      -0.022418       0.008864       0.013554              1.295900       1.250624       0.062603       0.000063       1.123122       0.000029       1.513953          -0.000011
           81              C       3.041094       1.546619       2.097799      -0.059686      39.238574 0.45659714E+03  0.10787680E+05                                10.032435                            7.076830       0.050105       2.015423                    0.999433      27.753194      78.092664       0.630283       0.411316      -1.075333       0.039358       0.010360       0.014047       0.043054       0.013201       0.009646      -0.015522      -0.006638       0.019233      -0.026161       0.007015       0.019146             13.308481      16.643286       5.908546       7.439163      11.489544       2.395795      11.792613           0.000027
           82              C       3.617970       0.868114       3.174883      -0.081937      31.831604 0.40919769E+03  0.94889808E+04                                 8.774170                            6.787344      -0.004191       1.972128                    0.999696      28.916047      82.940533       0.625636       0.422180      -1.059060       0.013710       0.021762       0.004386       0.026091       0.006823      -0.016420      -0.014003      -0.040165       0.007287      -0.029693      -0.001239       0.030932             10.323896      13.109700       3.010918       5.330373       8.429952       0.540858       9.432036          -0.000012
           83              C       4.696691       1.380555       3.837576      -0.208062      33.828674 0.44324362E+03  0.10470524E+05                                 9.066882                            7.013529       0.128035       2.010300                    0.999400      29.951887      86.295569       0.623043       0.416162      -1.064431      -0.027074      -0.019539      -0.005514       0.033841      -0.001777       0.012374      -0.022285       0.002338       0.058369      -0.024050      -0.010433       0.034483             10.695776      14.333087       3.850912       5.031446       9.268653       0.474155       8.485587           0.000013
           84              C       5.225214       2.620143       3.477541       0.271619      31.222509 0.35479215E+03  0.79602733E+04                                 8.986079                            6.501933      -0.088137       2.000001                    0.999424      25.049225      71.291305       0.610956       0.446830      -1.041363       0.048980       0.020691       0.032021       0.062068       0.018286       0.041601       0.003641       0.033550      -0.051989      -0.043983      -0.011685       0.055668             11.637536      16.387128       3.209167       6.782211       8.602557       0.143896       9.922923           0.000001
           85              C       4.653341       3.300506       2.408174      -0.210612      36.207761 0.47546340E+03  0.11486816E+05                                 9.663778                            7.360439      -0.091234       1.941996                    0.997830      30.746075      91.036612       0.593338       0.427289      -1.052239      -0.027787      -0.005970      -0.030390       0.041609       0.013451      -0.007584      -0.005748      -0.024843      -0.001289      -0.019354      -0.002363       0.021718             11.819229      15.066246       3.063986       5.793324       9.765273      -0.642103      10.626169           0.000031
           86              C       3.581288       2.780010       1.731724      -0.084649      32.624800 0.41917521E+03  0.98233581E+04                                 9.051970                            6.941586      -0.014066       1.974232                    0.999447      29.302793      85.750374       0.606301       0.431075      -1.048804       0.030772      -0.009644       0.008225       0.033280      -0.013196      -0.009269      -0.009048      -0.012389       0.060603      -0.028025       0.004149       0.023877             10.918616      13.285438       4.373278       4.551252      10.609260       0.676422       8.861151          -0.000003
           87              C       1.869006       0.985536       1.382427       0.587900      23.188675 0.25993162E+03  0.54428688E+04                                 7.654062                            5.764095      -0.013665       2.050224                    0.999767      22.633821      64.032261       0.610243       0.479330      -1.014345      -0.043569      -0.025109      -0.034889       0.061204      -0.064399      -0.066946       0.024080      -0.020511      -0.007136      -0.085498      -0.019185       0.104683              9.671945      11.275451       4.068838       4.763578       8.329372       2.174421       9.411012          -0.000000
           88              C      18.523320      14.345259      15.481835       0.583833      23.260140 0.26461263E+03  0.55624340E+04                                 7.664868                            5.813961      -0.006628       2.051804                    0.999690      22.703408      64.231879       0.608257       0.479032      -1.015092      -0.045271       0.029805       0.030345       0.062118       0.061422       0.071634       0.021452       0.000420       0.047753      -0.086811      -0.019064       0.105874              9.633203      11.129503      -4.408426      -4.302129       9.135323       2.210028       8.634782           0.000001
           89              C      19.708751      13.657769      14.874842      -0.054131      38.530754 0.45451112E+03  0.10727140E+05                                 9.914879                            7.063205       0.047170       2.015089                    0.999413      27.713378      77.964230       0.630487       0.411614      -1.075034       0.038626      -0.012382      -0.010533       0.041907      -0.008545      -0.014908      -0.012590      -0.014377      -0.007270      -0.025671       0.008885       0.016785             13.034006      16.204274      -6.677211      -6.219319      10.894987       2.299041      12.002756          -0.000036
           90              C      20.227273      14.058986      13.645087      -0.089000      32.691727 0.42246206E+03  0.99142085E+04                                 9.044113                            6.961263      -0.013599       1.972936                    0.999475      29.380567      85.881457       0.606759       0.430150      -1.049953       0.032353      -0.007873       0.009370       0.034590       0.006724       0.010811      -0.011770      -0.040270      -0.011899      -0.026800       0.000014       0.026786             10.832310      13.006560      -4.202054      -4.440970       8.595167       0.559545      10.895203          -0.000007
           91              C      21.299330      13.390705      13.094465      -0.208010      36.026214 0.47778475E+03  0.11547737E+05                                 9.610363                            7.366328      -0.047585       1.955123                    0.997984      30.696426      90.671857       0.595032       0.425894      -1.053941      -0.029074       0.029982       0.007516       0.042434       0.006084      -0.017156      -0.008508      -0.015337       0.047287      -0.023337      -0.003836       0.027174             11.669111      14.871042      -5.536867      -3.165842      10.235962      -0.557720       9.900328          -0.000043
           92              C      21.897881      12.314083      13.748098       0.268126      31.232211 0.35741393E+03  0.80332193E+04                                 8.981603                            6.524455      -0.090682       1.998301                    0.999399      25.120615      71.538470       0.610154       0.446630      -1.041564       0.051061      -0.031478      -0.022050       0.063908      -0.041066      -0.019384       0.003387       0.044422      -0.015003      -0.045519      -0.009361       0.054880             11.564242      16.476897      -6.568011      -3.297577       9.578113       0.176961       8.637716           0.000002
           93              C      21.382693      11.939821      14.995637      -0.208103      34.109598 0.44975938E+03  0.10661131E+05                                 9.120476                            7.065240       0.126844       2.008381                    0.999371      30.052595      86.678148       0.620838       0.416203      -1.064619      -0.027309       0.005676       0.020823       0.034808      -0.013310       0.001572      -0.022586      -0.029053      -0.036227      -0.025178      -0.010534       0.035712             10.771598      14.593614      -4.938455      -4.057312       8.311360       0.550834       9.409821          -0.000018
           94              C      20.298132      12.590132      15.534850      -0.084847      31.774733 0.41085659E+03  0.95377390E+04                                 8.768818                            6.802902      -0.011551       1.969337                    0.999680      28.960760      83.132082       0.624628       0.422405      -1.058847       0.014398      -0.004088      -0.020963       0.025758       0.016352      -0.005804      -0.012832      -0.023630       0.051821      -0.028822       0.000054       0.028767             10.310119      13.224526      -5.190574      -3.267609       9.122921       0.706651       8.582910           0.000019
           95              C      17.799760       6.198867       2.097799      -0.062417      39.239562 0.45674058E+03  0.10792826E+05                                10.035205                            7.080289       0.044216       2.013904                    0.999410      27.757427      78.132429       0.629763       0.411589      -1.075064      -0.041439      -0.011084       0.014556       0.045298       0.012796      -0.008902       0.016195      -0.008805       0.022933      -0.026048       0.005305       0.020743             13.306296      16.638606       5.905414      -7.432851      11.491259      -2.391663      11.789023          -0.000379
           96              C      17.222881       6.877371       3.174883      -0.083097      31.899832 0.41036413E+03  0.95233528E+04                                 8.789735                            6.799994      -0.007601       1.970648                    0.999689      28.949451      83.083940       0.624607       0.422551      -1.058767      -0.013367      -0.021760       0.003128       0.025729       0.007066       0.015786       0.013865      -0.037949       0.005329      -0.028182      -0.001974       0.030156             10.341132      13.133997       3.011757      -5.342466       8.438951      -0.542455       9.450448           0.000805
           97              C      16.144158       6.364930       3.837576      -0.207068      33.807387 0.44291244E+03  0.10461063E+05                                 9.062431                            7.010272       0.126556       2.009848                    0.999407      29.947078      86.283526       0.623254       0.416086      -1.064447       0.026993       0.019630      -0.004927       0.033738      -0.001585      -0.011656       0.022734       0.002179       0.054223      -0.024092      -0.009543       0.033635             10.688305      14.320189       3.841609      -5.028050       9.261498      -0.469428       8.483230           0.000437
           98              C      15.615636       5.125343       3.477541       0.270324      31.258269 0.35530815E+03  0.79746585E+04                                 8.992230                            6.506365      -0.086790       1.999985                    0.999430      25.067917      71.354459       0.610796       0.446789      -1.041398      -0.048920      -0.020701       0.031989       0.062008       0.018814      -0.041800      -0.003789       0.033834      -0.054987      -0.044694      -0.011646       0.056340             11.644804      16.396319       3.207415      -6.786675       8.607853      -0.140636       9.930239          -0.000142
           99              C      16.187512       4.444979       2.408174      -0.209264      36.129046 0.47420021E+03  0.11448182E+05                                 9.647037                            7.348027      -0.090435       1.942619                    0.997802      30.711398      90.888745       0.594183       0.426983      -1.052474       0.028055       0.007242      -0.030098       0.041779       0.013125       0.007718       0.005987      -0.025190      -0.000793      -0.019373      -0.002350       0.021723             11.795986      15.028226       3.056184      -5.775786       9.754145       0.646848      10.605587          -0.000530
          100              C      17.259567       4.965476       1.731724      -0.084891      32.669463 0.41998574E+03  0.98478192E+04                                 9.062504                            6.950300      -0.018127       1.972676                    0.999425      29.326975      85.865241       0.605615       0.431324      -1.048577      -0.029623       0.010043       0.007050       0.032064      -0.012773       0.009084       0.009278      -0.013365       0.060687      -0.027842       0.003825       0.024017             10.929316      13.295829       4.377550      -4.552306      10.623242      -0.674889       8.868876          -0.001007
          101              C      18.971850       6.759950       1.382427       0.591581      23.091387 0.25883287E+03  0.54145362E+04                                 7.633205                            5.752583      -0.009251       2.052240                    0.999712      22.593480      63.902587       0.610698       0.479444      -1.014208       0.044071       0.025181      -0.034624       0.061442      -0.065246       0.068522      -0.023076      -0.023636      -0.002377      -0.088507      -0.016981       0.105489              9.636497      11.230923       4.046291      -4.734200       8.303310      -2.158188       9.375257           0.000413
          102              C      27.326516       8.891198      15.481835       0.586797      23.191638 0.26385809E+03  0.55431451E+04                                 7.649795                            5.806073      -0.009564       2.051178                    0.999688      22.682021      64.171595       0.608547       0.479100      -1.014959       0.044152      -0.029511       0.028382       0.060215       0.062366      -0.073398      -0.019925      -0.001573       0.049733      -0.089803      -0.017003       0.106806              9.605966      11.095123      -4.386504       4.281517       9.110304      -2.196176       8.612471          -0.000594
          103              C      26.141087       9.578687      14.874842      -0.059064      38.704500 0.45691659E+03  0.10800843E+05                                 9.951723                            7.088178       0.034781       2.010625                    0.999403      27.790175      78.305296       0.628379       0.412348      -1.074288      -0.041098       0.013852      -0.011484       0.044864      -0.006712       0.014158       0.013466      -0.016860      -0.001575      -0.024695       0.005966       0.018729             13.080894      16.262634      -6.700498       6.243217      10.932017      -2.306665      12.048030          -0.000082
          104              C      25.622568       9.177471      13.645087      -0.088091      32.649391 0.42181952E+03  0.98955287E+04                                 9.034902                            6.954416      -0.009950       1.974180                    0.999478      29.362876      85.818814       0.607250       0.429958      -1.050053      -0.032960       0.008104       0.009962       0.035373       0.006048      -0.010242       0.011430      -0.040757      -0.010749      -0.026188      -0.000422       0.026610             10.818540      12.985519      -4.193612       4.431668       8.585844      -0.553797      10.884256          -0.001017
          105              C      24.550513       9.845751      13.094465      -0.208684      36.044438 0.47803287E+03  0.11555301E+05                                 9.612632                            7.367327      -0.052653       1.953528                    0.997982      30.711458      90.724143       0.595099       0.425788      -1.054001       0.029334      -0.029907       0.008137       0.042675       0.006270       0.016689       0.007894      -0.015321       0.046997      -0.023070      -0.003422       0.026492             11.671217      14.869593      -5.535144       3.166032      10.237169       0.561268       9.906889          -0.000590
          106              C      23.951960      10.922374      13.748098       0.266778      31.252266 0.35770601E+03  0.80412862E+04                                 8.983961                            6.526066      -0.091093       1.998205                    0.999463      25.133738      71.578456       0.610237       0.446486      -1.041666      -0.050411       0.031548      -0.022270       0.063502      -0.040587       0.019203      -0.003262       0.044120      -0.017229      -0.044710      -0.009877       0.054587             11.566291      16.478316      -6.568602       3.295444       9.580503      -0.174448       8.640053          -0.000202
          107              C      24.467144      11.296636      14.995637      -0.206478      34.120592 0.44993139E+03  0.10666933E+05                                 9.126054                            7.069644       0.123275       2.007201                    0.999393      30.055677      86.712777       0.620201       0.416562      -1.064318       0.026614      -0.005326       0.021104       0.034382      -0.013858      -0.000934       0.023519      -0.028632      -0.034615      -0.026232      -0.010009       0.036241             10.777224      14.601527      -4.939761       4.059949       8.314323      -0.550918       9.415823           0.000496
          108              C      25.551704      10.646325      15.534850      -0.083983      31.696281 0.40967806E+03  0.95032822E+04                                 8.750774                            6.789859      -0.003955       1.972024                    0.999656      28.927485      82.997852       0.625699       0.421998      -1.059133      -0.013364       0.003258      -0.020827       0.024960       0.015938       0.006380       0.013264      -0.022542       0.050949      -0.028017      -0.001002       0.029019             10.285009      13.186390      -5.170042       3.259221       9.098305      -0.699929       8.570331           0.000785
          109              C       9.463413       1.546619       6.290712      -0.064219      39.298386 0.45756167E+03  0.10816598E+05                                10.042125                            7.084433       0.048899       2.015004                    0.999376      27.786814      78.219481       0.629902       0.411331      -1.075280      -0.041709       0.011479      -0.014725       0.045697      -0.012782       0.008102       0.016175      -0.009215       0.022857      -0.025556       0.004679       0.020877             13.316849      16.653804      -5.911026       7.440957      11.498024      -2.395521      11.798719           0.000379
          110              C       8.886540       0.868114       5.213627      -0.083452      31.923748 0.41077111E+03  0.95350854E+04                                 8.793078                            6.802591      -0.006908       1.970513                    0.999675      28.965866      83.138892       0.624599       0.422455      -1.058836      -0.013236       0.022378      -0.002350       0.026105      -0.006746      -0.016153       0.013446      -0.038036       0.006449      -0.028585      -0.001185       0.029770             10.345188      13.139766      -3.013013       5.345457       8.441433      -0.543159       9.454365          -0.000800
          111              C       7.807816       1.380556       4.550935      -0.206560      33.754136 0.44202071E+03  0.10434206E+05                                 9.050466                            7.000987       0.130961       2.011405                    0.999396      29.921003      86.169980       0.623996       0.415822      -1.064671       0.026736      -0.018913       0.004827       0.033103       0.001508       0.012433       0.022192       0.002925       0.056739      -0.024225      -0.009788       0.034013             10.673396      14.296926      -3.833585       5.020787       9.249617      -0.466077       8.473646          -0.000434
          112              C       7.279289       2.620143       4.910970       0.270255      31.253654 0.35525504E+03  0.79729937E+04                                 8.990136                            6.505019      -0.089431       1.999199                    0.999430      25.066691      71.343751       0.610994       0.446671      -1.041490      -0.049015       0.020453      -0.031967       0.061989      -0.019053       0.041569      -0.004636       0.033484      -0.054314      -0.044211      -0.012139       0.056350             11.641586      16.391023      -3.207376       6.783601       8.606933      -0.140556       9.926801           0.000142
          113              C       7.851159       3.300506       5.980337      -0.210294      36.210060 0.47553043E+03  0.11489418E+05                                 9.664872                            7.361353      -0.091619       1.941681                    0.997745      30.753115      91.076315       0.593223       0.427335      -1.052158       0.027350      -0.006265       0.029888       0.040994      -0.012986      -0.007570       0.005799      -0.025116       0.000040      -0.019336      -0.002031       0.021367             11.818902      15.060418      -3.062443       5.788743       9.770808       0.646727      10.625482           0.000530
          114              C       8.923214       2.780010       6.656786      -0.083449      32.618179 0.41916015E+03  0.98234976E+04                                 9.054863                            6.945065      -0.019305       1.972937                    0.999445      29.293795      85.742744       0.605642       0.431523      -1.048470      -0.029896      -0.010309      -0.008012       0.032623       0.012374      -0.008664       0.008544      -0.011767       0.060419      -0.026797       0.003326       0.023471             10.919756      13.284634      -4.374491       4.547284      10.614298      -0.675347       8.860337           0.001008
          115              C      10.635503       0.985536       7.006084       0.593947      23.056006 0.25835168E+03  0.54022364E+04                                 7.627769                            5.748753      -0.011603       2.051655                    0.999725      22.571626      63.838379       0.610628       0.479697      -1.014021       0.043651      -0.024848       0.033841       0.060565       0.065420      -0.068610      -0.021113      -0.024299      -0.002566      -0.089586      -0.014888       0.104474              9.629162      11.222119      -4.041970       4.730138       8.296443      -2.155464       9.368924          -0.000411
          116              C      18.990164      14.345258       9.683697       0.586312      23.184331 0.26375505E+03  0.55404063E+04                                 7.648205                            5.804696      -0.008041       2.051830                    0.999692      22.678464      64.156962       0.608661       0.479060      -1.014987       0.044575       0.029769      -0.028631       0.060768      -0.062274       0.073642      -0.020216      -0.002195       0.050633      -0.089955      -0.017116       0.107072              9.604145      11.093165       4.385257      -4.280846       9.108389      -2.195560       8.610882           0.000595
          117              C      17.804735      13.657769      10.290689      -0.058002      38.696574 0.45676773E+03  0.10796824E+05                                 9.952222                            7.088077       0.037854       2.011555                    0.999415      27.783895      78.294778       0.628221       0.412470      -1.074171      -0.041232      -0.012716       0.011763       0.044723       0.006865      -0.014667       0.013529      -0.016580      -0.002621      -0.025219       0.006482       0.018737             13.082815      16.267416       6.702811      -6.245758      10.933272      -2.309535      12.047757           0.000080
          118              C      17.286212      14.058985      11.520445      -0.088169      32.657989 0.42193384E+03  0.98988582E+04                                 9.037160                            6.956186      -0.010504       1.974017                    0.999490      29.366158      85.830563       0.607066       0.430060      -1.049993      -0.031968      -0.006677      -0.009053       0.033890      -0.006005       0.010851       0.011654      -0.039957      -0.015817      -0.026329      -0.000609       0.026938             10.821971      12.991384       4.195190      -4.435088       8.587451      -0.556201      10.887077           0.001017
          119              C      16.214158      13.390705      12.071067      -0.208589      36.077221 0.47854292E+03  0.11571663E+05                                 9.621947                            7.374143      -0.055775       1.952457                    0.998008      30.726639      90.809109       0.594426       0.426122      -1.053708       0.029789       0.030105      -0.007150       0.042952      -0.006195      -0.016904       0.008045      -0.015255       0.045397      -0.023009      -0.003386       0.026394             11.683602      14.887515       5.542496      -3.169593      10.247783       0.560699       9.915508           0.000589
          120              C      15.615611      12.314083      11.417434       0.267006      31.248404 0.35766397E+03  0.80399638E+04                                 8.982596                            6.525255      -0.087996       1.999028                    0.999410      25.131340      71.565845       0.610346       0.446428      -1.041719      -0.050264      -0.030747       0.022152       0.062949       0.040648      -0.019251      -0.003569       0.043477      -0.016864      -0.044605      -0.009941       0.054547             11.564701      16.476214       6.568222      -3.294318       9.579734      -0.174348       8.638155           0.000202
          121              C      16.130800      11.939821      10.169895      -0.207057      34.091269 0.44949361E+03  0.10653485E+05                                 9.118548                            7.064523       0.127883       2.008887                    0.999377      30.044011      86.653992       0.620675       0.416364      -1.064493       0.026855       0.005005      -0.020784       0.034325       0.013956       0.000894       0.023109      -0.028668      -0.034615      -0.025963      -0.010026       0.035989             10.767212      14.585593       4.935604      -4.051722       8.309689      -0.547677       9.406354          -0.000493
          122              C      17.215358      12.590132       9.630681      -0.082965      31.688386 0.40957181E+03  0.95002181E+04                                 8.752161                            6.791939      -0.008594       1.970896                    0.999656      28.915566      82.961511       0.625193       0.422366      -1.058900      -0.013455      -0.003538       0.020820       0.025040      -0.016023      -0.006866       0.012742      -0.021893       0.051680      -0.028019      -0.000818       0.028836             10.286599      13.190581       5.173698      -3.257003       9.102299      -0.701250       8.566918          -0.000782
          123              C      11.377429       6.198867       6.290712      -0.059603      39.267050 0.45689820E+03  0.10797530E+05                                10.040536                            7.081554       0.045866       2.013984                    0.999431      27.762133      78.150362       0.629698       0.411594      -1.075056       0.039449      -0.010785      -0.013605       0.043100      -0.013857      -0.009489      -0.015692      -0.007597       0.020109      -0.026746       0.007054       0.019692             13.320540      16.659126      -5.914916      -7.447039      11.499216       2.398824      11.803278          -0.000026
          124              C      11.954305       6.877371       5.213627      -0.082344      31.861739 0.40966663E+03  0.95030173E+04                                 8.781821                            6.792989      -0.008307       1.970708                    0.999693      28.930831      83.009350       0.625105       0.422399      -1.058874       0.014128      -0.022368      -0.003326       0.026664      -0.006691       0.016771      -0.014127      -0.039784       0.008297      -0.029895      -0.001077       0.030972             10.333626      13.123719      -3.012135      -5.338436       8.434352       0.542067       9.442808           0.000016
          125              C      13.033031       6.364930       4.550935      -0.208237      33.801980 0.44280136E+03  0.10456536E+05                                 9.056758                            7.005413       0.130133       2.010995                    0.999389      29.944198      86.233736       0.624076       0.415614      -1.064876      -0.027133       0.020397       0.004538       0.034247       0.001935      -0.012143      -0.021846       0.002724       0.055499      -0.023540      -0.009941       0.033481             10.683361      14.313576      -3.841742      -5.026723       9.257162       0.470242       8.479344          -0.000010
          126              C      13.561557       5.125343       4.910970       0.272846      31.209956 0.35460482E+03  0.79554432E+04                                 8.986489                            6.502210      -0.090430       1.999295                    0.999455      25.041226      71.278119       0.610629       0.447104      -1.041148       0.048737      -0.020414      -0.031217       0.061372      -0.019139      -0.042040       0.003709       0.033726      -0.055216      -0.045051      -0.011587       0.056638             11.638465      16.388117      -3.209021      -6.782764       8.603378       0.143272       9.923900          -0.000001
          127              C      12.989683       4.444979       5.980337      -0.211840      36.260627 0.47633104E+03  0.11513218E+05                                 9.673162                            7.367014      -0.096408       1.939938                    0.997817      30.774344      91.146856       0.593079       0.427273      -1.052232      -0.027898       0.006086       0.030686       0.041917      -0.013071       0.007425      -0.005835      -0.023826       0.000093      -0.018859      -0.002198       0.021057             11.831719      15.083986      -3.067212      -5.801182       9.773710      -0.642063      10.637463          -0.000032
          128              C      11.917627       4.965476       6.656786      -0.084071      32.596548 0.41871184E+03  0.98098824E+04                                 9.046048                            6.936777      -0.012496       1.974868                    0.999461      29.290532      85.705811       0.606633       0.430955      -1.048868       0.030398       0.009611      -0.007801       0.032822       0.013325       0.008847      -0.009358      -0.012481       0.060518      -0.028054       0.004164       0.023890             10.911063      13.274712      -4.368182      -4.548199      10.601740       0.673871       8.856737           0.000002
          129              C      10.205337       6.759950       7.006084       0.587383      23.201059 0.26008901E+03  0.54467337E+04                                 7.654570                            5.764197      -0.011028       2.050753                    0.999758      22.642220      64.049578       0.610527       0.479057      -1.014537      -0.043622       0.025584       0.033711       0.060777       0.064502       0.067630       0.024040      -0.020435      -0.006199      -0.086129      -0.019034       0.105162              9.672934      11.276888      -4.069364      -4.764312       8.329611       2.174937       9.412304           0.000002
          130              C      10.186989       8.891198       9.683697       0.582634      23.290423 0.26499986E+03  0.55726842E+04                                 7.671118                            5.817888      -0.005298       2.051791                    0.999674      22.723384      64.303336       0.608094       0.478979      -1.015107      -0.045026      -0.029999      -0.029408       0.061580      -0.060993      -0.072037       0.022532       0.001695       0.043740      -0.085806      -0.020778       0.106584              9.642350      11.140720       4.413912       4.307533       9.143480       2.213753       8.642849          -0.000002
          131              C      11.372415       9.578687      10.290689      -0.054023      38.549600 0.45468673E+03  0.10733090E+05                                 9.920930                            7.066560       0.044498       2.014166                    0.999417      27.718723      78.004062       0.630026       0.411846      -1.074806       0.039203       0.012564       0.010626       0.042516       0.008016       0.015137      -0.012453      -0.013424      -0.002109      -0.025215       0.008476       0.016738             13.043808      16.218051       6.684032       6.226031      10.902698       2.303151      12.010676           0.000036
          132              C      11.890935       9.177471      11.520445      -0.088297      32.662819 0.42197232E+03  0.98998998E+04                                 9.038621                            6.956931      -0.012213       1.973509                    0.999472      29.365309      85.826223       0.606983       0.430113      -1.049970       0.033190       0.007676      -0.008745       0.035171      -0.006682      -0.010608      -0.011816      -0.040773      -0.012524      -0.026758      -0.000350       0.027108             10.825744      12.998730       4.199972       4.437369       8.590690       0.558954      10.887813           0.000006
          133              C      12.962988       9.845751      12.071067      -0.210119      36.133962 0.47956282E+03  0.11602259E+05                                 9.631270                            7.381910      -0.054822       1.952250                    0.997937      30.755612      90.911836       0.594136       0.426112      -1.053736      -0.029360      -0.029794      -0.007684       0.042530      -0.006351       0.016399      -0.007902      -0.016195       0.044029      -0.022964      -0.002777       0.025741             11.696023      14.909721       5.553000       3.173133      10.259503      -0.556892       9.918846           0.000042
          134              C      13.561537      10.922374      11.417434       0.268577      31.219949 0.35722777E+03  0.80283950E+04                                 8.980915                            6.523738      -0.091716       1.998011                    0.999430      25.115992      71.534251       0.610019       0.446765      -1.041433       0.050661       0.031046       0.021266       0.063108       0.040436       0.019912       0.003498       0.044290      -0.016654      -0.044767      -0.010085       0.054852             11.563898      16.477281       6.568310       3.298464       9.577618       0.178252       8.636796          -0.000002
          135              C      13.046351      11.296636      10.169895      -0.207516      34.111678 0.44980004E+03  0.10662955E+05                                 9.124328                            7.068503       0.122028       2.007108                    0.999388      30.049340      86.688715       0.620271       0.416550      -1.064335      -0.027228      -0.005639      -0.021497       0.035147       0.013937      -0.001186      -0.023290      -0.027984      -0.035179      -0.026064      -0.009935       0.035999             10.776245      14.600437       4.940177       4.060288       8.314070       0.551967       9.414227           0.000021
          136              C      11.961794      10.646325       9.630681      -0.084845      31.768197 0.41078918E+03  0.95357666E+04                                 8.767236                            6.801998      -0.010455       1.969701                    0.999694      28.957781      83.121291       0.624718       0.422362      -1.058876       0.014380       0.004127       0.020742       0.025574      -0.016605       0.006106      -0.012784      -0.022851       0.053159      -0.029023      -0.000004       0.029027             10.307960      13.221202       5.188756       3.267141       9.120860       0.706543       8.581817          -0.000015
          137              C      30.304252      13.944352      14.679222      -0.059686      39.238565 0.45659703E+03  0.10787677E+05                                10.032433                            7.076829       0.050106       2.015423                    0.999433      27.753190      78.092644       0.630283       0.411316      -1.075333      -0.039358      -0.010360      -0.014047       0.043054       0.013201       0.009646      -0.015522      -0.006638       0.019233      -0.026161       0.007015       0.019146             13.308477      16.643277       5.908542       7.439159      11.489543       2.395791      11.792612          -0.000025
          138              C      29.727376      14.622857      13.602138      -0.081937      31.831587 0.40919733E+03  0.94889711E+04                                 8.774169                            6.787341      -0.004190       1.972128                    0.999696      28.916042      82.940539       0.625636       0.422180      -1.059060      -0.013710      -0.021762      -0.004386       0.026091       0.006823      -0.016420      -0.014003      -0.040165       0.007287      -0.029693      -0.001239       0.030932             10.323894      13.109695       3.010921       5.330369       8.429956       0.540856       9.432032           0.000015
          139              C      28.648655      14.110416      12.939445      -0.208062      33.828671 0.44324349E+03  0.10470521E+05                                 9.066883                            7.013529       0.128036       2.010301                    0.999400      29.951884      86.295574       0.623043       0.416162      -1.064431       0.027074       0.019539       0.005514       0.033841      -0.001777       0.012374      -0.022285       0.002338       0.058369      -0.024050      -0.010433       0.034483             10.695778      14.333090       3.850915       5.031447       9.268657       0.474155       8.485588          -0.000011
          140              C      28.120132      12.870828      13.299480       0.271619      31.222510 0.35479214E+03  0.79602733E+04                                 8.986080                            6.501934      -0.088137       2.000001                    0.999424      25.049225      71.291308       0.610956       0.446830      -1.041363      -0.048980      -0.020691      -0.032021       0.062068       0.018286       0.041601       0.003641       0.033550      -0.051989      -0.043983      -0.011685       0.055668             11.637537      16.387129       3.209169       6.782210       8.602559       0.143896       9.922924          -0.000000
          141              C      28.692005      12.190465      14.368847      -0.210612      36.207771 0.47546350E+03  0.11486820E+05                                 9.663781                            7.360441      -0.091234       1.941996                    0.997830      30.746079      91.036638       0.593337       0.427289      -1.052239       0.027787       0.005970       0.030390       0.041609       0.013451      -0.007584      -0.005748      -0.024843      -0.001289      -0.019355      -0.002363       0.021718             11.819234      15.066251       3.063987       5.793326       9.765277      -0.642104      10.626173          -0.000031
          142              C      29.764058      12.710961      15.045297      -0.084649      32.624814 0.41917538E+03  0.98233637E+04                                 9.051974                            6.941588      -0.014065       1.974232                    0.999447      29.302799      85.750415       0.606301       0.431075      -1.048804      -0.030772       0.009644      -0.008225       0.033280      -0.013196      -0.009269      -0.009048      -0.012389       0.060603      -0.028025       0.004148       0.023877             10.918622      13.285444       4.373280       4.551254      10.609265       0.676421       8.861156           0.000004
          143              C      31.476340      14.505435      15.394594       0.587900      23.188665 0.25993152E+03  0.54428663E+04                                 7.654059                            5.764093      -0.013664       2.050224                    0.999767      22.633820      64.032257       0.610243       0.479330      -1.014345       0.043569       0.025109       0.034889       0.061204      -0.064399      -0.066946       0.024080      -0.020511      -0.007137      -0.085498      -0.019185       0.104683              9.671940      11.275445       4.068834       4.763575       8.329367       2.174419       9.411009           0.000001
          144              C      14.822026       1.145712       1.295186       0.583833      23.260127 0.26461249E+03  0.55624303E+04                                 7.664865                            5.813959      -0.006627       2.051804                    0.999690      22.703404      64.231867       0.608257       0.479032      -1.015092       0.045271      -0.029805      -0.030345       0.062118       0.061422       0.071634       0.021452       0.000421       0.047753      -0.086811      -0.019064       0.105874              9.633198      11.129496      -4.408425      -4.302125       9.135322       2.210027       8.634776          -0.000001
          145              C      13.636595       1.833202       1.902179      -0.054131      38.530742 0.45451098E+03  0.10727136E+05                                 9.914875                            7.063203       0.047171       2.015089                    0.999413      27.713373      77.964204       0.630487       0.411614      -1.075034      -0.038626       0.012382       0.010533       0.041907      -0.008545      -0.014908      -0.012589      -0.014377      -0.007270      -0.025671       0.008885       0.016785             13.034001      16.204264      -6.677207      -6.219314      10.894985       2.299037      12.002753           0.000038
          146              C      13.118073       1.431985       3.131934      -0.088999      32.691729 0.42246207E+03  0.99142094E+04                                 9.044115                            6.961264      -0.013598       1.972937                    0.999475      29.380565      85.881470       0.606759       0.430150      -1.049953      -0.032353       0.007873      -0.009370       0.034590       0.006724       0.010811      -0.011770      -0.040270      -0.011899      -0.026800       0.000014       0.026786             10.832313      13.006563      -4.202056      -4.440971       8.595170       0.559545      10.895207           0.000009
          147              C      12.046016       2.100266       3.682556      -0.208009      36.026213 0.47778472E+03  0.11547736E+05                                 9.610363                            7.366327      -0.047585       1.955123                    0.997984      30.696425      90.671856       0.595032       0.425894      -1.053941       0.029074      -0.029982      -0.007516       0.042434       0.006084      -0.017156      -0.008508      -0.015337       0.047287      -0.023338      -0.003836       0.027174             11.669111      14.871041      -5.536867      -3.165842      10.235962      -0.557720       9.900329           0.000043
          148              C      11.447465       3.176888       3.028923       0.268126      31.232214 0.35741396E+03  0.80332201E+04                                 8.981603                            6.524455      -0.090682       1.998301                    0.999399      25.120616      71.538472       0.610154       0.446630      -1.041564      -0.051060       0.031478       0.022050       0.063908      -0.041066      -0.019384       0.003387       0.044422      -0.015003      -0.045519      -0.009361       0.054880             11.564243      16.476897      -6.568011      -3.297578       9.578114       0.176961       8.637718          -0.000001
          149              C      11.962653       3.551150       1.781384      -0.208103      34.109599 0.44975934E+03  0.10661130E+05                                 9.120477                            7.065239       0.126845       2.008381                    0.999371      30.052595      86.678155       0.620838       0.416203      -1.064619       0.027309      -0.005676      -0.020823       0.034808      -0.013310       0.001572      -0.022586      -0.029053      -0.036227      -0.025178      -0.010534       0.035712             10.771600      14.593615      -4.938455      -4.057315       8.311361       0.550835       9.409824           0.000020
          150              C      13.047214       2.900839       1.242171      -0.084847      31.774718 0.41085629E+03  0.95377308E+04                                 8.768816                            6.802899      -0.011550       1.969337                    0.999680      28.960756      83.132082       0.624628       0.422405      -1.058847      -0.014398       0.004088       0.020963       0.025758       0.016352      -0.005804      -0.012832      -0.023630       0.051821      -0.028822       0.000054       0.028767             10.310116      13.224519      -5.190569      -3.267610       9.122916       0.706650       8.582913          -0.000016
          151              C      15.545586       9.292104      14.679222      -0.062416      39.239554 0.45674049E+03  0.10792823E+05                                10.035204                            7.080289       0.044215       2.013903                    0.999410      27.757425      78.132425       0.629763       0.411589      -1.075064       0.041439       0.011084      -0.014557       0.045298       0.012796      -0.008902       0.016195      -0.008806       0.022933      -0.026048       0.005305       0.020743             13.306296      16.638612       5.905417      -7.432854      11.491253      -2.391670      11.789024           0.000380
          152              C      16.122465       8.613600      13.602138      -0.083097      31.899865 0.41036496E+03  0.95233742E+04                                 8.789737                            6.800001      -0.007604       1.970646                    0.999689      28.949455      83.083880       0.624607       0.422551      -1.058767       0.013367       0.021760      -0.003128       0.025729       0.007066       0.015786       0.013865      -0.037949       0.005328      -0.028182      -0.001974       0.030156             10.341132      13.134001       3.011744      -5.342474       8.438936      -0.542458       9.450458          -0.000802
          153              C      17.201188       9.126041      12.939445      -0.207068      33.807378 0.44291258E+03  0.10461066E+05                                 9.062426                            7.010272       0.126554       2.009847                    0.999407      29.947076      86.283477       0.623254       0.416086      -1.064447      -0.026993      -0.019630       0.004927       0.033738      -0.001585      -0.011656       0.022734       0.002178       0.054223      -0.024092      -0.009543       0.033635             10.688295      14.320172       3.841598      -5.028043       9.261487      -0.469425       8.483225          -0.000434
          154              C      17.729710      10.365628      13.299480       0.270324      31.258262 0.35530811E+03  0.79746573E+04                                 8.992229                            6.506365      -0.086791       1.999985                    0.999430      25.067915      71.354454       0.610796       0.446789      -1.041398       0.048920       0.020701      -0.031989       0.062008       0.018814      -0.041800      -0.003789       0.033834      -0.054987      -0.044694      -0.011646       0.056340             11.644802      16.396319       3.207409      -6.786679       8.607846      -0.140636       9.930242           0.000142
          155              C      17.157834      11.045992      14.368847      -0.209264      36.129038 0.47420012E+03  0.11448179E+05                                 9.647035                            7.348026      -0.090435       1.942619                    0.997802      30.711394      90.888725       0.594183       0.426983      -1.052474      -0.028056      -0.007242       0.030098       0.041779       0.013125       0.007718       0.005987      -0.025190      -0.000793      -0.019373      -0.002350       0.021723             11.795985      15.028227       3.056182      -5.775789       9.754140       0.646846      10.605588           0.000531
          156              C      16.085779      10.525495      15.045297      -0.084891      32.669460 0.41998575E+03  0.98478191E+04                                 9.062502                            6.950299      -0.018126       1.972677                    0.999425      29.326975      85.865230       0.605615       0.431324      -1.048577       0.029623      -0.010043      -0.007050       0.032064      -0.012773       0.009084       0.009278      -0.013365       0.060687      -0.027842       0.003825       0.024017             10.929314      13.295830       4.377549      -4.552308      10.623236      -0.674892       8.868876           0.001008
          157              C      14.373496       8.731021      15.394594       0.591581      23.091405 0.25883304E+03  0.54145405E+04                                 7.633210                            5.752586      -0.009252       2.052240                    0.999712      22.593479      63.902583       0.610698       0.479444      -1.014208      -0.044071      -0.025181       0.034625       0.061443      -0.065246       0.068522      -0.023076      -0.023636      -0.002377      -0.088507      -0.016981       0.105489              9.636505      11.230934       4.046297      -4.734205       8.303318      -2.158191       9.375264          -0.000413
          158              C       6.018830       6.599773       1.295186       0.586797      23.191645 0.26385816E+03  0.55431468E+04                                 7.649797                            5.806074      -0.009565       2.051178                    0.999688      22.682023      64.171602       0.608547       0.479100      -1.014959      -0.044152       0.029511      -0.028382       0.060215       0.062366      -0.073398      -0.019925      -0.001573       0.049733      -0.089803      -0.017003       0.106806              9.605969      11.095129      -4.386506       4.281519       9.110306      -2.196177       8.612473           0.000594
          159              C       7.204259       5.912284       1.902179      -0.059064      38.704503 0.45691660E+03  0.10800843E+05                                 9.951724                            7.088178       0.034780       2.010625                    0.999403      27.790176      78.305302       0.628379       0.412348      -1.074288       0.041098      -0.013852       0.011484       0.044864      -0.006712       0.014158       0.013466      -0.016860      -0.001575      -0.024695       0.005966       0.018729             13.080896      16.262642      -6.700503       6.243219      10.932019      -2.306669      12.048027           0.000083
          160              C       7.722778       6.313500       3.131934      -0.088091      32.649388 0.42181951E+03  0.98955280E+04                                 9.034899                            6.954414      -0.009949       1.974180                    0.999478      29.362878      85.818810       0.607251       0.429958      -1.050053       0.032960      -0.008105      -0.009962       0.035373       0.006048      -0.010242       0.011430      -0.040757      -0.010749      -0.026188      -0.000422       0.026610             10.818537      12.985519      -4.193614       4.431665       8.585843      -0.553797      10.884249           0.001019
          161              C       8.794833       5.645220       3.682556      -0.208684      36.044436 0.47803282E+03  0.11555299E+05                                 9.612630                            7.367325      -0.052653       1.953528                    0.997982      30.711457      90.724127       0.595099       0.425788      -1.054001      -0.029334       0.029907      -0.008137       0.042675       0.006270       0.016689       0.007894      -0.015321       0.046997      -0.023070      -0.003422       0.026492             11.671216      14.869594      -5.535146       3.166030      10.237169       0.561267       9.906884           0.000590
          162              C       9.393386       4.568597       3.028923       0.266778      31.252263 0.35770600E+03  0.80412857E+04                                 8.983960                            6.526066      -0.091093       1.998205                    0.999463      25.133737      71.578450       0.610238       0.446486      -1.041666       0.050411      -0.031548       0.022270       0.063502      -0.040587       0.019203      -0.003262       0.044120      -0.017229      -0.044710      -0.009877       0.054587             11.566290      16.478315      -6.568603       3.295441       9.580505      -0.174447       8.640049           0.000202
          163              C       8.878202       4.194335       1.781384      -0.206478      34.120587 0.44993143E+03  0.10666934E+05                                 9.126052                            7.069644       0.123274       2.007201                    0.999393      30.055677      86.712763       0.620201       0.416562      -1.064318      -0.026614       0.005326      -0.021104       0.034382      -0.013858      -0.000934       0.023519      -0.028632      -0.034615      -0.026232      -0.010009       0.036241             10.777219      14.601520      -4.939759       4.059941       8.314322      -0.550915       9.415816          -0.000494
          164              C       7.793642       4.844646       1.242171      -0.083983      31.696306 0.40967858E+03  0.95032960E+04                                 8.750778                            6.789864      -0.003958       1.972023                    0.999656      28.927489      82.997835       0.625698       0.421998      -1.059133       0.013364      -0.003258       0.020827       0.024960       0.015938       0.006380       0.013264      -0.022542       0.050949      -0.028017      -0.001002       0.029019             10.285012      13.186399      -5.170050       3.259214       9.098315      -0.699931       8.570323          -0.000782
          165              C      23.881933      13.944352      10.486309      -0.064219      39.298386 0.45756165E+03  0.10816598E+05                                10.042125                            7.084433       0.048898       2.015004                    0.999376      27.786814      78.219484       0.629902       0.411331      -1.075280       0.041709      -0.011479       0.014725       0.045697      -0.012782       0.008102       0.016175      -0.009215       0.022857      -0.025555       0.004679       0.020877             13.316850      16.653809      -5.911027       7.440961      11.498021      -2.395523      11.798721          -0.000377
          166              C      24.458806      14.622857      11.563394      -0.083452      31.923773 0.41077158E+03  0.95350984E+04                                 8.793083                            6.802596      -0.006910       1.970513                    0.999675      28.965873      83.138903       0.624599       0.422455      -1.058836       0.013236      -0.022378       0.002350       0.026105      -0.006746      -0.016153       0.013446      -0.038036       0.006449      -0.028585      -0.001185       0.029770             10.345194      13.139777      -3.013009       5.345465       8.441430      -0.543161       9.454375           0.000803
          167              C      25.537530      14.110415      12.226086      -0.206560      33.754126 0.44202058E+03  0.10434203E+05                                 9.050464                            7.000986       0.130960       2.011405                    0.999396      29.921000      86.169973       0.623996       0.415822      -1.064671      -0.026736       0.018913      -0.004827       0.033103       0.001508       0.012433       0.022192       0.002925       0.056739      -0.024225      -0.009788       0.034013             10.673393      14.296920      -3.833578       5.020787       9.249612      -0.466074       8.473647           0.000437
          168              C      26.066057      12.870828      11.866051       0.270255      31.253650 0.35525502E+03  0.79729931E+04                                 8.990136                            6.505019      -0.089431       1.999199                    0.999430      25.066690      71.343749       0.610994       0.446672      -1.041490       0.049015      -0.020453       0.031967       0.061989      -0.019053       0.041569      -0.004636       0.033484      -0.054314      -0.044211      -0.012139       0.056350             11.641585      16.391021      -3.207373       6.783602       8.606931      -0.140556       9.926802          -0.000142
          169              C      25.494187      12.190465      10.796684      -0.210294      36.210061 0.47553045E+03  0.11489419E+05                                 9.664872                            7.361352      -0.091619       1.941681                    0.997745      30.753117      91.076317       0.593223       0.427335      -1.052158      -0.027350       0.006265      -0.029887       0.040994      -0.012986      -0.007570       0.005799      -0.025116       0.000040      -0.019336      -0.002031       0.021367             11.818902      15.060417      -3.062441       5.788744       9.770806       0.646728      10.625482          -0.000530
          170              C      24.422132      12.710961      10.120235      -0.083449      32.618172 0.41916007E+03  0.98234949E+04                                 9.054860                            6.945063      -0.019305       1.972937                    0.999445      29.293793      85.742721       0.605642       0.431523      -1.048470       0.029896       0.010309       0.008012       0.032623       0.012374      -0.008664       0.008544      -0.011767       0.060419      -0.026797       0.003326       0.023471             10.919753      13.284630      -4.374488       4.547284      10.614292      -0.675347       8.860335          -0.001007
          171              C      22.709843      14.505435       9.770937       0.593947      23.056016 0.25835178E+03  0.54022389E+04                                 7.627772                            5.748754      -0.011604       2.051655                    0.999725      22.571626      63.838379       0.610628       0.479697      -1.014021      -0.043651       0.024848      -0.033841       0.060565       0.065420      -0.068610      -0.021113      -0.024299      -0.002566      -0.089586      -0.014888       0.104474              9.629167      11.222126      -4.041972       4.730142       8.296446      -2.155465       9.368929           0.000412
          172              C      14.355182       1.145713       7.093324       0.586312      23.184338 0.26375512E+03  0.55404081E+04                                 7.648206                            5.804697      -0.008042       2.051830                    0.999692      22.678465      64.156963       0.608661       0.479059      -1.014987      -0.044575      -0.029768       0.028631       0.060768      -0.062274       0.073642      -0.020216      -0.002195       0.050633      -0.089955      -0.017116       0.107072              9.604148      11.093168       4.385259      -4.280847       9.108392      -2.195561       8.610883          -0.000594
          173              C      15.540611       1.833202       6.486332      -0.058002      38.696571 0.45676769E+03  0.10796823E+05                                 9.952222                            7.088077       0.037853       2.011554                    0.999415      27.783894      78.294772       0.628221       0.412470      -1.074171       0.041232       0.012716      -0.011763       0.044723       0.006865      -0.014667       0.013529      -0.016580      -0.002621      -0.025219       0.006482       0.018737             13.082815      16.267419       6.702813      -6.245759      10.933272      -2.309538      12.047754          -0.000079
          174              C      16.059134       1.431986       5.256576      -0.088168      32.657976 0.42193368E+03  0.98988527E+04                                 9.037154                            6.956183      -0.010504       1.974017                    0.999490      29.366152      85.830511       0.607067       0.430060      -1.049993       0.031968       0.006677       0.009053       0.033890      -0.006006       0.010851       0.011654      -0.039958      -0.015817      -0.026329      -0.000609       0.026938             10.821964      12.991377       4.195188      -4.435085       8.587446      -0.556202      10.887069          -0.001016
          175              C      17.131188       2.100266       4.705954      -0.208589      36.077217 0.47854288E+03  0.11571661E+05                                 9.621946                            7.374142      -0.055775       1.952457                    0.998008      30.726638      90.809096       0.594426       0.426121      -1.053708      -0.029789      -0.030105       0.007150       0.042951      -0.006195      -0.016904       0.008045      -0.015255       0.045398      -0.023009      -0.003386       0.026394             11.683600      14.887513       5.542496      -3.169591      10.247783       0.560699       9.915505          -0.000589
          176              C      17.729735       3.176888       5.359587       0.267006      31.248404 0.35766398E+03  0.80399641E+04                                 8.982595                            6.525255      -0.087997       1.999027                    0.999410      25.131340      71.565843       0.610346       0.446428      -1.041719       0.050264       0.030748      -0.022152       0.062949       0.040648      -0.019251      -0.003569       0.043477      -0.016864      -0.044605      -0.009941       0.054547             11.564701      16.476214       6.568224      -3.294316       9.579736      -0.174349       8.638152          -0.000202
          177              C      17.214546       3.551150       6.607126      -0.207057      34.091263 0.44949362E+03  0.10653485E+05                                 9.118545                            7.064522       0.127883       2.008887                    0.999377      30.044008      86.653960       0.620676       0.416364      -1.064493      -0.026856      -0.005005       0.020784       0.034325       0.013955       0.000894       0.023109      -0.028668      -0.034615      -0.025963      -0.010026       0.035989             10.767207      14.585586       4.935602      -4.051718       8.309687      -0.547677       9.406349           0.000495
          178              C      16.129988       2.900839       7.146340      -0.082966      31.688402 0.40957216E+03  0.95002271E+04                                 8.752163                            6.791942      -0.008596       1.970895                    0.999656      28.915571      82.961503       0.625193       0.422366      -1.058900       0.013455       0.003538      -0.020820       0.025040      -0.016023      -0.006866       0.012742      -0.021893       0.051680      -0.028019      -0.000818       0.028837             10.286601      13.190585       5.173701      -3.257000       9.102304      -0.701252       8.566913           0.000785
          179              C      21.967917       9.292104      10.486309      -0.059603      39.267045 0.45689815E+03  0.10797528E+05                                10.040534                            7.081553       0.045867       2.013984                    0.999431      27.762131      78.150348       0.629698       0.411594      -1.075056      -0.039448       0.010785       0.013605       0.043100      -0.013858      -0.009489      -0.015692      -0.007597       0.020109      -0.026746       0.007054       0.019692             13.320536      16.659118      -5.914914      -7.447035      11.499216       2.398822      11.803275           0.000027
          180              C      21.391041       8.613600      11.563394      -0.082344      31.861705 0.40966605E+03  0.95030007E+04                                 8.781814                            6.792983      -0.008306       1.970709                    0.999693      28.930817      83.009303       0.625105       0.422398      -1.058874      -0.014128       0.022368       0.003326       0.026664      -0.006691       0.016771      -0.014127      -0.039784       0.008297      -0.029895      -0.001077       0.030972             10.333618      13.123704      -3.012135      -5.338428       8.434351       0.542064       9.442799          -0.000013
          181              C      20.312315       9.126041      12.226086      -0.208237      33.801977 0.44280128E+03  0.10456533E+05                                 9.056757                            7.005412       0.130133       2.010995                    0.999389      29.944199      86.233736       0.624076       0.415614      -1.064876       0.027133      -0.020397      -0.004538       0.034247       0.001935      -0.012143      -0.021846       0.002724       0.055499      -0.023540      -0.009941       0.033481             10.683359      14.313571      -3.841744      -5.026721       9.257164       0.470242       8.479343           0.000012
          182              C      19.783789      10.365628      11.866051       0.272846      31.209961 0.35460487E+03  0.79554446E+04                                 8.986490                            6.502210      -0.090430       1.999295                    0.999455      25.041228      71.278125       0.610629       0.447104      -1.041148      -0.048737       0.020414       0.031217       0.061372      -0.019139      -0.042040       0.003709       0.033726      -0.055216      -0.045051      -0.011587       0.056638             11.638466      16.388116      -3.209025      -6.782763       8.603380       0.143273       9.923901           0.000001
          183              C      20.355663      11.045992      10.796684      -0.211840      36.260628 0.47633103E+03  0.11513218E+05                                 9.673163                            7.367015      -0.096408       1.939938                    0.997817      30.774343      91.146864       0.593079       0.427273      -1.052231       0.027898      -0.006086      -0.030687       0.041917      -0.013071       0.007425      -0.005835      -0.023826       0.000093      -0.018859      -0.002198       0.021057             11.831722      15.083988      -3.067214      -5.801183       9.773712      -0.642063      10.637465           0.000033
          184              C      21.427719      10.525495      10.120235      -0.084071      32.596559 0.41871197E+03  0.98098867E+04                                 9.046051                            6.936779      -0.012495       1.974869                    0.999461      29.290535      85.705838       0.606633       0.430955      -1.048867      -0.030399      -0.009611       0.007801       0.032822       0.013325       0.008847      -0.009358      -0.012482       0.060518      -0.028054       0.004164       0.023890             10.911068      13.274717      -4.368185      -4.548201      10.601745       0.673872       8.856741          -0.000001
          185              C      23.140009       8.731021       9.770937       0.587383      23.201053 0.26008895E+03  0.54467322E+04                                 7.654568                            5.764196      -0.011028       2.050753                    0.999758      22.642219      64.049576       0.610527       0.479057      -1.014537       0.043622      -0.025584      -0.033711       0.060777       0.064502       0.067629       0.024040      -0.020435      -0.006198      -0.086129      -0.019034       0.105162              9.672932      11.276884      -4.069363      -4.764310       8.329610       2.174937       9.412302          -0.000001
          186              C      23.158357       6.599773       7.093324       0.582634      23.290414 0.26499975E+03  0.55726816E+04                                 7.671115                            5.817886      -0.005297       2.051791                    0.999674      22.723384      64.303341       0.608094       0.478979      -1.015107       0.045026       0.029999       0.029408       0.061580      -0.060993      -0.072037       0.022532       0.001695       0.043739      -0.085806      -0.020778       0.106584              9.642346      11.140715       4.413909       4.307533       9.143476       2.213752       8.642848           0.000002
          187              C      21.972931       5.912284       6.486332      -0.054023      38.549594 0.45468663E+03  0.10733087E+05                                 9.920929                            7.066559       0.044499       2.014166                    0.999417      27.718719      78.004052       0.630026       0.411846      -1.074806      -0.039203      -0.012564      -0.010626       0.042516       0.008015       0.015138      -0.012453      -0.013424      -0.002109      -0.025215       0.008476       0.016738             13.043807      16.218047       6.684029       6.226031      10.902696       2.303148      12.010679          -0.000036
          188              C      21.454411       6.313500       5.256576      -0.088298      32.662851 0.42197273E+03  0.98999136E+04                                 9.038632                            6.956938      -0.012213       1.973509                    0.999472      29.365325      85.826340       0.606982       0.430114      -1.049969      -0.033190      -0.007676       0.008745       0.035171      -0.006682      -0.010608      -0.011816      -0.040773      -0.012524      -0.026758      -0.000350       0.027108             10.825759      12.998748       4.199980       4.437375       8.590702       0.558953      10.887827          -0.000005
          189              C      20.382358       5.645220       4.705954      -0.210119      36.133968 0.47956282E+03  0.11602260E+05                                 9.631274                            7.381912      -0.054821       1.952251                    0.997937      30.755611      90.911854       0.594136       0.426112      -1.053736       0.029360       0.029794       0.007684       0.042530      -0.006351       0.016399      -0.007902      -0.016195       0.044029      -0.022964      -0.002777       0.025741             11.696030      14.909733       5.553006       3.173135      10.259510      -0.556891       9.918848          -0.000042
          190              C      19.783809       4.568597       5.359587       0.268577      31.219951 0.35722778E+03  0.80283952E+04                                 8.980915                            6.523738      -0.091716       1.998011                    0.999430      25.115992      71.534250       0.610019       0.446765      -1.041433      -0.050661      -0.031046      -0.021266       0.063108       0.040436       0.019912       0.003498       0.044289      -0.016654      -0.044767      -0.010085       0.054852             11.563899      16.477282       6.568311       3.298465       9.577620       0.178252       8.636796           0.000002
          191              C      20.298995       4.194335       6.607126      -0.207516      34.111671 0.44979993E+03  0.10662952E+05                                 9.124326                            7.068502       0.122028       2.007108                    0.999388      30.049337      86.688696       0.620271       0.416550      -1.064335       0.027228       0.005639       0.021497       0.035147       0.013937      -0.001186      -0.023290      -0.027984      -0.035179      -0.026064      -0.009935       0.035999             10.776242      14.600432       4.940175       4.060287       8.314068       0.551966       9.414226          -0.000019
          192              C      21.383552       4.844646       7.146340      -0.084845      31.768172 0.41078877E+03  0.95357546E+04                                 8.767230                            6.801993      -0.010455       1.969701                    0.999694      28.957770      83.121244       0.624719       0.422362      -1.058876      -0.014380      -0.004127      -0.020742       0.025574      -0.016605       0.006106      -0.012783      -0.022851       0.053158      -0.029023      -0.000004       0.029027             10.307951      13.221187       5.188748       3.267139       9.120852       0.706540       8.581814           0.000018
          193              N       6.252250       3.227699       4.194255      -0.399710      44.371646 0.49448662E+03  0.11955465E+05                                10.869910                            7.359556      -0.609384       1.832524                    0.995175      29.415397      84.591850       0.616757       0.410752      -1.072334       0.000122      -0.082435       0.000118       0.082436      -0.000064       0.091184      -0.000217      -0.060485      -0.103700      -0.115584       0.047524       0.068060             15.196262      24.921835       0.003233      10.253621       8.961154       0.001726      11.705798           0.000141
          194              N      14.588598       4.517787       4.194255      -0.399795      44.345696 0.49419537E+03  0.11945859E+05                                10.863499                            7.355659      -0.604316       1.834090                    0.995252      29.405268      84.535037       0.617180       0.410559      -1.072532       0.000499       0.082432      -0.000536       0.082435       0.000091      -0.090609      -0.000244      -0.060172      -0.105665      -0.115168       0.047694       0.067474             15.186936      24.905287      -0.002812     -10.246800       8.956583       0.001512      11.698938          -0.000142
          195              N      27.093096      12.263272      12.582766      -0.399710      44.371645 0.49448661E+03  0.11955465E+05                                10.869910                            7.359556      -0.609384       1.832524                    0.995175      29.415397      84.591853       0.616757       0.410752      -1.072334      -0.000122       0.082435      -0.000118       0.082436      -0.000064       0.091184      -0.000216      -0.060485      -0.103700      -0.115584       0.047524       0.068060             15.196263      24.921836       0.003236      10.253621       8.961153       0.001727      11.705799          -0.000141
          196              N      18.756748      10.973184      12.582766      -0.399795      44.345698 0.49419540E+03  0.11945860E+05                                10.863499                            7.355659      -0.604316       1.834090                    0.995252      29.405269      84.535040       0.617180       0.410559      -1.072532      -0.000499      -0.082432       0.000536       0.082435       0.000091      -0.090609      -0.000244      -0.060172      -0.105665      -0.115168       0.047694       0.067474             15.186937      24.905288      -0.002819     -10.246802       8.956581       0.001514      11.698941           0.000142
          197              N      22.924921      11.618228      13.130368      -0.394714      43.441319 0.48847389E+03  0.11778919E+05                                10.719712                            7.321051      -0.617396       1.831087                    0.995211      29.340267      84.378791       0.617313       0.411469      -1.071422       0.000590      -0.000570       0.082048       0.082052      -0.089870      -0.000266      -0.000351       0.026127       0.140594      -0.114248       0.046866       0.067382             14.798178      24.381019      -9.508513      -0.002254      10.920934       0.001322       9.092580          -0.000180
          198              N      14.588573      11.618228      12.035164      -0.394560      43.424894 0.48821784E+03  0.11770970E+05                                10.716794                            7.318611      -0.616724       1.831382                    0.995247      29.331140      84.340791       0.617494       0.411410      -1.071481       0.000233       0.000481      -0.082169       0.082170       0.089989      -0.000420      -0.000503       0.025966       0.141283      -0.114468       0.047074       0.067394             14.795050      24.375778       9.507719       0.003863      10.919405       0.002026       9.089967           0.000179
          199              N      10.420425       3.872743       3.646653      -0.394714      43.441315 0.48847386E+03  0.11778917E+05                                10.719711                            7.321051      -0.617396       1.831087                    0.995211      29.340266      84.378787       0.617313       0.411469      -1.071422      -0.000590       0.000570      -0.082048       0.082052      -0.089870      -0.000266      -0.000351       0.026127       0.140594      -0.114248       0.046866       0.067382             14.798177      24.381019      -9.508513      -0.002257      10.920935       0.001324       9.092579           0.000180
          200              N      18.756773       3.872743       4.741857      -0.394560      43.424890 0.48821776E+03  0.11770968E+05                                10.716794                            7.318611      -0.616724       1.831382                    0.995247      29.331138      84.340785       0.617494       0.411410      -1.071481      -0.000233      -0.000481       0.082169       0.082170       0.089989      -0.000420      -0.000503       0.025966       0.141283      -0.114468       0.047074       0.067394             14.795050      24.375779       9.507720       0.003865      10.919407       0.002027       9.089965          -0.000179
          201              O      18.008133      13.790992      16.493825      -0.544055      34.159473 0.53165564E+03  0.12769870E+05                                 8.466388                            7.162137       0.315873       2.140910                    0.998489      27.871377      73.697345       0.704797       0.361815      -1.134562       0.012185       0.007550      -0.015903       0.021410       0.054624      -0.005910       0.010151       0.049210       0.087801      -0.075853       0.030557       0.045296              9.964761      10.490792      -1.734601      -4.689279       7.880829       2.603726      11.522661          -0.000045
          202              O       9.671801      15.435822       1.857552      -0.530599      32.045178 0.49496532E+03  0.11676805E+05                                 8.079352                            6.883795       0.398326       2.171758                    0.998994      27.463876      71.946870       0.723177       0.359015      -1.136880       0.007792       0.018134      -0.009298       0.021818       0.017528      -0.045563       0.017915      -0.011509      -0.098738      -0.068272       0.026791       0.041481              9.408298      10.016842       4.157113       1.977435      10.293898       2.382399       7.914154          -0.000042
          203              O       1.475530       1.592782       0.351982      -0.538763      33.705188 0.52497525E+03  0.12563980E+05                                 8.381019                            7.110746       0.359084       2.158835                    0.998378      27.650061      72.873489       0.708590       0.361179      -1.135570       0.009319      -0.008113       0.018599       0.022329      -0.054785       0.004174       0.007258       0.024699       0.099663      -0.073413       0.033593       0.039820              9.839899       9.785635       1.406742       4.722639       7.686989       2.141866      12.047072           0.000044
          204              O      18.123174      15.422501      14.959399      -0.520102      31.034891 0.48409429E+03  0.11351118E+05                                 7.889819                            6.801412       0.457182       2.196622                    0.998874      27.189718      70.890030       0.728950       0.358343      -1.138013       0.003885      -0.017900       0.006849       0.019556      -0.014053       0.046154       0.011953      -0.029007      -0.074923      -0.064626       0.028272       0.036354              9.086950       8.891914      -3.920006      -1.545857      10.698679       2.050270       7.670257           0.000046
          205              O      27.841700       9.445465      16.493825      -0.549818      34.324946 0.53516362E+03  0.12876561E+05                                 8.497313                            7.189367       0.314571       2.138753                    0.998469      27.964691      74.032649       0.702857       0.362181      -1.134162      -0.014915      -0.006222      -0.017473       0.023801       0.054979       0.004608      -0.010401       0.044540       0.087755      -0.075146       0.030183       0.044963             10.000955      10.528712      -1.733495       4.701613       7.907868      -2.614018      11.566284          -0.053703
          206              O      19.505374       7.800633       1.857552      -0.537105      32.243802 0.49904136E+03  0.11798623E+05                                 8.117171                            6.916385       0.390271       2.167304                    0.998954      27.570818      72.335656       0.720706       0.359462      -1.136382      -0.010476      -0.018682      -0.007062       0.022553       0.016140       0.045808      -0.017969      -0.011905      -0.092398      -0.067156       0.026781       0.040374              9.452693      10.064183       4.173885      -1.980572      10.343504      -2.395161       7.950393          -0.058244
          207              O      19.365329       6.152703       0.351982      -0.544974      33.863795 0.52842186E+03  0.12667831E+05                                 8.409157                            7.136578       0.361584       2.157742                    0.998431      27.741206      73.187870       0.706894       0.361435      -1.135310      -0.012271       0.005849       0.019627       0.023875      -0.054563      -0.003288      -0.007883       0.022563       0.098960      -0.072844       0.032719       0.040125              9.871094       9.815068       1.404924      -4.729947       7.713554      -2.148524      12.084659           0.052188
          208              O      27.726664       7.813956      14.959399      -0.525989      31.148975 0.48658069E+03  0.11424763E+05                                 7.911519                            6.821512       0.456456       2.194990                    0.998885      27.262772      71.142946       0.727405       0.358623      -1.137720      -0.007241       0.019475       0.005089       0.021391      -0.012759      -0.046743      -0.011961      -0.030098      -0.068306      -0.064241       0.028830       0.035411              9.110502       8.914912      -3.925904       1.542986      10.727548      -2.054179       7.689047           0.058421
          209              O      19.505353      13.790991       8.671707      -0.549835      34.321215 0.53510513E+03  0.12874834E+05                                 8.496834                            7.188994       0.312751       2.138217                    0.998473      27.964934      74.032977       0.702870       0.362183      -1.134158      -0.015344       0.005940       0.018145       0.024494      -0.055034      -0.004511      -0.010312       0.045099       0.088019      -0.075317       0.030240       0.045077             10.000189      10.527764       1.732455      -4.701012       7.907220      -2.613048      11.565584           0.053734
          210              O      19.505352      15.435823       6.530959      -0.537637      32.244246 0.49904707E+03  0.11798690E+05                                 8.117122                            6.916256       0.391214       2.167671                    0.998999      27.570576      72.332755       0.720746       0.359445      -1.136406      -0.009969       0.018084       0.007420       0.021942      -0.016090      -0.045912      -0.017665      -0.011859      -0.091878      -0.067019       0.026521       0.040498              9.452873      10.064974      -4.174138       1.980998      10.343087      -2.394984       7.950557           0.058146
          211              O      11.028976       1.592782       8.036529      -0.546345      33.914205 0.52936319E+03  0.12696280E+05                                 8.418034                            7.143221       0.354284       2.155447                    0.998461      27.762077      73.264337       0.706509       0.361465      -1.135266      -0.012484      -0.005707      -0.019325       0.023704       0.054786       0.002587      -0.007567       0.021535       0.096388      -0.072436       0.031693       0.040743              9.882967       9.826459      -1.407558       4.736847       7.722563      -2.152931      12.099878          -0.052070
          212              O      19.390306      15.422501      10.206133      -0.526097      31.188019 0.48732199E+03  0.11447095E+05                                 7.920149                            6.828263       0.457882       2.195272                    0.998878      27.275135      71.202126       0.726760       0.358786      -1.137533      -0.007277      -0.019266      -0.005271       0.021258       0.012718       0.046743      -0.011947      -0.030245      -0.067459      -0.064152       0.028809       0.035343              9.121628       8.925784       3.931582      -1.546261      10.740373      -2.058462       7.698727          -0.058361
          213              O       9.671803       9.445465       8.671707      -0.543218      34.126143 0.53101801E+03  0.12750542E+05                                 8.460482                            7.157428       0.319816       2.142325                    0.998503      27.858382      73.647881       0.705100       0.361773      -1.134612       0.012743      -0.007573       0.016603       0.022258      -0.054774       0.006195       0.010216       0.049226       0.088833      -0.076203       0.030950       0.045253              9.957420      10.483176       1.732332       4.685684       7.874256       2.600680      11.514829          -0.000069
          214              O       9.671809       7.800633       6.530959      -0.530701      32.042414 0.49489623E+03  0.11674742E+05                                 8.078982                            6.883347       0.395493       2.170914                    0.998960      27.462991      71.942685       0.723197       0.359018      -1.136880       0.007544      -0.017618       0.009861       0.021553      -0.017110       0.045810       0.017922      -0.010865      -0.096023      -0.067868       0.026460       0.041408              9.408064      10.017400      -4.157192      -1.977264      10.293115       2.382215       7.913677          -0.000079
          215              O       9.811861       6.152704       8.036529      -0.538560      33.720103 0.52523837E+03  0.12571902E+05                                 8.383597                            7.112566       0.411414       2.175524                    0.998612      27.656654      72.896522       0.708491       0.361183      -1.135562       0.009565       0.008046      -0.019006       0.022747       0.054808      -0.004143       0.007526       0.024562       0.098522      -0.073263       0.033188       0.040074              9.843646       9.789442      -1.407811      -4.725052       7.689107       2.143588      12.052388           0.000068
          216              O       9.786845       7.813956      10.206133      -0.519771      31.044856 0.48426962E+03  0.11356645E+05                                 7.892936                            6.803754       0.459971       2.197452                    0.998843      27.189968      70.903004       0.728622       0.358460      -1.137881       0.004586       0.018368      -0.006744       0.020098       0.014565      -0.046270       0.012074      -0.029516      -0.076028      -0.065119       0.028324       0.036795              9.091203       8.896328       3.922521       1.547009      10.703516       2.052327       7.673765           0.000080
          217              O      15.337213       1.699979       0.283196      -0.544055      34.159511 0.53165648E+03  0.12769895E+05                                 8.466395                            7.162144       0.315873       2.140910                    0.998489      27.871393      73.697410       0.704796       0.361815      -1.134562      -0.012186      -0.007549       0.015904       0.021411       0.054624      -0.005910       0.010151       0.049210       0.087801      -0.075853       0.030556       0.045297              9.964769      10.490799      -1.734602      -4.689280       7.880838       2.603729      11.522669           0.000048
          218              O      23.673545       0.055149      14.919469      -0.530599      32.045239 0.49496656E+03  0.11676843E+05                                 8.079364                            6.883806       0.398326       2.171758                    0.998994      27.463898      71.946965       0.723176       0.359015      -1.136880      -0.007793      -0.018134       0.009297       0.021818       0.017528      -0.045563       0.017915      -0.011509      -0.098738      -0.068272       0.026791       0.041481              9.408312      10.016857       4.157119       1.977438      10.293912       2.382404       7.914168           0.000046
          219              O      31.869816      13.898189      16.425039      -0.538763      33.705208 0.52497551E+03  0.12563988E+05                                 8.381027                            7.110751       0.359085       2.158836                    0.998378      27.650047      72.873479       0.708589       0.361180      -1.135570      -0.009318       0.008113      -0.018599       0.022328      -0.054785       0.004174       0.007258       0.024700       0.099663      -0.073412       0.033593       0.039820              9.839910       9.785646       1.406746       4.722647       7.686996       2.141870      12.047088          -0.000042
          220              O      15.222172       0.068470       1.817622      -0.520102      31.034914 0.48409463E+03  0.11351129E+05                                 7.889828                            6.801417       0.457182       2.196622                    0.998874      27.189705      70.890023       0.728949       0.358344      -1.138013      -0.003885       0.017900      -0.006850       0.019555      -0.014053       0.046154       0.011953      -0.029007      -0.074923      -0.064626       0.028271       0.036354              9.086961       8.891924      -3.920013      -1.545862      10.698694       2.050275       7.670266          -0.000042
          221              O       5.503646       6.045506       0.283196      -0.549819      34.324833 0.53516166E+03  0.12876500E+05                                 8.497285                            7.189347       0.314569       2.138752                    0.998469      27.964684      74.032551       0.702859       0.362181      -1.134163       0.014914       0.006222       0.017473       0.023800       0.054979       0.004608      -0.010402       0.044541       0.087755      -0.075146       0.030183       0.044963             10.000917      10.528673      -1.733481       4.701592       7.907837      -2.613998      11.566241           0.053707
          222              O      13.839972       7.690338      14.919469      -0.537107      32.243593 0.49903761E+03  0.11798509E+05                                 8.117120                            6.916346       0.390268       2.167303                    0.998954      27.570801      72.335456       0.720711       0.359461      -1.136383       0.010475       0.018682       0.007063       0.022553       0.016140       0.045808      -0.017969      -0.011905      -0.092399      -0.067156       0.026782       0.040374              9.452626      10.064107       4.173850      -1.980545      10.343437      -2.395131       7.950333           0.058249
          223              O      13.980017       9.338268      16.425039      -0.544973      33.863827 0.52842230E+03  0.12667844E+05                                 8.409165                            7.136583       0.361586       2.157743                    0.998431      27.741206      73.187887       0.706893       0.361435      -1.135310       0.012272      -0.005849      -0.019627       0.023875      -0.054563      -0.003288      -0.007882       0.022563       0.098959      -0.072844       0.032719       0.040125              9.871107       9.815084       1.404930      -4.729957       7.713563      -2.148533      12.084674          -0.052184
          224              O       5.618682       7.677015       1.817622      -0.525987      31.149048 0.48658197E+03  0.11424802E+05                                 7.911537                            6.821525       0.456457       2.194991                    0.998885      27.262777      71.143010       0.727403       0.358623      -1.137719       0.007242      -0.019475      -0.005088       0.021392      -0.012759      -0.046742      -0.011960      -0.030098      -0.068305      -0.064241       0.028830       0.035411              9.110527       8.914940      -3.925919       1.542995      10.727574      -2.054190       7.689067          -0.058416
          225              O      13.839993       1.699980       8.105314      -0.549835      34.321164 0.53510427E+03  0.12874807E+05                                 8.496821                            7.188985       0.312749       2.138216                    0.998473      27.964934      74.032942       0.702871       0.362183      -1.134158       0.015344      -0.005940      -0.018146       0.024494      -0.055034      -0.004511      -0.010312       0.045099       0.088019      -0.075317       0.030240       0.045077             10.000172      10.527746       1.732448      -4.701001       7.907206      -2.613039      11.565563          -0.053728
          226              O      13.839994       0.055148      10.246062      -0.537637      32.244156 0.49904549E+03  0.11798641E+05                                 8.117100                            6.916239       0.391211       2.167670                    0.998999      27.570572      72.332678       0.720747       0.359444      -1.136406       0.009969      -0.018084      -0.007420       0.021942      -0.016090      -0.045912      -0.017665      -0.011859      -0.091878      -0.067019       0.026521       0.040498              9.452843      10.064942      -4.174122       1.980987      10.343056      -2.394971       7.950531          -0.058140
          227              O      22.316370      13.898189       8.740492      -0.546345      33.914203 0.52936304E+03  0.12696275E+05                                 8.418034                            7.143219       0.354286       2.155448                    0.998461      27.762074      73.264323       0.706509       0.361464      -1.135266       0.012484       0.005707       0.019325       0.023704       0.054786       0.002587      -0.007567       0.021535       0.096389      -0.072436       0.031693       0.040743              9.882968       9.826462      -1.407559       4.736850       7.722562      -2.152933      12.099879           0.052075
          228              O      13.955040       0.068470       6.570888      -0.526097      31.188020 0.48732194E+03  0.11447093E+05                                 7.920149                            6.828262       0.457883       2.195272                    0.998878      27.275130      71.202112       0.726760       0.358786      -1.137533       0.007277       0.019266       0.005271       0.021258       0.012718       0.046743      -0.011947      -0.030245      -0.067459      -0.064152       0.028809       0.035342              9.121630       8.925787       3.931584      -1.546263      10.740375      -2.058463       7.698728           0.058367
          229              O      23.673543       6.045506       8.105314      -0.543217      34.126143 0.53101798E+03  0.12750542E+05                                 8.460486                            7.157431       0.319816       2.142325                    0.998503      27.858366      73.647858       0.705099       0.361773      -1.134611      -0.012743       0.007574      -0.016603       0.022257      -0.054773       0.006195       0.010217       0.049226       0.088831      -0.076202       0.030950       0.045252              9.957425      10.483181       1.732333       4.685688       7.874260       2.600681      11.514835           0.000069
          230              O      23.673537       7.690338      10.246062      -0.530700      32.042417 0.49489624E+03  0.11674743E+05                                 8.078986                            6.883350       0.395494       2.170914                    0.998960      27.462975      71.942662       0.723196       0.359018      -1.136880      -0.007544       0.017618      -0.009861       0.021553      -0.017110       0.045809       0.017923      -0.010864      -0.096022      -0.067867       0.026459       0.041408              9.408070      10.017404      -4.157195      -1.977267      10.293121       2.382219       7.913683           0.000080
          231              O      23.533485       9.338267       8.740492      -0.538560      33.720143 0.52523917E+03  0.12571925E+05                                 8.383603                            7.112571       0.411414       2.175524                    0.998612      27.656673      72.896584       0.708491       0.361183      -1.135562      -0.009565      -0.008046       0.019006       0.022747       0.054809      -0.004142       0.007526       0.024561       0.098523      -0.073264       0.033188       0.040075              9.843652       9.789447      -1.407813      -4.725055       7.689113       2.143591      12.052397          -0.000067
          232              O      23.558501       7.677015       6.570888      -0.519771      31.044948 0.48427140E+03  0.11356698E+05                                 7.892955                            6.803769       0.459971       2.197452                    0.998843      27.189995      70.903128       0.728620       0.358461      -1.137881      -0.004587      -0.018368       0.006744       0.020098       0.014564      -0.046271       0.012073      -0.029516      -0.076028      -0.065120       0.028325       0.036795              9.091227       8.896352       3.922533       1.547017      10.703542       2.052336       7.673785          -0.000079

******************************************************
Auxiliary information for the entire system
The total spin magnetic moment of the unit cell is   0.000268
The total net atomic charge of the unit cell is   0.000004
Accuracy of reproducing the electrostatic potential in the unit cell:
  The inner radius (bohr) =    5.0000
  The outer radius (bohr) =   12.0000
  Valid grid points have density less than (e/(bohr^3)) =    0.0001
  The number of valid grid points were=       415498
  The rms potential error without charges in kcal/mol is=      3.42901
  The rms potential error with partial charges in kcal/mol is=      0.79700
  The RRMSE value at monopole order=      0.23243
  The rms potential error with partial charges and cloud penetration in kcal/mol is=      0.80933
  The RRMSE value at monopole order with cloud penetration is=      0.23603
  The rms potential error with partial charges and atomic dipoles in kcal/mol is=      0.24128
  The RRMSE value at dipole order=      0.07037
  The rms potential error with partial charges, atomic dipoles and cloud penetration in kcal/mol is=      0.23113
  The RRMSE value at dipole order with cloud penetration=      0.06740

******************************************************
The electron densities and ab initio electrostatic potential were computed in VASP using the PBE functional and
projector augmented wave method. See the main text of the journal article for a description of computational details.
The atomic charges, dipoles, and quadrupoles were computed with the DDEC6 method as described in
(a) T. A. Manz and N. Gabaldon Limas, RSC Adv. 6 (2016) 47771-47801 DOI: 10.1039/c6ra04656h
(b) N. Gabaldon Limas and T. A. Manz, RSC Adv. 8 (2018) 2678-2707 DOI: 10.1039/c7ra11829e.
For each atom in the material, the electron cloud parameters were fit to the spherically averaged atom-in-material
electron density using radial positions for which this density was between 10^-4 and 10^-2 electrons per cubic bohr.
The polarizabilities, dispersion coefficients, and quantum Drude oscillator (QDO) parameters were fit using the MCLF method.
The magnetic structure of the system was optimized in VASP from the default ferromagnetic initial guess using spin polarization.
The atomic spin moments (ASMs) were computed on this optimized magnetic structure using the DDEC6 partition as inputs
to the method of T. A. Manz and D. S. Sholl, J. Chem. Theory Comput. 7 (2011) 4146-4164 DOI: 10.1021/ct200539n.
The RMSE and RRMSE were computed using a uniform grid with Ewald summation.
