# Supplementary material for: A collection of forcefield precursors for metal–organic frameworks
Source: RSC Adv. 2019 Nov 13;9(63):36492–507. doi: 10.1039/c9ra07327b (PMC9075174; doi:10.1039/c9ra07327b)
Supplement: RA-009-C9RA07327B-s6291 [file RA-009-C9RA07327B-s6291.xyz]

  212
jmolscript: load "" {1 1 1} spacegroup "x,y,z" unitcell [{     14.268000     0.000000     0.000000 }, {      0.000000    15.721000     0.000000 }, {      0.000000     0.000000    16.017000 }]
Cd     1.786068     0.303573     8.707482     0.925701
Cd     5.623875    14.696777     8.663115     0.942512
Cd     5.347932     8.164073     7.309518     0.925701
Cd     1.510125     6.836277     7.353885     0.942511
Cd    12.481932    15.417427     0.698982     0.925701
Cd     8.644125     1.024223     0.654615     0.942512
Cd     8.920068     7.556927    15.318018     0.925701
Cd    12.757875     8.884723    15.362385     0.942511
Cd    12.481932    15.417427     7.309518     0.925701
Cd     8.644125     1.024223     7.353885     0.942512
Cd     8.920068     7.556927     8.707482     0.925701
Cd    12.757875     8.884723     8.663115     0.942512
Cd     1.786068     0.303573    15.318018     0.925701
Cd     5.623875    14.696777    15.362385     0.942512
Cd     5.347932     8.164073     0.698982     0.925701
Cd     1.510125     6.836277     0.654615     0.942512
Cd    10.507241     0.579319    12.012750     1.163813
Cd    10.894759     8.439819     4.004250     1.163814
Cd     3.760759    15.141681     4.004250     1.163813
Cd     3.373241     7.281181    12.012750     1.163813
H      0.383809     3.505783     8.269577     0.095864
H      6.750191    11.366283     7.747423     0.095864
H     13.884191    12.215217     0.261077     0.095864
H      7.517809     4.354717    15.755923     0.095865
H     13.884191    12.215217     7.747423     0.095864
H      7.517809     4.354717     8.269577     0.095865
H      0.383809     3.505783    15.755923     0.095865
H      6.750191    11.366283     0.261077     0.095864
H      4.628539    13.920945    12.012750     0.090524
H      2.927794     0.295555    12.012750     0.082014
H      2.505461     6.060445     4.004250     0.090524
H      4.206206     8.156055     4.004250     0.082014
H      9.639461     1.800055     4.004250     0.090524
H     11.340206    15.425445     4.004250     0.082014
H     11.762539     9.660554    12.012750     0.090524
H     10.061794     7.564945    12.012750     0.082014
C      1.291254     3.524648     8.070966     0.201281
C      3.317310     2.886376     7.771448    -0.017823
C      3.230275     4.236809     7.467125    -0.017481
C      4.454470     1.955692     7.760236     0.545047
C      4.261852     5.219372     7.087522     0.551169
C      7.015576    15.661260    11.316011    -0.034493
C      7.867375     0.613119    10.290922     0.609873
C     -0.008561     0.341146    11.312807    -0.027217
C     13.202180     0.326997    10.262092     0.616423
C      5.842746    11.385148     7.946034     0.201281
C      3.816690    10.746876     8.245552    -0.017822
C      3.903725    12.097309     8.549875    -0.017481
C      2.679530     9.816192     8.256763     0.545045
C      2.872148    13.079872     8.929477     0.551170
C      0.118424     7.800760     4.700989    -0.034493
C     13.534625     8.473619     5.726077     0.609873
C      7.142561     8.201646     4.704193    -0.027217
C      8.199820     8.187497     5.754908     0.616422
C     12.976746    12.196352     0.062466     0.201282
C     10.950690    12.834624    15.779948    -0.017822
C     11.037725    11.484191    15.475625    -0.017481
C      9.813530    13.765308    15.768737     0.545047
C     10.006148    10.501628    15.096022     0.551168
C      7.252424     0.059740     3.307510    -0.034493
C      6.400625    15.107881     2.282422     0.609873
C      0.008561    15.379854     3.304307    -0.027217
C      1.065820    15.394003     2.253592     0.616423
C      8.425254     4.335852    15.954534     0.201281
C     10.451310     4.974124     0.237052    -0.017823
C     10.364275     3.623690     0.541375    -0.017481
C     11.588470     5.904808     0.248263     0.545047
C     11.395852     2.641128     0.920977     0.551169
C     14.149576     7.920240    12.709489    -0.034493
C      0.733375     7.247381    13.734577     0.609873
C      7.125439     7.519354    12.712693    -0.027217
C      6.068180     7.533503    13.763408     0.616423
C     12.976746    12.196352     7.946034     0.201282
C     10.950690    12.834624     8.245552    -0.017822
C     11.037725    11.484191     8.549875    -0.017481
C      9.813530    13.765308     8.256763     0.545046
C     10.006148    10.501628     8.929477     0.551169
C      7.252424     0.059740     4.700989    -0.034490
C      6.400625    15.107881     5.726077     0.609872
C      0.008561    15.379854     4.704193    -0.027217
C      1.065820    15.394003     5.754908     0.616423
C      8.425254     4.335852     8.070966     0.201281
C     10.451310     4.974124     7.771448    -0.017823
C     10.364275     3.623690     7.467125    -0.017481
C     11.588470     5.904808     7.760236     0.545047
C     11.395852     2.641128     7.087522     0.551168
C     14.149576     7.920240    11.316011    -0.034490
C      0.733375     7.247381    10.290922     0.609872
C      7.125439     7.519354    11.312807    -0.027217
C      6.068180     7.533503    10.262092     0.616423
C      1.291254     3.524648    15.954534     0.201281
C      3.317310     2.886376     0.237052    -0.017823
C      3.230275     4.236809     0.541375    -0.017481
C      4.454470     1.955692     0.248263     0.545046
C      4.261852     5.219372     0.920977     0.551170
C      7.015576    15.661260    12.709489    -0.034490
C      7.867375     0.613119    13.734577     0.609872
C     -0.008561     0.341146    12.712693    -0.027217
C     13.202180     0.326997    13.763408     0.616423
C      5.842746    11.385148     0.062466     0.201281
C      3.816690    10.746876    15.779948    -0.017822
C      3.903725    12.097309    15.475625    -0.017481
C      2.679530     9.816192    15.768737     0.545045
C      2.872148    13.079872    15.096022     0.551170
C      0.118424     7.800760     3.307510    -0.034490
C     13.534625     8.473619     2.282422     0.609872
C      7.142561     8.201646     3.304307    -0.027217
C      8.199820     8.187497     2.253592     0.616423
C      5.377609    14.472753    12.012750     0.174605
C      1.997520     0.322280    12.012750     0.180347
C      1.756391     6.612253     4.004250     0.174605
C      5.136480     8.182780     4.004250     0.180347
C      8.890391     1.248247     4.004250     0.174605
C     12.270480    15.398719     4.004250     0.180347
C     12.511609     9.108747    12.012750     0.174605
C      9.131520     7.538219    12.012750     0.180347
N      1.941875     4.636123     7.676948    -0.321045
N      2.078848     2.449332     8.144644    -0.321081
N      1.289827     0.342718    10.897967    -0.323643
N      5.958317    14.900364    10.888357    -0.322975
N      5.192125    12.496623     8.340052    -0.321045
N      5.055152    10.309832     7.872355    -0.321081
N      5.844173     8.203218     5.119033    -0.323643
N      1.175683     7.039864     5.128643    -0.322975
N     12.326125    11.084877    15.685448    -0.321045
N     12.189152    13.271668     0.136144    -0.321081
N     12.978173    15.378282     2.889467    -0.323643
N      8.309683     0.820636     2.879857    -0.322975
N      9.075875     3.224377     0.331552    -0.321045
N      9.212848     5.411168    15.880856    -0.321081
N      8.423827     7.517782    13.127533    -0.323643
N     13.092317     8.681136    13.137143    -0.322975
N     12.326125    11.084877     8.340052    -0.321045
N     12.189152    13.271668     7.872355    -0.321081
N     12.978173    15.378282     5.119033    -0.323643
N      8.309683     0.820636     5.128643    -0.322975
N      9.075875     3.224377     7.676948    -0.321045
N      9.212848     5.411168     8.144644    -0.321081
N      8.423827     7.517782    10.897967    -0.323643
N     13.092317     8.681136    10.888357    -0.322975
N      1.941875     4.636123     0.331552    -0.321045
N      2.078848     2.449332    15.880856    -0.321081
N      1.289827     0.342718    13.127533    -0.323643
N      5.958317    14.900364    13.137143    -0.322975
N      5.192125    12.496623    15.685448    -0.321045
N      5.055152    10.309832     0.136144    -0.321081
N      5.844173     8.203218     2.889467    -0.323643
N      1.175683     7.039864     2.879857    -0.322975
O      3.916566     6.400019     6.996226    -0.512076
O      5.444669     4.805910     6.901725    -0.353412
O      5.594483     2.369155     7.310159    -0.335514
O      4.261852     0.815920     8.189492    -0.501485
O     12.013656     0.135201    10.500745    -0.587436
O     13.630220     0.459053     9.083241    -0.543065
O      7.356581     0.628840     9.144105    -0.537686
O      8.970292     1.100470    10.527974    -0.577092
O      3.217434    14.260519     9.020774    -0.512077
O      1.689331    12.666410     9.115275    -0.353415
O      1.539517    10.229655     8.706841    -0.335509
O      2.872148     8.676420     7.827508    -0.501485
O      9.388344     7.995701     5.516255    -0.587436
O      7.771780     8.319553     6.933759    -0.543065
O     14.045419     8.489340     6.872895    -0.537686
O     12.431708     8.960970     5.489026    -0.577092
O     10.351434     9.320981    15.004726    -0.512076
O      8.823331    10.915090    14.910225    -0.353408
O      8.673517    13.351845    15.318659    -0.335516
O     10.006148    14.905080     0.180992    -0.501486
O      2.254344    15.585799     2.492245    -0.587436
O      0.637780    15.261947     1.074741    -0.543065
O      6.911419    15.092160     1.135605    -0.537685
O      5.297708    14.620530     2.519474    -0.577092
O     11.050566     1.460481     1.012274    -0.512076
O     12.578669     3.054590     1.106775    -0.353410
O     12.728483     5.491345     0.698341    -0.335515
O     11.395852     7.044580    15.836008    -0.501485
O      4.879656     7.725299    13.524755    -0.587436
O      6.496220     7.401447    14.942259    -0.543065
O      0.222581     7.231660    14.881395    -0.537686
O      1.836292     6.760030    13.497526    -0.577092
O     10.351434     9.320981     9.020774    -0.512076
O      8.823331    10.915090     9.115275    -0.353412
O      8.673517    13.351845     8.706841    -0.335511
O     10.006148    14.905080     7.827508    -0.501485
O      2.254344    15.585799     5.516255    -0.587436
O      0.637780    15.261947     6.933759    -0.543065
O      6.911419    15.092160     6.872895    -0.537686
O      5.297708    14.620530     5.489026    -0.577092
O     11.050566     1.460481     6.996226    -0.512076
O     12.578669     3.054590     6.901725    -0.353409
O     12.728483     5.491345     7.310159    -0.335515
O     11.395852     7.044580     8.189492    -0.501486
O      4.879656     7.725299    10.500745    -0.587436
O      6.496220     7.401447     9.083241    -0.543065
O      0.222581     7.231660     9.144105    -0.537685
O      1.836292     6.760030    10.527974    -0.577092
O      3.916566     6.400019     1.012274    -0.512076
O      5.444669     4.805910     1.106775    -0.353412
O      5.594483     2.369155     0.698341    -0.335513
O      4.261852     0.815920    15.836008    -0.501485
O     12.013656     0.135201    13.524755    -0.587436
O     13.630220     0.459053    14.942259    -0.543065
O      7.356581     0.628840    14.881395    -0.537686
O      8.970292     1.100470    13.497526    -0.577092
O      3.217434    14.260519    15.004726    -0.512077
O      1.689331    12.666410    14.910225    -0.353413
O      1.539517    10.229655    15.318659    -0.335511
O      2.872148     8.676420     0.180992    -0.501485
O      9.388344     7.995701     2.492245    -0.587436
O      7.771780     8.319553     1.074741    -0.543065
O     14.045419     8.489340     1.135605    -0.537686
O     12.431708     8.960970     2.519474    -0.577092

The following XYZ coordinates are in angstroms. Other properties are in atomic units.
The sperically averaged electron density of each atom fit to a function of the form exp(a - br)
eigen_1, eigen_2 and eigen_3 are the three eigenvalues of traceless quadrupole moment tensor
  atom number  atomic symbol              X              Y              Z     net charge C6 coefficient C8 coefficient C10 coefficient fluctuating dipole atomic polarizability isotropic forcefield polarizability              a              b squared Pearson coefficient          <r^3>          <r^4>         wp_QDO          m_QDO          q_QDO       dipole_x       dipole_y       dipole_z         dipole            Qxy            Qxz            Qyz     Q(x^2-y^2)  Q(3z^2 - R^2)        eigen_1        eigen_2        eigen_3 static polarizability      alpha(xx)      alpha(xy)      alpha(xz)      alpha(yy)      alpha(yz)      alpha(zz) atomic spin moment
            1             Cd       1.786068       0.303573       8.707482       0.925701     175.112784 0.44912835E+04  0.17149344E+06                                23.232081                           20.440119       0.961585       2.017500                    0.997496      77.218287     204.875959       0.459834       0.348841      -1.227883       0.003018      -0.079393      -0.059049       0.098991       0.004113       0.026526       0.024312       0.166174      -0.179207      -0.082597      -0.034692       0.117290             25.896394      22.885915       0.000516      -2.470854      26.187318      -2.092884      28.615949           0.007941
            2             Cd       5.623875      14.696777       8.663115       0.942512     187.091054 0.45917452E+04  0.17638689E+06                                24.357686                           20.759931       0.858470       1.987262                    0.997862      77.308189     206.056740       0.453015       0.351970      -1.224554       0.004722       0.075916      -0.061017       0.097512      -0.036507       0.005357      -0.013098       0.192882      -0.203999      -0.080621      -0.056783       0.137403             27.852864      25.099811       3.923423       1.707071      29.005624       0.288909      29.453157           0.009699
            3             Cd       5.347932       8.164073       7.309518       0.925701     175.112826 0.44912848E+04  0.17149351E+06                                23.232084                           20.440122       0.961586       2.017500                    0.997496      77.218298     204.876000       0.459834       0.348841      -1.227883      -0.003018      -0.079393       0.059049       0.098991      -0.004113       0.026526      -0.024312       0.166175      -0.179207      -0.082597      -0.034692       0.117290             25.896398      22.885917      -0.000517      -2.470853      26.187325       2.092883      28.615953           0.007941
            4             Cd       1.510125       6.836277       7.353885       0.942511     187.091069 0.45917460E+04  0.17638692E+06                                24.357687                           20.759932       0.858471       1.987262                    0.997862      77.308195     206.056759       0.453015       0.351970      -1.224554      -0.004723       0.075915       0.061017       0.097512       0.036507       0.005357       0.013098       0.192882      -0.204000      -0.080621      -0.056783       0.137403             27.852864      25.099811      -3.923420       1.707069      29.005624      -0.288907      29.453157           0.009699
            5             Cd      12.481932      15.417427       0.698982       0.925701     175.112825 0.44912847E+04  0.17149350E+06                                23.232084                           20.440121       0.961586       2.017500                    0.997496      77.218298     204.875995       0.459834       0.348841      -1.227883      -0.003018       0.079393      -0.059049       0.098991       0.004113      -0.026526      -0.024312       0.166174      -0.179207      -0.082597      -0.034692       0.117290             25.896398      22.885919       0.000515       2.470854      26.187320       2.092883      28.615955           0.007941
            6             Cd       8.644125       1.024223       0.654615       0.942512     187.091049 0.45917458E+04  0.17638692E+06                                24.357687                           20.759933       0.858470       1.987262                    0.997862      77.308194     206.056760       0.453015       0.351970      -1.224554      -0.004723      -0.075915      -0.061017       0.097512      -0.036507      -0.005357       0.013098       0.192882      -0.203999      -0.080621      -0.056783       0.137403             27.852863      25.099809       3.923422      -1.707071      29.005622      -0.288908      29.453157           0.009700
            7             Cd       8.920068       7.556927      15.318018       0.925701     175.112801 0.44912842E+04  0.17149348E+06                                23.232083                           20.440121       0.961585       2.017500                    0.997496      77.218292     204.875982       0.459834       0.348841      -1.227883       0.003018       0.079393       0.059049       0.098991      -0.004114      -0.026526       0.024312       0.166174      -0.179207      -0.082597      -0.034692       0.117289             25.896396      22.885919      -0.000516       2.470852      26.187317      -2.092883      28.615952           0.007940
            8             Cd      12.757875       8.884723      15.362385       0.942511     187.091052 0.45917453E+04  0.17638689E+06                                24.357687                           20.759932       0.858469       1.987261                    0.997862      77.308188     206.056744       0.453015       0.351970      -1.224554       0.004722      -0.075916       0.061017       0.097512       0.036507      -0.005357      -0.013098       0.192882      -0.203999      -0.080621      -0.056783       0.137403             27.852864      25.099807      -3.923422      -1.707070      29.005627       0.288908      29.453158           0.009699
            9             Cd      12.481932      15.417427       7.309518       0.925701     175.112821 0.44912845E+04  0.17149349E+06                                23.232084                           20.440121       0.961586       2.017500                    0.997496      77.218296     204.875994       0.459834       0.348841      -1.227883      -0.003018       0.079393       0.059049       0.098991       0.004113       0.026526       0.024312       0.166174      -0.179207      -0.082597      -0.034692       0.117290             25.896398      22.885918       0.000515      -2.470853      26.187323      -2.092882      28.615953           0.007940
           10             Cd       8.644125       1.024223       7.353885       0.942512     187.091059 0.45917459E+04  0.17638692E+06                                24.357688                           20.759933       0.858470       1.987262                    0.997862      77.308194     206.056761       0.453015       0.351970      -1.224554      -0.004723      -0.075915       0.061017       0.097512      -0.036507       0.005357      -0.013098       0.192882      -0.203999      -0.080621      -0.056783       0.137403             27.852864      25.099809       3.923422       1.707069      29.005624       0.288906      29.453159           0.009700
           11             Cd       8.920068       7.556927       8.707482       0.925701     175.112786 0.44912836E+04  0.17149345E+06                                23.232081                           20.440119       0.961586       2.017500                    0.997496      77.218289     204.875965       0.459834       0.348841      -1.227883       0.003018       0.079393      -0.059049       0.098991      -0.004113       0.026526      -0.024312       0.166174      -0.179207      -0.082597      -0.034692       0.117289             25.896394      22.885916      -0.000516      -2.470853      26.187317       2.092883      28.615949           0.007941
           12             Cd      12.757875       8.884723       8.663115       0.942512     187.091053 0.45917452E+04  0.17638689E+06                                24.357687                           20.759931       0.858469       1.987261                    0.997862      77.308188     206.056741       0.453015       0.351970      -1.224554       0.004722      -0.075916      -0.061017       0.097512       0.036507       0.005357       0.013098       0.192882      -0.203999      -0.080621      -0.056783       0.137403             27.852864      25.099809      -3.923423       1.707071      29.005625      -0.288909      29.453158           0.009699
           13             Cd       1.786068       0.303573      15.318018       0.925701     175.112792 0.44912838E+04  0.17149346E+06                                23.232082                           20.440120       0.961585       2.017500                    0.997496      77.218289     204.875969       0.459834       0.348841      -1.227883       0.003018      -0.079393       0.059049       0.098991       0.004113      -0.026526      -0.024312       0.166174      -0.179207      -0.082597      -0.034692       0.117290             25.896395      22.885916       0.000517       2.470853      26.187318       2.092885      28.615950           0.007941
           14             Cd       5.623875      14.696777      15.362385       0.942512     187.091027 0.45917444E+04  0.17638684E+06                                24.357683                           20.759928       0.858471       1.987262                    0.997862      77.308182     206.056710       0.453015       0.351970      -1.224554       0.004722       0.075916       0.061017       0.097512      -0.036507      -0.005357       0.013098       0.192882      -0.203999      -0.080621      -0.056783       0.137403             27.852860      25.099808       3.923419      -1.707069      29.005620      -0.288907      29.453152           0.009700
           15             Cd       5.347932       8.164073       0.698982       0.925701     175.112828 0.44912849E+04  0.17149351E+06                                23.232084                           20.440122       0.961586       2.017500                    0.997496      77.218298     204.875998       0.459834       0.348841      -1.227883      -0.003018      -0.079393      -0.059049       0.098991      -0.004113      -0.026526       0.024312       0.166175      -0.179207      -0.082597      -0.034692       0.117290             25.896398      22.885918      -0.000517       2.470854      26.187322      -2.092884      28.615954           0.007941
           16             Cd       1.510125       6.836277       0.654615       0.942512     187.091071 0.45917460E+04  0.17638692E+06                                24.357688                           20.759933       0.858470       1.987262                    0.997862      77.308195     206.056762       0.453015       0.351970      -1.224554      -0.004723       0.075916      -0.061017       0.097512       0.036507      -0.005357      -0.013098       0.192882      -0.203999      -0.080621      -0.056783       0.137403             27.852865      25.099813      -3.923421      -1.707070      29.005625       0.288909      29.453158           0.009700
           17             Cd      10.507241       0.579319      12.012750       1.163813     126.702849 0.25913712E+04  0.86556043E+05                                18.841982                           15.579372       1.018789       2.092976                    0.999019      69.028931     173.371094       0.522080       0.351238      -1.221272       0.006355       0.012632      -0.000000       0.014141       0.040959       0.000000       0.000000      -0.372801       0.051646      -0.199455       0.017215       0.182240             21.231107      31.721166      -2.301329       0.000001      10.076189      -0.000001      21.895966           0.000163
           18             Cd      10.894759       8.439819       4.004250       1.163814     126.702807 0.25913702E+04  0.86555998E+05                                18.841977                           15.579367       1.018789       2.092976                    0.999019      69.028926     173.371066       0.522080       0.351238      -1.221272      -0.006355       0.012632       0.000000       0.014140      -0.040959       0.000000      -0.000000      -0.372801       0.051646      -0.199455       0.017215       0.182240             21.231101      31.721157       2.301329      -0.000001      10.076187      -0.000000      21.895960           0.000164
           19             Cd       3.760759      15.141681       4.004250       1.163813     126.702834 0.25913708E+04  0.86556025E+05                                18.841980                           15.579370       1.018789       2.092976                    0.999019      69.028929     173.371083       0.522080       0.351238      -1.221272      -0.006355      -0.012632      -0.000000       0.014141       0.040959       0.000000       0.000000      -0.372801       0.051646      -0.199455       0.017215       0.182240             21.231105      31.721163      -2.301329      -0.000001      10.076189       0.000000      21.895963           0.000163
           20             Cd       3.373241       7.281181      12.012750       1.163813     126.702858 0.25913714E+04  0.86556050E+05                                18.841983                           15.579372       1.018789       2.092976                    0.999019      69.028933     173.371101       0.522080       0.351238      -1.221272       0.006355      -0.012632       0.000000       0.014141      -0.040959      -0.000000       0.000000      -0.372801       0.051646      -0.199455       0.017215       0.182240             21.231108      31.721168       2.301330       0.000001      10.076190       0.000001      21.895966           0.000163
           21              H       0.383809       3.505783       8.269577       0.095864       1.317940 0.91908806E+01  0.93144274E+02                                 1.964145                            1.757283      -1.083972       2.361327                    0.996618       3.617131      10.191776       0.479678       1.259962      -0.713755      -0.053368       0.000308       0.010178       0.054331      -0.001661      -0.012734      -0.004769       0.002430      -0.032477      -0.018629       0.005223       0.013406              2.056076       3.045657       0.050194      -0.221807       1.609195      -0.027362       1.513377          -0.000568
           22              H       6.750191      11.366283       7.747423       0.095864       1.317941 0.91908865E+01  0.93144345E+02                                 1.964145                            1.757283      -1.083973       2.361326                    0.996618       3.617132      10.191778       0.479678       1.259961      -0.713755       0.053368       0.000308      -0.010178       0.054331       0.001661      -0.012734       0.004769       0.002430      -0.032477      -0.018629       0.005223       0.013406              2.056077       3.045657      -0.050194      -0.221807       1.609196       0.027362       1.513377          -0.000568
           23              H      13.884191      12.215217       0.261077       0.095864       1.317941 0.91908818E+01  0.93144292E+02                                 1.964146                            1.757283      -1.083973       2.361326                    0.996618       3.617131      10.191777       0.479678       1.259962      -0.713755       0.053368      -0.000308       0.010178       0.054331      -0.001661       0.012734       0.004769       0.002430      -0.032477      -0.018629       0.005223       0.013406              2.056077       3.045657       0.050194       0.221807       1.609196       0.027362       1.513377          -0.000568
           24              H       7.517809       4.354717      15.755923       0.095865       1.317940 0.91908811E+01  0.93144278E+02                                 1.964145                            1.757282      -1.083972       2.361327                    0.996618       3.617131      10.191775       0.479678       1.259961      -0.713755      -0.053368      -0.000308      -0.010178       0.054331       0.001661       0.012734      -0.004769       0.002430      -0.032477      -0.018629       0.005223       0.013406              2.056076       3.045656      -0.050194       0.221807       1.609195      -0.027362       1.513377          -0.000568
           25              H      13.884191      12.215217       7.747423       0.095864       1.317940 0.91908816E+01  0.93144292E+02                                 1.964146                            1.757283      -1.083973       2.361326                    0.996618       3.617131      10.191778       0.479678       1.259962      -0.713755       0.053368      -0.000308      -0.010178       0.054331      -0.001661      -0.012734      -0.004769       0.002430      -0.032477      -0.018629       0.005223       0.013406              2.056077       3.045658       0.050194      -0.221807       1.609196      -0.027362       1.513377          -0.000568
           26              H       7.517809       4.354717       8.269577       0.095865       1.317941 0.91908822E+01  0.93144296E+02                                 1.964145                            1.757283      -1.083973       2.361326                    0.996618       3.617131      10.191777       0.479678       1.259962      -0.713755      -0.053368      -0.000308       0.010178       0.054331       0.001661      -0.012734       0.004769       0.002430      -0.032477      -0.018629       0.005223       0.013406              2.056076       3.045657      -0.050194      -0.221807       1.609196       0.027362       1.513377          -0.000568
           27              H       0.383809       3.505783      15.755923       0.095865       1.317940 0.91908810E+01  0.93144278E+02                                 1.964145                            1.757282      -1.083972       2.361327                    0.996618       3.617131      10.191776       0.479678       1.259961      -0.713755      -0.053368       0.000308      -0.010178       0.054331      -0.001661       0.012734       0.004769       0.002430      -0.032477      -0.018629       0.005223       0.013406              2.056076       3.045656       0.050194       0.221807       1.609195       0.027362       1.513377          -0.000568
           28              H       6.750191      11.366283       0.261077       0.095864       1.317941 0.91908864E+01  0.93144345E+02                                 1.964146                            1.757283      -1.083973       2.361326                    0.996618       3.617132      10.191779       0.479678       1.259962      -0.713755       0.053368       0.000308       0.010178       0.054331       0.001661       0.012734      -0.004769       0.002430      -0.032477      -0.018629       0.005223       0.013406              2.056077       3.045657      -0.050194       0.221807       1.609196      -0.027362       1.513377          -0.000568
           29              H       4.628539      13.920945      12.012750       0.090524       1.211180 0.85754713E+01  0.84941773E+02                                 1.828936                            1.678953      -0.755949       2.516642                    0.999583       3.395601       9.288791       0.501640       1.232680      -0.721667      -0.042915      -0.033536       0.000000       0.054464       0.020817       0.000000       0.000000       0.011250       0.015891      -0.024212       0.005297       0.018915              1.878761       2.274015       0.551953      -0.000000       1.824348       0.000000       1.537920          -0.000028
           30              H       2.927794       0.295555      12.012750       0.082014       1.276657 0.88866306E+01  0.89084868E+02                                 1.909379                            1.717401      -0.905004       2.438210                    0.998377       3.553677       9.878221       0.490910       1.244622      -0.717722       0.049498      -0.000086      -0.000000       0.049498       0.005305       0.000000       0.000000       0.032528       0.027152      -0.021633       0.009051       0.012582              1.990373       2.984160      -0.130681       0.000000       1.440029      -0.000000       1.546930          -0.000036
           31              H       2.505461       6.060445       4.004250       0.090524       1.211180 0.85754768E+01  0.84941842E+02                                 1.828937                            1.678953      -0.755950       2.516642                    0.999583       3.395602       9.288795       0.501640       1.232680      -0.721667       0.042915      -0.033536      -0.000000       0.054464      -0.020817      -0.000000      -0.000000       0.011250       0.015891      -0.024212       0.005297       0.018915              1.878762       2.274016      -0.551954       0.000000       1.824349      -0.000000       1.537921          -0.000028
           32              H       4.206206       8.156055       4.004250       0.082014       1.276658 0.88866351E+01  0.89084920E+02                                 1.909379                            1.717401      -0.905004       2.438210                    0.998377       3.553678       9.878223       0.490910       1.244621      -0.717722      -0.049498      -0.000086       0.000000       0.049498      -0.005305       0.000000       0.000000       0.032528       0.027152      -0.021633       0.009051       0.012582              1.990373       2.984160       0.130681       0.000000       1.440029       0.000000       1.546930          -0.000036
           33              H       9.639461       1.800055       4.004250       0.090524       1.211180 0.85754767E+01  0.84941839E+02                                 1.828936                            1.678953      -0.755950       2.516642                    0.999583       3.395602       9.288794       0.501640       1.232680      -0.721667       0.042915       0.033536       0.000000       0.054464       0.020817       0.000000       0.000000       0.011250       0.015891      -0.024212       0.005297       0.018915              1.878761       2.274015       0.551953       0.000000       1.824348       0.000000       1.537921          -0.000028
           34              H      11.340206      15.425445       4.004250       0.082014       1.276657 0.88866310E+01  0.89084870E+02                                 1.909379                            1.717400      -0.905004       2.438210                    0.998377       3.553677       9.878220       0.490910       1.244621      -0.717722      -0.049498       0.000086       0.000000       0.049498       0.005305      -0.000000      -0.000000       0.032528       0.027152      -0.021633       0.009051       0.012582              1.990373       2.984160      -0.130681       0.000000       1.440029      -0.000000       1.546930          -0.000036
           35              H      11.762539       9.660554      12.012750       0.090524       1.211179 0.85754681E+01  0.84941734E+02                                 1.828936                            1.678953      -0.755949       2.516642                    0.999583       3.395601       9.288791       0.501640       1.232680      -0.721667      -0.042915       0.033536       0.000000       0.054464      -0.020817      -0.000000      -0.000000       0.011250       0.015891      -0.024212       0.005297       0.018915              1.878761       2.274015      -0.551953       0.000000       1.824347      -0.000000       1.537920          -0.000028
           36              H      10.061794       7.564945      12.012750       0.082014       1.276657 0.88866310E+01  0.89084870E+02                                 1.909379                            1.717400      -0.905003       2.438210                    0.998377       3.553677       9.878220       0.490910       1.244621      -0.717722       0.049498       0.000086       0.000000       0.049498      -0.005305      -0.000000      -0.000000       0.032528       0.027152      -0.021633       0.009051       0.012582              1.990373       2.984160       0.130681       0.000000       1.440029       0.000000       1.546930          -0.000036
           37              C       1.291254       3.524648       8.070966       0.201281      25.135424 0.28985394E+03  0.62019212E+04                                 7.613589                            5.768308       0.166106       2.082797                    0.999667      25.020750      70.246048       0.664982       0.430476      -1.047873       0.046969       0.005142      -0.025141       0.053522       0.001842       0.008186       0.020756       0.042723       0.102711      -0.043989       0.002364       0.041625              8.592346      11.903761      -0.001868      -1.391679       9.484505      -1.049291       4.388773           0.005198
           38              C       3.317310       2.886376       7.771448      -0.017823      39.757593 0.43572912E+03  0.10202758E+05                                10.047071                            6.907379       0.066559       2.005962                    0.999521      28.032591      79.229181       0.637036       0.410621      -1.072855      -0.079531      -0.010299       0.016413       0.081858       0.004375       0.000070       0.005896       0.034037       0.025500      -0.022909       0.009424       0.013485             12.463247      13.871601      -4.976868      -0.681225      18.198530      -1.778391       5.319611           0.007331
           39              C       3.230275       4.236809       7.467125      -0.017481      39.136597 0.43490971E+03  0.10179087E+05                                 9.953873                            6.909370       0.129212       2.027832                    0.999543      27.951569      78.990571       0.635751       0.411632      -1.072164      -0.074824       0.009274       0.016566       0.077195       0.001573       0.000799       0.009088       0.036342       0.032273      -0.025854       0.011770       0.014085             12.263140      12.456849       3.360626      -1.992216      18.567356      -3.169967       5.765215           0.008000
           40              C       4.454470       1.955692       7.760236       0.545047      25.024712 0.26395127E+03  0.55429521E+04                                 7.850655                            5.763908      -0.049978       2.032583                    0.999457      22.948972      64.813379       0.617941       0.472000      -1.019240       0.045359      -0.052512       0.010011       0.070108       0.019389       0.036109       0.042763       0.002586       0.217599      -0.056538      -0.042855       0.099392              9.150250      10.713045      -2.117588      -0.945668      11.846985      -1.712312       4.890719          -0.006550
           41              C       4.261852       5.219372       7.087522       0.551169      24.534800 0.25765245E+03  0.53778562E+04                                 7.749132                            5.700531      -0.010756       2.048026                    0.999553      22.750714      64.048595       0.620445       0.472963      -1.018767       0.029861       0.055723      -0.017817       0.065683      -0.007793       0.032280       0.019519       0.005968       0.298819      -0.065751      -0.042565       0.108316              8.977082       9.956855       0.746064      -1.118972      12.443489      -1.272965       4.530902          -0.004756
           42              C       7.015576      15.661260      11.316011      -0.034493      40.555921 0.45545057E+03  0.10779693E+05                                10.169551                            7.058568       0.076946       2.004741                    0.999584      28.466853      80.803396       0.630838       0.410226      -1.073464      -0.079987      -0.044295      -0.006474       0.091662       0.004908       0.003158      -0.001427      -0.021185      -0.078457      -0.026573       0.001813       0.024761             12.521617      10.609512       3.542260      -3.406105       7.210340      -2.441363      19.744999           0.001130
           43              C       7.867375       0.613119      10.290922       0.609873      23.692688 0.24513746E+03  0.50749324E+04                                 7.662779                            5.613645      -0.115271       2.019306                    0.999497      22.583138      64.205251       0.613725       0.482072      -1.009607       0.028529       0.054416      -0.059033       0.085205      -0.055937      -0.011070       0.042787      -0.113655      -0.172863      -0.070200      -0.049195       0.119395              8.897908       9.807885       2.301513       0.013785       5.380139      -1.377697      11.505699           0.000155
           44              C      -0.008561       0.341146      11.312807      -0.027217      39.941661 0.44510548E+03  0.10468070E+05                                10.064056                            6.977951       0.119931       2.023255                    0.999615      28.134567      79.447055       0.634861       0.410227      -1.074124       0.086896      -0.013660       0.000842       0.087967       0.017393      -0.002440      -0.009078       0.009817      -0.077025      -0.028066      -0.003817       0.031883             12.331048      13.146588       0.108304       4.406364       4.811935       0.076781      19.034621           0.000229
           45              C      13.202180       0.326997      10.262092       0.616423      23.690845 0.23995528E+03  0.49268289E+04                                 7.584815                            5.505942      -0.001964       2.056759                    0.999204      22.212870      62.297678       0.629658       0.473766      -1.016957      -0.049228      -0.012433      -0.066363       0.083559      -0.018182      -0.009185      -0.000273      -0.163138      -0.194060      -0.069326      -0.046592       0.115917              8.806518      11.155726       0.685429       0.856207       4.075805      -0.228678      11.188022          -0.000038
           46              C       5.842746      11.385148       7.946034       0.201281      25.135429 0.28985401E+03  0.62019230E+04                                 7.613589                            5.768308       0.166107       2.082797                    0.999667      25.020755      70.246059       0.664982       0.430476      -1.047873      -0.046969       0.005142       0.025141       0.053522      -0.001842       0.008186      -0.020756       0.042723       0.102711      -0.043989       0.002364       0.041625              8.592346      11.903760       0.001868      -1.391677       9.484506       1.049293       4.388773           0.005199
           47              C       3.816690      10.746876       8.245552      -0.017822      39.757582 0.43572897E+03  0.10202754E+05                                10.047072                            6.907380       0.066556       2.005961                    0.999521      28.032581      79.229165       0.637036       0.410621      -1.072855       0.079531      -0.010300      -0.016413       0.081857      -0.004375       0.000070      -0.005896       0.034037       0.025501      -0.022909       0.009424       0.013485             12.463249      13.871597       4.976868      -0.681225      18.198537       1.778394       5.319612           0.007331
           48              C       3.903725      12.097309       8.549875      -0.017481      39.136612 0.43490982E+03  0.10179090E+05                                 9.953874                            6.909369       0.129214       2.027833                    0.999543      27.951576      78.990585       0.635752       0.411632      -1.072164       0.074824       0.009274      -0.016566       0.077195      -0.001573       0.000799      -0.009088       0.036342       0.032272      -0.025854       0.011770       0.014084             12.263141      12.456851      -3.360628      -1.992216      18.567357       3.169968       5.765215           0.008000
           49              C       2.679530       9.816192       8.256763       0.545045      25.024715 0.26395131E+03  0.55429535E+04                                 7.850658                            5.763910      -0.049985       2.032581                    0.999457      22.948971      64.813388       0.617941       0.472000      -1.019240      -0.045359      -0.052512      -0.010011       0.070108      -0.019388       0.036109      -0.042763       0.002587       0.217598      -0.056537      -0.042855       0.099392              9.150253      10.713045       2.117590      -0.945667      11.846995       1.712314       4.890720          -0.006551
           50              C       2.872148      13.079872       8.929477       0.551170      24.534790 0.25765230E+03  0.53778522E+04                                 7.749129                            5.700528      -0.010751       2.048028                    0.999553      22.750709      64.048571       0.620446       0.472963      -1.018767      -0.029861       0.055723       0.017817       0.065683       0.007793       0.032280      -0.019519       0.005968       0.298820      -0.065751      -0.042565       0.108316              8.977079       9.956852      -0.746066      -1.118972      12.443484       1.272965       4.530900          -0.004755
           51              C       0.118424       7.800760       4.700989      -0.034493      40.555919 0.45545056E+03  0.10779692E+05                                10.169551                            7.058568       0.076946       2.004741                    0.999584      28.466847      80.803373       0.630838       0.410226      -1.073464       0.079987      -0.044295       0.006474       0.091662      -0.004908       0.003158       0.001427      -0.021185      -0.078457      -0.026574       0.001813       0.024761             12.521616      10.609517      -3.542264      -3.406109       7.210341       2.441365      19.744989           0.001131
           52              C      13.534625       8.473619       5.726077       0.609873      23.692690 0.24513749E+03  0.50749331E+04                                 7.662779                            5.613646      -0.115271       2.019306                    0.999497      22.583135      64.205240       0.613725       0.482072      -1.009607      -0.028529       0.054416       0.059033       0.085205       0.055937      -0.011070      -0.042787      -0.113655      -0.172863      -0.070200      -0.049195       0.119395              8.897908       9.807890      -2.301516       0.013777       5.380141       1.377700      11.505694           0.000155
           53              C       7.142561       8.201646       4.704193      -0.027217      39.941665 0.44510552E+03  0.10468071E+05                                10.064057                            6.977951       0.119931       2.023255                    0.999615      28.134569      79.447062       0.634861       0.410227      -1.074124      -0.086896      -0.013660      -0.000842       0.087967      -0.017393      -0.002440       0.009078       0.009817      -0.077025      -0.028066      -0.003817       0.031883             12.331049      13.146589      -0.108304       4.406365       4.811935      -0.076781      19.034622           0.000229
           54              C       8.199820       8.187497       5.754908       0.616422      23.690848 0.23995531E+03  0.49268296E+04                                 7.584815                            5.505942      -0.001964       2.056759                    0.999204      22.212872      62.297682       0.629658       0.473766      -1.016957       0.049228      -0.012433       0.066363       0.083559       0.018182      -0.009185       0.000273      -0.163138      -0.194060      -0.069325      -0.046592       0.115917              8.806518      11.155727      -0.685429       0.856207       4.075805       0.228678      11.188023          -0.000038
           55              C      12.976746      12.196352       0.062466       0.201282      25.135427 0.28985400E+03  0.62019226E+04                                 7.613589                            5.768308       0.166107       2.082798                    0.999667      25.020754      70.246054       0.664983       0.430476      -1.047873      -0.046969      -0.005142      -0.025141       0.053522       0.001842      -0.008186      -0.020756       0.042723       0.102710      -0.043989       0.002364       0.041625              8.592345      11.903760      -0.001868       1.391678       9.484504       1.049291       4.388773           0.005199
           56              C      10.950690      12.834624      15.779948      -0.017822      39.757580 0.43572892E+03  0.10202752E+05                                10.047071                            6.907379       0.066557       2.005962                    0.999521      28.032581      79.229160       0.637036       0.410621      -1.072855       0.079531       0.010300       0.016413       0.081858       0.004375      -0.000070      -0.005896       0.034037       0.025502      -0.022909       0.009424       0.013485             12.463248      13.871602      -4.976870       0.681224      18.198532       1.778393       5.319611           0.007331
           57              C      11.037725      11.484191      15.475625      -0.017481      39.136608 0.43490986E+03  0.10179091E+05                                 9.953873                            6.909370       0.129213       2.027832                    0.999543      27.951577      78.990588       0.635752       0.411632      -1.072164       0.074824      -0.009274       0.016566       0.077195       0.001573      -0.000799      -0.009088       0.036342       0.032271      -0.025854       0.011770       0.014084             12.263139      12.456847       3.360625       1.992215      18.567356       3.169968       5.765215           0.008000
           58              C       9.813530      13.765308      15.768737       0.545047      25.024670 0.26395073E+03  0.55429382E+04                                 7.850647                            5.763903      -0.049981       2.032583                    0.999457      22.948949      64.813302       0.617941       0.472000      -1.019240      -0.045359       0.052512       0.010012       0.070108       0.019388      -0.036109      -0.042763       0.002587       0.217598      -0.056537      -0.042855       0.099392              9.150241      10.713032      -2.117586       0.945666      11.846975       1.712311       4.890715          -0.006552
           59              C      10.006148      10.501628      15.096022       0.551168      24.534831 0.25765284E+03  0.53778664E+04                                 7.749138                            5.700535      -0.010755       2.048026                    0.999553      22.750730      64.048651       0.620445       0.472963      -1.018767      -0.029861      -0.055723      -0.017817       0.065683      -0.007792      -0.032280      -0.019519       0.005968       0.298819      -0.065750      -0.042566       0.108316              8.977090       9.956863       0.746065       1.118973      12.443501       1.272966       4.530905          -0.004755
           60              C       7.252424       0.059740       3.307510      -0.034493      40.555920 0.45545056E+03  0.10779693E+05                                10.169550                            7.058567       0.076946       2.004741                    0.999584      28.466851      80.803384       0.630838       0.410226      -1.073464       0.079987       0.044295      -0.006474       0.091662       0.004908      -0.003158       0.001427      -0.021185      -0.078457      -0.026573       0.001813       0.024761             12.521615      10.609517       3.542264       3.406111       7.210342       2.441367      19.744988           0.001131
           61              C       6.400625      15.107881       2.282422       0.609873      23.692686 0.24513739E+03  0.50749306E+04                                 7.662778                            5.613644      -0.115271       2.019306                    0.999497      22.583138      64.205247       0.613725       0.482071      -1.009607      -0.028529      -0.054416      -0.059033       0.085205      -0.055937       0.011070      -0.042787      -0.113655      -0.172863      -0.070200      -0.049195       0.119395              8.897906       9.807887       2.301515      -0.013784       5.380139       1.377698      11.505693           0.000155
           62              C       0.008561      15.379854       3.304307      -0.027217      39.941667 0.44510555E+03  0.10468072E+05                                10.064057                            6.977951       0.119931       2.023255                    0.999615      28.134570      79.447066       0.634861       0.410227      -1.074124      -0.086896       0.013660       0.000842       0.087967       0.017393       0.002440       0.009078       0.009817      -0.077025      -0.028066      -0.003817       0.031883             12.331050      13.146590       0.108304      -4.406365       4.811936      -0.076781      19.034624           0.000229
           63              C       1.065820      15.394003       2.253592       0.616423      23.690847 0.23995530E+03  0.49268293E+04                                 7.584815                            5.505942      -0.001964       2.056759                    0.999204      22.212871      62.297679       0.629658       0.473766      -1.016957       0.049228       0.012433      -0.066363       0.083559      -0.018182       0.009185       0.000273      -0.163138      -0.194060      -0.069326      -0.046592       0.115917              8.806518      11.155726       0.685429      -0.856207       4.075805       0.228677      11.188023          -0.000038
           64              C       8.425254       4.335852      15.954534       0.201281      25.135432 0.28985400E+03  0.62019227E+04                                 7.613591                            5.768309       0.166107       2.082797                    0.999667      25.020753      70.246055       0.664982       0.430476      -1.047873       0.046969      -0.005143       0.025141       0.053522      -0.001842      -0.008186       0.020756       0.042723       0.102711      -0.043989       0.002364       0.041625              8.592348      11.903762       0.001867       1.391679       9.484508      -1.049292       4.388774           0.005199
           65              C      10.451310       4.974124       0.237052      -0.017823      39.757602 0.43572937E+03  0.10202765E+05                                10.047073                            6.907381       0.066559       2.005962                    0.999521      28.032589      79.229175       0.637036       0.410621      -1.072855      -0.079531       0.010299      -0.016413       0.081858      -0.004375      -0.000070       0.005896       0.034037       0.025501      -0.022909       0.009424       0.013485             12.463250      13.871603       4.976868       0.681224      18.198534      -1.778392       5.319612           0.007331
           66              C      10.364275       3.623690       0.541375      -0.017481      39.136603 0.43490968E+03  0.10179086E+05                                 9.953875                            6.909370       0.129212       2.027832                    0.999543      27.951568      78.990571       0.635751       0.411632      -1.072164      -0.074824      -0.009274      -0.016566       0.077195      -0.001573      -0.000799       0.009088       0.036342       0.032273      -0.025854       0.011770       0.014085             12.263142      12.456859      -3.360636       1.992218      18.567353      -3.169967       5.765215           0.008000
           67              C      11.588470       5.904808       0.248263       0.545047      25.024699 0.26395112E+03  0.55429483E+04                                 7.850652                            5.763906      -0.049977       2.032584                    0.999457      22.948967      64.813357       0.617941       0.472000      -1.019240       0.045359       0.052512      -0.010011       0.070108      -0.019389      -0.036109       0.042763       0.002587       0.217599      -0.056538      -0.042855       0.099392              9.150245      10.713037       2.117586       0.945666      11.846982      -1.712312       4.890717          -0.006550
           68              C      11.395852       2.641128       0.920977       0.551169      24.534805 0.25765244E+03  0.53778560E+04                                 7.749133                            5.700531      -0.010757       2.048026                    0.999553      22.750716      64.048603       0.620445       0.472963      -1.018767       0.029861      -0.055723       0.017817       0.065683       0.007793      -0.032280       0.019519       0.005968       0.298819      -0.065750      -0.042565       0.108316              8.977084       9.956861      -0.746068       1.118974      12.443489      -1.272966       4.530902          -0.004756
           69              C      14.149576       7.920240      12.709489      -0.034493      40.555924 0.45545042E+03  0.10779689E+05                                10.169552                            7.058567       0.076946       2.004741                    0.999584      28.466853      80.803399       0.630838       0.410226      -1.073464      -0.079987       0.044295       0.006474       0.091662      -0.004908      -0.003158      -0.001427      -0.021185      -0.078457      -0.026573       0.001813       0.024761             12.521618      10.609517      -3.542264       3.406110       7.210341      -2.441366      19.744995           0.001130
           70              C       0.733375       7.247381      13.734577       0.609873      23.692698 0.24513756E+03  0.50749348E+04                                 7.662781                            5.613646      -0.115271       2.019306                    0.999497      22.583139      64.205254       0.613725       0.482072      -1.009607       0.028529      -0.054416       0.059033       0.085205       0.055937       0.011070       0.042787      -0.113655      -0.172863      -0.070200      -0.049195       0.119395              8.897910       9.807891      -2.301517      -0.013776       5.380142      -1.377701      11.505698           0.000155
           71              C       7.125439       7.519354      12.712693      -0.027217      39.941658 0.44510545E+03  0.10468069E+05                                10.064055                            6.977950       0.119931       2.023256                    0.999615      28.134566      79.447048       0.634861       0.410227      -1.074124       0.086896       0.013660      -0.000842       0.087967      -0.017393       0.002440      -0.009078       0.009817      -0.077025      -0.028066      -0.003817       0.031883             12.331047      13.146587      -0.108304      -4.406364       4.811935       0.076781      19.034619           0.000228
           72              C       6.068180       7.533503      13.763408       0.616423      23.690844 0.23995526E+03  0.49268285E+04                                 7.584814                            5.505942      -0.001963       2.056759                    0.999204      22.212869      62.297673       0.629658       0.473766      -1.016957      -0.049228       0.012433       0.066363       0.083559       0.018182       0.009185      -0.000273      -0.163138      -0.194060      -0.069326      -0.046592       0.115917              8.806518      11.155726      -0.685429      -0.856207       4.075805      -0.228678      11.188022          -0.000038
           73              C      12.976746      12.196352       7.946034       0.201282      25.135427 0.28985399E+03  0.62019224E+04                                 7.613589                            5.768308       0.166107       2.082797                    0.999667      25.020753      70.246055       0.664982       0.430476      -1.047873      -0.046969      -0.005142       0.025142       0.053523       0.001842       0.008186       0.020756       0.042723       0.102711      -0.043989       0.002364       0.041625              8.592346      11.903760      -0.001867      -1.391677       9.484505      -1.049293       4.388773           0.005199
           74              C      10.950690      12.834624       8.245552      -0.017822      39.757585 0.43572902E+03  0.10202755E+05                                10.047071                            6.907379       0.066557       2.005962                    0.999521      28.032583      79.229163       0.637036       0.410621      -1.072855       0.079531       0.010300      -0.016413       0.081858       0.004375       0.000070       0.005896       0.034037       0.025501      -0.022909       0.009424       0.013485             12.463248      13.871597      -4.976868      -0.681225      18.198535      -1.778393       5.319612           0.007331
           75              C      11.037725      11.484191       8.549875      -0.017481      39.136606 0.43490976E+03  0.10179088E+05                                 9.953873                            6.909369       0.129213       2.027832                    0.999543      27.951574      78.990581       0.635752       0.411632      -1.072164       0.074824      -0.009274      -0.016566       0.077195       0.001573       0.000799       0.009088       0.036342       0.032272      -0.025854       0.011770       0.014084             12.263141      12.456850       3.360627      -1.992216      18.567357      -3.169967       5.765215           0.008000
           76              C       9.813530      13.765308       8.256763       0.545046      25.024702 0.26395115E+03  0.55429491E+04                                 7.850654                            5.763908      -0.049982       2.032582                    0.999457      22.948965      64.813361       0.617941       0.472000      -1.019240      -0.045359       0.052512      -0.010011       0.070108       0.019388       0.036109       0.042763       0.002587       0.217598      -0.056537      -0.042855       0.099392              9.150249      10.713040      -2.117588      -0.945667      11.846988      -1.712313       4.890718          -0.006551
           77              C      10.006148      10.501628       8.929477       0.551169      24.534804 0.25765247E+03  0.53778568E+04                                 7.749132                            5.700531      -0.010754       2.048027                    0.999553      22.750715      64.048597       0.620445       0.472963      -1.018767      -0.029861      -0.055723       0.017817       0.065683      -0.007793       0.032280       0.019519       0.005968       0.298819      -0.065751      -0.042566       0.108316              8.977083       9.956857       0.746067      -1.118972      12.443491      -1.272966       4.530902          -0.004755
           78              C       7.252424       0.059740       4.700989      -0.034490      40.555882 0.45545009E+03  0.10779678E+05                                10.169544                            7.058564       0.076947       2.004741                    0.999584      28.466831      80.803313       0.630838       0.410226      -1.073464       0.079987       0.044295       0.006474       0.091662       0.004909       0.003158      -0.001427      -0.021185      -0.078457      -0.026573       0.001813       0.024761             12.521607      10.609510       3.542261      -3.406106       7.210337      -2.441363      19.744975           0.001131
           79              C       6.400625      15.107881       5.726077       0.609872      23.692702 0.24513765E+03  0.50749369E+04                                 7.662781                            5.613647      -0.115270       2.019306                    0.999497      22.583143      64.205262       0.613725       0.482071      -1.009607      -0.028529      -0.054416       0.059033       0.085205      -0.055937      -0.011070       0.042787      -0.113655      -0.172863      -0.070200      -0.049195       0.119395              8.897910       9.807892       2.301517       0.013778       5.380142      -1.377700      11.505696           0.000155
           80              C       0.008561      15.379854       4.704193      -0.027217      39.941667 0.44510553E+03  0.10468071E+05                                10.064058                            6.977951       0.119930       2.023255                    0.999615      28.134569      79.447066       0.634860       0.410227      -1.074124      -0.086896       0.013660      -0.000842       0.087967       0.017393      -0.002440      -0.009078       0.009817      -0.077025      -0.028066      -0.003817       0.031883             12.331050      13.146591       0.108304       4.406366       4.811936       0.076781      19.034625           0.000228
           81              C       1.065820      15.394003       5.754908       0.616423      23.690847 0.23995529E+03  0.49268293E+04                                 7.584815                            5.505942      -0.001964       2.056759                    0.999204      22.212871      62.297681       0.629658       0.473766      -1.016957       0.049228       0.012433       0.066363       0.083559      -0.018182      -0.009185      -0.000273      -0.163138      -0.194060      -0.069326      -0.046592       0.115917              8.806518      11.155727       0.685429       0.856207       4.075805      -0.228678      11.188023          -0.000038
           82              C       8.425254       4.335852       8.070966       0.201281      25.135434 0.28985403E+03  0.62019234E+04                                 7.613591                            5.768309       0.166107       2.082797                    0.999667      25.020755      70.246060       0.664982       0.430476      -1.047873       0.046969      -0.005142      -0.025141       0.053522      -0.001842       0.008186      -0.020756       0.042723       0.102711      -0.043989       0.002364       0.041625              8.592348      11.903762       0.001867      -1.391679       9.484508       1.049292       4.388774           0.005199
           83              C      10.451310       4.974124       7.771448      -0.017823      39.757596 0.43572932E+03  0.10202763E+05                                10.047072                            6.907381       0.066559       2.005962                    0.999521      28.032587      79.229170       0.637036       0.410621      -1.072855      -0.079531       0.010300       0.016413       0.081858      -0.004375       0.000070      -0.005896       0.034037       0.025501      -0.022909       0.009424       0.013485             12.463249      13.871605       4.976868      -0.681226      18.198530       1.778390       5.319612           0.007331
           84              C      10.364275       3.623690       7.467125      -0.017481      39.136599 0.43490973E+03  0.10179087E+05                                 9.953874                            6.909370       0.129212       2.027832                    0.999543      27.951568      78.990571       0.635751       0.411632      -1.072164      -0.074824      -0.009274       0.016566       0.077195      -0.001573       0.000799      -0.009088       0.036342       0.032273      -0.025854       0.011770       0.014084             12.263141      12.456857      -3.360634      -1.992219      18.567350       3.169967       5.765216           0.007999
           85              C      11.588470       5.904808       7.760236       0.545047      25.024684 0.26395094E+03  0.55429436E+04                                 7.850649                            5.763905      -0.049977       2.032584                    0.999457      22.948958      64.813329       0.617941       0.472000      -1.019240       0.045359       0.052512       0.010011       0.070108      -0.019388       0.036109      -0.042763       0.002586       0.217599      -0.056537      -0.042855       0.099392              9.150242      10.713037       2.117584      -0.945667      11.846973       1.712311       4.890716          -0.006551
           86              C      11.395852       2.641128       7.087522       0.551168      24.534804 0.25765245E+03  0.53778564E+04                                 7.749133                            5.700531      -0.010757       2.048026                    0.999553      22.750716      64.048606       0.620445       0.472964      -1.018767       0.029861      -0.055724      -0.017817       0.065683       0.007792       0.032280      -0.019519       0.005968       0.298818      -0.065750      -0.042565       0.108316              8.977084       9.956861      -0.746065      -1.118973      12.443488       1.272965       4.530902          -0.004757
           87              C      14.149576       7.920240      11.316011      -0.034490      40.555882 0.45545006E+03  0.10779678E+05                                10.169545                            7.058564       0.076946       2.004741                    0.999584      28.466835      80.803336       0.630838       0.410226      -1.073464      -0.079987       0.044295      -0.006474       0.091662      -0.004909       0.003158       0.001427      -0.021185      -0.078457      -0.026573       0.001813       0.024761             12.521609      10.609506      -3.542258      -3.406102       7.210336       2.441361      19.744986           0.001130
           88              C       0.733375       7.247381      10.290922       0.609872      23.692699 0.24513760E+03  0.50749359E+04                                 7.662781                            5.613647      -0.115270       2.019306                    0.999497      22.583145      64.205275       0.613725       0.482072      -1.009607       0.028529      -0.054416      -0.059033       0.085205       0.055937      -0.011070      -0.042787      -0.113655      -0.172863      -0.070200      -0.049195       0.119395              8.897910       9.807888      -2.301514       0.013785       5.380140       1.377698      11.505702           0.000155
           89              C       7.125439       7.519354      11.312807      -0.027217      39.941657 0.44510545E+03  0.10468069E+05                                10.064055                            6.977950       0.119931       2.023256                    0.999615      28.134566      79.447048       0.634861       0.410227      -1.074124       0.086896       0.013660       0.000842       0.087967      -0.017393      -0.002440       0.009078       0.009817      -0.077025      -0.028066      -0.003817       0.031883             12.331047      13.146587      -0.108304       4.406364       4.811935      -0.076781      19.034619           0.000229
           90              C       6.068180       7.533503      10.262092       0.616423      23.690843 0.23995526E+03  0.49268284E+04                                 7.584814                            5.505942      -0.001964       2.056759                    0.999204      22.212869      62.297671       0.629658       0.473766      -1.016957      -0.049228       0.012433      -0.066363       0.083559       0.018182      -0.009185       0.000273      -0.163138      -0.194060      -0.069326      -0.046592       0.115917              8.806517      11.155725      -0.685429       0.856206       4.075805       0.228678      11.188021          -0.000038
           91              C       1.291254       3.524648      15.954534       0.201281      25.135428 0.28985400E+03  0.62019226E+04                                 7.613590                            5.768309       0.166107       2.082797                    0.999667      25.020753      70.246055       0.664982       0.430476      -1.047873       0.046969       0.005143       0.025141       0.053522       0.001842      -0.008186      -0.020756       0.042723       0.102711      -0.043989       0.002364       0.041625              8.592347      11.903761      -0.001868       1.391679       9.484506       1.049291       4.388773           0.005199
           92              C       3.317310       2.886376       0.237052      -0.017823      39.757594 0.43572910E+03  0.10202757E+05                                10.047072                            6.907379       0.066559       2.005962                    0.999521      28.032590      79.229181       0.637036       0.410621      -1.072855      -0.079531      -0.010299      -0.016413       0.081858       0.004375      -0.000070      -0.005896       0.034037       0.025500      -0.022909       0.009424       0.013485             12.463249      13.871600      -4.976868       0.681224      18.198535       1.778393       5.319611           0.007331
           93              C       3.230275       4.236809       0.541375      -0.017481      39.136603 0.43490969E+03  0.10179086E+05                                 9.953874                            6.909370       0.129212       2.027832                    0.999543      27.951570      78.990575       0.635751       0.411632      -1.072164      -0.074824       0.009274      -0.016566       0.077195       0.001573      -0.000799      -0.009088       0.036342       0.032273      -0.025854       0.011770       0.014085             12.263142      12.456851       3.360628       1.992216      18.567360       3.169967       5.765215           0.008000
           94              C       4.454470       1.955692       0.248263       0.545046      25.024714 0.26395128E+03  0.55429524E+04                                 7.850655                            5.763909      -0.049978       2.032583                    0.999457      22.948973      64.813382       0.617941       0.472000      -1.019240       0.045359      -0.052512      -0.010011       0.070108       0.019389      -0.036109      -0.042763       0.002586       0.217599      -0.056537      -0.042855       0.099392              9.150250      10.713042      -2.117589       0.945666      11.846990       1.712313       4.890719          -0.006550
           95              C       4.261852       5.219372       0.920977       0.551170      24.534799 0.25765241E+03  0.53778552E+04                                 7.749131                            5.700530      -0.010755       2.048027                    0.999553      22.750712      64.048585       0.620446       0.472963      -1.018767       0.029861       0.055723       0.017817       0.065683      -0.007793      -0.032280      -0.019519       0.005968       0.298819      -0.065751      -0.042565       0.108316              8.977082       9.956855       0.746066       1.118972      12.443489       1.272965       4.530901          -0.004756
           96              C       7.015576      15.661260      12.709489      -0.034490      40.555877 0.45544983E+03  0.10779671E+05                                10.169543                            7.058562       0.076947       2.004741                    0.999584      28.466832      80.803320       0.630838       0.410226      -1.073464      -0.079987      -0.044295       0.006474       0.091662       0.004909      -0.003158       0.001427      -0.021185      -0.078457      -0.026573       0.001813       0.024761             12.521607      10.609508       3.542260       3.406107       7.210336       2.441364      19.744977           0.001131
           97              C       7.867375       0.613119      13.734577       0.609872      23.692702 0.24513763E+03  0.50749365E+04                                 7.662782                            5.613647      -0.115270       2.019306                    0.999497      22.583142      64.205262       0.613725       0.482072      -1.009607       0.028529       0.054416       0.059033       0.085205      -0.055937       0.011070      -0.042787      -0.113655      -0.172863      -0.070200      -0.049195       0.119395              8.897911       9.807892       2.301517      -0.013777       5.380142       1.377701      11.505699           0.000155
           98              C      -0.008561       0.341146      12.712693      -0.027217      39.941662 0.44510548E+03  0.10468070E+05                                10.064056                            6.977951       0.119931       2.023255                    0.999615      28.134567      79.447056       0.634860       0.410227      -1.074124       0.086896      -0.013660      -0.000842       0.087967       0.017393       0.002440       0.009078       0.009817      -0.077025      -0.028066      -0.003817       0.031883             12.331049      13.146589       0.108304      -4.406365       4.811935      -0.076781      19.034622           0.000229
           99              C      13.202180       0.326997      13.763408       0.616423      23.690845 0.23995527E+03  0.49268288E+04                                 7.584815                            5.505942      -0.001964       2.056759                    0.999204      22.212870      62.297677       0.629658       0.473766      -1.016957      -0.049228      -0.012433       0.066363       0.083559      -0.018182       0.009185       0.000273      -0.163138      -0.194060      -0.069326      -0.046592       0.115917              8.806518      11.155726       0.685429      -0.856207       4.075805       0.228678      11.188022          -0.000038
          100              C       5.842746      11.385148       0.062466       0.201281      25.135427 0.28985399E+03  0.62019224E+04                                 7.613589                            5.768308       0.166107       2.082797                    0.999667      25.020754      70.246058       0.664982       0.430476      -1.047873      -0.046969       0.005142      -0.025141       0.053522      -0.001842      -0.008186       0.020756       0.042723       0.102711      -0.043989       0.002364       0.041625              8.592346      11.903760       0.001869       1.391679       9.484505      -1.049291       4.388773           0.005198
          101              C       3.816690      10.746876      15.779948      -0.017822      39.757578 0.43572892E+03  0.10202752E+05                                10.047071                            6.907379       0.066557       2.005961                    0.999521      28.032582      79.229164       0.637036       0.410621      -1.072855       0.079531      -0.010300       0.016413       0.081858      -0.004375      -0.000070       0.005896       0.034037       0.025501      -0.022909       0.009424       0.013485             12.463248      13.871599       4.976868       0.681223      18.198533      -1.778393       5.319611           0.007331
          102              C       3.903725      12.097309      15.475625      -0.017481      39.136610 0.43490987E+03  0.10179091E+05                                 9.953874                            6.909370       0.129214       2.027832                    0.999543      27.951576      78.990584       0.635752       0.411632      -1.072164       0.074824       0.009274       0.016566       0.077195      -0.001573      -0.000799       0.009088       0.036342       0.032272      -0.025854       0.011770       0.014084             12.263140      12.456850      -3.360626       1.992216      18.567356      -3.169968       5.765215           0.008000
          103              C       2.679530       9.816192      15.768737       0.545045      25.024705 0.26395118E+03  0.55429500E+04                                 7.850656                            5.763909      -0.049983       2.032582                    0.999457      22.948966      64.813369       0.617941       0.472000      -1.019240      -0.045359      -0.052512       0.010011       0.070108      -0.019388      -0.036109       0.042763       0.002587       0.217598      -0.056537      -0.042855       0.099392              9.150251      10.713043       2.117589       0.945666      11.846990      -1.712314       4.890719          -0.006552
          104              C       2.872148      13.079872      15.096022       0.551170      24.534795 0.25765238E+03  0.53778544E+04                                 7.749130                            5.700529      -0.010752       2.048028                    0.999553      22.750712      64.048582       0.620446       0.472963      -1.018767      -0.029861       0.055723      -0.017817       0.065683       0.007793      -0.032280       0.019519       0.005968       0.298820      -0.065751      -0.042565       0.108316              8.977080       9.956853      -0.746063       1.118971      12.443485      -1.272964       4.530901          -0.004755
          105              C       0.118424       7.800760       3.307510      -0.034490      40.555874 0.45544998E+03  0.10779675E+05                                10.169543                            7.058563       0.076947       2.004741                    0.999584      28.466830      80.803309       0.630838       0.410226      -1.073464       0.079987      -0.044295      -0.006474       0.091662      -0.004909      -0.003158      -0.001427      -0.021185      -0.078457      -0.026573       0.001813       0.024761             12.521606      10.609509      -3.542261       3.406108       7.210337      -2.441365      19.744971           0.001131
          106              C      13.534625       8.473619       2.282422       0.609872      23.692692 0.24513747E+03  0.50749326E+04                                 7.662779                            5.613645      -0.115270       2.019306                    0.999497      22.583142      64.205261       0.613725       0.482071      -1.009607      -0.028529       0.054416      -0.059033       0.085205       0.055937       0.011070       0.042787      -0.113655      -0.172863      -0.070200      -0.049195       0.119395              8.897908       9.807888      -2.301515      -0.013784       5.380140      -1.377698      11.505695           0.000155
          107              C       7.142561       8.201646       3.304307      -0.027217      39.941665 0.44510552E+03  0.10468071E+05                                10.064057                            6.977951       0.119931       2.023255                    0.999615      28.134569      79.447062       0.634861       0.410227      -1.074124      -0.086896      -0.013660       0.000842       0.087967      -0.017393       0.002440      -0.009078       0.009817      -0.077025      -0.028066      -0.003817       0.031883             12.331049      13.146589      -0.108304      -4.406365       4.811935       0.076781      19.034623           0.000229
          108              C       8.199820       8.187497       2.253592       0.616423      23.690846 0.23995529E+03  0.49268293E+04                                 7.584815                            5.505942      -0.001964       2.056759                    0.999204      22.212871      62.297680       0.629658       0.473766      -1.016957       0.049228      -0.012433      -0.066363       0.083559       0.018182       0.009185      -0.000273      -0.163138      -0.194060      -0.069325      -0.046592       0.115917              8.806518      11.155727      -0.685429      -0.856207       4.075805      -0.228678      11.188023          -0.000038
          109              C       5.377609      14.472753      12.012750       0.174605      24.471851 0.28960947E+03  0.61766245E+04                                 7.353213                            5.686628       0.361029       2.134102                    0.999847      25.154675      69.812653       0.685866       0.418724      -1.058354       0.052906       0.022173       0.000000       0.057364      -0.003864      -0.000000      -0.000000      -0.006369      -0.151242      -0.050414       0.020200       0.030214              8.179265       8.829762       3.118819       0.000000       5.999678       0.000000       9.708354           0.001180
          110              C       1.997520       0.322280      12.012750       0.180347      24.422310 0.28011426E+03  0.59349251E+04                                 7.380527                            5.605585       0.333199       2.128685                    0.999817      25.045283      69.678340       0.687208       0.420666      -1.055280      -0.055617      -0.008628      -0.000000       0.056282       0.004446      -0.000000       0.000000      -0.022148      -0.158396      -0.052799       0.014466       0.038333              8.289072      11.338176      -0.395927      -0.000000       3.834418       0.000000       9.694622           0.000029
          111              C       1.756391       6.612253       4.004250       0.174605      24.471858 0.28960950E+03  0.61766255E+04                                 7.353215                            5.686628       0.361029       2.134102                    0.999847      25.154677      69.812664       0.685866       0.418724      -1.058354      -0.052906       0.022173      -0.000000       0.057364       0.003864      -0.000000      -0.000000      -0.006369      -0.151242      -0.050414       0.020200       0.030214              8.179267       8.829764      -3.118820       0.000001       5.999680      -0.000000       9.708358           0.001180
          112              C       5.136480       8.182780       4.004250       0.180347      24.422314 0.28011430E+03  0.59349262E+04                                 7.380527                            5.605585       0.333199       2.128685                    0.999817      25.045286      69.678351       0.687208       0.420666      -1.055280       0.055617      -0.008628       0.000000       0.056282      -0.004446      -0.000000       0.000000      -0.022148      -0.158396      -0.052799       0.014466       0.038333              8.289073      11.338177       0.395927       0.000000       3.834418       0.000000       9.694624           0.000028
          113              C       8.890391       1.248247       4.004250       0.174605      24.471856 0.28960947E+03  0.61766248E+04                                 7.353214                            5.686628       0.361029       2.134102                    0.999847      25.154676      69.812659       0.685866       0.418724      -1.058354      -0.052906      -0.022173       0.000000       0.057364      -0.003864       0.000000       0.000000      -0.006369      -0.151242      -0.050414       0.020200       0.030214              8.179266       8.829763       3.118819       0.000001       5.999679       0.000001       9.708357           0.001179
          114              C      12.270480      15.398719       4.004250       0.180347      24.422314 0.28011432E+03  0.59349265E+04                                 7.380527                            5.605585       0.333199       2.128685                    0.999817      25.045286      69.678350       0.687208       0.420666      -1.055280       0.055617       0.008628       0.000000       0.056282       0.004446      -0.000000      -0.000000      -0.022148      -0.158396      -0.052799       0.014466       0.038333              8.289073      11.338176      -0.395926       0.000000       3.834418      -0.000000       9.694624           0.000028
          115              C      12.511609       9.108747      12.012750       0.174605      24.471838 0.28960926E+03  0.61766192E+04                                 7.353210                            5.686626       0.361029       2.134102                    0.999847      25.154673      69.812645       0.685867       0.418724      -1.058354       0.052906      -0.022173      -0.000000       0.057364       0.003864      -0.000000      -0.000000      -0.006369      -0.151242      -0.050414       0.020200       0.030214              8.179261       8.829761      -3.118817       0.000001       5.999674      -0.000000       9.708349           0.001179
          116              C       9.131520       7.538219      12.012750       0.180347      24.422310 0.28011427E+03  0.59349252E+04                                 7.380527                            5.605585       0.333199       2.128685                    0.999817      25.045283      69.678339       0.687208       0.420666      -1.055280      -0.055617       0.008628       0.000000       0.056282      -0.004446       0.000000      -0.000000      -0.022148      -0.158396      -0.052799       0.014466       0.038333              8.289072      11.338175       0.395926      -0.000000       3.834418      -0.000000       9.694622           0.000028
          117              N       1.941875       4.636123       7.676948      -0.321045      40.241614 0.57027815E+03  0.14073877E+05                                 9.728999                            7.651115       0.188887       2.056982                    0.999292      29.376289      81.237069       0.644741       0.384941      -1.106482       0.064627      -0.126902       0.015126       0.143211       0.041532      -0.022160       0.005826       0.097434      -0.017180      -0.064241      -0.007283       0.071524             11.190736      11.743082      -0.162840      -1.278994      16.045319      -1.955087       5.783807           0.011098
          118              N       2.078848       2.449332       8.144644      -0.321081      38.885066 0.56009051E+03  0.13760497E+05                                 9.482325                            7.568495       0.191114       2.058279                    0.999405      29.276621      80.783450       0.650037       0.383524      -1.107488       0.049466       0.121945      -0.048098       0.140110      -0.026146       0.000510       0.016443       0.097604      -0.048089      -0.054146      -0.009393       0.063539             10.763350      11.536342      -0.410464      -1.249085      15.055876      -2.022009       5.697833           0.010653
          119              N       1.289827       0.342718      10.897967      -0.323643      39.608249 0.56196512E+03  0.13831828E+05                                 9.629951                            7.598985       0.131240       2.034543                    0.999569      29.489320      81.709553       0.645807       0.385330      -1.105089      -0.067592      -0.006604       0.127695       0.144632      -0.003092       0.036889      -0.001575       0.051738      -0.136123      -0.058134      -0.003361       0.061494             11.014824      11.601172      -0.194432       0.118632       5.086284      -0.183356      16.357014           0.000182
          120              N       5.958317      14.900364      10.888357      -0.322975      40.040937 0.57154747E+03  0.14120888E+05                                 9.697037                            7.666704       0.150813       2.041657                    0.999348      29.536615      81.874297       0.642836       0.385653      -1.105357       0.057535       0.038739       0.130354       0.147659       0.025012      -0.026159      -0.031150       0.004244      -0.144524      -0.063107      -0.000672       0.063778             11.120980       9.895450       2.918416       0.053214       7.020651      -0.039723      16.446839           0.000365
          121              N       5.192125      12.496623       8.340052      -0.321045      40.241640 0.57027855E+03  0.14073889E+05                                 9.729003                            7.651118       0.188886       2.056981                    0.999292      29.376301      81.237109       0.644741       0.384941      -1.106482      -0.064627      -0.126902      -0.015126       0.143212      -0.041532      -0.022160      -0.005826       0.097434      -0.017180      -0.064241      -0.007283       0.071524             11.190741      11.743087       0.162839      -1.278995      16.045325       1.955089       5.783809           0.011098
          122              N       5.055152      10.309832       7.872355      -0.321081      38.885066 0.56009058E+03  0.13760500E+05                                 9.482325                            7.568496       0.191114       2.058280                    0.999405      29.276619      80.783446       0.650037       0.383524      -1.107488      -0.049466       0.121945       0.048098       0.140110       0.026146       0.000510      -0.016443       0.097604      -0.048089      -0.054146      -0.009393       0.063539             10.763351      11.536339       0.410464      -1.249086      15.055878       2.022013       5.697836           0.010653
          123              N       5.844173       8.203218       5.119033      -0.323643      39.608256 0.56196523E+03  0.13831831E+05                                 9.629953                            7.598986       0.131240       2.034543                    0.999569      29.489323      81.709566       0.645807       0.385330      -1.105089       0.067592      -0.006604      -0.127695       0.144632       0.003092       0.036889       0.001575       0.051738      -0.136123      -0.058134      -0.003361       0.061494             11.014826      11.601174       0.194432       0.118632       5.086285       0.183357      16.357017           0.000181
          124              N       1.175683       7.039864       5.128643      -0.322975      40.040938 0.57154746E+03  0.14120888E+05                                 9.697036                            7.666703       0.150813       2.041657                    0.999348      29.536615      81.874294       0.642836       0.385653      -1.105357      -0.057535       0.038739      -0.130354       0.147659      -0.025012      -0.026159       0.031150       0.004244      -0.144524      -0.063107      -0.000672       0.063778             11.120979       9.895451      -2.918416       0.053212       7.020651       0.039724      16.446837           0.000365
          125              N      12.326125      11.084877      15.685448      -0.321045      40.241641 0.57027862E+03  0.14073891E+05                                 9.729003                            7.651118       0.188886       2.056981                    0.999292      29.376303      81.237116       0.644741       0.384941      -1.106482      -0.064628       0.126902       0.015126       0.143212       0.041532       0.022160      -0.005826       0.097434      -0.017181      -0.064241      -0.007283       0.071524             11.190740      11.743086      -0.162840       1.278994      16.045326       1.955088       5.783809           0.011098
          126              N      12.189152      13.271668       0.136144      -0.321081      38.885062 0.56009045E+03  0.13760496E+05                                 9.482324                            7.568495       0.191114       2.058279                    0.999405      29.276619      80.783444       0.650037       0.383524      -1.107488      -0.049466      -0.121945      -0.048098       0.140110      -0.026146      -0.000510      -0.016443       0.097604      -0.048089      -0.054146      -0.009393       0.063539             10.763350      11.536341      -0.410464       1.249085      15.055875       2.022009       5.697833           0.010653
          127              N      12.978173      15.378282       2.889467      -0.323643      39.608256 0.56196522E+03  0.13831831E+05                                 9.629953                            7.598986       0.131240       2.034543                    0.999569      29.489323      81.709567       0.645807       0.385330      -1.105089       0.067592       0.006604       0.127695       0.144632      -0.003092      -0.036889       0.001575       0.051738      -0.136123      -0.058134      -0.003361       0.061494             11.014826      11.601174      -0.194431      -0.118631       5.086285       0.183354      16.357018           0.000181
          128              N       8.309683       0.820636       2.879857      -0.322975      40.040939 0.57154743E+03  0.14120887E+05                                 9.697037                            7.666703       0.150813       2.041657                    0.999348      29.536618      81.874308       0.642836       0.385653      -1.105357      -0.057535      -0.038739       0.130354       0.147659       0.025012       0.026159       0.031150       0.004244      -0.144524      -0.063107      -0.000672       0.063778             11.120980       9.895453       2.918418      -0.053209       7.020652       0.039726      16.446835           0.000365
          129              N       9.075875       3.224377       0.331552      -0.321045      40.241622 0.57027819E+03  0.14073878E+05                                 9.729000                            7.651115       0.188886       2.056981                    0.999292      29.376294      81.237085       0.644741       0.384941      -1.106482       0.064627       0.126902      -0.015126       0.143211      -0.041532       0.022160       0.005826       0.097434      -0.017180      -0.064241      -0.007283       0.071524             11.190737      11.743087       0.162834       1.278996      16.045316      -1.955088       5.783807           0.011099
          130              N       9.212848       5.411168      15.880856      -0.321081      38.885061 0.56009046E+03  0.13760496E+05                                 9.482324                            7.568495       0.191114       2.058279                    0.999405      29.276620      80.783446       0.650037       0.383524      -1.107488       0.049466      -0.121945       0.048098       0.140110       0.026146      -0.000510       0.016443       0.097604      -0.048089      -0.054146      -0.009393       0.063539             10.763349      11.536340       0.410465       1.249084      15.055874      -2.022008       5.697832           0.010653
          131              N       8.423827       7.517782      13.127533      -0.323643      39.608247 0.56196508E+03  0.13831826E+05                                 9.629951                            7.598985       0.131240       2.034543                    0.999569      29.489319      81.709549       0.645807       0.385330      -1.105089      -0.067592       0.006604      -0.127695       0.144632       0.003092      -0.036889      -0.001575       0.051738      -0.136123      -0.058133      -0.003361       0.061494             11.014823      11.601172       0.194431      -0.118632       5.086284      -0.183354      16.357013           0.000181
          132              N      13.092317       8.681136      13.137143      -0.322975      40.040939 0.57154746E+03  0.14120888E+05                                 9.697037                            7.666704       0.150814       2.041657                    0.999348      29.536614      81.874293       0.642836       0.385653      -1.105357       0.057535      -0.038739      -0.130354       0.147659      -0.025012       0.026159      -0.031150       0.004244      -0.144524      -0.063107      -0.000672       0.063778             11.120980       9.895451      -2.918416      -0.053213       7.020651      -0.039723      16.446838           0.000365
          133              N      12.326125      11.084877       8.340052      -0.321045      40.241644 0.57027863E+03  0.14073892E+05                                 9.729003                            7.651118       0.188886       2.056981                    0.999292      29.376303      81.237116       0.644741       0.384941      -1.106482      -0.064627       0.126902      -0.015126       0.143212       0.041532      -0.022160       0.005826       0.097434      -0.017180      -0.064241      -0.007283       0.071524             11.190741      11.743088      -0.162839      -1.278995      16.045326      -1.955090       5.783810           0.011098
          134              N      12.189152      13.271668       7.872355      -0.321081      38.885067 0.56009061E+03  0.13760500E+05                                 9.482325                            7.568496       0.191114       2.058279                    0.999405      29.276620      80.783448       0.650037       0.383524      -1.107488      -0.049466      -0.121945       0.048098       0.140110      -0.026146       0.000510       0.016443       0.097604      -0.048089      -0.054146      -0.009393       0.063539             10.763351      11.536339      -0.410464      -1.249086      15.055877      -2.022013       5.697836           0.010653
          135              N      12.978173      15.378282       5.119033      -0.323643      39.608252 0.56196515E+03  0.13831829E+05                                 9.629952                            7.598986       0.131240       2.034543                    0.999569      29.489321      81.709560       0.645807       0.385330      -1.105089       0.067592       0.006604      -0.127695       0.144632      -0.003092       0.036889      -0.001575       0.051738      -0.136123      -0.058134      -0.003361       0.061494             11.014825      11.601173      -0.194431       0.118632       5.086285      -0.183355      16.357017           0.000181
          136              N       8.309683       0.820636       5.128643      -0.322975      40.040954 0.57154773E+03  0.14120896E+05                                 9.697039                            7.666705       0.150813       2.041657                    0.999348      29.536622      81.874318       0.642836       0.385653      -1.105357      -0.057535      -0.038739      -0.130354       0.147659       0.025012      -0.026159      -0.031150       0.004244      -0.144524      -0.063107      -0.000672       0.063778             11.120982       9.895453       2.918417       0.053212       7.020652      -0.039724      16.446842           0.000365
          137              N       9.075875       3.224377       7.676948      -0.321045      40.241623 0.57027822E+03  0.14073879E+05                                 9.729000                            7.651116       0.188887       2.056982                    0.999292      29.376295      81.237089       0.644741       0.384941      -1.106482       0.064627       0.126902       0.015126       0.143211      -0.041532      -0.022160      -0.005826       0.097434      -0.017180      -0.064241      -0.007283       0.071524             11.190737      11.743087       0.162834      -1.278996      16.045316       1.955088       5.783808           0.011099
          138              N       9.212848       5.411168       8.144644      -0.321081      38.885066 0.56009053E+03  0.13760498E+05                                 9.482325                            7.568495       0.191114       2.058280                    0.999405      29.276622      80.783453       0.650037       0.383524      -1.107488       0.049466      -0.121945      -0.048098       0.140110       0.026146       0.000510      -0.016443       0.097604      -0.048089      -0.054146      -0.009393       0.063539             10.763350      11.536341       0.410465      -1.249085      15.055875       2.022008       5.697833           0.010653
          139              N       8.423827       7.517782      10.897967      -0.323643      39.608247 0.56196508E+03  0.13831826E+05                                 9.629951                            7.598985       0.131240       2.034543                    0.999569      29.489319      81.709549       0.645807       0.385330      -1.105089      -0.067592       0.006604       0.127695       0.144632       0.003092       0.036889       0.001575       0.051738      -0.136123      -0.058134      -0.003361       0.061494             11.014823      11.601172       0.194431       0.118632       5.086284       0.183354      16.357014           0.000182
          140              N      13.092317       8.681136      10.888357      -0.322975      40.040953 0.57154772E+03  0.14120896E+05                                 9.697039                            7.666705       0.150813       2.041657                    0.999348      29.536621      81.874318       0.642836       0.385653      -1.105357       0.057535      -0.038739       0.130354       0.147659      -0.025012      -0.026159       0.031150       0.004244      -0.144524      -0.063107      -0.000672       0.063778             11.120983       9.895452      -2.918416       0.053214       7.020652       0.039722      16.446845           0.000365
          141              N       1.941875       4.636123       0.331552      -0.321045      40.241619 0.57027822E+03  0.14073879E+05                                 9.729000                            7.651116       0.188886       2.056982                    0.999292      29.376291      81.237075       0.644741       0.384941      -1.106482       0.064627      -0.126902      -0.015126       0.143211       0.041532       0.022160      -0.005826       0.097434      -0.017180      -0.064241      -0.007283       0.071524             11.190737      11.743083      -0.162840       1.278994      16.045320       1.955088       5.783807           0.011099
          142              N       2.078848       2.449332      15.880856      -0.321081      38.885064 0.56009048E+03  0.13760496E+05                                 9.482325                            7.568495       0.191114       2.058280                    0.999405      29.276620      80.783448       0.650037       0.383524      -1.107488       0.049466       0.121945       0.048098       0.140110      -0.026146      -0.000510      -0.016443       0.097604      -0.048089      -0.054146      -0.009393       0.063539             10.763350      11.536341      -0.410464       1.249085      15.055876       2.022009       5.697833           0.010653
          143              N       1.289827       0.342718      13.127533      -0.323643      39.608249 0.56196512E+03  0.13831827E+05                                 9.629951                            7.598985       0.131240       2.034543                    0.999569      29.489320      81.709552       0.645807       0.385330      -1.105089      -0.067592      -0.006604      -0.127695       0.144632      -0.003092      -0.036889       0.001575       0.051738      -0.136123      -0.058134      -0.003361       0.061494             11.014823      11.601172      -0.194432      -0.118632       5.086284       0.183356      16.357014           0.000182
          144              N       5.958317      14.900364      13.137143      -0.322975      40.040948 0.57154760E+03  0.14120892E+05                                 9.697038                            7.666704       0.150814       2.041657                    0.999348      29.536618      81.874304       0.642836       0.385653      -1.105357       0.057535       0.038739      -0.130354       0.147659       0.025012       0.026159       0.031150       0.004244      -0.144524      -0.063107      -0.000672       0.063778             11.120982       9.895452       2.918417      -0.053214       7.020652       0.039723      16.446841           0.000365
          145              N       5.192125      12.496623      15.685448      -0.321045      40.241633 0.57027847E+03  0.14073887E+05                                 9.729002                            7.651117       0.188887       2.056982                    0.999292      29.376299      81.237100       0.644741       0.384941      -1.106482      -0.064627      -0.126902       0.015126       0.143212      -0.041532       0.022160       0.005826       0.097434      -0.017180      -0.064241      -0.007283       0.071524             11.190739      11.743085       0.162840       1.278994      16.045323      -1.955088       5.783808           0.011098
          146              N       5.055152      10.309832       0.136144      -0.321081      38.885064 0.56009049E+03  0.13760497E+05                                 9.482325                            7.568495       0.191114       2.058280                    0.999405      29.276620      80.783448       0.650037       0.383524      -1.107488      -0.049466       0.121945      -0.048098       0.140110       0.026146      -0.000510       0.016443       0.097604      -0.048089      -0.054146      -0.009393       0.063539             10.763350      11.536341       0.410464       1.249085      15.055876      -2.022009       5.697833           0.010653
          147              N       5.844173       8.203218       2.889467      -0.323643      39.608256 0.56196523E+03  0.13831831E+05                                 9.629953                            7.598986       0.131240       2.034543                    0.999569      29.489323      81.709566       0.645807       0.385330      -1.105089       0.067592      -0.006604       0.127695       0.144632       0.003092      -0.036889      -0.001575       0.051738      -0.136123      -0.058134      -0.003361       0.061494             11.014826      11.601174       0.194432      -0.118632       5.086285      -0.183356      16.357017           0.000182
          148              N       1.175683       7.039864       2.879857      -0.322975      40.040949 0.57154759E+03  0.14120892E+05                                 9.697038                            7.666704       0.150813       2.041657                    0.999348      29.536622      81.874318       0.642836       0.385653      -1.105357      -0.057535       0.038739       0.130354       0.147659      -0.025012       0.026159      -0.031150       0.004244      -0.144524      -0.063107      -0.000672       0.063778             11.120982       9.895454      -2.918418      -0.053209       7.020653      -0.039726      16.446837           0.000365
          149              O       3.916566       6.400019       6.996226      -0.512076      42.032355 0.59505643E+03  0.14719586E+05                                 9.768171                            7.688714      -0.096800       2.033270                    0.994200      27.542969      74.214664       0.664643       0.372546      -1.124878       0.007849      -0.021401       0.001886       0.022873      -0.028873       0.019915       0.015296      -0.076586       0.029161      -0.060876       0.015536       0.045339             11.419089       8.847533      -0.176785      -0.004143      19.187015      -0.891056       6.222720           0.051405
          150              O       5.444669       4.805910       6.901725      -0.353412      26.490948 0.39144207E+03  0.86687979E+04                                 6.977016                            6.086620       0.840354       2.353589                    0.998845      24.889076      62.238450       0.779289       0.354908      -1.145367      -0.034917      -0.009284       0.007141       0.036829      -0.034165       0.001060      -0.013825      -0.022424      -0.113268      -0.041372      -0.014960       0.056332              7.371017      10.759850      -1.731036      -0.560906       6.817350      -0.038689       4.535851           0.381040
          151              O       5.594483       2.369155       7.310159      -0.335514      29.158011 0.44651451E+03  0.10220653E+05                                 7.538411                            6.593495       0.778899       2.343268                    0.996789      25.033327      63.670662       0.732885       0.365113      -1.137123      -0.029079       0.000028       0.021093       0.035924       0.011550      -0.019053      -0.035982      -0.049948      -0.172571      -0.071229       0.002578       0.068650              8.010053      11.477907       0.818228      -1.672352       7.165346      -0.667351       5.386907           0.430517
          152              O       4.261852       0.815920       8.189492      -0.501485      40.631608 0.57573959E+03  0.14142465E+05                                 9.599884                            7.602175      -0.125256       2.025779                    0.993433      27.486918      74.107917       0.662409       0.376427      -1.120561       0.014504       0.020806      -0.009363       0.027035       0.026707       0.005922      -0.011393      -0.067253       0.057454      -0.053730       0.015968       0.037762             11.193121       8.658814      -1.089479       0.017304      18.064047      -3.684031       6.856500           0.060624
          153              O      12.013656       0.135201      10.500745      -0.587436      37.673945 0.53908584E+03  0.12966147E+05                                 8.856748                            7.169185       0.510681       2.206750                    0.997752      27.868223      73.236739       0.712263       0.357530      -1.140333       0.035226      -0.017594      -0.031819       0.050625      -0.005681      -0.038882       0.001820      -0.024231      -0.219560      -0.086775       0.035395       0.051380              9.776217      15.870093       0.751426      -2.694512       5.242426       0.187515       8.216132           0.000221
          154              O      13.630220       0.459053       9.083241      -0.543065      41.132895 0.59481801E+03  0.14692111E+05                                 9.584838                            7.636883       0.015833       2.067218                    0.994793      27.661075      74.146307       0.674414       0.367688      -1.130120      -0.014958      -0.001201       0.013433       0.020140      -0.005139      -0.032486       0.006504      -0.052700       0.072859      -0.052349       0.011844       0.040505             11.088976       9.078950       0.593361      -1.606874       5.954201      -0.232717      18.233775           0.001095
          155              O       7.356581       0.628840       9.144105      -0.537686      43.858008 0.62283185E+03  0.15623048E+05                                10.135921                            7.902369      -0.322471       1.949428                    0.994536      28.336707      77.529034       0.649436       0.375989      -1.119444       0.009332       0.013518       0.014525       0.021927      -0.020914       0.018007       0.033731      -0.043399       0.077055      -0.054883       0.002824       0.052059             12.006826       9.723039       0.685992       2.977475       6.963440      -1.193404      19.333998           0.005438
          156              O       8.970292       1.100470      10.527974      -0.577092      34.875481 0.51660100E+03  0.12306599E+05                                 8.422651                            7.018484       0.394989       2.170483                    0.997308      27.782775      72.911840       0.719053       0.357571      -1.139105      -0.041015       0.020699      -0.025056       0.052331      -0.024272       0.026859       0.039042       0.021065      -0.211066      -0.092531       0.030882       0.061649              9.161089      13.329266       2.172882       2.584246       6.127144       0.122825       8.026857           0.000777
          157              O       3.217434      14.260519       9.020774      -0.512077      42.032375 0.59505679E+03  0.14719597E+05                                 9.768173                            7.688715      -0.096801       2.033269                    0.994200      27.542977      74.214684       0.664643       0.372546      -1.124878      -0.007849      -0.021401      -0.001886       0.022873       0.028873       0.019915      -0.015296      -0.076586       0.029162      -0.060876       0.015537       0.045339             11.419092       8.847535       0.176785      -0.004142      19.187018       0.891060       6.222722           0.051403
          158              O       1.689331      12.666410       9.115275      -0.353415      26.491020 0.39144343E+03  0.86688354E+04                                 6.977026                            6.086629       0.840352       2.353588                    0.998845      24.889119      62.238579       0.779289       0.354908      -1.145367       0.034916      -0.009284      -0.007140       0.036828       0.034167       0.001061       0.013824      -0.022419      -0.113262      -0.041370      -0.014961       0.056331              7.371028      10.759867       1.731038      -0.560909       6.817360       0.038688       4.535858           0.381030
          159              O       1.539517      10.229655       8.706841      -0.335509      29.157899 0.44651249E+03  0.10220597E+05                                 7.538400                            6.593487       0.778896       2.343268                    0.996789      25.033248      63.670454       0.732885       0.365114      -1.137122       0.029080       0.000028      -0.021093       0.035924      -0.011547      -0.019052       0.035984      -0.049954      -0.172578      -0.071232       0.002579       0.068653              8.010040      11.477884      -0.818228      -1.672350       7.165335       0.667350       5.386901           0.430530
          160              O       2.872148       8.676420       7.827508      -0.501485      40.631590 0.57573921E+03  0.14142453E+05                                 9.599881                            7.602172      -0.125256       2.025779                    0.993433      27.486913      74.107899       0.662409       0.376427      -1.120561      -0.014504       0.020806       0.009363       0.027036      -0.026707       0.005922       0.011393      -0.067253       0.057452      -0.053730       0.015967       0.037763             11.193117       8.658811       1.089480       0.017304      18.064045       3.684027       6.856496           0.060624
          161              O       9.388344       7.995701       5.516255      -0.587436      37.673948 0.53908589E+03  0.12966148E+05                                 8.856748                            7.169185       0.510681       2.206750                    0.997752      27.868224      73.236744       0.712263       0.357530      -1.140333      -0.035226      -0.017594       0.031819       0.050625       0.005681      -0.038882      -0.001820      -0.024231      -0.219560      -0.086775       0.035395       0.051380              9.776218      15.870094      -0.751426      -2.694512       5.242427      -0.187515       8.216133           0.000222
          162              O       7.771780       8.319553       6.933759      -0.543065      41.132893 0.59481797E+03  0.14692109E+05                                 9.584838                            7.636882       0.015833       2.067218                    0.994793      27.661074      74.146302       0.674414       0.367688      -1.130120       0.014958      -0.001201      -0.013433       0.020140       0.005139      -0.032486      -0.006504      -0.052700       0.072858      -0.052349       0.011844       0.040505             11.088975       9.078950      -0.593361      -1.606873       5.954201       0.232718      18.233774           0.001095
          163              O      14.045419       8.489340       6.872895      -0.537686      43.858018 0.62283232E+03  0.15623062E+05                                10.135923                            7.902372      -0.322471       1.949428                    0.994536      28.336707      77.529033       0.649435       0.375989      -1.119444      -0.009332       0.013518      -0.014525       0.021927       0.020914       0.018007      -0.033731      -0.043399       0.077055      -0.054883       0.002824       0.052059             12.006827       9.723039      -0.685993       2.977472       6.963442       1.193405      19.334001           0.005437
          164              O      12.431708       8.960970       5.489026      -0.577092      34.875473 0.51660084E+03  0.12306595E+05                                 8.422649                            7.018482       0.394989       2.170483                    0.997308      27.782775      72.911837       0.719053       0.357571      -1.139105       0.041015       0.020699       0.025056       0.052331       0.024272       0.026859      -0.039042       0.021065      -0.211066      -0.092531       0.030882       0.061649              9.161087      13.329265      -2.172883       2.584240       6.127144      -0.122824       8.026852           0.000778
          165              O      10.351434       9.320981      15.004726      -0.512076      42.032342 0.59505623E+03  0.14719580E+05                                 9.768168                            7.688712      -0.096801       2.033270                    0.994200      27.542966      74.214650       0.664643       0.372546      -1.124878      -0.007849       0.021401       0.001886       0.022873      -0.028873      -0.019915      -0.015296      -0.076586       0.029161      -0.060876       0.015536       0.045339             11.419086       8.847530      -0.176784       0.004143      19.187009       0.891056       6.222719           0.051404
          166              O       8.823331      10.915090      14.910225      -0.353408      26.490866 0.39144056E+03  0.86687554E+04                                 6.976998                            6.086605       0.840361       2.353591                    0.998845      24.889046      62.238328       0.779291       0.354908      -1.145368       0.034917       0.009284       0.007141       0.036829      -0.034165      -0.001060       0.013826      -0.022425      -0.113271      -0.041373      -0.014959       0.056332              7.370998      10.759821      -1.731031       0.560904       6.817332       0.038688       4.535841           0.381047
          167              O       8.673517      13.351845      15.318659      -0.335516      29.158058 0.44651551E+03  0.10220684E+05                                 7.538430                            6.593512       0.778886       2.343264                    0.996789      25.033314      63.670699       0.732883       0.365114      -1.137122       0.029078      -0.000028       0.021093       0.035923       0.011549       0.019052       0.035982      -0.049950      -0.172570      -0.071228       0.002578       0.068651              8.010074      11.477936       0.818229       1.672357       7.165365       0.667353       5.386920           0.430515
          168              O      10.006148      14.905080       0.180992      -0.501486      40.631621 0.57573975E+03  0.14142469E+05                                 9.599884                            7.602175      -0.125257       2.025779                    0.993433      27.486927      74.107938       0.662409       0.376427      -1.120561      -0.014504      -0.020806      -0.009363       0.027036       0.026707      -0.005922       0.011393      -0.067253       0.057452      -0.053730       0.015967       0.037763             11.193121       8.658815      -1.089478      -0.017304      18.064050       3.684029       6.856499           0.060622
          169              O       2.254344      15.585799       2.492245      -0.587436      37.673948 0.53908588E+03  0.12966148E+05                                 8.856748                            7.169185       0.510681       2.206750                    0.997752      27.868224      73.236743       0.712263       0.357530      -1.140333      -0.035226       0.017594      -0.031819       0.050625      -0.005681       0.038882      -0.001820      -0.024231      -0.219560      -0.086775       0.035395       0.051380              9.776218      15.870094       0.751426       2.694512       5.242426      -0.187516       8.216133           0.000221
          170              O       0.637780      15.261947       1.074741      -0.543065      41.132891 0.59481792E+03  0.14692108E+05                                 9.584837                            7.636882       0.015833       2.067218                    0.994793      27.661073      74.146298       0.674414       0.367688      -1.130120       0.014958       0.001201       0.013433       0.020140      -0.005139       0.032486      -0.006504      -0.052700       0.072858      -0.052349       0.011844       0.040505             11.088975       9.078949       0.593361       1.606874       5.954201       0.232717      18.233774           0.001095
          171              O       6.911419      15.092160       1.135605      -0.537685      43.858004 0.62283178E+03  0.15623045E+05                                10.135920                            7.902368      -0.322471       1.949428                    0.994536      28.336706      77.529025       0.649436       0.375989      -1.119444      -0.009332      -0.013518       0.014525       0.021927      -0.020914      -0.018006      -0.033731      -0.043399       0.077055      -0.054883       0.002824       0.052059             12.006824       9.723036       0.685992      -2.977473       6.963439       1.193406      19.333997           0.005438
          172              O       5.297708      14.620530       2.519474      -0.577092      34.875484 0.51660097E+03  0.12306598E+05                                 8.422651                            7.018483       0.394989       2.170483                    0.997308      27.782776      72.911839       0.719053       0.357571      -1.139105       0.041015      -0.020699      -0.025056       0.052331      -0.024272      -0.026859      -0.039042       0.021065      -0.211066      -0.092531       0.030882       0.061649              9.161089      13.329268       2.172883      -2.584246       6.127144      -0.122825       8.026856           0.000778
          173              O      11.050566       1.460481       1.012274      -0.512076      42.032357 0.59505647E+03  0.14719587E+05                                 9.768171                            7.688714      -0.096800       2.033270                    0.994200      27.542969      74.214664       0.664643       0.372546      -1.124878       0.007849       0.021401      -0.001886       0.022873       0.028873      -0.019915       0.015296      -0.076586       0.029160      -0.060876       0.015536       0.045339             11.419090       8.847533       0.176782       0.004142      19.187016      -0.891061       6.222721           0.051405
          174              O      12.578669       3.054590       1.106775      -0.353410      26.490927 0.39144166E+03  0.86687866E+04                                 6.977013                            6.086617       0.840355       2.353589                    0.998845      24.889060      62.238404       0.779289       0.354908      -1.145367      -0.034917       0.009284      -0.007141       0.036829       0.034165      -0.001060      -0.013826      -0.022425      -0.113269      -0.041373      -0.014959       0.056332              7.371014      10.759846       1.731035       0.560908       6.817346      -0.038688       4.535850           0.381043
          175              O      12.728483       5.491345       0.698341      -0.335515      29.158037 0.44651511E+03  0.10220671E+05                                 7.538416                            6.593500       0.778897       2.343267                    0.996789      25.033337      63.670700       0.732885       0.365113      -1.137123      -0.029079      -0.000028      -0.021093       0.035924      -0.011550       0.019053      -0.035982      -0.049948      -0.172569      -0.071228       0.002578       0.068650              8.010058      11.477912      -0.818228       1.672354       7.165351      -0.667352       5.386911           0.430515
          176              O      11.395852       7.044580      15.836008      -0.501485      40.631603 0.57573944E+03  0.14142460E+05                                 9.599883                            7.602174      -0.125256       2.025779                    0.993433      27.486919      74.107918       0.662409       0.376427      -1.120561       0.014504      -0.020806       0.009363       0.027035      -0.026707      -0.005922      -0.011393      -0.067253       0.057453      -0.053730       0.015968       0.037762             11.193119       8.658813       1.089479      -0.017304      18.064047      -3.684028       6.856497           0.060623
          177              O       4.879656       7.725299      13.524755      -0.587436      37.673945 0.53908584E+03  0.12966147E+05                                 8.856747                            7.169184       0.510681       2.206750                    0.997752      27.868224      73.236740       0.712263       0.357530      -1.140333       0.035226       0.017594       0.031819       0.050625       0.005681       0.038882       0.001820      -0.024231      -0.219560      -0.086775       0.035395       0.051380              9.776217      15.870092      -0.751426       2.694513       5.242426       0.187515       8.216132           0.000221
          178              O       6.496220       7.401447      14.942259      -0.543065      41.132896 0.59481802E+03  0.14692111E+05                                 9.584838                            7.636883       0.015833       2.067218                    0.994793      27.661075      74.146306       0.674414       0.367688      -1.130120      -0.014958       0.001201      -0.013433       0.020140       0.005139       0.032486       0.006504      -0.052700       0.072858      -0.052349       0.011844       0.040505             11.088975       9.078950      -0.593361       1.606874       5.954201      -0.232717      18.233775           0.001095
          179              O       0.222581       7.231660      14.881395      -0.537686      43.858020 0.62283228E+03  0.15623061E+05                                10.135923                            7.902372      -0.322471       1.949428                    0.994536      28.336706      77.529029       0.649436       0.375989      -1.119444       0.009332      -0.013518      -0.014525       0.021927       0.020914      -0.018006       0.033731      -0.043399       0.077055      -0.054883       0.002824       0.052059             12.006828       9.723039      -0.685992      -2.977472       6.963442      -1.193406      19.334004           0.005438
          180              O       1.836292       6.760030      13.497526      -0.577092      34.875481 0.51660098E+03  0.12306599E+05                                 8.422651                            7.018483       0.394989       2.170483                    0.997308      27.782777      72.911847       0.719053       0.357571      -1.139105      -0.041015      -0.020700       0.025056       0.052331       0.024272      -0.026859       0.039042       0.021065      -0.211066      -0.092531       0.030882       0.061649              9.161089      13.329268      -2.172883      -2.584240       6.127145       0.122823       8.026854           0.000777
          181              O      10.351434       9.320981       9.020774      -0.512076      42.032361 0.59505656E+03  0.14719590E+05                                 9.768171                            7.688714      -0.096801       2.033269                    0.994200      27.542972      74.214668       0.664643       0.372546      -1.124878      -0.007849       0.021401      -0.001886       0.022873      -0.028873       0.019915       0.015296      -0.076586       0.029161      -0.060876       0.015536       0.045339             11.419089       8.847533      -0.176785      -0.004142      19.187013      -0.891060       6.222721           0.051404
          182              O       8.823331      10.915090       9.115275      -0.353412      26.490958 0.39144229E+03  0.86688039E+04                                 6.977017                            6.086621       0.840354       2.353589                    0.998845      24.889083      62.238470       0.779289       0.354908      -1.145367       0.034916       0.009284      -0.007140       0.036828      -0.034166       0.001060      -0.013825      -0.022423      -0.113266      -0.041372      -0.014960       0.056332              7.371018      10.759851      -1.731035      -0.560908       6.817350      -0.038688       4.535853           0.381037
          183              O       8.673517      13.351845       8.706841      -0.335511      29.157955 0.44651357E+03  0.10220628E+05                                 7.538409                            6.593494       0.778894       2.343267                    0.996789      25.033277      63.670548       0.732884       0.365113      -1.137122       0.029079      -0.000028      -0.021093       0.035924       0.011548      -0.019052      -0.035983      -0.049952      -0.172575      -0.071230       0.002578       0.068652              8.010050      11.477900       0.818228      -1.672352       7.165344      -0.667351       5.386907           0.430524
          184              O      10.006148      14.905080       7.827508      -0.501485      40.631600 0.57573940E+03  0.14142458E+05                                 9.599882                            7.602173      -0.125257       2.025779                    0.993433      27.486918      74.107913       0.662409       0.376427      -1.120561      -0.014504      -0.020806       0.009363       0.027036       0.026707       0.005922      -0.011393      -0.067253       0.057452      -0.053730       0.015968       0.037763             11.193118       8.658812      -1.089479       0.017304      18.064046      -3.684027       6.856497           0.060623
          185              O       2.254344      15.585799       5.516255      -0.587436      37.673952 0.53908595E+03  0.12966150E+05                                 8.856749                            7.169186       0.510681       2.206750                    0.997752      27.868225      73.236748       0.712263       0.357530      -1.140333      -0.035226       0.017594       0.031819       0.050625      -0.005681      -0.038882       0.001820      -0.024231      -0.219560      -0.086775       0.035395       0.051380              9.776219      15.870096       0.751427      -2.694513       5.242427       0.187515       8.216133           0.000222
          186              O       0.637780      15.261947       6.933759      -0.543065      41.132889 0.59481789E+03  0.14692107E+05                                 9.584837                            7.636882       0.015834       2.067218                    0.994793      27.661072      74.146295       0.674414       0.367688      -1.130120       0.014958       0.001201      -0.013433       0.020140      -0.005139      -0.032486       0.006504      -0.052700       0.072858      -0.052349       0.011844       0.040505             11.088974       9.078949       0.593361      -1.606873       5.954201      -0.232718      18.233773           0.001095
          187              O       6.911419      15.092160       6.872895      -0.537686      43.858019 0.62283233E+03  0.15623062E+05                                10.135924                            7.902372      -0.322472       1.949428                    0.994536      28.336707      77.529036       0.649435       0.375989      -1.119444      -0.009332      -0.013518      -0.014525       0.021927      -0.020914       0.018007       0.033731      -0.043399       0.077055      -0.054883       0.002824       0.052059             12.006828       9.723040       0.685993       2.977472       6.963442      -1.193405      19.334002           0.005438
          188              O       5.297708      14.620530       5.489026      -0.577092      34.875475 0.51660086E+03  0.12306595E+05                                 8.422649                            7.018482       0.394989       2.170483                    0.997308      27.782776      72.911840       0.719053       0.357571      -1.139105       0.041015      -0.020699       0.025056       0.052331      -0.024272       0.026859       0.039042       0.021065      -0.211066      -0.092531       0.030882       0.061649              9.161087      13.329266       2.172883       2.584240       6.127144       0.122824       8.026852           0.000778
          189              O      11.050566       1.460481       6.996226      -0.512076      42.032353 0.59505640E+03  0.14719585E+05                                 9.768170                            7.688713      -0.096800       2.033270                    0.994200      27.542969      74.214660       0.664643       0.372546      -1.124878       0.007849       0.021401       0.001886       0.022873       0.028873       0.019915      -0.015296      -0.076586       0.029160      -0.060875       0.015536       0.045339             11.419088       8.847531       0.176782      -0.004143      19.187014       0.891057       6.222719           0.051404
          190              O      12.578669       3.054590       6.901725      -0.353409      26.490890 0.39144095E+03  0.86687671E+04                                 6.977008                            6.086613       0.840355       2.353589                    0.998845      24.889036      62.238335       0.779289       0.354908      -1.145367      -0.034917       0.009284       0.007141       0.036829       0.034164       0.001060       0.013826      -0.022427      -0.113271      -0.041373      -0.014959       0.056332              7.371009      10.759838       1.731034      -0.560905       6.817341       0.038688       4.535847           0.381047
          191              O      12.728483       5.491345       7.310159      -0.335515      29.158042 0.44651511E+03  0.10220672E+05                                 7.538421                            6.593503       0.778893       2.343266                    0.996789      25.033327      63.670696       0.732884       0.365113      -1.137122      -0.029078      -0.000028       0.021093       0.035923      -0.011550      -0.019053       0.035982      -0.049948      -0.172568      -0.071228       0.002578       0.068650              8.010064      11.477923      -0.818229      -1.672354       7.165356       0.667352       5.386913           0.430515
          192              O      11.395852       7.044580       8.189492      -0.501486      40.631622 0.57573989E+03  0.14142473E+05                                 9.599885                            7.602176      -0.125257       2.025779                    0.993433      27.486926      74.107937       0.662409       0.376427      -1.120561       0.014504      -0.020806      -0.009363       0.027036      -0.026707       0.005922       0.011393      -0.067253       0.057453      -0.053730       0.015968       0.037762             11.193122       8.658816       1.089478       0.017304      18.064048       3.684031       6.856501           0.060622
          193              O       4.879656       7.725299      10.500745      -0.587436      37.673947 0.53908587E+03  0.12966148E+05                                 8.856748                            7.169185       0.510681       2.206750                    0.997752      27.868224      73.236742       0.712263       0.357530      -1.140333       0.035226       0.017594      -0.031819       0.050625       0.005681      -0.038882      -0.001820      -0.024231      -0.219560      -0.086775       0.035395       0.051380              9.776217      15.870093      -0.751426      -2.694513       5.242426      -0.187515       8.216132           0.000221
          194              O       6.496220       7.401447       9.083241      -0.543065      41.132898 0.59481806E+03  0.14692112E+05                                 9.584839                            7.636883       0.015833       2.067218                    0.994793      27.661076      74.146310       0.674414       0.367688      -1.130120      -0.014958       0.001201       0.013433       0.020140       0.005139      -0.032486      -0.006504      -0.052700       0.072858      -0.052349       0.011844       0.040505             11.088976       9.078951      -0.593361      -1.606874       5.954201       0.232717      18.233776           0.001095
          195              O       0.222581       7.231660       9.144105      -0.537685      43.857996 0.62283163E+03  0.15623041E+05                                10.135920                            7.902368      -0.322471       1.949428                    0.994536      28.336702      77.529017       0.649436       0.375989      -1.119444       0.009332      -0.013518       0.014525       0.021927       0.020914       0.018007      -0.033731      -0.043399       0.077055      -0.054883       0.002824       0.052059             12.006823       9.723037      -0.685992       2.977475       6.963439       1.193404      19.333994           0.005438
          196              O       1.836292       6.760030      10.527974      -0.577092      34.875486 0.51660107E+03  0.12306602E+05                                 8.422651                            7.018484       0.394989       2.170482                    0.997308      27.782777      72.911848       0.719053       0.357571      -1.139105      -0.041015      -0.020700      -0.025056       0.052331       0.024272       0.026859      -0.039042       0.021065      -0.211066      -0.092531       0.030882       0.061649              9.161090      13.329267      -2.172881       2.584246       6.127144      -0.122825       8.026857           0.000777
          197              O       3.916566       6.400019       1.012274      -0.512076      42.032366 0.59505663E+03  0.14719592E+05                                 9.768172                            7.688714      -0.096800       2.033269                    0.994200      27.542973      74.214674       0.664643       0.372546      -1.124878       0.007849      -0.021401      -0.001886       0.022873      -0.028873      -0.019915      -0.015296      -0.076586       0.029161      -0.060876       0.015536       0.045339             11.419091       8.847534      -0.176785       0.004142      19.187017       0.891060       6.222721           0.051404
          198              O       5.444669       4.805910       1.106775      -0.353412      26.490964 0.39144240E+03  0.86688071E+04                                 6.977019                            6.086623       0.840353       2.353588                    0.998845      24.889082      62.238474       0.779289       0.354908      -1.145367      -0.034916      -0.009284      -0.007140       0.036829      -0.034165      -0.001060       0.013825      -0.022424      -0.113266      -0.041372      -0.014960       0.056332              7.371020      10.759855      -1.731036       0.560908       6.817353       0.038688       4.535854           0.381039
          199              O       5.594483       2.369155       0.698341      -0.335513      29.157996 0.44651433E+03  0.10220648E+05                                 7.538409                            6.593494       0.778899       2.343268                    0.996789      25.033318      63.670635       0.732885       0.365113      -1.137123      -0.029079       0.000028      -0.021093       0.035924       0.011550       0.019053       0.035982      -0.049949      -0.172571      -0.071229       0.002578       0.068651              8.010051      11.477901       0.818228       1.672352       7.165344       0.667351       5.386907           0.430519
          200              O       4.261852       0.815920      15.836008      -0.501485      40.631603 0.57573941E+03  0.14142459E+05                                 9.599883                            7.602174      -0.125256       2.025779                    0.993433      27.486918      74.107917       0.662409       0.376427      -1.120561       0.014504       0.020806       0.009363       0.027035       0.026707      -0.005922       0.011393      -0.067253       0.057453      -0.053730       0.015968       0.037762             11.193120       8.658813      -1.089480      -0.017304      18.064049       3.684028       6.856498           0.060624
          201              O      12.013656       0.135201      13.524755      -0.587436      37.673949 0.53908590E+03  0.12966149E+05                                 8.856748                            7.169185       0.510681       2.206750                    0.997752      27.868224      73.236744       0.712263       0.357530      -1.140333       0.035226      -0.017594       0.031819       0.050625      -0.005681       0.038882      -0.001820      -0.024231      -0.219560      -0.086775       0.035395       0.051380              9.776218      15.870094       0.751426       2.694513       5.242427      -0.187515       8.216133           0.000222
          202              O      13.630220       0.459053      14.942259      -0.543065      41.132899 0.59481807E+03  0.14692113E+05                                 9.584839                            7.636883       0.015833       2.067218                    0.994793      27.661076      74.146312       0.674414       0.367688      -1.130119      -0.014958      -0.001201      -0.013433       0.020140      -0.005139       0.032486      -0.006504      -0.052700       0.072858      -0.052349       0.011844       0.040505             11.088977       9.078951       0.593361       1.606874       5.954202       0.232717      18.233777           0.001095
          203              O       7.356581       0.628840      14.881395      -0.537686      43.858022 0.62283235E+03  0.15623063E+05                                10.135924                            7.902372      -0.322471       1.949428                    0.994536      28.336708      77.529037       0.649435       0.375989      -1.119444       0.009332       0.013518      -0.014525       0.021927      -0.020914      -0.018007      -0.033731      -0.043399       0.077055      -0.054883       0.002824       0.052059             12.006828       9.723040       0.685992      -2.977472       6.963442       1.193405      19.334003           0.005438
          204              O       8.970292       1.100470      13.497526      -0.577092      34.875477 0.51660091E+03  0.12306597E+05                                 8.422650                            7.018483       0.394989       2.170483                    0.997308      27.782776      72.911843       0.719053       0.357571      -1.139105      -0.041015       0.020699       0.025056       0.052331      -0.024272      -0.026859      -0.039042       0.021065      -0.211066      -0.092531       0.030883       0.061649              9.161088      13.329267       2.172883      -2.584240       6.127144      -0.122824       8.026853           0.000778
          205              O       3.217434      14.260519      15.004726      -0.512077      42.032366 0.59505662E+03  0.14719592E+05                                 9.768172                            7.688714      -0.096801       2.033269                    0.994200      27.542974      74.214675       0.664643       0.372546      -1.124878      -0.007849      -0.021401       0.001886       0.022873       0.028873      -0.019915       0.015296      -0.076586       0.029162      -0.060876       0.015537       0.045339             11.419090       8.847534       0.176786       0.004143      19.187016      -0.891056       6.222720           0.051403
          206              O       1.689331      12.666410      14.910225      -0.353413      26.490980 0.39144265E+03  0.86688136E+04                                 6.977019                            6.086623       0.840354       2.353588                    0.998845      24.889099      62.238512       0.779289       0.354908      -1.145367       0.034916      -0.009284       0.007140       0.036828       0.034166      -0.001060      -0.013825      -0.022421      -0.113264      -0.041371      -0.014961       0.056332              7.371021      10.759856       1.731037       0.560906       6.817353      -0.038689       4.535853           0.381033
          207              O       1.539517      10.229655      15.318659      -0.335511      29.157936 0.44651319E+03  0.10220617E+05                                 7.538406                            6.593492       0.778894       2.343267                    0.996789      25.033265      63.670513       0.732884       0.365114      -1.137122       0.029079       0.000028       0.021093       0.035924      -0.011548       0.019052      -0.035983      -0.049953      -0.172575      -0.071231       0.002578       0.068653              8.010048      11.477896      -0.818228       1.672351       7.165342      -0.667351       5.386905           0.430527
          208              O       2.872148       8.676420       0.180992      -0.501485      40.631601 0.57573941E+03  0.14142459E+05                                 9.599882                            7.602174      -0.125256       2.025779                    0.993433      27.486918      74.107915       0.662409       0.376427      -1.120561      -0.014504       0.020806      -0.009363       0.027036      -0.026707      -0.005922      -0.011393      -0.067253       0.057452      -0.053730       0.015967       0.037763             11.193119       8.658812       1.089480      -0.017304      18.064047      -3.684028       6.856497           0.060623
          209              O       9.388344       7.995701       2.492245      -0.587436      37.673949 0.53908591E+03  0.12966149E+05                                 8.856748                            7.169185       0.510681       2.206750                    0.997752      27.868225      73.236746       0.712263       0.357530      -1.140333      -0.035226      -0.017594      -0.031819       0.050625       0.005681       0.038882       0.001820      -0.024231      -0.219560      -0.086775       0.035395       0.051380              9.776218      15.870094      -0.751426       2.694512       5.242427       0.187516       8.216133           0.000221
          210              O       7.771780       8.319553       1.074741      -0.543065      41.132892 0.59481794E+03  0.14692108E+05                                 9.584838                            7.636883       0.015833       2.067218                    0.994793      27.661073      74.146302       0.674414       0.367688      -1.130119       0.014958      -0.001201       0.013433       0.020140       0.005139       0.032486       0.006504      -0.052700       0.072859      -0.052349       0.011844       0.040505             11.088975       9.078950      -0.593361       1.606874       5.954201      -0.232717      18.233775           0.001095
          211              O      14.045419       8.489340       1.135605      -0.537686      43.858007 0.62283184E+03  0.15623048E+05                                10.135922                            7.902369      -0.322472       1.949428                    0.994536      28.336707      77.529036       0.649436       0.375989      -1.119444      -0.009332       0.013518       0.014525       0.021927       0.020914      -0.018007       0.033731      -0.043399       0.077055      -0.054883       0.002824       0.052059             12.006826       9.723038      -0.685992      -2.977473       6.963440      -1.193406      19.333999           0.005438
          212              O      12.431708       8.960970       2.519474      -0.577092      34.875483 0.51660095E+03  0.12306598E+05                                 8.422650                            7.018483       0.394989       2.170483                    0.997308      27.782776      72.911839       0.719053       0.357571      -1.139105       0.041015       0.020699      -0.025056       0.052331       0.024272      -0.026859       0.039042       0.021065      -0.211066      -0.092531       0.030882       0.061649              9.161089      13.329267      -2.172882      -2.584246       6.127144       0.122825       8.026856           0.000778

******************************************************
Auxiliary information for the entire system
The total spin magnetic moment of the unit cell is   7.854725
The total net atomic charge of the unit cell is   0.000001
Accuracy of reproducing the electrostatic potential in the unit cell:
  The inner radius (bohr) =    5.0000
  The outer radius (bohr) =   12.0000
  Valid grid points have density less than (e/(bohr^3)) =    0.0001
  The number of valid grid points were=        96164
  The rms potential error without charges in kcal/mol is=      7.29400
  The rms potential error with partial charges in kcal/mol is=      1.07129
  The RRMSE value at monopole order=      0.14687
  The rms potential error with partial charges and cloud penetration in kcal/mol is=      1.05935
  The RRMSE value at monopole order with cloud penetration is=      0.14524
  The rms potential error with partial charges and atomic dipoles in kcal/mol is=      0.54386
  The RRMSE value at dipole order=      0.07456
  The rms potential error with partial charges, atomic dipoles and cloud penetration in kcal/mol is=      0.53552
  The RRMSE value at dipole order with cloud penetration=      0.07342

******************************************************
The electron densities and ab initio electrostatic potential were computed in VASP using the PBE functional and
projector augmented wave method. See the main text of the journal article for a description of computational details.
The atomic charges, dipoles, and quadrupoles were computed with the DDEC6 method as described in
(a) T. A. Manz and N. Gabaldon Limas, RSC Adv. 6 (2016) 47771-47801 DOI: 10.1039/c6ra04656h
(b) N. Gabaldon Limas and T. A. Manz, RSC Adv. 8 (2018) 2678-2707 DOI: 10.1039/c7ra11829e.
For each atom in the material, the electron cloud parameters were fit to the spherically averaged atom-in-material
electron density using radial positions for which this density was between 10^-4 and 10^-2 electrons per cubic bohr.
The polarizabilities, dispersion coefficients, and quantum Drude oscillator (QDO) parameters were fit using the MCLF method.
The magnetic structure of the system was optimized in VASP from the default ferromagnetic initial guess using spin polarization.
The atomic spin moments (ASMs) were computed on this optimized magnetic structure using the DDEC6 partition as inputs
to the method of T. A. Manz and D. S. Sholl, J. Chem. Theory Comput. 7 (2011) 4146-4164 DOI: 10.1021/ct200539n.
The RMSE and RRMSE were computed using a uniform grid with Ewald summation.
