# Supplementary material for: A collection of forcefield precursors for metal–organic frameworks
Source: RSC Adv. 2019 Nov 13;9(63):36492–507. doi: 10.1039/c9ra07327b (PMC9075174; doi:10.1039/c9ra07327b)
Supplement: RA-009-C9RA07327B-s6292 [file RA-009-C9RA07327B-s6292.xyz]

   76
jmolscript: load "" {1 1 1} spacegroup "x,y,z" unitcell [{     10.313100     0.000000     0.000000 }, {      0.000000    10.313100     0.000000 }, {      0.000000     0.000000    14.495000 }]
Dy     6.694336     6.694336    12.683125     2.147014
Dy     3.618764     3.618764     5.435625     2.147014
Dy     3.618764     6.694336     1.811875     2.147014
Dy     6.694336     3.618764     9.059375     2.147014
H      6.009443     0.623943    12.678776     0.126811
H      4.303657     9.689157     5.431277     0.126811
H      9.689157     6.009443     1.807527     0.126811
H      0.623943     4.303657     9.055027     0.126811
H      4.303657     0.623943     1.816223     0.126811
H      6.009443     9.689157     9.063724     0.126811
H      0.623943     6.009443    12.687474     0.126811
H      9.689157     4.303657     5.439974     0.126811
H      5.156550     4.105645     0.000000     0.114208
H      5.156550     6.207455     7.247500     0.114208
H      6.207455     5.156550     3.623750     0.114208
H      4.105645     5.156550    10.871250     0.114208
C      5.651579     1.089063    13.399178    -0.098989
C      5.615483     2.464831    13.374536    -0.029967
C      6.081635     3.261002    12.175800     0.693292
C      4.661521     9.224037     6.151678    -0.098989
C      4.697617     7.848269     6.127037    -0.029967
C      4.231465     7.052098     4.928300     0.693292
C      9.224037     5.651579     2.527928    -0.098989
C      7.848269     5.615483     2.503287    -0.029967
C      7.052098     6.081635     1.304550     0.693292
C      1.089063     4.661521     9.775428    -0.098989
C      2.464831     4.697617     9.750787    -0.029967
C      3.261002     4.231465     8.552050     0.693292
C      4.661521     1.089063     1.095822    -0.098989
C      4.697617     2.464831     1.120463    -0.029967
C      4.231465     3.261002     2.319200     0.693292
C      5.651579     9.224037     8.343322    -0.098989
C      5.615483     7.848269     8.367964    -0.029967
C      6.081635     7.052098     9.566700     0.693292
C      1.089063     5.651579    11.967072    -0.098989
C      2.464831     5.615483    11.991714    -0.029967
C      3.261002     6.081635    13.190450     0.693292
C      9.224037     4.661521     4.719572    -0.098989
C      7.848269     4.697617     4.744213    -0.029967
C      7.052098     4.231465     5.942950     0.693292
C      5.156550     9.204442     0.000000     0.696736
C      5.156550     0.388804     0.000000    -0.036895
C      5.156550     3.175403     0.000000    -0.112966
C      5.156550     1.108658     7.247500     0.696736
C      5.156550     9.924296     7.247500    -0.036895
C      5.156550     7.137697     7.247500    -0.112966
C      1.108658     5.156550     3.623750     0.696736
C      9.924296     5.156550     3.623750    -0.036895
C      7.137697     5.156550     3.623750    -0.112966
C      9.204442     5.156550    10.871250     0.696736
C      0.388804     5.156550    10.871250    -0.036895
C      3.175403     5.156550    10.871250    -0.112966
O      5.891874     8.614532    13.641245    -0.700961
O      6.158983     2.652529    11.091574    -0.694934
O      6.315742     4.444946    12.325098    -0.699302
O      4.421226     1.698568     6.393744    -0.700961
O      4.154117     7.660571     3.844074    -0.694934
O      3.997358     5.868154     5.077599    -0.699302
O      1.698568     5.891874     2.769994    -0.700961
O      7.660571     6.158983     0.220324    -0.694934
O      5.868154     6.315742     1.453849    -0.699302
O      8.614532     4.421226    10.017495    -0.700961
O      2.652529     4.154117     7.467824    -0.694934
O      4.444946     3.997358     8.701348    -0.699302
O      4.421226     8.614532     0.853756    -0.700961
O      4.154117     2.652529     3.403426    -0.694934
O      3.997358     4.444946     2.169902    -0.699302
O      5.891874     1.698568     8.101255    -0.700961
O      6.158983     7.660571    10.650926    -0.694934
O      6.315742     5.868154     9.417402    -0.699302
O      8.614532     5.891874    11.725005    -0.700961
O      2.652529     6.158983    14.274676    -0.694934
O      4.444946     6.315742    13.041152    -0.699302
O      1.698568     4.421226     4.477505    -0.700961
O      7.660571     4.154117     7.027176    -0.694934
O      5.868154     3.997358     5.793651    -0.699302

The following XYZ coordinates are in angstroms. Other properties are in atomic units.
The sperically averaged electron density of each atom fit to a function of the form exp(a - br)
eigen_1, eigen_2 and eigen_3 are the three eigenvalues of traceless quadrupole moment tensor
  atom number  atomic symbol              X              Y              Z     net charge C6 coefficient C8 coefficient C10 coefficient fluctuating dipole atomic polarizability isotropic forcefield polarizability              a              b squared Pearson coefficient          <r^3>          <r^4>         wp_QDO          m_QDO          q_QDO       dipole_x       dipole_y       dipole_z         dipole            Qxy            Qxz            Qyz     Q(x^2-y^2)  Q(3z^2 - R^2)        eigen_1        eigen_2        eigen_3 static polarizability      alpha(xx)      alpha(xy)      alpha(xz)      alpha(yy)      alpha(yz)      alpha(zz) atomic spin moment
            1             Dy       6.694336       6.694336      12.683125       2.147014     112.578031 0.21326669E+04  0.66107604E+05                                15.255477                           12.278425       2.194170       2.471123                    0.999849      69.141943     153.672583       0.745391       0.265090      -1.344783       0.003195       0.003195       0.000000       0.004518       0.079683       0.026388      -0.026388       0.000000      -0.414394      -0.148250      -0.000499       0.148749             18.285901      17.183399      -2.752551      -1.610527      17.183399       1.610527      20.490905          -0.000003
            2             Dy       3.618764       3.618764       5.435625       2.147014     112.578024 0.21326669E+04  0.66107603E+05                                15.255476                           12.278424       2.194170       2.471123                    0.999849      69.141944     153.672585       0.745391       0.265090      -1.344783      -0.003195      -0.003195      -0.000000       0.004518       0.079683      -0.026388       0.026388      -0.000000      -0.414395      -0.148250      -0.000499       0.148749             18.285900      17.183398      -2.752552       1.610526      17.183400      -1.610527      20.490901          -0.000003
            3             Dy       3.618764       6.694336       1.811875       2.147014     112.578011 0.21326666E+04  0.66107592E+05                                15.255474                           12.278423       2.194170       2.471123                    0.999849      69.141944     153.672582       0.745391       0.265090      -1.344783      -0.003195       0.003195      -0.000000       0.004518      -0.079683       0.026388       0.026388       0.000000      -0.414395      -0.148250      -0.000499       0.148749             18.285898      17.183399       2.752553      -1.610524      17.183397      -1.610527      20.490897          -0.000003
            4             Dy       6.694336       3.618764       9.059375       2.147014     112.578023 0.21326668E+04  0.66107598E+05                                15.255476                           12.278424       2.194170       2.471123                    0.999849      69.141943     153.672580       0.745391       0.265090      -1.344783       0.003195      -0.003195      -0.000000       0.004518      -0.079683      -0.026388      -0.026388       0.000000      -0.414394      -0.148250      -0.000499       0.148749             18.285900      17.183397       2.752551       1.610527      17.183398       1.610527      20.490904          -0.000003
            5              H       6.009443       0.623943      12.678776       0.126811       1.132107 0.83439462E+01  0.82333862E+02                                 1.757370                            1.661573      -1.120313       2.357841                    0.996877       3.425824       9.446606       0.500265       1.240791      -0.718306       0.015231      -0.019439      -0.033082       0.041283       0.000399      -0.007342       0.008417       0.001225       0.017234      -0.010887      -0.002375       0.013263              1.788327       1.438380      -0.145142      -0.264955       1.935322       0.280603       1.991280          -0.000000
            6              H       4.303657       9.689157       5.431277       0.126811       1.132107 0.83439418E+01  0.82333811E+02                                 1.757370                            1.661572      -1.120313       2.357841                    0.996877       3.425824       9.446606       0.500266       1.240791      -0.718306      -0.015231       0.019439      -0.033082       0.041283       0.000399       0.007341      -0.008417       0.001225       0.017234      -0.010887      -0.002375       0.013263              1.788327       1.438380      -0.145143       0.264955       1.935322      -0.280603       1.991280          -0.000000
            7              H       9.689157       6.009443       1.807527       0.126811       1.132107 0.83439407E+01  0.82333792E+02                                 1.757369                            1.661572      -1.120314       2.357841                    0.996877       3.425824       9.446604       0.500266       1.240790      -0.718306       0.019439       0.015231      -0.033082       0.041283      -0.000399      -0.008417      -0.007342      -0.001225       0.017234      -0.010887      -0.002375       0.013263              1.788327       1.935321       0.145142      -0.280603       1.438380      -0.264955       1.991279          -0.000000
            8              H       0.623943       4.303657       9.055027       0.126811       1.132107 0.83439405E+01  0.82333797E+02                                 1.757370                            1.661573      -1.120313       2.357841                    0.996877       3.425824       9.446607       0.500265       1.240791      -0.718306      -0.019439      -0.015231      -0.033082       0.041283      -0.000399       0.008417       0.007342      -0.001225       0.017234      -0.010887      -0.002375       0.013263              1.788327       1.935322       0.145143       0.280603       1.438380       0.264955       1.991280          -0.000000
            9              H       4.303657       0.623943       1.816223       0.126811       1.132107 0.83439367E+01  0.82333741E+02                                 1.757369                            1.661572      -1.120313       2.357841                    0.996877       3.425823       9.446600       0.500266       1.240790      -0.718306      -0.015231      -0.019439       0.033082       0.041283      -0.000399      -0.007342      -0.008417       0.001225       0.017234      -0.010887      -0.002375       0.013263              1.788326       1.438379       0.145142      -0.264955       1.935321      -0.280602       1.991279          -0.000000
           10              H       6.009443       9.689157       9.063724       0.126811       1.132108 0.83439516E+01  0.82333928E+02                                 1.757371                            1.661573      -1.120314       2.357841                    0.996877       3.425825       9.446609       0.500265       1.240791      -0.718306       0.015231       0.019439       0.033082       0.041283      -0.000399       0.007341       0.008417       0.001225       0.017234      -0.010887      -0.002375       0.013263              1.788328       1.438380       0.145142       0.264955       1.935322       0.280603       1.991281          -0.000000
           11              H       0.623943       6.009443      12.687474       0.126811       1.132107 0.83439461E+01  0.82333864E+02                                 1.757371                            1.661573      -1.120313       2.357841                    0.996877       3.425824       9.446607       0.500265       1.240791      -0.718306      -0.019439       0.015231       0.033082       0.041283       0.000399      -0.008417       0.007341      -0.001225       0.017234      -0.010887      -0.002375       0.013263              1.788328       1.935322      -0.145142      -0.280603       1.438380       0.264955       1.991281          -0.000000
           12              H       9.689157       4.303657       5.439974       0.126811       1.132108 0.83439474E+01  0.82333880E+02                                 1.757371                            1.661573      -1.120314       2.357841                    0.996877       3.425824       9.446607       0.500265       1.240791      -0.718306       0.019439      -0.015231       0.033082       0.041283       0.000399       0.008417      -0.007342      -0.001225       0.017234      -0.010887      -0.002375       0.013263              1.788328       1.935322      -0.145142       0.280603       1.438380      -0.264955       1.991281          -0.000000
           13              H       5.156550       4.105645       0.000000       0.114208       0.967501 0.70822021E+01  0.69141869E+02                                 1.752741                            1.659307      -1.553395       2.138571                    0.991602       4.083231      12.365336       0.430345       1.457863      -0.669327       0.000000       0.034275       0.000000       0.034275       0.000000       0.005784       0.000000      -0.007013      -0.000387      -0.007802       0.003571       0.004231              1.810863       1.399284       0.000000      -0.027301       2.399606      -0.000000       1.633699           0.000000
           14              H       5.156550       6.207455       7.247500       0.114208       0.967501 0.70822011E+01  0.69141859E+02                                 1.752741                            1.659307      -1.553396       2.138571                    0.991602       4.083231      12.365337       0.430345       1.457863      -0.669327      -0.000000      -0.034275       0.000000       0.034275       0.000000      -0.005784      -0.000000      -0.007013      -0.000387      -0.007802       0.003571       0.004231              1.810863       1.399284      -0.000000       0.027301       2.399606      -0.000000       1.633699           0.000000
           15              H       6.207455       5.156550       3.623750       0.114208       0.967501 0.70822013E+01  0.69141862E+02                                 1.752741                            1.659307      -1.553395       2.138571                    0.991602       4.083231      12.365337       0.430345       1.457863      -0.669327      -0.034275      -0.000000       0.000000       0.034275       0.000000      -0.000000       0.005784       0.007013      -0.000387      -0.007802       0.003571       0.004231              1.810863       2.399606       0.000000       0.000000       1.399284      -0.027301       1.633699           0.000000
           16              H       4.105645       5.156550      10.871250       0.114208       0.967501 0.70822011E+01  0.69141859E+02                                 1.752741                            1.659307      -1.553395       2.138571                    0.991602       4.083231      12.365337       0.430345       1.457863      -0.669327       0.034275      -0.000000      -0.000000       0.034275      -0.000000      -0.000000      -0.005784       0.007013      -0.000387      -0.007802       0.003571       0.004231              1.810863       2.399606       0.000000       0.000000       1.399284       0.027301       1.633699           0.000000
           17              C       5.651579       1.089063      13.399178      -0.098989      35.331402 0.41962950E+03  0.98091507E+04                                 9.468872                            6.916725      -0.104529       1.941834                    0.999432      29.234477      84.664012       0.612879       0.427530      -1.053920      -0.011022       0.006973       0.012229       0.017879      -0.001523       0.020361       0.025674       0.075016       0.031664      -0.054129       0.007857       0.046272             11.471727       5.454879       0.760357      -2.117870      18.487458      -2.936916      10.472844          -0.000004
           18              C       5.615483       2.464831      13.374536      -0.029967      38.265112 0.42352202E+03  0.97916189E+04                                 9.737801                            6.759212       0.184574       2.070619                    0.999311      26.668069      73.534440       0.654908       0.404527      -1.082934      -0.018097      -0.029348       0.034335       0.048659       0.002585       0.009045       0.019220       0.007313      -0.002898      -0.022088       0.000746       0.021342             12.308338       5.748077       0.839629      -3.081538      16.596249      -3.359645      14.580688           0.000000
           19              C       6.081635       3.261002      12.175800       0.693292      21.036819 0.21637139E+03  0.43490662E+04                                 7.171011                            5.327569      -0.218177       2.011138                    0.998925      21.303622      60.007532       0.619470       0.491914      -1.002835       0.022883       0.032697      -0.057490       0.069984      -0.042793       0.041971       0.017228       0.153514      -0.224279      -0.096733      -0.035031       0.131764              8.468859       4.611548       1.378231      -1.440178       9.766059      -1.432576      11.028971          -0.000001
           20              C       4.661521       9.224037       6.151678      -0.098989      35.331379 0.41962920E+03  0.98091421E+04                                 9.468868                            6.916722      -0.104528       1.941834                    0.999432      29.234477      84.664008       0.612879       0.427530      -1.053920       0.011022      -0.006973       0.012229       0.017879      -0.001523      -0.020361      -0.025674       0.075016       0.031664      -0.054129       0.007857       0.046272             11.471720       5.454877       0.760353       2.117868      18.487449       2.936905      10.472835          -0.000004
           21              C       4.697617       7.848269       6.127037      -0.029967      38.265088 0.42352186E+03  0.97916141E+04                                 9.737796                            6.759211       0.184574       2.070619                    0.999311      26.668066      73.534427       0.654908       0.404527      -1.082934       0.018097       0.029348       0.034335       0.048659       0.002585      -0.009045      -0.019220       0.007313      -0.002898      -0.022088       0.000746       0.021342             12.308330       5.748074       0.839623       3.081535      16.596243       3.359627      14.580673          -0.000000
           22              C       4.231465       7.052098       4.928300       0.693292      21.036818 0.21637147E+03  0.43490682E+04                                 7.171010                            5.327570      -0.218177       2.011139                    0.998925      21.303620      60.007524       0.619470       0.491914      -1.002835      -0.022883      -0.032697      -0.057490       0.069984      -0.042793      -0.041971      -0.017228       0.153514      -0.224279      -0.096733      -0.035031       0.131764              8.468857       4.611547       1.378228       1.440176       9.766053       1.432567      11.028972          -0.000001
           23              C       9.224037       5.651579       2.527928      -0.098989      35.331379 0.41962925E+03  0.98091434E+04                                 9.468868                            6.916722      -0.104529       1.941834                    0.999432      29.234479      84.664014       0.612879       0.427530      -1.053920      -0.006973      -0.011022       0.012229       0.017879       0.001523      -0.025674       0.020361      -0.075016       0.031664      -0.054129       0.007857       0.046272             11.471720      18.487449      -0.760354       2.936905       5.454877      -2.117868      10.472835          -0.000004
           24              C       7.848269       5.615483       2.503287      -0.029967      38.265096 0.42352195E+03  0.97916167E+04                                 9.737798                            6.759212       0.184574       2.070619                    0.999311      26.668069      73.534438       0.654908       0.404527      -1.082934       0.029348      -0.018097       0.034335       0.048659      -0.002585      -0.019220       0.009045      -0.007313      -0.002898      -0.022088       0.000746       0.021342             12.308332      16.596244      -0.839624       3.359629       5.748075      -3.081537      14.580678           0.000000
           25              C       7.052098       6.081635       1.304550       0.693292      21.036819 0.21637148E+03  0.43490686E+04                                 7.171011                            5.327570      -0.218177       2.011138                    0.998925      21.303622      60.007534       0.619470       0.491915      -1.002835      -0.032697       0.022883      -0.057490       0.069984       0.042793      -0.017228       0.041971      -0.153514      -0.224279      -0.096733      -0.035031       0.131764              8.468858       9.766055      -1.378229       1.432568       4.611547      -1.440177      11.028973          -0.000001
           26              C       1.089063       4.661521       9.775428      -0.098989      35.331390 0.41962936E+03  0.98091469E+04                                 9.468871                            6.916724      -0.104529       1.941834                    0.999432      29.234482      84.664036       0.612879       0.427530      -1.053920       0.006973       0.011022       0.012229       0.017879       0.001523       0.025674      -0.020360      -0.075016       0.031664      -0.054129       0.007857       0.046272             11.471725      18.487457      -0.760354      -2.936908       5.454878       2.117869      10.472839          -0.000004
           27              C       2.464831       4.697617       9.750787      -0.029967      38.265098 0.42352195E+03  0.97916170E+04                                 9.737799                            6.759212       0.184573       2.070619                    0.999311      26.668069      73.534443       0.654908       0.404527      -1.082934      -0.029348       0.018097       0.034335       0.048659      -0.002585       0.019220      -0.009045      -0.007313      -0.002898      -0.022088       0.000746       0.021342             12.308334      16.596247      -0.839624      -3.359629       5.748075       3.081536      14.580679          -0.000000
           28              C       3.261002       4.231465       8.552050       0.693292      21.036818 0.21637146E+03  0.43490680E+04                                 7.171010                            5.327570      -0.218177       2.011138                    0.998925      21.303622      60.007532       0.619470       0.491914      -1.002835       0.032697      -0.022883      -0.057490       0.069984       0.042793       0.017228      -0.041971      -0.153514      -0.224279      -0.096733      -0.035031       0.131764              8.468858       9.766055      -1.378230      -1.432573       4.611547       1.440177      11.028971          -0.000001
           29              C       4.661521       1.089063       1.095822      -0.098989      35.331376 0.41962918E+03  0.98091412E+04                                 9.468867                            6.916722      -0.104529       1.941834                    0.999432      29.234476      84.664001       0.612879       0.427530      -1.053920       0.011022       0.006973      -0.012229       0.017879       0.001523       0.020361      -0.025674       0.075016       0.031664      -0.054129       0.007857       0.046272             11.471719       5.454876      -0.760354      -2.117868      18.487447       2.936905      10.472835          -0.000004
           30              C       4.697617       2.464831       1.120463      -0.029967      38.265095 0.42352192E+03  0.97916160E+04                                 9.737798                            6.759212       0.184573       2.070619                    0.999311      26.668068      73.534436       0.654908       0.404527      -1.082934       0.018097      -0.029348      -0.034335       0.048659      -0.002585       0.009045      -0.019220       0.007313      -0.002899      -0.022088       0.000746       0.021342             12.308332       5.748075      -0.839624      -3.081536      16.596243       3.359629      14.580678          -0.000000
           31              C       4.231465       3.261002       2.319200       0.693292      21.036819 0.21637147E+03  0.43490683E+04                                 7.171010                            5.327570      -0.218177       2.011138                    0.998925      21.303622      60.007529       0.619470       0.491914      -1.002835      -0.022883       0.032697       0.057490       0.069984       0.042793       0.041971      -0.017228       0.153514      -0.224279      -0.096733      -0.035031       0.131764              8.468858       4.611547      -1.378229      -1.440177       9.766055       1.432572      11.028971          -0.000001
           32              C       5.651579       9.224037       8.343322      -0.098989      35.331392 0.41962937E+03  0.98091466E+04                                 9.468870                            6.916723      -0.104528       1.941835                    0.999432      29.234473      84.663993       0.612879       0.427530      -1.053920      -0.011022      -0.006973      -0.012229       0.017879       0.001523      -0.020361       0.025674       0.075016       0.031663      -0.054129       0.007857       0.046272             11.471724       5.454877      -0.760356       2.117869      18.487452      -2.936915      10.472842          -0.000004
           33              C       5.615483       7.848269       8.367964      -0.029967      38.265113 0.42352205E+03  0.97916197E+04                                 9.737800                            6.759212       0.184574       2.070619                    0.999311      26.668070      73.534441       0.654908       0.404527      -1.082934      -0.018097       0.029348      -0.034335       0.048659      -0.002585      -0.009045       0.019220       0.007313      -0.002898      -0.022088       0.000746       0.021342             12.308337       5.748076      -0.839629       3.081538      16.596249      -3.359644      14.580687          -0.000000
           34              C       6.081635       7.052098       9.566700       0.693292      21.036819 0.21637139E+03  0.43490662E+04                                 7.171010                            5.327569      -0.218177       2.011138                    0.998925      21.303622      60.007531       0.619470       0.491914      -1.002835       0.022883      -0.032697       0.057490       0.069984       0.042793      -0.041971       0.017228       0.153514      -0.224279      -0.096733      -0.035031       0.131764              8.468859       4.611547      -1.378231       1.440178       9.766059      -1.432576      11.028970          -0.000001
           35              C       1.089063       5.651579      11.967072      -0.098989      35.331403 0.41962951E+03  0.98091511E+04                                 9.468872                            6.916725      -0.104529       1.941834                    0.999432      29.234477      84.664014       0.612879       0.427530      -1.053920       0.006973      -0.011022      -0.012229       0.017879      -0.001523      -0.025674      -0.020361      -0.075016       0.031664      -0.054129       0.007857       0.046272             11.471727      18.487458       0.760357       2.936916       5.454879       2.117870      10.472845          -0.000004
           36              C       2.464831       5.615483      11.991714      -0.029967      38.265105 0.42352194E+03  0.97916166E+04                                 9.737800                            6.759212       0.184574       2.070619                    0.999311      26.668066      73.534430       0.654908       0.404527      -1.082934      -0.029348      -0.018097      -0.034335       0.048659       0.002585      -0.019220      -0.009045      -0.007313      -0.002898      -0.022088       0.000746       0.021342             12.308337      16.596248       0.839629       3.359644       5.748076       3.081538      14.580686          -0.000000
           37              C       3.261002       6.081635      13.190450       0.693292      21.036820 0.21637140E+03  0.43490664E+04                                 7.171010                            5.327569      -0.218177       2.011138                    0.998925      21.303622      60.007529       0.619470       0.491914      -1.002835       0.032697       0.022883       0.057490       0.069984      -0.042793      -0.017228      -0.041971      -0.153514      -0.224280      -0.096733      -0.035031       0.131764              8.468859       9.766058       1.378231       1.432576       4.611547       1.440178      11.028971          -0.000001
           38              C       9.224037       4.661521       4.719572      -0.098989      35.331396 0.41962951E+03  0.98091507E+04                                 9.468870                            6.916724      -0.104529       1.941834                    0.999432      29.234478      84.664011       0.612879       0.427530      -1.053921      -0.006973       0.011022      -0.012229       0.017879      -0.001523       0.025674       0.020361      -0.075016       0.031664      -0.054129       0.007857       0.046272             11.471723      18.487452       0.760354      -2.936906       5.454877      -2.117869      10.472840          -0.000004
           39              C       7.848269       4.697617       4.744213      -0.029967      38.265093 0.42352194E+03  0.97916165E+04                                 9.737797                            6.759212       0.184573       2.070619                    0.999311      26.668069      73.534439       0.654908       0.404527      -1.082934       0.029348       0.018097      -0.034335       0.048659       0.002585       0.019220       0.009045      -0.007313      -0.002898      -0.022088       0.000746       0.021342             12.308331      16.596242       0.839624      -3.359628       5.748075      -3.081536      14.580677          -0.000000
           40              C       7.052098       4.231465       5.942950       0.693292      21.036821 0.21637151E+03  0.43490691E+04                                 7.171011                            5.327570      -0.218177       2.011138                    0.998925      21.303623      60.007535       0.619470       0.491914      -1.002835      -0.032697      -0.022883       0.057490       0.069984      -0.042793       0.017228       0.041971      -0.153514      -0.224279      -0.096733      -0.035031       0.131764              8.468858       9.766054       1.378229      -1.432568       4.611547      -1.440177      11.028973          -0.000002
           41              C       5.156550       9.204442       0.000000       0.696736      24.411159 0.23523290E+03  0.48070711E+04                                 7.913702                            5.523317      -0.288838       1.983970                    0.998592      21.346359      59.772491       0.616298       0.486332      -1.010083      -0.000000      -0.086290       0.000000       0.086290      -0.000000       0.087346      -0.000000       0.119581       0.153226      -0.085328      -0.045086       0.130414             10.150128       5.687011      -0.000001      -2.102476      17.248099      -0.000000       7.515274          -0.000002
           42              C       5.156550       0.388804       0.000000      -0.036895      41.254682 0.42373106E+03  0.97856398E+04                                10.232032                            6.732853       0.130362       2.049551                    0.999249      26.752841      73.432417       0.661101       0.401180      -1.086518      -0.000000       0.051335      -0.000000       0.051335       0.000000      -0.006258       0.000000       0.028931       0.022064      -0.018143       0.002582       0.015561             13.876088       5.873853      -0.000000      -2.279963      24.799869      -0.000002      10.954542           0.000001
           43              C       5.156550       3.175403       0.000000      -0.112966      35.592949 0.48270935E+03  0.11725033E+05                                 9.666634                            7.530614      -0.225514       1.898997                    0.999074      30.449486      90.881944       0.572363       0.440561      -1.042533       0.000000      -0.019208       0.000000       0.019208      -0.000000       0.040755       0.000000       0.046281      -0.092708      -0.049712      -0.007689       0.057401             11.078662       5.896312       0.000001      -3.138197      12.404437      -0.000003      14.935237           0.000000
           44              C       5.156550       1.108658       7.247500       0.696736      24.411156 0.23523286E+03  0.48070704E+04                                 7.913702                            5.523317      -0.288838       1.983970                    0.998592      21.346358      59.772491       0.616297       0.486332      -1.010083       0.000000       0.086290      -0.000000       0.086290       0.000000      -0.087346      -0.000000       0.119581       0.153226      -0.085328      -0.045086       0.130414             10.150127       5.687011       0.000001       2.102475      17.248098      -0.000000       7.515273          -0.000002
           45              C       5.156550       9.924296       7.247500      -0.036895      41.254670 0.42373092E+03  0.97856358E+04                                10.232030                            6.732852       0.130363       2.049552                    0.999249      26.752836      73.432398       0.661101       0.401180      -1.086518      -0.000000      -0.051335       0.000000       0.051335       0.000000       0.006258      -0.000000       0.028931       0.022063      -0.018143       0.002582       0.015561             13.876085       5.873852       0.000000       2.279962      24.799863      -0.000002      10.954540           0.000001
           46              C       5.156550       7.137697       7.247500      -0.112966      35.592945 0.48270929E+03  0.11725031E+05                                 9.666633                            7.530613      -0.225513       1.898997                    0.999074      30.449484      90.881933       0.572363       0.440561      -1.042533       0.000000       0.019208      -0.000000       0.019208       0.000000      -0.040755       0.000000       0.046281      -0.092708      -0.049712      -0.007689       0.057401             11.078661       5.896311      -0.000001       3.138196      12.404436      -0.000003      14.935235          -0.000000
           47              C       1.108658       5.156550       3.623750       0.696736      24.411159 0.23523291E+03  0.48070713E+04                                 7.913702                            5.523317      -0.288838       1.983970                    0.998592      21.346359      59.772490       0.616298       0.486332      -1.010083       0.086290      -0.000000      -0.000000       0.086290       0.000000       0.000000       0.087346      -0.119581       0.153226      -0.085328      -0.045086       0.130414             10.150127      17.248098      -0.000002       0.000000       5.687011      -2.102476       7.515273          -0.000002
           48              C       9.924296       5.156550       3.623750      -0.036895      41.254668 0.42373096E+03  0.97856369E+04                                10.232029                            6.732852       0.130363       2.049551                    0.999249      26.752838      73.432404       0.661101       0.401180      -1.086519      -0.051335       0.000000       0.000000       0.051335      -0.000000      -0.000000      -0.006258      -0.028931       0.022063      -0.018143       0.002582       0.015561             13.876083      24.799862      -0.000001      -0.000000       5.873851      -2.279962      10.954537           0.000001
           49              C       7.137697       5.156550       3.623750      -0.112966      35.592939 0.48270903E+03  0.11725023E+05                                 9.666632                            7.530611      -0.225514       1.898997                    0.999074      30.449484      90.881936       0.572363       0.440561      -1.042533       0.019208       0.000000       0.000000       0.019208      -0.000000      -0.000000       0.040755      -0.046281      -0.092708      -0.049712      -0.007689       0.057401             11.078660      12.404438       0.000000       0.000000       5.896311      -3.138197      14.935232           0.000000
           50              C       9.204442       5.156550      10.871250       0.696736      24.411152 0.23523278E+03  0.48070683E+04                                 7.913701                            5.523316      -0.288838       1.983970                    0.998592      21.346361      59.772504       0.616297       0.486332      -1.010083      -0.086290       0.000000      -0.000000       0.086290       0.000000      -0.000000      -0.087346      -0.119581       0.153226      -0.085328      -0.045086       0.130414             10.150127      17.248100       0.000000       0.000001       5.687011       2.102475       7.515271          -0.000002
           51              C       0.388804       5.156550      10.871250      -0.036895      41.254689 0.42373108E+03  0.97856405E+04                                10.232034                            6.732854       0.130363       2.049551                    0.999249      26.752841      73.432424       0.661101       0.401180      -1.086518       0.051335      -0.000000       0.000000       0.051335      -0.000000       0.000000       0.006258      -0.028931       0.022063      -0.018143       0.002582       0.015561             13.876092      24.799878       0.000000       0.000001       5.873854       2.279963      10.954543           0.000001
           52              C       3.175403       5.156550      10.871250      -0.112966      35.592949 0.48270935E+03  0.11725033E+05                                 9.666634                            7.530613      -0.225513       1.898997                    0.999074      30.449486      90.881944       0.572363       0.440561      -1.042533      -0.019208       0.000000       0.000000       0.019208      -0.000000      -0.000000      -0.040755      -0.046281      -0.092708      -0.049712      -0.007689       0.057401             11.078662      12.404438       0.000002       0.000003       5.896312       3.138197      14.935236          -0.000000
           53              O       5.891874       8.614532      13.641245      -0.700961      43.254580 0.62377486E+03  0.15569773E+05                                 9.809504                            7.729523       0.273940       2.097152                    0.997450      29.953861      80.346871       0.683192       0.359177      -1.138344      -0.075913       0.065464       0.038627       0.107426      -0.018207       0.046739       0.018236       0.091584       0.156581      -0.081498      -0.004053       0.085551             11.679109       7.727962      -3.344936      -2.781080      16.420145       5.171577      10.889218           0.000001
           54              O       6.158983       2.652529      11.091574      -0.694934      38.647073 0.56938520E+03  0.13883865E+05                                 9.001371                            7.336196       0.386374       2.142321                    0.997858      29.289290      77.508677       0.708655       0.354460      -1.142757      -0.035273      -0.036204       0.082962       0.097148      -0.020901       0.040473       0.045917       0.063843      -0.016149      -0.080064       0.019630       0.060434             10.193648       5.739522       0.135069      -1.004046       8.149070       1.445107      16.692353           0.000001
           55              O       6.315742       4.444946      12.325098      -0.699302      46.207118 0.72979000E+03  0.19010056E+05                                10.328283                            8.524418      -0.009291       2.000618                    0.996877      30.798749      85.344809       0.629735       0.373390      -1.123496      -0.009529      -0.093072      -0.000158       0.093559      -0.032210       0.029334       0.009748       0.140746      -0.262204      -0.094750      -0.029706       0.124456             11.687236       8.314103       2.582957      -0.687409      17.969146      -0.394210       8.778460           0.000001
           56              O       4.421226       1.698568       6.393744      -0.700961      43.254602 0.62377534E+03  0.15569787E+05                                 9.809508                            7.729526       0.273940       2.097152                    0.997450      29.953864      80.346882       0.683192       0.359177      -1.138344       0.075913      -0.065464       0.038627       0.107426      -0.018207      -0.046739      -0.018236       0.091584       0.156581      -0.081498      -0.004053       0.085551             11.679113       7.727964      -3.344936       2.781082      16.420149      -5.171581      10.889227           0.000001
           57              O       4.154117       7.660571       3.844074      -0.694934      38.647053 0.56938480E+03  0.13883852E+05                                 9.001366                            7.336192       0.386375       2.142321                    0.997858      29.289286      77.508652       0.708656       0.354460      -1.142757       0.035273       0.036204       0.082962       0.097148      -0.020901      -0.040473      -0.045917       0.063843      -0.016150      -0.080064       0.019630       0.060434             10.193643       5.739520       0.135068       1.004044       8.149066      -1.445109      16.692344           0.000001
           58              O       3.997358       5.868154       5.077599      -0.699302      46.207106 0.72978998E+03  0.19010055E+05                                10.328280                            8.524418      -0.009290       2.000618                    0.996877      30.798748      85.344802       0.629735       0.373390      -1.123496       0.009529       0.093072      -0.000158       0.093559      -0.032210      -0.029334      -0.009748       0.140746      -0.262204      -0.094750      -0.029706       0.124456             11.687232       8.314100       2.582954       0.687407      17.969137       0.394203       8.778460           0.000001
           59              O       1.698568       5.891874       2.769994      -0.700961      43.254574 0.62377488E+03  0.15569773E+05                                 9.809502                            7.729522       0.273940       2.097152                    0.997450      29.953860      80.346855       0.683192       0.359177      -1.138344      -0.065464      -0.075913       0.038627       0.107426       0.018207      -0.018236       0.046739      -0.091584       0.156581      -0.081498      -0.004053       0.085551             11.679106      16.420137       3.344934      -5.171577       7.727960      -2.781080      10.889220           0.000001
           60              O       7.660571       6.158983       0.220324      -0.694934      38.647076 0.56938523E+03  0.13883866E+05                                 9.001371                            7.336196       0.386374       2.142321                    0.997858      29.289291      77.508680       0.708655       0.354460      -1.142757       0.036204      -0.035273       0.082962       0.097148       0.020901      -0.045917       0.040473      -0.063843      -0.016149      -0.080064       0.019630       0.060434             10.193649       8.149070      -0.135069      -1.445109       5.739523      -1.004045      16.692353           0.000001
           61              O       5.868154       6.315742       1.453849      -0.699302      46.207110 0.72979002E+03  0.19010056E+05                                10.328281                            8.524418      -0.009290       2.000618                    0.996877      30.798749      85.344806       0.629735       0.373390      -1.123496       0.093072      -0.009529      -0.000158       0.093559       0.032210      -0.009748       0.029334      -0.140746      -0.262204      -0.094750      -0.029706       0.124456             11.687233      17.969139      -2.582955       0.394204       8.314100      -0.687407       8.778460           0.000001
           62              O       8.614532       4.421226      10.017495      -0.700961      43.254590 0.62377501E+03  0.15569778E+05                                 9.809506                            7.729524       0.273940       2.097152                    0.997450      29.953863      80.346880       0.683192       0.359177      -1.138344       0.065464       0.075913       0.038627       0.107426       0.018207       0.018236      -0.046739      -0.091584       0.156581      -0.081498      -0.004053       0.085551             11.679111      16.420148       3.344938       5.171578       7.727965       2.781082      10.889221           0.000001
           63              O       2.652529       4.154117       7.467824      -0.694934      38.647068 0.56938516E+03  0.13883864E+05                                 9.001370                            7.336196       0.386374       2.142321                    0.997858      29.289289      77.508674       0.708655       0.354460      -1.142757      -0.036204       0.035273       0.082962       0.097148       0.020901       0.045917      -0.040473      -0.063843      -0.016149      -0.080064       0.019630       0.060434             10.193647       8.149070      -0.135068       1.445109       5.739522       1.004045      16.692349           0.000001
           64              O       4.444946       3.997358       8.701348      -0.699302      46.207105 0.72978994E+03  0.19010054E+05                                10.328281                            8.524418      -0.009290       2.000618                    0.996877      30.798748      85.344806       0.629735       0.373390      -1.123496      -0.093072       0.009529      -0.000158       0.093559       0.032210       0.009748      -0.029334      -0.140746      -0.262204      -0.094750      -0.029706       0.124456             11.687233      17.969138      -2.582955      -0.394207       8.314101       0.687408       8.778459           0.000001
           65              O       4.421226       8.614532       0.853756      -0.700961      43.254578 0.62377494E+03  0.15569775E+05                                 9.809503                            7.729522       0.273940       2.097152                    0.997450      29.953860      80.346858       0.683192       0.359177      -1.138344       0.075913       0.065464      -0.038627       0.107426       0.018207       0.046739      -0.018236       0.091584       0.156581      -0.081498      -0.004053       0.085551             11.679108       7.727961       3.344935      -2.781080      16.420140      -5.171578      10.889222           0.000001
           66              O       4.154117       2.652529       3.403426      -0.694934      38.647060 0.56938497E+03  0.13883858E+05                                 9.001368                            7.336194       0.386374       2.142321                    0.997858      29.289288      77.508664       0.708655       0.354460      -1.142757       0.035273      -0.036204      -0.082962       0.097148       0.020901       0.040473      -0.045917       0.063843      -0.016149      -0.080064       0.019630       0.060434             10.193645       5.739521      -0.135068      -1.004044       8.149068      -1.445110      16.692346           0.000001
           67              O       3.997358       4.444946       2.169902      -0.699302      46.207103 0.72978991E+03  0.19010053E+05                                10.328280                            8.524418      -0.009290       2.000618                    0.996877      30.798748      85.344804       0.629735       0.373390      -1.123496       0.009529      -0.093072       0.000158       0.093559       0.032210       0.029334      -0.009748       0.140746      -0.262204      -0.094750      -0.029706       0.124456             11.687232       8.314101      -2.582955      -0.687407      17.969136       0.394207       8.778458           0.000001
           68              O       5.891874       1.698568       8.101255      -0.700961      43.254582 0.62377493E+03  0.15569775E+05                                 9.809505                            7.729523       0.273940       2.097152                    0.997450      29.953863      80.346877       0.683192       0.359177      -1.138344      -0.075913      -0.065464      -0.038627       0.107426       0.018207      -0.046739       0.018236       0.091584       0.156581      -0.081498      -0.004053       0.085551             11.679109       7.727962       3.344936       2.781080      16.420145       5.171576      10.889219           0.000001
           69              O       6.158983       7.660571      10.650926      -0.694934      38.647070 0.56938514E+03  0.13883863E+05                                 9.001370                            7.336195       0.386374       2.142321                    0.997858      29.289289      77.508673       0.708655       0.354460      -1.142757      -0.035273       0.036204      -0.082962       0.097148       0.020901      -0.040473       0.045917       0.063843      -0.016149      -0.080064       0.019630       0.060434             10.193648       5.739522      -0.135069       1.004045       8.149070       1.445107      16.692351           0.000001
           70              O       6.315742       5.868154       9.417402      -0.699302      46.207115 0.72978995E+03  0.19010054E+05                                10.328282                            8.524418      -0.009290       2.000618                    0.996877      30.798748      85.344806       0.629735       0.373390      -1.123496      -0.009529       0.093072       0.000158       0.093559       0.032210      -0.029334       0.009748       0.140746      -0.262204      -0.094750      -0.029706       0.124456             11.687236       8.314103      -2.582957       0.687409      17.969145      -0.394210       8.778460           0.000001
           71              O       8.614532       5.891874      11.725005      -0.700961      43.254588 0.62377500E+03  0.15569777E+05                                 9.809505                            7.729523       0.273940       2.097152                    0.997450      29.953864      80.346881       0.683192       0.359177      -1.138344       0.065464      -0.075913      -0.038627       0.107426      -0.018207      -0.018236      -0.046739      -0.091584       0.156581      -0.081498      -0.004053       0.085551             11.679110      16.420147      -3.344938      -5.171577       7.727964       2.781081      10.889220           0.000001
           72              O       2.652529       6.158983      14.274676      -0.694934      38.647065 0.56938504E+03  0.13883860E+05                                 9.001369                            7.336194       0.386374       2.142321                    0.997858      29.289289      77.508668       0.708655       0.354460      -1.142757      -0.036204      -0.035273      -0.082962       0.097148      -0.020901      -0.045917      -0.040473      -0.063843      -0.016149      -0.080064       0.019630       0.060434             10.193646       8.149068       0.135069      -1.445107       5.739521       1.004045      16.692350           0.000001
           73              O       4.444946       6.315742      13.041152      -0.699302      46.207115 0.72978995E+03  0.19010054E+05                                10.328282                            8.524418      -0.009290       2.000618                    0.996877      30.798749      85.344805       0.629735       0.373390      -1.123496      -0.093072      -0.009529       0.000158       0.093559      -0.032210      -0.009748      -0.029334      -0.140746      -0.262204      -0.094750      -0.029706       0.124456             11.687235      17.969144       2.582956       0.394209       8.314102       0.687408       8.778459           0.000001
           74              O       1.698568       4.421226       4.477505      -0.700961      43.254573 0.62377477E+03  0.15569770E+05                                 9.809503                            7.729521       0.273939       2.097152                    0.997450      29.953862      80.346868       0.683192       0.359177      -1.138344      -0.065464       0.075913      -0.038627       0.107426      -0.018207       0.018236       0.046739      -0.091584       0.156581      -0.081498      -0.004053       0.085551             11.679106      16.420142      -3.344937       5.171576       7.727961      -2.781080      10.889217           0.000001
           75              O       7.660571       4.154117       7.027176      -0.694934      38.647069 0.56938509E+03  0.13883861E+05                                 9.001370                            7.336195       0.386374       2.142321                    0.997858      29.289289      77.508670       0.708655       0.354460      -1.142757       0.036204       0.035273      -0.082962       0.097148      -0.020901       0.045917       0.040473      -0.063843      -0.016149      -0.080064       0.019630       0.060434             10.193647       8.149069       0.135069       1.445109       5.739522      -1.004045      16.692350           0.000001
           76              O       5.868154       3.997358       5.793651      -0.699302      46.207112 0.72979006E+03  0.19010058E+05                                10.328281                            8.524419      -0.009290       2.000618                    0.996877      30.798749      85.344809       0.629735       0.373390      -1.123496       0.093072       0.009529       0.000158       0.093559      -0.032210       0.009748       0.029334      -0.140746      -0.262204      -0.094750      -0.029706       0.124456             11.687234      17.969139       2.582955      -0.394204       8.314101      -0.687407       8.778460           0.000001

******************************************************
Auxiliary information for the entire system
The total spin magnetic moment of the unit cell is   -0.000043
The total net atomic charge of the unit cell is   -0.000012
Accuracy of reproducing the electrostatic potential in the unit cell:
  The inner radius (bohr) =    5.0000
  The outer radius (bohr) =   12.0000
  Valid grid points have density less than (e/(bohr^3)) =    0.0001
  The number of valid grid points were=       113408
  The rms potential error without charges in kcal/mol is=      3.37013
  The rms potential error with partial charges in kcal/mol is=      1.26094
  The RRMSE value at monopole order=      0.37415
  The rms potential error with partial charges and cloud penetration in kcal/mol is=      1.24323
  The RRMSE value at monopole order with cloud penetration is=      0.36890
  The rms potential error with partial charges and atomic dipoles in kcal/mol is=      0.55348
  The RRMSE value at dipole order=      0.16423
  The rms potential error with partial charges, atomic dipoles and cloud penetration in kcal/mol is=      0.53401
  The RRMSE value at dipole order with cloud penetration=      0.15845

******************************************************
The electron densities and ab initio electrostatic potential were computed in VASP using the PBE functional and
projector augmented wave method. See the main text of the journal article for a description of computational details.
The atomic charges, dipoles, and quadrupoles were computed with the DDEC6 method as described in
(a) T. A. Manz and N. Gabaldon Limas, RSC Adv. 6 (2016) 47771-47801 DOI: 10.1039/c6ra04656h
(b) N. Gabaldon Limas and T. A. Manz, RSC Adv. 8 (2018) 2678-2707 DOI: 10.1039/c7ra11829e.
For each atom in the material, the electron cloud parameters were fit to the spherically averaged atom-in-material
electron density using radial positions for which this density was between 10^-4 and 10^-2 electrons per cubic bohr.
The polarizabilities, dispersion coefficients, and quantum Drude oscillator (QDO) parameters were fit using the MCLF method.
The magnetic structure of the system was optimized in VASP from the default ferromagnetic initial guess using spin polarization.
The atomic spin moments (ASMs) were computed on this optimized magnetic structure using the DDEC6 partition as inputs
to the method of T. A. Manz and D. S. Sholl, J. Chem. Theory Comput. 7 (2011) 4146-4164 DOI: 10.1021/ct200539n.
The RMSE and RRMSE were computed using a uniform grid with Ewald summation.
