# Supplementary material for: A collection of forcefield precursors for metal–organic frameworks
Source: RSC Adv. 2019 Nov 13;9(63):36492–507. doi: 10.1039/c9ra07327b (PMC9075174; doi:10.1039/c9ra07327b)
Supplement: RA-009-C9RA07327B-s6293 [file RA-009-C9RA07327B-s6293.xyz]

   58
jmolscript: load "" {1 1 1} spacegroup "x,y,z" unitcell [{      8.308100     0.000000     0.000000 }, {      0.465586     9.152866     0.000000 }, {      1.747808     4.117174     8.021101 }]
Fe     3.017840     7.044258     3.446025     1.276000
Fe     7.503654     6.225782     4.575076     1.276549
P      5.483647     5.876051     1.940625     1.324168
P      1.403811     4.222472     3.733020     1.330048
P      5.037847     7.393989     6.080476     1.324142
P      9.117683     9.047568     4.288081     1.330058
H      6.122328     6.944375    -0.017646     0.165298
H      7.061958     9.772025     7.657745     0.176537
H      2.370407     2.901747     5.382159     0.169841
H      3.008505     4.328856     5.411035     0.152454
H      8.531712     6.905808     0.144380     0.122402
H      8.494094     5.899986     1.349951     0.119405
H      7.242475     3.739961     1.093276     0.119348
H      8.269943     7.546944     7.753998     0.126988
H      5.294222     3.852299     5.477610     0.115508
H      5.307803    11.550241     5.854602     0.121439
H      3.887155    10.260051     4.273643     0.120526
H      2.990479     1.755894     2.910858     0.129962
H      2.651358     2.208491     0.017646     0.165271
H      3.459536     3.498015     0.363356     0.176496
H      8.151087    10.368293     2.638942     0.169862
H      7.512989     8.941184     2.610066     0.152459
H      1.989782     6.364232     7.876721     0.122385
H      2.027400     7.370054     6.671150     0.119416
H      3.279019     9.530079     6.927825     0.119361
H      2.251551     5.723096     0.267103     0.127004
H      5.227272     9.417741     2.543491     0.115546
H      5.213691     1.719799     2.166499     0.121432
H      6.634339     3.009989     3.747458     0.120507
H      7.531015    11.514146     5.110243     0.129956
C      6.027130     6.002731     0.194913    -0.422607
C      2.736142     3.605532     4.823890    -0.445050
C      8.523799     5.966356     0.382607    -0.141997
C      7.298808     3.851316     0.131546    -0.140914
C      5.101433     2.971820     5.117462    -0.136537
C      4.171185    10.857144     3.564577    -0.139007
C      4.494364     7.267309     7.826188    -0.422576
C      7.785352     9.664508     3.197211    -0.445065
C      1.997695     7.303684     7.638494    -0.142027
C      3.222686     9.418724     7.889555    -0.140926
C      5.420061    10.298220     2.903639    -0.136533
C      6.350309     2.412896     4.456524    -0.139020
N      9.053764     9.425191     7.816563     0.131828
N      3.962624     3.071555     4.134878     0.119300
N      1.467730     3.844849     0.204538     0.131900
N      6.558870    10.198485     3.886223     0.119130
O      4.413139     6.963369     2.016505    -0.737682
O      6.689712     6.220229     2.790541    -0.761036
O      1.919583     5.478935     3.036789    -0.753472
O      8.611983     4.565180     4.744481    -0.728421
O      4.953397     4.483597     2.172916    -0.728017
O      1.031817     3.172293     2.719153    -0.686516
O      6.108355     6.306671     6.004596    -0.737536
O      3.831782     7.049811     5.230560    -0.761196
O      8.601911     7.791105     4.984312    -0.753249
O      1.909511     8.704860     3.276620    -0.728552
O      5.568097     8.786443     5.848185    -0.728044
O      9.489677    10.097747     5.301948    -0.686544

The following XYZ coordinates are in angstroms. Other properties are in atomic units.
The sperically averaged electron density of each atom fit to a function of the form exp(a - br)
eigen_1, eigen_2 and eigen_3 are the three eigenvalues of traceless quadrupole moment tensor
  atom number  atomic symbol              X              Y              Z     net charge C6 coefficient C8 coefficient C10 coefficient fluctuating dipole atomic polarizability isotropic forcefield polarizability              a              b squared Pearson coefficient          <r^3>          <r^4>         wp_QDO          m_QDO          q_QDO       dipole_x       dipole_y       dipole_z         dipole            Qxy            Qxz            Qyz     Q(x^2-y^2)  Q(3z^2 - R^2)        eigen_1        eigen_2        eigen_3 static polarizability      alpha(xx)      alpha(xy)      alpha(xz)      alpha(yy)      alpha(yz)      alpha(zz) atomic spin moment
            1             Fe       3.017840       7.044258       3.446025       1.276000     101.866693 0.23132295E+04  0.77335040E+05                                16.999714                           15.081415       0.232943       1.933985                    0.999853      46.345258     128.140764       0.496880       0.368720      -1.171713      -0.000332       0.010625      -0.031405       0.033156       0.014071       0.019447      -0.016653      -0.062158       0.220020      -0.074271      -0.004293       0.078564             18.356740      20.340767      -0.655380      -0.275848      19.137020       4.220259      15.592432           4.592347
            2             Fe       7.503654       6.225782       4.575076       1.276549     101.812835 0.23117420E+04  0.77275506E+05                                16.997432                           15.079577       0.232794       1.934005                    0.999854      46.327221     128.096955       0.496745       0.368867      -1.171556       0.000333      -0.010648       0.031430       0.033186       0.014309       0.019192      -0.018327      -0.063128       0.220898      -0.074980      -0.004403       0.079383             18.354171      20.337711      -0.655228      -0.275604      19.134310       4.219501      15.590490           4.592892
            3              P       5.483647       5.876051       1.940625       1.324168      62.946781 0.11967582E+04  0.35715549E+05                                12.854478                           11.073679       0.442755       1.926001                    0.999749      48.428692     149.554180       0.534129       0.384245      -1.101785      -0.005107       0.046893       0.055186       0.072598      -0.011359       0.034694      -0.012417       0.022785      -0.064709      -0.041477      -0.005249       0.046727             13.793557      15.383259      -0.129122      -0.759733      12.499057       1.495257      13.498356          -0.003150
            4              P       1.403811       4.222472       3.733020       1.330048      59.582757 0.11711688E+04  0.34864998E+05                                12.754747                           11.239011       0.228649       1.867321                    0.999694      48.628580     151.419654       0.508707       0.404453      -1.084591      -0.052811       0.022659      -0.031389       0.065481       0.011175      -0.060973      -0.058720       0.023024       0.131835      -0.074104      -0.031890       0.105994             13.541974      14.638159      -0.764215      -0.029161      14.463744      -0.079345      11.524020           0.008906
            5              P       5.037847       7.393989       6.080476       1.324142      62.946388 0.11967603E+04  0.35715728E+05                                12.854630                           11.073865       0.442558       1.925939                    0.999749      48.428285     149.554537       0.534111       0.384258      -1.101773       0.005084      -0.046914      -0.055089       0.072536      -0.011402       0.034643      -0.012447       0.022713      -0.064628      -0.041427      -0.005266       0.046693             13.793673      15.383371      -0.128936      -0.759550      12.499232       1.495249      13.498415          -0.003162
            6              P       9.117683       9.047568       4.288081       1.330058      59.583246 0.11711731E+04  0.34865111E+05                                12.754751                           11.238975       0.228900       1.867391                    0.999694      48.629000     151.420299       0.508713       0.404449      -1.084595       0.052817      -0.022659       0.031397       0.065489       0.011190      -0.060935      -0.058756       0.022976       0.131685      -0.074098      -0.031870       0.105967             13.542025      14.638373      -0.764517      -0.029195      14.463657      -0.079169      11.524047           0.008938
            7              H       6.122328       6.944375      -0.017646       0.165298       0.892048 0.67239959E+01  0.63085608E+02                                 1.534836                            1.519966      -0.742986       2.553172                    0.999853       3.118388       8.481890       0.506678       1.288462      -0.709062       0.000766       0.025596      -0.011892       0.028234      -0.001993      -0.001088      -0.002225      -0.005305      -0.025245      -0.008912       0.001189       0.007724              1.530857       1.365077       0.007837       0.008424       1.833359      -0.095334       1.394136          -0.000726
            8              H       7.061958       9.772025       7.657745       0.176537       0.812086 0.59000731E+01  0.54819601E+02                                 1.559118                            1.513956      -1.182491       2.349018                    0.995903       3.486891      10.173006       0.452509       1.456801      -0.672023      -0.017358      -0.008270      -0.023271       0.030187      -0.004831      -0.000677       0.001608      -0.000642      -0.013605      -0.004914      -0.002422       0.007336              1.580277       1.788150       0.174115       0.328022       1.375755       0.115637       1.576925          -0.001150
            9              H       2.370407       2.901747       5.382159       0.169841       0.883367 0.66703345E+01  0.63517310E+02                                 1.612189                            1.580743      -1.128166       2.365290                    0.996723       3.491352      10.107879       0.457884       1.404773      -0.682322      -0.009991      -0.021448       0.017066       0.029173      -0.003815      -0.006349      -0.001093      -0.001045       0.004336      -0.008112       0.001131       0.006980              1.624323       1.554466       0.217675      -0.170899       1.813445      -0.266691       1.505059           0.005903
           10              H       3.008505       4.328856       5.411035       0.152454       0.980505 0.75722120E+01  0.74114072E+02                                 1.702260                            1.663565      -1.133116       2.354482                    0.996522       3.562247      10.312453       0.456604       1.370529      -0.689452       0.008065       0.016955       0.019176       0.026837       0.000884      -0.005315       0.008196       0.005119       0.004218      -0.010740       0.001158       0.009581              1.714630       1.523806       0.100642       0.083609       2.047051       0.354422       1.573035          -0.000628
           11              H       8.531712       6.905808       0.144380       0.122402       0.938463 0.69966254E+01  0.65670987E+02                                 1.524367                            1.500045      -0.603870       2.593593                    0.999943       3.150493       8.308660       0.541091       1.206010      -0.727776       0.004400       0.030283      -0.009965       0.032182       0.002028       0.003007      -0.004113      -0.006867      -0.025832      -0.010599       0.001664       0.008935              1.522201       1.309410      -0.007143      -0.025605       1.891944      -0.172404       1.365247          -0.000549
           12              H       8.494094       5.899986       1.349951       0.119405       0.958524 0.74022646E+01  0.72777209E+02                                 1.723655                            1.679083      -1.424216       2.195560                    0.992379       4.011461      12.032236       0.436178       1.428272      -0.675470       0.002850      -0.004282       0.032100       0.032510       0.003899      -0.001073      -0.000766      -0.000892       0.010621      -0.005703       0.001390       0.004314              1.744607       1.514453      -0.031892      -0.055873       1.402457       0.005541       2.316910          -0.013223
           13              H       7.242475       3.739961       1.093276       0.119348       0.985298 0.76164419E+01  0.75167397E+02                                 1.736331                            1.687932      -1.317634       2.243889                    0.993557       3.945120      11.727081       0.442425       1.402779      -0.680788       0.002132      -0.006733       0.030129       0.030945       0.001579      -0.001822      -0.000484      -0.018294       0.019067      -0.012626       0.005645       0.006981              1.761434       1.511299      -0.001656      -0.128215       1.448379      -0.130573       2.324625          -0.014474
           14              H       8.269943       7.546944       7.753998       0.126988       0.939347 0.70102623E+01  0.67015077E+02                                 1.628263                            1.581386      -0.899328       2.460312                    0.997439       3.457146       9.752941       0.478955       1.337744      -0.696627      -0.026709      -0.015396      -0.016592       0.035010       0.000233       0.005841       0.000163      -0.002970      -0.030647      -0.012352       0.005677       0.006675              1.643145       1.939661       0.240264       0.284120       1.434860       0.144513       1.554913          -0.000953
           15              H       5.294222       3.852299       5.477610       0.115508       1.009554 0.75595318E+01  0.73478027E+02                                 1.688042                            1.624751      -0.933442       2.428462                    0.997617       3.569408      10.080253       0.481209       1.309513      -0.701911       0.010313       0.027238       0.011363       0.031264      -0.002882       0.005940       0.003308       0.001979      -0.006552      -0.008564       0.002260       0.006304              1.709028       1.463136       0.149892       0.040742       2.225712       0.293772       1.438235           0.000194
           16              H       5.307803      11.550241       5.854602       0.121439       0.946191 0.71841167E+01  0.68586270E+02                                 1.590579                            1.564177      -0.717970       2.536480                    0.999511       3.369993       9.272464       0.502357       1.277114      -0.710020      -0.003608      -0.024932       0.023443       0.034412       0.002489      -0.001255      -0.006544       0.008800       0.007981      -0.009512       0.002037       0.007475              1.597915       1.429751       0.106976      -0.127339       1.635299      -0.360768       1.728693           0.007231
           17              H       3.887155      10.260051       4.273643       0.120526       0.931394 0.72364932E+01  0.70682314E+02                                 1.687393                            1.657759      -1.328906       2.241573                    0.992682       3.949086      11.771867       0.440329       1.424117      -0.676568      -0.007191      -0.019412       0.020365       0.029039       0.001197      -0.004689      -0.001057      -0.009063       0.017724      -0.009029       0.001334       0.007695              1.703013       1.551689       0.172217      -0.182254       1.774005      -0.369575       1.783346           0.007302
           18              H       2.990479       1.755894       2.910858       0.129962       0.950357 0.71274361E+01  0.68715188E+02                                 1.663157                            1.610757      -1.003302       2.406279                    0.996670       3.591799      10.320862       0.465402       1.365080      -0.690117      -0.025255      -0.000303      -0.024698       0.035326       0.000912       0.006180       0.005663       0.001336       0.016136      -0.007340      -0.003598       0.010938              1.684218       1.915227      -0.107997       0.396802       1.412123      -0.102961       1.725302           0.000728
           19              H       2.651358       2.208491       0.017646       0.165271       0.892033 0.67237619E+01  0.63082446E+02                                 1.534782                            1.519911      -0.742899       2.553206                    0.999853       3.118290       8.481375       0.506704       1.288413      -0.709074      -0.000769      -0.025591       0.011900       0.028233      -0.001991      -0.001090      -0.002227      -0.005307      -0.025227      -0.008908       0.001187       0.007721              1.530803       1.365024       0.007838       0.008423       1.833305      -0.095333       1.394081          -0.000755
           20              H       3.459536       3.498015       0.363356       0.176496       0.812073 0.58998801E+01  0.54817002E+02                                 1.559071                            1.513909      -1.182283       2.349107                    0.995906       3.486748      10.172297       0.452529       1.456758      -0.672032       0.017352       0.008268       0.023280       0.030189      -0.004828      -0.000676       0.001610      -0.000643      -0.013589      -0.004910      -0.002420       0.007330              1.580230       1.788103       0.174114       0.328017       1.375712       0.115635       1.576875          -0.001167
           21              H       8.151087      10.368293       2.638942       0.169862       0.883333 0.66700395E+01  0.63513965E+02                                 1.612166                            1.580723      -1.128223       2.365277                    0.996723       3.491289      10.107740       0.457879       1.404799      -0.682317       0.009990       0.021446      -0.017067       0.029172      -0.003818      -0.006347      -0.001094      -0.001044       0.004345      -0.008113       0.001132       0.006980              1.624299       1.554446       0.217669      -0.170897       1.813412      -0.266683       1.505040           0.005898
           22              H       7.512989       8.941184       2.610066       0.152459       0.980519 0.75722995E+01  0.74114761E+02                                 1.702234                            1.663540      -1.133102       2.354473                    0.996524       3.562242      10.312253       0.456624       1.370472      -0.689463      -0.008064      -0.016948      -0.019178       0.026834       0.000884      -0.005313       0.008197       0.005124       0.004220      -0.010741       0.001160       0.009581              1.714605       1.523779       0.100637       0.083605       2.047020       0.354417       1.573015          -0.000610
           23              H       1.989782       6.364232       7.876721       0.122385       0.938451 0.69964787E+01  0.65669144E+02                                 1.524348                            1.500025      -0.603868       2.593593                    0.999943       3.150443       8.308448       0.541098       1.206003      -0.727778      -0.004392      -0.030279       0.009969       0.032179       0.002024       0.003004      -0.004114      -0.006869      -0.025828      -0.010596       0.001662       0.008934              1.522182       1.309391      -0.007145      -0.025604       1.891928      -0.172404       1.365227          -0.000559
           24              H       2.027400       7.370054       6.671150       0.119416       0.958447 0.74015548E+01  0.72769151E+02                                 1.723637                            1.679064      -1.424433       2.195488                    0.992378       4.011363      12.032212       0.436153       1.428377      -0.675451      -0.002846       0.004272      -0.032098       0.032506       0.003897      -0.001074      -0.000764      -0.000888       0.010651      -0.005707       0.001387       0.004319              1.744589       1.514434      -0.031892      -0.055877       1.402439       0.005540       2.316895          -0.013205
           25              H       3.279019       9.530079       6.927825       0.119361       0.985213 0.76156584E+01  0.75158481E+02                                 1.736312                            1.687912      -1.317900       2.243798                    0.993554       3.945016      11.727061       0.442397       1.402890      -0.680767      -0.002127       0.006737      -0.030123       0.030940       0.001574      -0.001823      -0.000485      -0.018294       0.019085      -0.012628       0.005644       0.006984              1.761416       1.511278      -0.001656      -0.128220       1.448360      -0.130575       2.324612          -0.014453
           26              H       2.251551       5.723096       0.267103       0.127004       0.939285 0.70096012E+01  0.67006758E+02                                 1.628154                            1.581281      -0.899122       2.460408                    0.997442       3.456920       9.751959       0.478988       1.337692      -0.696638       0.026707       0.015386       0.016599       0.035008       0.000232       0.005842       0.000167      -0.002962      -0.030633      -0.012348       0.005678       0.006670              1.643033       1.939528       0.240246       0.284098       1.434767       0.144500       1.554806          -0.000962
           27              H       5.227272       9.417741       2.543491       0.115546       1.009453 0.75585746E+01  0.73466504E+02                                 1.687943                            1.624659      -0.933237       2.428573                    0.997619       3.569192      10.079538       0.481217       1.309531      -0.701907      -0.010319      -0.027240      -0.011360       0.031266      -0.002877       0.005939       0.003306       0.001977      -0.006561      -0.008560       0.002258       0.006302              1.708926       1.463055       0.149888       0.040742       2.225566       0.293748       1.438156           0.000204
           28              H       5.213691       1.719799       2.166499       0.121432       0.946181 0.71840076E+01  0.68585001E+02                                 1.590574                            1.564172      -0.717986       2.536477                    0.999511       3.369958       9.272367       0.502354       1.277126      -0.710018       0.003605       0.024931      -0.023445       0.034412       0.002490      -0.001255      -0.006545       0.008803       0.007986      -0.009515       0.002038       0.007477              1.597910       1.429743       0.106975      -0.127337       1.635293      -0.360773       1.728696           0.007227
           29              H       6.634339       3.009989       3.747458       0.120507       0.931464 0.72372153E+01  0.70691366E+02                                 1.687496                            1.657855      -1.329115       2.241466                    0.992680       3.949353      11.772957       0.440310       1.424140      -0.676563       0.007189       0.019410      -0.020366       0.029037       0.001196      -0.004689      -0.001059      -0.009062       0.017729      -0.009029       0.001332       0.007697              1.703120       1.551773       0.172235      -0.182272       1.774124      -0.369618       1.783461           0.007295
           30              H       7.531015      11.514146       5.110243       0.129956       0.950409 0.71279477E+01  0.68721476E+02                                 1.663224                            1.610819      -1.003385       2.406230                    0.996669       3.591966      10.321504       0.465391       1.365087      -0.690115       0.025254       0.000300       0.024696       0.035324       0.000911       0.006178       0.005664       0.001344       0.016136      -0.007342      -0.003596       0.010938              1.684286       1.915305      -0.108005       0.396829       1.412174      -0.102969       1.725378           0.000742
           31              C       6.027130       6.002731       0.194913      -0.422607      31.924612 0.55642668E+03  0.13861764E+05                                 8.658083                            7.767418      -0.211620       1.913043                    0.995317      31.998245      93.537227       0.604671       0.406609      -1.074597       0.070322      -0.031993      -0.065331       0.101177      -0.034604       0.015098       0.007697       0.004666      -0.204267      -0.071889       0.002912       0.068977              9.215913      10.544067      -1.545731      -1.230159       7.170356       0.648232       9.933317          -0.004645
           32              C       2.736142       3.605532       4.823890      -0.445050      32.227511 0.56484093E+03  0.14162653E+05                                 8.735416                            7.816205      -0.322533       1.866411                    0.996268      32.898119      97.337973       0.602269       0.405599      -1.072351       0.088846      -0.046428      -0.014262       0.101255       0.001621      -0.060566       0.046849       0.006957       0.021359      -0.075454      -0.002841       0.078295              9.349048      11.510212      -2.622194       0.192439       9.659632      -0.114163       6.877299           0.009007
           33              C       8.523799       5.966356       0.382607      -0.141997      24.514773 0.41436503E+03  0.96881748E+04                                 7.523315                            6.906905      -0.303078       1.912075                    0.996966      28.768548      84.246331       0.606781       0.431733      -1.047807       0.014412      -0.054433      -0.057153       0.080231       0.011413       0.005063       0.014202       0.030286      -0.142234      -0.050868       0.007209       0.043659              7.816502       9.454752      -0.582431      -0.661042       6.682006       0.664719       7.312748          -0.012608
           34              C       7.298808       3.851316       0.131546      -0.140914      24.130221 0.41293185E+03  0.96602302E+04                                 7.456325                            6.896001      -0.327254       1.904944                    0.996678      28.878184      84.991239       0.606247       0.431865      -1.046217       0.060778       0.029110      -0.052793       0.085606      -0.010622      -0.003962      -0.000776      -0.040525      -0.152937      -0.051281       0.002914       0.048368              7.709319       8.801203      -0.868396      -0.884195       7.070228       0.515839       7.256525          -0.014691
           35              C       5.101433       2.971820       5.117462      -0.136537      24.208157 0.39885816E+03  0.92102531E+04                                 7.369643                            6.697309      -0.052500       1.994711                    0.997890      28.198892      81.288909       0.628984       0.421710      -1.057052       0.016402      -0.027991      -0.076053       0.082684      -0.010276       0.023798       0.016032       0.060442      -0.016502      -0.041834      -0.002586       0.044420              7.702146       9.362842      -0.926572      -0.032340       7.411902       0.365736       6.331693           0.004262
           36              C       4.171185      10.857144       3.564577      -0.139007      24.857767 0.41986087E+03  0.98665647E+04                                 7.631696                            6.974760      -0.420312       1.878733                    0.995721      28.902524      85.347052       0.599875       0.434495      -1.044282       0.072231       0.038345      -0.013575       0.082897      -0.009116      -0.011398       0.043060      -0.002871      -0.040865      -0.047344       0.000708       0.046636              7.968262       9.174137      -0.857004      -0.431456       8.291223       0.496631       6.439426           0.004377
           37              C       4.494364       7.267309       7.826188      -0.422576      31.920134 0.55633145E+03  0.13858783E+05                                 8.657333                            7.766789      -0.211560       1.913105                    0.995315      31.995042      93.525449       0.604692       0.406612      -1.074596      -0.070279       0.031964       0.065271       0.101100      -0.034595       0.015066       0.007696       0.004659      -0.203845      -0.071747       0.002851       0.068896              9.215078      10.543137      -1.545515      -1.229900       7.169833       0.648120       9.932264          -0.004670
           38              C       7.785352       9.664508       3.197211      -0.445065      32.227624 0.56483793E+03  0.14162576E+05                                 8.735440                            7.816174      -0.322602       1.866388                    0.996268      32.898361      97.339082       0.602271       0.405598      -1.072351      -0.088833       0.046441       0.014241       0.101247       0.001612      -0.060560       0.046861       0.006995       0.021342      -0.075452      -0.002850       0.078303              9.349109      11.510406      -2.622320       0.192375       9.659620      -0.114085       6.877303           0.008999
           39              C       1.997695       7.303684       7.638494      -0.142027      24.513198 0.41433024E+03  0.96871455E+04                                 7.522952                            6.906567      -0.303199       1.912072                    0.996963      28.767050      84.240647       0.606803       0.431727      -1.047812      -0.014418       0.054409       0.057158       0.080220       0.011402       0.005038       0.014220       0.030298      -0.142072      -0.050825       0.007199       0.043626              7.816127       9.454239      -0.582426      -0.661036       6.681719       0.664665       7.312421          -0.012621
           40              C       3.222686       9.418724       7.889555      -0.140926      24.127970 0.41288065E+03  0.96586987E+04                                 7.455779                            6.895506      -0.327327       1.904967                    0.996674      28.875804      84.981785       0.606280       0.431856      -1.046226      -0.060772      -0.029093       0.052812       0.085608      -0.010635      -0.003984      -0.000788      -0.040509      -0.152750      -0.051223       0.002887       0.048336              7.708748       8.800503      -0.868286      -0.884121       7.069665       0.515767       7.256075          -0.014702
           41              C       5.420061      10.298220       2.903639      -0.136533      24.207046 0.39883456E+03  0.92095553E+04                                 7.369336                            6.697038      -0.052415       1.994752                    0.997890      28.198038      81.285299       0.629008       0.421700      -1.057060      -0.016414       0.027989       0.076052       0.082685      -0.010264       0.023798       0.016022       0.060452      -0.016502      -0.041823      -0.002601       0.044423              7.701822       9.362497      -0.926434      -0.032235       7.411495       0.365638       6.331473           0.004251
           42              C       6.350309       2.412896       4.456524      -0.139020      24.857494 0.41985447E+03  0.98664072E+04                                 7.631628                            6.974676      -0.420438       1.878689                    0.995720      28.902971      85.349201       0.599881       0.434491      -1.044281      -0.072232      -0.038351       0.013574       0.082901      -0.009123      -0.011399       0.043053      -0.002850      -0.040831      -0.047335       0.000706       0.046629              7.968191       9.173859      -0.856961      -0.431474       8.291262       0.496637       6.439452           0.004374
           43              N       9.053764       9.425191       7.816563       0.131828      22.880933 0.36983576E+03  0.81114322E+04                                 6.612114                            6.128054       0.172219       2.168278                    0.998256      21.988670      55.533637       0.733415       0.380774      -1.120327      -0.023404      -0.001291       0.109708       0.112184      -0.015382       0.006018       0.018407       0.025637      -0.375706      -0.127435       0.044767       0.082668              6.880714       9.035280      -1.010431      -0.026133       6.700928       0.336947       4.905934          -0.289980
           44              N       3.962624       3.071555       4.134878       0.119300      23.953793 0.37730552E+03  0.83262797E+04                                 6.867981                            6.218187       0.179991       2.167887                    0.998353      22.219833      56.501462       0.722242       0.384296      -1.116471      -0.050329      -0.069197       0.093567       0.126791      -0.041193       0.014588       0.081863       0.079604      -0.094192      -0.118554       0.039440       0.079113              7.285568       9.180166      -1.727408       0.264619       7.322592       1.018364       5.353946           0.155016
           45              N       1.467730       3.844849       0.204538       0.131900      22.874961 0.36972375E+03  0.81086597E+04                                 6.612362                            6.128299       0.171401       2.168050                    0.998256      21.984603      55.528954       0.733163       0.380920      -1.120179       0.023355       0.001272      -0.109221       0.111697      -0.015369       0.005977       0.018369       0.025625      -0.374315      -0.126969       0.044545       0.082424              6.880975       9.035677      -1.010502      -0.026138       6.701125       0.336965       4.906123          -0.289341
           46              N       6.558870      10.198485       3.886223       0.119130      23.958248 0.37739574E+03  0.83289654E+04                                 6.869513                            6.219475       0.179209       2.167586                    0.998351      22.222335      56.514542       0.722055       0.384363      -1.116395       0.050310       0.069169      -0.093529       0.126740      -0.041174       0.014563       0.081831       0.079592      -0.094133      -0.118503       0.039414       0.079090              7.287257       9.182425      -1.727962       0.264662       7.324347       1.018591       5.355000           0.154831
           47              O       4.413139       6.963369       2.016505      -0.737682      36.350216 0.63620415E+03  0.15868964E+05                                 8.538406                            7.676293       0.425710       2.163573                    0.997375      29.297863      77.128712       0.706995       0.347326      -1.154412      -0.010072       0.045345      -0.059509       0.075491      -0.012870       0.003524      -0.001851       0.012583      -0.035995      -0.012499      -0.008306       0.020805              9.033478      10.966063      -3.027919      -2.336042       8.672083       1.466490       7.462288           0.078015
           48              O       6.689712       6.220229       2.790541      -0.761036      44.615254 0.81781159E+03  0.21761809E+05                                 9.865763                            8.824915       0.031787       2.026190                    0.995213      30.651409      83.863273       0.644563       0.357108      -1.144248       0.028193       0.009513      -0.037867       0.048159      -0.001627      -0.008901      -0.005152      -0.000089      -0.044431      -0.019042       0.008535       0.010507             10.393944      12.067866       1.573870       4.208571       7.239777       2.234123      11.874189           0.081154
           49              O       1.919583       5.478935       3.036789      -0.753472      44.914524 0.86557423E+03  0.23408070E+05                                 9.999692                            9.146141      -0.213056       1.943944                    0.994371      31.167793      86.523851       0.624945       0.362412      -1.137791      -0.002908      -0.028181      -0.090154       0.094500       0.002799       0.000536      -0.017446      -0.011782       0.048406      -0.016098      -0.010608       0.026706             10.456978       9.627439       3.580976       0.139660      13.445334      -0.733908       8.298161           0.090932
           50              O       8.611983       4.565180       4.744481      -0.728421      36.664652 0.65674254E+03  0.16536687E+05                                 8.643239                            7.857949       0.327940       2.135373                    0.996299      29.431875      78.230705       0.689919       0.352577      -1.148365      -0.019862      -0.074402       0.066372       0.101663      -0.004821      -0.018751      -0.000990       0.014997       0.021434      -0.016600      -0.007937       0.024537              9.123949      11.280297      -2.533493      -2.390319       9.018515       0.900129       7.073036           0.084070
           51              O       4.953397       4.483597       2.172916      -0.728017      38.335617 0.74969506E+03  0.19372458E+05                                 8.753248                            8.345558       0.775061       2.272366                    0.997116      29.556122      77.735651       0.680376       0.348383      -1.160126      -0.049158      -0.100447       0.022951       0.114162       0.018346       0.014119      -0.000383      -0.020006      -0.061076      -0.029321      -0.002723       0.032044              8.936982       8.133037       2.457571      -0.854707      11.354463      -1.551795       7.323446           0.035934
           52              O       1.031817       3.172293       2.719153      -0.686516      34.520237 0.66446259E+03  0.16664626E+05                                 8.177507                            7.863276       0.740194       2.287373                    0.994801      28.422047      73.715764       0.699863       0.348954      -1.159308      -0.013322      -0.070438      -0.066627       0.097869       0.013454      -0.000393       0.012098      -0.042481       0.009969      -0.027305      -0.001439       0.028744              8.309201       7.161226       1.106301       1.085812       8.770800       1.107641       8.995576          -0.024115
           53              O       6.108355       6.306671       6.004596      -0.737536      36.345098 0.63610268E+03  0.15865824E+05                                 8.537772                            7.675813       0.424940       2.163388                    0.997369      29.295079      77.120276       0.706998       0.347338      -1.154400       0.010019      -0.045345       0.059575       0.075536      -0.012924       0.003507      -0.001852       0.012571      -0.035998      -0.012496      -0.008352       0.020847              9.032748      10.965043      -3.027576      -2.335695       8.671490       1.466306       7.461710           0.078221
           54              O       3.831782       7.049811       5.230560      -0.761196      44.617074 0.81784576E+03  0.21762823E+05                                 9.865667                            8.824829       0.032526       2.026390                    0.995217      30.652773      83.865664       0.644599       0.357086      -1.144272      -0.028248      -0.009506       0.037783       0.048123      -0.001681      -0.008911      -0.005178      -0.000082      -0.044283      -0.019026       0.008532       0.010494             10.393835      12.067711       1.573902       4.208507       7.239746       2.234132      11.874047           0.080982
           55              O       8.601911       7.791105       4.984312      -0.753249      44.907954 0.86542768E+03  0.23403128E+05                                 9.998879                            9.145476      -0.213287       1.943920                    0.994367      31.164808      86.513899       0.624957       0.362421      -1.137783       0.002996       0.028242       0.090158       0.094526       0.002761       0.000586      -0.017409      -0.011694       0.048608      -0.016088      -0.010611       0.026699             10.456099       9.626596       3.580523       0.139631      13.444144      -0.733840       8.297558           0.091161
           56              O       1.909511       8.704860       3.276620      -0.728552      36.668080 0.65680928E+03  0.16538745E+05                                 8.643577                            7.858186       0.328659       2.135550                    0.996306      29.434017      78.236636       0.689932       0.352563      -1.148380       0.019908       0.074367      -0.066383       0.101653      -0.004809      -0.018709      -0.001010       0.014972       0.021512      -0.016581      -0.007913       0.024495              9.124357      11.280818      -2.533767      -2.390479       9.018945       0.900268       7.073309           0.083887
           57              O       5.568097       8.786443       5.848185      -0.728044      38.336174 0.74970856E+03  0.19372917E+05                                 8.753382                            8.345675       0.775018       2.272348                    0.997116      29.556192      77.736356       0.680365       0.348387      -1.160121       0.049120       0.100454      -0.022973       0.114156       0.018337       0.014070      -0.000386      -0.019991      -0.060974      -0.029259      -0.002751       0.032009              8.937128       8.133197       2.457730      -0.854724      11.354625      -1.551817       7.323561           0.035938
           58              O       9.489677      10.097747       5.301948      -0.686544      34.524819 0.66457648E+03  0.16668190E+05                                 8.178152                            7.863876       0.740056       2.287293                    0.994803      28.424340      73.723164       0.699847       0.348947      -1.159314       0.013385       0.070501       0.066563       0.097878       0.013441      -0.000332       0.012158      -0.042481       0.009613      -0.027232      -0.001592       0.028824              8.309865       7.161769       1.106367       1.085899       8.771470       1.107766       8.996356          -0.024160

******************************************************
Auxiliary information for the entire system
The total spin magnetic moment of the unit cell is   9.569961
The total net atomic charge of the unit cell is   0.000002
Accuracy of reproducing the electrostatic potential in the unit cell:
  The inner radius (bohr) =    5.0000
  The outer radius (bohr) =   12.0000
  Valid grid points have density less than (e/(bohr^3)) =    0.0001
  The number of valid grid points were=          174
  The rms potential error without charges in kcal/mol is=      1.96332
  The rms potential error with partial charges in kcal/mol is=      0.29886
  The RRMSE value at monopole order=      0.15222
  The rms potential error with partial charges and cloud penetration in kcal/mol is=      0.27775
  The RRMSE value at monopole order with cloud penetration is=      0.14147
  The rms potential error with partial charges and atomic dipoles in kcal/mol is=      0.19943
  The RRMSE value at dipole order=      0.10158
  The rms potential error with partial charges, atomic dipoles and cloud penetration in kcal/mol is=      0.17989
  The RRMSE value at dipole order with cloud penetration=      0.09163

******************************************************
The electron densities and ab initio electrostatic potential were computed in VASP using the PBE functional and
projector augmented wave method. See the main text of the journal article for a description of computational details.
The atomic charges, dipoles, and quadrupoles were computed with the DDEC6 method as described in
(a) T. A. Manz and N. Gabaldon Limas, RSC Adv. 6 (2016) 47771-47801 DOI: 10.1039/c6ra04656h
(b) N. Gabaldon Limas and T. A. Manz, RSC Adv. 8 (2018) 2678-2707 DOI: 10.1039/c7ra11829e.
For each atom in the material, the electron cloud parameters were fit to the spherically averaged atom-in-material
electron density using radial positions for which this density was between 10^-4 and 10^-2 electrons per cubic bohr.
The polarizabilities, dispersion coefficients, and quantum Drude oscillator (QDO) parameters were fit using the MCLF method.
The magnetic structure of the system was optimized in VASP from the default ferromagnetic initial guess using spin polarization.
The atomic spin moments (ASMs) were computed on this optimized magnetic structure using the DDEC6 partition as inputs
to the method of T. A. Manz and D. S. Sholl, J. Chem. Theory Comput. 7 (2011) 4146-4164 DOI: 10.1021/ct200539n.
The RMSE and RRMSE were computed using a uniform grid with Ewald summation.
