# Supplementary material for: A collection of forcefield precursors for metal–organic frameworks
Source: RSC Adv. 2019 Nov 13;9(63):36492–507. doi: 10.1039/c9ra07327b (PMC9075174; doi:10.1039/c9ra07327b)
Supplement: RA-009-C9RA07327B-s6294 [file RA-009-C9RA07327B-s6294.xyz]

  192
jmolscript: load "" {1 1 1} spacegroup "x,y,z" unitcell [{     11.269000     0.000000     0.000000 }, {      4.811521    10.191279     0.000000 }, {      4.446324     2.815799    20.031151 }]
Ni     9.706898     4.937126     1.387358     0.730957
Ni     9.694999     4.928101     8.629620     0.770903
Ni    10.819947     8.069952    18.643793     0.771907
Ni    10.831846     8.078977    11.401531     0.770906
H     15.498750     9.733362    19.572438     0.095593
H     16.480454    11.783915    19.558416     0.120464
H     11.304278     9.245050     3.411305     0.126692
H     10.325201     7.179748     3.313152     0.103227
H     13.328196     3.035556    19.926989     0.131619
H     14.279740     5.107698    19.965048     0.091640
H      7.729010     3.327555     3.016691     0.103963
H      6.729841     1.273783     3.094813     0.125102
H      7.384907     5.334500     6.694411     0.102104
H      5.127352     5.298564     6.598261     0.122865
H      5.068515     4.544529    10.492317     0.119262
H      7.336494     4.569229    10.472286     0.094672
H     11.986078     6.022972     7.002890     0.101749
H     14.266039     6.055987     6.918760     0.124246
H     12.042768     3.687460    10.093697     0.090995
H     14.317847     3.666661    10.119737     0.129239
H     12.060421     3.544190     5.174046     0.119295
H      2.688021     2.764197     6.251722     0.126450
H      4.679879     2.808526     2.804361     0.123797
H      2.765688     3.484528     1.704651     0.110654
H      8.691212    10.257042     4.839526     0.125971
H      8.873199     8.320377     6.091473     0.116889
H     11.136999    10.274031     8.737588     0.120968
H      6.187607     1.994529     7.453591     0.132029
H      4.262865     5.910379     1.271978     0.119779
H     13.849307     6.850054     2.569997     0.131867
H      5.315932     8.121443     5.162028     0.126746
H      6.979678     7.105559     3.938124     0.117229
H     14.665601    10.358296     3.761850     0.128237
H      9.953401     2.203156     4.841529     0.118157
H     13.973184    10.586036     8.310925     0.110506
H     13.765071     8.562368     7.211214     0.125012
H      5.028095     3.273716     0.458713     0.094782
H      4.046391     1.223163     0.472735     0.120048
H      9.222567     3.762028    16.619846     0.126469
H     10.201644     5.827330    16.717999     0.102616
H      7.198649     9.971522     0.104162     0.131143
H      6.247105     7.899380     0.066103     0.090725
H     12.797835     9.679523    17.014460     0.103331
H     13.797004    11.733295    16.936338     0.124795
H     13.141938     7.672578    13.336740     0.102236
H     15.399493     7.708514    13.432890     0.122986
H     15.458330     8.462549     9.538834     0.119226
H     13.190351     8.437849     9.558865     0.094631
H      8.540767     6.984106    13.028261     0.101894
H      6.260806     6.951091    13.112391     0.124348
H      8.484077     9.319618     9.937454     0.090985
H      6.208998     9.340417     9.911414     0.129216
H      8.466424     9.462888    14.857105     0.119339
H     17.838824    10.242881    13.779429     0.126344
H     15.846966    10.198552    17.226790     0.123711
H     17.761157     9.522550    18.326500     0.110580
H     11.835633     2.750036    15.191625     0.125991
H     11.653646     4.686701    13.939678     0.116928
H      9.389846     2.733047    11.293563     0.120896
H     14.339238    11.012549    12.577560     0.131998
H     16.263980     7.096699    18.759173     0.119685
H      6.677538     6.157024    17.461154     0.131935
H     15.210913     4.885635    14.869123     0.126644
H     13.547167     5.901519    16.093027     0.117250
H      5.861244     2.648782    16.269301     0.128338
H     10.573444    10.803922    15.189622     0.118393
H      6.553661     2.421042    11.720226     0.110424
H      6.761774     4.444710    12.819937     0.124954
C     11.093353     7.395499     0.338526     0.092422
C     11.693035     8.629730     0.324505    -0.194309
C     11.792322     9.365301     1.468283     0.103066
C     11.263570     8.793678     2.600043    -0.190636
C     10.671296     7.545583     2.529934     0.096211
C      7.646342     0.506410     1.478299     0.102375
C      8.618016     0.838790     0.536835    -0.189387
C      9.183671     2.091446     0.566882     0.100233
C      7.956221     2.696011     2.373691     0.107552
C      7.345232     1.461752     2.423769    -0.191454
C      6.910473     5.169434     7.477629     0.097182
C      5.552828     5.155327     7.413529    -0.184604
C      4.801104     4.929471     8.547292     0.103786
C      5.516208     4.708362     9.693074    -0.193045
C      6.884532     4.728530     9.677049     0.093968
C     12.463366     5.549781     7.645890     0.110689
C     13.838511     5.577848     7.591806    -0.190986
C     14.590414     4.894432     8.537277     0.100575
C     12.497304     4.187711     9.454703     0.101874
C     13.870454     4.167368     9.476738    -0.188011
C     11.639596     4.066226     2.602047     0.541601
C     12.843783     3.577345     3.329177    -0.033404
C     12.833788     3.375892     4.687289    -0.080135
C      2.704581     2.922628     5.334296    -0.224117
C      3.855027     2.706942     4.619183     0.277960
C      3.890232     2.934370     3.279099    -0.228374
C      2.747432     3.352876     2.624081    -0.084535
C      5.020434     1.197116     6.029376     0.276864
C      9.196130    10.252716     5.620741    -0.239943
C      9.304933     9.095327     6.369906    -0.085203
C     10.052125     9.085955     7.535719    -0.058422
C     10.657533    10.258779     7.940348    -0.078324
C      5.755727     1.216628     7.183171    -0.213030
C     10.196568     7.824735     8.350987     0.582170
C      6.877920     5.727199     1.672601     0.580114
C      5.787391     6.392936     2.471844    -0.057343
C      4.478714     6.336339     2.069218    -0.074688
C     14.737603     6.910207     2.838414    -0.214551
C     15.073379     7.559258     3.990205     0.277818
C      5.100707     7.653738     4.386822    -0.238907
C      6.095798     7.059635     3.647673    -0.086093
C     14.205630     9.268857     5.400398     0.278330
C     14.511064    10.409524     4.677274    -0.226062
C      9.774006     1.429498     5.326283    -0.078386
C      9.581977     1.504055     6.690404    -0.032076
C     14.098317    10.545455     7.391495    -0.085947
C     13.987270     9.330299     6.736476    -0.230387
C      9.661654     2.804307     7.421541     0.543171
C      9.433492     5.611579    19.692625     0.092881
C      8.833810     4.377348    19.706646    -0.194936
C      8.734523     3.641777    18.562868     0.103170
C      9.263275     4.213400    17.431108    -0.190918
C      9.855549     5.461495    17.501217     0.097751
C     12.880503    12.500668    18.552852     0.102242
C     11.908829    12.168288    19.494316    -0.190048
C     11.343174    10.915632    19.464269     0.101039
C     12.570624    10.311067    17.657460     0.108812
C     13.181613    11.545326    17.607382    -0.191869
C     13.616372     7.837644    12.553522     0.097350
C     14.974017     7.851751    12.617622    -0.184401
C     15.725741     8.077607    11.483859     0.103828
C     15.010637     8.298716    10.338077    -0.193120
C     13.642313     8.278548    10.354102     0.093887
C      8.063479     7.457297    12.385261     0.110873
C      6.688334     7.429230    12.439345    -0.190808
C      5.936431     8.112646    11.493874     0.100600
C      8.029541     8.819367    10.576448     0.101824
C      6.656391     8.839710    10.554413    -0.188060
C      8.887249     8.940852    17.429104     0.543475
C      7.683062     9.429733    16.701974    -0.033178
C      7.693057     9.631186    15.343862    -0.079861
C     17.822264    10.084450    14.696855    -0.224459
C     16.671818    10.300136    15.411968     0.277911
C     16.636613    10.072708    16.752052    -0.228596
C     17.779413     9.654202    17.407070    -0.084690
C     15.506411    11.809962    14.001775     0.276975
C     11.330715     2.754362    14.410410    -0.239757
C     11.221912     3.911751    13.661245    -0.085111
C     10.474720     3.921123    12.495432    -0.058540
C      9.869312     2.748299    12.090803    -0.078431
C     14.771118    11.790450    12.847980    -0.213102
C     10.330277     5.182343    11.680164     0.582222
C     13.648925     7.279879    18.358550     0.579028
C     14.739454     6.614142    17.559307    -0.057338
C     16.048131     6.670739    17.961933    -0.075118
C      5.789242     6.096871    17.192737    -0.214571
C      5.453466     5.447820    16.040946     0.277605
C     15.426138     5.353340    15.644329    -0.239126
C     14.431047     5.947443    16.383478    -0.086228
C      6.321215     3.738221    14.630753     0.278428
C      6.015781     2.597554    15.353877    -0.225810
C     10.752839    11.577580    14.704868    -0.078177
C     10.944868    11.503023    13.340747    -0.032220
C      6.428528     2.461623    12.639656    -0.086105
C      6.539575     3.676779    13.294675    -0.230504
C     10.865191    10.202771    12.609610     0.543219
N     10.569601     6.849191     1.425617    -0.167267
N      8.859390     3.029967     1.443445    -0.180454
N      7.596216     4.961144     8.591361    -0.181052
N     11.781605     4.878352     8.575135    -0.193662
N      9.957244     6.157887    18.605534    -0.178389
N     11.667455     9.977111    18.587706    -0.192093
N     12.930629     8.045934    11.439790    -0.181024
N      8.745240     8.128726    11.456016    -0.193628
O     11.642918     4.088461     1.346494    -0.541549
O     10.629897     4.461107     3.243444    -0.515865
O      8.042668     5.800419     2.106476    -0.537250
O      6.528326     5.096518     0.636991    -0.600473
O      9.623894     6.801215     7.906496    -0.551297
O     10.901178     7.871237     9.377784    -0.591207
O      9.730082     3.886175     6.773133    -0.526749
O      9.634526     2.814120     8.673088    -0.545564
O      5.033470     2.353164     5.256174    -0.249607
O     14.021767     8.050403     4.765411    -0.252164
O      8.883927     8.918617    18.684657    -0.548008
O      9.896948     8.545971    16.787707    -0.524889
O     12.484177     7.206659    17.924675    -0.545050
O     13.998519     7.910560    19.394160    -0.594781
O     10.902951     6.205863    12.124655    -0.551201
O      9.625667     5.135841    10.653367    -0.591307
O     10.796763     9.120903    13.258018    -0.526272
O     10.892319    10.192958    11.358063    -0.545696
O     15.493375    10.653914    14.774977    -0.249536
O      6.505078     4.956675    15.265740    -0.252142

The following XYZ coordinates are in angstroms. Other properties are in atomic units.
The sperically averaged electron density of each atom fit to a function of the form exp(a - br)
eigen_1, eigen_2 and eigen_3 are the three eigenvalues of traceless quadrupole moment tensor
  atom number  atomic symbol              X              Y              Z     net charge C6 coefficient C8 coefficient C10 coefficient fluctuating dipole atomic polarizability isotropic forcefield polarizability              a              b squared Pearson coefficient          <r^3>          <r^4>         wp_QDO          m_QDO          q_QDO       dipole_x       dipole_y       dipole_z         dipole            Qxy            Qxz            Qyz     Q(x^2-y^2)  Q(3z^2 - R^2)        eigen_1        eigen_2        eigen_3 static polarizability      alpha(xx)      alpha(xy)      alpha(xz)      alpha(yy)      alpha(yz)      alpha(zz) atomic spin moment
            1             Ni       9.706898       4.937126       1.387358       0.730957      98.793217 0.18181335E+04  0.56981490E+05                                17.401885                           13.877349       0.702813       2.091893                    0.993941      46.910224     123.798129       0.492016       0.397208      -1.155160       0.001178       0.016611      -0.016479       0.023428      -0.067314      -0.008996      -0.005425       0.096170       0.272113      -0.128442       0.036813       0.091629             21.384022      24.475750       1.938266       4.556991      23.728406      -2.496316      15.947910          -0.106121
            2             Ni       9.694999       4.928101       8.629620       0.770903      98.116482 0.18007747E+04  0.56196596E+05                                17.217366                           13.730363       0.761522       2.117284                    0.993420      46.133269     120.744492       0.499942       0.392587      -1.160723      -0.015450       0.005133       0.014880       0.022056      -0.005094      -0.008743      -0.008089      -0.186760       0.299911      -0.143834       0.042470       0.101363             21.162229      25.160173       1.511428      -0.322114      22.544234       5.087251      15.782281           1.820619
            3             Ni      10.819947       8.069952      18.643793       0.771907      97.773157 0.17935234E+04  0.55921013E+05                                17.188729                           13.709217       0.751414       2.114648                    0.993497      46.112129     120.686325       0.499906       0.392961      -1.160298      -0.001332      -0.016069       0.015704       0.022508      -0.075962      -0.011116      -0.004821       0.110753       0.294808      -0.143499       0.043784       0.099716             21.125984      24.165541       1.919883       4.483544      23.461895      -2.462954      15.750515           1.818386
            4             Ni      10.831846       8.078977      11.401531       0.770906      98.129586 0.18011290E+04  0.56209489E+05                                17.217543                           13.730739       0.761689       2.117324                    0.993420      46.135109     120.744766       0.499997       0.392531      -1.160783       0.015449      -0.005180      -0.014909       0.022086      -0.005096      -0.008753      -0.008082      -0.186647       0.299963      -0.143787       0.042409       0.101378             21.162139      25.160267       1.511550      -0.322067      22.544138       5.086771      15.782011           1.820036
            5              H      15.498750       9.733362      19.572438       0.095593       0.982704 0.68029728E+01  0.65151342E+02                                 1.723470                            1.589707      -1.181373       2.313750                    0.994899       3.777235      10.995090       0.459108       1.393051      -0.683214       0.000634      -0.024110      -0.036891       0.044076       0.001253      -0.007534       0.005015      -0.007882       0.038456      -0.013268      -0.002864       0.016132              1.795672       1.401352       0.122091       0.030117       1.806419       0.481532       2.179244          -0.000472
            6              H      16.480454      11.783915      19.558416       0.120464       1.032879 0.77773223E+01  0.76277942E+02                                 1.723193                            1.659971      -1.049791       2.385426                    0.997068       3.577635      10.212005       0.470040       1.328624      -0.698050       0.012806       0.012643      -0.027735       0.033062       0.007143      -0.004289      -0.001431      -0.011652       0.024264      -0.013760       0.003350       0.010410              1.726416       1.495797       0.171980      -0.209837       1.651928      -0.166424       2.031522          -0.000201
            7              H      11.304278       9.245050       3.411305       0.126692       0.953203 0.68876233E+01  0.65917787E+02                                 1.667494                            1.587607      -1.103617       2.365567                    0.996278       3.581501      10.294531       0.466364       1.372297      -0.688368       0.004662       0.015640       0.030492       0.034585       0.008788      -0.000651       0.002471      -0.015206       0.029185      -0.016585       0.005793       0.010792              1.690168       1.372608       0.069324       0.024811       1.684003       0.350169       2.013894          -0.000155
            8              H      10.325201       7.179748       3.313152       0.103227       1.063766 0.76226260E+01  0.73995529E+02                                 1.728463                            1.619734      -0.979258       2.418382                    0.998027       3.464114       9.669498       0.488868       1.290666      -0.706838      -0.017278      -0.020540       0.040814       0.048849       0.009901      -0.007330      -0.001968      -0.006653       0.046634      -0.018919       0.000545       0.018374              1.768909       1.564310       0.208280      -0.288646       1.683282      -0.308209       2.059134          -0.000408
            9              H      13.328196       3.035556      19.926989       0.131619       0.974334 0.70672627E+01  0.66628385E+02                                 1.568741                            1.515114      -0.849307       2.487015                    0.999460       3.163845       8.414891       0.533369       1.218065      -0.724578       0.012452      -0.022639      -0.024755       0.035782       0.001804      -0.013366       0.006684      -0.007381       0.001184      -0.016923       0.003407       0.013515              1.563020       1.373306      -0.043243      -0.148407       1.730747       0.336669       1.585008          -0.000184
           10              H      14.279740       5.107698      19.965048       0.091640       1.162517 0.84646961E+01  0.84480470E+02                                 1.834880                            1.704758      -1.207545       2.299755                    0.994869       3.703553      10.534948       0.476668       1.287495      -0.706187       0.032474       0.008252      -0.029637       0.044733       0.001924      -0.012735       0.007949      -0.002431      -0.011510      -0.017205       0.004178       0.013027              1.891806       1.998552       0.307022      -0.575815       1.660087      -0.289439       2.016781          -0.000269
           11              H       7.729010       3.327555       3.016691       0.103963       1.016977 0.74097849E+01  0.71590061E+02                                 1.694119                            1.611130      -0.853029       2.481818                    0.999021       3.449063       9.678792       0.482583       1.313671      -0.702071      -0.011323       0.032291       0.036012       0.049677       0.000664      -0.009932       0.011606      -0.007139       0.019848      -0.015204      -0.002692       0.017896              1.723066       1.477635      -0.127287      -0.140799       1.936825       0.355688       1.754737          -0.000178
           12              H       6.729841       1.273783       3.094813       0.125102       0.923147 0.66939264E+01  0.63860776E+02                                 1.656238                            1.583244      -1.205590       2.317118                    0.994932       3.647163      10.602680       0.457200       1.404256      -0.681716      -0.020795      -0.007802       0.026216       0.034359       0.007213      -0.008393       0.001631      -0.004366       0.002299      -0.012608       0.002970       0.009638              1.676333       1.741972       0.103556      -0.406273       1.524069      -0.109605       1.762957          -0.000149
           13              H       7.384907       5.334500       6.694411       0.102104       1.058613 0.75706096E+01  0.73364854E+02                                 1.723569                            1.614781      -0.968648       2.424382                    0.998108       3.454808       9.635253       0.489352       1.291598      -0.706711       0.024808       0.007933      -0.041620       0.049098       0.004200      -0.004967      -0.005769       0.019600       0.045908      -0.018977       0.000704       0.018273              1.764126       1.820525       0.093078      -0.402392       1.422396      -0.136589       2.049457           0.000388
           14              H       5.127352       5.298564       6.598261       0.122865       0.963386 0.69720369E+01  0.66881774E+02                                 1.674792                            1.593581      -1.079520       2.374076                    0.996467       3.592291      10.313720       0.467453       1.365904      -0.689660      -0.015281       0.001279      -0.031843       0.035343      -0.000013       0.002050      -0.001771       0.023669       0.030074      -0.016963       0.005847       0.011116              1.698187       1.690937      -0.069977       0.337581       1.376936      -0.116498       2.026687           0.000306
           15              H       5.068515       4.544529      10.492317       0.119262       1.032923 0.77788597E+01  0.76274806E+02                                 1.721203                            1.658515      -1.040741       2.388620                    0.997154       3.576659      10.198395       0.471071       1.326033      -0.698592      -0.016155      -0.006509       0.028262       0.033197       0.000265      -0.003229      -0.003286       0.018807       0.024389      -0.013960       0.003356       0.010604              1.724078       1.751099       0.048591      -0.238786       1.390241      -0.119091       2.030894           0.000313
           16              H       7.336494       4.569229      10.472286       0.094672       0.979628 0.67714761E+01  0.64774298E+02                                 1.720090                            1.586249      -1.176500       2.316386                    0.994967       3.771308      10.971336       0.459511       1.393448      -0.683167       0.021678      -0.010147       0.036517       0.043662      -0.001851       0.001693      -0.008696       0.007008       0.038128      -0.012967      -0.002963       0.015930              1.792327       1.828591      -0.075233       0.451939       1.375035      -0.170379       2.173356           0.000359
           17              H      11.986078       6.022972       7.002890       0.101749       1.028043 0.75082178E+01  0.72773106E+02                                 1.705041                            1.620587      -0.853720       2.479380                    0.999023       3.470714       9.751746       0.481763       1.311713      -0.702407      -0.024575       0.023937      -0.036585       0.050153      -0.002206       0.006378      -0.013866       0.005418       0.019915      -0.015132      -0.002753       0.017885              1.734613       1.769784      -0.261558       0.265479       1.668086      -0.280496       1.765970           0.000334
           18              H      14.266039       6.055987       6.918760       0.124246       0.925607 0.67196382E+01  0.64130715E+02                                 1.654936                            1.582928      -1.198216       2.319036                    0.995111       3.647619      10.586175       0.458964       1.398323      -0.682830       0.015897       0.015547      -0.026188       0.034354       0.002705      -0.002071      -0.008372       0.014233       0.001856      -0.012766       0.003157       0.009609              1.674604       1.636634       0.149420      -0.270339       1.624178      -0.320244       1.762999           0.000316
           19              H      12.042768       3.687460      10.093697       0.090995       1.167079 0.85007562E+01  0.84905523E+02                                 1.837537                            1.706697      -1.215256       2.296252                    0.994746       3.706055      10.535955       0.477245       1.284951      -0.706745      -0.020806      -0.026446       0.029965       0.045058      -0.000037       0.001649      -0.014943       0.004747      -0.011125      -0.017209       0.004150       0.013059              1.894996       1.958014       0.323583      -0.510991       1.699897      -0.399696       2.027076           0.000356
           20              H      14.317847       3.666661      10.119737       0.129239       0.980157 0.71273731E+01  0.67318349E+02                                 1.572739                            1.519613      -0.840242       2.489075                    0.999525       3.177139       8.450133       0.533746       1.214976      -0.725245       0.015581      -0.020808       0.024716       0.035870      -0.001731       0.000270      -0.014860       0.007568       0.001747      -0.016852       0.003379       0.013473              1.566643       1.637237      -0.164675       0.241296       1.472705      -0.278050       1.589986           0.000346
           21              H      12.060421       3.544190       5.174046       0.119295       0.944053 0.67439958E+01  0.64402004E+02                                 1.671178                            1.580735      -1.248392       2.293131                    0.994416       3.694314      10.714369       0.461627       1.389416      -0.684128      -0.032601       0.007510       0.020757       0.039371      -0.004508      -0.004238      -0.003202       0.012263       0.021953      -0.012270       0.002478       0.009792              1.699675       2.068490      -0.080891      -0.351808       1.354209       0.061095       1.676326           0.000446
           22              H       2.688021       2.764197       6.251722       0.126450       1.090271 0.83362284E+01  0.83100502E+02                                 1.785676                            1.718091      -1.082949       2.373143                    0.996716       3.571136      10.240465       0.462720       1.327865      -0.698905      -0.006356      -0.005462       0.033688       0.034714      -0.002437      -0.005416      -0.006377       0.025021       0.026320      -0.018891       0.004698       0.014193              1.795634       1.520802      -0.083465       0.028894       1.491256      -0.073990       2.374844          -0.000084
           23              H       4.679879       2.808526       2.804361       0.123797       0.934847 0.65287299E+01  0.61875360E+02                                 1.670197                            1.561311      -1.083105       2.370421                    0.996189       3.634759      10.519866       0.461568       1.400171      -0.682450       0.026417       0.000980      -0.018117       0.032047      -0.002852      -0.001538      -0.002238       0.017126       0.020527      -0.012755       0.004992       0.007763              1.719002       2.044925      -0.175173      -0.414426       1.353330       0.033762       1.758749           0.000058
           24              H       2.765688       3.484528       1.704651       0.110654       1.026081 0.74692587E+01  0.72553140E+02                                 1.713027                            1.623001      -1.085403       2.363592                    0.996354       3.624440      10.311160       0.476800       1.322486      -0.698540       0.000156       0.008434      -0.038961       0.039864      -0.002693      -0.003747      -0.005588       0.007937       0.036402      -0.012566      -0.001480       0.014046              1.746772       1.543111      -0.057423      -0.025604       1.404669      -0.110177       2.292536          -0.000535
           25              H       8.691212      10.257042       4.839526       0.125971       1.070663 0.79596686E+01  0.77897029E+02                                 1.719391                            1.643590      -1.018187       2.398961                    0.998373       3.420851       9.503385       0.491764       1.272693      -0.711238      -0.020396      -0.006372      -0.027218       0.034604       0.009331       0.012444      -0.000312      -0.007049       0.005659      -0.017187       0.002629       0.014558              1.736541       1.620762      -0.050980       0.401651       1.533965      -0.094003       2.054895           0.000033
           26              H       8.873199       8.320377       6.091473       0.116889       0.960885 0.67855332E+01  0.63702275E+02                                 1.583380                            1.504592      -0.869632       2.468208                    0.999271       3.302826       8.937726       0.521495       1.251080      -0.715488      -0.018626      -0.033202      -0.012376       0.040031       0.007336       0.010221       0.004405      -0.008133      -0.001577      -0.013037      -0.001665       0.014702              1.600990       1.463871       0.310971       0.136235       1.899355       0.108783       1.439744           0.000178
           27              H      11.136999      10.274031       8.737588       0.120968       0.969502 0.69108318E+01  0.66260152E+02                                 1.694728                            1.595735      -1.087378       2.371942                    0.996536       3.607261      10.411116       0.462340       1.381728      -0.686520       0.020736       0.003215       0.037292       0.042791       0.006213       0.012164       0.001514      -0.003397       0.006218      -0.013824      -0.000274       0.014098              1.742860       1.620838      -0.001353       0.361339       1.471598      -0.088598       2.136144          -0.000080
           28              H       6.187607       1.994529       7.453591       0.132029       0.901998 0.63745432E+01  0.59865502E+02                                 1.614529                            1.532455      -1.009780       2.414668                    0.997270       3.481926       9.929092       0.472085       1.381522      -0.686900       0.020867       0.025535       0.013783       0.035742       0.009237       0.011413      -0.000038      -0.008963       0.011568      -0.017025       0.003088       0.013937              1.641722       1.504672       0.293056       0.151491       2.007987       0.203012       1.412506           0.000021
           29              H       4.262865       5.910379       1.271978       0.119779       0.970976 0.69199535E+01  0.66378415E+02                                 1.697085                            1.597378      -1.090243       2.369928                    0.996604       3.613608      10.436437       0.461784       1.382749      -0.686301      -0.011475      -0.018019      -0.037966       0.043563       0.003014       0.006416       0.010370       0.011416       0.007085      -0.013677      -0.000529       0.014205              1.745362       1.500683       0.058922       0.078056       1.594832       0.363245       2.140571          -0.000084
           30              H      13.849307       6.850054       2.569997       0.131867       0.902627 0.63801068E+01  0.59929654E+02                                 1.614832                            1.532836      -1.009534       2.414374                    0.997292       3.484722       9.937420       0.472169       1.381003      -0.686978      -0.032383      -0.007852      -0.013387       0.035910       0.002502       0.004912       0.009851       0.020194       0.011599      -0.016740       0.002856       0.013884              1.642051       2.140733      -0.003478       0.249536       1.371759       0.050606       1.413661          -0.000090
           31              H       5.315932       8.121443       5.162028       0.126746       1.069769 0.79445360E+01  0.77701887E+02                                 1.717562                            1.641210      -1.017203       2.399438                    0.998393       3.417129       9.486157       0.492552       1.271426      -0.711508       0.014290       0.016542       0.025635       0.033690       0.003232       0.005417       0.011190       0.019066       0.004773      -0.017047       0.002212       0.014835              1.734978       1.509111       0.003300       0.087250       1.652048       0.411105       2.043775           0.000012
           32              H       6.979678       7.105559       3.938124       0.117229       0.965855 0.68229696E+01  0.64089613E+02                                 1.583137                            1.504152      -0.858457       2.471393                    0.999361       3.302815       8.916420       0.524386       1.243486      -0.717162       0.037208       0.001190       0.013340       0.039545       0.000917       0.009049       0.007192       0.016599      -0.001060      -0.013246      -0.001854       0.015099              1.600700       2.056592       0.017460       0.163410       1.301382       0.072836       1.444127          -0.000168
           33              H      14.665601      10.358296       3.761850       0.128237       1.077949 0.82139380E+01  0.81581490E+02                                 1.773110                            1.706416      -1.074832       2.379222                    0.996784       3.545486      10.149091       0.463891       1.329382      -0.698688       0.008085       0.004126      -0.033357       0.034570       0.007886      -0.007977      -0.001908      -0.019232       0.025059      -0.018425       0.004781       0.013645              1.782541       1.424475      -0.041336      -0.058258       1.568068       0.060042       2.355081           0.000032
           34              H       9.953401       2.203156       4.841529       0.118157       0.949083 0.67858192E+01  0.64878431E+02                                 1.674524                            1.583511      -1.252298       2.290713                    0.994271       3.700752      10.726883       0.462314       1.385707      -0.684830       0.006890       0.032947      -0.020956       0.039650       0.002049      -0.004873      -0.002354      -0.014456       0.022699      -0.012344       0.002378       0.009966              1.703252       1.424205       0.227260      -0.095396       2.011709      -0.343433       1.673841           0.000428
           35              H      13.973184      10.586036       8.310925       0.110506       1.022602 0.74372209E+01  0.72158286E+02                                 1.709002                            1.619431      -1.073171       2.369172                    0.996526       3.616097      10.278647       0.477403       1.322348      -0.698617      -0.007550       0.003707       0.038879       0.039778       0.001309      -0.006532      -0.000841      -0.009375       0.036151      -0.012552      -0.001326       0.013878              1.742363       1.381780       0.016810      -0.109099       1.558204       0.023568       2.287105           0.000376
           36              H      13.765071       8.562368       7.211214       0.125012       0.930965 0.64955301E+01  0.61488219E+02                                 1.666466                            1.558104      -1.086341       2.369955                    0.996243       3.625886      10.491303       0.461657       1.401553      -0.682217      -0.012085      -0.023093       0.017893       0.031615       0.004787      -0.002705      -0.000537      -0.015164       0.020291      -0.012658       0.004868       0.007790              1.714885       1.340913       0.154855      -0.145487       2.048939      -0.387791       1.754802           0.000047
           37              H       5.028095       3.273716       0.458713       0.094782       0.984837 0.68210183E+01  0.65366416E+02                                 1.725720                            1.591612      -1.181918       2.313010                    0.994867       3.782994      11.014852       0.458927       1.392697      -0.683268      -0.000649       0.024110       0.036874       0.044062       0.001289      -0.007478       0.005101      -0.007830       0.038532      -0.013255      -0.002906       0.016161              1.798085       1.402975       0.122374       0.030185       1.808871       0.482499       2.182408           0.000380
           38              H       4.046391       1.223163       0.472735       0.120048       1.034641 0.77935851E+01  0.76474099E+02                                 1.724706                            1.661330      -1.050328       2.384727                    0.997063       3.581406      10.223791       0.470027       1.328024      -0.698158      -0.012813      -0.012568       0.027646       0.032961       0.007138      -0.004294      -0.001396      -0.011674       0.024360      -0.013784       0.003377       0.010407              1.727972       1.497048       0.172336      -0.210122       1.653527      -0.166699       2.033341           0.000317
           39              H       9.222567       3.762028      16.619846       0.126469       0.953947 0.68937690E+01  0.65988010E+02                                 1.667970                            1.587999      -1.103431       2.365434                    0.996279       3.582724      10.297251       0.466469       1.371749      -0.688471      -0.004652      -0.015580      -0.030460       0.034528       0.008786      -0.000672       0.002477      -0.015197       0.029245      -0.016593       0.005788       0.010805              1.690688       1.372942       0.069395       0.024860       1.684593       0.350401       2.014528           0.000295
           40              H      10.201644       5.827330      16.717999       0.102616       1.064734 0.76304599E+01  0.74085378E+02                                 1.728955                            1.620126      -0.978010       2.418594                    0.998029       3.466013       9.673473       0.489042       1.289966      -0.706984       0.017246       0.020542      -0.040824       0.048847       0.009850      -0.007321      -0.002028      -0.006538       0.046623      -0.018838       0.000452       0.018386              1.769415       1.564688       0.208374      -0.288830       1.683676      -0.308435       2.059881           0.000422
           41              H       7.198649       9.971522       0.104162       0.131143       0.976676 0.70887445E+01  0.66880739E+02                                 1.570997                            1.517190      -0.851440       2.485509                    0.999444       3.168744       8.430692       0.533129       1.217705      -0.724642      -0.012461       0.022568       0.024664       0.035678       0.001845      -0.013406       0.006682      -0.007383       0.001180      -0.016975       0.003448       0.013527              1.565294       1.375138      -0.043225      -0.148683       1.733527       0.337381       1.587216           0.000347
           42              H       6.247105       7.899380       0.066103       0.090725       1.165759 0.84931634E+01  0.84830420E+02                                 1.837609                            1.707074      -1.208342       2.298747                    0.994826       3.709940      10.555043       0.476604       1.286667      -0.706345      -0.032439      -0.008175       0.029574       0.044651       0.001873      -0.012749       0.007893      -0.002357      -0.011234      -0.017130       0.004072       0.013058              1.894709       2.001704       0.307807      -0.577181       1.662489      -0.290144       2.019935           0.000383
           43              H      12.797835       9.679523      17.014460       0.103331       1.018758 0.74258551E+01  0.71783967E+02                                 1.695957                            1.612753      -0.853112       2.481381                    0.999005       3.453360       9.693360       0.482397       1.313470      -0.702100       0.011326      -0.032272      -0.035994       0.049652       0.000591      -0.009945       0.011632      -0.007203       0.019783      -0.015190      -0.002753       0.017944              1.724970       1.479061      -0.127526      -0.141083       1.939133       0.356370       1.756715           0.000334
           44              H      13.797004      11.733295      16.936338       0.124795       0.924348 0.67043324E+01  0.63982201E+02                                 1.657296                            1.584160      -1.205951       2.316660                    0.994921       3.649797      10.610716       0.457224       1.403698      -0.681813       0.020725       0.007743      -0.026211       0.034300       0.007193      -0.008418       0.001651      -0.004366       0.002327      -0.012624       0.002993       0.009631              1.677452       1.743169       0.103736      -0.406727       1.525064      -0.109758       1.764123           0.000313
           45              H      13.141938       7.672578      13.336740       0.102236       1.058071 0.75656704E+01  0.73304621E+02                                 1.722962                            1.614242      -0.968304       2.424637                    0.998113       3.453673       9.631100       0.489442       1.291579      -0.706718      -0.024806      -0.007934       0.041652       0.049124       0.004207      -0.004980      -0.005761       0.019581       0.045925      -0.018970       0.000687       0.018283              1.763494       1.819823       0.093035      -0.402199       1.421948      -0.136522       2.048711           0.000362
           46              H      15.399493       7.708514      13.432890       0.122986       0.963005 0.69686290E+01  0.66841680E+02                                 1.674453                            1.593274      -1.079526       2.374175                    0.996468       3.591461      10.311153       0.467456       1.366045      -0.689634       0.015283      -0.001277       0.031870       0.035368      -0.000015       0.002059      -0.001766       0.023661       0.030075      -0.016959       0.005837       0.011122              1.697834       1.690552      -0.069954       0.337475       1.376691      -0.116467       2.026260           0.000299
           47              H      15.458330       8.462549       9.538834       0.119226       1.033097 0.77804963E+01  0.76294254E+02                                 1.721322                            1.658629      -1.040704       2.388584                    0.997154       3.577004      10.199339       0.471085       1.325935      -0.698610       0.016154       0.006508      -0.028247       0.033184       0.000266      -0.003222      -0.003288       0.018805       0.024400      -0.013961       0.003360       0.010601              1.724197       1.751236       0.048598      -0.238806       1.390326      -0.119096       2.031028           0.000315
           48              H      13.190351       8.437849       9.558865       0.094631       0.979817 0.67731171E+01  0.64793722E+02                                 1.720275                            1.586411      -1.176495       2.316342                    0.994965       3.771758      10.972851       0.459502       1.393395      -0.683176      -0.021676       0.010141      -0.036503       0.043648      -0.001847       0.001688      -0.008694       0.007009       0.038127      -0.012966      -0.002961       0.015927              1.792524       1.828810      -0.075240       0.452012       1.375164      -0.170395       2.173598           0.000361
           49              H       8.540767       6.984106      13.028261       0.101894       1.027288 0.75010822E+01  0.72685410E+02                                 1.704131                            1.619764      -0.853121       2.479779                    0.999031       3.468917       9.744905       0.481917       1.311628      -0.702430       0.024582      -0.023935       0.036636       0.050193      -0.002213       0.006398      -0.013864       0.005413       0.019989      -0.015131      -0.002777       0.017908              1.733674       1.768787      -0.261347       0.265288       1.667202      -0.280279       1.765032           0.000338
           50              H       6.260806       6.951091      13.112391       0.124348       0.925349 0.67172827E+01  0.64103070E+02                                 1.654691                            1.582702      -1.198289       2.319082                    0.995111       3.646969      10.584107       0.458971       1.398414      -0.682814      -0.015895      -0.015543       0.026216       0.034373       0.002709      -0.002073      -0.008366       0.014231       0.001864      -0.012760       0.003151       0.009609              1.674354       1.636362       0.149392      -0.270286       1.623953      -0.320185       1.762747           0.000311
           51              H       8.484077       9.319618       9.937454       0.090985       1.167141 0.85013245E+01  0.84911885E+02                                 1.837526                            1.706694      -1.215149       2.296269                    0.994746       3.706141      10.535945       0.477274       1.284861      -0.706763       0.020806       0.026450      -0.029952       0.045052      -0.000040       0.001640      -0.014945       0.004748      -0.011100      -0.017208       0.004146       0.013061              1.894979       1.958014       0.323572      -0.510976       1.699881      -0.399673       2.027043           0.000357
           52              H       6.208998       9.340417       9.911414       0.129216       0.980357 0.71292090E+01  0.67339619E+02                                 1.572890                            1.519756      -0.840445       2.488928                    0.999524       3.177546       8.451296       0.533752       1.214891      -0.725262      -0.015583       0.020814      -0.024691       0.035857      -0.001729       0.000269      -0.014862       0.007576       0.001730      -0.016857       0.003386       0.013471              1.566793       1.637410      -0.164693       0.241324       1.472839      -0.278083       1.590130           0.000348
           53              H       8.466424       9.462888      14.857105       0.119339       0.943548 0.67392386E+01  0.64342766E+02                                 1.670352                            1.580001      -1.247497       2.293593                    0.994429       3.692681      10.707148       0.461830       1.389106      -0.684192       0.032651      -0.007554      -0.020672       0.039376      -0.004529      -0.004218      -0.003205       0.012306       0.021902      -0.012289       0.002521       0.009769              1.698824       2.067419      -0.080883      -0.351496       1.353624       0.061046       1.675427           0.000375
           54              H      17.838824      10.242881      13.779429       0.126344       1.090846 0.83419140E+01  0.83171192E+02                                 1.786249                            1.718626      -1.083336       2.372855                    0.996709       3.572394      10.244870       0.462669       1.327786      -0.698917       0.006360       0.005460      -0.033664       0.034691      -0.002441      -0.005421      -0.006368       0.025024       0.026324      -0.018890       0.004692       0.014197              1.796214       1.521281      -0.083515       0.028900       1.491698      -0.074013       2.375663          -0.000002
           55              H      15.846966      10.198552      17.226790       0.123711       0.935292 0.65327140E+01  0.61923211E+02                                 1.670756                            1.561806      -1.083719       2.370056                    0.996179       3.636097      10.524957       0.461481       1.400206      -0.682439      -0.026436      -0.001001       0.018071       0.032038      -0.002863      -0.001521      -0.002240       0.017133       0.020570      -0.012769       0.005009       0.007760              1.719597       2.045727      -0.175269      -0.414609       1.353750       0.033774       1.759314           0.000013
           56              H      17.761157       9.522550      18.326500       0.110580       1.025308 0.74622803E+01  0.72467877E+02                                 1.712208                            1.622284      -1.082837       2.364813                    0.996379       3.622793      10.304981       0.476891       1.322554      -0.698536      -0.000017      -0.008500       0.038931       0.039848      -0.002734      -0.003644      -0.005604       0.008116       0.036305      -0.012633      -0.001350       0.013983              1.745910       1.542413      -0.057382      -0.025472       1.404079      -0.110122       2.291239           0.000385
           57              H      11.835633       2.750036      15.191625       0.125991       1.070740 0.79605875E+01  0.77910338E+02                                 1.719667                            1.643840      -1.018196       2.398999                    0.998372       3.421128       9.505242       0.491644       1.272932      -0.711186       0.020379       0.006373       0.027227       0.034601       0.009323       0.012438      -0.000311      -0.007041       0.005624      -0.017174       0.002625       0.014549              1.736827       1.621020      -0.050990       0.401761       1.534193      -0.094016       2.055266           0.000014
           58              H      11.653646       4.686701      13.939678       0.116928       0.960664 0.67835234E+01  0.63678542E+02                                 1.583139                            1.504373      -0.869194       2.468457                    0.999275       3.302296       8.935882       0.521532       1.251086      -0.715488       0.018609       0.033210       0.012404       0.040038       0.007333       0.010216       0.004408      -0.008141      -0.001583      -0.013034      -0.001666       0.014699              1.600744       1.463653       0.310908       0.136202       1.899043       0.108777       1.439535           0.000164
           59              H       9.389846       2.733047      11.293563       0.120896       0.969732 0.69128950E+01  0.66284762E+02                                 1.694969                            1.595951      -1.087479       2.371844                    0.996533       3.607839      10.413103       0.462319       1.381689      -0.686526      -0.020743      -0.003207      -0.037279       0.042781       0.006216       0.012164       0.001510      -0.003410       0.006244      -0.013830      -0.000267       0.014097              1.743116       1.621060      -0.001354       0.361410       1.471802      -0.088629       2.136486          -0.000082
           60              H      14.339238      11.012549      12.577560       0.131998       0.902197 0.63763320E+01  0.59886455E+02                                 1.614740                            1.532647      -1.009888       2.414567                    0.997268       3.482452       9.930911       0.472067       1.381480      -0.686906      -0.020873      -0.025524      -0.013758       0.035727       0.009236       0.011412      -0.000038      -0.008974       0.011566      -0.017027       0.003092       0.013935              1.641941       1.504861       0.293109       0.151521       2.008278       0.203047       1.412686           0.000016
           61              H      16.263980       7.096699      18.759173       0.119685       0.971280 0.69228177E+01  0.66410714E+02                                 1.697221                            1.597542      -1.089554       2.370151                    0.996611       3.613867      10.436514       0.461847       1.382461      -0.686358       0.011420       0.018024       0.037941       0.043529       0.003018       0.006332       0.010396       0.011482       0.007187      -0.013718      -0.000448       0.014167              1.745461       1.500841       0.058946       0.078131       1.594906       0.363209       2.140635          -0.000029
           62              H       6.677538       6.157024      17.461154       0.131935       0.901857 0.63730520E+01  0.59845807E+02                                 1.613857                            1.531953      -1.008286       2.415050                    0.997307       3.482841       9.930042       0.472330       1.380939      -0.686998       0.032435       0.007853       0.013385       0.035957       0.002513       0.004934       0.009858       0.020259       0.011518      -0.016766       0.002845       0.013922              1.641071       2.139314      -0.003474       0.249316       1.371010       0.050551       1.412889          -0.000003
           63              H      15.210913       4.885635      14.869123       0.126644       1.070478 0.79513877E+01  0.77786376E+02                                 1.718336                            1.641922      -1.017980       2.398962                    0.998385       3.418707       9.491888       0.492439       1.271432      -0.711500      -0.014292      -0.016544      -0.025616       0.033677       0.003232       0.005420       0.011188       0.019082       0.004742      -0.017050       0.002211       0.014840              1.735766       1.509775       0.003273       0.087269       1.652785       0.411376       2.044739           0.000010
           64              H      13.547167       5.901519      16.093027       0.117250       0.965428 0.68192532E+01  0.64046319E+02                                 1.582725                            1.503785      -0.857427       2.471902                    0.999366       3.302199       8.914328       0.524424       1.243558      -0.717148      -0.037238      -0.001101      -0.013266       0.039545       0.000839       0.009006       0.007277       0.016634      -0.001100      -0.013348      -0.001717       0.015065              1.600292       2.056010       0.017396       0.163243       1.301107       0.072816       1.443760           0.000167
           65              H       5.861244       2.648782      16.269301       0.128338       1.077222 0.82068418E+01  0.81493466E+02                                 1.772362                            1.705723      -1.074232       2.379606                    0.996793       3.544050      10.143916       0.463967       1.329451      -0.698679      -0.008050      -0.004148       0.033388       0.034594       0.007880      -0.007965      -0.001939      -0.019254       0.025089      -0.018425       0.004759       0.013666              1.781790       1.423956      -0.041314      -0.058223       1.567419       0.059943       2.353994          -0.000001
           66              H      10.573444      10.803922      15.189622       0.118393       0.947436 0.67710957E+01  0.64703921E+02                                 1.672874                            1.582033      -1.250239       2.291929                    0.994303       3.697066      10.714165       0.462414       1.386128      -0.684763      -0.006886      -0.033008       0.021028       0.039738       0.002066      -0.004871      -0.002396      -0.014532       0.022723      -0.012383       0.002377       0.010006              1.701557       1.422921       0.226899      -0.095241       2.009549      -0.342993       1.672202           0.000381
           67              H       6.553661       2.421042      11.720226       0.110424       1.022960 0.74405100E+01  0.72197668E+02                                 1.709322                            1.619723      -1.073286       2.369035                    0.996523       3.616913      10.281261       0.477392       1.322240      -0.698636       0.007556      -0.003706      -0.038860       0.039761       0.001316      -0.006530      -0.000841      -0.009406       0.036138      -0.012565      -0.001308       0.013873              1.742695       1.382014       0.016817      -0.109122       1.558510       0.023585       2.287561           0.000375
           68              H       6.761774       4.444710      12.819937       0.124954       0.931224 0.64978166E+01  0.61515042E+02                                 1.666727                            1.558338      -1.086416       2.369855                    0.996240       3.626530      10.493478       0.461641       1.401482      -0.682228       0.012091       0.023085      -0.017874       0.031600       0.004786      -0.002706      -0.000535      -0.015173       0.020303      -0.012664       0.004872       0.007792              1.715159       1.341103       0.154882      -0.145520       2.049287      -0.387865       1.755087           0.000042
           69              C      11.093353       7.395499       0.338526       0.092422      27.153288 0.34178012E+03  0.76210139E+04                                 8.100801                            6.335051       0.104439       2.056833                    0.999320      26.228320      75.186486       0.623815       0.440336      -1.041892      -0.014016      -0.006884       0.050560       0.052917      -0.030866       0.008460       0.009469       0.050335      -0.026376      -0.040181      -0.004290       0.044472              9.171084       6.145897       3.431178      -0.556489      11.814994       0.597835       9.552360          -0.000634
           70              C      11.693035       8.629730       0.324505      -0.194309      33.021772 0.44812741E+03  0.10650222E+05                                 9.007047                            7.106917       0.146351       2.021070                    0.999336      29.964023      87.536395       0.609757       0.422661      -1.056802       0.000281      -0.004482       0.010362       0.011293      -0.004628      -0.013031      -0.016571       0.024136       0.011948      -0.027111       0.005066       0.022045             10.130641       6.576058       3.833953       0.226223      13.872913       2.048286       9.942952          -0.001491
           71              C      11.792322       9.365301       1.468283       0.103066      33.478056 0.39677687E+03  0.91015819E+04                                 9.184230                            6.739325      -0.029472       2.009921                    0.999453      26.108132      73.717995       0.622039       0.429257      -1.057998       0.003140      -0.003390       0.003053       0.005539      -0.002476      -0.006207       0.005407       0.004145      -0.029201      -0.013046       0.001877       0.011169             11.007459       7.138375       5.173418      -0.119862      16.486646       0.908202       9.397357           0.000361
           72              C      11.263570       8.793678       2.600043      -0.190636      32.956211 0.45746635E+03  0.10914645E+05                                 8.984273                            7.185803       0.135329       2.017983                    0.999318      29.894148      87.143983       0.606503       0.423275      -1.057747       0.007622      -0.014333      -0.004783       0.016923      -0.007672       0.007758       0.013865      -0.000946       0.026751      -0.020278       0.002217       0.018061              9.964605       6.858753       3.913011      -0.651664      13.229739       0.071048       9.805324          -0.001382
           73              C      10.671296       7.545583       2.529934       0.096211      25.878149 0.32431286E+03  0.71177892E+04                                 7.729551                            6.100231       0.172973       2.079053                    0.999723      25.764528      72.621302       0.648583       0.430288      -1.050796       0.009602      -0.008806      -0.041008       0.043028      -0.023543       0.003895      -0.017237       0.057736       0.008822      -0.043627       0.005114       0.038513              8.627642       6.061003       3.320115      -0.191653      11.126780       0.966542       8.695144          -0.000231
           74              C       7.646342       0.506410       1.478299       0.102375      33.442229 0.41222060E+03  0.95315430E+04                                 9.160488                            6.861006      -0.066443       1.995646                    0.999398      26.228031      73.971490       0.618579       0.428230      -1.060298       0.004115       0.005183       0.001015       0.006695       0.006281       0.003709      -0.003036      -0.020724       0.036417      -0.018812       0.005547       0.013265             10.863642       8.354924       4.706629      -1.482181      16.646534       1.149584       7.589467           0.000210
           75              C       8.618016       0.838790       0.536835      -0.189387      30.693496 0.42843450E+03  0.10004649E+05                                 8.416883                            6.842942       0.350161       2.086343                    0.999794      29.102910      82.544474       0.639965       0.409857      -1.071751      -0.002878       0.007958      -0.000283       0.008467      -0.014053      -0.002831       0.016554      -0.010278       0.030819      -0.022138      -0.003681       0.025819              9.201332       7.959152       3.627269      -2.173235      12.575693      -0.084489       7.069150          -0.001673
           76              C       9.183671       2.091446       0.566882       0.100233      24.878635 0.32486752E+03  0.71412680E+04                                 7.560978                            6.125267       0.135801       2.066695                    0.999631      25.884192      73.292934       0.643372       0.433087      -1.047881      -0.027387       0.020468       0.031379       0.046407      -0.025098       0.014889      -0.013172       0.053757       0.045359      -0.045164       0.002855       0.042309              8.285776       6.992838       2.721011      -2.109215      10.911847       0.230066       6.952642          -0.000973
           77              C       7.956221       2.696011       2.373691       0.107552      25.308755 0.33570683E+03  0.74442793E+04                                 7.701808                            6.271887       0.129891       2.070841                    0.999309      25.865028      73.686575       0.628602       0.439408      -1.043540       0.028648      -0.001828      -0.036024       0.046063      -0.031434       0.024776       0.002490       0.027855       0.063710      -0.048755       0.005468       0.043287              8.514505       7.344528       2.559429      -2.087962      11.122142      -0.082069       7.076846          -0.000161
           78              C       7.345232       1.461752       2.423769      -0.191454      32.532553 0.46577214E+03  0.11169209E+05                                 8.929811                            7.265835       0.077516       2.002140                    0.998697      29.964554      87.732026       0.600936       0.425039      -1.056053       0.011782       0.004081       0.001948       0.012621       0.000712      -0.005271      -0.014031       0.021333       0.020485      -0.021232       0.004630       0.016601              9.861877       7.667543       2.645270      -1.712550      13.827104       1.250333       8.090983          -0.001011
           79              C       6.910473       5.169434       7.477629       0.097182      25.894239 0.32252674E+03  0.70705638E+04                                 7.733111                            6.084288       0.173166       2.078838                    0.999727      25.749567      72.596366       0.649131       0.430413      -1.050461       0.010100      -0.012959       0.043648       0.046637       0.006515      -0.012571       0.009650      -0.070722       0.018411      -0.042767       0.007224       0.035543              8.644838      12.861964       0.206181       0.800879       4.420187      -0.595196       8.652362          -0.003031
           80              C       5.552828       5.155327       7.413529      -0.184604      32.617778 0.44696365E+03  0.10607415E+05                                 8.925256                            7.105273       0.129809       2.018535                    0.999334      29.711423      86.516660       0.609324       0.423565      -1.057058       0.005152      -0.012512       0.004593       0.014289      -0.006061       0.016284       0.000370      -0.014310       0.030361      -0.022069       0.002986       0.019083              9.921398      15.113736       0.092099      -0.240857       4.943016      -0.560937       9.707442           0.002154
           81              C       4.801104       4.929471       8.547292       0.103786      33.797585 0.39767394E+03  0.91248676E+04                                 9.238018                            6.745288      -0.025897       2.011587                    0.999386      26.080812      73.587389       0.622159       0.429047      -1.058411       0.001273      -0.003523      -0.003991       0.005473       0.000693       0.000890      -0.008677      -0.003559      -0.026596      -0.012898       0.002722       0.010177             11.112043      19.102735      -0.307783       0.704737       4.865249      -0.464102       9.368145          -0.005527
           82              C       5.516208       4.708362       9.693074      -0.193045      32.972630 0.44732043E+03  0.10624127E+05                                 8.995004                            7.097875       0.152703       2.023615                    0.999328      29.909408      87.291297       0.610608       0.422347      -1.057210       0.007141      -0.003847      -0.009841       0.012753       0.006632      -0.022175      -0.005320      -0.020766       0.012353      -0.028000       0.004173       0.023826             10.121772      15.524553      -0.349257       1.935665       4.935068      -0.652079       9.905693           0.001980
           83              C       6.884532       4.728530       9.677049       0.093968      26.899802 0.33749236E+03  0.75051399E+04                                 8.054848                            6.298488       0.101497       2.056339                    0.999345      26.185810      75.076114       0.624844       0.440798      -1.041141       0.011098       0.008821      -0.048720       0.050741      -0.001242       0.012308       0.003876      -0.084431      -0.026775      -0.042364      -0.004585       0.046949              9.118981      13.372310       0.010110       0.314626       4.496112      -0.720742       9.488522          -0.003155
           84              C      12.463366       5.549781       7.645890       0.110689      25.139999 0.33221134E+03  0.73500798E+04                                 7.668772                            6.240168       0.121671       2.068978                    0.999307      25.813783      73.541020       0.629824       0.439551      -1.043090      -0.011799      -0.026659       0.035062       0.045599      -0.009626       0.013504       0.020987      -0.068749       0.062447      -0.050090       0.006597       0.043493              8.480999      12.354250       0.171675      -0.974531       6.025639      -1.848599       7.063106          -0.003760
           85              C      13.838511       5.577848       7.591806      -0.190986      32.734381 0.46955052E+03  0.11278527E+05                                 8.962223                            7.292874       0.091903       2.005952                    0.998727      29.989952      87.776249       0.600329       0.424763      -1.056604      -0.009164      -0.010759       0.000803       0.014155       0.008932      -0.014527      -0.000578      -0.012991       0.025385      -0.021076       0.003198       0.017879              9.905445      14.841393      -0.702143       0.388336       6.771938      -2.075499       8.103003           0.002210
           86              C      14.590414       4.894432       8.537277       0.100575      33.722129 0.41235578E+03  0.95345881E+04                                 9.204323                            6.858438      -0.057974       1.997964                    0.999397      26.236277      73.972582       0.619251       0.427769      -1.060679      -0.005931      -0.002451      -0.000861       0.006475      -0.003377      -0.002212       0.004508       0.021778       0.038797      -0.018416       0.004083       0.014333             10.955622      19.068699      -0.209118       0.364361       6.223168      -1.795102       7.574998          -0.006301
           87              C      12.497304       4.187711       9.454703       0.101874      24.944799 0.32508889E+03  0.71462879E+04                                 7.570394                            6.124255       0.136524       2.066913                    0.999632      25.871161      73.221226       0.644009       0.432649      -1.048302      -0.007508       0.034255      -0.032772       0.047998       0.004900      -0.005493       0.019055      -0.070596       0.050282      -0.044830       0.003267       0.041563              8.306354      12.334953       0.214767      -0.716316       5.598474      -2.008680       6.985637          -0.003656
           88              C      13.870454       4.167368       9.476738      -0.188011      30.712869 0.42671272E+03  0.99576023E+04                                 8.428230                            6.834132       0.340210       2.083298                    0.999790      29.093058      82.574489       0.639476       0.410452      -1.071020      -0.006352       0.005730       0.000689       0.008582      -0.013088       0.015063      -0.009063      -0.016995       0.035162      -0.024191      -0.002625       0.026815              9.235297      14.650278       0.542809      -1.064836       5.978849      -1.915405       7.076763           0.002273
           89              C      11.639596       4.066226       2.602047       0.541601      23.940413 0.26560997E+03  0.55783694E+04                                 7.651107                            5.733545      -0.063769       2.020463                    0.999496      23.075326      64.863294       0.628362       0.464123      -1.025034      -0.041433       0.017556      -0.025707       0.051824       0.059851      -0.019302       0.002575      -0.105054      -0.111120      -0.071311      -0.027078       0.098389              9.131254      12.411665      -2.849150       3.554343       5.456968      -1.591911       9.525128          -0.001145
           90              C      12.843783       3.577345       3.329177      -0.033404      36.641897 0.43137974E+03  0.10055559E+05                                 9.535480                            6.880940       0.043825       2.020752                    0.999347      27.164513      76.106232       0.638399       0.411592      -1.074360       0.029877      -0.007017       0.019849       0.036549       0.000948      -0.003508       0.002529       0.005953       0.007974      -0.005744      -0.000130       0.005874             11.512571      15.609215      -3.516630       3.330028       6.250912      -2.467276      12.677585          -0.000803
           91              C      12.833788       3.375892       4.687289      -0.080135      32.219874 0.43551145E+03  0.10302854E+05                                 8.967469                            7.104467      -0.117152       1.942601                    0.999337      29.340005      86.227635       0.595735       0.434605      -1.046807       0.030112      -0.004035      -0.001364       0.030412       0.004123      -0.012681       0.001277      -0.007792      -0.039651      -0.020542       0.007245       0.013296              9.950636      12.018602      -2.274162       1.875013       5.669321      -1.770491      12.163985           0.000024
           92              C       2.704581       2.922628       5.334296      -0.224117      32.861585 0.46815513E+03  0.11246155E+05                                 8.903487                            7.225018       0.086897       1.990116                    0.999458      30.766986      90.304266       0.609779       0.418138      -1.059868      -0.048767       0.014949      -0.006499       0.051419       0.010337       0.003573      -0.011304      -0.004467       0.085032      -0.026587      -0.004728       0.031315              9.721497      12.544580      -3.248419       1.140070       6.120638      -1.015325      10.499274          -0.000328
           93              C       3.855027       2.706942       4.619183       0.277960      30.050167 0.34879248E+03  0.77729665E+04                                 8.630048                            6.403437       0.020828       2.028646                    0.999524      24.900166      70.055320       0.623442       0.440850      -1.047485       0.063390      -0.005353       0.030721       0.070646      -0.017247       0.031360      -0.023141       0.034826      -0.063776      -0.042724      -0.011647       0.054371             10.184715      11.178606      -3.693846       1.840402       6.992856      -2.995129      12.382684          -0.000031
           94              C       3.890232       2.934370       3.279099      -0.228374      35.825076 0.47154285E+03  0.11347336E+05                                 9.468754                            7.270070       0.101668       1.997444                    0.999084      30.708215      90.193946       0.605544       0.420327      -1.058544      -0.016243       0.037878      -0.028020       0.049836       0.000973      -0.017189       0.011098       0.029896      -0.061506      -0.030766      -0.000375       0.031141             10.789024      11.983502      -2.759396       1.073395       6.546160      -2.614237      13.837410           0.000287
           95              C       2.747432       3.352876       2.624081      -0.084535      32.682355 0.44153756E+03  0.10484099E+05                                 9.046378                            7.150184      -0.176282       1.916913                    0.999304      29.730583      87.611881       0.594080       0.434208      -1.046772       0.017040       0.005747       0.029620       0.034651       0.007552       0.002301      -0.009933      -0.017087       0.049921      -0.020660      -0.000694       0.021354             10.082027      13.699511      -2.880277       0.784832       6.000636      -1.320401      10.545933           0.000110
           96              C       5.020434       1.197116       6.029376       0.276864      29.478490 0.35251552E+03  0.78733371E+04                                 8.515161                            6.433519       0.047520       2.035059                    0.999571      24.990100      70.284681       0.622838       0.440301      -1.048274       0.008755       0.053482      -0.038542       0.066502      -0.007598       0.006539      -0.044789      -0.047483      -0.046299      -0.042649      -0.017206       0.059855              9.957447       6.892050      -1.010528       3.765651      11.991100      -3.685307      10.989192          -0.000064
           97              C       9.196130      10.252716       5.620741      -0.239943      33.337785 0.46497182E+03  0.11125496E+05                                 8.912704                            7.158241       0.160347       2.008069                    0.999744      30.749553      89.412382       0.619436       0.413254      -1.065388      -0.007526      -0.047741       0.015782       0.050842       0.001482       0.021385       0.001578       0.022811       0.069600      -0.023103      -0.012851       0.035954              9.789064       6.226036       0.059707       2.332910      13.143667      -3.231042       9.997488           0.000225
           98              C       9.304933       9.095327       6.369906      -0.085203      32.180712 0.41804685E+03  0.97342389E+04                                 8.760430                            6.820081       0.100122       2.001058                    0.999296      28.936381      82.837837       0.630440       0.417239      -1.063484       0.011867       0.027738      -0.007994       0.031211       0.009090      -0.002652       0.018826      -0.006711      -0.033443      -0.024330       0.001939       0.022391              9.830303       6.346885       0.078669       2.737955      11.896323      -3.727381      11.247702           0.000328
           99              C      10.052125       9.085955       7.535719      -0.058422      38.004855 0.46196369E+03  0.10949286E+05                                 9.755002                            7.111896       0.041503       2.010094                    0.999495      27.827119      78.492992       0.629410       0.410577      -1.075533       0.001277       0.037117      -0.028580       0.046863       0.003345       0.007937       0.008950       0.000012       0.011744      -0.009413      -0.005259       0.014672             11.717991       6.844689       0.417832       2.652199      15.767162      -5.221182      12.542121           0.005875
          100              C      10.657533      10.258779       7.940348      -0.078324      32.648289 0.43718705E+03  0.10360702E+05                                 9.071333                            7.132454      -0.130037       1.936837                    0.999401      29.477412      86.934263       0.592301       0.436357      -1.044919      -0.008369       0.016175      -0.024970       0.030906      -0.000084       0.002178       0.012637       0.028053       0.050496      -0.026172       0.005345       0.020827             10.200535       6.584168       0.870443       1.971330      13.603206      -3.498475      10.414232           0.000470
          101              C       5.755727       1.216628       7.183171      -0.213030      34.710194 0.46161286E+03  0.11035473E+05                                 9.247472                            7.177968       0.154237       2.018472                    0.999597      30.227373      88.125281       0.612120       0.418559      -1.061001       0.030764      -0.029562       0.026659       0.050310       0.022441      -0.005127       0.010962      -0.019660      -0.016456      -0.026884      -0.001630       0.028514             10.473764       7.434281      -0.016040       3.511866      12.518255      -3.204024      11.468755           0.000261
          102              C      10.196568       7.824735       8.350987       0.582170      24.024112 0.25413724E+03  0.53123506E+04                                 7.741913                            5.705384      -0.173210       1.993819                    0.999140      23.081017      66.079259       0.610035       0.480322      -1.009866       0.009320      -0.057987       0.034254       0.067990      -0.016884      -0.053221       0.023077       0.094005      -0.009024      -0.056244      -0.030984       0.087228              9.118908       6.111086       0.889764       2.013419      12.126109      -1.855487       9.119529           0.003877
          103              C       6.877920       5.727199       1.672601       0.580114      24.201384 0.25609423E+03  0.53614166E+04                                 7.774683                            5.722696      -0.169163       1.994618                    0.999158      23.097094      66.090335       0.610089       0.479549      -1.010672       0.047848      -0.035761      -0.035133       0.069301       0.025367      -0.002812      -0.056807      -0.085234      -0.003743      -0.055162      -0.030846       0.086008              9.167650      11.951682      -1.814842      -0.866425       6.523116       2.575573       9.028152           0.003347
          104              C       5.787391       6.392936       2.471844      -0.057343      37.782156 0.45831812E+03  0.10845494E+05                                 9.724056                            7.088649       0.032693       2.007589                    0.999520      27.795797      78.438878       0.629553       0.411141      -1.074756      -0.033598       0.015502       0.027688       0.046214       0.001844       0.008843       0.003179       0.000383       0.016717      -0.008257      -0.003865       0.012122             11.676936      14.494963      -3.149186      -3.557902       8.057178       4.556204      12.478666          -0.004840
          105              C       4.478714       6.336339       2.069218      -0.074688      32.519538 0.43655215E+03  0.10341366E+05                                 9.050066                            7.127997      -0.128730       1.937704                    0.999407      29.430152      86.762324       0.592426       0.436446      -1.044920      -0.012016       0.013207       0.023443       0.029468       0.009760       0.011916      -0.001827      -0.017251       0.052317      -0.024954       0.003755       0.021198             10.166785      12.944675      -2.082450      -2.267626       7.140444       3.247850      10.415234           0.000018
          106              C      14.737603       6.910207       2.838414      -0.214551      34.845126 0.46664895E+03  0.11183041E+05                                 9.270879                            7.216507       0.159823       2.019206                    0.999574      30.291378      88.338591       0.610719       0.418500      -1.061335       0.013552      -0.040773      -0.029602       0.052176       0.005710       0.006875      -0.008060       0.050297      -0.018530      -0.026593      -0.003301       0.029894             10.485618      11.614475      -1.909735      -1.340459       8.356135       4.518702      11.486245          -0.000761
          107              C      15.073379       7.559258       3.990205       0.277818      29.313471 0.35034316E+03  0.78147104E+04                                 8.487131                            6.417154       0.047884       2.035689                    0.999589      24.957619      70.205928       0.622966       0.440781      -1.047724      -0.051685       0.015421       0.039686       0.066964      -0.023416      -0.036934       0.024717       0.017871      -0.045853      -0.041802      -0.017411       0.059213              9.910989      10.292999      -2.568567      -1.695170       8.532225       4.920445      10.907742           0.000817
          108              C       5.100707       7.653738       4.386822      -0.238907      33.164109 0.45925000E+03  0.10959231E+05                                 8.886361                            7.118284       0.158020       2.008120                    0.999743      30.678895      89.210089       0.620358       0.413745      -1.064625       0.043479      -0.013748      -0.018943       0.049379       0.010261       0.012893       0.014907      -0.014718       0.067867      -0.024595      -0.009566       0.034161              9.768082      11.943106      -2.634198      -1.932351       7.457859       3.505070       9.903280           0.000076
          109              C       6.095798       7.059635       3.647673      -0.086093      32.094867 0.41550484E+03  0.96599632E+04                                 8.741914                            6.797413       0.108157       2.004513                    0.999344      28.878335      82.597594       0.631778       0.417006      -1.063671      -0.030349       0.000660       0.007090       0.031173       0.004305       0.016471      -0.010324       0.012417      -0.032642      -0.024751       0.004355       0.020396              9.814822      10.923251      -2.155267      -2.186740       7.273908       4.046129      11.247306           0.000976
          110              C      14.205630       9.268857       5.400398       0.278330      30.135737 0.35113774E+03  0.78361269E+04                                 8.642002                            6.422587      -0.009149       2.020568                    0.999600      24.920579      70.096500       0.623029       0.440528      -1.047973      -0.022199      -0.057185      -0.032268       0.069312       0.003510      -0.007909       0.038673      -0.052752      -0.064654      -0.043435      -0.012917       0.056352             10.188936       4.906738      -0.705287      -1.916355      13.274489       2.946966      12.385580          -0.000931
          111              C      14.511064      10.409524       4.677274      -0.226062      32.829278 0.46921372E+03  0.11275578E+05                                 8.891392                            7.230407       0.092886       1.991823                    0.999474      30.781595      90.301025       0.610031       0.417817      -1.060294       0.006701       0.045086       0.005269       0.045884       0.004633      -0.009397       0.006422       0.021191       0.083862      -0.026831      -0.004175       0.031005              9.690998       4.786612       0.431781      -0.444543      13.787450       1.470925      10.498931           0.000234
          112              C       9.774006       1.429498       5.326283      -0.078386      32.118288 0.43396606E+03  0.10257650E+05                                 8.945475                            7.090689      -0.118217       1.942439                    0.999377      29.320747      86.147777       0.596433       0.434463      -1.046844      -0.009230      -0.028123       0.002196       0.029680      -0.000069      -0.004594      -0.013723       0.013825      -0.037451      -0.021947       0.007392       0.014555              9.915110       5.056985       1.004724      -0.809427      12.557054       2.433733      12.131292           0.000196
          113              C       9.581977       1.504055       6.690404      -0.032076      36.534481 0.43094918E+03  0.10040898E+05                                 9.513551                            6.875527       0.050245       2.023303                    0.999362      27.123762      75.922257       0.639061       0.411355      -1.074741      -0.007407      -0.029659      -0.023512       0.038566       0.002538      -0.000008      -0.004403      -0.002250       0.012806      -0.005650      -0.001276       0.006926             11.470623       5.232990       1.388065      -0.816315      16.545761       3.994119      12.633118           0.003473
          114              C      14.098317      10.545455       7.391495      -0.085947      32.612205 0.43982662E+03  0.10434441E+05                                 9.033253                            7.136242      -0.172720       1.918090                    0.999312      29.721906      87.578561       0.594606       0.434199      -1.046668      -0.012822      -0.015762      -0.028770       0.035221      -0.001926      -0.007653       0.007961       0.023529       0.049098      -0.021620       0.000116       0.021504             10.067325       5.169020       1.149401      -0.851064      14.509744       1.275595      10.523212           0.000198
          115              C      13.987270       9.330299       6.736476      -0.230387      35.841913 0.47198702E+03  0.11362069E+05                                 9.474375                            7.276036       0.093776       1.994551                    0.999086      30.745216      90.354320       0.604906       0.420621      -1.058232      -0.026842       0.032479       0.031082       0.052359       0.011927       0.003196      -0.018301      -0.018559      -0.063138      -0.029837      -0.000510       0.030346             10.792638       5.404798       0.353582      -1.892926      13.158120       2.096134      13.814996           0.000294
          116              C       9.661654       2.804307       7.421541       0.543171      23.883262 0.26572863E+03  0.55809168E+04                                 7.635595                            5.733305      -0.062269       2.020962                    0.999503      23.073842      64.837888       0.628689       0.463877      -1.025274       0.001693       0.044926       0.024835       0.051361      -0.002839      -0.005976      -0.019420       0.159826      -0.110628      -0.072332      -0.026307       0.098639              9.099070       4.518651       0.873469       0.075790      13.258266       3.858479       9.520293          -0.004159
          117              C       9.433492       5.611579      19.692625       0.092881      27.163992 0.34185429E+03  0.76239543E+04                                 8.103555                            6.336002       0.102186       2.055652                    0.999328      26.250512      75.284609       0.623657       0.440373      -1.041751       0.013795       0.006949      -0.051113       0.053396      -0.031352       0.008600       0.009766       0.051050      -0.025009      -0.041066      -0.003780       0.044846              9.175466       6.148733       3.433828      -0.556294      11.822186       0.598695       9.555478          -0.002956
          118              C       8.833810       4.377348      19.706646      -0.194936      33.045435 0.44835231E+03  0.10656971E+05                                 9.010706                            7.107953       0.147305       2.021145                    0.999345      29.977392      87.583019       0.609805       0.422572      -1.056850      -0.000536       0.004561      -0.010759       0.011698      -0.004635      -0.013264      -0.016837       0.024267       0.012756      -0.027467       0.005024       0.022443             10.137327       6.580548       3.840411       0.225318      13.886902       2.046539       9.944530           0.002029
          119              C       8.734523       3.641777      18.562868       0.103170      33.490502 0.39682285E+03  0.91029919E+04                                 9.187104                            6.739857      -0.030196       2.009619                    0.999451      26.110515      73.728580       0.621989       0.429275      -1.057976      -0.003240       0.003698      -0.003115       0.005820      -0.002332      -0.006202       0.005459       0.003910      -0.029724      -0.013227       0.002147       0.011080             11.014692       7.143236       5.180624      -0.119336      16.503017       0.909160       9.397822          -0.005192
          120              C       9.263275       4.213400      17.431108      -0.190918      32.961732 0.45743066E+03  0.10913467E+05                                 8.984876                            7.185036       0.136055       2.018206                    0.999321      29.894021      87.139353       0.606603       0.423218      -1.057794      -0.007866       0.014359       0.004977       0.017112      -0.007822       0.007801       0.014101      -0.000837       0.027338      -0.020606       0.002247       0.018358              9.967423       6.860192       3.916346      -0.650029      13.237133       0.074526       9.804945           0.002315
          121              C       9.855549       5.461495      17.501217       0.097751      25.853879 0.32389466E+03  0.71069030E+04                                 7.725562                            6.096847       0.170450       2.078235                    0.999724      25.759497      72.617916       0.648622       0.430366      -1.050662      -0.009789       0.009016       0.041433       0.043518      -0.024114       0.003896      -0.017495       0.058842       0.009128      -0.044514       0.005252       0.039262              8.623796       6.059114       3.319027      -0.191840      11.121777       0.964794       8.690497          -0.003286
          122              C      12.880503      12.500668      18.552852       0.102242      33.459355 0.41232853E+03  0.95347809E+04                                 9.164042                            6.861907      -0.066621       1.995491                    0.999397      26.233319      73.992286       0.618531       0.428230      -1.060284      -0.004424      -0.005327      -0.001157       0.007020       0.006528       0.003696      -0.003007      -0.021106       0.035766      -0.018993       0.005926       0.013067             10.871619       8.360142       4.713890      -1.482193      16.663478       1.149986       7.591238          -0.006174
          123              C      11.908829      12.168288      19.494316      -0.190048      30.729354 0.42888610E+03  0.10018254E+05                                 8.423840                            6.846628       0.348653       2.085561                    0.999793      29.124153      82.628705       0.639754       0.409867      -1.071699       0.002910      -0.007922      -0.000208       0.008442      -0.014212      -0.002958       0.016927      -0.010527       0.031183      -0.022424      -0.003916       0.026340              9.211239       7.965417       3.633496      -2.173923      12.594852      -0.082922       7.073447           0.002388
          124              C      11.343174      10.915632      19.464269       0.101039      24.881764 0.32482817E+03  0.71410100E+04                                 7.562312                            6.125249       0.132483       2.065258                    0.999634      25.900783      73.370650       0.643243       0.433137      -1.047730       0.027352      -0.020549      -0.031981       0.046831      -0.025487       0.014978      -0.013402       0.054921       0.046470      -0.046073       0.003147       0.042926              8.288356       6.995542       2.723253      -2.110046      10.915793       0.229284       6.953732          -0.003549
          125              C      12.570624      10.311067      17.657460       0.108812      25.295162 0.33541864E+03  0.74371445E+04                                 7.700328                            6.270009       0.125805       2.069369                    0.999314      25.870135      73.725039       0.628502       0.439522      -1.043352      -0.029138       0.001933       0.036269       0.046564      -0.031899       0.024985       0.002611       0.028495       0.064296      -0.049446       0.005685       0.043761              8.513654       7.342896       2.558882      -2.087180      11.122403      -0.080567       7.075662          -0.003853
          126              C      13.181613      11.545326      17.607382      -0.191869      32.544669 0.46583204E+03  0.11170929E+05                                 8.931324                            7.265508       0.078878       2.002472                    0.998704      29.969625      87.746056       0.601052       0.424946      -1.056117      -0.012088      -0.003909      -0.001843       0.012837       0.000620      -0.005535      -0.014169       0.021861       0.020990      -0.021608       0.004657       0.016952              9.865777       7.671076       2.650100      -1.714103      13.834474       1.248657       8.091782           0.002273
          127              C      13.616372       7.837644      12.553522       0.097350      25.887918 0.32244313E+03  0.70682067E+04                                 7.731861                            6.083537       0.173386       2.079002                    0.999726      25.744586      72.577420       0.649172       0.430418      -1.050468      -0.010075       0.012981      -0.043615       0.046608       0.006512      -0.012526       0.009671      -0.070828       0.018411      -0.042792       0.007189       0.035603              8.643277      12.859115       0.206157       0.800697       4.419606      -0.595092       8.651110          -0.003047
          128              C      14.974017       7.851751      12.617622      -0.184401      32.609967 0.44685103E+03  0.10604054E+05                                 8.924044                            7.104566       0.129646       2.018583                    0.999331      29.705977      86.497454       0.609331       0.423588      -1.057046      -0.005174       0.012538      -0.004547       0.014305      -0.006047       0.016236       0.000389      -0.014410       0.030241      -0.022057       0.003056       0.019001              9.919858      15.110739       0.092115      -0.240974       4.942490      -0.560890       9.706344           0.002137
          129              C      15.725741       8.077607      11.483859       0.103828      33.796255 0.39766191E+03  0.91245174E+04                                 9.237778                            6.745207      -0.025818       2.011628                    0.999386      26.080199      73.585227       0.622160       0.429050      -1.058410      -0.001267       0.003561       0.003999       0.005502       0.000707       0.000909      -0.008666      -0.003587      -0.026583      -0.012888       0.002708       0.010179             11.111661      19.101876      -0.307709       0.704795       4.865156      -0.464068       9.367950          -0.005553
          130              C      15.010637       8.298716      10.338077      -0.193120      32.975846 0.44736990E+03  0.10625578E+05                                 8.995397                            7.098134       0.152899       2.023634                    0.999329      29.911735      87.298747       0.610615       0.422331      -1.057221      -0.007132       0.003860       0.009867       0.012772       0.006648      -0.022191      -0.005318      -0.020723       0.012379      -0.028002       0.004154       0.023848             10.122247      15.525560      -0.349225       1.935790       4.935250      -0.652022       9.905932           0.001972
          131              C      13.642313       8.278548      10.354102       0.093887      26.902695 0.33753385E+03  0.75062771E+04                                 8.055207                            6.298722       0.101788       2.056384                    0.999346      26.188032      75.083023       0.624856       0.440777      -1.041156      -0.011102      -0.008817       0.048736       0.050756      -0.001238       0.012335       0.003882      -0.084401      -0.026727      -0.042373      -0.004554       0.046927              9.119408      13.373168       0.010150       0.314667       4.496281      -0.720688       9.488776          -0.003151
          132              C       8.063479       7.457297      12.385261       0.110873      25.133631 0.33211947E+03  0.73474437E+04                                 7.667461                            6.239347       0.121781       2.069117                    0.999305      25.807949      73.518256       0.629867       0.439557      -1.043100       0.011783       0.026731      -0.034973       0.045568      -0.009609       0.013484       0.021016      -0.068793       0.062597      -0.050117       0.006573       0.043544              8.479430      12.351637       0.171751      -0.974442       6.024664      -1.848192       7.061988          -0.003769
          133              C       6.688334       7.429230      12.439345      -0.190808      32.727590 0.46944764E+03  0.11275421E+05                                 8.961151                            7.292239       0.091623       2.005945                    0.998724      29.985301      87.759711       0.600336       0.424782      -1.056594       0.009193       0.010830      -0.000705       0.014223       0.008907      -0.014475      -0.000534      -0.013039       0.025421      -0.021056       0.003248       0.017808              9.904098      14.838653      -0.701964       0.388231       6.771349      -2.075345       8.102291           0.002190
          134              C       5.936431       8.112646      11.493874       0.100600      33.721113 0.41234874E+03  0.95343884E+04                                 9.204147                            6.858411      -0.057909       1.997999                    0.999397      26.235885      73.971428       0.619248       0.427773      -1.060676       0.005922       0.002530       0.000907       0.006504      -0.003363      -0.002205       0.004515       0.021755       0.038777      -0.018400       0.004077       0.014324             10.955320      19.067936      -0.208995       0.364271       6.223098      -1.795072       7.574927          -0.006326
          135              C       8.029541       8.819367      10.576448       0.101824      24.946963 0.32512178E+03  0.71471807E+04                                 7.570702                            6.124486       0.136784       2.066961                    0.999633      25.872849      73.226506       0.644010       0.432638      -1.048311       0.007510      -0.034194       0.032837       0.047999       0.004898      -0.005531       0.019049      -0.070599       0.050278      -0.044839       0.003282       0.041557              8.306724      12.335811       0.214691      -0.716282       5.598621      -2.008627       6.985740          -0.003647
          136              C       6.656391       8.839710      10.554413      -0.188060      30.716283 0.42676651E+03  0.99592006E+04                                 8.428844                            6.834564       0.340109       2.083231                    0.999790      29.095479      82.583570       0.639454       0.410452      -1.071016       0.006346      -0.005653      -0.000594       0.008519      -0.013100       0.015076      -0.009068      -0.016968       0.035065      -0.024182      -0.002639       0.026821              9.236023      14.651662       0.542835      -1.064935       5.979220      -1.915484       7.077187           0.002260
          137              C       8.887249       8.940852      17.429104       0.543475      23.888527 0.26500849E+03  0.55629048E+04                                 7.640856                            5.727653      -0.061242       2.021558                    0.999509      23.058130      64.810695       0.628549       0.464221      -1.024920       0.040864      -0.017216       0.025605       0.051204       0.060417      -0.020467       0.003144      -0.106008      -0.109809      -0.073039      -0.025869       0.098907              9.117715      12.391423      -2.843178       3.545999       5.450747      -1.588489       9.510975          -0.004185
          138              C       7.683062       9.429733      16.701974      -0.033178      36.614016 0.43097878E+03  0.10043790E+05                                 9.531390                            6.878335       0.043481       2.021000                    0.999340      27.147964      76.048510       0.638443       0.411663      -1.074323      -0.029879       0.006913      -0.019955       0.036589       0.001035      -0.003780       0.002683       0.005864       0.008672      -0.005994      -0.000239       0.006234             11.508020      15.604515      -3.515969       3.330187       6.248620      -2.466320      12.670925           0.003410
          139              C       7.693057       9.631186      15.343862      -0.079861      32.207615 0.43530087E+03  0.10296347E+05                                 8.964657                            7.102396      -0.116653       1.942851                    0.999339      29.330249      86.184910       0.595883       0.434562      -1.046861      -0.029943       0.003873       0.001536       0.030231       0.003907      -0.012445       0.001149      -0.007499      -0.040041      -0.020350       0.007252       0.013098              9.947730      12.016212      -2.274312       1.876294       5.668014      -1.770356      12.158965           0.000060
          140              C      17.822264      10.084450      14.696855      -0.224459      32.874829 0.46837576E+03  0.11252773E+05                                 8.905438                            7.226417       0.087165       1.990051                    0.999461      30.776091      90.336076       0.609759       0.418103      -1.059890       0.048723      -0.014911       0.006503       0.051367       0.010310       0.003541      -0.011345      -0.004426       0.085250      -0.026593      -0.004806       0.031398              9.723874      12.547948      -3.249455       1.140494       6.122073      -1.015705      10.501601           0.000200
          141              C      16.671818      10.300136      15.411968       0.277911      30.052055 0.34882420E+03  0.77739329E+04                                 8.630590                            6.403885       0.020627       2.028560                    0.999524      24.902233      70.064745       0.623391       0.440871      -1.047461      -0.063422       0.005330      -0.030702       0.070664      -0.017278       0.031337      -0.023199       0.034944      -0.063916      -0.042782      -0.011650       0.054432             10.185296      11.179689      -3.694143       1.840091       6.993303      -2.995119      12.382896          -0.000944
          142              C      16.636613      10.072708      16.752052      -0.228596      35.838022 0.47174977E+03  0.11353659E+05                                 9.470969                            7.271672       0.101099       1.997143                    0.999084      30.716769      90.226975       0.605472       0.420328      -1.058534       0.016165      -0.038039       0.027871       0.049851       0.000902      -0.017201       0.011006       0.030051      -0.061777      -0.030761      -0.000492       0.031253             10.791614      11.987702      -2.760461       1.073737       6.547837      -2.614756      13.839303           0.000238
          143              C      17.779413       9.654202      17.407070      -0.084690      32.677140 0.44145299E+03  0.10481193E+05                                 9.044163                            7.148600      -0.174210       1.917575                    0.999309      29.725822      87.583317       0.594280       0.434099      -1.046878      -0.016873      -0.006024      -0.029534       0.034543       0.007367       0.002748      -0.010138      -0.016381       0.050237      -0.020513      -0.000986       0.021499             10.079761      13.697956      -2.880266       0.786811       5.999547      -1.320428      10.541780           0.000236
          144              C      15.506411      11.809962      14.001775       0.276975      29.475820 0.35247806E+03  0.78723280E+04                                 8.514924                            6.433367       0.047393       2.035060                    0.999572      24.988353      70.280065       0.622815       0.440327      -1.048253      -0.008840      -0.053437       0.038601       0.066511      -0.007640       0.006506      -0.044747      -0.047342      -0.046295      -0.042623      -0.017150       0.059773              9.957199       6.892032      -1.010492       3.765656      11.990576      -3.685020      10.988989          -0.000075
          145              C      11.330715       2.754362      14.410410      -0.239757      33.331909 0.46487888E+03  0.11122829E+05                                 8.912178                            7.157893       0.159974       2.008043                    0.999743      30.745578      89.402017       0.619397       0.413297      -1.065350       0.007401       0.047767      -0.015670       0.050814       0.001436       0.021320       0.001591       0.022796       0.069412      -0.023059      -0.012796       0.035855              9.788463       6.225855       0.059712       2.332954      13.142498      -3.230457       9.997037           0.000216
          146              C      11.221912       3.911751      13.661245      -0.085111      32.174850 0.41796432E+03  0.97317861E+04                                 8.759361                            6.819387       0.100498       2.001233                    0.999297      28.932683      82.823578       0.630478       0.417237      -1.063492      -0.012006      -0.027691       0.008096       0.031248       0.009075      -0.002668       0.018865      -0.006704      -0.033343      -0.024351       0.001952       0.022399              9.829016       6.346191       0.078687       2.737677      11.894434      -3.726513      11.246423           0.000329
          147              C      10.474720       3.921123      12.495432      -0.058540      38.007483 0.46200694E+03  0.10950546E+05                                 9.755311                            7.112146       0.041687       2.010130                    0.999496      27.828629      78.497574       0.629412       0.410567      -1.075541      -0.001364      -0.037109       0.028651       0.046902       0.003366       0.007957       0.008925      -0.000097       0.011845      -0.009380      -0.005311       0.014691             11.718314       6.844882       0.417916       2.652282      15.767401      -5.221252      12.542659           0.005864
          148              C       9.869312       2.748299      12.090803      -0.078431      32.653075 0.43726154E+03  0.10362927E+05                                 9.072063                            7.132946      -0.130006       1.936786                    0.999402      29.481015      86.947315       0.592294       0.436343      -1.044926       0.008288      -0.016125       0.025051       0.030924      -0.000060       0.002219       0.012619       0.028047       0.050684      -0.026183       0.005299       0.020884             10.201418       6.584672       0.870455       1.971531      13.604331      -3.498950      10.415251           0.000472
          149              C      14.771118      11.790450      12.847980      -0.213102      34.714155 0.46167210E+03  0.11037273E+05                                 9.248129                            7.178384       0.154093       2.018383                    0.999598      30.230074      88.135481       0.612106       0.418554      -1.061001      -0.030865       0.029600      -0.026553       0.050337       0.022449      -0.005136       0.010950      -0.019701      -0.016506      -0.026891      -0.001641       0.028532             10.474579       7.434813      -0.016081       3.512171      12.519238      -3.204365      11.469686           0.000245
          150              C      10.330277       5.182343      11.680164       0.582222      24.023570 0.25413148E+03  0.53121683E+04                                 7.741676                            5.705243      -0.173017       1.993878                    0.999142      23.080214      66.075286       0.610059       0.480309      -1.009879      -0.009370       0.057999      -0.034223       0.067991      -0.016850      -0.053225       0.023128       0.094049      -0.008907      -0.056316      -0.030927       0.087243              9.118594       6.110848       0.889825       2.013328      12.125622      -1.855398       9.119311           0.003875
          151              C      13.648925       7.279879      18.358550       0.579028      24.217935 0.25629166E+03  0.53663953E+04                                 7.775979                            5.723373      -0.167042       1.995022                    0.999168      23.109911      66.124632       0.610319       0.479293      -1.010843      -0.048694       0.034737       0.034237       0.068920       0.025800      -0.002104      -0.056587      -0.084658       0.000164      -0.056030      -0.029512       0.085542              9.169323      11.951594      -1.814898      -0.867033       6.524803       2.577439       9.031572           0.006975
          152              C      14.739454       6.614142      17.559307      -0.057338      37.786360 0.45829635E+03  0.10844969E+05                                 9.725086                            7.088740       0.033525       2.007843                    0.999521      27.796067      78.442431       0.629508       0.411171      -1.074725       0.033601      -0.015165      -0.028261       0.046451       0.001712       0.009316       0.003082       0.000911       0.015547      -0.008507      -0.003827       0.012334             11.679177      14.504901      -3.151736      -3.559477       8.057286       4.554896      12.475344           0.005870
          153              C      16.048131       6.670739      17.961933      -0.075118      32.534159 0.43678871E+03  0.10348252E+05                                 9.051670                            7.129268      -0.128059       1.937713                    0.999414      29.440276      86.794295       0.592462       0.436365      -1.044980       0.011971      -0.013023      -0.023556       0.029458       0.009656       0.011893      -0.001666      -0.016988       0.052790      -0.024818       0.003472       0.021346             10.168512      12.949548      -2.082846      -2.266755       7.141172       3.247466      10.414817           0.000920
          154              C       5.789242       6.096871      17.192737      -0.214571      34.847897 0.46671313E+03  0.11184917E+05                                 9.271267                            7.217046       0.159976       2.019217                    0.999576      30.292837      88.342983       0.610693       0.418505      -1.061336      -0.013513       0.040737       0.029504       0.052083       0.005679       0.006945      -0.008034       0.050529      -0.018863      -0.026638      -0.003437       0.030076             10.485948      11.616126      -1.909896      -1.339952       8.356353       4.518236      11.485366           0.000089
          155              C       5.453466       5.447820      16.040946       0.277605      29.318625 0.35041996E+03  0.78168727E+04                                 8.487972                            6.417769       0.047729       2.035585                    0.999589      24.961301      70.218912       0.622947       0.440769      -1.047728       0.051734      -0.015394      -0.039639       0.066968      -0.023487      -0.036938       0.024847       0.018077      -0.045982      -0.041864      -0.017497       0.059362              9.912009      10.295303      -2.569261      -1.695470       8.532910       4.920496      10.907816           0.000522
          156              C      15.426138       5.353340      15.644329      -0.239126      33.179212 0.45947946E+03  0.10966198E+05                                 8.888898                            7.119901       0.150530       2.005566                    0.999763      30.689527      89.250315       0.620302       0.413726      -1.064625      -0.043470       0.013723       0.018994       0.049383       0.010293       0.012951       0.015078      -0.014719       0.067926      -0.024624      -0.009709       0.034333              9.771369      11.947751      -2.635792      -1.933660       7.460352       3.506500       9.906004           0.000129
          157              C      14.431047       5.947443      16.383478      -0.086228      32.098839 0.41555085E+03  0.96613421E+04                                 8.742918                            6.797919       0.107780       2.004408                    0.999347      28.879663      82.603879       0.631733       0.417022      -1.063656       0.030240      -0.000397      -0.006934       0.031027       0.003924       0.016238      -0.009876       0.012876      -0.033332      -0.024274       0.003846       0.020428              9.816528      10.926738      -2.157499      -2.189592       7.275285       4.046901      11.247561           0.001000
          158              C       6.321215       3.738221      14.630753       0.278428      30.134297 0.35112250E+03  0.78357223E+04                                 8.641911                            6.422597      -0.009432       2.020501                    0.999600      24.919591      70.094026       0.623005       0.440549      -1.047958       0.022247       0.057166       0.032277       0.069316       0.003457      -0.007894       0.038649      -0.052579      -0.064628      -0.043399      -0.012863       0.056263             10.188865       4.906870      -0.705593      -1.916458      13.273988       2.947126      12.385737          -0.000918
          159              C       6.015781       2.597554      15.353877      -0.225810      32.817643 0.46904227E+03  0.11270316E+05                                 8.889392                            7.229241       0.092973       1.991972                    0.999473      30.773140      90.268733       0.610067       0.417835      -1.060293      -0.006554      -0.045129      -0.005179       0.045896       0.004602      -0.009317       0.006337       0.021100       0.083721      -0.026724      -0.004185       0.030909              9.688640       4.785756       0.431474      -0.444379      13.783548       1.469573      10.496616           0.000204
          160              C      10.752839      11.577580      14.704868      -0.078177      32.104479 0.43377905E+03  0.10251839E+05                                 8.942530                            7.088936      -0.117208       1.942901                    0.999377      29.309962      86.102396       0.596552       0.434435      -1.046890       0.009340       0.028095      -0.002126       0.029683      -0.000054      -0.004552      -0.013800       0.013769      -0.037150      -0.021945       0.007454       0.014491              9.911552       5.055492       1.004134      -0.809066      12.551602       2.432130      12.127563           0.000153
          161              C      10.944868      11.503023      13.340747      -0.032220      36.538864 0.43102194E+03  0.10042985E+05                                 9.514065                            6.875988       0.050341       2.023290                    0.999362      27.126368      75.930241       0.639058       0.411341      -1.074754       0.007449       0.029668       0.023540       0.038597       0.002586      -0.000010      -0.004391      -0.002483       0.012979      -0.005719      -0.001264       0.006984             11.471157       5.233276       1.388234      -0.816203      16.546827       3.994141      12.633368           0.003468
          162              C       6.428528       2.461623      12.639656      -0.086105      32.619702 0.43994441E+03  0.10437969E+05                                 9.034447                            7.137064      -0.172624       1.918030                    0.999314      29.727570      87.599278       0.594587       0.434183      -1.046674       0.012876       0.015752       0.028812       0.035271      -0.001896      -0.007673       0.007965       0.023442       0.049373      -0.021619       0.000045       0.021575             10.068794       5.169651       1.149511      -0.851121      14.512176       1.276167      10.524554           0.000207
          163              C       6.539575       3.676779      13.294675      -0.230504      35.847621 0.47207268E+03  0.11364679E+05                                 9.475255                            7.276599       0.093784       1.994491                    0.999088      30.749201      90.369030       0.604893       0.420610      -1.058236       0.026910      -0.032493      -0.031038       0.052376       0.011942       0.003186      -0.018302      -0.018633      -0.063140      -0.029833      -0.000551       0.030383             10.793736       5.405293       0.353467      -1.893115      13.159639       2.096768      13.816275           0.000279
          164              C      10.865191      10.202771      12.609610       0.543219      23.883892 0.26573536E+03  0.55810490E+04                                 7.635592                            5.733311      -0.062113       2.021009                    0.999503      23.073257      64.834511       0.628705       0.463866      -1.025288      -0.001698      -0.044912      -0.024859       0.051361      -0.002817      -0.005983      -0.019496       0.159832      -0.110367      -0.072411      -0.026188       0.098599              9.099010       4.518610       0.873579       0.075830      13.258414       3.857971       9.520005          -0.004167
          165              N      10.569601       6.849191       1.425617      -0.167267      34.154141 0.47443535E+03  0.11212177E+05                                 8.869289                            7.091865      -0.011078       2.038937                    0.998940      26.751040      73.028247       0.651956       0.397535      -1.094677       0.053341       0.120992       0.001237       0.132234      -0.042082      -0.005173      -0.000587       0.076414       0.165908      -0.084540       0.028438       0.056102             10.121539       7.101236       3.678263      -0.424403      12.515104       0.545761      10.748277          -0.024583
          166              N       8.859390       3.029967       1.443445      -0.180454      32.903771 0.50134879E+03  0.12009383E+05                                 8.640694                            7.296714       0.025341       2.043304                    0.999200      27.170282      74.606505       0.642066       0.398241      -1.094501      -0.061536      -0.123481       0.000250       0.137965      -0.046989      -0.005250       0.007979       0.084703       0.146675      -0.087899       0.034414       0.053486              9.524173       8.502015       2.520994      -2.498029      11.690805       0.251357       8.379699          -0.023076
          167              N       7.596216       4.961144       8.591361      -0.181052      34.756332 0.48457433E+03  0.11508391E+05                                 8.967606                            7.162916       0.002292       2.040254                    0.998939      26.942898      73.647898       0.649533       0.397055      -1.095397      -0.138267       0.003052      -0.002936       0.138332       0.001854      -0.000648      -0.005375      -0.118545       0.170545      -0.087728       0.029805       0.057923             10.254909      14.646812       0.240024       0.331118       5.297689      -0.600182      10.820226           0.038620
          168              N      11.781605       4.878352       8.575135      -0.193662      33.318815 0.50835833E+03  0.12222877E+05                                 8.716627                            7.351129       0.024984       2.040089                    0.999210      27.387626      75.409292       0.639048       0.398629      -1.093944       0.142342       0.003309      -0.001682       0.142390       0.002758       0.006336      -0.007008      -0.132761       0.152383      -0.092129       0.037556       0.054574              9.620029      13.216483       0.378108      -0.852051       7.177061      -2.382767       8.466544           0.038827
          169              N       9.957244       6.157887      18.605534      -0.178389      34.535497 0.48072086E+03  0.11400312E+05                                 8.937507                            7.141069      -0.010876       2.036070                    0.998979      26.939937      73.717339       0.649258       0.397800      -1.094288      -0.055449      -0.125311      -0.001511       0.137039      -0.044216      -0.005049      -0.000970       0.080219       0.168141      -0.087781       0.030966       0.056816             10.206930       7.161634       3.723455      -0.425274      12.639223       0.548969      10.819931           0.038352
          170              N      11.667455       9.977111      18.587706      -0.192093      33.262567 0.50808120E+03  0.12213302E+05                                 8.704811                            7.347143       0.024642       2.040105                    0.999223      27.364693      75.312076       0.639545       0.398415      -1.094203       0.063426       0.128243      -0.000728       0.143072      -0.049071      -0.004063       0.007838       0.088533       0.151196      -0.091501       0.037316       0.054185              9.600291       8.566508       2.552913      -2.514141      11.800150       0.249170       8.434216           0.038923
          171              N      12.930629       8.045934      11.439790      -0.181024      34.755581 0.48456966E+03  0.11508188E+05                                 8.967265                            7.162745       0.002290       2.040245                    0.998940      26.942699      73.645698       0.649563       0.397040      -1.095414       0.138267      -0.003035       0.002949       0.138332       0.001861      -0.000651      -0.005373      -0.118523       0.170544      -0.087717       0.029796       0.057921             10.254395      14.645907       0.240091       0.330845       5.297540      -0.600120      10.819738           0.038594
          172              N       8.745240       8.128726      11.456016      -0.193628      33.318016 0.50834850E+03  0.12222514E+05                                 8.716301                            7.350939       0.025080       2.040119                    0.999210      27.387182      75.406330       0.639075       0.398617      -1.093958      -0.142338      -0.003260       0.001733       0.142386       0.002729       0.006329      -0.007019      -0.132737       0.152393      -0.092117       0.037535       0.054582              9.619614      13.216010       0.377864      -0.851809       7.176765      -2.382524       8.466068           0.038800
          173              O      11.642918       4.088461       1.346494      -0.541549      33.800403 0.53636345E+03  0.12872227E+05                                 8.254205                            7.139272       0.508104       2.204177                    0.999063      27.604551      72.241340       0.716195       0.356353      -1.142348      -0.009538       0.006591       0.019726       0.022881       0.028380       0.023624      -0.014214      -0.029031       0.135630      -0.061598       0.009270       0.052327              9.087532       8.829884      -0.902853       2.642120       5.916680      -1.052240      12.516033          -0.062188
          174              O      10.629897       4.461107       3.243444      -0.515865      32.001638 0.52246826E+03  0.12461161E+05                                 7.974719                            7.076074       0.535375       2.226862                    0.997753      27.159746      70.939087       0.714581       0.359382      -1.139530       0.007091      -0.006117      -0.009444       0.013300      -0.018060      -0.029733       0.005176       0.018428      -0.141432      -0.057000       0.005003       0.051997              8.594462      11.242422      -1.693688       0.193794       6.744687      -0.689759       7.796276           0.063212
          175              O       8.042668       5.800419       2.106476      -0.537250      40.929319 0.57897026E+03  0.14210847E+05                                 9.520064                            7.503328       0.138150       2.087163                    0.997018      28.025596      74.997377       0.684321       0.364656      -1.131952      -0.011702      -0.022256      -0.028092       0.037702       0.000466       0.013072      -0.041359       0.030524      -0.065860      -0.056741       0.020531       0.036209             11.065339      19.187604      -1.394341       0.830875       7.368185       0.474485       6.640229          -0.053725
          176              O       6.528326       5.096518       0.636991      -0.600473      46.175573 0.72687286E+03  0.18904509E+05                                10.338732                            8.498970      -0.146728       1.978455                    0.995550      29.670582      82.003974       0.631966       0.372654      -1.124682       0.016300       0.008569       0.013161       0.022635       0.036641       0.026301       0.002812      -0.086931       0.115185      -0.080820       0.028654       0.052166             11.643937       8.512765       1.046445       2.263487       9.784877       3.495554      16.634171           0.020091
          177              O       9.623894       6.801215       7.906496      -0.551297      41.518880 0.59266670E+03  0.14626676E+05                                 9.602395                            7.584650       0.154790       2.088381                    0.997054      28.257069      75.728254       0.681835       0.363992      -1.132903       0.023753       0.004813       0.024562       0.034506       0.015105      -0.028379       0.031884      -0.020871      -0.068088      -0.057134       0.018714       0.038421             11.154154       8.536278       3.680874       0.810807      18.198802       0.556232       6.727382           0.046448
          178              O      10.901178       7.871237       9.377784      -0.591207      45.625569 0.70935681E+03  0.18350227E+05                                10.270681                            8.410598      -0.173521       1.972973                    0.995581      29.490875      81.483687       0.633154       0.373956      -1.122878      -0.013382      -0.010832      -0.013227       0.021711      -0.011217       0.007843       0.023733       0.110041       0.107987      -0.079324       0.034152       0.045172             11.579836      10.276490       0.174309       4.132302       7.870197       0.550730      16.592820           0.019087
          179              O       9.730082       3.886175       6.773133      -0.526749      32.347720 0.53051364E+03  0.12700446E+05                                 8.030014                            7.129939       0.532016       2.223077                    0.997792      27.323820      71.482170       0.711996       0.359341      -1.139655       0.001853      -0.008586       0.006552       0.010959      -0.005079      -0.007454      -0.031681      -0.039127      -0.143006      -0.058789       0.005313       0.053476              8.648043       6.298585       0.657032      -0.544327      11.767066       0.461550       7.878478           0.056202
          180              O       9.634526       2.814120       8.673088      -0.545564      33.848771 0.53686813E+03  0.12889709E+05                                 8.264910                            7.146541       0.502505       2.201670                    0.999092      27.644949      72.405071       0.715114       0.356743      -1.141828      -0.002778       0.008066      -0.020647       0.022340       0.007014      -0.002966       0.027023       0.065197       0.128370      -0.061805       0.011949       0.049856              9.096851       5.756900       0.546512       0.161431       8.997424       2.836180      12.536230           0.047568
          181              O       5.033470       2.353164       5.256174      -0.249607      29.550950 0.35726562E+03  0.77454609E+04                                 7.665853                            5.812039       0.473155       2.274588                    0.999185      22.980241      57.150533       0.796807       0.354566      -1.143841      -0.119225      -0.075599       0.012955       0.141767      -0.054227       0.075956      -0.109154      -0.010524      -0.005765      -0.111295      -0.050959       0.162254              9.183833       8.542549      -3.331860       3.392114       9.943082      -4.584404       9.065867           0.000037
          182              O      14.021767       8.050403       4.765411      -0.252164      29.709609 0.35959678E+03  0.78080239E+04                                 7.693961                            5.831137       0.471482       2.273156                    0.999181      23.026553      57.293974       0.795534       0.354586      -1.143922       0.119436       0.074824      -0.013447       0.141578      -0.038805      -0.066909       0.115894      -0.076531      -0.009644      -0.112537      -0.050445       0.162982              9.219653       7.119937      -2.668472      -2.707405      11.424507       5.062012       9.114514           0.000098
          183              O       8.883927       8.918617      18.684657      -0.548008      33.986713 0.54008130E+03  0.12983931E+05                                 8.284816                            7.164583       0.506586       2.202281                    0.999097      27.689827      72.528721       0.714834       0.356413      -1.142293       0.006669      -0.005284      -0.020106       0.021832       0.029166       0.022928      -0.013949      -0.030041       0.135019      -0.062038       0.010303       0.051735              9.122620       8.867188      -0.907481       2.654084       5.938232      -1.056918      12.562440           0.048259
          184              O       9.896948       8.545971      16.787707      -0.524889      32.230734 0.52719148E+03  0.12602283E+05                                 8.012681                            7.108228       0.531665       2.223909                    0.997778      27.271026      71.313083       0.712918       0.359406      -1.139497      -0.007504       0.006439       0.007005       0.012118      -0.017046      -0.031581       0.005959       0.016170      -0.146889      -0.059765       0.007346       0.052420              8.637345      11.299640      -1.702634       0.199655       6.776566      -0.696114       7.835830           0.055179
          185              O      12.484177       7.206659      17.924675      -0.545050      41.264406 0.58453054E+03  0.14382427E+05                                 9.573158                            7.541228       0.136140       2.084403                    0.997093      28.148673      75.432164       0.682296       0.364845      -1.131744       0.014210       0.020325       0.026224       0.036093       0.001224       0.013541      -0.042588       0.030721      -0.064549      -0.057994       0.021295       0.036698             11.131920      19.311593      -1.407616       0.828195       7.410274       0.478739       6.673892           0.047137
          186              O      13.998519       7.910560      19.394160      -0.594781      45.914379 0.72185693E+03  0.18741059E+05                                10.298016                            8.467350      -0.144252       1.980670                    0.995474      29.580147      81.674711       0.633414       0.372456      -1.124862      -0.016325      -0.010286      -0.010489       0.021962       0.036666       0.025910       0.002137      -0.086956       0.117911      -0.081189       0.029393       0.051796             11.595015       8.477451       1.042461       2.257232       9.744027       3.479919      16.563568           0.022626
          187              O      10.902951       6.205863      12.124655      -0.551201      41.508150 0.59249420E+03  0.14621223E+05                                 9.600420                            7.583304       0.155000       2.088489                    0.997055      28.254064      75.714885       0.681934       0.363969      -1.132932      -0.023777      -0.004845      -0.024430       0.034433       0.015107      -0.028382       0.031860      -0.020896      -0.067838      -0.057090       0.018694       0.038396             11.151633       8.534402       3.680032       0.810641      18.194196       0.556242       6.726302           0.046454
          188              O       9.625667       5.135841      10.653367      -0.591307      45.627487 0.70939456E+03  0.18351404E+05                                10.270856                            8.410728      -0.173303       1.973024                    0.995582      29.491759      81.485945       0.633161       0.373947      -1.122887       0.013367       0.010760       0.013271       0.021693      -0.011186       0.007830       0.023724       0.110027       0.108065      -0.079318       0.034148       0.045170             11.580065      10.276491       0.174199       4.132285       7.870312       0.550384      16.593391           0.019110
          189              O      10.796763       9.120903      13.258018      -0.526272      32.322043 0.52997387E+03  0.12684010E+05                                 8.025211                            7.125890       0.533228       2.223700                    0.997788      27.311492      71.434774       0.712277       0.359298      -1.139714      -0.001910       0.008606      -0.006245       0.010803      -0.005038      -0.007499      -0.031715      -0.039176      -0.142065      -0.058552       0.005156       0.053396              8.642599       6.294727       0.656673      -0.543986      11.759082       0.459671       7.873989           0.056333
          190              O      10.892319      10.192958      11.358063      -0.545696      33.855242 0.53699549E+03  0.12893542E+05                                 8.265921                            7.147360       0.502476       2.201601                    0.999092      27.648157      72.415856       0.715077       0.356740      -1.141830       0.002785      -0.007971       0.020746       0.022399       0.007031      -0.002966       0.027025       0.065049       0.128273      -0.061728       0.011897       0.049832              9.098051       5.757600       0.546685       0.161568       8.999040       2.836935      12.537513           0.047610
          191              O      15.493375      10.653914      14.774977      -0.249536      29.547362 0.35721704E+03  0.77441224E+04                                 7.665181                            5.811615       0.473471       2.274746                    0.999184      22.978430      57.144441       0.796844       0.354562      -1.143847       0.119182       0.075615      -0.012790       0.141724      -0.054242       0.075870      -0.109211      -0.010497      -0.005752      -0.111314      -0.050938       0.162253              9.183018       8.542117      -3.331584       3.391614       9.942108      -4.583808       9.064829          -0.000090
          192              O       6.505078       4.956675      15.265740      -0.252142      29.705196 0.35954040E+03  0.78064452E+04                                 7.692969                            5.830499       0.471714       2.273238                    0.999182      23.025619      57.289185       0.795620       0.354564      -1.143947      -0.119408      -0.074824       0.013608       0.141570      -0.038783      -0.066824       0.115971      -0.076490      -0.009713      -0.112555      -0.050437       0.162991              9.218401       7.119688      -2.668282      -2.707017      11.422560       5.061003       9.112956           0.000043

******************************************************
Auxiliary information for the entire system
The total spin magnetic moment of the unit cell is   6.001425
The total net atomic charge of the unit cell is   -0.000004
Accuracy of reproducing the electrostatic potential in the unit cell:
  The inner radius (bohr) =    5.0000
  The outer radius (bohr) =   12.0000
  Valid grid points have density less than (e/(bohr^3)) =    0.0001
  The number of valid grid points were=         3070
  The rms potential error without charges in kcal/mol is=      1.77267
  The rms potential error with partial charges in kcal/mol is=      0.28476
  The RRMSE value at monopole order=      0.16064
  The rms potential error with partial charges and cloud penetration in kcal/mol is=      0.29921
  The RRMSE value at monopole order with cloud penetration is=      0.16879
  The rms potential error with partial charges and atomic dipoles in kcal/mol is=      0.33548
  The RRMSE value at dipole order=      0.18925
  The rms potential error with partial charges, atomic dipoles and cloud penetration in kcal/mol is=      0.32835
  The RRMSE value at dipole order with cloud penetration=      0.18523

******************************************************
The electron densities and ab initio electrostatic potential were computed in VASP using the PBE functional and
projector augmented wave method. See the main text of the journal article for a description of computational details.
The atomic charges, dipoles, and quadrupoles were computed with the DDEC6 method as described in
(a) T. A. Manz and N. Gabaldon Limas, RSC Adv. 6 (2016) 47771-47801 DOI: 10.1039/c6ra04656h
(b) N. Gabaldon Limas and T. A. Manz, RSC Adv. 8 (2018) 2678-2707 DOI: 10.1039/c7ra11829e.
For each atom in the material, the electron cloud parameters were fit to the spherically averaged atom-in-material
electron density using radial positions for which this density was between 10^-4 and 10^-2 electrons per cubic bohr.
The polarizabilities, dispersion coefficients, and quantum Drude oscillator (QDO) parameters were fit using the MCLF method.
The magnetic structure of the system was optimized in VASP from the default ferromagnetic initial guess using spin polarization.
The atomic spin moments (ASMs) were computed on this optimized magnetic structure using the DDEC6 partition as inputs
to the method of T. A. Manz and D. S. Sholl, J. Chem. Theory Comput. 7 (2011) 4146-4164 DOI: 10.1021/ct200539n.
The RMSE and RRMSE were computed using a uniform grid with Ewald summation.
