# Supplementary material for: A collection of forcefield precursors for metal–organic frameworks
Source: RSC Adv. 2019 Nov 13;9(63):36492–507. doi: 10.1039/c9ra07327b (PMC9075174; doi:10.1039/c9ra07327b)
Supplement: RA-009-C9RA07327B-s6295 [file RA-009-C9RA07327B-s6295.xyz]

  672
jmolscript: load "" {1 1 1} spacegroup "x,y,z" unitcell [{     23.510000     0.000000     0.000000 }, {     -7.836581    22.165471     0.000000 }, {     -7.836581   -11.082554    19.195965 }]
Ag    -4.698340    12.638096     0.993199     0.229116
Ag     9.499040    13.712567     0.981106     0.214512
Ag   -10.028461    16.407185     8.604783     0.229131
Ag    -5.911266     7.985303     8.616877     0.214515
Ag    -3.580417     9.840306    17.661056     0.229152
Ag    -0.992634    13.520916     9.436928     0.214518
Ag     2.634313     5.445718    11.132892     0.229146
Ag    13.078535    20.195073     0.161054     0.214494
Ag     3.138345     5.623897     7.754402     0.229151
Ag    17.335712     5.076179     6.829924     0.214517
Ag    -2.191871    10.331111     0.684528     0.229146
Ag     1.925422    14.552594     7.972084     0.214494
Ag    12.092770    -0.707948     1.843580     0.229116
Ag     6.843985    12.494924     2.768058     0.214512
Ag    18.307594    -4.164143     8.913454     0.229129
Ag    20.915138     1.124691     1.625898     0.214514
Ag    10.975066    14.986395    10.448364     0.229128
Ag     1.662446    14.459642    11.384935     0.214514
Ag     5.644842     6.510093     9.906654     0.229115
Ag     9.762038    10.710491     2.607004     0.214512
Ag     4.256185    -9.131995    18.887294     0.229145
Ag    14.680659     7.232548     6.990978     0.214493
Ag    10.471002    -1.281212    18.345584     0.229150
Ag     5.241952    11.928624    17.409013     0.214517
Ag    -0.779934     1.555523    18.202766     0.229131
Ag   -10.092554     2.629995    18.214859     0.214515
Ag    -6.110158     5.324468    10.591182     0.229116
Ag    -1.992962    -3.097414    10.579088     0.214512
Ag    -7.498815    20.922889     1.534909     0.229146
Ag     2.925659     2.438183     9.759037     0.214494
Ag    -1.283998    16.528425     8.063073     0.229152
Ag    -6.513048     9.112516    19.034911     0.214518
Ag     7.056660    -5.458804    11.441563     0.229116
Ag    -2.255960    -6.006504    12.366041     0.214512
Ag     1.726539    -0.751456    18.511437     0.229129
Ag     5.843734     3.469889    11.223881     0.214514
Ag     8.174583    10.374934    17.352385     0.229151
Ag    10.762366     1.412317    16.427907     0.214517
Ag    14.389313     6.918606    10.282511     0.229146
Ag     1.323535    -9.957893    17.570067     0.214494
Ag    14.893345     3.903644     8.747601     0.229150
Ag     5.580712     3.376873     7.811030     0.214517
Ag     9.563129    -4.572649     9.289311     0.229145
Ag    -9.829578    -0.372112    16.588961     0.214493
Ag     0.337770     1.950564     0.308671     0.229115
Ag    -4.911015    -3.850138    12.204987     0.214512
Ag     6.552594     9.801358     0.850381     0.229128
Ag     9.160138     0.845740     1.786952     0.214514
H     14.783155    14.024111     1.854330     0.170815
H     15.798783    14.705690     0.846542     0.169079
H     16.337951    13.991974     2.151868     0.157070
H      6.031215    -1.534786    18.264961     0.164804
H      7.430842    -2.255162    18.441564     0.160262
H      7.117370    -1.455001    17.113203     0.160677
H      3.982729     3.275121    18.222730     0.162269
H      5.540656     2.991402    18.153624     0.164822
H     12.778527    14.912930     0.161246     0.165226
H     12.433701     9.032445     1.677727     0.160116
H     12.968174     9.824873     2.938902     0.166643
H     13.930507     9.546685     1.712280     0.170453
H     -7.378903    13.071051     7.743652     0.170836
H     -7.074829    14.255805     8.751440     0.169086
H     -7.927466    14.526212     7.446115     0.157058
H     12.215908    10.715997    10.528987     0.164791
H     11.070190    11.795453    10.352384     0.160261
H     11.929098    11.766651    11.680745     0.160699
H     -6.076440    10.387948    10.571218     0.162287
H     -6.863236    11.762208    10.640323     0.164832
H     -5.872690    11.477370     9.436736     0.165230
H     12.208048     9.192096     7.920255     0.160110
H     12.776984     9.960117     6.659080     0.166606
H     12.193948    10.774710     7.885702     0.170446
H     -2.187867    10.318155    13.571547     0.170825
H     -3.670562     9.966836    14.007296     0.169077
H     -2.448039     9.434873    14.859597     0.157062
H      5.789806    -6.823495    15.408601     0.164804
H      5.807056    -7.104981    16.967313     0.160272
H      4.449742    -6.723742    16.249384     0.160691
H     -3.665869    13.125387    10.958976     0.162245
H     -4.107849    12.620028    12.394835     0.164844
H     -3.321058    11.648063    11.421599     0.165225
H      8.640778    -7.310035    14.535185     0.160117
H      1.282227    13.347076    14.514069     0.166616
H      7.927643    -8.378402    15.460430     0.170457
H      2.620710     6.917987    15.222400     0.170831
H      2.783704     5.402973    14.786652     0.169082
H      1.874649     6.378246    13.934351     0.157055
H      7.310166     8.725564    13.385346     0.164789
H      7.039007     8.647970    11.826634     0.160269
H      7.850886     7.495373    12.544563     0.160714
H      5.760094     6.460295    17.834971     0.162216
H      5.430942     5.875113    16.399113     0.164822
H      4.252316     6.292941    17.372348     0.165201
H      5.901149    11.251328    14.258763     0.160108
H      4.319710    11.199239    14.279878     0.166618
H      5.131578    10.222841    13.333517     0.170461
H     -0.890182     5.676635     6.123513     0.170825
H      0.125444     4.463075     6.037131     0.169077
H      0.664613     5.950377     6.002578     0.157062
H     -1.805470     5.502686    11.392805     0.164804
H     -0.405836     6.015822    11.928373     0.160273
H     -0.719309     4.465347    11.899579     0.160691
H     -3.854012     3.061120     7.248396     0.162246
H     -2.296081     3.143135     7.528657     0.164844
H     -2.894809     3.765972     6.200297     0.165225
H     -3.239576     8.019567    10.534746     0.160117
H     -2.705122     8.715550     9.217902     0.166616
H     -1.742777     7.792367    10.072123     0.170457
H      0.457732    11.253447     4.004278     0.170831
H      0.761785    11.533826     2.474360     0.169083
H     -0.090846    10.268182     2.892832     0.157055
H     -3.457449    14.843152     4.651182     0.164789
H     -4.603178    14.150473     3.804640     0.160270
H     -3.744279    15.315262     3.165415     0.160714
H      1.760206    15.043752     4.914167     0.162216
H      0.973394    14.416457     3.689464     0.164822
H      1.963951    13.516547     4.537926     0.165201
H     -3.465274    13.345899     7.275271     0.160108
H     -2.896338    11.869678     7.240718     0.166618
H     -3.479392    12.524655     5.921955     0.170461
H      5.648761    17.676996     3.474470     0.170815
H      4.166066    18.230025     3.560852     0.169079
H      5.388590    19.234121     3.595404     0.157070
H     -2.046799     5.673417    17.401142     0.164804
H     -2.029556     7.164040    16.865575     0.160263
H     -3.386870     6.351675    16.894369     0.160677
H      4.170744    14.010816     2.349586     0.162269
H      3.728760    15.506983     2.069325     0.164822
H      4.515569    15.150132     3.397686     0.165226
H      0.804184     5.160294    18.259202     0.160116
H      9.118813    16.978754     0.380080     0.166642
H      0.091056     6.495768    18.721825     0.170453
H     18.293947    -1.358690     5.593704     0.170836
H     18.456961    -0.978538     7.123623     0.169086
H     17.547900    -2.204293     6.705151     0.157058
H     -8.363187    18.312051     4.946800     0.164791
H     -8.634335    17.000971     5.793342     0.160262
H     -7.822447    18.199021     6.432568     0.160699
H     -2.076681     1.132700     4.683815     0.162287
H     -2.405816     0.181813     5.908518     0.164832
H     19.925546     0.815737     5.060056     0.165229
H     13.737761    17.805545     2.322712     0.160110
H     12.156322    17.849876     2.357265     0.166605
H     12.968208    17.518515     3.676027     0.170446
H      6.946549    13.547642    11.218122     0.170836
H      7.962190    14.079624    12.312292     0.169086
H      8.501341    13.306037    11.041519     0.157058
H     13.867808    -3.967537     8.734164     0.164791
H     15.267433    -3.760296     8.021994     0.160262
H     14.953978    -3.009982     9.379148     0.160699
H     11.819323    -6.335878    12.920804     0.162287
H     13.377251    -6.134174    12.709648     0.164832
H      4.941944    14.569485    12.834422     0.165229
H      4.597098    16.196376     6.983492     0.160110
H      5.131553    14.707965     7.039160     0.166605
H      6.093903    15.909337     7.411562     0.170446
H      8.294412     8.923889     7.448034     0.170816
H      8.598473     7.458756     7.970165     0.169079
H      7.745853     8.453994     8.857018     0.157070
H      4.379186     7.689240     4.015796     0.164804
H      3.233471     7.302462     5.038941     0.160263
H      4.092360     6.166475     4.349806     0.160677
H      9.596837     7.816688     3.710580     0.162269
H      8.810041     7.069723     4.866177     0.164822
H      9.800602     8.254471     5.221302     0.165226
H      4.371361    10.710393     4.000439     0.160116
H      4.940314    11.418592     5.296167     0.166642
H      4.357261     9.949023     5.388307     0.170453
H     13.485371     5.253237     2.149948     0.170831
H     12.002669     5.051526     1.627818     0.169083
H     13.225181     4.579393     0.740964     0.157055
H     13.626438     1.150441     5.582187     0.164788
H     13.643667    -0.058695     4.559042     0.160269
H     12.286363     0.372430     5.248177     0.160710
H     12.007404     6.112184     5.887402     0.162216
H     11.565404     5.121377     4.731805     0.164822
H     12.352208     6.450193     4.376680     0.165201
H     16.477421     2.150104     5.597543     0.160108
H     16.955452     2.922558     4.301816     0.166618
H     15.764274     1.882997     4.209675     0.170461
H     10.457344    -5.558934    17.575826     0.170825
H     10.620344    -4.424072    16.481656     0.169078
H      9.711300    -4.173590    17.752428     0.157062
H     -0.526594     6.210773     0.863818     0.164804
H     -0.797733     7.599447     1.575989     0.160273
H      0.014137     7.553995     0.218834     0.160691
H     13.596694    -7.592632    15.873143     0.162245
H     13.267561    -6.056563    16.084299     0.164844
H     12.088921    -7.108316    15.959525     0.165224
H     -1.935623     4.191515     2.614490     0.160117
H     19.992937     4.199273     2.558822     0.166616
H     -2.705181     5.507032     2.186420     0.170457
H     -4.808451     2.941522    17.341635     0.170836
H     -3.792810     3.623120    18.349423     0.169086
H     -3.253659     2.909379    17.044097     0.157058
H      2.112808     9.547785     0.931004     0.164791
H      3.512433     8.827406     0.754401     0.160262
H      3.198978     9.627592     2.082762     0.160699
H      0.064323    14.357693     0.973235     0.162287
H      1.622251    14.073976     1.042341     0.164832
H     -6.813056     3.830373    19.034719     0.165230
H     -7.157902    -2.050140    17.518238     0.160110
H     -6.623447    -1.257737    16.257063     0.166606
H     -5.661097    -1.535902    17.483685     0.170446
H     -3.460588     1.988351    11.452313     0.170815
H     -3.156527     3.173086    10.444525     0.169079
H     -4.009147     3.443517    11.749850     0.157070
H     16.134186    -0.366757     8.666978     0.164805
H     14.988471     0.712704     8.843581     0.160263
H     15.847360     0.683876     7.515220     0.160678
H     -2.158163    -0.694806     8.624747     0.162269
H     -2.944959     0.679453     8.555642     0.164822
H     -1.954398     0.394638     9.759229     0.165226
H     16.126361    -1.890608    11.275710     0.160116
H     -6.814686    -1.122563    12.536885     0.166642
H     16.112261    -0.307993    11.310263     0.170453
H      1.730371    -0.764656     5.624418     0.170831
H      0.247669    -1.115982     5.188669     0.169082
H      1.470181    -1.647962     4.336368     0.157055
H      1.871438     4.259131     3.787364     0.164789
H      1.888667     3.977615     2.228652     0.160269
H      0.531363     4.358868     2.946581     0.160714
H      0.252404     2.042626     8.236989     0.162216
H     -0.189596     1.537240     6.801130     0.164822
H      0.597208     0.565293     7.774366     0.165201
H      4.722421     3.772607     4.660780     0.160108
H      5.200452     2.264247     4.681896     0.166618
H      4.009274     2.704223     3.735535     0.170461
H     -1.297656    18.000617     3.973565     0.170825
H     -1.134656    16.485611     4.409313     0.169077
H     -2.043700    17.460900     5.261614     0.157062
H     11.228406    -2.357243     5.810619     0.164804
H     10.957267    -2.434807     7.369331     0.160272
H     11.769137    -3.587419     6.651402     0.160692
H      1.841694    17.542875     1.360994     0.162245
H      1.512561    16.957720     2.796852     0.164844
H      0.333921    17.375530     1.823617     0.165225
H      9.819377     0.168504     4.937202     0.160117
H      8.237937     0.116415     4.916087     0.166616
H      9.049819    -0.859965     5.862448     0.170457
H      3.028155    -5.406035    13.072452     0.170815
H      4.043783    -6.619593    13.158834     0.169079
H      4.582951    -5.132290    13.193387     0.157070
H     -5.723785    16.585387     7.803160     0.164805
H     -4.324158    17.098513     7.267592     0.160263
H     -4.637630    15.548039     7.296386     0.160678
H     -7.772271    14.143900    11.947569     0.162269
H     -6.214344    14.225910    11.667308     0.164822
H      1.023527    -7.316699    12.995668     0.165226
H      0.678701    -3.063186     8.661219     0.160116
H      1.213174    -2.367178     9.978063     0.166642
H      2.175507    -3.290378     9.123842     0.170453
H      4.376097     0.170818    15.191687     0.170836
H      4.680171     0.451225    16.721605     0.169086
H      3.827534    -0.814427    16.303133     0.157058
H      0.460908     3.760510    14.544783     0.164791
H     -0.684810     3.067847    15.391325     0.160262
H      0.174098     4.232648    16.030550     0.160699
H      5.678560     3.961105    14.281798     0.162287
H      4.891764     3.333833    15.506501     0.164832
H      5.882310     2.433907    14.658039     0.165230
H      0.453048     2.263207    11.920694     0.160110
H      1.021984     0.786987    11.955247     0.166605
H      0.438948     1.441989    13.274010     0.170446
H      9.567133     6.594376    15.721495     0.170825
H      8.084438     7.147404    15.635113     0.169077
H      9.306961     8.151499    15.600561     0.157062
H     -5.965194    16.756005     1.794823     0.164804
H     -5.947944    18.246638     2.330390     0.160273
H     -7.305258    17.434273     2.301596     0.160692
H      8.089131     2.928218    16.846379     0.162245
H      7.647151     4.424390    17.126640     0.164844
H      8.433942     4.067513    15.798279     0.165225
H     -3.114222    16.242866     0.936763     0.160117
H    -10.472773     5.896193    18.815885     0.166616
H     -3.827357    17.578331     0.474140     0.170457
H     -9.134290     9.724121    13.602261     0.170831
H     -8.971296    10.104244    12.072342     0.169083
H     -9.880351     8.878498    12.490814     0.157055
H     -4.444834     7.229403    14.249165     0.164789
H     -4.715993     5.918307    13.402623     0.160270
H     -3.904114     7.116345    12.763397     0.160714
H     -5.994906    12.215528    14.512150     0.162216
H     -6.324058    11.264618    13.287447     0.164822
H     -7.502684    11.898558    14.135909     0.165201
H     -5.853851     6.722947    16.873253     0.160108
H     -7.435290     6.767278    16.838700     0.166618
H     -6.623422     6.435891    15.519938     0.170461
H     10.864818     2.464876     7.977843     0.170825
H     11.880444     2.996837     6.883673     0.169078
H     12.419613     2.223274     8.154446     0.157062
H      9.949530     7.115215    10.461801     0.164804
H     11.349164     7.322469    11.173971     0.160273
H     11.035691     8.072757     9.816817     0.160692
H      7.900988     4.746795     6.275161     0.162245
H      9.458919     4.948503     6.486317     0.164844
H      8.860191     3.486689     6.361543     0.165225
H      8.515424     5.113690    12.212473     0.160117
H      9.049878     3.625278    12.156805     0.166616
H     10.012223     4.826643    11.784403     0.170457
H     12.212732    -2.158806    11.747931     0.170831
H     12.516785    -3.623948    11.225800     0.169083
H     11.664154    -2.628727    10.338947     0.157055
H      8.297551    -3.393390    15.180169     0.164789
H      7.151822    -3.780187    14.157024     0.160269
H      8.010721    -4.916161    14.846159     0.160711
H     13.515206    -3.265936    15.485385     0.162216
H     12.728394    -4.012923    14.329788     0.164822
H     13.718951    -2.828182    13.974663     0.165201
H      8.289726    -0.372236    15.195526     0.160108
H      8.858662     0.335938    13.899798     0.166618
H      8.275608    -1.133633    13.807658     0.170461
H     -6.106239    -5.829358    17.046017     0.170815
H     -7.588934    -6.031059    17.568147     0.169079
H     -6.366410    -6.503175    18.455001     0.157070
H      9.708201    12.233252    13.613778     0.164805
H      9.725444    11.024135    14.636923     0.160263
H      8.368130    11.455247    13.947788     0.160678
H     15.925744    -4.970481    13.308563     0.162269
H     15.483760    -5.961267    14.464160     0.164821
H     -7.239431    -4.632443    14.819285     0.165226
H    -10.950816    13.232915    13.598422     0.160116
H     -2.636187    -8.160077    14.894149     0.166642
H    -11.663944    12.965834    14.986290     0.170453
H      6.538947     5.523651     1.620139     0.170836
H      6.701961     6.658533     2.714309     0.169086
H      5.792900     6.908991     1.443537     0.157058
H      3.391813    -4.871797    18.332147     0.164791
H      3.120665    -3.483137    17.619976     0.160262
H      3.932553    -3.528564    18.977131     0.160699
H      9.678319     3.489985     3.322822     0.162287
H      9.349184     5.026050     3.111666     0.164832
H      8.170546     3.974300     3.236440     0.165229
H      1.982761    -6.891088    16.581475     0.160110
H      0.401322    -6.883330    16.637143     0.166605
H      1.213208    -5.575563    17.009545     0.170446
C     15.665560    13.962044     1.455054    -0.515941
C     15.781533    12.676440     0.702572     0.205160
C     14.748654    11.817523     0.247628    -0.146146
C      7.564075    -0.184905    18.714146     0.186921
C      6.981018    -1.481591    18.073001    -0.522629
C      4.780504     3.093369    18.744860    -0.517004
C     12.422736    12.916931     0.332090     0.208914
C     13.287902    11.899539     0.600834    -0.148448
C     12.598277    11.014035     1.359074     0.222801
C     13.018322     9.746176     1.973345    -0.527661
C     -7.731547    13.882311     8.142928    -0.515950
C     -8.982275    13.563136     8.895410     0.205150
C     -9.447775    12.303033     9.350355    -0.146125
C    -10.532364    12.611140    10.079801     0.186882
C     11.949466    11.629216    10.720946    -0.522626
C     -6.513727    11.079506    10.049088    -0.517046
C     -7.635945    10.476597     9.265892     0.208936
C     -8.883543    10.953153     8.997149    -0.148481
C     14.021458    10.007788     8.238908     0.222822
C     12.686086     9.981184     7.624637    -0.527642
C     -2.778747    10.174087    14.327868    -0.515937
C     -2.825756    11.410928    15.164812     0.205202
C     -2.448026    12.733095    14.817365    -0.146164
C      5.009270    -8.705339    15.880822     0.186943
C      5.291398    -7.195867    16.153405    -0.522663
C     -3.419794    12.569041    11.715297    -0.517009
C     -2.122037    13.047821    12.283498     0.208938
C     -1.711386    13.163093    13.577306    -0.148473
C     -0.444979    13.640759    13.525477     0.222814
C      8.350818    -8.232118    14.600451    -0.527660
C      2.681829     6.312863    14.466079    -0.515939
C      3.863594     6.680802    13.629135     0.205186
C      4.984242     7.477654    13.976582    -0.146197
C      5.796114     7.362383    12.913126     0.186966
C      7.125213     8.131523    12.640543    -0.522696
C      5.153531     6.506835    17.078650    -0.516903
C      5.172341     7.889956    16.510449     0.208915
C      5.144122     8.315520    15.216641    -0.148447
C      5.172340     9.668723    15.268471     0.222783
C      5.128451    10.670592    14.193497    -0.527648
C     -0.007773     5.361888     6.376900    -0.515937
C      0.108219     5.353036     7.866506     0.205202
C     -0.924647     5.388510     8.837822    -0.146165
C     -0.272629     5.216738     9.999178     0.186944
C     -0.855667     5.309847    11.442715    -0.522663
C     -3.056238     3.604173     7.144738    -0.517009
C     -3.250578     4.911943     7.843471     0.208938
C     -2.385402     5.653385     8.590194    -0.148473
C     -3.075022     6.752796     8.977953     0.222814
C     -2.654967     7.918707     9.768827    -0.527660
C      0.105075    11.193592     3.102068    -0.515939
C     -1.145654    12.004847     3.002249     0.205186
C     -1.611142    13.028900     3.866067    -0.146197
C     -2.695739    13.506560     3.234520     0.186965
C     -3.723903    14.552776     3.764329    -0.522696
C      1.322915    14.245791     4.576318    -0.516903
C      0.200709    13.868987     5.490046     0.208915
C     -1.046892    13.397968     5.211704    -0.148447
C     -1.651875    13.214006     6.409533     0.222783
C     -2.987243    12.695337     6.739703    -0.527648
C      5.057877    18.404021     3.221083    -0.515941
C      5.010848    18.510401     1.731476     0.205160
C      5.388565    17.548411     0.760160    -0.146145
C     -2.827316     7.023307    18.794769     0.186921
C     -2.545208     6.504622    17.351233    -0.522629
C      4.416820    14.943984     2.453244    -0.517004
C      5.714568    15.196664     1.754511     0.208914
C      6.125208    16.259491     1.007788    -0.148448
C      7.391610    15.975769     0.620030     0.222801
C      0.514235     5.677865    19.025121    -0.527661
C     18.355078    -1.711113     6.495915    -0.515950
C     19.536844    -2.619896     6.595734     0.205150
C     20.657481    -2.717433     5.731915    -0.146125
C     -2.040639    -3.580772     6.363462     0.186882
C     -8.548128    17.964061     5.833654    -0.522626
C     -2.683239     0.454440     5.021664    -0.517046
C     20.845558    -0.729205     4.107937     0.208936
C     20.817343    -2.062456     4.386278    -0.148481
C     13.008963    19.471288     3.188450     0.222822
C     12.965070    18.039396     2.858279    -0.527642
C      7.828960    13.924456    11.364011    -0.515950
C      7.944943    15.218913    10.626886     0.205150
C      6.912070    16.042355    10.110515    -0.146125
C     15.400663    -5.031470     9.678606     0.186882
C     14.817614    -3.827893     8.876214    -0.522626
C     12.617091    -6.697179    12.502332    -0.517046
C      4.586151    15.419514    11.020404     0.208936
C      5.451313    15.695465    10.004937    -0.148481
C      4.761678    15.481557     8.858938     0.222822
C      5.181714    15.583505     7.453793    -0.527642
C      7.941763     8.172484     7.950969    -0.515941
C      6.691025     7.680405     7.298306     0.205160
C      6.225519     7.916455     5.979543    -0.146146
C      5.140920     7.130688     5.881644     0.186921
C      4.112742     7.066397     4.710690    -0.522629
C      9.159557     7.923091     4.570559    -0.517004
C      8.037349     8.902803     4.440027     0.208914
C      6.789756     8.897267     4.987112    -0.148448
C      6.184767    10.026594     4.547524     0.222801
C      4.849403    10.571867     4.831624    -0.527661
C     12.894480     4.670280     1.647014    -0.515939
C     12.847460     3.327059     2.299677     0.205186
C     13.225194     2.966883     3.618439    -0.146197
C     12.845895     1.682394     3.716339     0.186966
C     13.128019     0.691609     4.887293    -0.522691
C     12.253468     5.735363     5.027423    -0.516903
C     13.551218     5.003904     5.157956     0.208915
C     13.961851     3.825804     4.610871    -0.148447
C     15.228259     3.631860     5.050458     0.222783
C     16.187460     2.554616     4.766358    -0.527648
C     10.518473    -4.601387    17.429936    -0.515937
C     11.700249    -4.060543    18.167061     0.205202
C     12.820893    -4.759858    18.683433    -0.146164
C     -9.877221    -3.781249    19.115342     0.186943
C     -0.711537     7.152804     0.721768    -0.522663
C     12.990141    -6.960912    16.291615    -0.517009
C     13.008958    -7.160387    17.773544     0.208938
C     12.980756    -6.252702    18.789011    -0.148472
C     20.845554     4.108377     0.739045     0.222814
C     -2.708320     4.538400     2.144189    -0.527660
C     -3.926040     2.879462    17.740911    -0.515950
C     -3.810057     1.593872    18.493393     0.205150
C     -4.842930     0.734965    18.948337    -0.146125
C      3.645663    10.897658     0.481819     0.186882
C      3.062614     9.600984     1.122964    -0.522626
C      0.862091    14.175931     0.451105    -0.517046
C     -7.168849     1.834371    18.863875     0.208936
C     -6.303687     0.816973    18.595131    -0.148481
C     -6.993322    -0.068544    17.836891     0.222822
C     -6.573286    -1.336415    17.222620    -0.527642
C     -3.813237     2.799603    11.053037    -0.515941
C     -5.063975     2.480414    10.300555     0.205160
C     -5.529481     1.220302     9.845610    -0.146146
C     16.895920     1.528395     9.116164     0.186921
C     15.867742     0.546459     8.475019    -0.522629
C     -2.595443    -0.003238     9.146877    -0.517004
C     -3.717651    -0.606132     9.930073     0.208914
C     -4.965244    -0.129572    10.198816    -0.148448
C     -5.570233    -1.074922    10.957057     0.222801
C     16.604403    -1.101515    11.571328    -0.527661
C      1.139480    -0.908738     4.868097    -0.515939
C      1.092460     0.328087     4.031153     0.205186
C      1.470194     1.650261     4.378600    -0.146197
C      1.090895     2.377278     3.315143     0.186966
C      1.373019     3.886744     3.042560    -0.522696
C      0.498468     1.486266     7.480668    -0.516903
C      1.796218     1.965034     6.912467     0.208915
C      2.206851     2.080283     5.618659    -0.148447
C      3.473259     2.557949     5.670488     0.222783
C      4.432460     2.850523     4.595514    -0.527648
C     -1.236527    17.395506     4.729886    -0.515937
C     -0.054751    17.763461     5.566830     0.205202
C      1.065893    18.560306     5.219383    -0.146164
C      1.877779    18.445056     6.282839     0.186943
C     11.043463    -2.951270     6.555422    -0.522663
C      1.235141    17.589430     2.117315    -0.517009
C      1.253958    18.972560     2.685516     0.208938
C      1.225756    19.398150     3.979324    -0.148472
C      9.090554    -1.414120     3.927494     0.222814
C      9.046680    -0.412230     5.002468    -0.527660
C      3.910560    -5.720787    12.819065    -0.515941
C      4.026533    -5.729667    11.329459     0.205160
C      2.993654    -5.694212    10.358143    -0.146145
C     -4.190925    16.299466     9.196787     0.186921
C     -4.773982    16.392547     7.753250    -0.522629
C     -6.974496    14.686955    12.051227    -0.517004
C      0.667736    -6.170760    11.352494     0.208914
C      1.532902    -5.429332    10.605771    -0.148448
C      0.843277    -4.329928    10.218012     0.222801
C      1.263322    -3.164032     9.427138    -0.527661
C      4.023453     0.110980    16.093897    -0.515950
C      2.772725     0.922237    16.193716     0.205150
C      2.307225     1.946273    15.329898    -0.146125
C      1.222636     2.423945    15.961445     0.186882
C      0.194466     3.470150    15.431636    -0.522626
C      5.241273     3.163151    14.619647    -0.517046
C      4.119055     2.786329    13.705919     0.208936
C      2.871457     2.315316    13.984261    -0.148481
C      2.266458     2.131331    12.786432     0.222822
C      0.931086     1.612656    12.456262    -0.527642
C      8.976253     7.321406    15.974882    -0.515937
C      8.929244     7.427814    17.464489     0.205202
C      9.306974     6.465842    18.435805    -0.146165
C     16.764270    18.105869     0.401196     0.186944
C     -6.463602    17.587210     1.844732    -0.522663
C      8.335206     3.861383    16.742721    -0.517009
C      9.632963     4.114076    17.441454     0.208938
C     10.043614     5.176918    18.188177    -0.148473
C    -12.199979     4.893203    18.575935     0.222814
C     -3.404182    16.760423     0.170844    -0.527660
C     -9.073171     9.371681    12.700050    -0.515939
C     -7.891406     8.462896    12.600231     0.205186
C     -6.770758     8.365376    13.464050    -0.146197
C     -5.958886     7.502025    12.832503     0.186965
C     -4.629787     6.881397    13.362311    -0.522696
C     -6.601469    11.537262    14.174301    -0.516903
C     -6.582659    10.353634    15.088028     0.208915
C     -6.610878     9.020378    14.809687    -0.148447
C     -6.582660     8.388674    16.007515     0.222783
C     -6.626549     6.956788    16.337686    -0.527648
C     11.747227     2.841687     7.831954    -0.515937
C     11.863219     4.136158     8.569079     0.205202
C     10.830353     4.959610     9.085450    -0.146164
C     11.482371     6.051264     9.517359     0.186943
C     10.899333     7.254856    10.319751    -0.522663
C      8.698762     4.385502     6.693633    -0.517009
C      8.504422     4.336752     8.175561     0.208938
C      9.369598     4.612721     9.191028    -0.148472
C      8.679978     4.398835    10.337027     0.222814
C      9.100033     4.500810    11.742172    -0.527660
C     11.860075    -2.910220    11.244996    -0.515939
C     10.609346    -3.402287    11.897659     0.205186
C     10.143858    -3.166213    13.216422    -0.146197
C      9.059261    -3.951978    13.314321     0.186966
C      8.031097    -4.016246    14.485275    -0.522691
C     13.077915    -3.159550    14.625406    -0.516903
C     11.955709    -2.179835    14.755938     0.208915
C     10.708108    -2.185381    14.208853    -0.148447
C     10.103125    -1.056046    14.648441     0.222783
C      8.767757    -0.510778    14.364341    -0.527648
C     -6.697123    -6.412305    17.548951    -0.515941
C     -6.744152    -7.755539    16.896288     0.205160
C     -6.366435    -8.115740    15.577526    -0.146145
C      8.927684    12.765241    15.479626     0.186921
C      9.209792    11.774433    14.308672    -0.522629
C     16.171820    -5.347286    14.168542    -0.517004
C     -6.040432    -6.078748    14.038009     0.208914
C     -5.629792    -7.256837    14.585094    -0.148448
C     -4.363390    -7.450789    14.145507     0.222801
C    -11.240765    13.637442    14.429607    -0.527661
C      6.600078     6.481200     1.766029    -0.515950
C      7.781844     7.022031     1.028904     0.205150
C      8.902481     6.322705     0.512532    -0.146125
C      9.714361     7.301307     0.080623     0.186882
C      3.206872    -3.929763    18.474197    -0.522626
C      9.071761     4.121697     2.904350    -0.517046
C      9.090558     3.922194     1.422421     0.208936
C      9.062343     4.829860     0.406954    -0.148481
C      1.253963    -6.974191    18.456920     0.222822
C      1.210070    -6.544194    17.051776    -0.527642
N     16.969567    12.225368     0.228432    -0.209777
N      8.905713    -0.019772    18.712227    -0.222057
N     11.251941    12.664251     0.961718    -0.220465
N     11.378895    11.447373     1.591345    -0.209534
N     -9.803551    14.532880     9.369551    -0.209809
N    -10.823883    13.931094    10.081721    -0.221993
N     -7.483923     9.288522     8.636265    -0.220477
N     14.836466     9.002582     8.006637    -0.209528
N     -3.396257    11.425347    16.395274    -0.209807
N      4.482650    -9.446764    16.880932    -0.222055
N     -1.098572    13.404677    11.473428    -0.220502
N     -0.053154    13.792580    12.279659    -0.209494
N      4.067337     6.147711    12.398674    -0.209869
N      5.272615     6.618722    11.913016    -0.221991
N      5.167649     8.973855    17.320519    -0.220501
N      5.184888    10.088770    16.514289    -0.209503
N      1.296262     5.167960     8.494215    -0.209807
N      1.069007     5.132508     9.857128    -0.222055
N     -4.421374     5.583555     7.747491    -0.220502
N     -4.294410     6.737275     8.486536    -0.209495
N     -1.966944    11.930583     1.925355    -0.209868
N     -2.987274    12.848235     2.090441    -0.221991
N      0.352750    13.917764     6.833764    -0.220501
N     -0.836854    13.515466     7.396205    -0.209503
N      4.440338    19.568797     1.103768    -0.209778
N     -3.353935     8.260142    18.936819    -0.222057
N      6.738034    14.316695     1.850491    -0.220465
N      7.783442    14.820953     1.111446    -0.209534
N     19.740601    -3.418951     7.672627    -0.209809
N     -2.564123    -4.075051     7.507542    -0.221993
N     20.840848    -0.569626     2.764219    -0.220477
N     13.021499    20.340165     2.201777    -0.209528
N      9.132983    15.855060    10.473319    -0.209808
N     16.742301    -5.112373     9.822575    -0.221993
N      3.415348    15.000582    10.486756    -0.220477
N      3.542293    15.063740     9.118083    -0.209528
N      5.869742     6.784925     7.901059    -0.209777
N      4.849401     6.469059     7.023804    -0.222057
N      8.189380    10.042102     3.725937    -0.220466
N      6.999778    10.730340     3.793123    -0.209534
N     12.276942     2.254244     1.696923    -0.209868
N     12.319262     1.186985     2.574179    -0.221992
N     14.574693     5.527016     5.872046    -0.220501
N     15.620101     4.634855     5.804860    -0.209503
N     11.904009    -2.728396    18.320629    -0.209807
N    -10.400707    -2.543308    18.971372    -0.222055
N     13.004255    -8.403865    18.307192    -0.220502
N     20.858086     2.819452     0.479899    -0.209495
N     -2.622017     1.142809    18.967533    -0.209809
N      4.987301    11.062791     0.483738    -0.221993
N     -8.339652     1.581679    18.234247    -0.220477
N     -8.212707     0.364788    17.604620    -0.209528
N     -5.885258     3.450148     9.826414    -0.209777
N     16.604401     2.848349     9.114244    -0.222057
N     -3.565620    -1.794195    10.559700    -0.220465
N     -4.755222    -2.080124    11.189328    -0.209534
N      0.521942     0.342483     2.800691    -0.209869
N      0.564262     1.635834     2.315033    -0.221991
N      2.819693     2.321906     7.722537    -0.220501
N      3.865101     2.709794     6.916306    -0.209503
N      0.149009    17.230393     6.797291    -0.209807
N      1.354293    17.701414     7.282949    -0.222055
N      1.249255    20.056444     1.875446    -0.220502
N      9.103086    -0.994096     2.681676    -0.209494
N      5.214567    -5.914755    10.701750    -0.209778
N     -2.849287    16.215239     9.338837    -0.222057
N     -0.503059    -5.499145    11.448474    -0.220465
N     -0.376105    -4.345439    10.709429    -0.209534
N      1.951449     0.847993    17.270610    -0.209809
N      0.931117     1.765641    17.105524    -0.221993
N      4.271077     2.835081    12.362201    -0.220477
N      3.081466     2.432772    11.799760    -0.209528
N      8.358743     8.486222    18.092197    -0.209807
N     16.237650    19.342701     0.259146    -0.222055
N     10.656428     3.234106    17.345474    -0.220502
N    -11.808154     3.738378    18.084519    -0.209495
N     -7.687663     7.663821    11.523338    -0.209868
N     -6.482385     7.007724    11.688423    -0.221991
N     -6.587351    10.513238    16.431746    -0.220501
N     -6.570112     9.257570    16.994188    -0.209503
N     13.051262     4.772308     8.722646    -0.209807
N     12.824007     5.970358     9.373390    -0.222055
N      7.333626     3.917829     8.709209    -0.220502
N      7.460590     3.981014    10.077882    -0.209495
N      9.788056    -4.297778    11.294906    -0.209868
N      8.767726    -4.613628    12.172161    -0.221992
N     12.107750    -1.040523    15.470028    -0.220501
N     10.918146    -0.352285    15.402842    -0.209503
N     -7.314662    -8.828342    17.499042    -0.209777
N      8.401065    12.269854    16.621786    -0.222057
N     -5.016966    -5.555649    13.323919    -0.220466
N     -3.971558    -6.447809    13.391105    -0.209534
N      7.985601     8.354174     0.875336    -0.209809
N      9.190877     8.539250     0.224593    -0.221993
N      9.085848     2.678706     0.888773    -0.220477
N      1.266499    -8.263111    18.716066    -0.209528

The following XYZ coordinates are in angstroms. Other properties are in atomic units.
The sperically averaged electron density of each atom fit to a function of the form exp(a - br)
eigen_1, eigen_2 and eigen_3 are the three eigenvalues of traceless quadrupole moment tensor
  atom number  atomic symbol              X              Y              Z     net charge C6 coefficient C8 coefficient C10 coefficient fluctuating dipole atomic polarizability isotropic forcefield polarizability              a              b squared Pearson coefficient          <r^3>          <r^4>         wp_QDO          m_QDO          q_QDO       dipole_x       dipole_y       dipole_z         dipole            Qxy            Qxz            Qyz     Q(x^2-y^2)  Q(3z^2 - R^2)        eigen_1        eigen_2        eigen_3 static polarizability      alpha(xx)      alpha(xy)      alpha(xz)      alpha(yy)      alpha(yz)      alpha(zz) atomic spin moment
            1             Ag      -4.698340      12.638096       0.993199       0.229116     261.792159 0.60363152E+04  0.25013002E+06                                32.414172                           25.942722       0.785446       1.886262                    0.999493      93.887515     266.254540       0.353526       0.418110      -1.164326      -0.003552       0.054136      -0.027012       0.060606      -0.028764       0.061812       0.021414       0.018599      -0.100589      -0.084638       0.016557       0.068081             40.816399      66.126954       5.551430      22.988246      23.117711       3.971104      33.204533          -0.000010
            2             Ag       9.499040      13.712567       0.981106       0.214512     280.192727 0.61541090E+04  0.25647237E+06                                33.829053                           26.271902       0.667801       1.850326                    0.999418      94.823764     270.457303       0.349447       0.420580      -1.161587       0.009272       0.002978      -0.041230       0.042365      -0.045058      -0.059414      -0.043927       0.038472      -0.034440      -0.100200       0.029398       0.070802             42.782495      68.279024     -24.918136      -3.844063      38.755775       1.744167      21.312687          -0.000003
            3             Ag     -10.028461      16.407185       8.604783       0.229131     261.716710 0.60339197E+04  0.25001024E+06                                32.409246                           25.938122       0.785242       1.886211                    0.999492      93.887994     266.259891       0.353540       0.418128      -1.164294       0.052231       0.014687       0.027004       0.060606      -0.028186       0.000899      -0.064855       0.021784      -0.100486      -0.083990       0.016096       0.067894             40.811298      24.402714      -9.196607       3.918901      64.829368     -22.996709      33.201813          -0.000010
            4             Ag      -5.911266       7.985303       8.616877       0.214515     280.302682 0.61573582E+04  0.25662599E+06                                33.831846                           26.275073       0.667738       1.850301                    0.999418      94.816765     270.393042       0.349523       0.420460      -1.161741      -0.000252       0.009754       0.041169       0.042309      -0.047109       0.021954       0.071167       0.026718      -0.033989      -0.100771       0.029780       0.070991             42.784648      57.699731     -28.658187      -2.925264      49.339835       3.042876      21.314377          -0.000003
            5             Ag      -3.580417       9.840306      17.661056       0.229152     261.822663 0.60370028E+04  0.25015617E+06                                32.412676                           25.941420       0.785478       1.886276                    0.999493      93.880666     266.200939       0.353605       0.418020      -1.164433      -0.046334      -0.018821      -0.034137       0.060551      -0.007883       0.031867      -0.021031      -0.106143       0.142038      -0.084517       0.016559       0.067958             40.814785      20.794849      -1.035559       0.680471      55.096961     -27.577291      46.552546          -0.000010
            6             Ag      -0.992634      13.520916       9.436928       0.214518     280.339659 0.61585287E+04  0.25669850E+06                                33.840238                           26.281765       0.667670       1.850288                    0.999418      94.824917     270.468466       0.349379       0.420594      -1.161597      -0.038163       0.017463       0.005849       0.042375       0.008889      -0.020478       0.011109       0.143292       0.165758      -0.100816       0.029875       0.070942             42.794371      23.335051       2.053692      -6.627069      23.098678      -2.188669      81.949384          -0.000003
            7             Ag       2.634313       5.445718      11.132892       0.229146     261.841241 0.60378263E+04  0.25020967E+06                                32.419162                           25.947049       0.785290       1.886222                    0.999492      93.889361     266.273598       0.353473       0.418145      -1.164296      -0.002285      -0.049989       0.034177       0.060599       0.027312       0.030896      -0.022384       0.092801       0.142398      -0.084530       0.016083       0.068446             40.821897      51.944986       9.976509      26.229758      23.960119       8.552050      46.560586          -0.000010
            8             Ag      13.078535      20.195073       0.161054       0.214494     280.329376 0.61582783E+04  0.25668451E+06                                33.838847                           26.280767       0.667683       1.850290                    0.999418      94.824774     270.462930       0.349396       0.420579      -1.161611       0.029156      -0.030179      -0.005801       0.042361      -0.038118      -0.016897       0.016202      -0.122606       0.165477      -0.100677       0.029384       0.071293             42.792534      21.833205       1.523261      -0.144593      24.598235       6.974427      81.946161          -0.000003
            9             Ag       3.138345       5.623897       7.754402       0.229151     261.822722 0.60370028E+04  0.25015617E+06                                32.412680                           25.941420       0.785477       1.886276                    0.999492      93.880668     266.200944       0.353605       0.418020      -1.164433      -0.003557      -0.050402      -0.033368       0.060551       0.067842      -0.005623       0.007670       0.067545       0.047017      -0.084517       0.016559       0.067958             40.814796      66.122371      17.132576     -16.303188      27.243459      -6.354334      29.078558          -0.000010
           10             Ag      17.335712       5.076179       6.829924       0.214517     280.339856 0.61585308E+04  0.25669861E+06                                33.840254                           26.281771       0.667670       1.850288                    0.999418      94.824929     270.468534       0.349379       0.420594      -1.161597       0.009265      -0.037203       0.018048       0.042374      -0.028884       0.069168       0.021760      -0.000913      -0.153066      -0.100817       0.029875       0.070942             42.794397      68.296856       9.130127      23.505340      24.170870       6.682264      35.915466          -0.000003
           11             Ag      -2.191871      10.331111       0.684528       0.229146     261.841326 0.60378272E+04  0.25020972E+06                                32.419169                           25.947051       0.785289       1.886222                    0.999492      93.889373     266.273655       0.353473       0.418145      -1.164296       0.052232       0.016042      -0.026204       0.060599       0.014836       0.024423       0.050108      -0.004970      -0.180358      -0.084529       0.016083       0.068446             40.821906      24.410971       7.992966       6.006673      61.038472      25.197891      37.016275          -0.000010
           12             Ag       1.925422      14.552594       7.972084       0.214494     280.329451 0.61582784E+04  0.25668451E+06                                33.838853                           26.280767       0.667682       1.850290                    0.999418      94.824775     270.462940       0.349396       0.420579      -1.161611      -0.000229       0.030843      -0.029036       0.042361       0.042616       0.030208      -0.033294       0.091388       0.159343      -0.100677       0.029384       0.071293             42.792546      57.712043      11.798087      26.284245      25.690872      10.615299      44.974723          -0.000003
           13             Ag      12.092770      -0.707948       1.843580       0.229116     261.792188 0.60363175E+04  0.25013015E+06                                32.414179                           25.942732       0.785443       1.886261                    0.999493      93.887519     266.254600       0.353526       0.418110      -1.164326      -0.046390      -0.020169       0.033377       0.060604       0.031485      -0.008637       0.003306      -0.138180       0.047282      -0.084639       0.016555       0.068083             40.816400      20.795556       1.105966       0.556127      72.575266      17.487095      29.078379          -0.000010
           14             Ag       6.843985      12.494924       2.768058       0.214512     280.192660 0.61541094E+04  0.25647239E+06                                33.829052                           26.271905       0.667791       1.850324                    0.999418      94.823750     270.457272       0.349447       0.420581      -1.161587      -0.038159      -0.003657      -0.018033       0.042364      -0.022159       0.003024      -0.071829       0.037199      -0.153114      -0.100204       0.029399       0.070805             42.782491      23.326156      -6.763257       1.535060      69.115703     -24.384718      35.905614          -0.000003
           15             Ag      18.307594      -4.164143       8.913454       0.229129     261.717188 0.60339332E+04  0.25001094E+06                                32.409283                           25.938152       0.785247       1.886212                    0.999492      93.888081     266.260237       0.353540       0.418128      -1.164294      -0.002287       0.054592       0.026221       0.060605       0.013095      -0.038654      -0.039079      -0.014913      -0.180437      -0.083990       0.016096       0.067894             40.811344      51.931762      17.724979     -21.751238      33.494997     -14.059524      37.007274          -0.000010
           16             Ag      20.915138       1.124691       1.625898       0.214514     280.302720 0.61573568E+04  0.25662592E+06                                33.831848                           26.275071       0.667737       1.850301                    0.999418      94.816768     270.393056       0.349523       0.420460      -1.161741       0.029100       0.010021       0.029032       0.042309       0.004486       0.042006      -0.016778      -0.124347       0.159086      -0.100771       0.029781       0.070990             42.784653      21.828546      -0.886726      -1.246375      61.556524     -28.316327      44.968890          -0.000003
           17             Ag      10.975066      14.986395      10.448364       0.229128     261.717144 0.60339317E+04  0.25001087E+06                                32.409279                           25.938149       0.785253       1.886213                    0.999492      93.888076     266.260212       0.353540       0.418128      -1.164294      -0.003563      -0.003685       0.060388       0.060605      -0.038829      -0.055636      -0.028140       0.031255      -0.062193      -0.083990       0.016096       0.067894             40.811338      66.118059     -22.684009      -6.685703      34.118690       2.382641      22.197267          -0.000010
           18             Ag       1.662446      14.459642      11.384935       0.214514     280.302638 0.61573608E+04  0.25662612E+06                                33.831843                           26.275079       0.667747       1.850303                    0.999418      94.816777     270.393081       0.349522       0.420460      -1.161741       0.009280       0.034146       0.023194       0.042309       0.074289      -0.009115       0.023174       0.075240       0.076413      -0.100772       0.029781       0.070991             42.784633      68.281291      15.787281     -19.656990      27.185257      -8.425204      32.887352          -0.000003
           19             Ag       5.644842       6.510093       9.906654       0.229115     261.792339 0.60363220E+04  0.25013038E+06                                32.414190                           25.942740       0.785444       1.886261                    0.999493      93.887546     266.254689       0.353526       0.418110      -1.164326       0.052224      -0.030742      -0.000778       0.060605       0.013750      -0.024644       0.015627       0.107929       0.158122      -0.084638       0.016557       0.068081             40.816418      24.407162       1.205527      -9.925536      21.196549      -2.198327      76.845543          -0.000010
           20             Ag       9.762038      10.710491       2.607004       0.214512     280.192460 0.61541029E+04  0.25647205E+06                                33.829035                           26.271889       0.667799       1.850326                    0.999418      94.823715     270.457117       0.349447       0.420580      -1.161587      -0.000282      -0.040574      -0.012184       0.042364       0.004853      -0.051625      -0.037002      -0.031574      -0.209324      -0.100199       0.029398       0.070802             42.782475      57.697900      16.863089     -23.356749      30.953639     -13.656157      39.695885          -0.000003
           21             Ag       4.256185      -9.131995      18.887294       0.229145     261.841501 0.60378300E+04  0.25020987E+06                                32.419183                           25.947059       0.785288       1.886221                    0.999492      93.889391     266.273738       0.353473       0.418145      -1.164296      -0.046368       0.039007       0.000791       0.060599      -0.023235      -0.022562       0.018604      -0.101204       0.158322      -0.084529       0.016083       0.068446             40.821927      20.798920      -0.071498      -1.236573      24.811917      10.090301      76.854945          -0.000010
           22             Ag      14.680659       7.232548       6.990978       0.214493     280.329458 0.61582809E+04  0.25668464E+06                                33.838855                           26.280773       0.667682       1.850290                    0.999418      94.824784     270.462981       0.349396       0.420579      -1.161611      -0.038171      -0.013738       0.012194       0.042361       0.013665       0.018147       0.061582       0.018376      -0.209231      -0.100676       0.029384       0.071292             42.792542      23.333605       4.709540       5.090419      65.339326      26.576059      39.704694          -0.000003
           23             Ag      10.471002      -1.281212      18.345584       0.229150     261.822692 0.60370063E+04  0.25015635E+06                                32.412681                           25.941429       0.785477       1.886276                    0.999492      93.880677     266.200988       0.353605       0.418020      -1.164433      -0.002300      -0.004585      -0.060333       0.060551      -0.039984       0.008353       0.062288       0.024474      -0.061938      -0.084516       0.016559       0.067958             40.814785      51.936583     -27.700547      -4.474989      48.308508       5.509286      22.199266          -0.000010
           24             Ag       5.241952      11.928624      17.409013       0.214517     280.339697 0.61585313E+04  0.25669863E+06                                33.840243                           26.281772       0.667670       1.850288                    0.999418      94.824925     270.468509       0.349379       0.420594      -1.161597       0.029185       0.020145      -0.023195       0.042375       0.034040      -0.024362       0.001536      -0.152311       0.076695      -0.100816       0.029875       0.070941             42.794372      21.834129      -0.635504       1.391747      73.655125      21.343992      32.893862          -0.000003
           25             Ag      -0.779934       1.555523      18.202766       0.229131     261.716765 0.60339196E+04  0.25001024E+06                                32.409249                           25.938122       0.785242       1.886211                    0.999492      93.887995     266.259892       0.353540       0.418128      -1.164294      -0.003563       0.054140       0.027004       0.060606      -0.028768      -0.061446      -0.020770       0.018488      -0.100486      -0.083990       0.016096       0.067894             40.811307      66.118011       5.551801     -22.987822      23.114099      -3.970712      33.201811          -0.000010
           26             Ag     -10.092554       2.629995      18.214859       0.214515     280.302688 0.61573581E+04  0.25662598E+06                                33.831846                           26.275073       0.667738       1.850301                    0.999418      94.816763     270.393030       0.349523       0.420460      -1.161741       0.009280       0.003014       0.041169       0.042309      -0.045037       0.059779       0.044420       0.038439      -0.033989      -0.100771       0.029780       0.070991             42.784647      68.281322     -24.917078       3.843928      38.758248      -1.743687      21.314371          -0.000003
           27             Ag      -6.110158       5.324468      10.591182       0.229116     261.792111 0.60363162E+04  0.25013007E+06                                32.414169                           25.942725       0.785445       1.886262                    0.999493      93.887516     266.254545       0.353526       0.418110      -1.164326       0.052224       0.014697      -0.027012       0.060606      -0.028217      -0.000414       0.065415       0.021692      -0.100588      -0.084638       0.016557       0.068081             40.816390      24.407147      -9.198558      -3.918662      64.837491      22.997240      33.204533          -0.000010
           28             Ag      -1.992962      -3.097414      10.579088       0.214512     280.192628 0.61541080E+04  0.25647231E+06                                33.829045                           26.271899       0.667804       1.850327                    0.999418      94.823757     270.457265       0.349447       0.420580      -1.161587      -0.000283       0.009735      -0.041230       0.042365      -0.047136      -0.021610      -0.070658       0.026717      -0.034440      -0.100200       0.029398       0.070802             42.782481      57.697924     -28.659052       2.925760      49.336833      -3.042839      21.312687          -0.000003
           29             Ag      -7.498815      20.922889       1.534909       0.229146     261.841279 0.60378239E+04  0.25020954E+06                                32.419164                           25.947043       0.785290       1.886222                    0.999492      93.889360     266.273595       0.353473       0.418145      -1.164296      -0.046368      -0.018818       0.034177       0.060599      -0.007921      -0.031403       0.021668      -0.106512       0.142399      -0.084529       0.016083       0.068446             40.821904      20.798907      -1.035168      -0.680202      55.106222      27.580352      46.560583          -0.000010
           30             Ag       2.925659       2.438183       9.759037       0.214494     280.329387 0.61582788E+04  0.25668453E+06                                33.838848                           26.280768       0.667683       1.850290                    0.999418      94.824775     270.462935       0.349396       0.420579      -1.161611      -0.038171       0.017429      -0.005801       0.042361       0.008884       0.020908      -0.010529       0.143278       0.165478      -0.100677       0.029385       0.071293             42.792536      23.333599       2.053724       6.623777      23.097848       2.188465      81.946163          -0.000003
           31             Ag      -1.283998      16.528425       8.063073       0.229152     261.822695 0.60370044E+04  0.25015625E+06                                32.412680                           25.941424       0.785478       1.886276                    0.999493      93.880667     266.200941       0.353605       0.418020      -1.164433      -0.002300      -0.049958      -0.034137       0.060551       0.027226      -0.030451       0.023034       0.092467       0.142038      -0.084517       0.016559       0.067958             40.814790      51.936581       9.974576     -26.226977      23.955233      -8.550783      46.552556          -0.000010
           32             Ag      -6.513048       9.112516      19.034911       0.214518     280.339621 0.61585288E+04  0.25669850E+06                                33.840236                           26.281765       0.667670       1.850288                    0.999418      94.824918     270.468472       0.349379       0.420594      -1.161597       0.029186      -0.030160       0.005849       0.042375      -0.038118       0.017299      -0.015604      -0.122624       0.165758      -0.100816       0.029875       0.070941             42.794362      21.834125       1.523041       0.145497      24.599599      -6.977611      81.949361          -0.000003
           33             Ag       7.056660      -5.458804      11.441563       0.229116     261.792264 0.60363181E+04  0.25013018E+06                                32.414185                           25.942733       0.785443       1.886261                    0.999493      93.887519     266.254600       0.353526       0.418110      -1.164326      -0.003552      -0.050460       0.033376       0.060604       0.067914       0.005996      -0.007041       0.067896       0.047282      -0.084639       0.016555       0.068084             40.816413      66.126977      17.132849      16.301642      27.243877       6.353293      29.078384          -0.000010
           34             Ag      -2.255960      -6.006504      12.366041       0.214512     280.192672 0.61541076E+04  0.25647230E+06                                33.829051                           26.271901       0.667791       1.850324                    0.999418      94.823750     270.457267       0.349447       0.420581      -1.161587       0.009272      -0.037196      -0.018033       0.042364      -0.028925      -0.068730      -0.021091      -0.001077      -0.153114      -0.100204       0.029399       0.070805             42.782491      68.279029       9.129782     -23.501849      24.162835      -6.680878      35.905610          -0.000003
           35             Ag       1.726539      -0.751456      18.511437       0.229129     261.717137 0.60339344E+04  0.25001101E+06                                32.409281                           25.938155       0.785247       1.886212                    0.999492      93.888081     266.260240       0.353540       0.418128      -1.164294       0.052232       0.016041       0.026221       0.060605       0.014872      -0.023960      -0.049469      -0.004862      -0.180437      -0.083990       0.016096       0.067894             40.811337      24.402742       7.992112      -6.005122      61.024003     -25.193734      37.007266          -0.000010
           36             Ag       5.843734       3.469889      11.223881       0.214514     280.302749 0.61573579E+04  0.25662598E+06                                33.831851                           26.275073       0.667737       1.850301                    0.999418      94.816767     270.393054       0.349523       0.420460      -1.161741      -0.000252       0.030776       0.029032       0.042309       0.042567      -0.029820       0.034011       0.091076       0.159086      -0.100771       0.029781       0.070990             42.784658      57.699757      11.795503     -26.281469      25.685338     -10.613764      44.968878          -0.000003
           37             Ag       8.174583      10.374934      17.352385       0.229151     261.822638 0.60370045E+04  0.25015626E+06                                32.412676                           25.941424       0.785477       1.886276                    0.999492      93.880670     266.200953       0.353605       0.418020      -1.164433      -0.046334      -0.020154      -0.033368       0.060551       0.031539       0.009106      -0.002745      -0.137817       0.047018      -0.084517       0.016559       0.067958             40.814781      20.794850       1.107063      -0.556589      72.570942     -17.488883      29.078550          -0.000010
           38             Ag      10.762366       1.412317      16.427907       0.214517     280.339794 0.61585313E+04  0.25669864E+06                                33.840250                           26.281772       0.667670       1.850288                    0.999418      94.824929     270.468531       0.349379       0.420594      -1.161597      -0.038163      -0.003666       0.018048       0.042374      -0.022178      -0.002541       0.072466       0.037019      -0.153066      -0.100817       0.029875       0.070942             42.794388      23.335057      -6.766069      -1.534922      69.132639      24.388469      35.915467          -0.000003
           39             Ag      14.389313       6.918606      10.282511       0.229146     261.841307 0.60378285E+04  0.25020978E+06                                32.419169                           25.947054       0.785289       1.886222                    0.999492      93.889373     266.273651       0.353473       0.418145      -1.164296      -0.002286       0.054592      -0.026204       0.060599       0.013101       0.039101       0.039729      -0.014784      -0.180358      -0.084529       0.016083       0.068446             40.821903      51.944998      17.727589      21.754626      33.504442      14.062352      37.016270          -0.000010
           40             Ag       1.323535      -9.957893      17.570067       0.214494     280.329368 0.61582791E+04  0.25668455E+06                                33.838847                           26.280769       0.667682       1.850290                    0.999418      94.824774     270.462934       0.349396       0.420579      -1.161611       0.029156       0.010065      -0.029036       0.042361       0.004426      -0.041460       0.017383      -0.124651       0.159343      -0.100677       0.029384       0.071293             42.792532      21.833205      -0.886842       1.246894      61.569680      28.319434      44.974711          -0.000003
           41             Ag      14.893345       3.903644       8.747601       0.229150     261.822823 0.60370056E+04  0.25015632E+06                                32.412690                           25.941428       0.785477       1.886276                    0.999492      93.880679     266.201003       0.353605       0.418020      -1.164433      -0.003557      -0.003697      -0.060333       0.060551      -0.038790       0.055941       0.028638       0.031227      -0.061938      -0.084516       0.016559       0.067958             40.814808      66.122387     -22.685201       6.685865      34.122762      -2.382660      22.199275          -0.000010
           42             Ag       5.580712       3.376873       7.811030       0.214517     280.339719 0.61585298E+04  0.25669856E+06                                33.840244                           26.281768       0.667670       1.850288                    0.999418      94.824923     270.468501       0.349379       0.420594      -1.161597       0.009264       0.034231      -0.023195       0.042375       0.074342       0.009569      -0.022457       0.075675       0.076695      -0.100816       0.029875       0.070941             42.794377      68.296810      15.791335      19.659432      27.192462       8.426742      32.893860          -0.000003
           43             Ag       9.563129      -4.572649       9.289311       0.229145     261.841430 0.60378321E+04  0.25020997E+06                                32.419180                           25.947063       0.785288       1.886221                    0.999492      93.889392     266.273743       0.353473       0.418145      -1.164296       0.052232      -0.030714       0.000791       0.060599       0.013733       0.025060      -0.015070       0.107923       0.158322      -0.084529       0.016083       0.068446             40.821914      24.410978       1.205540       9.925435      21.199860       2.197544      76.854906          -0.000010
           44             Ag      -9.829578      -0.372112      16.588961       0.214493     280.329432 0.61582814E+04  0.25668467E+06                                33.838853                           26.280775       0.667682       1.850290                    0.999418      94.824783     270.462978       0.349396       0.420579      -1.161611      -0.000229      -0.040567       0.012194       0.042361       0.004853       0.052011       0.037636      -0.031470      -0.209231      -0.100676       0.029384       0.071292             42.792537      57.712018      16.863993      23.359387      30.960904      13.657884      39.704689          -0.000003
           45             Ag       0.337770       1.950564       0.308671       0.229115     261.792376 0.60363210E+04  0.25013033E+06                                32.414192                           25.942738       0.785444       1.886261                    0.999493      93.887546     266.254694       0.353526       0.418110      -1.164326      -0.046391       0.038990      -0.000778       0.060605      -0.023224       0.022948      -0.018026      -0.101230       0.158122      -0.084638       0.016557       0.068081             40.816423      20.795565      -0.071351       1.235865      24.808156     -10.090671      76.845549          -0.000010
           46             Ag      -4.911015      -3.850138      12.204987       0.214512     280.192550 0.61541004E+04  0.25647192E+06                                33.829040                           26.271884       0.667799       1.850326                    0.999418      94.823713     270.457111       0.349447       0.420580      -1.161587      -0.038159      -0.013790      -0.012184       0.042364       0.013698      -0.017678      -0.061006       0.018457      -0.209324      -0.100199       0.029398       0.070802             42.782489      23.326143       4.710986      -5.089666      65.325430     -26.573010      39.695894          -0.000003
           47             Ag       6.552594       9.801358       0.850381       0.229128     261.717124 0.60339325E+04  0.25001091E+06                                32.409278                           25.938151       0.785252       1.886213                    0.999492      93.888077     266.260217       0.353540       0.418128      -1.164294      -0.002287      -0.004588       0.060388       0.060605      -0.040023      -0.007986      -0.061834       0.024501      -0.062193      -0.083990       0.016096       0.067894             40.811334      51.931738     -27.699555       4.474925      48.304996      -5.509152      22.197267          -0.000010
           48             Ag       9.160138       0.845740       1.786952       0.214514     280.302706 0.61573603E+04  0.25662610E+06                                33.831848                           26.275078       0.667746       1.850303                    0.999418      94.816778     270.393088       0.349522       0.420460      -1.161741       0.029100       0.020132       0.023194       0.042309       0.034135       0.024887      -0.000869      -0.151906       0.076413      -0.100771       0.029781       0.070990             42.784645      21.828549      -0.636038      -1.391111      73.638022     -21.341195      32.887362          -0.000003
           49              H      14.783155      14.024111       1.854330       0.170815       0.954108 0.68913388E+01  0.64163412E+02                                 1.519765                            1.469684      -0.898102       2.470542                    0.999412       3.007875       7.791176       0.559689       1.175372      -0.735608      -0.015195      -0.004411       0.004948       0.016577      -0.000825      -0.004669       0.001674       0.003527      -0.002556      -0.004504      -0.001453       0.005957              1.527355       1.911141      -0.010918      -0.220734       1.300028       0.062128       1.370895           0.000001
           50              H      15.798783      14.705690       0.846542       0.169079       0.876194 0.64090184E+01  0.60195491E+02                                 1.585902                            1.535334      -0.902442       2.472822                    0.998479       3.365684       9.559155       0.472812       1.379258      -0.688038       0.003147       0.008218      -0.014334       0.016819      -0.000949      -0.000400      -0.002264      -0.009828       0.013645      -0.007312       0.001258       0.006054              1.603174       1.329464       0.149930      -0.058428       1.911986      -0.361721       1.568073           0.000001
           51              H      16.337951      13.991974       2.151868       0.157070       1.101140 0.81964119E+01  0.80174021E+02                                 1.703396                            1.624299      -1.066429       2.372966                    0.999001       3.328572       9.011435       0.518748       1.207090      -0.726373       0.007728      -0.005185       0.009129       0.013036      -0.001101       0.001976       0.000108      -0.004333       0.013852      -0.005129       0.000098       0.005031              1.735622       1.890529       0.076381       0.521822       1.438750       0.098914       1.877587           0.000002
           52              H       6.031215      -1.534786      18.264961       0.164804       0.934495 0.66739886E+01  0.63072993E+02                                 1.626970                            1.543283      -1.081933       2.384799                    0.997254       3.392200       9.540587       0.484297       1.338249      -0.695989      -0.013945       0.002635       0.006464       0.015595       0.002731      -0.002236       0.003234       0.002900      -0.001586      -0.005770       0.002370       0.003399              1.669428       2.236422       0.055373      -0.207020       1.374965       0.006247       1.396896           0.000000
           53              H       7.430842      -2.255162      18.441564       0.160262       1.074379 0.81317349E+01  0.79352194E+02                                 1.677972                            1.621868      -1.020107       2.400614                    0.999037       3.265281       8.818019       0.517430       1.213051      -0.725769       0.007405      -0.008689       0.009376       0.014773       0.001361       0.005112      -0.002597      -0.009248       0.001968      -0.008473       0.002628       0.005845              1.691696       1.639838      -0.351409       0.073787       1.986515      -0.171198       1.448736           0.000001
           54              H       7.117370      -1.455001      17.113203       0.160677       0.917801 0.66064975E+01  0.61899775E+02                                 1.575653                            1.511345      -0.812236       2.503736                    0.999698       3.254012       8.933676       0.504198       1.296544      -0.705792       0.003548       0.004514      -0.013491       0.014662       0.003468       0.000275      -0.000973      -0.000330       0.013541      -0.005802       0.001139       0.004663              1.593678       1.367575      -0.028101      -0.198169       1.314333       0.051879       2.099125           0.000000
           55              H       3.982729       3.275121      18.222730       0.162269       1.008481 0.75083584E+01  0.73487436E+02                                 1.749047                            1.666692      -1.125999       2.358016                    0.996941       3.585995      10.452352       0.451067       1.387385      -0.685910      -0.016004      -0.005095      -0.007018       0.018203       0.002970       0.005592      -0.002899       0.006565      -0.008519      -0.008286       0.000424       0.007862              1.790442       2.087852      -0.132031       0.430864       1.528742      -0.155426       1.754732           0.000001
           56              H       5.540656       2.991402      18.153624       0.164822       0.858307 0.62199002E+01  0.58027965E+02                                 1.567603                            1.514599      -0.914184       2.462393                    0.998626       3.386679       9.610596       0.474689       1.383067      -0.687036       0.012089      -0.006526      -0.006655       0.015266       0.000035      -0.003871      -0.000508       0.001376       0.002590      -0.003369      -0.001102       0.004471              1.591560       1.837080       0.012095      -0.333149       1.340063      -0.054088       1.597538           0.000001
           57              H      12.778527      14.912930       0.161246       0.165226       0.921420 0.67366480E+01  0.63323464E+02                                 1.574387                            1.523163      -0.768410       2.528738                    0.999875       3.199770       8.751759       0.504551       1.291457      -0.707650       0.001585       0.005971       0.013664       0.014995       0.002558       0.000535       0.004359      -0.006049       0.017384      -0.006954      -0.001412       0.008365              1.593716       1.362951       0.139241       0.112351       1.869736       0.324276       1.548462           0.000001
           58              H      12.433701       9.032445       1.677727       0.160116       0.978266 0.71297860E+01  0.68512057E+02                                 1.681190                            1.597827      -1.033039       2.399002                    0.998289       3.442697       9.767962       0.474680       1.342810      -0.695302      -0.011871      -0.005697      -0.007266       0.015039       0.002295       0.006083       0.000352      -0.002218      -0.014132      -0.008576       0.002031       0.006545              1.719135       1.702610       0.478126       0.124309       2.023700       0.137419       1.431095           0.000001
           59              H      12.968174       9.824873       2.938902       0.166643       1.014715 0.74197431E+01  0.70710098E+02                                 1.615283                            1.548166      -0.915238       2.457500                    0.999437       3.138363       8.354476       0.530562       1.211371      -0.726580      -0.000371       0.009894       0.012260       0.015759      -0.000489       0.001877       0.005259      -0.008453       0.005408      -0.006087      -0.001848       0.007935              1.634990       1.306757       0.012147      -0.033088       1.355492      -0.076911       2.242722           0.000000
           60              H      13.930507       9.546685       1.712280       0.170453       0.981557 0.71458954E+01  0.67445837E+02                                 1.579477                            1.520863      -0.924080       2.461512                    0.999113       3.073186       8.134768       0.534629       1.213822      -0.726399       0.016324       0.002603      -0.007584       0.018187      -0.004014      -0.002889      -0.000761       0.004334      -0.008572      -0.005323      -0.001161       0.006484              1.589490       2.001094      -0.117886      -0.240277       1.367806      -0.020514       1.399570          -0.000001
           61              H      -7.378903      13.071051       7.743652       0.170836       0.953521 0.68860029E+01  0.64101207E+02                                 1.519077                            1.469056      -0.898060       2.470566                    0.999412       3.007508       7.789421       0.559843       1.175278      -0.735624       0.000900      -0.015792      -0.004944       0.016572      -0.001754      -0.003129       0.003867      -0.001715      -0.002546      -0.004512      -0.001464       0.005975              1.526653       1.374189      -0.200381      -0.132036       1.835448       0.187255       1.370322           0.000001
           62              H      -7.074829      14.255805       8.751440       0.169086       0.876174 0.64088948E+01  0.60194415E+02                                 1.585919                            1.535353      -0.902398       2.472839                    0.998479       3.365697       9.559393       0.472790       1.379319      -0.688026       0.006700       0.005707       0.014332       0.016819       0.002352       0.002023       0.001157       0.008828       0.013656      -0.007313       0.001231       0.006082              1.603194       1.753082       0.299684       0.321555       1.488432       0.175636       1.568069           0.000001
           63              H      -7.927466      14.526212       7.446115       0.157058       1.100977 0.81948888E+01  0.80154923E+02                                 1.703174                            1.624106      -1.066328       2.373013                    0.999001       3.328429       9.010637       0.518803       1.207027      -0.726386      -0.007465       0.005563      -0.009138       0.013045       0.000502       0.000575      -0.001871       0.004763       0.013838      -0.005120       0.000100       0.005020              1.735388       1.440779      -0.082540       0.080671       1.888023      -0.524825       1.877362           0.000002
           64              H      12.215908      10.715997      10.528987       0.164791       0.934526 0.66742442E+01  0.63075619E+02                                 1.626965                            1.543279      -1.081993       2.384765                    0.997252       3.392206       9.540425       0.484316       1.338191      -0.696001       0.007131      -0.012276      -0.006466       0.015600       0.001211      -0.003777       0.001055      -0.005686      -0.001585      -0.005757       0.002350       0.003407              1.669423       1.435871      -0.227669      -0.074893       2.175492       0.193100       1.396907           0.000000
           65              H      11.070190      11.795453      10.352384       0.160261       1.074797 0.81357645E+01  0.79401893E+02                                 1.678508                            1.622359      -1.020072       2.400636                    0.999037       3.265433       8.819203       0.517305       1.213184      -0.725744      -0.010659       0.004085      -0.009378       0.014774       0.003969       0.004158      -0.003934       0.005475       0.001945      -0.008463       0.002611       0.005851              1.692247       2.169678      -0.164443       0.186066       1.457908      -0.012483       1.449155           0.000001
           66              H      11.929098      11.766651      11.680745       0.160699       0.917761 0.66060116E+01  0.61893410E+02                                 1.575536                            1.511231      -0.812143       2.503773                    0.999697       3.253823       8.932709       0.504252       1.296443      -0.705813       0.003076       0.004809       0.013490       0.014649       0.002812       0.001025       0.000107      -0.004099       0.013543      -0.005810       0.001133       0.004677              1.593563       1.337808      -0.038577      -0.114925       1.343897       0.169545       2.098984           0.000000
           67              H      -6.076440      10.387948      10.571218       0.162287       1.008488 0.75084533E+01  0.73488662E+02                                 1.749056                            1.666702      -1.126039       2.357994                    0.996939       3.586019      10.452473       0.451065       1.387384      -0.685910       0.000517      -0.016795       0.007008       0.018206       0.000237       0.004623      -0.004268      -0.008848      -0.008486      -0.008293       0.000453       0.007840              1.790452       1.673875      -0.278405       0.290164       1.942744      -0.354404       1.754737           0.000001
           68              H      -6.863236      11.762208      10.640323       0.164832       0.858251 0.62193907E+01  0.58021953E+02                                 1.567532                            1.514536      -0.914170       2.462408                    0.998628       3.386519       9.610000       0.474700       1.383065      -0.687037      -0.010197       0.009228       0.006646       0.015274      -0.000403      -0.000789       0.003845      -0.001111       0.002594      -0.003392      -0.001098       0.004491              1.591485       1.387628      -0.146776      -0.060040       1.789375       0.332093       1.597454           0.000001
           69              H      -5.872690      11.477370       9.436736       0.165230       0.921393 0.67363791E+01  0.63319984E+02                                 1.574322                            1.523106      -0.768561       2.528662                    0.999874       3.199674       8.751286       0.504576       1.291412      -0.707660       0.005104       0.003484      -0.013665       0.014997       0.003889      -0.003915      -0.001932       0.001496       0.017369      -0.006952      -0.001387       0.008338              1.593646       1.725827       0.267530      -0.268251       1.506710      -0.213991       1.548400           0.000001
           70              H      12.208048       9.192096       7.920255       0.160110       0.978403 0.71307072E+01  0.68523258E+02                                 1.681382                            1.597951      -1.033120       2.398962                    0.998287       3.442828       9.768564       0.474652       1.342844      -0.695296      -0.001415      -0.013089       0.007257       0.015033       0.002489       0.001712      -0.005824      -0.001157      -0.014120      -0.008560       0.002037       0.006523              1.719361       1.687534       0.472912      -0.088133       2.039406      -0.163089       1.431143           0.000001
           71              H      12.776984       9.960117       6.659080       0.166606       1.015291 0.74247497E+01  0.70769954E+02                                 1.615976                            1.548751      -0.915000       2.457588                    0.999438       3.138762       8.356336       0.530428       1.211470      -0.726563       0.009445       0.002945      -0.012290       0.015778       0.002279      -0.004316      -0.003494       0.007193       0.005380      -0.006066      -0.001843       0.007909              1.635721       1.342889       0.024747       0.061430       1.320264       0.057062       2.244010           0.000000
           72              H      12.193948      10.774710       7.885702       0.170446       0.985871 0.71848154E+01  0.67900727E+02                                 1.584134                            1.525092      -0.924128       2.461482                    0.999115       3.074187       8.140867       0.533875       1.213969      -0.726426      -0.002980       0.016248       0.007596       0.018182      -0.004463      -0.000246       0.003019       0.001688      -0.008555      -0.005351      -0.001124       0.006475              1.594244       1.516732      -0.292179      -0.060997       1.862680       0.234494       1.403320          -0.000001
           73              H      -2.187867      10.318155      13.571547       0.170825       0.953508 0.68858062E+01  0.64098176E+02                                 1.518985                            1.468973      -0.898050       2.470569                    0.999412       3.007428       7.788846       0.559901       1.175180      -0.735648       0.011181       0.007251      -0.009858       0.016576       0.000410      -0.004706       0.001634       0.002558       0.005413      -0.004514      -0.001455       0.005969              1.526558       1.483332       0.083259      -0.340357       1.379599      -0.107386       1.716742           0.000001
           74              H      -3.670562       9.966836      14.007296       0.169077       0.876200 0.64090723E+01  0.60195710E+02                                 1.585858                            1.535301      -0.902354       2.472856                    0.998480       3.365634       9.558776       0.472838       1.379186      -0.688052      -0.016625       0.001310      -0.002178       0.016818      -0.002159       0.003666       0.003486       0.005970      -0.008994      -0.007316       0.001258       0.006058              1.603126       1.975239       0.246907       0.261240       1.451871       0.090380       1.382270           0.000001
           75              H      -2.448039       9.434873      14.859597       0.157062       1.100610 0.81914487E+01  0.80112121E+02                                 1.702693                            1.623679      -1.066342       2.373018                    0.999002       3.328194       9.009213       0.518917       1.206899      -0.726412       0.007329      -0.005471       0.009307       0.013049      -0.003806       0.002668       0.001083       0.000138      -0.005925      -0.005129       0.000120       0.005009              1.734884       1.444818      -0.229140       0.163506       2.092610      -0.407396       1.667224           0.000002
           76              H       5.789806      -6.823495      15.408601       0.164804       0.934535 0.66741867E+01  0.63073718E+02                                 1.626835                            1.543160      -1.082049       2.384737                    0.997253       3.392048       9.539275       0.484397       1.337996      -0.696040       0.008687       0.001085      -0.012906       0.015595       0.000921      -0.004321       0.000280      -0.003485      -0.005417      -0.005751       0.002356       0.003395              1.669285       1.610446       0.187741      -0.386031       1.500484      -0.246938       1.896926           0.000000
           77              H       5.807056      -7.104981      16.967313       0.160272       1.074679 0.81347059E+01  0.79389611E+02                                 1.678428                            1.622284      -1.020121       2.400608                    0.999037       3.265453       8.819378       0.517298       1.213231      -0.725732       0.009278      -0.003112       0.011057       0.014765       0.000611       0.006897      -0.000066      -0.002169      -0.009399      -0.008472       0.002606       0.005866              1.692165       1.571081       0.075293       0.292012       1.418065       0.137312       2.087349           0.000001
           78              H       4.449742      -6.723742      16.249384       0.160691       0.917772 0.66061587E+01  0.61895382E+02                                 1.575573                            1.511267      -0.812167       2.503761                    0.999697       3.253907       8.933100       0.504234       1.296476      -0.705806      -0.014314       0.003130       0.000275       0.014655      -0.001397       0.000067      -0.001254       0.002379      -0.016703      -0.005784       0.001130       0.004653              1.593599       1.902489      -0.350050      -0.165628       1.502069       0.097855       1.376239           0.000000
           79              H      -3.665869      13.125387      10.958976       0.162245       1.008529 0.75087562E+01  0.73491757E+02                                 1.749049                            1.666692      -1.125710       2.358119                    0.996940       3.586020      10.452201       0.451088       1.387312      -0.685924       0.002001       0.015000      -0.010133       0.018212       0.002543       0.002748      -0.006924      -0.003583      -0.000789      -0.008291       0.000449       0.007842              1.790443       1.585149      -0.117979       0.233760       1.760207      -0.434183       2.025975           0.000001
           80              H      -4.107849      12.620028      12.394835       0.164844       0.858253 0.62193483E+01  0.58021148E+02                                 1.567497                            1.514499      -0.914060       2.462462                    0.998629       3.386456       9.609619       0.474723       1.383008      -0.687048      -0.006369       0.002497       0.013650       0.015268       0.000195      -0.002708       0.001125       0.005521      -0.000632      -0.003390      -0.001075       0.004464              1.591449       1.793575       0.040926      -0.334172       1.320872      -0.055564       1.659901           0.000001
           81              H      -3.321058      11.648063      11.421599       0.165225       0.921436 0.67367219E+01  0.63323787E+02                                 1.574351                            1.523127      -0.768630       2.528627                    0.999874       3.199684       8.751252       0.504583       1.291383      -0.707666       0.007811      -0.012615      -0.002154       0.014993      -0.003756      -0.000535       0.002843      -0.005505      -0.018887      -0.006939      -0.001395       0.008334              1.593680       1.332190       0.023820       0.033166       2.048279       0.212293       1.400571           0.000001
           82              H       8.640778      -7.310035      14.535185       0.160117       0.978343 0.71305388E+01  0.68521840E+02                                 1.681349                            1.597968      -1.033072       2.398997                    0.998288       3.442937       9.769170       0.474629       1.342904      -0.695282       0.000713       0.013581      -0.006402       0.015031       0.003276       0.004060      -0.002504      -0.010341      -0.000484      -0.008582       0.002057       0.006526              1.719302       1.569928       0.380167       0.013449       2.228997      -0.019372       1.358981           0.000001
           83              H       1.282227      13.347076      14.514069       0.166616       1.014494 0.74175739E+01  0.70682937E+02                                 1.614902                            1.547820      -0.914894       2.457636                    0.999438       3.138146       8.353005       0.530692       1.211185      -0.726622       0.005491      -0.013522      -0.006014       0.015785      -0.002598       0.001170       0.004266      -0.009554      -0.005469      -0.006082      -0.001846       0.007928              1.634597       2.022058      -0.393053       0.025069       1.570454       0.005434       1.311278           0.000000
           84              H       7.927643      -8.378402      15.460430       0.170457       0.982210 0.71518361E+01  0.67515516E+02                                 1.580206                            1.521529      -0.923998       2.461549                    0.999115       3.073380       8.135938       0.534498       1.213875      -0.726395      -0.012860      -0.005050       0.011823       0.018184       0.000669      -0.001971       0.000542       0.004407       0.017824      -0.005338      -0.001150       0.006488              1.590233       1.569596       0.084042      -0.300388       1.298970      -0.105328       1.902132          -0.000001
           85              H       2.620710       6.917987      15.222400       0.170831       0.953192 0.68829473E+01  0.64065259E+02                                 1.518645                            1.468657      -0.898131       2.470530                    0.999411       3.007390       7.788502       0.559964       1.175162      -0.735647       0.003115       0.012961       0.009857       0.016578      -0.000488      -0.003101       0.003907      -0.002504       0.005414      -0.004513      -0.001466       0.005979              1.526217       1.338510       0.032160      -0.012176       1.523806       0.356572       1.716334           0.000001
           86              H       2.783704       5.402973      14.786652       0.169082       0.876159 0.64087618E+01  0.60192558E+02                                 1.585863                            1.535307      -0.902503       2.472801                    0.998478       3.365665       9.559101       0.472813       1.379265      -0.688036       0.006783      -0.015242       0.002171       0.016824      -0.003556      -0.002046      -0.004595      -0.001932      -0.008993      -0.007287       0.001235       0.006051              1.603134       1.354842       0.027554       0.001876       2.072265      -0.276452       1.382296           0.000001
           87              H       1.874649       6.378246      13.934351       0.157055       1.101016 0.81953122E+01  0.80160054E+02                                 1.703215                            1.624151      -1.066212       2.373072                    0.999002       3.328419       9.010649       0.518794       1.207032      -0.726386      -0.007597       0.005084      -0.009311       0.013049      -0.003004      -0.000117      -0.002853       0.004688      -0.005925      -0.005104       0.000092       0.005013              1.735425       2.165424       0.025379       0.438777       1.373149      -0.018365       1.667704           0.000002
           88              H       7.310166       8.725564      13.385346       0.164789       0.934634 0.66749559E+01  0.63081536E+02                                 1.626801                            1.543129      -1.082150       2.384699                    0.997251       3.392088       9.538802       0.484468       1.337789      -0.696081      -0.001871       0.008562       0.012900       0.015595       0.001810      -0.001692       0.004001       0.001563      -0.005414      -0.005764       0.002352       0.003412              1.669251       1.394682       0.111482       0.104147       1.716196       0.446244       1.896874           0.000000
           89              H       7.039007       8.647970      11.826634       0.160269       1.074697 0.81348301E+01  0.79390595E+02                                 1.678391                            1.622251      -1.020066       2.400636                    0.999038       3.265472       8.819224       0.517329       1.213163      -0.725747      -0.006027       0.007712      -0.011063       0.014772       0.001155       0.002377      -0.006454       0.000926      -0.009419      -0.008457       0.002616       0.005841              1.692127       1.387722       0.010484      -0.032121       1.601358      -0.321057       2.087301           0.000001
           90              H       7.850886       7.495373      12.544563       0.160714       0.917712 0.66055957E+01  0.61888329E+02                                 1.575457                            1.511167      -0.812189       2.503761                    0.999697       3.253674       8.932115       0.504272       1.296415      -0.705819       0.007704      -0.012452      -0.000282       0.014645      -0.001832       0.001225       0.000378      -0.000100      -0.016707      -0.005795       0.001143       0.004652              1.593474       1.766423      -0.398023      -0.147441       1.637844       0.123515       1.376155           0.000000
           91              H       5.760094       6.460295      17.834971       0.162216       1.008606 0.75093905E+01  0.73498930E+02                                 1.749077                            1.666714      -1.125675       2.358112                    0.996941       3.586112      10.452265       0.451109       1.387230      -0.685940       0.013488       0.006902       0.010127       0.018224       0.003097       0.007475      -0.000252      -0.000414      -0.000772      -0.008305       0.000427       0.007878              1.790475       1.814942      -0.036736       0.487299       1.530462      -0.075659       2.026022           0.000001
           92              H       5.430942       5.875113      16.399113       0.164822       0.858350 0.62202038E+01  0.58031056E+02                                 1.567603                            1.514592      -0.914047       2.462449                    0.998628       3.386668       9.610343       0.474714       1.382987      -0.687051       0.004476      -0.005188      -0.013637       0.015261      -0.001580      -0.001947       0.002211      -0.004540      -0.000625      -0.003375      -0.001110       0.004484              1.591563       1.347740      -0.116732      -0.059007       1.766928       0.333632       1.660020           0.000001
           93              H       4.252316       6.292941      17.372348       0.165201       0.921516 0.67374546E+01  0.63332500E+02                                 1.574445                            1.523211      -0.768407       2.528718                    0.999875       3.199906       8.752032       0.504568       1.291385      -0.707665      -0.014508       0.003159       0.002159       0.015004      -0.001191      -0.002846      -0.000420       0.009019      -0.018889      -0.006929      -0.001409       0.008338              1.593778       1.953872       0.243601      -0.189124       1.426810      -0.102046       1.400653           0.000001
           94              H       5.901149      11.251328      14.258763       0.160108       0.978265 0.71297725E+01  0.68511486E+02                                 1.681144                            1.597792      -1.033151       2.398940                    0.998287       3.442647       9.767598       0.474704       1.342752      -0.695313       0.012576       0.005198       0.006408       0.015041       0.005797       0.003738      -0.002966       0.003932      -0.000492      -0.008577       0.002033       0.006544              1.719087       1.916570       0.502697       0.022708       1.881849      -0.006261       1.358841           0.000001
           95              H       4.319710      11.199239      14.279878       0.166618       1.014259 0.74154671E+01  0.70657872E+02                                 1.614637                            1.547587      -0.914903       2.457656                    0.999439       3.137991       8.352308       0.530739       1.211164      -0.726625      -0.014571       0.000673       0.006009       0.015775       0.000979      -0.003606      -0.002505       0.010693      -0.005453      -0.006060      -0.001844       0.007904              1.634320       1.867342      -0.447492       0.003257       1.724525      -0.025465       1.311093           0.000000
           96              H       5.131578      10.222841      13.333517       0.170461       0.981542 0.71457564E+01  0.67443915E+02                                 1.579422                            1.520815      -0.924083       2.461505                    0.999115       3.073203       8.134665       0.534658       1.213768      -0.726410      -0.000477      -0.013809      -0.011821       0.018184      -0.000869      -0.001148       0.001692      -0.004267       0.017828      -0.005336      -0.001155       0.006491              1.589433       1.275680      -0.019661      -0.000818       1.591551       0.318063       1.901067          -0.000001
           97              H      -0.890182       5.676635       6.123513       0.170825       0.953508 0.68858049E+01  0.64098156E+02                                 1.518985                            1.468973      -0.898050       2.470569                    0.999412       3.007428       7.788844       0.559901       1.175179      -0.735648      -0.015194       0.006487       0.001350       0.016576      -0.003638       0.003063      -0.001036       0.004615       0.000690      -0.004514      -0.001455       0.005969              1.526557       1.909985      -0.185545       0.119703       1.298803      -0.061699       1.370883           0.000001
           98              H       0.125444       4.463075       6.037131       0.169077       0.876200 0.64090760E+01  0.60195751E+02                                 1.585858                            1.535301      -0.902354       2.472856                    0.998480       3.365634       9.558775       0.472839       1.379186      -0.688052       0.003145      -0.016521       0.000045       0.016818       0.000128       0.001039       0.000328      -0.013221       0.003465      -0.007316       0.001258       0.006058              1.603127       1.329439      -0.125531      -0.100621       1.967199       0.329766       1.512741           0.000001
           99              H       0.664613       5.950377       6.002578       0.157062       1.100610 0.81914435E+01  0.80112060E+02                                 1.702693                            1.623679      -1.066341       2.373019                    0.999002       3.328194       9.009213       0.518917       1.206899      -0.726412       0.007735       0.010508      -0.000084       0.013049       0.002257      -0.000017      -0.002087      -0.007822       0.003401      -0.005129       0.000120       0.005009              1.734884       1.889640       0.413435      -0.326821       1.681555      -0.239316       1.633456           0.000002
          100              H      -1.805470       5.502686      11.392805       0.164804       0.934535 0.66741829E+01  0.63073677E+02                                 1.626835                            1.543160      -1.082048       2.384737                    0.997253       3.392048       9.539276       0.484397       1.337996      -0.696040      -0.013945       0.004283      -0.005513       0.015595      -0.003298      -0.001231      -0.001881       0.005208       0.005325      -0.005751       0.002357       0.003395              1.669285       2.236219      -0.206942       0.055574       1.385898      -0.012620       1.385738           0.000000
          101              H      -0.405836       6.015822      11.928373       0.160273       1.074682 0.81347277E+01  0.79389870E+02                                 1.678430                            1.622286      -1.020121       2.400609                    0.999037       3.265453       8.819378       0.517298       1.213230      -0.725732       0.007403       0.012458       0.002833       0.014765       0.003744      -0.003719       0.002904      -0.008766       0.003443      -0.008471       0.002606       0.005865              1.692167       1.640272       0.239709       0.267562       1.731931       0.318618       1.704297           0.000001
          102              H      -0.719309       4.465347      11.899579       0.160691       0.917773 0.66061610E+01  0.61895411E+02                                 1.575574                            1.511267      -0.812167       2.503761                    0.999697       3.253907       8.933101       0.504234       1.296476      -0.705806       0.003521      -0.013938       0.002848       0.014655      -0.001506      -0.003123      -0.002352      -0.006135      -0.003846      -0.005784       0.001130       0.004653              1.593600       1.367493      -0.157564       0.123416       1.857950      -0.365747       1.555358           0.000000
          103              H      -3.854012       3.061120       7.248396       0.162246       1.008529 0.75087572E+01  0.73491767E+02                                 1.749048                            1.666692      -1.125710       2.358119                    0.996940       3.586020      10.452200       0.451088       1.387311      -0.685924      -0.016012      -0.003538       0.007924       0.018212       0.003357      -0.005349       0.001903       0.004782      -0.013858      -0.008291       0.000449       0.007842              1.790443       2.087851       0.439161      -0.101087       1.832842      -0.020143       1.450637           0.000001
          104              H      -2.296081       3.143135       7.528657       0.164844       0.858252 0.62193410E+01  0.58021065E+02                                 1.567496                            1.514499      -0.914060       2.462462                    0.998629       3.386456       9.609619       0.474723       1.383008      -0.687048       0.012092      -0.002481       0.008987       0.015268      -0.003365       0.001923      -0.000577      -0.000556      -0.003208      -0.003390      -0.001075       0.004464              1.591449       1.836949      -0.294531       0.156093       1.579891      -0.084439       1.357507           0.000001
          105              H      -2.894809       3.765972       6.200297       0.165225       0.921436 0.67367155E+01  0.63323717E+02                                 1.574351                            1.523127      -0.768630       2.528627                    0.999874       3.199683       8.751251       0.504583       1.291384      -0.707666       0.001584       0.008845      -0.012002       0.014993      -0.000818      -0.002465      -0.004605      -0.006526       0.015941      -0.006939      -0.001395       0.008334              1.593680       1.362914       0.027675      -0.176747       1.347919      -0.023020       2.070207           0.000001
          106              H      -3.239576       8.019567      10.534746       0.160117       0.978342 0.71305328E+01  0.68521775E+02                                 1.681349                            1.597968      -1.033073       2.398996                    0.998288       3.442937       9.769172       0.474629       1.342905      -0.695282      -0.011867      -0.003440       0.008561       0.015031       0.004116      -0.005012       0.003390       0.004211       0.005190      -0.008582       0.002057       0.006526              1.719302       1.702813      -0.131451      -0.476297       1.460368       0.187945       1.994724           0.000001
          107              H      -2.705122       8.715550       9.217902       0.166616       1.014495 0.74175778E+01  0.70682983E+02                                 1.614903                            1.547821      -0.914894       2.457636                    0.999438       3.138146       8.353005       0.530692       1.211185      -0.726622      -0.000367       0.005694      -0.014717       0.015785       0.001869      -0.000500      -0.001943      -0.002731       0.022515      -0.006082      -0.001846       0.007928              1.634597       1.306494      -0.034753       0.006041       2.086927      -0.345613       1.510369           0.000000
          108              H      -1.742777       7.792367      10.072123       0.170457       0.982210 0.71518394E+01  0.67515552E+02                                 1.580206                            1.521529      -0.923997       2.461549                    0.999115       3.073380       8.135937       0.534498       1.213875      -0.726396       0.016320      -0.007870       0.001538       0.018184      -0.000500       0.004929       0.001312       0.005257      -0.005777      -0.005338      -0.001150       0.006488              1.590233       2.002154      -0.149234       0.222386       1.410004      -0.003479       1.358540          -0.000001
          109              H       0.457732      11.253447       4.004278       0.170831       0.953194 0.68829623E+01  0.64065429E+02                                 1.518647                            1.468658      -0.898122       2.470533                    0.999412       3.007393       7.788510       0.559965       1.175161      -0.735647       0.000901       0.003622       0.016153       0.016579      -0.001833       0.003094      -0.000999       0.003234       0.012290      -0.004513      -0.001466       0.005979              1.526218       1.373820      -0.014141       0.239440       1.324098       0.107737       1.880735           0.000001
          110              H       0.761785      11.533826       2.474360       0.169083       0.876159 0.64087565E+01  0.60192501E+02                                 1.585863                            1.535307      -0.902503       2.472801                    0.998478       3.365664       9.559100       0.472813       1.379266      -0.688036       0.006697       0.009562      -0.012114       0.016824       0.000575      -0.003029      -0.005422       0.001404      -0.008641      -0.007286       0.001235       0.006051              1.603134       1.753016       0.128622      -0.420268       1.396020      -0.122280       1.660366           0.000001
          111              H      -0.090846      10.268182       2.892832       0.157055       1.101016 0.81953117E+01  0.80160049E+02                                 1.703215                            1.624151      -1.066212       2.373072                    0.999002       3.328420       9.010652       0.518794       1.207032      -0.726386      -0.007467      -0.010698      -0.000253       0.013049       0.000247      -0.000711      -0.003073      -0.003846      -0.011944      -0.005104       0.000092       0.005013              1.735425       1.440824       0.111123       0.031139       2.334572       0.267014       1.430881           0.000002
          112              H      -3.457449      14.843152       4.651182       0.164789       0.934634 0.66749561E+01  0.63081541E+02                                 1.626802                            1.543130      -1.082150       2.384699                    0.997251       3.392088       9.538803       0.484467       1.337789      -0.696081       0.007120       0.000532       0.013865       0.015595      -0.003877       0.000860       0.001069      -0.002055       0.009314      -0.005764       0.002352       0.003412              1.669251       1.435755       0.048976       0.234591       1.424179       0.240574       2.147819           0.000000
          113              H      -4.603178      14.150473       3.804640       0.160270       1.074697 0.81348262E+01  0.79390553E+02                                 1.678391                            1.622251      -1.020066       2.400636                    0.999038       3.265471       8.819223       0.517329       1.213163      -0.725747      -0.010660      -0.010161       0.001148       0.014772       0.001616      -0.005506       0.000375      -0.000711      -0.016632      -0.008457       0.002616       0.005841              1.692127       2.169513       0.243343       0.049358       1.462068       0.010046       1.444799           0.000001
          114              H      -3.744279      15.315262       3.165415       0.160714       0.917712 0.66055932E+01  0.61888302E+02                                 1.575457                            1.511167      -0.812191       2.503760                    0.999697       3.253674       8.932116       0.504272       1.296415      -0.705819       0.003072       0.009257      -0.010925       0.014645      -0.000515      -0.002928      -0.002068      -0.007564       0.003184      -0.005795       0.001143       0.004652              1.593474       1.337761      -0.080232       0.090866       1.763271      -0.411675       1.679390           0.000000
          115              H       1.760206      15.043752       4.914167       0.162216       1.008607 0.75093947E+01  0.73498976E+02                                 1.749077                            1.666714      -1.125675       2.358113                    0.996941       3.586112      10.452263       0.451109       1.387230      -0.685940       0.000519       0.014490       0.011041       0.018224       0.003889      -0.002500       0.005924      -0.006045      -0.000093      -0.008305       0.000427       0.007878              1.790475       1.673894       0.390516       0.096032       2.108707       0.258632       1.588826           0.000001
          116              H       0.973394      14.416457       3.689464       0.164822       0.858351 0.62202078E+01  0.58031100E+02                                 1.567603                            1.514593      -0.914047       2.462449                    0.998628       3.386668       9.610343       0.474714       1.382987      -0.687051      -0.010180       0.001148      -0.011311       0.015261      -0.000481       0.000769      -0.002213       0.001662       0.010931      -0.003375      -0.001110       0.004484              1.591563       1.387687       0.021386       0.157168       1.357869      -0.082952       2.029133           0.000001
          117              H       1.963951      13.516547       4.537926       0.165201       0.921516 0.67374547E+01  0.63332496E+02                                 1.574445                            1.523211      -0.768406       2.528718                    0.999875       3.199906       8.752030       0.504568       1.291384      -0.707665       0.005110      -0.013582       0.003815       0.015004      -0.005337      -0.001395      -0.003096      -0.007261      -0.008877      -0.006929      -0.001409       0.008338              1.593778       1.725987      -0.366153      -0.097587       1.723449       0.088965       1.331897           0.000001
          118              H      -3.465274      13.345899       7.275271       0.160108       0.978265 0.71297765E+01  0.68511537E+02                                 1.681145                            1.597792      -1.033151       2.398940                    0.998287       3.442647       9.767600       0.474703       1.342753      -0.695313      -0.001410       0.012840       0.007705       0.015041       0.000240      -0.002993       0.006249      -0.000483      -0.012067      -0.008577       0.002033       0.006544              1.719087       1.687468      -0.312677      -0.365367       1.724114       0.344627       1.745680           0.000001
          119              H      -2.896338      11.869678       7.240718       0.166618       1.014260 0.74154717E+01  0.70657927E+02                                 1.614638                            1.547588      -0.914903       2.457656                    0.999439       3.137991       8.352309       0.530739       1.211164      -0.726625       0.009446      -0.012115       0.003588       0.015775      -0.004871       0.000207      -0.000940      -0.000560      -0.017856      -0.006060      -0.001844       0.007904              1.634321       1.341969       0.040818      -0.052150       1.961875      -0.427760       1.599118           0.000000
          120              H      -3.479392      12.524655       5.921955       0.170461       0.981541 0.71457484E+01  0.67443826E+02                                 1.579421                            1.520815      -0.924082       2.461505                    0.999115       3.073202       8.134664       0.534657       1.213769      -0.726410      -0.002984      -0.001561      -0.017870       0.018184       0.002043       0.004008       0.000009       0.006839       0.006967      -0.005336      -0.001155       0.006491              1.589433       1.512226       0.092753       0.282111       1.311698       0.081247       1.944374          -0.000001
          121              H       5.648761      17.676996       3.474470       0.170815       0.954109 0.68913450E+01  0.64163482E+02                                 1.519765                            1.469684      -0.898102       2.470542                    0.999412       3.007875       7.791176       0.559689       1.175372      -0.735608       0.011184      -0.012162      -0.001346       0.016577      -0.004274       0.002004      -0.002525       0.000977       0.000702      -0.004504      -0.001453       0.005957              1.527355       1.484069      -0.336695       0.098159       1.726448      -0.092385       1.371549           0.000001
          122              H       4.166066      18.230025       3.560852       0.169079       0.876193 0.64090099E+01  0.60195389E+02                                 1.585901                            1.535333      -0.902442       2.472822                    0.998479       3.365682       9.559147       0.472812       1.379258      -0.688038      -0.016626      -0.002540      -0.000050       0.016820       0.004254       0.000052      -0.001065       0.010122       0.003469      -0.007312       0.001258       0.006054              1.603173       1.975354       0.102791      -0.344466       1.321412      -0.015052       1.512754           0.000001
          123              H       5.388590      19.234121       3.595404       0.157070       1.101140 0.81964054E+01  0.80173936E+02                                 1.703395                            1.624298      -1.066430       2.372966                    0.999001       3.328572       9.011432       0.518749       1.207089      -0.726373       0.007322       0.010785       0.000074       0.013036       0.004214       0.001982       0.000737       0.003230       0.003423      -0.005129       0.000098       0.005031              1.735621       1.445324       0.256322       0.116766       2.127422       0.388175       1.634115           0.000002
          124              H      -2.046799       5.673417      17.401142       0.164804       0.934495 0.66739886E+01  0.63072994E+02                                 1.626970                            1.543283      -1.081933       2.384799                    0.997254       3.392200       9.540587       0.484297       1.338249      -0.695989       0.008685      -0.011721       0.005514       0.015595      -0.004205       0.001377       0.001810       0.000100       0.005339      -0.005770       0.002371       0.003399              1.669428       1.610581      -0.428237       0.030415       2.011844      -0.048169       1.385857           0.000000
          125              H      -2.029556       7.164040      16.865575       0.160263       1.074379 0.81317291E+01  0.79352122E+02                                 1.677971                            1.621867      -1.020106       2.400614                    0.999037       3.265280       8.818015       0.517430       1.213050      -0.725769       0.009284       0.011136      -0.002837       0.014773       0.005669      -0.003955       0.002562       0.002109       0.003411      -0.008473       0.002628       0.005845              1.691695       1.570659       0.215145      -0.211106       1.800612      -0.358297       1.703814           0.000001
          126              H      -3.386870       6.351675      16.894369       0.160677       0.917801 0.66064995E+01  0.61899797E+02                                 1.575653                            1.511345      -0.812236       2.503736                    0.999698       3.254012       8.933676       0.504198       1.296544      -0.705792      -0.014326      -0.001302      -0.002836       0.014662       0.000762       0.001191       0.003752       0.006646      -0.003849      -0.005802       0.001139       0.004663              1.593678       1.902551       0.031571       0.385983       1.323029       0.005559       1.555453           0.000000
          127              H       4.170744      14.010816       2.349586       0.162269       1.008482 0.75083733E+01  0.73487617E+02                                 1.749048                            1.666693      -1.126000       2.358015                    0.996941       3.585997      10.452359       0.451067       1.387384      -0.685910       0.002006      -0.016265      -0.007922       0.018203       0.001107      -0.003555       0.004437      -0.007945      -0.013853      -0.008286       0.000424       0.007862              1.790443       1.585149       0.261425      -0.014707       2.335543       0.102017       1.450638           0.000001
          128              H       3.728760      15.506983       2.069325       0.164822       0.858307 0.62198977E+01  0.58027937E+02                                 1.567602                            1.514599      -0.914184       2.462393                    0.998626       3.386679       9.610597       0.474689       1.383067      -0.687036      -0.006387       0.010565      -0.008979       0.015266      -0.002448       0.001205      -0.001595       0.004665      -0.003192      -0.003369      -0.001102       0.004471              1.591560       1.793718      -0.309895       0.131646       1.623373      -0.119022       1.357588           0.000001
          129              H       4.515569      15.150132       3.397686       0.165226       0.921420 0.67366571E+01  0.63323572E+02                                 1.574388                            1.523164      -0.768410       2.528738                    0.999875       3.199771       8.751764       0.504551       1.291458      -0.707650       0.007814       0.004444       0.012003       0.014995       0.001416       0.003541       0.003886       0.006100       0.015957      -0.006954      -0.001412       0.008365              1.593718       1.332219       0.016814      -0.037208       1.378683       0.174329       2.070250           0.000001
          130              H       0.804184       5.160294      18.259202       0.160116       0.978266 0.71297811E+01  0.68511998E+02                                 1.681189                            1.597827      -1.033038       2.399003                    0.998289       3.442697       9.767961       0.474680       1.342809      -0.695302       0.000710      -0.012341      -0.008567       0.015039       0.001879      -0.004848       0.003620      -0.008460       0.005178      -0.008576       0.002031       0.006545              1.719134       1.569755      -0.178374      -0.335885       1.593088       0.386360       1.994561           0.000001
          131              H       9.118813      16.978754       0.380080       0.166642       1.014716 0.74197482E+01  0.70710162E+02                                 1.615284                            1.548167      -0.915237       2.457500                    0.999437       3.138365       8.354483       0.530562       1.211372      -0.726580       0.005470       0.001540       0.014699       0.015759       0.002321       0.001686       0.001142      -0.000207       0.022497      -0.006087      -0.001848       0.007935              1.634991       2.022607       0.218359       0.327958       1.371680       0.109560       1.510688           0.000000
          132              H       0.091056       6.495768      18.721825       0.170453       0.981557 0.71458961E+01  0.67445841E+02                                 1.579477                            1.520863      -0.924079       2.461512                    0.999113       3.073186       8.134766       0.534630       1.213821      -0.726399      -0.012861       0.012767      -0.001537       0.018187      -0.002039       0.000416      -0.005072      -0.003473      -0.005782      -0.005323      -0.001161       0.006484              1.589490       1.568880      -0.301954       0.077372       1.841608      -0.208354       1.357981          -0.000001
          133              H      18.293947      -1.358690       5.593704       0.170836       0.953521 0.68860033E+01  0.64101214E+02                                 1.519077                            1.469056      -0.898060       2.470566                    0.999412       3.007507       7.789419       0.559843       1.175279      -0.735624       0.003107       0.002053      -0.016149       0.016572      -0.002441       0.001981      -0.002570      -0.000209       0.012295      -0.004512      -0.001464       0.005975              1.526653       1.338861      -0.026649      -0.021759       1.359763      -0.261776       1.881336           0.000001
          134              H      18.456961      -0.978538       7.123623       0.169086       0.876174 0.64088962E+01  0.60194429E+02                                 1.585919                            1.535353      -0.902398       2.472839                    0.998479       3.365697       9.559392       0.472790       1.379319      -0.688026       0.006778       0.009503       0.012108       0.016819       0.000009       0.004119       0.004690      -0.001812      -0.008633      -0.007313       0.001231       0.006082              1.603194       1.354873      -0.012150      -0.024792       1.794266       0.437040       1.660444           0.000001
          135              H      17.547900      -2.204293       6.705151       0.157058       1.100977 0.81948814E+01  0.80154812E+02                                 1.703172                            1.624104      -1.066328       2.373013                    0.999001       3.328426       9.010619       0.518804       1.207024      -0.726387      -0.007595      -0.010603       0.000249       0.013045       0.001396       0.002674       0.001712       0.002671      -0.011948      -0.005120       0.000100       0.005020              1.735385       2.165376       0.367313      -0.241382       1.609931      -0.118377       1.430849           0.000002
          136              H      -8.363187      18.312051       4.946800       0.164791       0.934527 0.66742490E+01  0.63075675E+02                                 1.626965                            1.543280      -1.081993       2.384765                    0.997252       3.392206       9.540426       0.484316       1.338191      -0.696001      -0.001870       0.006902      -0.013864       0.015600      -0.002372      -0.000707      -0.001140       0.006463       0.009337      -0.005757       0.002350       0.003407              1.669424       1.394822       0.034460      -0.148618       1.465369      -0.301389       2.148080           0.000000
          137              H      -8.634335      17.000971       5.793342       0.160262       1.074796 0.81357606E+01  0.79401849E+02                                 1.678508                            1.622358      -1.020071       2.400636                    0.999037       3.265432       8.819201       0.517305       1.213184      -0.725744      -0.006030      -0.013437      -0.001151       0.014774       0.001482      -0.002179       0.005081      -0.001476      -0.016624      -0.008463       0.002611       0.005851              1.692247       1.387806      -0.033071       0.007002       2.244024      -0.049901       1.444910           0.000001
          138              H      -7.822447      18.199021       6.432568       0.160699       0.917762 0.66060142E+01  0.61893439E+02                                 1.575536                            1.511231      -0.812145       2.503772                    0.999697       3.253824       8.932711       0.504252       1.296442      -0.705813       0.007722       0.005993       0.010910       0.014649       0.001969       0.000995       0.003479       0.006523       0.003195      -0.005810       0.001133       0.004677              1.593563       1.766538       0.071337       0.418477       1.334660       0.051569       1.679490           0.000000
          139              H      -2.076681       1.132700       4.683815       0.162287       1.008488 0.75084501E+01  0.73488626E+02                                 1.749056                            1.666702      -1.126040       2.357993                    0.996939       3.586019      10.452474       0.451065       1.387385      -0.685909       0.013467       0.005309      -0.011041       0.018206       0.004921      -0.006389       0.000411      -0.000183      -0.000073      -0.008293       0.000453       0.007840              1.790452       1.814912       0.440355      -0.211817       1.967620      -0.176740       1.588824           0.000001
          140              H      -2.405816       0.181813       5.908518       0.164832       0.858252 0.62193992E+01  0.58022046E+02                                 1.567532                            1.514536      -0.914170       2.462408                    0.998628       3.386520       9.610001       0.474700       1.383064      -0.687037       0.004475      -0.009233       0.011314       0.015274      -0.000897       0.002363       0.000047      -0.000688       0.010916      -0.003392      -0.001098       0.004491              1.591486       1.347700       0.007274       0.130582       1.397762      -0.120496       2.028996           0.000001
          141              H      19.925546       0.815737       5.060056       0.165229       0.921392 0.67363754E+01  0.63319943E+02                                 1.574322                            1.523106      -0.768561       2.528662                    0.999874       3.199674       8.751287       0.504576       1.291413      -0.707659      -0.014501       0.000287      -0.003815       0.014997      -0.001871       0.002470       0.002369       0.012347      -0.008873      -0.006952      -0.001387       0.008338              1.593646       1.953669      -0.285522      -0.116382       1.495455       0.062337       1.331813           0.000001
          142              H      13.737761      17.805545       2.322712       0.160110       0.978403 0.71307115E+01  0.68523304E+02                                 1.681382                            1.597951      -1.033120       2.398962                    0.998287       3.442829       9.768565       0.474652       1.342843      -0.695296       0.012567       0.002942      -0.007707       0.015033       0.000334      -0.006868       0.000766       0.000067      -0.012065      -0.008560       0.002037       0.006523              1.719361       1.916932      -0.231675      -0.447032       1.495043       0.229613       1.746108           0.000001
          143              H      12.156322      17.849876       2.357265       0.166605       1.015291 0.74247474E+01  0.70769928E+02                                 1.615976                            1.548751      -0.915001       2.457588                    0.999438       3.138762       8.356336       0.530428       1.211471      -0.726563      -0.014572       0.004867      -0.003594       0.015778      -0.003621       0.000981       0.000151       0.006557      -0.017842      -0.006066      -0.001843       0.007909              1.635721       1.869031       0.226844       0.386632       1.437524       0.192002       1.600609           0.000000
          144              H      12.968208      17.518515       3.676027       0.170446       0.985871 0.71848153E+01  0.67900723E+02                                 1.584133                            1.525092      -0.924128       2.461482                    0.999115       3.074187       8.140866       0.533875       1.213969      -0.726426      -0.000464      -0.003325       0.017869       0.018182      -0.000591       0.001351      -0.003752      -0.007887       0.007015      -0.005351      -0.001124       0.006475              1.594244       1.278868       0.009165       0.017524       1.552945      -0.294536       1.950919          -0.000001
          145              H       6.946549      13.547642      11.218122       0.170836       0.953521 0.68859987E+01  0.64101163E+02                                 1.519077                            1.469056      -0.898060       2.470566                    0.999412       3.007507       7.789420       0.559843       1.175279      -0.735624      -0.015189      -0.002074      -0.006296       0.016572       0.004474       0.001630      -0.000616       0.001728      -0.007979      -0.004512      -0.001464       0.005975              1.526653       1.910144       0.196457       0.100842       1.406366      -0.000365       1.263449           0.000001
          146              H       7.962190      14.079624      12.312292       0.169086       0.876174 0.64088925E+01  0.60194390E+02                                 1.585919                            1.535353      -0.902398       2.472840                    0.998479       3.365696       9.559391       0.472790       1.379320      -0.688026       0.003147       0.008302       0.014284       0.016819       0.000833      -0.000610       0.001977      -0.009275       0.015303      -0.007313       0.001231       0.006082              1.603194       1.329475      -0.024375       0.159037       1.340812       0.031920       2.139296           0.000001
          147              H       8.501341      13.306037      11.041519       0.157058       1.100976 0.81948721E+01  0.80154717E+02                                 1.703172                            1.624104      -1.066327       2.373013                    0.999001       3.328427       9.010629       0.518803       1.207026      -0.726386       0.007733      -0.005322      -0.009058       0.013045      -0.001140      -0.001935       0.002016      -0.007970       0.002935      -0.005120       0.000100       0.005020              1.735386       1.890207      -0.489984      -0.194719       1.853305       0.140548       1.462646           0.000002
          148              H      13.867808      -3.967537       8.734164       0.164791       0.934526 0.66742413E+01  0.63075589E+02                                 1.626965                            1.543279      -1.081993       2.384765                    0.997252       3.392205       9.540424       0.484316       1.338191      -0.696001      -0.013951      -0.006915      -0.000954       0.015600       0.000588       0.003490      -0.001320      -0.000372      -0.011402      -0.005757       0.002350       0.003407              1.669423       2.236411       0.151606       0.151453       1.396826       0.006385       1.375033           0.000000
          149              H      15.267433      -3.760296       8.021994       0.160262       1.074795 0.81357512E+01  0.79401731E+02                                 1.678507                            1.622357      -1.020071       2.400636                    0.999037       3.265431       8.819196       0.517306       1.213184      -0.725744       0.007405      -0.003778      -0.012213       0.014774      -0.005096      -0.001364      -0.000276      -0.004250       0.016940      -0.008463       0.002611       0.005851              1.692245       1.640349       0.111886      -0.341378       1.435352      -0.147358       2.001035           0.000001
          150              H      14.953978      -3.009982       9.379148       0.160699       0.917761 0.66060111E+01  0.61893402E+02                                 1.575536                            1.511230      -0.812145       2.503772                    0.999697       3.253824       8.932710       0.504252       1.296442      -0.705813       0.003509       0.009431       0.010645       0.014649      -0.001946       0.002889       0.003358      -0.004428       0.001300      -0.005810       0.001133       0.004677              1.593562       1.367467       0.185654       0.074749       1.947696       0.313881       1.465524           0.000000
          151              H      11.819323      -6.335878      12.920804       0.162287       1.008488 0.75084510E+01  0.73488633E+02                                 1.749056                            1.666702      -1.126039       2.357994                    0.996939       3.586019      10.452472       0.451065       1.387384      -0.685910      -0.016007       0.008624      -0.000923       0.018206      -0.006302      -0.000214       0.001056       0.009840       0.001282      -0.008293       0.000453       0.007840              1.790452       2.087857      -0.307114      -0.329777       1.563635       0.175570       1.719864           0.000001
          152              H      13.377251      -6.134174      12.709648       0.164832       0.858252 0.62193964E+01  0.58022015E+02                                 1.567532                            1.514536      -0.914170       2.462408                    0.998628       3.386520       9.610001       0.474700       1.383064      -0.687037       0.012099       0.009024      -0.002339       0.015274       0.003349       0.001975       0.001128       0.000350      -0.000469      -0.003392      -0.001098       0.004491              1.591486       1.836991       0.282439       0.177030       1.486253       0.138521       1.451213           0.000001
          153              H       4.941944      14.569485      12.834422       0.165229       0.921393 0.67363774E+01  0.63319967E+02                                 1.574322                            1.523106      -0.768561       2.528662                    0.999874       3.199674       8.751287       0.504576       1.291413      -0.707659       0.001583      -0.014821      -0.001659       0.014997      -0.001724       0.001955       0.000282      -0.014051      -0.006626      -0.006952      -0.001387       0.008338              1.593646       1.362905      -0.166896       0.064400       1.909502      -0.301222       1.508532           0.000001
          154              H       4.597098      16.196376       6.983492       0.160110       0.978402 0.71307052E+01  0.68523233E+02                                 1.681382                            1.597950      -1.033120       2.398962                    0.998287       3.442828       9.768563       0.474652       1.342844      -0.695296      -0.011869       0.009133      -0.001306       0.015033      -0.006399      -0.001040      -0.003703       0.003618       0.003423      -0.008560       0.002037       0.006523              1.719361       1.703068      -0.346919       0.352121       1.698359      -0.325386       1.756655           0.000001
          155              H       5.131553      14.707965       7.039160       0.166605       1.015291 0.74247467E+01  0.70769921E+02                                 1.615976                            1.548752      -0.915000       2.457588                    0.999438       3.138761       8.356334       0.530427       1.211471      -0.726563      -0.000372      -0.015587       0.002418       0.015778      -0.001363      -0.001350      -0.003284      -0.011837      -0.004754      -0.006066      -0.001843       0.007909              1.635721       1.307224       0.022789       0.027172       1.955368       0.423016       1.644571           0.000000
          156              H       6.093903      15.909337       7.411562       0.170446       0.985871 0.71848150E+01  0.67900718E+02                                 1.584133                            1.525092      -0.924128       2.461482                    0.999115       3.074187       8.140865       0.533875       1.213969      -0.726426       0.016312       0.005275       0.006055       0.018182       0.004537      -0.002001      -0.000534       0.006565      -0.001753      -0.005351      -0.001124       0.006475              1.594244       2.007886       0.268337       0.018054       1.377484       0.024095       1.397362          -0.000001
          157              H       8.294412       8.923889       7.448034       0.170816       0.954108 0.68913421E+01  0.64163453E+02                                 1.519765                            1.469684      -0.898102       2.470542                    0.999412       3.007874       7.791175       0.559689       1.175372      -0.735608       0.000907       0.012183      -0.011206       0.016577       0.003590       0.000052      -0.002845      -0.003437      -0.007748      -0.004504      -0.001453       0.005957              1.527355       1.374791       0.214718      -0.107602       1.649555      -0.295262       1.557720           0.000001
          158              H       8.598473       7.458756       7.970165       0.169079       0.876194 0.64090174E+01  0.60195479E+02                                 1.585902                            1.535334      -0.902442       2.472822                    0.998479       3.365684       9.559155       0.472812       1.379258      -0.688038       0.006699      -0.015267      -0.002225       0.016819      -0.002908       0.001035       0.004302      -0.000574      -0.014588      -0.007312       0.001258       0.006054              1.603174       1.753027      -0.428317       0.098755       1.700283      -0.053343       1.356212           0.000001
          159              H       7.745853       8.453994       8.857018       0.157070       1.101139 0.81963947E+01  0.80173809E+02                                 1.703394                            1.624298      -1.066428       2.372967                    0.999002       3.328570       9.011426       0.518749       1.207090      -0.726373      -0.007464       0.005127       0.009377       0.013036      -0.000735       0.000159       0.004978      -0.000578      -0.002146      -0.005129       0.000098       0.005031              1.735620       1.440937      -0.028588      -0.111850       1.425658       0.257827       2.340264           0.000002
          160              H       4.379186       7.689240       4.015796       0.164804       0.934494 0.66739819E+01  0.63072921E+02                                 1.626970                            1.543283      -1.081933       2.384799                    0.997254       3.392199       9.540587       0.484296       1.338250      -0.695989       0.007132       0.011733      -0.007394       0.015595       0.002680       0.002948      -0.002090      -0.003853       0.003922      -0.005770       0.002370       0.003399              1.669428       1.435876       0.178689      -0.159712       1.758769      -0.433698       1.813637           0.000000
          161              H       3.233471       7.302462       5.038941       0.160263       1.074379 0.81317307E+01  0.79352141E+02                                 1.677971                            1.621867      -1.020106       2.400614                    0.999037       3.265280       8.818015       0.517430       1.213050      -0.725769      -0.010661       0.006078       0.008226       0.014773      -0.005579       0.001357       0.003590       0.006113       0.003858      -0.008473       0.002628       0.005845              1.691695       2.168867      -0.078899      -0.235349       1.440096       0.002463       1.466123           0.000001
          162              H       4.092360       6.166475       4.349806       0.160677       0.917801 0.66065003E+01  0.61899807E+02                                 1.575653                            1.511345      -0.812236       2.503736                    0.999698       3.254012       8.933676       0.504198       1.296544      -0.705792       0.003074      -0.014109      -0.002546       0.014662      -0.002274       0.001921       0.002011      -0.007699       0.002754      -0.005802       0.001139       0.004663              1.593678       1.337911       0.118860       0.024064       2.057176       0.242202       1.385947           0.000000
          163              H       9.596837       7.816688       3.710580       0.162269       1.008481 0.75083651E+01  0.73487517E+02                                 1.749048                            1.666692      -1.125999       2.358015                    0.996941       3.585996      10.452355       0.451067       1.387384      -0.685910       0.000531       0.002315      -0.018047       0.018203      -0.004105      -0.002085      -0.001605       0.001399       0.022198      -0.008286       0.000424       0.007862              1.790443       1.673851      -0.112086      -0.386180       1.494805       0.095803       2.202672           0.000001
          164              H       8.810041       7.069723       4.866177       0.164822       0.858307 0.62198994E+01  0.58027957E+02                                 1.567603                            1.514599      -0.914184       2.462393                    0.998626       3.386679       9.610597       0.474689       1.383067      -0.687036      -0.010183      -0.010375       0.004660       0.015266       0.000905       0.000054      -0.001590      -0.004975      -0.008993      -0.003369      -0.001102       0.004471              1.591560       1.387684       0.125401      -0.097097       1.933143      -0.249172       1.453855           0.000001
          165              H       9.800602       8.254471       5.221302       0.165226       0.921420 0.67366543E+01  0.63323534E+02                                 1.574387                            1.523163      -0.768410       2.528738                    0.999875       3.199771       8.751761       0.504551       1.291457      -0.707650       0.005101       0.010091       0.009850       0.014995       0.001459       0.005335       0.005065      -0.003893       0.001238      -0.006954      -0.001412       0.008365              1.593717       1.725911       0.098559       0.365858       1.352700       0.125062       1.702540           0.000001
          166              H       4.371361      10.710393       4.000439       0.160116       0.978266 0.71297824E+01  0.68512013E+02                                 1.681189                            1.597827      -1.033039       2.399003                    0.998289       3.442697       9.767961       0.474680       1.342809      -0.695302      -0.001414       0.000253      -0.014971       0.015039      -0.002709       0.001302      -0.000385       0.009643       0.018276      -0.008576       0.002031       0.006546              1.719135       1.687506      -0.160070       0.453508       1.441851      -0.181637       2.028046           0.000001
          167              H       4.940314      11.418592       5.296167       0.166642       1.014717 0.74197536E+01  0.70710229E+02                                 1.615285                            1.548167      -0.915238       2.457500                    0.999437       3.138365       8.354485       0.530561       1.211372      -0.726580       0.009452       0.009144       0.008683       0.015759       0.002614       0.004137       0.004489       0.005516       0.000387      -0.006087      -0.001848       0.007935              1.634992       1.342444      -0.065629      -0.009295       2.061221       0.371214       1.501312           0.000000
          168              H       4.357261       9.949023       5.388307       0.170453       0.981557 0.71458939E+01  0.67445818E+02                                 1.579477                            1.520863      -0.924079       2.461512                    0.999113       3.073185       8.134765       0.534629       1.213822      -0.726399      -0.002987      -0.014697       0.010288       0.018187       0.002454      -0.003761      -0.002982       0.001683      -0.008548      -0.005323      -0.001161       0.006484              1.589490       1.512265       0.197965      -0.221390       1.715937      -0.314603       1.540267          -0.000001
          169              H      13.485371       5.253237       2.149948       0.170831       0.953195 0.68829675E+01  0.64065489E+02                                 1.518647                            1.468659      -0.898122       2.470533                    0.999412       3.007393       7.788511       0.559964       1.175161      -0.735647       0.011182       0.004908       0.011213       0.016579       0.003882       0.002711       0.000916      -0.001835      -0.007770      -0.004513      -0.001466       0.005979              1.526219       1.483007       0.253035       0.242210       1.539093       0.199624       1.556555           0.000001
          170              H      12.002669       5.051526       1.627818       0.169083       0.876159 0.64087552E+01  0.60192485E+02                                 1.585863                            1.535307      -0.902503       2.472801                    0.998478       3.365664       9.559099       0.472813       1.379266      -0.688036      -0.016631       0.001223       0.002224       0.016824      -0.002082      -0.003694      -0.002384       0.004108      -0.014586      -0.007286       0.001235       0.006051              1.603134       1.975234      -0.349709       0.083185       1.477960      -0.075319       1.356208           0.000001
          171              H      13.225181       4.579393       0.740964       0.157055       1.101015 0.81953032E+01  0.80159941E+02                                 1.703214                            1.624150      -1.066211       2.373073                    0.999002       3.328417       9.010641       0.518794       1.207032      -0.726386       0.007325      -0.005330      -0.009391       0.013049      -0.000391      -0.004625      -0.001785       0.001384      -0.002162      -0.005104       0.000092       0.005013              1.735424       1.445224      -0.027037      -0.280318       1.421155       0.019481       2.339892           0.000002
          172              H      13.626438       1.150441       5.582187       0.164788       0.934636 0.66749763E+01  0.63081770E+02                                 1.626803                            1.543131      -1.082146       2.384700                    0.997251       3.392091       9.538810       0.484468       1.337788      -0.696081       0.008696       0.010627       0.007394       0.015596       0.003297       0.002962      -0.002059      -0.000378       0.003925      -0.005764       0.002352       0.003412              1.669253       1.610405       0.240422       0.355599       1.583928       0.295117       1.813426           0.000000
          173              H      13.643667      -0.058695       4.559042       0.160269       1.074698 0.81348399E+01  0.79390715E+02                                 1.678392                            1.622252      -1.020066       2.400635                    0.999038       3.265473       8.819228       0.517329       1.213163      -0.725747       0.009280      -0.008026      -0.008226       0.014772      -0.006260      -0.002912      -0.002465       0.002252       0.003855      -0.008457       0.002616       0.005841              1.692128       1.571033      -0.290517      -0.080786       2.038899       0.221139       1.466452           0.000001
          174              H      12.286363       0.372430       5.248177       0.160710       0.917717 0.66056247E+01  0.61888577E+02                                 1.575451                            1.511162      -0.812120       2.503787                    0.999697       3.253676       8.932075       0.504278       1.296401      -0.705822      -0.014309      -0.001802       0.002560       0.014647       0.000651      -0.001231      -0.002459       0.008863       0.002722      -0.005792       0.001140       0.004651              1.593469       1.902295       0.318399      -0.220298       1.492330      -0.103396       1.385781           0.000000
          175              H      12.007404       6.112184       5.887402       0.162216       1.008607 0.75093938E+01  0.73498968E+02                                 1.749077                            1.666714      -1.125675       2.358112                    0.996941       3.586113      10.452267       0.451109       1.387230      -0.685940       0.002011       0.001262       0.018069       0.018224      -0.003633       0.000834       0.002541       0.004088       0.022204      -0.008305       0.000427       0.007878              1.790476       1.585160      -0.143460      -0.219050       1.583546       0.332197       2.202721           0.000001
          176              H      11.565404       5.121377       4.731805       0.164822       0.858350 0.62202059E+01  0.58031079E+02                                 1.567603                            1.514592      -0.914047       2.462449                    0.998628       3.386668       9.610343       0.474714       1.382987      -0.687051      -0.006384      -0.013055      -0.004661       0.015261       0.002269       0.001538       0.000510       0.002731      -0.008984      -0.003375      -0.001110       0.004484              1.591563       1.793724       0.268973       0.202568       1.527124       0.174612       1.453842           0.000001
          177              H      12.352208       6.450193       4.376680       0.165201       0.921516 0.67374553E+01  0.63332509E+02                                 1.574446                            1.523211      -0.768407       2.528718                    0.999875       3.199906       8.752033       0.504568       1.291385      -0.707665       0.007814       0.008183      -0.009855       0.015004       0.002358      -0.002981      -0.006696       0.001190       0.001235      -0.006929      -0.001409       0.008338              1.593779       1.332260      -0.040642       0.004054       1.746465      -0.386654       1.702610           0.000001
          178              H      16.477421       2.150104       5.597543       0.160108       0.978265 0.71297720E+01  0.68511480E+02                                 1.681144                            1.597792      -1.033151       2.398940                    0.998287       3.442647       9.767598       0.474704       1.342752      -0.695313       0.000709      -0.001245       0.014972       0.015041      -0.005137       0.000814      -0.001079      -0.004085       0.018287      -0.008577       0.002033       0.006544              1.719087       1.569745      -0.201703       0.322423       1.559558      -0.366983       2.027957           0.000001
          179              H      16.955452       2.922558       4.301816       0.166618       1.014260 0.74154702E+01  0.70657907E+02                                 1.614638                            1.547587      -0.914903       2.457656                    0.999439       3.137991       8.352308       0.530739       1.211164      -0.726625       0.005491       0.011961      -0.008698       0.015776       0.000295      -0.002831      -0.005365      -0.007590       0.000421      -0.006060      -0.001844       0.007904              1.634321       2.021658       0.174732      -0.352840       1.380563      -0.114909       1.500742           0.000000
          180              H      15.764274       1.882997       4.209675       0.170461       0.981542 0.71457516E+01  0.67443860E+02                                 1.579421                            1.520814      -0.924083       2.461505                    0.999115       3.073203       8.134665       0.534658       1.213768      -0.726410      -0.012860      -0.007711      -0.010286       0.018184       0.001380       0.001565       0.004556      -0.004378      -0.008540      -0.005336      -0.001155       0.006491              1.589433       1.568812       0.217948       0.222795       1.659263       0.313578       1.540223          -0.000001
          181              H      10.457344      -5.558934      17.575826       0.170825       0.953507 0.68858019E+01  0.64098126E+02                                 1.518985                            1.468973      -0.898049       2.470569                    0.999412       3.007427       7.788843       0.559901       1.175180      -0.735648       0.003109      -0.015016       0.006293       0.016576       0.002935       0.001134      -0.001316      -0.006966      -0.007969      -0.004514      -0.001455       0.005969              1.526557       1.338794      -0.005507       0.033952       1.977488      -0.094950       1.263390           0.000001
          182              H      10.620344      -4.424072      16.481656       0.169078       0.876200 0.64090766E+01  0.60195758E+02                                 1.585858                            1.535300      -0.902355       2.472856                    0.998480       3.365635       9.558778       0.472839       1.379185      -0.688052       0.006776       0.005732      -0.014285       0.016818       0.003566      -0.002047      -0.000056       0.006166       0.015292      -0.007316       0.001258       0.006058              1.603126       1.354832      -0.015399       0.022935       1.315377      -0.160561       2.139170           0.000001
          183              H       9.711300      -4.173590      17.752428       0.157062       1.100609 0.81914337E+01  0.80111939E+02                                 1.702692                            1.623678      -1.066341       2.373019                    0.999002       3.328192       9.009206       0.518917       1.206899      -0.726412      -0.007601       0.005517       0.009059       0.013049       0.001616      -0.002535       0.001168       0.007636       0.002953      -0.005129       0.000120       0.005009              1.734883       2.164655      -0.392518      -0.197334       1.577713       0.136679       1.462279           0.000002
          184              H      -0.526594       6.210773       0.863818       0.164804       0.934535 0.66741844E+01  0.63073692E+02                                 1.626835                            1.543160      -1.082048       2.384737                    0.997253       3.392048       9.539275       0.484397       1.337996      -0.696040      -0.001872      -0.015453       0.000953       0.015595       0.000570       0.002421      -0.002827      -0.000445      -0.011412      -0.005751       0.002356       0.003395              1.669285       1.394701      -0.145921       0.044462       2.238226      -0.144898       1.374929           0.000000
          185              H      -0.797733       7.599447       1.575989       0.160273       1.074681 0.81347212E+01  0.79389794E+02                                 1.678430                            1.622286      -1.020120       2.400609                    0.999037       3.265452       8.819376       0.517298       1.213230      -0.725732      -0.006027       0.005721       0.012205       0.014765      -0.002624      -0.000178       0.001404       0.009711       0.016978      -0.008472       0.002606       0.005866              1.692166       1.387743       0.022583       0.025132       1.687805       0.370965       2.000950           0.000001
          186              H       0.014137       7.553995       0.218834       0.160691       0.917773 0.66061665E+01  0.61895476E+02                                 1.575574                            1.511268      -0.812169       2.503760                    0.999697       3.253907       8.933102       0.504234       1.296477      -0.705806       0.007722       0.006464      -0.010647       0.014655      -0.000126      -0.002191      -0.003814       0.005897       0.001272      -0.005784       0.001130       0.004653              1.593601       1.766580       0.326760      -0.271036       1.548660      -0.175107       1.465562           0.000000
          187              H      13.596694      -7.592632      15.873143       0.162245       1.008532 0.75087783E+01  0.73492018E+02                                 1.749050                            1.666694      -1.125706       2.358121                    0.996940       3.586024      10.452212       0.451088       1.387311      -0.685924       0.013475      -0.012219       0.000897       0.018212      -0.007999      -0.001034      -0.000118       0.000285       0.001294      -0.008291       0.000448       0.007842              1.790445       1.814912      -0.403619      -0.275456       1.836571       0.252402       1.719852           0.000001
          188              H      13.267561      -6.056563      16.084299       0.164844       0.858253 0.62193429E+01  0.58021086E+02                                 1.567496                            1.514499      -0.914060       2.462462                    0.998629       3.386456       9.609619       0.474723       1.383008      -0.687048       0.004477       0.014408       0.002345       0.015268       0.002492      -0.000390      -0.002208      -0.004486      -0.000473      -0.003390      -0.001075       0.004464              1.591449       1.347669       0.109460      -0.071585       1.975506      -0.213075       1.451171           0.000001
          189              H      12.088921      -7.108316      15.959525       0.165224       0.921437 0.67367242E+01  0.63323817E+02                                 1.574352                            1.523128      -0.768630       2.528627                    0.999874       3.199684       8.751254       0.504583       1.291384      -0.707666      -0.014498      -0.003445       0.001659       0.014993       0.003071       0.000398      -0.001918       0.013094      -0.006615      -0.006939      -0.001395       0.008334              1.593681       1.953745       0.041981       0.305486       1.318748       0.039693       1.508550           0.000001
          190              H      -1.935623       4.191515       2.614490       0.160117       0.978342 0.71305300E+01  0.68521742E+02                                 1.681349                            1.597968      -1.033072       2.398997                    0.998288       3.442936       9.769169       0.474629       1.342905      -0.695282       0.012567      -0.008144       0.001302       0.015031      -0.006115       0.003164       0.002241       0.005226       0.003422      -0.008582       0.002057       0.006526              1.719301       1.916821      -0.271101       0.424075       1.484368      -0.223405       1.756716           0.000001
          191              H      19.992937       4.199273       2.558822       0.166616       1.014495 0.74175786E+01  0.70682994E+02                                 1.614903                            1.547821      -0.914894       2.457636                    0.999438       3.138146       8.353006       0.530692       1.211185      -0.726622      -0.014579      -0.005543      -0.002427       0.015785       0.002655       0.002666       0.002394       0.010923      -0.004791      -0.006082      -0.001846       0.007928              1.634597       1.867679       0.221013      -0.389281       1.392626      -0.166349       1.643487           0.000000
          192              H      -2.705181       5.507032       2.186420       0.170457       0.982210 0.71518390E+01  0.67515546E+02                                 1.580206                            1.521528      -0.923997       2.461549                    0.999115       3.073380       8.135936       0.534498       1.213874      -0.726396      -0.000474       0.017143      -0.006047       0.018184       0.001444      -0.000165       0.002096      -0.010805      -0.001785      -0.005338      -0.001150       0.006488              1.590232       1.276216       0.010554      -0.016633       2.100356      -0.025026       1.394125          -0.000001
          193              H      -4.808451       2.941522      17.341635       0.170836       0.953521 0.68860028E+01  0.64101206E+02                                 1.519077                            1.469056      -0.898060       2.470566                    0.999412       3.007508       7.789421       0.559843       1.175278      -0.735624      -0.015189      -0.004415      -0.004944       0.016572      -0.000825       0.004689      -0.001661       0.003539      -0.002546      -0.004512      -0.001464       0.005975              1.526653       1.910144      -0.010895       0.220557       1.299493      -0.062067       1.370322           0.000001
          194              H      -3.792810       3.623120      18.349423       0.169086       0.876174 0.64088975E+01  0.60194445E+02                                 1.585920                            1.535354      -0.902398       2.472839                    0.998479       3.365697       9.559393       0.472790       1.379319      -0.688026       0.003147       0.008219       0.014332       0.016819      -0.000945       0.000416       0.002293      -0.009823       0.013656      -0.007313       0.001231       0.006082              1.603195       1.329475       0.149918       0.058408       1.912039       0.361710       1.568069           0.000001
          195              H      -3.253659       2.909379      17.044097       0.157058       1.100977 0.81948883E+01  0.80154916E+02                                 1.703174                            1.624106      -1.066329       2.373013                    0.999001       3.328429       9.010637       0.518803       1.207027      -0.726386       0.007733      -0.005184      -0.009138       0.013045      -0.001106      -0.001955      -0.000082      -0.004336       0.013838      -0.005120       0.000100       0.005020              1.735388       1.890209       0.076356      -0.521700       1.438592      -0.098882       1.877363           0.000002
          196              H       2.112808       9.547785       0.931004       0.164791       0.934526 0.66742441E+01  0.63075621E+02                                 1.626965                            1.543279      -1.081993       2.384765                    0.997252       3.392205       9.540424       0.484316       1.338191      -0.696001      -0.013951       0.002631      -0.006466       0.015600       0.002729       0.002254      -0.003209       0.002901      -0.001585      -0.005757       0.002350       0.003407              1.669424       2.236412       0.055361       0.207021       1.374952      -0.006244       1.396907           0.000000
          197              H       3.512433       8.827406       0.754401       0.160262       1.074796 0.81357598E+01  0.79401842E+02                                 1.678508                            1.622359      -1.020072       2.400636                    0.999037       3.265432       8.819202       0.517305       1.213185      -0.725744       0.007405      -0.008687      -0.009378       0.014774       0.001367      -0.005096       0.002609      -0.009248       0.001945      -0.008463       0.002611       0.005851              1.692247       1.640350      -0.351586      -0.073790       1.987235       0.171264       1.449155           0.000001
          198              H       3.198978       9.627592       2.082762       0.160699       0.917761 0.66060051E+01  0.61893333E+02                                 1.575535                            1.511230      -0.812143       2.503773                    0.999697       3.253823       8.932707       0.504252       1.296442      -0.705813       0.003509       0.004503       0.013490       0.014649       0.003475      -0.000241       0.001002      -0.000347       0.013543      -0.005810       0.001133       0.004677              1.593562       1.367466      -0.028091       0.198156       1.314236      -0.051838       2.098982           0.000000
          199              H       0.064323      14.357693       0.973235       0.162287       1.008488 0.75084502E+01  0.73488625E+02                                 1.749056                            1.666702      -1.126040       2.357993                    0.996939       3.586019      10.452473       0.451065       1.387384      -0.685910      -0.016007      -0.005111       0.007008       0.018206       0.002965      -0.005565       0.002936       0.006584      -0.008486      -0.008293       0.000453       0.007840              1.790452       2.087857      -0.132042      -0.430856       1.528762       0.155436       1.754737           0.000001
          200              H       1.622251      14.073976       1.042341       0.164832       0.858252 0.62193963E+01  0.58022015E+02                                 1.567532                            1.514536      -0.914171       2.462408                    0.998628       3.386520       9.610002       0.474700       1.383064      -0.687037       0.012099      -0.006538       0.006646       0.015274       0.000036       0.003888       0.000538       0.001371       0.002594      -0.003392      -0.001098       0.004491              1.591486       1.836992       0.012096       0.333115       1.340011       0.054091       1.597455           0.000001
          201              H      -6.813056       3.830373      19.034719       0.165230       0.921392 0.67363725E+01  0.63319911E+02                                 1.574322                            1.523106      -0.768560       2.528662                    0.999874       3.199673       8.751285       0.504576       1.291413      -0.707659       0.001583       0.005974      -0.013665       0.014997       0.002555      -0.000516      -0.004335      -0.006053       0.017369      -0.006952      -0.001387       0.008338              1.593646       1.362905       0.139219      -0.112337       1.869633      -0.324239       1.548399           0.000001
          202              H      -7.157902      -2.050140      17.518238       0.160110       0.978402 0.71307044E+01  0.68523222E+02                                 1.681381                            1.597950      -1.033119       2.398962                    0.998287       3.442828       9.768562       0.474652       1.342843      -0.695296      -0.011869      -0.005697       0.007257       0.015033       0.002299      -0.006062      -0.000327      -0.002229      -0.014120      -0.008560       0.002037       0.006523              1.719360       1.703068       0.478404      -0.124384       2.023870      -0.137455       1.431143           0.000001
          203              H      -6.623447      -1.257737      16.257063       0.166606       1.015291 0.74247499E+01  0.70769957E+02                                 1.615976                            1.548751      -0.915001       2.457588                    0.999438       3.138762       8.356336       0.530428       1.211470      -0.726563      -0.000372       0.009887      -0.012290       0.015778      -0.000488      -0.001855      -0.005234      -0.008459       0.005380      -0.006066      -0.001843       0.007909              1.635721       1.307224       0.012137       0.033322       1.355929       0.076937       2.244010           0.000000
          204              H      -5.661097      -1.535902      17.483685       0.170446       0.985871 0.71848190E+01  0.67900762E+02                                 1.584133                            1.525092      -0.924128       2.461482                    0.999115       3.074188       8.140867       0.533875       1.213968      -0.726426       0.016312       0.002606       0.007596       0.018182      -0.004002       0.002928       0.000775       0.004298      -0.008555      -0.005351      -0.001124       0.006475              1.594244       2.007886      -0.118531       0.241415       1.371526       0.020655       1.403320          -0.000001
          205              H      -3.460588       1.988351      11.452313       0.170815       0.954108 0.68913376E+01  0.64163404E+02                                 1.519765                            1.469684      -0.898102       2.470542                    0.999412       3.007874       7.791176       0.559689       1.175373      -0.735608       0.000907      -0.015796       0.004948       0.016577      -0.001750       0.003135      -0.003844      -0.001706      -0.002556      -0.004504      -0.001453       0.005957              1.527356       1.374791      -0.200544       0.132152       1.836380      -0.187401       1.370896           0.000001
          206              H      -3.156527       3.173086      10.444525       0.169079       0.876194 0.64090181E+01  0.60195487E+02                                 1.585902                            1.535334      -0.902442       2.472822                    0.998479       3.365684       9.559155       0.472812       1.379258      -0.688038       0.006699       0.005706      -0.014334       0.016819       0.002351      -0.002001      -0.001132       0.008837       0.013645      -0.007312       0.001258       0.006054              1.603174       1.753027       0.299680      -0.321558       1.488423      -0.175658       1.568072           0.000001
          207              H      -4.009147       3.443517      11.749850       0.157070       1.101139 0.81964035E+01  0.80173918E+02                                 1.703396                            1.624299      -1.066428       2.372967                    0.999001       3.328571       9.011431       0.518748       1.207090      -0.726373      -0.007464       0.005557       0.009129       0.013036       0.000505      -0.000557       0.001899       0.004755       0.013852      -0.005129       0.000098       0.005031              1.735621       1.440938      -0.082572      -0.080682       1.888340       0.524950       1.877585           0.000002
          208              H      16.134186      -0.366757       8.666978       0.164805       0.934494 0.66739845E+01  0.63072947E+02                                 1.626969                            1.543282      -1.081933       2.384799                    0.997254       3.392199       9.540585       0.484297       1.338249      -0.695989       0.007132      -0.012269       0.006464       0.015595       0.001213       0.003795      -0.001030      -0.005689      -0.001586      -0.005770       0.002371       0.003399              1.669427       1.435876      -0.227658       0.074895       2.175510      -0.193098       1.396896           0.000000
          209              H      14.988471       0.712704       8.843581       0.160263       1.074379 0.81317322E+01  0.79352166E+02                                 1.677972                            1.621868      -1.020107       2.400614                    0.999037       3.265280       8.818018       0.517430       1.213051      -0.725769      -0.010661       0.004085       0.009376       0.014773       0.003965      -0.004153       0.003954       0.005483       0.001968      -0.008473       0.002628       0.005845              1.691696       2.168868      -0.164371      -0.186001       1.457484       0.012502       1.448736           0.000001
          210              H      15.847360       0.683876       7.515220       0.160678       0.917801 0.66064986E+01  0.61899787E+02                                 1.575652                            1.511345      -0.812236       2.503737                    0.999698       3.254011       8.933673       0.504198       1.296544      -0.705792       0.003074       0.004850      -0.013491       0.014662       0.002801      -0.001008      -0.000065      -0.004103       0.013541      -0.005802       0.001139       0.004663              1.593677       1.337911      -0.038589       0.114968       1.343997      -0.169542       2.099124           0.000000
          211              H      -2.158163      -0.694806       8.624747       0.162269       1.008481 0.75083613E+01  0.73487473E+02                                 1.749047                            1.666692      -1.125999       2.358015                    0.996941       3.585995      10.452353       0.451067       1.387385      -0.685910       0.000531      -0.016787      -0.007018       0.018203       0.000247      -0.004598       0.004306      -0.008840      -0.008519      -0.008286       0.000424       0.007862              1.790442       1.673851      -0.278401      -0.290157       1.942744       0.354414       1.754732           0.000001
          212              H      -2.944959       0.679453       8.555642       0.164822       0.858306 0.62198959E+01  0.58027919E+02                                 1.567602                            1.514599      -0.914184       2.462393                    0.998626       3.386679       9.610598       0.474689       1.383068      -0.687036      -0.010183       0.009223      -0.006655       0.015266      -0.000406       0.000811      -0.003819      -0.001114       0.002590      -0.003369      -0.001102       0.004471              1.591560       1.387684      -0.146788       0.060054       1.789460      -0.332126       1.597537           0.000001
          213              H      -1.954398       0.394638       9.759229       0.165226       0.921420 0.67366533E+01  0.63323526E+02                                 1.574387                            1.523163      -0.768410       2.528738                    0.999875       3.199770       8.751760       0.504551       1.291457      -0.707650       0.005101       0.003485       0.013664       0.014995       0.003891       0.003931       0.001957       0.001489       0.017384      -0.006954      -0.001412       0.008365              1.593717       1.725911       0.267565       0.268281       1.506778       0.214017       1.548463           0.000001
          214              H      16.126361      -1.890608      11.275710       0.160116       0.978266 0.71297816E+01  0.68512004E+02                                 1.681189                            1.597827      -1.033039       2.399003                    0.998289       3.442697       9.767961       0.474680       1.342809      -0.695302      -0.001414      -0.013091      -0.007266       0.015039       0.002482      -0.001695       0.005852      -0.001160      -0.014132      -0.008576       0.002031       0.006545              1.719134       1.687506       0.472785       0.088125       2.038802       0.163006       1.431095           0.000001
          215              H      -6.814686      -1.122563      12.536885       0.166642       1.014715 0.74197425E+01  0.70710093E+02                                 1.615283                            1.548166      -0.915238       2.457500                    0.999437       3.138363       8.354477       0.530562       1.211372      -0.726580       0.009452       0.002948       0.012260       0.015759       0.002276       0.004333       0.003522       0.007189       0.005408      -0.006087      -0.001848       0.007935              1.634991       1.342443       0.024764      -0.061483       1.319807      -0.056832       2.242723           0.000000
          216              H      16.112261      -0.307993      11.310263       0.170453       0.981558 0.71459030E+01  0.67445926E+02                                 1.579478                            1.520864      -0.924080       2.461512                    0.999113       3.073186       8.134769       0.534629       1.213822      -0.726399      -0.002987       0.016258      -0.007584       0.018187      -0.004484       0.000245      -0.002977       0.001675      -0.008572      -0.005323      -0.001161       0.006484              1.589491       1.512266      -0.290711       0.060751       1.856636      -0.233373       1.399570          -0.000001
          217              H       1.730371      -0.764656       5.624418       0.170831       0.953195 0.68829673E+01  0.64065482E+02                                 1.518647                            1.468658      -0.898122       2.470533                    0.999412       3.007394       7.788511       0.559965       1.175160      -0.735647       0.011182       0.007257       0.009857       0.016579       0.000407       0.004717      -0.001622       0.002560       0.005414      -0.004513      -0.001466       0.005979              1.526218       1.483007       0.083246       0.340239       1.379312       0.107376       1.716335           0.000001
          218              H       0.247669      -1.115982       5.188669       0.169082       0.876158 0.64087524E+01  0.60192454E+02                                 1.585863                            1.535307      -0.902503       2.472801                    0.998478       3.365664       9.559100       0.472813       1.379266      -0.688036      -0.016631       0.001315       0.002171       0.016824      -0.002158      -0.003650      -0.003461       0.005972      -0.008993      -0.007286       0.001235       0.006051              1.603134       1.975234       0.246893      -0.261267       1.451872      -0.090380       1.382295           0.000001
          219              H       1.470181      -1.647962       4.336368       0.157055       1.101016 0.81953182E+01  0.80160123E+02                                 1.703215                            1.624152      -1.066212       2.373072                    0.999002       3.328419       9.010648       0.518794       1.207032      -0.726386       0.007325      -0.005468      -0.009311       0.013049      -0.003810      -0.002650      -0.001061       0.000130      -0.005925      -0.005104       0.000092       0.005013              1.735426       1.445225      -0.229246      -0.163572       2.093347       0.407562       1.667704           0.000002
          220              H       1.871438       4.259131       3.787364       0.164789       0.934635 0.66749634E+01  0.63081621E+02                                 1.626802                            1.543130      -1.082150       2.384699                    0.997251       3.392088       9.538801       0.484468       1.337788      -0.696081       0.008696       0.001090       0.012900       0.015595       0.000916       0.004336      -0.000261      -0.003491      -0.005414      -0.005764       0.002352       0.003412              1.669251       1.610403       0.187750       0.386009       1.500476       0.246937       1.896875           0.000000
          221              H       1.888667       3.977615       2.228652       0.160269       1.074697 0.81348293E+01  0.79390586E+02                                 1.678391                            1.622251      -1.020066       2.400636                    0.999038       3.265472       8.819224       0.517329       1.213163      -0.725747       0.009280      -0.003111      -0.011063       0.014772       0.000608      -0.006877       0.000090      -0.002173      -0.009419      -0.008457       0.002616       0.005841              1.692127       1.571032       0.075293      -0.291989       1.418048      -0.137301       2.087300           0.000001
          222              H       0.531363       4.358868       2.946581       0.160714       0.917711 0.66055856E+01  0.61888213E+02                                 1.575456                            1.511166      -0.812188       2.503761                    0.999697       3.253673       8.932112       0.504272       1.296415      -0.705819      -0.014307       0.003112      -0.000282       0.014645      -0.001393      -0.000052       0.001281       0.002381      -0.016707      -0.005795       0.001143       0.004652              1.593473       1.902300      -0.349983       0.165597       1.501965      -0.097837       1.376154           0.000000
          223              H       0.252404       2.042626       8.236989       0.162216       1.008606 0.75093883E+01  0.73498903E+02                                 1.749077                            1.666713      -1.125675       2.358112                    0.996941       3.586112      10.452265       0.451109       1.387230      -0.685940       0.002011       0.015017       0.010127       0.018224       0.002539      -0.002729       0.006963      -0.003571      -0.000772      -0.008305       0.000427       0.007878              1.790475       1.585160      -0.117975      -0.233764       1.760244       0.434211       2.026022           0.000001
          224              H      -0.189596       1.537240       6.801130       0.164822       0.858351 0.62202093E+01  0.58031120E+02                                 1.567604                            1.514593      -0.914047       2.462448                    0.998628       3.386668       9.610344       0.474714       1.382987      -0.687051      -0.006384       0.002490      -0.013637       0.015261       0.000197       0.002734      -0.001099       0.005518      -0.000625      -0.003375      -0.001110       0.004484              1.591563       1.793724       0.040945       0.334221       1.320946       0.055577       1.660021           0.000001
          225              H       0.597208       0.565293       7.774366       0.165201       0.921517 0.67374588E+01  0.63332548E+02                                 1.574446                            1.523212      -0.768407       2.528718                    0.999875       3.199906       8.752032       0.504568       1.291385      -0.707665       0.007814      -0.012626       0.002159       0.015004      -0.003760       0.000552      -0.002823      -0.005518      -0.018889      -0.006929      -0.001409       0.008338              1.593779       1.332260       0.023831      -0.033170       2.048422      -0.212323       1.400653           0.000001
          226              H       4.722421       3.772607       4.660780       0.160108       0.978264 0.71297685E+01  0.68511440E+02                                 1.681144                            1.597792      -1.033151       2.398940                    0.998287       3.442646       9.767596       0.474703       1.342753      -0.695313       0.000709       0.013589       0.006408       0.015041       0.003273      -0.004042       0.002535      -0.010345      -0.000492      -0.008577       0.002033       0.006544              1.719087       1.569745       0.380078      -0.013472       2.228673       0.019323       1.358841           0.000001
          227              H       5.200452       2.264247       4.681896       0.166618       1.014260 0.74154724E+01  0.70657933E+02                                 1.614638                            1.547588      -0.914903       2.457656                    0.999439       3.137991       8.352308       0.530739       1.211164      -0.726625       0.005491      -0.013513       0.006009       0.015775      -0.002599      -0.001160      -0.004235      -0.009548      -0.005453      -0.006060      -0.001844       0.007904              1.634321       2.021657      -0.392934      -0.025094       1.570211      -0.005418       1.311094           0.000000
          228              H       4.009274       2.704223       3.735535       0.170461       0.981541 0.71457478E+01  0.67443819E+02                                 1.579421                            1.520814      -0.924083       2.461505                    0.999115       3.073202       8.134664       0.534657       1.213769      -0.726410      -0.012860      -0.005053      -0.011821       0.018184       0.000665       0.001978      -0.000519       0.004412       0.017828      -0.005336      -0.001155       0.006491              1.589433       1.568812       0.083976       0.300145       1.298418       0.105249       1.901067          -0.000001
          229              H      -1.297656      18.000617       3.973565       0.170825       0.953508 0.68858059E+01  0.64098174E+02                                 1.518985                            1.468974      -0.898050       2.470569                    0.999412       3.007427       7.788844       0.559900       1.175180      -0.735648       0.003109       0.012958      -0.009858       0.016576      -0.000485       0.003109      -0.003892      -0.002506       0.005413      -0.004514      -0.001455       0.005969              1.526558       1.338794       0.032157       0.012206       1.524138      -0.356687       1.716742           0.000001
          230              H      -1.134656      16.485611       4.409313       0.169077       0.876200 0.64090736E+01  0.60195724E+02                                 1.585858                            1.535301      -0.902354       2.472856                    0.998480       3.365634       9.558775       0.472839       1.379186      -0.688052       0.006776      -0.015237      -0.002178       0.016818      -0.003556       0.002065       0.004618      -0.001929      -0.008994      -0.007316       0.001258       0.006058              1.603126       1.354832       0.027562      -0.001868       2.072276       0.276426       1.382270           0.000001
          231              H      -2.043700      17.460900       5.261614       0.157062       1.100609 0.81914381E+01  0.80111994E+02                                 1.702692                            1.623678      -1.066341       2.373019                    0.999002       3.328193       9.009210       0.518917       1.206899      -0.726412      -0.007601       0.005086       0.009307       0.013049      -0.003003       0.000132       0.002877       0.004677      -0.005925      -0.005129       0.000120       0.005009              1.734883       2.164656       0.025358      -0.438598       1.372771       0.018358       1.667222           0.000002
          232              H      11.228406      -2.357243       5.810619       0.164804       0.934535 0.66741848E+01  0.63073692E+02                                 1.626835                            1.543159      -1.082049       2.384737                    0.997253       3.392048       9.539272       0.484397       1.337995      -0.696040      -0.001872       0.008552      -0.012906       0.015595       0.001811       0.001704      -0.003980       0.001554      -0.005417      -0.005751       0.002356       0.003395              1.669284       1.394700       0.111465      -0.104141       1.716229      -0.446265       1.896924           0.000000
          233              H      10.957267      -2.434807       7.369331       0.160272       1.074679 0.81347082E+01  0.79389643E+02                                 1.678429                            1.622285      -1.020121       2.400608                    0.999037       3.265452       8.819377       0.517298       1.213231      -0.725732      -0.006027       0.007710       0.011057       0.014765       0.001157      -0.002361       0.006480       0.000918      -0.009399      -0.008472       0.002606       0.005866              1.692165       1.387743       0.010473       0.032123       1.601404       0.321082       2.087349           0.000001
          234              H      11.769137      -3.587419       6.651402       0.160692       0.917772 0.66061585E+01  0.61895378E+02                                 1.575573                            1.511266      -0.812167       2.503761                    0.999697       3.253906       8.933096       0.504234       1.296476      -0.705806       0.007722      -0.012453       0.000275       0.014655      -0.001834      -0.001204      -0.000355      -0.000094      -0.016702      -0.005784       0.001130       0.004653              1.593599       1.766577      -0.398101       0.147468       1.637980      -0.123538       1.376239           0.000000
          235              H       1.841694      17.542875       1.360994       0.162245       1.008530 0.75087612E+01  0.73491812E+02                                 1.749049                            1.666692      -1.125711       2.358119                    0.996940       3.586021      10.452202       0.451088       1.387311      -0.685924       0.013475       0.006887      -0.010133       0.018212       0.003104      -0.007444       0.000283      -0.000410      -0.000789      -0.008291       0.000449       0.007842              1.790443       1.814910      -0.036747      -0.487272       1.530445       0.075665       2.025975           0.000001
          236              H       1.512561      16.957720       2.796852       0.164844       0.858253 0.62193489E+01  0.58021154E+02                                 1.567497                            1.514499      -0.914060       2.462462                    0.998629       3.386457       9.609621       0.474723       1.383007      -0.687048       0.004477      -0.005173       0.013650       0.015268      -0.001584       0.001963      -0.002178      -0.004538      -0.000632      -0.003390      -0.001075       0.004464              1.591449       1.347670      -0.116724       0.059003       1.766778      -0.333582       1.659900           0.000001
          237              H       0.333921      17.375530       1.823617       0.165225       0.921437 0.67367256E+01  0.63323828E+02                                 1.574352                            1.523128      -0.768630       2.528627                    0.999874       3.199684       8.751252       0.504583       1.291383      -0.707666      -0.014498       0.003159      -0.002154       0.014993      -0.001191       0.002859       0.000444       0.009004      -0.018887      -0.006939      -0.001395       0.008334              1.593680       1.953744       0.243570       0.189097       1.426726       0.102033       1.400571           0.000001
          238              H       9.819377       0.168504       4.937202       0.160117       0.978342 0.71305313E+01  0.68521755E+02                                 1.681349                            1.597968      -1.033072       2.398997                    0.998288       3.442936       9.769168       0.474629       1.342905      -0.695282       0.012567       0.005199      -0.006402       0.015031       0.005798      -0.003714       0.002993       0.003924      -0.000484      -0.008582       0.002057       0.006526              1.719301       1.916821       0.502810      -0.022747       1.882103       0.006223       1.358980           0.000001
          239              H       8.237937       0.116415       4.916087       0.166616       1.014495 0.74175770E+01  0.70682974E+02                                 1.614903                            1.547821      -0.914894       2.457636                    0.999438       3.138146       8.353005       0.530692       1.211185      -0.726622      -0.014579       0.000669      -0.006014       0.015785       0.000982       0.003632       0.002525       0.010697      -0.005469      -0.006082      -0.001846       0.007928              1.634597       1.867678      -0.447634      -0.003233       1.724834       0.025448       1.311278           0.000000
          240              H       9.049819      -0.859965       5.862448       0.170457       0.982210 0.71518413E+01  0.67515574E+02                                 1.580206                            1.521529      -0.923997       2.461549                    0.999115       3.073380       8.135937       0.534498       1.213875      -0.726396      -0.000474      -0.013808       0.011823       0.018184      -0.000865       0.001168      -0.001678      -0.004268       0.017824      -0.005338      -0.001150       0.006488              1.590233       1.276216      -0.019682       0.000823       1.592350      -0.318317       1.902132          -0.000001
          241              H       3.028155      -5.406035      13.072452       0.170815       0.954108 0.68913405E+01  0.64163431E+02                                 1.519765                            1.469684      -0.898102       2.470542                    0.999412       3.007875       7.791176       0.559689       1.175372      -0.735608      -0.015195       0.006490      -0.001346       0.016577      -0.003631      -0.003049       0.001047       0.004613       0.000702      -0.004504      -0.001453       0.005957              1.527355       1.911142      -0.185703      -0.119821       1.299375       0.061751       1.371549           0.000001
          242              H       4.043783      -6.619593      13.158834       0.169079       0.876193 0.64090086E+01  0.60195373E+02                                 1.585901                            1.535332      -0.902442       2.472822                    0.998479       3.365682       9.559146       0.472812       1.379257      -0.688038       0.003147      -0.016522      -0.000050       0.016820       0.000128      -0.001022      -0.000306      -0.013220       0.003469      -0.007312       0.001258       0.006054              1.603173       1.329463      -0.125564       0.100630       1.967302      -0.329783       1.512754           0.000001
          243              H       4.582951      -5.132290      13.193387       0.157070       1.101140 0.81964082E+01  0.80173974E+02                                 1.703396                            1.624299      -1.066429       2.372966                    0.999001       3.328571       9.011431       0.518748       1.207090      -0.726373       0.007728       0.010498       0.000074       0.013036       0.002262       0.000034       0.002115      -0.007809       0.003423      -0.005129       0.000098       0.005031              1.735622       1.890529       0.413724       0.327055       1.682220       0.239479       1.634116           0.000002
          244              H      -5.723785      16.585387       7.803160       0.164805       0.934494 0.66739842E+01  0.63072944E+02                                 1.626969                            1.543282      -1.081933       2.384799                    0.997254       3.392199       9.540585       0.484297       1.338249      -0.695989      -0.013945       0.004281       0.005514       0.015595      -0.003302       0.001247       0.001902       0.005208       0.005339      -0.005770       0.002371       0.003399              1.669427       2.236420      -0.206971      -0.055553       1.386004       0.012620       1.385857           0.000000
          245              H      -4.324158      17.098513       7.267592       0.160263       1.074379 0.81317283E+01  0.79352116E+02                                 1.677972                            1.621867      -1.020106       2.400614                    0.999037       3.265279       8.818014       0.517430       1.213051      -0.725769       0.007405       0.012465      -0.002837       0.014773       0.003747       0.003734      -0.002875      -0.008767       0.003411      -0.008473       0.002628       0.005845              1.691695       1.639837       0.239603      -0.267438       1.731435      -0.318464       1.703814           0.000001
          246              H      -4.637630      15.548039       7.296386       0.160678       0.917800 0.66064878E+01  0.61899660E+02                                 1.575651                            1.511344      -0.812236       2.503737                    0.999698       3.254010       8.933668       0.504198       1.296544      -0.705792       0.003548      -0.013941      -0.002836       0.014662      -0.001496       0.003141       0.002374      -0.006126      -0.003849      -0.005802       0.001139       0.004663              1.593676       1.367574      -0.157570      -0.123419       1.858002       0.365761       1.555451           0.000000
          247              H      -7.772271      14.143900      11.947569       0.162269       1.008481 0.75083615E+01  0.73487480E+02                                 1.749048                            1.666693      -1.126000       2.358015                    0.996941       3.585996      10.452358       0.451067       1.387385      -0.685910      -0.016004      -0.003530      -0.007922       0.018203       0.003358       0.005368      -0.001873       0.004787      -0.013853      -0.008286       0.000424       0.007862              1.790443       2.087853       0.439156       0.101085       1.832839       0.020140       1.450637           0.000001
          248              H      -6.214344      14.225910      11.667308       0.164822       0.858306 0.62198966E+01  0.58027926E+02                                 1.567603                            1.514599      -0.914184       2.462393                    0.998626       3.386679       9.610598       0.474689       1.383068      -0.687036       0.012090      -0.002500      -0.008979       0.015266      -0.003370      -0.001906       0.000605      -0.000551      -0.003192      -0.003369      -0.001102       0.004471              1.591560       1.837080      -0.294565      -0.156097       1.580012       0.084443       1.357589           0.000001
          249              H       1.023527      -7.316699      12.995668       0.165226       0.921420 0.67366522E+01  0.63323512E+02                                 1.574387                            1.523163      -0.768410       2.528738                    0.999875       3.199771       8.751762       0.504551       1.291457      -0.707650       0.001585       0.008848       0.012003       0.014995      -0.000816       0.002483       0.004634      -0.006525       0.015957      -0.006954      -0.001412       0.008365              1.593717       1.362951       0.027680       0.176762       1.347950       0.023029       2.070249           0.000001
          250              H       0.678701      -3.063186       8.661219       0.160116       0.978266 0.71297855E+01  0.68512047E+02                                 1.681189                            1.597827      -1.033038       2.399003                    0.998289       3.442697       9.767960       0.474680       1.342809      -0.695302      -0.011871      -0.003444      -0.008567       0.015039       0.004120       0.005029      -0.003364       0.004218       0.005178      -0.008576       0.002031       0.006545              1.719135       1.702610      -0.131404       0.476224       1.460234      -0.187891       1.994560           0.000001
          251              H       1.213174      -2.367178       9.978063       0.166642       1.014717 0.74197555E+01  0.70710249E+02                                 1.615285                            1.548167      -0.915238       2.457500                    0.999437       3.138365       8.354484       0.530562       1.211372      -0.726580      -0.000371       0.005671       0.014699       0.015759       0.001870       0.000515       0.001970      -0.002757       0.022497      -0.006087      -0.001848       0.007935              1.634992       1.306758      -0.034729      -0.006024       2.087530       0.345721       1.510688           0.000000
          252              H       2.175507      -3.290378       9.123842       0.170453       0.981556 0.71458906E+01  0.67445781E+02                                 1.579477                            1.520863      -0.924079       2.461512                    0.999113       3.073185       8.134765       0.534629       1.213822      -0.726399       0.016324      -0.007870      -0.001537       0.018187      -0.000495      -0.004921      -0.001298       0.005264      -0.005782      -0.005323      -0.001161       0.006484              1.589490       2.001094      -0.149145      -0.222229       1.409394       0.003497       1.357981          -0.000001
          253              H       4.376097       0.170818      15.191687       0.170836       0.953521 0.68859976E+01  0.64101148E+02                                 1.519077                            1.469056      -0.898060       2.470566                    0.999412       3.007507       7.789419       0.559843       1.175279      -0.735624       0.000900       0.003614      -0.016149       0.016572      -0.001833      -0.003084       0.001011       0.003232       0.012295      -0.004512      -0.001464       0.005975              1.526653       1.374189      -0.014158      -0.239552       1.324434      -0.107772       1.881336           0.000001
          254              H       4.680171       0.451225      16.721605       0.169086       0.876173 0.64088889E+01  0.60194350E+02                                 1.585919                            1.535353      -0.902398       2.472839                    0.998479       3.365696       9.559392       0.472790       1.379320      -0.688026       0.006700       0.009558       0.012108       0.016819       0.000576       0.003049       0.005446       0.001398      -0.008633      -0.007313       0.001231       0.006082              1.603194       1.753082       0.128637       0.420311       1.396056       0.122304       1.660444           0.000001
          255              H       3.827534      -0.814427      16.303133       0.157058       1.100977 0.81948790E+01  0.80154778E+02                                 1.703171                            1.624103      -1.066328       2.373013                    0.999001       3.328426       9.010617       0.518804       1.207024      -0.726387      -0.007465      -0.010695       0.000249       0.013045       0.000246       0.000722       0.003092      -0.003833      -0.011948      -0.005120       0.000100       0.005020              1.735385       1.440776       0.111133      -0.031147       2.334529      -0.267036       1.430849           0.000002
          256              H       0.460908       3.760510      14.544783       0.164791       0.934526 0.66742399E+01  0.63075573E+02                                 1.626965                            1.543279      -1.081993       2.384765                    0.997252       3.392205       9.540424       0.484316       1.338191      -0.696001       0.007131       0.000538      -0.013864       0.015600      -0.003876      -0.000840      -0.001046      -0.002046       0.009337      -0.005757       0.002350       0.003407              1.669423       1.435871       0.048973      -0.234614       1.424319      -0.240581       2.148080           0.000000
          257              H      -0.684810       3.067847      15.391325       0.160262       1.074796 0.81357593E+01  0.79401833E+02                                 1.678508                            1.622358      -1.020072       2.400636                    0.999037       3.265432       8.819201       0.517305       1.213184      -0.725744      -0.010659      -0.010165      -0.001151       0.014774       0.001617       0.005517      -0.000361      -0.000715      -0.016624      -0.008463       0.002611       0.005851              1.692247       2.169678       0.243359      -0.049381       1.462153      -0.010032       1.444909           0.000001
          258              H       0.174098       4.232648      16.030550       0.160699       0.917761 0.66060069E+01  0.61893354E+02                                 1.575535                            1.511230      -0.812144       2.503772                    0.999697       3.253823       8.932707       0.504252       1.296442      -0.705813       0.003076       0.009278       0.010910       0.014649      -0.000519       0.002948       0.002098      -0.007548       0.003195      -0.005810       0.001133       0.004677              1.593562       1.337807      -0.080240      -0.090870       1.763389       0.411734       1.679490           0.000000
          259              H       5.678560       3.961105      14.281798       0.162287       1.008489 0.75084542E+01  0.73488672E+02                                 1.749056                            1.666702      -1.126039       2.357994                    0.996939       3.586019      10.452473       0.451065       1.387384      -0.685910       0.000517       0.014466      -0.011041       0.018206       0.003885       0.002517      -0.005887      -0.006044      -0.000073      -0.008293       0.000453       0.007840              1.790452       1.673875       0.390491      -0.096027       2.108657      -0.258616       1.588824           0.000001
          260              H       4.891764       3.333833      15.506501       0.164832       0.858252 0.62193978E+01  0.58022033E+02                                 1.567532                            1.514536      -0.914171       2.462408                    0.998628       3.386520       9.610002       0.474700       1.383064      -0.687037      -0.010197       0.001142       0.011314       0.015274      -0.000481      -0.000744       0.002244       0.001663       0.010916      -0.003392      -0.001098       0.004491              1.591486       1.387628       0.021391      -0.157132       1.357835       0.082949       2.028995           0.000001
          261              H       5.882310       2.433907      14.658039       0.165230       0.921393 0.67363791E+01  0.63319983E+02                                 1.574322                            1.523106      -0.768561       2.528662                    0.999874       3.199674       8.751286       0.504576       1.291412      -0.707660       0.005104      -0.013576      -0.003815       0.014997      -0.005336       0.001411       0.003118      -0.007251      -0.008873      -0.006952      -0.001387       0.008338              1.593646       1.725827      -0.366076       0.097566       1.723297      -0.088947       1.331813           0.000001
          262              H       0.453048       2.263207      11.920694       0.160110       0.978403 0.71307072E+01  0.68523260E+02                                 1.681382                            1.597951      -1.033120       2.398962                    0.998287       3.442828       9.768565       0.474652       1.342844      -0.695296      -0.001415       0.012829      -0.007707       0.015033       0.000238       0.003011      -0.006219      -0.000472      -0.012065      -0.008560       0.002037       0.006523              1.719361       1.687535      -0.312778       0.365491       1.724441      -0.344929       1.746108           0.000001
          263              H       1.021984       0.786987      11.955247       0.166605       1.015292 0.74247515E+01  0.70769973E+02                                 1.615976                            1.548752      -0.915001       2.457588                    0.999438       3.138762       8.356335       0.530428       1.211471      -0.726563       0.009445      -0.012116      -0.003594       0.015778      -0.004877      -0.000184       0.000975      -0.000548      -0.017842      -0.006066      -0.001843       0.007909              1.635721       1.342889       0.040828       0.052146       1.963665       0.428521       1.600609           0.000000
          264              H       0.438948       1.441989      13.274010       0.170446       0.985871 0.71848141E+01  0.67900707E+02                                 1.584133                            1.525091      -0.924128       2.461482                    0.999115       3.074187       8.140865       0.533875       1.213969      -0.726426      -0.002980      -0.001546       0.017869       0.018182       0.002019      -0.003988       0.000023       0.006878       0.007015      -0.005351      -0.001124       0.006475              1.594244       1.516732       0.093262      -0.283533       1.315081      -0.081656       1.950919          -0.000001
          265              H       9.567133       6.594376      15.721495       0.170825       0.953508 0.68858061E+01  0.64098170E+02                                 1.518985                            1.468973      -0.898050       2.470569                    0.999412       3.007428       7.788844       0.559901       1.175179      -0.735648       0.011181      -0.012163       0.001350       0.016576      -0.004280      -0.001997       0.002543       0.000984       0.000690      -0.004514      -0.001455       0.005969              1.526557       1.483331      -0.336388      -0.098071       1.725457       0.092291       1.370883           0.000001
          266              H       8.084438       7.147404      15.635113       0.169077       0.876200 0.64090781E+01  0.60195773E+02                                 1.585858                            1.535301      -0.902354       2.472856                    0.998480       3.365635       9.558776       0.472839       1.379185      -0.688052      -0.016625      -0.002542       0.000045       0.016818       0.004254      -0.000037       0.001088       0.010123       0.003465      -0.007316       0.001258       0.006058              1.603126       1.975239       0.102791       0.344446       1.321399       0.015054       1.512741           0.000001
          267              H       9.306961       8.151499      15.600561       0.157062       1.100609 0.81914366E+01  0.80111982E+02                                 1.702693                            1.623679      -1.066341       2.373019                    0.999002       3.328193       9.009212       0.518916       1.206900      -0.726412       0.007329       0.010796      -0.000084       0.013049       0.004214      -0.001962      -0.000711       0.003246       0.003401      -0.005129       0.000120       0.005009              1.734883       1.444818       0.256169      -0.116690       2.126377      -0.387900       1.633455           0.000002
          268              H      -5.965194      16.756005       1.794823       0.164804       0.934534 0.66741734E+01  0.63073567E+02                                 1.626835                            1.543159      -1.082043       2.384740                    0.997253       3.392046       9.539270       0.484397       1.337997      -0.696040       0.008687      -0.011720      -0.005513       0.015595      -0.004202      -0.001363      -0.001787       0.000096       0.005325      -0.005751       0.002356       0.003395              1.669284       1.610445      -0.428183      -0.030423       2.011670       0.048188       1.385737           0.000000
          269              H      -5.947944      18.246638       2.330390       0.160273       1.074681 0.81347218E+01  0.79389799E+02                                 1.678430                            1.622286      -1.020121       2.400609                    0.999037       3.265452       8.819375       0.517298       1.213230      -0.725732       0.009278       0.011132       0.002833       0.014765       0.005667       0.003978      -0.002538       0.002112       0.003443      -0.008471       0.002606       0.005865              1.692166       1.571081       0.215246       0.211210       1.801121       0.358465       1.704296           0.000001
          270              H      -7.305258      17.434273       2.301596       0.160692       0.917773 0.66061591E+01  0.61895391E+02                                 1.575573                            1.511267      -0.812167       2.503761                    0.999697       3.253906       8.933099       0.504234       1.296476      -0.705806      -0.014314      -0.001327       0.002848       0.014655       0.000756      -0.001176      -0.003728       0.006665      -0.003846      -0.005784       0.001130       0.004653              1.593600       1.902490       0.031584      -0.385968       1.322952      -0.005556       1.555357           0.000000
          271              H       8.089131       2.928218      16.846379       0.162245       1.008530 0.75087602E+01  0.73491802E+02                                 1.749049                            1.666692      -1.125711       2.358119                    0.996940       3.586021      10.452203       0.451088       1.387311      -0.685924       0.002001      -0.016276       0.007924       0.018212       0.001109       0.003577      -0.004409      -0.007940      -0.013858      -0.008291       0.000449       0.007842              1.790444       1.585149       0.261432       0.014704       2.335545      -0.102019       1.450637           0.000001
          272              H       7.647151       4.424390      17.126640       0.164844       0.858253 0.62193501E+01  0.58021166E+02                                 1.567497                            1.514499      -0.914060       2.462462                    0.998629       3.386457       9.609621       0.474723       1.383007      -0.687048      -0.006369       0.010573       0.008987       0.015268      -0.002442      -0.001185       0.001621       0.004662      -0.003208      -0.003390      -0.001075       0.004464              1.591449       1.793576      -0.309866      -0.131640       1.623265       0.119020       1.357507           0.000001
          273              H       8.433942       4.067513      15.798279       0.165225       0.921437 0.67367249E+01  0.63323823E+02                                 1.574352                            1.523128      -0.768630       2.528627                    0.999874       3.199684       8.751253       0.504583       1.291383      -0.707666       0.007811       0.004442      -0.012002       0.014993       0.001415      -0.003520      -0.003859       0.006104       0.015941      -0.006939      -0.001395       0.008334              1.593680       1.332190       0.016813       0.037212       1.378643      -0.174313       2.070208           0.000001
          274              H      -3.114222      16.242866       0.936763       0.160117       0.978342 0.71305356E+01  0.68521804E+02                                 1.681349                            1.597968      -1.033073       2.398996                    0.998288       3.442936       9.769167       0.474629       1.342905      -0.695282       0.000713      -0.012335       0.008561       0.015031       0.001878       0.004867      -0.003596      -0.008449       0.005190      -0.008582       0.002057       0.006526              1.719302       1.569928      -0.178433       0.335960       1.593254      -0.386410       1.994723           0.000001
          275              H     -10.472773       5.896193      18.815885       0.166616       1.014495 0.74175765E+01  0.70682964E+02                                 1.614902                            1.547820      -0.914895       2.457636                    0.999438       3.138147       8.353006       0.530693       1.211184      -0.726622       0.005491       0.001552      -0.014717       0.015785       0.002312      -0.001665      -0.001120      -0.000226       0.022515      -0.006082      -0.001846       0.007928              1.634596       2.022058       0.218234      -0.327861       1.371363      -0.109508       1.510368           0.000000
          276              H      -3.827357      17.578331       0.474140       0.170457       0.982209 0.71518294E+01  0.67515437E+02                                 1.580205                            1.521528      -0.923998       2.461548                    0.999115       3.073379       8.135934       0.534498       1.213875      -0.726396      -0.012860       0.012764       0.001538       0.018184      -0.002041      -0.000406       0.005084      -0.003460      -0.005777      -0.005338      -0.001150       0.006488              1.590232       1.569595      -0.302165      -0.077408       1.842561       0.208508       1.358539          -0.000001
          277              H      -9.134290       9.724121      13.602261       0.170831       0.953194 0.68829664E+01  0.64065475E+02                                 1.518647                            1.468658      -0.898122       2.470533                    0.999412       3.007393       7.788510       0.559964       1.175161      -0.735647       0.003114       0.002056       0.016153       0.016579      -0.002442      -0.001973       0.002584      -0.000211       0.012290      -0.004513      -0.001466       0.005979              1.526218       1.338511      -0.026624       0.021763       1.359408       0.261658       1.880736           0.000001
          278              H      -8.971296      10.104244      12.072342       0.169083       0.876159 0.64087596E+01  0.60192534E+02                                 1.585863                            1.535307      -0.902503       2.472801                    0.998478       3.365665       9.559102       0.472813       1.379265      -0.688036       0.006783       0.009501      -0.012114       0.016824       0.000006      -0.004102      -0.004663      -0.001814      -0.008641      -0.007287       0.001235       0.006051              1.603134       1.354842      -0.012152       0.024801       1.794194      -0.436992       1.660366           0.000001
          279              H      -9.880351       8.878498      12.490814       0.157055       1.101015 0.81953052E+01  0.80159966E+02                                 1.703214                            1.624151      -1.066212       2.373073                    0.999002       3.328418       9.010644       0.518794       1.207032      -0.726386      -0.007597      -0.010606      -0.000253       0.013049       0.001401      -0.002660      -0.001694       0.002682      -0.011944      -0.005104       0.000092       0.005013              1.735424       2.165422       0.367304       0.241364       1.609971       0.118362       1.430880           0.000002
          280              H      -4.444834       7.229403      14.249165       0.164789       0.934634 0.66749557E+01  0.63081535E+02                                 1.626801                            1.543130      -1.082150       2.384699                    0.997251       3.392087       9.538800       0.484467       1.337789      -0.696081      -0.001871       0.006891       0.013865       0.015595      -0.002370       0.000721       0.001167       0.006472       0.009314      -0.005764       0.002352       0.003412              1.669251       1.394682       0.034454       0.148620       1.465251       0.301364       2.147818           0.000000
          281              H      -4.715993       5.918307      13.402623       0.160270       1.074697 0.81348296E+01  0.79390589E+02                                 1.678390                            1.622251      -1.020066       2.400636                    0.999038       3.265471       8.819221       0.517329       1.213162      -0.725747      -0.006027      -0.013437       0.001148       0.014772       0.001481       0.002189      -0.005066      -0.001479      -0.016632      -0.008457       0.002616       0.005841              1.692127       1.387722      -0.033059      -0.006981       2.243858       0.049883       1.444799           0.000001
          282              H      -3.904114       7.116345      12.763397       0.160714       0.917713 0.66055976E+01  0.61888347E+02                                 1.575457                            1.511167      -0.812190       2.503760                    0.999697       3.253674       8.932113       0.504273       1.296414      -0.705819       0.007703       0.005981      -0.010925       0.014645       0.001977      -0.000974      -0.003450       0.006530       0.003184      -0.005795       0.001143       0.004652              1.593474       1.766422       0.071320      -0.418419       1.334610      -0.051554       1.679390           0.000000
          283              H      -5.994906      12.215528      14.512150       0.162216       1.008606 0.75093886E+01  0.73498907E+02                                 1.749077                            1.666713      -1.125675       2.358112                    0.996941       3.586112      10.452265       0.451109       1.387230      -0.685940       0.013488       0.005319       0.011041       0.018224       0.004925       0.006419      -0.000383      -0.000187      -0.000093      -0.008305       0.000427       0.007878              1.790475       1.814942       0.440384       0.211831       1.967658       0.176750       1.588826           0.000001
          284              H      -6.324058      11.264618      13.287447       0.164822       0.858350 0.62202065E+01  0.58031091E+02                                 1.567604                            1.514593      -0.914047       2.462448                    0.998628       3.386668       9.610346       0.474714       1.382988      -0.687051       0.004476      -0.009215      -0.011311       0.015261      -0.000896      -0.002342      -0.000012      -0.000688       0.010931      -0.003375      -0.001110       0.004484              1.591564       1.347740       0.007263      -0.130597       1.397816       0.120529       2.029134           0.000001
          285              H      -7.502684      11.898558      14.135909       0.165201       0.921516 0.67374538E+01  0.63332490E+02                                 1.574445                            1.523211      -0.768407       2.528718                    0.999875       3.199906       8.752032       0.504568       1.291385      -0.707665      -0.014508       0.000291       0.003815       0.015004      -0.001869      -0.002454      -0.002347       0.012356      -0.008877      -0.006929      -0.001409       0.008338              1.593778       1.953872      -0.285585       0.116406       1.495566      -0.062351       1.331897           0.000001
          286              H      -5.853851       6.722947      16.873253       0.160108       0.978265 0.71297712E+01  0.68511473E+02                                 1.681144                            1.597792      -1.033151       2.398940                    0.998287       3.442647       9.767599       0.474703       1.342753      -0.695313       0.012576       0.002950       0.007705       0.015041       0.000339       0.006889      -0.000738       0.000073      -0.012067      -0.008577       0.002033       0.006544              1.719087       1.916570      -0.231678       0.446705       1.495011      -0.229597       1.745679           0.000001
          287              H      -7.435290       6.767278      16.838700       0.166618       1.014260 0.74154680E+01  0.70657884E+02                                 1.614638                            1.547587      -0.914903       2.457656                    0.999439       3.137991       8.352309       0.530739       1.211164      -0.726625      -0.014571       0.004868       0.003588       0.015775      -0.003613      -0.000955      -0.000118       0.006559      -0.017856      -0.006060      -0.001844       0.007904              1.634320       1.867343       0.226563      -0.385913       1.436501      -0.191752       1.599118           0.000000
          288              H      -6.623422       6.435891      15.519938       0.170461       0.981542 0.71457499E+01  0.67443842E+02                                 1.579421                            1.520814      -0.924082       2.461505                    0.999115       3.073202       8.134663       0.534658       1.213769      -0.726410      -0.000477      -0.003333      -0.017870       0.018184      -0.000560      -0.001327       0.003782      -0.007888       0.006967      -0.005336      -0.001155       0.006491              1.589432       1.275680       0.009122      -0.017436       1.548244       0.293060       1.944374          -0.000001
          289              H      10.864818       2.464876       7.977843       0.170825       0.953507 0.68858014E+01  0.64098123E+02                                 1.518985                            1.468973      -0.898049       2.470569                    0.999412       3.007427       7.788844       0.559900       1.175180      -0.735648      -0.015194      -0.002074       0.006293       0.016576       0.004472      -0.001619       0.000631       0.001729      -0.007969      -0.004514      -0.001455       0.005969              1.526557       1.909986       0.196437      -0.100837       1.406296       0.000361       1.263390           0.000001
          290              H      11.880444       2.996837       6.883673       0.169078       0.876201 0.64090818E+01  0.60195816E+02                                 1.585858                            1.535301      -0.902355       2.472856                    0.998480       3.365635       9.558777       0.472839       1.379185      -0.688052       0.003145       0.008300      -0.014285       0.016818       0.000836       0.000630      -0.001949      -0.009279       0.015292      -0.007316       0.001258       0.006058              1.603126       1.329439      -0.024376      -0.159023       1.340770      -0.031896       2.139170           0.000001
          291              H      12.419613       2.223274       8.154446       0.157062       1.100608 0.81914318E+01  0.80111919E+02                                 1.702692                            1.623678      -1.066341       2.373019                    0.999002       3.328192       9.009207       0.518917       1.206900      -0.726412       0.007735      -0.005327       0.009059       0.013049      -0.001143       0.001946      -0.002001      -0.007971       0.002953      -0.005129       0.000120       0.005009              1.734883       1.889639      -0.489750       0.194640       1.852730      -0.140489       1.462279           0.000002
          292              H       9.949530       7.115215      10.461801       0.164804       0.934535 0.66741786E+01  0.63073627E+02                                 1.626835                            1.543159      -1.082048       2.384737                    0.997253       3.392047       9.539273       0.484397       1.337997      -0.696040      -0.013945      -0.006916       0.000953       0.015595       0.000583      -0.003472       0.001340      -0.000371      -0.011412      -0.005751       0.002356       0.003395              1.669285       2.236219       0.151598      -0.151432       1.396707      -0.006380       1.374929           0.000000
          293              H      11.349164       7.322469      11.173971       0.160273       1.074680 0.81347138E+01  0.79389704E+02                                 1.678429                            1.622285      -1.020120       2.400609                    0.999037       3.265452       8.819375       0.517298       1.213230      -0.725732       0.007403      -0.003775       0.012205       0.014765      -0.005092       0.001383       0.000300      -0.004255       0.016978      -0.008471       0.002606       0.005866              1.692165       1.640271       0.111864       0.341373       1.435276       0.147348       2.000949           0.000001
          294              H      11.035691       8.072757       9.816817       0.160692       0.917773 0.66061593E+01  0.61895391E+02                                 1.575573                            1.511267      -0.812168       2.503761                    0.999697       3.253906       8.933098       0.504234       1.296476      -0.705806       0.003521       0.009435      -0.010647       0.014655      -0.001951      -0.002866      -0.003337      -0.004429       0.001272      -0.005784       0.001130       0.004653              1.593600       1.367492       0.185663      -0.074748       1.947745      -0.313904       1.465562           0.000000
          295              H       7.900988       4.746795       6.275161       0.162245       1.008532 0.75087773E+01  0.73492004E+02                                 1.749050                            1.666694      -1.125706       2.358121                    0.996940       3.586024      10.452211       0.451088       1.387310      -0.685924      -0.016012       0.008632       0.000897       0.018212      -0.006311       0.000234      -0.001014       0.009833       0.001294      -0.008291       0.000448       0.007842              1.790445       2.087853      -0.307121       0.329785       1.563630      -0.175570       1.719852           0.000001
          296              H       9.458919       4.948503       6.486317       0.164844       0.858253 0.62193466E+01  0.58021127E+02                                 1.567496                            1.514499      -0.914060       2.462462                    0.998629       3.386457       9.609621       0.474723       1.383007      -0.687048       0.012092       0.009023       0.002345       0.015268       0.003348      -0.001952      -0.001104       0.000356      -0.000473      -0.003390      -0.001075       0.004464              1.591449       1.836949       0.282444      -0.177028       1.486227      -0.138515       1.451171           0.000001
          297              H       8.860191       3.486689       6.361543       0.165225       0.921436 0.67367227E+01  0.63323796E+02                                 1.574352                            1.523127      -0.768630       2.528627                    0.999874       3.199684       8.751252       0.504583       1.291383      -0.707666       0.001584      -0.014817       0.001659       0.014993      -0.001726      -0.001941      -0.000264      -0.014045      -0.006615      -0.006939      -0.001395       0.008334              1.593680       1.362914      -0.166906      -0.064404       1.909577       0.301246       1.508549           0.000001
          298              H       8.515424       5.113690      12.212473       0.160117       0.978341 0.71305291E+01  0.68521731E+02                                 1.681349                            1.597968      -1.033072       2.398997                    0.998288       3.442936       9.769169       0.474629       1.342905      -0.695282      -0.011867       0.009133       0.001302       0.015031      -0.006399       0.001058       0.003731       0.003622       0.003422      -0.008582       0.002057       0.006526              1.719301       1.702812      -0.346763      -0.351985       1.698376       0.325355       1.756715           0.000001
          299              H       9.049878       3.625278      12.156805       0.166616       1.014495 0.74175767E+01  0.70682971E+02                                 1.614903                            1.547821      -0.914894       2.457636                    0.999438       3.138146       8.353005       0.530692       1.211185      -0.726622      -0.000367      -0.015593      -0.002427       0.015785      -0.001368       0.001369       0.003312      -0.011833      -0.004791      -0.006082      -0.001846       0.007928              1.634597       1.306494       0.022608      -0.027077       1.953810      -0.422467       1.643487           0.000000
          300              H      10.012223       4.826643      11.784403       0.170457       0.982210 0.71518386E+01  0.67515539E+02                                 1.580205                            1.521528      -0.923997       2.461549                    0.999115       3.073380       8.135935       0.534498       1.213874      -0.726396       0.016320       0.005267      -0.006047       0.018184       0.004519       0.002031       0.000543       0.006588      -0.001785      -0.005338      -0.001150       0.006488              1.590232       2.002153       0.267208      -0.018050       1.374418      -0.024024       1.394124          -0.000001
          301              H      12.212732      -2.158806      11.747931       0.170831       0.953195 0.68829664E+01  0.64065477E+02                                 1.518647                            1.468659      -0.898122       2.470533                    0.999412       3.007393       7.788511       0.559964       1.175161      -0.735647       0.000901       0.012178       0.011213       0.016579       0.003596      -0.000040       0.002861      -0.003453      -0.007770      -0.004513      -0.001466       0.005979              1.526219       1.373821       0.214432       0.107472       1.648279       0.294899       1.556556           0.000001
          302              H      12.516785      -3.623948      11.225800       0.169083       0.876158 0.64087550E+01  0.60192482E+02                                 1.585863                            1.535307      -0.902504       2.472801                    0.998478       3.365664       9.559099       0.472813       1.379266      -0.688036       0.006697      -0.015273       0.002224       0.016824      -0.002910      -0.001017      -0.004278      -0.000578      -0.014586      -0.007286       0.001235       0.006051              1.603134       1.753015      -0.428275      -0.098740       1.700178       0.053322       1.356208           0.000001
          303              H      11.664154      -2.628727      10.338947       0.157055       1.101014 0.81952954E+01  0.80159843E+02                                 1.703213                            1.624149      -1.066211       2.373073                    0.999002       3.328417       9.010639       0.518794       1.207031      -0.726386      -0.007467       0.005130      -0.009391       0.013049      -0.000739      -0.000142      -0.004955      -0.000586      -0.002162      -0.005104       0.000092       0.005013              1.735423       1.440822      -0.028593       0.111805       1.425556      -0.257794       2.339891           0.000002
          304              H       8.297551      -3.393390      15.180169       0.164789       0.934636 0.66749703E+01  0.63081700E+02                                 1.626802                            1.543130      -1.082146       2.384700                    0.997251       3.392090       9.538807       0.484468       1.337788      -0.696081       0.007120       0.011741       0.007394       0.015596       0.002683      -0.002928       0.002106      -0.003851       0.003925      -0.005764       0.002352       0.003412              1.669252       1.435756       0.178675       0.159708       1.758574       0.433633       1.813425           0.000000
          305              H       7.151822      -3.780187      14.157024       0.160269       1.074698 0.81348376E+01  0.79390685E+02                                 1.678391                            1.622252      -1.020066       2.400635                    0.999038       3.265473       8.819227       0.517329       1.213162      -0.725747      -0.010660       0.006074      -0.008226       0.014772      -0.005577      -0.001353      -0.003567       0.006117       0.003855      -0.008457       0.002616       0.005841              1.692128       2.169514      -0.078924       0.235421       1.440417      -0.002454       1.466452           0.000001
          306              H       8.010721      -4.916161      14.846159       0.160711       0.917717 0.66056269E+01  0.61888599E+02                                 1.575451                            1.511162      -0.812119       2.503788                    0.999697       3.253675       8.932071       0.504278       1.296400      -0.705822       0.003070      -0.014091       0.002560       0.014647      -0.002279      -0.001908      -0.001980      -0.007712       0.002722      -0.005792       0.001140       0.004651              1.593468       1.337756       0.118807      -0.024051       2.056868      -0.242163       1.385780           0.000000
          307              H      13.515206      -3.265936      15.485385       0.162216       1.008607 0.75093934E+01  0.73498963E+02                                 1.749077                            1.666714      -1.125675       2.358112                    0.996941       3.586113      10.452267       0.451109       1.387230      -0.685940       0.000519       0.002317       0.018069       0.018224      -0.004110       0.002118       0.001633       0.001387       0.022204      -0.008305       0.000427       0.007878              1.790476       1.673895      -0.112088       0.386215       1.494812      -0.095792       2.202721           0.000001
          308              H      12.728394      -4.012923      14.329788       0.164822       0.858350 0.62202037E+01  0.58031059E+02                                 1.567604                            1.514593      -0.914047       2.462448                    0.998628       3.386668       9.610346       0.474714       1.382988      -0.687051      -0.010180      -0.010370      -0.004661       0.015261       0.000906      -0.000032       0.001620      -0.004977      -0.008984      -0.003375      -0.001110       0.004484              1.591563       1.387687       0.125419       0.097104       1.933160       0.249186       1.453842           0.000001
          309              H      13.718951      -2.828182      13.974663       0.165201       0.921516 0.67374566E+01  0.63332522E+02                                 1.574446                            1.523211      -0.768407       2.528718                    0.999875       3.199906       8.752032       0.504568       1.291385      -0.707665       0.005110       0.010095      -0.009855       0.015004       0.001460      -0.005319      -0.005042      -0.003891       0.001235      -0.006929      -0.001409       0.008338              1.593778       1.725988       0.098561      -0.365893       1.352738      -0.125062       1.702610           0.000001
          310              H       8.289726      -0.372236      15.195526       0.160108       0.978264 0.71297686E+01  0.68511442E+02                                 1.681144                            1.597792      -1.033151       2.398940                    0.998287       3.442646       9.767596       0.474703       1.342753      -0.695313      -0.001410       0.000253       0.014972       0.015041      -0.002712      -0.001288       0.000408       0.009635       0.018287      -0.008577       0.002033       0.006544              1.719087       1.687467      -0.160082      -0.453468       1.441836       0.181657       2.027957           0.000001
          311              H       8.858662       0.335938      13.899798       0.166618       1.014260 0.74154701E+01  0.70657905E+02                                 1.614637                            1.547587      -0.914903       2.457656                    0.999439       3.137991       8.352308       0.530739       1.211164      -0.726625       0.009446       0.009164      -0.008698       0.015776       0.002615      -0.004115      -0.004457       0.005532       0.000421      -0.006060      -0.001844       0.007904              1.634320       1.341969      -0.065571       0.009275       2.060250      -0.370964       1.500742           0.000000
          312              H       8.275608      -1.133633      13.807658       0.170461       0.981542 0.71457504E+01  0.67443852E+02                                 1.579422                            1.520815      -0.924083       2.461505                    0.999115       3.073202       8.134665       0.534657       1.213769      -0.726410      -0.002984      -0.014695      -0.010286       0.018184       0.002449       0.003774       0.002994       0.001670      -0.008540      -0.005336      -0.001155       0.006491              1.589433       1.512226       0.197942       0.221380       1.715850       0.314579       1.540223          -0.000001
          313              H      -6.106239      -5.829358      17.046017       0.170815       0.954108 0.68913402E+01  0.64163431E+02                                 1.519765                            1.469684      -0.898102       2.470542                    0.999412       3.007874       7.791175       0.559689       1.175373      -0.735608       0.011184       0.004916      -0.011206       0.016577       0.003872      -0.002700      -0.000899      -0.001839      -0.007748      -0.004504      -0.001453       0.005957              1.527355       1.484069       0.253354      -0.242509       1.540277      -0.199868       1.557720           0.000001
          314              H      -7.588934      -6.031059      17.568147       0.169079       0.876193 0.64090121E+01  0.60195422E+02                                 1.585902                            1.535334      -0.902442       2.472822                    0.998479       3.365683       9.559154       0.472811       1.379259      -0.688038      -0.016626       0.001227      -0.002225       0.016819      -0.002082       0.003710       0.002410       0.004103      -0.014588      -0.007312       0.001258       0.006054              1.603174       1.975355      -0.349712      -0.083210       1.477955       0.075327       1.356212           0.000001
          315              H      -6.366410      -6.503175      18.455001       0.157070       1.101139 0.81964000E+01  0.80173873E+02                                 1.703395                            1.624298      -1.066428       2.372967                    0.999001       3.328570       9.011427       0.518748       1.207090      -0.726373       0.007322      -0.005328       0.009377       0.013036      -0.000390       0.004640       0.001809       0.001373      -0.002146      -0.005129       0.000098       0.005031              1.735621       1.445324      -0.027037       0.280365       1.421272      -0.019512       2.340266           0.000002
          316              H       9.708201      12.233252      13.613778       0.164805       0.934494 0.66739793E+01  0.63072890E+02                                 1.626969                            1.543282      -1.081933       2.384799                    0.997254       3.392198       9.540583       0.484296       1.338249      -0.695989       0.008685       0.010635      -0.007394       0.015595       0.003295      -0.002953       0.002083      -0.000372       0.003922      -0.005770       0.002370       0.003399              1.669427       1.610580       0.240455      -0.355658       1.584064      -0.295142       1.813636           0.000000
          317              H       9.725444      11.024135      14.636923       0.160263       1.074378 0.81317263E+01  0.79352090E+02                                 1.677971                            1.621867      -1.020106       2.400614                    0.999037       3.265279       8.818013       0.517430       1.213051      -0.725769       0.009283      -0.008025       0.008226       0.014773      -0.006260       0.002932       0.002476       0.002258       0.003858      -0.008473       0.002628       0.005845              1.691695       1.570659      -0.290395       0.080771       2.038303      -0.221069       1.466123           0.000001
          318              H       8.368130      11.455247      13.947788       0.160678       0.917800 0.66064910E+01  0.61899698E+02                                 1.575652                            1.511344      -0.812236       2.503737                    0.999698       3.254010       8.933669       0.504198       1.296544      -0.705792      -0.014326      -0.001805      -0.002546       0.014662       0.000651       0.001255       0.002482       0.008847       0.002754      -0.005802       0.001139       0.004663              1.593676       1.902550       0.318487       0.220329       1.492533       0.103421       1.385946           0.000000
          319              H      15.925744      -4.970481      13.308563       0.162269       1.008481 0.75083649E+01  0.73487518E+02                                 1.749048                            1.666693      -1.125999       2.358015                    0.996941       3.585996      10.452357       0.451067       1.387385      -0.685910       0.002006       0.001272      -0.018047       0.018203      -0.003632      -0.000818      -0.002501       0.004072       0.022198      -0.008286       0.000424       0.007862              1.790443       1.585149      -0.143447       0.219049       1.583508      -0.332160       2.202672           0.000001
          320              H      15.483760      -5.961267      14.464160       0.164821       0.858307 0.62198995E+01  0.58027960E+02                                 1.567603                            1.514600      -0.914184       2.462393                    0.998626       3.386679       9.610598       0.474688       1.383068      -0.687036      -0.006387      -0.013059       0.004660       0.015266       0.002268      -0.001517      -0.000479       0.002731      -0.008994      -0.003369      -0.001102       0.004471              1.591561       1.793719       0.268955      -0.202557       1.527108      -0.174600       1.453855           0.000001
          321              H      -7.239431      -4.632443      14.819285       0.165226       0.921420 0.67366562E+01  0.63323558E+02                                 1.574387                            1.523163      -0.768410       2.528738                    0.999875       3.199771       8.751762       0.504551       1.291457      -0.707650       0.007814       0.008173       0.009850       0.014995       0.002359       0.002997       0.006718       0.001194       0.001238      -0.006954      -0.001412       0.008365              1.593717       1.332219      -0.040630      -0.004042       1.746392       0.386622       1.702540           0.000001
          322              H     -10.950816      13.232915      13.598422       0.160116       0.978265 0.71297788E+01  0.68511969E+02                                 1.681189                            1.597826      -1.033039       2.399003                    0.998289       3.442697       9.767960       0.474681       1.342809      -0.695302       0.000710      -0.001249      -0.014971       0.015039      -0.005138      -0.000797       0.001099      -0.004094       0.018276      -0.008576       0.002031       0.006546              1.719134       1.569754      -0.201701      -0.322417       1.559601       0.367027       2.028046           0.000001
          323              H      -2.636187      -8.160077      14.894149       0.166642       1.014716 0.74197498E+01  0.70710183E+02                                 1.615284                            1.548167      -0.915238       2.457500                    0.999437       3.138365       8.354484       0.530562       1.211372      -0.726580       0.005470       0.011959       0.008683       0.015759       0.000300       0.002853       0.005397      -0.007576       0.000387      -0.006087      -0.001848       0.007935              1.634992       2.022607       0.174844       0.353082       1.381057       0.114974       1.501311           0.000000
          324              H     -11.663944      12.965834      14.986290       0.170453       0.981557 0.71458924E+01  0.67445801E+02                                 1.579477                            1.520863      -0.924079       2.461512                    0.999113       3.073185       8.134765       0.534629       1.213822      -0.726399      -0.012861      -0.007715       0.010288       0.018187       0.001380      -0.001558      -0.004540      -0.004394      -0.008548      -0.005323      -0.001161       0.006484              1.589490       1.568880       0.217981      -0.222816       1.659322      -0.313595       1.540268          -0.000001
          325              H       6.538947       5.523651       1.620139       0.170836       0.953521 0.68859958E+01  0.64101128E+02                                 1.519077                            1.469056      -0.898059       2.470566                    0.999412       3.007507       7.789419       0.559843       1.175279      -0.735624       0.003107      -0.015012      -0.006296       0.016572       0.002936      -0.001124       0.001331      -0.006968      -0.007979      -0.004512      -0.001464       0.005975              1.526653       1.338861      -0.005520      -0.033958       1.977649       0.094954       1.263449           0.000001
          326              H       6.701961       6.658533       2.714309       0.169086       0.876173 0.64088867E+01  0.60194325E+02                                 1.585919                            1.535353      -0.902398       2.472839                    0.998479       3.365696       9.559392       0.472790       1.379320      -0.688026       0.006778       0.005735       0.014284       0.016819       0.003563       0.002067       0.000084       0.006167       0.015303      -0.007313       0.001231       0.006082              1.603194       1.354873      -0.015396      -0.022918       1.315414       0.160581       2.139296           0.000001
          327              H       5.792900       6.908991       1.443537       0.157058       1.100976 0.81948784E+01  0.80154795E+02                                 1.703173                            1.624105      -1.066327       2.373014                    0.999001       3.328426       9.010627       0.518803       1.207027      -0.726386      -0.007595       0.005517      -0.009058       0.013045       0.001618       0.002546      -0.001153       0.007632       0.002935      -0.005120       0.000100       0.005020              1.735387       2.165378      -0.392699       0.197416       1.578136      -0.136734       1.462647           0.000002
          328              H       3.391813      -4.871797      18.332147       0.164791       0.934526 0.66742397E+01  0.63075567E+02                                 1.626964                            1.543278      -1.081993       2.384766                    0.997252       3.392205       9.540422       0.484316       1.338191      -0.696001      -0.001870      -0.015458      -0.000954       0.015600       0.000574      -0.002407       0.002851      -0.000450      -0.011402      -0.005757       0.002350       0.003407              1.669422       1.394821      -0.145937      -0.044464       2.238414       0.144920       1.375032           0.000000
          329              H       3.120665      -3.483137      17.619976       0.160262       1.074796 0.81357550E+01  0.79401771E+02                                 1.678506                            1.622357      -1.020071       2.400636                    0.999037       3.265431       8.819194       0.517306       1.213183      -0.725745      -0.006030       0.005722      -0.012213       0.014774      -0.002628       0.000194      -0.001378       0.009712       0.016940      -0.008463       0.002611       0.005851              1.692245       1.387805       0.022599      -0.025140       1.687895      -0.370974       2.001035           0.000001
          330              H       3.932553      -3.528564      18.977131       0.160699       0.917761 0.66060070E+01  0.61893355E+02                                 1.575535                            1.511230      -0.812144       2.503772                    0.999697       3.253823       8.932707       0.504252       1.296442      -0.705813       0.007722       0.006452       0.010645       0.014649      -0.000122       0.002203       0.003843       0.005891       0.001300      -0.005810       0.001133       0.004677              1.593562       1.766537       0.326745       0.271015       1.548625       0.175100       1.465523           0.000000
          331              H       9.678319       3.489985       3.322822       0.162287       1.008489 0.75084561E+01  0.73488692E+02                                 1.749056                            1.666702      -1.126040       2.357993                    0.996939       3.586020      10.452474       0.451066       1.387383      -0.685910       0.013467      -0.012217      -0.000923       0.018206      -0.007994       0.001067       0.000150       0.000269       0.001282      -0.008293       0.000453       0.007840              1.790452       1.814912      -0.403614       0.275454       1.836580      -0.252395       1.719864           0.000001
          332              H       9.349184       5.026050       3.111666       0.164832       0.858252 0.62193960E+01  0.58022013E+02                                 1.567532                            1.514536      -0.914171       2.462408                    0.998628       3.386520       9.610003       0.474700       1.383065      -0.687037       0.004475       0.014415      -0.002339       0.015274       0.002495       0.000405       0.002238      -0.004483      -0.000469      -0.003392      -0.001098       0.004491              1.591486       1.347701       0.109451       0.071590       1.975544       0.213079       1.451213           0.000001
          333              H       8.170546       3.974300       3.236440       0.165229       0.921393 0.67363766E+01  0.63319959E+02                                 1.574322                            1.523106      -0.768561       2.528662                    0.999874       3.199674       8.751288       0.504576       1.291413      -0.707659      -0.014501      -0.003448      -0.001659       0.014997       0.003075      -0.000385       0.001937       0.013096      -0.006626      -0.006952      -0.001387       0.008338              1.593646       1.953670       0.041968      -0.305461       1.318737      -0.039689       1.508532           0.000001
          334              H       1.982761      -6.891088      16.581475       0.160110       0.978402 0.71307049E+01  0.68523227E+02                                 1.681381                            1.597950      -1.033119       2.398962                    0.998287       3.442828       9.768562       0.474652       1.342843      -0.695296       0.012567      -0.008146      -0.001306       0.015033      -0.006114      -0.003145      -0.002215       0.005230       0.003423      -0.008560       0.002037       0.006523              1.719360       1.916931      -0.271307      -0.424150       1.484495       0.223523       1.756655           0.000001
          335              H       0.401322      -6.883330      16.637143       0.166605       1.015291 0.74247495E+01  0.70769947E+02                                 1.615976                            1.548751      -0.915001       2.457588                    0.999438       3.138762       8.356334       0.530428       1.211470      -0.726563      -0.014572      -0.005546       0.002418       0.015778       0.002660      -0.002646      -0.002368       0.010920      -0.004754      -0.006066      -0.001843       0.007909              1.635721       1.869030       0.221415       0.389767       1.393562       0.166622       1.644571           0.000000
          336              H       1.213208      -5.575563      17.009545       0.170446       0.985871 0.71848166E+01  0.67900733E+02                                 1.584133                            1.525091      -0.924128       2.461482                    0.999115       3.074187       8.140864       0.533875       1.213968      -0.726426      -0.000464       0.017138       0.006055       0.018182       0.001466       0.000163      -0.002065      -0.010810      -0.001753      -0.005351      -0.001124       0.006475              1.594244       1.278868       0.010594       0.016699       2.106502       0.025053       1.397362          -0.000001
          337              C      15.665560      13.962044       1.455054      -0.515941      28.277683 0.45213973E+03  0.10738729E+05                                 7.843588                            6.869642       0.153604       2.002713                    0.998276      32.507712      94.052524       0.658869       0.391405      -1.080388       0.003635      -0.060693      -0.032994       0.069177      -0.002116      -0.011985       0.012767      -0.012635       0.022430      -0.017162      -0.004535       0.021697              8.280202       7.608032       0.321820       0.237869      10.061806       1.688912       7.170768           0.000004
          338              C      15.781533      12.676440       0.702572       0.205160      32.175103 0.38648098E+03  0.88326054E+04                                 9.034713                            6.707688       0.135674       2.055205                    0.999530      26.008493      73.990134       0.613898       0.436565      -1.050527       0.021590       0.064504       0.024208       0.072200      -0.011843      -0.021714       0.032277      -0.045355      -0.001079      -0.037033      -0.015238       0.052271             10.837098      13.128972       0.906674      -0.212871      12.561859       4.243310       6.820463           0.000001
          339              C      14.748654      11.817523       0.247628      -0.146146      49.654710 0.49949807E+03  0.12091925E+05                                11.585841                            7.371572       0.196461       2.038079                    0.999652      29.474645      84.468854       0.620193       0.407960      -1.075513      -0.098768       0.006149       0.032194       0.104064      -0.001527      -0.017411       0.004934       0.036112      -0.128018      -0.046626       0.003537       0.043089             16.145971      30.677181      -0.275072      -3.922034       9.966934       2.381213       7.793799          -0.000001
          340              C       7.564075      -0.184905      18.714146       0.186921      32.986850 0.38747809E+03  0.88789415E+04                                 9.186284                            6.730209       0.028830       2.014980                    0.999321      26.449843      75.842378       0.609749       0.438370      -1.047335       0.010421      -0.063416      -0.026607       0.069557       0.045034       0.017582       0.025087      -0.018316      -0.039155      -0.039738      -0.024784       0.064522             11.037783      14.574105       0.522756      -0.673506      11.317220       4.174918       7.222025          -0.000000
          341              C       6.981018      -1.481591      18.073001      -0.522629      29.805069 0.48712252E+03  0.11779121E+05                                 8.138536                            7.137009       0.150490       1.993194                    0.998520      33.152069      96.565533       0.645960       0.392126      -1.080629       0.028309       0.054861       0.030423       0.068823       0.022906       0.007094       0.022713      -0.018453      -0.019068      -0.026119      -0.013297       0.039416              8.556488       8.929859       0.706618      -0.067930       9.167792       1.651303       7.571814           0.000002
          342              C       4.780504       3.093369      18.744860      -0.517004      30.741350 0.48515942E+03  0.11741412E+05                                 8.352307                            7.129466       0.083444       1.981571                    0.997430      32.911232      96.482395       0.644183       0.392881      -1.078123      -0.011169      -0.062268       0.036936       0.073255       0.009599      -0.002150      -0.016238      -0.001444      -0.015967      -0.018713      -0.001577       0.020290              9.134225       8.373384       1.008156      -0.151528      10.838725      -2.525833       8.190566           0.000001
          343              C      12.422736      12.916931       0.332090       0.208914      32.787874 0.37631077E+03  0.85750177E+04                                 9.243773                            6.673645      -0.035944       2.002590                    0.999763      26.105799      75.069082       0.605629       0.443824      -1.042303      -0.020769       0.065147      -0.028732       0.074169       0.022536      -0.004809      -0.035159      -0.021877       0.007332      -0.036263      -0.011953       0.048215             11.362060      12.624721      -0.387383      -1.738372      13.377981      -4.965012       8.083479           0.000001
          344              C      13.287902      11.899539       0.600834      -0.148448      48.621308 0.48259579E+03  0.11603482E+05                                11.461714                            7.269836       0.159965       2.032695                    0.999579      29.280091      84.118646       0.620304       0.410674      -1.071803       0.100360      -0.002880      -0.014485       0.101441      -0.010441      -0.024009      -0.000530       0.050565      -0.084729      -0.036458      -0.012207       0.048664             15.939964      28.813429      -0.869099      -4.967287      10.695373      -2.497472       8.311091          -0.000001
          345              C      12.598277      11.014035       1.359074       0.222801      31.122494 0.34763418E+03  0.77700404E+04                                 8.890278                            6.397151       0.011900       2.019219                    0.999440      25.604191      73.039032       0.620759       0.441451      -1.043176       0.001336      -0.052742       0.046526       0.070343      -0.026278       0.022371      -0.005886      -0.030855      -0.045461      -0.037395      -0.005532       0.042927             10.787258      12.104024      -0.586610      -1.825505      12.726191      -4.597419       7.531557           0.000000
          346              C      13.018322       9.746176       1.973345      -0.527661      28.929458 0.45000867E+03  0.10685939E+05                                 7.979040                            6.851596       0.154689       1.997941                    0.999034      32.722700      94.967692       0.659357       0.391196      -1.079477      -0.015026       0.062852      -0.021580       0.068131      -0.007099       0.009719      -0.001373      -0.012982      -0.071475      -0.026773       0.004611       0.022162              8.499689       7.613731      -0.461287       0.109584      10.187104      -2.257435       7.698232           0.000002
          347              C      -7.731547      13.882311       8.142928      -0.515950      28.279725 0.45218762E+03  0.10740092E+05                                 7.843981                            6.870072       0.153680       2.002731                    0.998275      32.507784      94.052073       0.658842       0.391413      -1.080388      -0.058451      -0.016756       0.032953       0.069160       0.002296      -0.015867       0.007307       0.012517       0.022492      -0.017249      -0.004360       0.021609              8.280597       9.587686       1.021883      -1.513074       8.082983      -0.787449       7.171122           0.000004
          348              C      -8.982275      13.563136       8.895410       0.205150      32.174573 0.38647305E+03  0.88323829E+04                                 9.034625                            6.707633       0.135774       2.055237                    0.999530      26.008383      73.989760       0.613899       0.436567      -1.050526       0.053644       0.041819      -0.024168       0.072184       0.005064      -0.037535       0.009852       0.050109      -0.001137      -0.037082      -0.015046       0.052128             10.836929      12.054743       0.527237      -4.071383      13.635751      -1.213862       6.820292           0.000001
          349              C      -9.447775      12.303033       9.350355      -0.146125      49.649847 0.49946008E+03  0.12090765E+05                                11.585027                            7.371266       0.196549       2.038127                    0.999653      29.473617      84.464830       0.620210       0.407957      -1.075516       0.038713      -0.091075      -0.032163       0.104057      -0.012549      -0.010363       0.014979      -0.026171      -0.127877      -0.046618       0.003478       0.043140             16.144440      12.439912      -6.721372      -3.551870      28.200281       2.903427       7.793128          -0.000001
          350              C     -10.532364      12.611140      10.079801       0.186882      32.988306 0.38749762E+03  0.88795613E+04                                 9.186773                            6.730534       0.028832       2.014977                    0.999322      26.450651      75.847121       0.609709       0.438391      -1.047316      -0.063266      -0.011344       0.026584       0.069556       0.040749      -0.017700      -0.024766      -0.042478      -0.039105      -0.039749      -0.024631       0.064380             11.038400      11.351050      -0.616859      -4.160791      14.541832      -0.756542       7.222317          -0.000000
          351              C      11.949466      11.629216      10.720946      -0.522626      29.803822 0.48709128E+03  0.11778185E+05                                 8.138193                            7.136660       0.150620       1.993238                    0.998521      33.151995      96.564791       0.645992       0.392113      -1.080638       0.042291       0.045014      -0.030454       0.068864       0.023607      -0.018873      -0.013961      -0.014529      -0.019256      -0.026080      -0.013073       0.039154              8.556141       8.697070       0.624245      -1.579261       9.399755      -0.486095       7.571599           0.000002
          352              C      -6.513727      11.079506      10.049088      -0.517046      30.742838 0.48519218E+03  0.11742434E+05                                 8.352743                            7.129854       0.083393       1.981543                    0.997429      32.912264      96.487221       0.644144       0.392897      -1.078109      -0.054960      -0.031271      -0.036931       0.073228       0.007951       0.014786       0.007713      -0.010897      -0.015918      -0.018893      -0.001706       0.020600              9.134712       9.931859       1.558961       2.331176       9.281385       0.984880       8.190893           0.000001
          353              C      -7.635945      10.476597       9.265892       0.208936      32.787151 0.37630503E+03  0.85748374E+04                                 9.243634                            6.673609      -0.036005       2.002577                    0.999762      26.105228      75.066738       0.605630       0.443826      -1.042304       0.068333       0.002122       0.028717       0.074152       0.024406       0.031655       0.016407      -0.011352       0.007379      -0.036327      -0.012067       0.048394             11.361781      13.537874      -0.064670       4.101638      12.464272       3.293594       8.083197           0.000001
          354              C      -8.883543      10.953153       8.997149      -0.148481      48.621236 0.48262842E+03  0.11604427E+05                                11.461474                            7.270013       0.160103       2.032722                    0.999578      29.280842      84.120546       0.620307       0.410666      -1.071812      -0.036163       0.093664       0.014493       0.101444      -0.024008      -0.007397       0.022990      -0.026235      -0.084800      -0.036599      -0.012136       0.048735             15.939095      13.254857      -6.369382       0.699335      26.251771       5.514812       8.310657          -0.000001
          355              C      14.021458      10.007788       8.238908       0.222822      31.123607 0.34765381E+03  0.77705326E+04                                 8.890353                            6.397248       0.012008       2.019248                    0.999439      25.604165      73.037481       0.620771       0.441439      -1.043190      -0.050163      -0.016307      -0.046522       0.070331      -0.010742       0.013090      -0.019011       0.057061      -0.045436      -0.037286      -0.005678       0.042964             10.787280      13.027361      -0.261815       3.726234      11.803453       3.252602       7.531026           0.000000
          356              C      12.686086       9.981184       7.624637      -0.527642      28.917028 0.44972154E+03  0.10677792E+05                                 7.976642                            6.849007       0.154406       1.997853                    0.999031      32.724022      94.976498       0.659516       0.391149      -1.079470       0.064279       0.006757       0.021543       0.068129      -0.001396       0.004645      -0.008460       0.019030      -0.071381      -0.026634       0.004475       0.022159              8.497222      10.186671       0.447794       2.162484       7.609552       0.649566       7.695442           0.000002
          357              C      -2.778747      10.174087      14.327868      -0.515937      28.281528 0.45222873E+03  0.10741228E+05                                 7.844238                            6.870389       0.153355       2.002628                    0.998275      32.507741      94.050219       0.658832       0.391414      -1.080396       0.000482       0.057767       0.038040       0.069169      -0.006282      -0.010083       0.015477      -0.002592      -0.010879      -0.017199      -0.004452       0.021652              8.280838       6.533779       0.615108      -0.031356      10.185735       1.308321       8.123001           0.000004
          358              C      -2.825756      11.410928      15.164812       0.205202      32.172803 0.38645364E+03  0.88316949E+04                                 9.033796                            6.707138       0.135832       2.055249                    0.999531      26.007186      73.981680       0.613976       0.436524      -1.050567      -0.017836      -0.067107      -0.019622       0.072156      -0.005964      -0.015003       0.041716      -0.024862       0.011778      -0.037051      -0.015200       0.052251             10.835797       5.930961       2.084515      -2.470549      14.492785       1.049565      12.083645           0.000001
          359              C      -2.448026      12.733095      14.817365      -0.146164      49.654583 0.49950418E+03  0.12092036E+05                                11.585502                            7.371454       0.196438       2.038070                    0.999653      29.474749      84.467342       0.620222       0.407942      -1.075532       0.056340       0.023893      -0.084198       0.104088       0.028757      -0.023425      -0.003537      -0.007323       0.086916      -0.046775       0.003635       0.043140             16.145125      11.034000       4.262728      -9.320133      13.369308      -5.253245      24.032067          -0.000001
          360              C       5.009270      -8.705339      15.880822       0.186943      32.985977 0.38746819E+03  0.88786761E+04                                 9.186220                            6.730215       0.028747       2.014959                    0.999321      26.449419      75.841505       0.609735       0.438382      -1.047326       0.004694       0.052741       0.045119       0.069565       0.020562      -0.003708      -0.005062      -0.079355      -0.116535      -0.039573      -0.024864       0.064437             11.037619       6.265951       1.667843      -3.404017      13.851191       0.313530      12.995715          -0.000000
          361              C       5.291398      -7.195867      16.153405      -0.522663      29.803241 0.48708220E+03  0.11777854E+05                                 8.137935                            7.136494       0.150751       1.993273                    0.998522      33.151524      96.561465       0.646016       0.392102      -1.080650      -0.010467      -0.067505      -0.008554       0.068846       0.008748      -0.005321       0.005210      -0.053833      -0.063818      -0.025987      -0.013262       0.039249              8.555821       7.064902       0.592524      -0.894650      10.259956       0.481860       8.342606           0.000002
          362              C      -3.419794      12.569041      11.715297      -0.517009      30.740292 0.48513927E+03  0.11740722E+05                                 8.351874                            7.129132       0.083711       1.981654                    0.997432      32.910546      96.477421       0.644228       0.392860      -1.078144       0.063218       0.025458       0.026755       0.073215       0.013119       0.004864      -0.006355       0.021801      -0.019298      -0.018810      -0.001578       0.020389              9.133716      11.142286       2.025443       1.566572       8.014517      -0.095926       8.244344           0.000001
          363              C      -2.122037      13.047821      12.283498       0.208938      32.787033 0.37630479E+03  0.85748370E+04                                 9.243607                            6.673621      -0.036024       2.002572                    0.999762      26.105378      75.067378       0.605627       0.443828      -1.042302      -0.047255      -0.017060      -0.054562       0.074170       0.020593       0.015045      -0.007109       0.052430      -0.078016      -0.036234      -0.012061       0.048295             11.361719      14.410441       3.890875       1.461327       6.433734      -0.440009      13.240982           0.000001
          364              C      -1.711386      13.163093      13.577306      -0.148473      48.622566 0.48262116E+03  0.11604200E+05                                11.461672                            7.269946       0.159909       2.032668                    0.999579      29.280627      84.119530       0.620312       0.410665      -1.071813      -0.043914      -0.037013       0.083603       0.101428       0.016211      -0.027448      -0.005391       0.019085       0.097665      -0.036649      -0.012071       0.048720             15.939506      15.471522       5.219920      -6.897324       8.753818      -5.227503      23.593178          -0.000001
          365              C      -0.444979      13.640759      13.525477       0.222814      31.122747 0.34764356E+03  0.77702315E+04                                 8.890051                            6.397080       0.011941       2.019227                    0.999440      25.603954      73.036090       0.620791       0.441429      -1.043198       0.062418       0.007667       0.031563       0.070364      -0.001170       0.031180       0.006589      -0.016221       0.081929      -0.037396      -0.005660       0.043055             10.786837      13.541437       3.692614       1.232637       5.954660      -0.272556      12.864414           0.000000
          366              C       8.350818      -8.232118      14.600451      -0.527660      28.929535 0.45000953E+03  0.10686035E+05                                 7.979180                            6.851691       0.154311       1.997819                    0.999033      32.723988      94.973783       0.659335       0.391206      -1.079463      -0.042203      -0.022381      -0.048558       0.068117       0.013348       0.012090       0.001997      -0.018689       0.049827      -0.026889       0.004484       0.022405              8.499838       9.774947       1.157506       1.926046       6.817584       0.311824       8.906984           0.000002
          367              C       2.681829       6.312863      14.466079      -0.515939      28.282154 0.45224131E+03  0.10741651E+05                                 7.844454                            6.870546       0.153344       2.002618                    0.998274      32.508648      94.054795       0.658812       0.391420      -1.080386       0.054294       0.019714      -0.038050       0.069169      -0.004058      -0.017801       0.004579       0.009988      -0.010890      -0.017078      -0.004514       0.021592              8.281111       9.393862       1.626187      -1.243850       7.326253      -0.406653       8.123219           0.000004
          368              C       3.863594       6.680802      13.629135       0.205186      32.171723 0.38643838E+03  0.88312385E+04                                 9.033503                            6.706932       0.135874       2.055270                    0.999530      26.006914      73.979891       0.613997       0.436515      -1.050576      -0.057327      -0.039203       0.019621       0.072168       0.003209      -0.044198       0.000438       0.026796       0.011712      -0.036972      -0.015125       0.052097             10.835444      12.231093       4.311943      -1.813065       8.192261       1.979253      12.082978           0.000001
          369              C       4.984242       7.477654      13.976582      -0.146197      49.650159 0.49948407E+03  0.12091079E+05                                11.583621                            7.370518       0.196435       2.038060                    0.999653      29.473710      84.454780       0.620379       0.407855      -1.075620       0.003723       0.061059       0.084200       0.104075       0.024669      -0.004352       0.023401      -0.030439       0.086797      -0.046746       0.003480       0.043266             16.142106      10.429173       4.048936       1.845855      13.970473      10.535889      24.026672          -0.000001
          370              C       5.796114       7.362383      12.913126       0.186966      32.984399 0.38745202E+03  0.88780391E+04                                 9.185255                            6.729602       0.028797       2.014974                    0.999321      26.448403      75.832606       0.609838       0.438321      -1.047383       0.048170       0.022034      -0.045096       0.069566       0.040936       0.003626       0.005384       0.035850      -0.116548      -0.039637      -0.024822       0.064459             11.036341      11.959036       3.680882      -1.430000       8.156316       3.104253      12.993671          -0.000000
          371              C       7.125213       8.131523      12.640543      -0.522696      29.804947 0.48711510E+03  0.11778852E+05                                 8.138361                            7.136867       0.150537       1.993198                    0.998520      33.152686      96.565777       0.645981       0.392116      -1.080640      -0.060143      -0.032326       0.008582       0.068817       0.023730      -0.006481       0.003511       0.030836      -0.063670      -0.026040      -0.013141       0.039181              8.556305       9.533096       1.465376      -0.752480       7.792744       0.682927       8.343075           0.000002
          372              C       5.153531       6.506835      17.078650      -0.516903      30.738049 0.48508751E+03  0.11739179E+05                                 8.351521                            7.128771       0.083600       1.981633                    0.997432      32.909096      96.472578       0.644240       0.392862      -1.078141       0.002935       0.068111      -0.026770       0.073242       0.003362       0.007793      -0.002260      -0.033444      -0.019087      -0.018954      -0.001372       0.020326              9.133367       7.088717       0.592464       0.612590      12.067392      -1.444820       8.243993           0.000001
          373              C       5.172341       7.889956      16.510449       0.208915      32.788297 0.37631850E+03  0.85752361E+04                                 9.243920                            6.673805      -0.036050       2.002556                    0.999762      26.105751      75.069078       0.605610       0.443836      -1.042296      -0.000321      -0.050153       0.054592       0.074133      -0.000426       0.011825      -0.011617      -0.066680      -0.078023      -0.036308      -0.011931       0.048239             11.362129       4.874593       0.519590       0.902008      15.970855      -1.231210      13.240940           0.000001
          374              C       5.144122       8.315520      15.216641      -0.148447      48.618505 0.48259636E+03  0.11603240E+05                                11.460262                            7.269265       0.160115       2.032736                    0.999580      29.279403      84.109613       0.620415       0.410609      -1.071870      -0.020275      -0.053754      -0.083602       0.101439       0.006621      -0.003957       0.027843      -0.035242       0.097623      -0.036637      -0.012222       0.048859             15.937194       6.218643       1.948698       2.629173      18.003978       8.243832      23.588962          -0.000001
          375              C       5.172340       9.668723      15.268471       0.222783      31.122579 0.34764085E+03  0.77701468E+04                                 8.889944                            6.397010       0.011979       2.019238                    0.999440      25.604029      73.035909       0.620802       0.441423      -1.043203      -0.013568       0.061389      -0.031577       0.070355       0.004179       0.004270      -0.031482       0.014091       0.081953      -0.037324      -0.005655       0.042979             10.786687       4.476684       0.487852       0.667892      15.019358      -1.071375      12.864020           0.000000
          376              C       5.128451      10.670592      14.193497      -0.527648      28.931492 0.45005165E+03  0.10687132E+05                                 7.979348                            6.851929       0.154452       1.997868                    0.999032      32.722682      94.965994       0.659345       0.391196      -1.079484      -0.007032      -0.047233       0.048571       0.068114       0.016262       0.002318      -0.011851      -0.002185       0.049834      -0.026882       0.004698       0.022184              8.500028       6.418746      -0.029059       0.348103      10.174140      -1.920428       8.907199           0.000002
          377              C      -0.007773       5.361888       6.376900      -0.515937      28.281520 0.45222840E+03  0.10741219E+05                                 7.844237                            6.870387       0.153355       2.002628                    0.998275      32.507738      94.050209       0.658832       0.391414      -1.080396       0.003668       0.001808       0.069048       0.069169      -0.009334       0.008040      -0.008275      -0.005309       0.044487      -0.017200      -0.004452       0.021652              8.280838       7.608029       0.045100      -0.397672       6.431387       0.407788      10.803097           0.000004
          378              C       0.108219       5.353036       7.866506       0.205202      32.172805 0.38645364E+03  0.88316949E+04                                 9.033796                            6.707138       0.135832       2.055249                    0.999531      26.007183      73.981669       0.613976       0.436524      -1.050567       0.021558      -0.011296      -0.067928       0.072156      -0.012869       0.021217      -0.005933       0.000008       0.134878      -0.037051      -0.015200       0.052251             10.835798      13.127297      -0.637552      -0.678729       4.580631       0.364608      14.799466           0.000001
          379              C      -0.924647       5.388510       8.837822      -0.146165      49.654633 0.49950477E+03  0.12092054E+05                                11.585509                            7.371458       0.196441       2.038071                    0.999653      29.474766      84.467406       0.620222       0.407942      -1.075531      -0.098791       0.024831      -0.021406       0.104088      -0.014318       0.010183       0.017592       0.074869      -0.011817      -0.046776       0.003635       0.043141             16.145138      30.675211      -3.258731       2.199297       6.274681      -0.249518      11.485524          -0.000001
          380              C      -0.272629       5.216738       9.999178       0.186944      32.985961 0.38746800E+03  0.88786708E+04                                 9.186219                            6.730214       0.028746       2.014959                    0.999321      26.449410      75.841478       0.609735       0.438382      -1.047326       0.010413       0.008660       0.068234       0.069565      -0.007262      -0.047689       0.000060       0.024957       0.090690      -0.039571      -0.024865       0.064436             11.037617      14.573765      -0.844669      -0.115585       4.630236      -0.314067      13.908849          -0.000000
          381              C      -0.855667       5.309847      11.442715      -0.522663      29.803168 0.48708040E+03  0.11777796E+05                                 8.137908                            7.136468       0.150750       1.993273                    0.998522      33.151460      96.561117       0.646019       0.392100      -1.080652       0.028326      -0.001087      -0.062739       0.068846      -0.005351      -0.023197      -0.002987       0.015337       0.082076      -0.025987      -0.013262       0.039249              8.555793       8.928935      -0.412013      -0.577525       6.540548      -0.134367      10.197897           0.000002
          382              C      -3.056238       3.604173       7.144738      -0.517009      30.740265 0.48513886E+03  0.11740710E+05                                 8.351870                            7.129129       0.083711       1.981654                    0.997432      32.910549      96.477430       0.644228       0.392860      -1.078144      -0.011227       0.063083       0.035425       0.073215      -0.006652      -0.007083       0.012126      -0.008995      -0.038625      -0.018810      -0.001579       0.020389              9.133710       8.372888      -0.635128      -0.797175      11.039352       2.409433       7.988891           0.000001
          383              C      -3.250578       4.911943       7.843471       0.208938      32.787036 0.37630479E+03  0.85748376E+04                                 9.243610                            6.673622      -0.036025       2.002572                    0.999762      26.105383      75.067409       0.605627       0.443828      -1.042302      -0.020756      -0.057460      -0.042055       0.074170      -0.015432      -0.017026       0.020874      -0.046889      -0.067701      -0.036234      -0.012061       0.048295             11.361724      12.624281      -1.311358       1.204850      13.706454       4.774956       7.754435           0.000001
          384              C      -2.385402       5.653385       8.590194      -0.148473      48.622576 0.48262123E+03  0.11604202E+05                                11.461673                            7.269945       0.159912       2.032668                    0.999579      29.280633      84.119547       0.620312       0.410664      -1.071814       0.100347      -0.011099       0.009746       0.101428      -0.015564       0.021184       0.007825       0.062911      -0.047685      -0.036649      -0.012070       0.048719             15.939509      28.812198      -3.866634       3.236401      11.069894       2.281255       7.936435          -0.000001
          385              C      -3.075022       6.752796       8.977953       0.222814      31.122775 0.34764391E+03  0.77702418E+04                                 8.890058                            6.397084       0.011924       2.019221                    0.999440      25.603975      73.036179       0.620791       0.441429      -1.043198       0.001352       0.066682       0.022421       0.070364       0.032505       0.011660       0.019583      -0.007337       0.025128      -0.037396      -0.005660       0.043055             10.786847      12.103493      -1.287167       1.420986      12.811036       4.547982       7.446012           0.000000
          386              C      -2.654967       7.918707       9.768827      -0.527660      28.929541 0.45000972E+03  0.10686040E+05                                 7.979181                            6.851692       0.154311       1.997819                    0.999033      32.723986      94.973779       0.659335       0.391206      -1.079463      -0.015030      -0.050077      -0.043661       0.068117       0.011952       0.001429       0.019178       0.017501       0.019986      -0.026889       0.004484       0.022405              8.499839       7.614443       0.325429       0.344845      10.275108       2.206584       7.609967           0.000002
          387              C       0.105075      11.193592       3.102068      -0.515939      28.282134 0.45224084E+03  0.10741637E+05                                 7.844450                            6.870542       0.153344       2.002618                    0.998274      32.508644      94.054782       0.658813       0.391420      -1.080386      -0.058459       0.036919      -0.001952       0.069169      -0.014904       0.006113      -0.011007       0.005712       0.002023      -0.017078      -0.004514       0.021592              8.281108       9.588445      -1.821495      -0.128480       8.081561       0.788689       7.173316           0.000004
          388              C      -1.145654      12.004847       3.002249       0.205186      32.171718 0.38643845E+03  0.88312403E+04                                 9.033503                            6.706933       0.135874       2.055270                    0.999530      26.006911      73.979882       0.613996       0.436515      -1.050576       0.053610      -0.041850      -0.024141       0.072168      -0.035021       0.014506      -0.015362       0.040228      -0.030471      -0.036972      -0.015125       0.052097             10.835442      12.053222      -3.788995       1.578848       9.574139       3.557481      10.878966           0.000001
          389              C      -1.611142      13.028900       3.866067      -0.146197      49.650163 0.49948421E+03  0.12091084E+05                                11.583622                            7.370519       0.196436       2.038060                    0.999653      29.473715      84.454800       0.620379       0.407855      -1.075620       0.038725       0.017640       0.094978       0.104075      -0.002686       0.016140       0.026058       0.044594       0.084192      -0.046745       0.003479       0.043266             16.142107      12.438441       0.284506       7.595770      10.379195       7.383572      25.608684          -0.000001
          390              C      -2.695739      13.506560       3.234520       0.186965      32.984409 0.38745216E+03  0.88780435E+04                                 9.185257                            6.729604       0.028747       2.014958                    0.999322      26.448412      75.832643       0.609838       0.438321      -1.047383      -0.063264       0.028725      -0.003465       0.069566      -0.035719      -0.026355       0.030207      -0.033266      -0.011772      -0.039637      -0.024822       0.064459             11.036345      11.349298      -3.294402       2.613997       9.705781       3.546933      12.053956          -0.000000
          391              C      -3.723903      14.552776       3.764329      -0.522696      29.804940 0.48711524E+03  0.11778857E+05                                 8.138361                            7.136869       0.150536       1.993197                    0.998520      33.152690      96.565794       0.645981       0.392116      -1.080640       0.042293      -0.048839      -0.023704       0.068817      -0.028109      -0.010817       0.014536      -0.013955      -0.017608      -0.026041      -0.013140       0.039181              8.556303       8.697393      -1.679800       0.249013       8.449767       1.035017       8.521750           0.000002
          392              C       1.322915      14.245791       4.576318      -0.516903      30.738073 0.48508779E+03  0.11739187E+05                                 8.351525                            7.128774       0.083600       1.981633                    0.997432      32.909097      96.472582       0.644240       0.392863      -1.078141      -0.054943      -0.016313       0.045601       0.073242       0.008876      -0.014058       0.002251       0.005843       0.034140      -0.018954      -0.001373       0.020326              9.133373       9.930208       1.238901      -2.515128       7.609567      -0.020137       9.860344           0.000001
          393              C       0.200709      13.868987       5.490046       0.208915      32.788298 0.37631848E+03  0.85752357E+04                                 9.243920                            6.673805      -0.036051       2.002556                    0.999762      26.105750      75.069074       0.605610       0.443836      -1.042296       0.068324       0.023815      -0.016139       0.074133       0.015195      -0.036861      -0.007153       0.004340       0.054590      -0.036308      -0.011931       0.048239             11.362130      13.538074       3.584342      -1.995217       6.326166       0.250222      14.222148           0.000001
          394              C      -1.046892      13.397968       5.211704      -0.148447      48.618507 0.48259650E+03  0.11603244E+05                                11.460262                            7.269266       0.160115       2.032736                    0.999580      29.279401      84.109605       0.620415       0.410609      -1.071870      -0.036164      -0.034290      -0.088353       0.101439       0.005609       0.024607       0.012683       0.035321       0.099781      -0.036637      -0.012222       0.048859             15.937195      13.253114       3.789642       5.165624       8.019005       5.010607      26.539466          -0.000001
          395              C      -1.651875      13.214006       6.409533       0.222783      31.122581 0.34764087E+03  0.77701473E+04                                 8.889944                            6.397010       0.011979       2.019238                    0.999440      25.604031      73.035915       0.620802       0.441423      -1.043203      -0.050199      -0.032139       0.037376       0.070355       0.016710       0.002845       0.007110       0.036237      -0.107888      -0.037324      -0.005655       0.042979             10.786687      13.025561       3.356941      -1.637113       5.781788       0.223520      13.552713           0.000000
          396              C      -2.987243      12.695337       6.739703      -0.527648      28.931501 0.45005187E+03  0.10687138E+05                                 7.979349                            6.851930       0.154452       1.997868                    0.999032      32.722681      94.965988       0.659345       0.391196      -1.079485       0.064268       0.015264      -0.016620       0.068114       0.004765      -0.000942       0.015834       0.031277      -0.034561      -0.026882       0.004698       0.022184              8.500029      10.191965       1.650014      -1.472175       7.113827      -0.362573       8.194296           0.000002
          397              C       5.057877      18.404021       3.221083      -0.515941      28.277684 0.45213979E+03  0.10738730E+05                                 7.843588                            6.869642       0.153603       2.002713                    0.998276      32.507711      94.052513       0.658869       0.391405      -1.080388       0.000459       0.004017      -0.069059       0.069177      -0.005600       0.010626      -0.004542       0.015802       0.044581      -0.017163      -0.004535       0.021697              8.280202       6.533327      -0.334864      -0.516610       7.505584       0.239111      10.801695           0.000004
          398              C       5.010848      18.510401       1.731476       0.205160      32.175112 0.38648106E+03  0.88326077E+04                                 9.034716                            6.707689       0.135674       2.055204                    0.999530      26.008493      73.990137       0.613898       0.436565      -1.050527      -0.017837       0.016593       0.067966       0.072200      -0.010024       0.012775      -0.017878       0.016188       0.135017      -0.037033      -0.015238       0.052271             10.837101       5.931552      -3.182326      -0.569766      11.778418       0.518514      14.801334           0.000001
          399              C       5.388565      17.548411       0.760160      -0.146145      49.654692 0.49949766E+03  0.12091913E+05                                11.585838                            7.371569       0.196461       2.038079                    0.999652      29.474643      84.468849       0.620193       0.407960      -1.075513       0.056310      -0.084851       0.021421       0.104064      -0.034657      -0.013092      -0.015265      -0.040222      -0.011804      -0.046626       0.003537       0.043089             16.145967      11.034627     -10.203663       0.968444      25.917434      -1.990216      11.485840          -0.000001
          400              C      -2.827316       7.023307      18.794769       0.186921      32.986861 0.38747806E+03  0.88789408E+04                                 9.186286                            6.730209       0.028830       2.014980                    0.999321      26.449844      75.842382       0.609749       0.438370      -1.047335       0.004696       0.012713      -0.068223       0.069557      -0.013514      -0.015835       0.045092      -0.010251       0.090679      -0.039738      -0.024784       0.064522             11.037787       6.265986      -3.781980       0.257647      12.938366       0.214093      13.909008          -0.000000
          401              C      -2.545208       6.504622      17.351233      -0.522629      29.805089 0.48712287E+03  0.11779132E+05                                 8.138540                            7.137012       0.150490       1.993194                    0.998520      33.152072      96.565546       0.645960       0.392126      -1.080629      -0.010457       0.026329       0.062722       0.068823      -0.008934      -0.004746       0.023125      -0.005216       0.082154      -0.026119      -0.013297       0.039416              8.556493       7.065230      -1.071369      -0.065753       8.405372       0.589806      10.198875           0.000002
          402              C       4.416820      14.943984       2.453244      -0.517004      30.741395 0.48516018E+03  0.11741434E+05                                 8.352314                            7.129471       0.083443       1.981570                    0.997430      32.911235      96.482406       0.644183       0.392881      -1.078123       0.063234       0.010510      -0.035458       0.073255      -0.002360      -0.013622       0.002861       0.015356      -0.038565      -0.018713      -0.001577       0.020290              9.134234      11.143032       0.343906      -2.537606       8.270369      -0.051470       7.989301           0.000002
          403              C       5.714568      15.196664       1.754511       0.208914      32.787872 0.37631066E+03  0.85750149E+04                                 9.243773                            6.673644      -0.035944       2.002590                    0.999763      26.105799      75.069088       0.605629       0.443824      -1.042303      -0.047247      -0.038733       0.042053       0.074169       0.002727      -0.025248       0.009224       0.055855      -0.067648      -0.036263      -0.011953       0.048215             11.362061      14.411114      -0.680215      -4.100512      11.920447      -2.727463       7.754620           0.000001
          404              C       6.125208      16.259491       1.007788      -0.148448      48.621325 0.48259586E+03  0.11603484E+05                                11.461716                            7.269837       0.159965       2.032695                    0.999579      29.280092      84.118653       0.620304       0.410674      -1.071803      -0.043922       0.090919      -0.009737       0.101441      -0.031885      -0.000208      -0.022397      -0.029361      -0.047670      -0.036458      -0.012206       0.048664             15.939969      15.472161      -8.584078      -1.071981      24.411274      -3.811580       7.936473          -0.000001
          405              C       7.391610      15.975769       0.620030       0.222801      31.122516 0.34763434E+03  0.77700453E+04                                 8.890282                            6.397153       0.011892       2.019216                    0.999440      25.604205      73.039087       0.620759       0.441451      -1.043176       0.062406       0.023480      -0.022414       0.070343       0.027592      -0.014496      -0.017399      -0.035167       0.025105      -0.037395      -0.005532       0.042927             10.787264      13.542333      -0.779143      -3.814416      11.373324      -2.855522       7.446136           0.000000
          406              C       0.514235       5.677865      19.025121      -0.527661      28.929444 0.45000841E+03  0.10685932E+05                                 7.979038                            6.851594       0.154684       1.997939                    0.999034      32.722704      94.967709       0.659357       0.391196      -1.079476      -0.042240      -0.030871       0.043642       0.068131       0.003808      -0.017458      -0.007538      -0.028655       0.019972      -0.026773       0.004611       0.022162              8.499686       9.775052       1.089679      -1.965370       8.114076      -1.060461       7.609931           0.000002
          407              C      18.355078      -1.711113       6.495915      -0.515950      28.279755 0.45218814E+03  0.10740107E+05                                 7.843987                            6.870076       0.153681       2.002731                    0.998275      32.507779      94.052049       0.658842       0.391413      -1.080388       0.054288      -0.042803       0.001965       0.069160      -0.013377       0.012572      -0.001861       0.014270       0.002091      -0.017248      -0.004360       0.021609              8.280604       9.393184      -1.890080      -0.786300       8.275544      -0.141745       7.173083           0.000004
          408              C      19.536844      -2.619896       6.595734       0.205150      32.174561 0.38647255E+03  0.88323694E+04                                 9.034625                            6.707630       0.135775       2.055237                    0.999530      26.008381      73.989769       0.613899       0.436567      -1.050526      -0.057328       0.036629       0.024133       0.072184      -0.039909       0.019434      -0.008383       0.012719      -0.030634      -0.037082      -0.015045       0.052128             10.836930      12.232668      -3.726650      -2.828269       9.397400      -2.674770      10.880722           0.000001
          409              C      20.657481      -2.717433       5.731915      -0.146125      49.649852 0.49946012E+03  0.12090766E+05                                11.585028                            7.371266       0.196549       2.038127                    0.999653      29.473615      84.464823       0.620210       0.407957      -1.075516       0.003767       0.042394      -0.094955       0.104057      -0.016107      -0.019033      -0.023752      -0.031271       0.084345      -0.046618       0.003478       0.043140             16.144445      10.430292      -0.425896      -4.430133      12.389954      -9.623895      25.613087          -0.000001
          410              C      -2.040639      -3.580772       6.363462       0.186882      32.988296 0.38749759E+03  0.88795608E+04                                 9.186771                            6.730533       0.028832       2.014976                    0.999322      26.450652      75.847126       0.609709       0.438391      -1.047316       0.048142      -0.050083       0.003468       0.069556      -0.017294      -0.037142       0.014913       0.070806      -0.011666      -0.039749      -0.024631       0.064380             11.038396      11.960936      -3.079325      -2.473284       9.097426      -3.647596      12.056827          -0.000000
          411              C      -8.548128      17.964061       5.833654      -0.522626      29.803838 0.48709155E+03  0.11778193E+05                                 8.138196                            7.136661       0.150619       1.993237                    0.998521      33.151999      96.564806       0.645992       0.392113      -1.080638      -0.060182       0.023579       0.023757       0.068864      -0.017509      -0.017147       0.005613       0.046234      -0.017519      -0.026080      -0.013073       0.039154              8.556145       9.532909      -1.384299      -0.892490       7.613760      -0.579646       8.521766           0.000002
          412              C      -2.683239       0.454440       5.021664      -0.517046      30.742829 0.48519176E+03  0.11742422E+05                                 8.352741                            7.129851       0.083393       1.981543                    0.997429      32.912262      96.487212       0.644144       0.392897      -1.078109       0.002907      -0.057267      -0.045546       0.073228       0.005033      -0.006597       0.012812      -0.015641       0.034288      -0.018894      -0.001706       0.020600              9.134711       7.089492       0.234486      -0.819443      10.452953       2.378563       9.861687           0.000001
          413              C      20.845558      -0.729205       4.107937       0.208936      32.787159 0.37630505E+03  0.85748379E+04                                 9.243635                            6.673608      -0.036005       2.002577                    0.999762      26.105228      75.066735       0.605630       0.443826      -1.042304      -0.000330       0.072361       0.016196       0.074152       0.010465      -0.005398       0.037298      -0.022501       0.054474      -0.036327      -0.012067       0.048394             11.361782       4.874450       0.521532      -0.900798      14.989570       1.797308      14.221326           0.000001
          414              C      20.817343      -2.062456       4.386278      -0.148481      48.621212 0.48262806E+03  0.11604416E+05                                11.461469                            7.270010       0.160103       2.032722                    0.999578      29.280842      84.120541       0.620307       0.410666      -1.071812      -0.020265      -0.045521       0.088363       0.101444      -0.006744      -0.003664      -0.027270      -0.034503       0.099846      -0.036599      -0.012136       0.048735             15.939087       6.219202       1.302835      -3.002440      15.055527      -6.541296      26.542532          -0.000001
          415              C      13.008963      19.471288       3.188450       0.222822      31.123650 0.34765409E+03  0.77705428E+04                                 8.890372                            6.397258       0.012008       2.019248                    0.999439      25.604185      73.037630       0.620769       0.441440      -1.043189      -0.013577      -0.058006      -0.037382       0.070331       0.001606      -0.005670      -0.004930      -0.049187      -0.107906      -0.037286      -0.005678       0.042964             10.787306       4.476716       0.334863      -0.756297      14.332975       1.468227      13.552228           0.000000
          416              C      12.965070      18.039396       2.858279      -0.527642      28.917020 0.44972128E+03  0.10677784E+05                                 7.976640                            6.849004       0.154406       1.997853                    0.999031      32.724021      94.976489       0.659517       0.391149      -1.079471      -0.007021       0.065696       0.016623       0.068129      -0.006176      -0.015045      -0.004139      -0.030306      -0.034464      -0.026634       0.004475       0.022159              8.497219       6.416743       0.316028      -0.148389      10.881361       1.505676       8.193553           0.000002
          417              C       7.828960      13.924456      11.364011      -0.515950      28.279713 0.45218755E+03  0.10740090E+05                                 7.843979                            6.870071       0.153680       2.002731                    0.998275      32.507780      94.052053       0.658843       0.391413      -1.080388       0.003686       0.058884      -0.036086       0.069160       0.011620       0.004228      -0.004125      -0.027168      -0.021150      -0.017248      -0.004360       0.021609              8.280594       7.607877      -0.367128       0.159765       9.356732      -2.096650       7.877172           0.000004
          418              C       7.944943      15.218913      10.626886       0.205150      32.174558 0.38647268E+03  0.88323732E+04                                 9.034624                            6.707631       0.135775       2.055237                    0.999530      26.008383      73.989775       0.613899       0.436567      -1.050526       0.021547      -0.053187       0.043789       0.072184       0.024784       0.000673      -0.026115      -0.055713      -0.032258      -0.037082      -0.015045       0.052128             10.836929      13.128715      -0.269281       0.891768      11.930255      -4.607759       7.451818           0.000001
          419              C       6.912070      16.042355      10.110515      -0.146125      49.649852 0.49946017E+03  0.12090768E+05                                11.585028                            7.371267       0.196549       2.038127                    0.999653      29.473616      84.464826       0.620210       0.407957      -1.075516      -0.098771      -0.030925      -0.010763       0.104057       0.015990       0.007458      -0.022253       0.066398      -0.037073      -0.046618       0.003478       0.043140             16.144443      30.673788       3.533378       1.722646      10.398363      -2.131560       7.361180          -0.000001
          420              C      15.400663      -5.031470       9.678606       0.186882      32.988297 0.38749773E+03  0.88795645E+04                                 9.186772                            6.730534       0.028832       2.014977                    0.999322      26.450651      75.847119       0.609709       0.438391      -1.047316       0.010393       0.054737      -0.041640       0.069556      -0.037634       0.030284      -0.024876      -0.018302      -0.039455      -0.039749      -0.024631       0.064380             11.038396      14.575018       0.321902       0.789728      11.861795      -3.860975       6.678374          -0.000000
          421              C      14.817614      -3.827893       8.876214      -0.522626      29.803835 0.48709163E+03  0.11778196E+05                                 8.138197                            7.136663       0.150620       1.993238                    0.998521      33.152003      96.564827       0.645992       0.392113      -1.080638       0.028343      -0.053812       0.032298       0.068864      -0.017414       0.016419      -0.019371      -0.023702      -0.035240      -0.026080      -0.013073       0.039154              8.556145       8.929328      -0.294180       0.645787       9.400336      -1.516553       7.338770           0.000002
          422              C      12.617091      -6.697179      12.502332      -0.517046      30.742826 0.48519164E+03  0.11742418E+05                                 8.352741                            7.129850       0.083393       1.981543                    0.997429      32.912263      96.487216       0.644144       0.392897      -1.078109      -0.011162      -0.000863      -0.072367       0.073228      -0.002775       0.009493       0.004480       0.019319       0.046596      -0.018894      -0.001706       0.020600              9.134711       8.373791      -0.372839       0.948803       6.665324       0.116270      12.365018           0.000001
          423              C       4.586151      15.419514      11.020404       0.208936      32.787145 0.37630478E+03  0.85748303E+04                                 9.243631                            6.673606      -0.036005       2.002578                    0.999762      26.105228      75.066733       0.605630       0.443826      -1.042304      -0.020777      -0.007696       0.070765       0.074152      -0.007017       0.021988       0.014524       0.014158       0.115406      -0.036327      -0.012067       0.048394             11.361778      12.624186       1.699033       0.533240       5.107138       0.189873      16.354011           0.000001
          424              C       5.451313      15.695465      10.004937      -0.148481      48.621216 0.48262815E+03  0.11604419E+05                                11.461469                            7.270010       0.160103       2.032722                    0.999578      29.280843      84.120545       0.620307       0.410666      -1.071812       0.100362       0.013988       0.004758       0.101444       0.026120       0.003039      -0.007063       0.064013      -0.044515      -0.036599      -0.012136       0.048735             15.939088      28.811041       4.735710       1.730105       6.743904       0.216155      12.262317          -0.000001
          425              C       4.761678      15.481557       8.858938       0.222822      31.123643 0.34765412E+03  0.77705435E+04                                 8.890371                            6.397259       0.012008       2.019248                    0.999439      25.604184      73.037627       0.620769       0.441440      -1.043189       0.001347      -0.013924      -0.068926       0.070331      -0.006158      -0.033909      -0.013520       0.002940       0.056018      -0.037286      -0.005678       0.042964             10.787304      12.104026       1.874226       0.402799       4.848587       0.048919      15.409300           0.000000
          426              C       5.181714      15.583505       7.453793      -0.527642      28.917029 0.44972161E+03  0.10677794E+05                                 7.976641                            6.849006       0.154406       1.997853                    0.999031      32.724020      94.976484       0.659517       0.391149      -1.079471      -0.015056      -0.012770       0.065206       0.068129      -0.004715      -0.010882      -0.017499       0.019965       0.027652      -0.026635       0.004475       0.022160              8.497221       7.614437       0.136924      -0.453971       6.363855       0.051094      11.513370           0.000002
          427              C       7.941763       8.172484       7.950969      -0.515941      28.277692 0.45213993E+03  0.10738735E+05                                 7.843590                            6.869644       0.153603       2.002713                    0.998276      32.507719      94.052551       0.658869       0.391405      -1.080388      -0.058434      -0.020172      -0.031050       0.069177       0.012721       0.010030       0.004037      -0.006707      -0.035153      -0.017163      -0.004535       0.021697              8.280204       9.586899       0.799614       1.641108       6.717049      -0.001352       8.536665           0.000004
          428              C       6.691025       7.680405       7.298306       0.205160      32.175105 0.38648105E+03  0.88326070E+04                                 9.034713                            6.707688       0.135675       2.055205                    0.999530      26.008489      73.990111       0.613899       0.436565      -1.050528       0.053618       0.000037       0.048352       0.072200       0.030101       0.023201       0.005770       0.023345      -0.081536      -0.037033      -0.015238       0.052271             10.837097      12.054994       3.262640       2.492138       7.473144      -2.344227      12.983154           0.000001
          429              C       6.225519       7.916455       5.979543      -0.146146      49.654725 0.49949797E+03  0.12091922E+05                                11.585843                            7.371571       0.196462       2.038079                    0.999652      29.474643      84.468849       0.620193       0.407960      -1.075513       0.038719       0.073415      -0.062773       0.104064       0.015323      -0.005630      -0.040768       0.018861       0.007068      -0.046626       0.003537       0.043089             16.145977      12.440919       6.437646      -4.045735      15.410900     -10.289490      20.586111          -0.000001
          430              C       5.140920       7.130688       5.881644       0.186921      32.986872 0.38747826E+03  0.88789464E+04                                 9.186288                            6.730211       0.028830       2.014980                    0.999321      26.449843      75.842379       0.609749       0.438370      -1.047335      -0.063263      -0.017385      -0.023101       0.069557      -0.004983       0.044215      -0.005179       0.009803       0.117350      -0.039738      -0.024784       0.064522             11.037790      11.350525       3.911723       1.545999       8.396409      -2.790768      13.366437          -0.000000
          431              C       4.112742       7.066397       4.710690      -0.522629      29.805086 0.48712286E+03  0.11779131E+05                                 8.138539                            7.137012       0.150489       1.993194                    0.998520      33.152073      96.565548       0.645960       0.392126      -1.080629       0.042287       0.003859       0.054162       0.068823       0.004690       0.029976      -0.000125       0.010474       0.055678      -0.026119      -0.013297       0.039416              8.556492       8.697224       1.055726       1.330466       7.607737      -0.548606       9.364513           0.000002
          432              C       9.159557       7.923091       4.570559      -0.517004      30.741370 0.48515960E+03  0.11741417E+05                                 8.352310                            7.129467       0.083443       1.981570                    0.997430      32.911231      96.482392       0.644183       0.392881      -1.078123      -0.054984       0.047630      -0.008626       0.073255      -0.016597      -0.000438      -0.009546      -0.007294      -0.005021      -0.018714      -0.001577       0.020290              9.134230       9.931153      -2.798051       0.184635       9.316012      -0.964564       8.155525           0.000001
          433              C       8.037349       8.902803       4.440027       0.208914      32.787878 0.37631066E+03  0.85750151E+04                                 9.243775                            6.673645      -0.035945       2.002590                    0.999763      26.105802      75.069104       0.605629       0.443824      -1.042303       0.068344      -0.025950      -0.012517       0.074169      -0.039521       0.005362      -0.008989      -0.023896      -0.030414      -0.036263      -0.011952       0.048215             11.362064      13.537779      -3.519838      -2.106700      12.031414      -3.544226       8.516999           0.000001
          434              C       6.789756       8.897267       4.987112      -0.148448      48.621312 0.48259551E+03  0.11603474E+05                                11.461714                            7.269834       0.159965       2.032695                    0.999579      29.280090      84.118647       0.620304       0.410674      -1.071803      -0.036169      -0.059374       0.073870       0.101441       0.018504      -0.017043      -0.035424      -0.004359      -0.019195      -0.036458      -0.012207       0.048664             15.939966      13.254703       2.579621      -5.865948      17.573375     -10.527404      16.991820          -0.000001
          435              C       6.184767      10.026594       4.547524       0.222801      31.122526 0.34763438E+03  0.77700465E+04                                 8.890284                            6.397153       0.011892       2.019216                    0.999440      25.604206      73.039092       0.620759       0.441451      -1.043176      -0.050171       0.048453       0.009128       0.070343      -0.005893      -0.015805       0.012070       0.069260      -0.008778      -0.037395      -0.005532       0.042927             10.787267      13.025776      -3.096468      -2.088769      11.417395      -3.477035       7.918631           0.000000
          436              C       4.849403      10.571867       4.831624      -0.527661      28.929462 0.45000863E+03  0.10685938E+05                                 7.979041                            6.851596       0.154683       1.997939                    0.999034      32.722705      94.967716       0.659357       0.391196      -1.079476       0.064266      -0.022081      -0.004915       0.068131      -0.003207      -0.003516      -0.007004       0.046231       0.010156      -0.026773       0.004611       0.022162              8.499691      10.191124      -2.099807      -0.692748       8.238280      -0.286257       7.069669           0.000002
          437              C      12.894480       4.670280       1.647014      -0.515939      28.282154 0.45224137E+03  0.10741653E+05                                 7.844453                            6.870546       0.153345       2.002618                    0.998274      32.508644      94.054778       0.658812       0.391420      -1.080387       0.000489      -0.061832       0.030997       0.069169       0.012025      -0.000327      -0.010564      -0.010795      -0.035275      -0.017078      -0.004514       0.021592              8.281111       6.533871      -0.280482       0.548252       9.771934      -1.547460       8.537528           0.000004
          438              C      12.847460       3.327059       2.299677       0.205186      32.171723 0.38643852E+03  0.88312422E+04                                 9.033503                            6.706933       0.135874       2.055270                    0.999530      26.006911      73.979881       0.613996       0.436515      -1.050576      -0.017853       0.050550      -0.048314       0.072168       0.016079       0.002441      -0.023613      -0.055899      -0.081360      -0.036971      -0.015125       0.052097             10.835443       5.930809       1.097220       3.040411      13.594343      -1.568196      12.981178           0.000001
          439              C      13.225194       2.966883       3.618439      -0.146197      49.650167 0.49948464E+03  0.12091096E+05                                11.583623                            7.370522       0.196436       2.038060                    0.999653      29.473718      84.454808       0.620379       0.407855      -1.075620       0.056326       0.060988       0.062765       0.104075       0.005987       0.036658       0.019052      -0.033932       0.007007      -0.046745       0.003479       0.043266             16.142105      11.032109       5.938703       8.350066      16.813467       7.241678      20.580738          -0.000001
          440              C      12.845895       1.682394       3.716339       0.186966      32.984393 0.38745203E+03  0.88780387E+04                                 9.185251                            6.729601       0.028740       2.014956                    0.999322      26.448399      75.832573       0.609839       0.438321      -1.047383       0.004717      -0.065434       0.023144       0.069566      -0.006936       0.019750      -0.039804      -0.001368       0.117375      -0.039637      -0.024822       0.064459             11.036335       6.265269       2.113513       3.146077      13.479232      -0.527576      13.364504          -0.000000
          441              C      13.128019       0.691609       4.887293      -0.522691      29.804916 0.48711440E+03  0.11778832E+05                                 8.138361                            7.136868       0.150534       1.993197                    0.998520      33.152665      96.565728       0.645980       0.392117      -1.080640      -0.010433       0.041170      -0.054151       0.068820       0.000355       0.010331      -0.027904      -0.014029       0.055667      -0.026043      -0.013138       0.039180              8.556305       7.065078       0.478433       0.960732       9.239727      -1.071285       9.364111           0.000002
          442              C      12.253468       5.735363       5.027423      -0.516903      30.738053 0.48508725E+03  0.11739172E+05                                 8.351522                            7.128769       0.083600       1.981634                    0.997432      32.909096      96.472581       0.644240       0.392862      -1.078141       0.063237      -0.035919       0.008673       0.073242      -0.010658       0.009003       0.003881       0.026484      -0.004992      -0.018954      -0.001372       0.020326              9.133370      11.141846      -2.369243       0.970915       8.103464       0.147449       8.154800           0.000001
          443              C      13.551218       5.003904       5.157956       0.208915      32.788291 0.37631826E+03  0.85752295E+04                                 9.243918                            6.673803      -0.036050       2.002556                    0.999762      26.105750      75.069074       0.605610       0.443836      -1.042296      -0.047178       0.055789       0.012555       0.074133      -0.023210       0.010414      -0.001909       0.068310      -0.030290      -0.036308      -0.011931       0.048239             11.362128      14.411390      -3.211301       2.639273      11.158204       3.167447       8.516790           0.000001
          444              C      13.961851       3.825804       4.610871      -0.148447      48.618489 0.48259657E+03  0.11603246E+05                                11.460260                            7.269267       0.160115       2.032736                    0.999580      29.279403      84.109612       0.620415       0.410609      -1.071870      -0.043922      -0.053886      -0.073872       0.101439       0.015764       0.027836       0.028043      -0.019873      -0.019259      -0.036637      -0.012222       0.048859             15.937187      15.469709       3.362456       7.968086      15.353633       9.037559      16.988219          -0.000001
          445              C      15.228259       3.631860       5.050458       0.222783      31.122584 0.34764088E+03  0.77701478E+04                                 8.889945                            6.397011       0.011979       2.019238                    0.999440      25.604031      73.035921       0.620802       0.441423      -1.043203       0.062401      -0.031182      -0.009145       0.070355      -0.026349      -0.016572       0.010999      -0.046467      -0.008807      -0.037324      -0.005655       0.042979             10.786688      13.541350      -2.913890       2.581588      10.900693       3.128079       7.918022           0.000000
          446              C      16.187460       2.554616       4.766358      -0.527648      28.931478 0.45005117E+03  0.10687118E+05                                 7.979345                            6.851925       0.154452       1.997868                    0.999032      32.722681      94.965990       0.659345       0.391196      -1.079484      -0.042188       0.053251       0.004909       0.068114      -0.017013       0.005575       0.005849      -0.031930       0.010272      -0.026882       0.004698       0.022184              8.500026       9.775145      -2.247309       0.039212       8.654997       0.748779       7.069937           0.000002
          447              C      10.518473      -4.601387      17.429936      -0.515937      28.281535 0.45222879E+03  0.10741230E+05                                 7.844240                            6.870390       0.153354       2.002628                    0.998275      32.507746      94.050239       0.658832       0.391414      -1.080396       0.054303       0.023089       0.036089       0.069169       0.017583       0.005450      -0.002383       0.006510      -0.021087      -0.017199      -0.004452       0.021651              8.280841       9.393361       0.264259       2.030223       7.571728       0.548314       7.877433           0.000004
          448              C      11.700249      -4.060543      18.167061       0.205202      32.172802 0.38645358E+03  0.88316931E+04                                 9.033795                            6.707137       0.135832       2.055249                    0.999531      26.007183      73.981663       0.613976       0.436524      -1.050567      -0.057324       0.002599      -0.043746       0.072156       0.036805       0.024915       0.008240       0.012146      -0.032285      -0.037051      -0.015200       0.052251             10.835795      12.231308      -0.585801       4.640829      12.825065       0.695186       7.451013           0.000001
          449              C      12.820893      -4.759858      18.683433      -0.146164      49.654551 0.49950428E+03  0.12092039E+05                                11.585498                            7.371455       0.196437       2.038070                    0.999653      29.474750      84.467347       0.620222       0.407942      -1.075531       0.003747      -0.103459       0.010801       0.104088      -0.008459       0.023600       0.000592      -0.071774      -0.037046      -0.046775       0.003635       0.043140             16.145116      10.430575      -3.623462       2.583843      30.643514      -0.913499       7.361258          -0.000001
          450              C      -9.877221      -3.781249      19.115342       0.186943      32.985977 0.38746827E+03  0.88786786E+04                                 9.186221                            6.730216       0.028746       2.014959                    0.999321      26.449420      75.841512       0.609735       0.438382      -1.047326       0.048160       0.028072       0.041617       0.069565      -0.023528       0.033679      -0.020056       0.061633      -0.039257      -0.039573      -0.024864       0.064437             11.037618      11.960123      -0.601825       3.902987      14.474900       0.542717       6.677830          -0.000000
          451              C      -0.711537       7.152804       0.721768      -0.522663      29.803226 0.48708148E+03  0.11777830E+05                                 8.137923                            7.136480       0.150751       1.993273                    0.998522      33.151484      96.561247       0.646018       0.392101      -1.080651      -0.060156       0.008776      -0.032311       0.068846      -0.006071       0.023887      -0.008772       0.040387      -0.035275      -0.025987      -0.013262       0.039249              8.555810       9.532529      -0.080762       1.644946       8.796401      -0.103167       7.338501           0.000002
          452              C      12.990141      -6.960912      16.291615      -0.517009      30.740283 0.48513914E+03  0.11740719E+05                                 8.351872                            7.129131       0.083711       1.981654                    0.997432      32.910544      96.477412       0.644228       0.392860      -1.078145       0.002930      -0.010873       0.072344       0.073215      -0.008270      -0.000903      -0.010186      -0.011531       0.046453      -0.018810      -0.001579       0.020389              9.133714       7.088982      -0.826746       0.206727       7.948786      -0.933073      12.363374           0.000001
          453              C      13.008958      -7.160387      17.773544       0.208938      32.787057 0.37630512E+03  0.85748470E+04                                 9.243614                            6.673625      -0.036023       2.002572                    0.999762      26.105390      75.067435       0.605627       0.443828      -1.042302      -0.000333      -0.022133      -0.070789       0.074169      -0.009918      -0.006257      -0.025416      -0.002177       0.115443      -0.036233      -0.012060       0.048294             11.361728       4.874473      -1.040832      -0.001115      12.857006      -0.566002      16.353703           0.000001
          454              C      12.980756      -6.252702      18.789011      -0.148472      48.622526 0.48262105E+03  0.11604196E+05                                11.461666                            7.269944       0.159910       2.032668                    0.999579      29.280626      84.119524       0.620312       0.410665      -1.071814      -0.020258       0.099272      -0.004739       0.101428       0.000216       0.007759      -0.000319      -0.082606      -0.044485      -0.036649      -0.012070       0.048719             15.939495       6.219315      -3.251576       0.373021      29.337007      -1.703531      12.262161          -0.000001
          455              C      20.845554       4.108377       0.739045       0.222814      31.122783 0.34764394E+03  0.77702425E+04                                 8.890059                            6.397084       0.011924       2.019221                    0.999440      25.603974      73.036172       0.620791       0.441429      -1.043198      -0.013577      -0.003367       0.068960       0.070364      -0.005714       0.001537       0.036585       0.005441       0.055992      -0.037396      -0.005660       0.043055             10.786848       4.476689      -0.822259       0.088516      12.475398      -0.397469      15.408455           0.000000
          456              C      -2.708320       4.538400       2.144189      -0.527660      28.929559 0.45000992E+03  0.10686046E+05                                 7.979184                            6.851693       0.154312       1.997820                    0.999033      32.723991      94.973794       0.659335       0.391206      -1.079463      -0.007033      -0.018428      -0.065198       0.068117      -0.009987       0.013004       0.016334      -0.009639       0.027636      -0.026889       0.004484       0.022405              8.499843       6.418645      -0.286839      -0.199220       7.561092       0.411372      11.519792           0.000002
          457              C      -3.926040       2.879462      17.740911      -0.515950      28.279735 0.45218782E+03  0.10740098E+05                                 7.843983                            6.870073       0.153680       2.002731                    0.998275      32.507783      94.052066       0.658842       0.391413      -1.080388       0.003686      -0.060693       0.032953       0.069160      -0.002148       0.012178      -0.012524      -0.012621       0.022492      -0.017248      -0.004360       0.021609              8.280599       7.607877       0.321924      -0.238063      10.062795      -1.689025       7.171125           0.000004
          458              C      -3.810057       1.593872      18.493393       0.205150      32.174563 0.38647264E+03  0.88323714E+04                                 9.034622                            6.707629       0.135774       2.055237                    0.999530      26.008383      73.989759       0.613899       0.436567      -1.050526       0.021547       0.064515      -0.024168       0.072184      -0.011809       0.021800      -0.032104      -0.045339      -0.001137      -0.037082      -0.015046       0.052128             10.836928      13.128708       0.906933       0.212672      12.561787      -4.243155       6.820288           0.000001
          459              C      -4.842930       0.734965      18.948337      -0.146125      49.649855 0.49946031E+03  0.12090772E+05                                11.585029                            7.371268       0.196549       2.038127                    0.999653      29.473617      84.464831       0.620209       0.407957      -1.075516      -0.098771       0.006141      -0.032163       0.104057      -0.001536       0.017577      -0.004778       0.036130      -0.127877      -0.046618       0.003478       0.043140             16.144444      30.673790      -0.274793       3.921320       9.966417      -2.380938       7.793126          -0.000001
          460              C       3.645663      10.897658       0.481819       0.186882      32.988304 0.38749787E+03  0.88795684E+04                                 9.186774                            6.730536       0.028832       2.014977                    0.999322      26.450651      75.847121       0.609709       0.438391      -1.047316       0.010393      -0.063429       0.026584       0.069556       0.045044      -0.017450      -0.024943      -0.018186      -0.039105      -0.039749      -0.024631       0.064380             11.038398      14.575019       0.522984       0.673631      11.317857      -4.175015       7.222317          -0.000000
          461              C       3.062614       9.600984       1.122964      -0.522626      29.803825 0.48709143E+03  0.11778189E+05                                 8.138194                            7.136661       0.150619       1.993238                    0.998521      33.152000      96.564808       0.645992       0.392113      -1.080638       0.028343       0.054876      -0.030454       0.068864       0.022927      -0.006872      -0.022447      -0.018374      -0.019257      -0.026080      -0.013073       0.039154              8.556142       8.929325       0.706360       0.068118       9.167499      -1.650971       7.571602           0.000002
          462              C       0.862091      14.175931       0.451105      -0.517046      30.742823 0.48519155E+03  0.11742416E+05                                 8.352740                            7.129849       0.083393       1.981543                    0.997429      32.912262      96.487210       0.644144       0.392897      -1.078109      -0.011162      -0.062241      -0.036931       0.073228       0.009608       0.002343       0.016511      -0.001519      -0.015918      -0.018894      -0.001706       0.020600              9.134709       8.373791       1.008110       0.151505      10.839447       2.526150       8.190891           0.000002
          463              C      -7.168849       1.834371      18.863875       0.208936      32.787147 0.37630487E+03  0.85748329E+04                                 9.243632                            6.673607      -0.036005       2.002577                    0.999762      26.105229      75.066738       0.605630       0.443826      -1.042304      -0.020777       0.065132       0.028717       0.074152       0.022550       0.004917       0.035313      -0.021851       0.007379      -0.036327      -0.012067       0.048394             11.361778      12.624187      -0.387703       1.738029      13.377950       4.964925       8.083198           0.000001
          464              C      -6.303687       0.816973      18.595131      -0.148481      48.621206 0.48262796E+03  0.11604413E+05                                11.461469                            7.270010       0.160103       2.032722                    0.999578      29.280843      84.120550       0.620307       0.410666      -1.071812       0.100362      -0.002874       0.014493       0.101444      -0.010428       0.024141       0.000690       0.050585      -0.084800      -0.036599      -0.012136       0.048735             15.939087      28.811042      -0.869486       4.966306      10.695565       2.497599       8.310655          -0.000001
          465              C      -6.993322      -0.068544      17.836891       0.222822      31.123598 0.34765347E+03  0.77705233E+04                                 8.890351                            6.397245       0.012008       2.019248                    0.999439      25.604165      73.037482       0.620771       0.441439      -1.043190       0.001347      -0.052730      -0.046522       0.070331      -0.026287      -0.022287       0.006004      -0.030878      -0.045436      -0.037286      -0.005678       0.042964             10.787280      12.103998      -0.588259       1.824526      12.726816       4.597322       7.531025           0.000000
          466              C      -6.573286      -1.336415      17.222620      -0.527642      28.917030 0.44972159E+03  0.10677793E+05                                 7.976643                            6.849008       0.154406       1.997853                    0.999031      32.724023      94.976502       0.659516       0.391150      -1.079470      -0.015056       0.062855       0.021543       0.068129      -0.007067      -0.009524       0.001559      -0.013046      -0.071381      -0.026634       0.004475       0.022159              8.497223       7.614439      -0.461615      -0.108402      10.181787       2.255331       7.695442           0.000002
          467              C      -3.813237       2.799603      11.053037      -0.515941      28.277682 0.45213967E+03  0.10738727E+05                                 7.843588                            6.869641       0.153604       2.002713                    0.998276      32.507715      94.052533       0.658869       0.391405      -1.080388      -0.058434      -0.016804      -0.032994       0.069177       0.002325       0.016032      -0.007044       0.012487       0.022430      -0.017162      -0.004535       0.021697              8.280202       9.586896       1.021443       1.513033       8.082944       0.787230       7.170766           0.000004
          468              C      -5.063975       2.480414      10.300555       0.205160      32.175098 0.38648101E+03  0.88326058E+04                                 9.034712                            6.707688       0.135674       2.055205                    0.999530      26.008489      73.990113       0.613899       0.436565      -1.050527       0.053618       0.041856       0.024208       0.072200       0.005042       0.037669      -0.009714       0.050164      -0.001079      -0.037033      -0.015238       0.052271             10.837094      12.054999       0.526969       4.071597      13.635818       1.213724       6.820466           0.000001
          469              C      -5.529481       1.220302       9.845610      -0.146146      49.654718 0.49949823E+03  0.12091929E+05                                11.585843                            7.371573       0.196461       2.038079                    0.999652      29.474643      84.468849       0.620193       0.407960      -1.075513       0.038719      -0.091070       0.032194       0.104064      -0.012537       0.010455      -0.014771      -0.026168      -0.128018      -0.046626       0.003537       0.043089             16.145974      12.440922      -6.722495       3.552363      28.203202      -2.904005       7.793800          -0.000001
          470              C      16.895920       1.528395       9.116164       0.186921      32.986856 0.38747802E+03  0.88789397E+04                                 9.186285                            6.730208       0.028830       2.014980                    0.999321      26.449843      75.842378       0.609749       0.438370      -1.047335      -0.063263      -0.011314      -0.026607       0.069557       0.040783       0.017792       0.024939      -0.042365      -0.039155      -0.039738      -0.024784       0.064522             11.037786      11.350522      -0.616943       4.160656      14.540811       0.756634       7.222024          -0.000000
          471              C      15.867742       0.546459       8.475019      -0.522629      29.805098 0.48712302E+03  0.11779136E+05                                 8.138542                            7.137013       0.150490       1.993194                    0.998520      33.152073      96.565548       0.645960       0.392126      -1.080629       0.042287       0.044976       0.030423       0.068823       0.023615       0.019049       0.014259      -0.014442      -0.019068      -0.026119      -0.013297       0.039416              8.556494       8.697229       0.624371       1.579514       9.400439       0.486389       7.571815           0.000002
          472              C      -2.595443      -0.003238       9.146877      -0.517004      30.741382 0.48516005E+03  0.11741430E+05                                 8.352313                            7.129471       0.083444       1.981570                    0.997430      32.911232      96.482397       0.644183       0.392881      -1.078123      -0.054984      -0.031286       0.036936       0.073255       0.007920      -0.014593      -0.007440      -0.010943      -0.015967      -0.018713      -0.001577       0.020290              9.134233       9.931149       1.558904      -2.330877       9.280977      -0.984800       8.190572           0.000001
          473              C      -3.717651      -0.606132       9.930073       0.208914      32.787859 0.37631044E+03  0.85750086E+04                                 9.243771                            6.673642      -0.035944       2.002590                    0.999763      26.105799      75.069084       0.605629       0.443824      -1.042303       0.068344       0.002134      -0.028732       0.074169       0.024404      -0.031545      -0.016253      -0.011314       0.007332      -0.036263      -0.011953       0.048215             11.362058      13.537763      -0.064574      -4.101611      12.464934      -3.293944       8.083478           0.000001
          474              C      -4.965244      -0.129572      10.198816      -0.148448      48.621292 0.48259558E+03  0.11603475E+05                                11.461711                            7.269835       0.159965       2.032695                    0.999579      29.280090      84.118644       0.620304       0.410674      -1.071803      -0.036169       0.093660      -0.014485       0.101441      -0.024012       0.007503      -0.022812      -0.026204      -0.084729      -0.036458      -0.012207       0.048664             15.939961      13.254701      -6.369872      -0.698896      26.254088      -5.515695       8.311093          -0.000001
          475              C      -5.570233      -1.074922      10.957057       0.222801      31.122493 0.34763411E+03  0.77700386E+04                                 8.890278                            6.397151       0.011900       2.019219                    0.999440      25.604191      73.039032       0.620759       0.441451      -1.043176      -0.050171      -0.016321       0.046526       0.070343      -0.010742      -0.013006       0.019129       0.057032      -0.045461      -0.037395      -0.005532       0.042927             10.787258      13.025762      -0.260726      -3.726001      11.804449      -3.253565       7.531562           0.000000
          476              C      16.604403      -1.101515      11.571328      -0.527661      28.929468 0.45000882E+03  0.10685944E+05                                 7.979042                            6.851597       0.154689       1.997941                    0.999034      32.722701      94.967696       0.659357       0.391196      -1.079477       0.064266       0.006784      -0.021580       0.068131      -0.001442      -0.004535       0.008706       0.019021      -0.071475      -0.026773       0.004611       0.022162              8.499691      10.191121       0.449945      -2.164865       7.609717      -0.649153       7.698235           0.000002
          477              C       1.139480      -0.908738       4.868097      -0.515939      28.282149 0.45224127E+03  0.10741650E+05                                 7.844453                            6.870546       0.153344       2.002618                    0.998274      32.508643      94.054778       0.658812       0.391420      -1.080386       0.000489       0.057760      -0.038050       0.069169      -0.006295       0.010251      -0.015256      -0.002667      -0.010889      -0.017078      -0.004514       0.021592              8.281110       6.533872       0.615040       0.031217      10.186240      -1.308263       8.123217           0.000004
          478              C       1.092460       0.328087       4.031153       0.205186      32.171730 0.38643881E+03  0.88312504E+04                                 9.033505                            6.706936       0.135874       2.055270                    0.999530      26.006913      73.979886       0.613996       0.436515      -1.050576      -0.017853      -0.067116       0.019621       0.072168      -0.005925       0.015145      -0.041524      -0.024876       0.011712      -0.036971      -0.015125       0.052097             10.835443       5.930808       2.084483       2.470405      14.492547      -1.049637      12.082975           0.000001
          479              C       1.470194       1.650261       4.378600      -0.146197      49.650161 0.49948438E+03  0.12091088E+05                                11.583622                            7.370520       0.196435       2.038060                    0.999653      29.473709      84.454774       0.620379       0.407855      -1.075620       0.056326       0.023863       0.084200       0.104075       0.028753       0.023514       0.003697      -0.007336       0.086797      -0.046746       0.003480       0.043266             16.142105      11.032110       4.262100       9.318064      13.367529       5.252211      24.026677          -0.000001
          480              C       1.090895       2.377278       3.315143       0.186966      32.984400 0.38745188E+03  0.88780353E+04                                 9.185255                            6.729601       0.028796       2.014974                    0.999321      26.448402      75.832604       0.609839       0.438321      -1.047383       0.004718       0.052760      -0.045096       0.069566       0.020573       0.003868       0.005213      -0.079342      -0.116548      -0.039637      -0.024822       0.064459             11.036343       6.265274       1.667857       3.403387      13.850071      -0.313474      12.993684          -0.000000
          481              C       1.373019       3.886744       3.042560      -0.522696      29.804951 0.48711531E+03  0.11778859E+05                                 8.138362                            7.136869       0.150537       1.993198                    0.998520      33.152690      96.565790       0.645981       0.392116      -1.080640      -0.010430      -0.067479       0.008582       0.068817       0.008766       0.005470      -0.004940      -0.053813      -0.063670      -0.026040      -0.013141       0.039181              8.556306       7.065079       0.592807       0.894694      10.260767      -0.481805       8.343071           0.000002
          482              C       0.498468       1.486266       7.480668      -0.516903      30.738076 0.48508776E+03  0.11739186E+05                                 8.351525                            7.128773       0.083600       1.981633                    0.997432      32.909095      96.472575       0.644240       0.392862      -1.078141       0.063237       0.025470      -0.026770       0.073242       0.013126      -0.004729       0.006594       0.021786      -0.019087      -0.018954      -0.001372       0.020326              9.133374      11.141848       2.025442      -1.566390       8.014274       0.095955       8.243999           0.000001
          483              C       1.796218       1.965034       6.912467       0.208915      32.788289 0.37631828E+03  0.85752302E+04                                 9.243918                            6.673803      -0.036051       2.002556                    0.999762      26.105751      75.069079       0.605610       0.443836      -1.042296      -0.047178      -0.017021       0.054592       0.074133       0.020624      -0.014894       0.007277       0.052399      -0.078023      -0.036308      -0.011931       0.048239             11.362127      14.411385       3.891312      -1.461472       6.434061       0.440019      13.240935           0.000001
          484              C       2.206851       2.080283       5.618659      -0.148447      48.618496 0.48259647E+03  0.11603243E+05                                11.460260                            7.269266       0.160115       2.032736                    0.999580      29.279403      84.109612       0.620415       0.410609      -1.071870      -0.043922      -0.037033      -0.083602       0.101439       0.016225       0.027570       0.005550       0.019088       0.097623      -0.036637      -0.012222       0.048859             15.937189      15.469710       5.219400       6.895973       8.752913       5.226714      23.588945          -0.000001
          485              C       3.473259       2.557949       5.670488       0.222783      31.122572 0.34764073E+03  0.77701434E+04                                 8.889942                            6.397009       0.011979       2.019238                    0.999440      25.604030      73.035912       0.620802       0.441423      -1.043203       0.062401       0.007671      -0.031577       0.070355      -0.001178      -0.031105      -0.006468      -0.016213       0.081953      -0.037324      -0.005655       0.042979             10.786684      13.541343       3.692652      -1.232738       5.954696       0.272571      12.864014           0.000000
          486              C       4.432460       2.850523       4.595514      -0.527648      28.931483 0.45005140E+03  0.10687125E+05                                 7.979346                            6.851927       0.154452       1.997868                    0.999032      32.722682      94.965996       0.659345       0.391196      -1.079484      -0.042188      -0.022374       0.048571       0.068114       0.013335      -0.011946      -0.001765      -0.018743       0.049834      -0.026882       0.004698       0.022184              8.500027       9.775143       1.157594      -1.926631       6.817737      -0.311943       8.907201           0.000002
          487              C      -1.236527      17.395506       4.729886      -0.515937      28.281533 0.45222881E+03  0.10741230E+05                                 7.844239                            6.870390       0.153355       2.002628                    0.998275      32.507743      94.050226       0.658832       0.391414      -1.080396       0.054303       0.019710       0.038040       0.069169      -0.004071       0.017953      -0.004348       0.009913      -0.010879      -0.017199      -0.004452       0.021652              8.280840       9.393360       1.626103       1.243952       7.326158       0.406542       8.123001           0.000004
          488              C      -0.054751      17.763461       5.566830       0.205202      32.172796 0.38645339E+03  0.88316880E+04                                 9.033794                            6.707135       0.135832       2.055249                    0.999531      26.007187      73.981681       0.613976       0.436524      -1.050567      -0.057324      -0.039185      -0.019622       0.072156       0.003175       0.044332      -0.000240       0.026834       0.011778      -0.037051      -0.015200       0.052251             10.835795      12.231305       4.311991       1.813052       8.192437      -1.979407      12.083643           0.000001
          489              C       1.065893      18.560306       5.219383      -0.146164      49.654565 0.49950422E+03  0.12092037E+05                                11.585499                            7.371454       0.196437       2.038070                    0.999653      29.474750      84.467345       0.620222       0.407942      -1.075532       0.003747       0.061083      -0.084198       0.104088       0.024668       0.004473      -0.023264      -0.030453       0.086916      -0.046775       0.003635       0.043140             16.145120      10.430575       4.049389      -1.846134      13.972738     -10.538173      24.032046          -0.000001
          490              C       1.877779      18.445056       6.282839       0.186943      32.985964 0.38746812E+03  0.88786741E+04                                 9.186218                            6.730214       0.028746       2.014959                    0.999321      26.449419      75.841506       0.609735       0.438382      -1.047326       0.048160       0.022005       0.045119       0.069565       0.040931      -0.003537      -0.005184       0.035873      -0.116535      -0.039573      -0.024864       0.064437             11.037614      11.960118       3.681013       1.430261       8.157030      -3.104824      12.995693          -0.000000
          491              C      11.043463      -2.951270       6.555422      -0.522663      29.803272 0.48708264E+03  0.11777867E+05                                 8.137940                            7.136497       0.150751       1.993273                    0.998522      33.151527      96.561475       0.646016       0.392102      -1.080650      -0.060156      -0.032370      -0.008554       0.068846       0.023722       0.006686      -0.003280       0.030873      -0.063818      -0.025987      -0.013262       0.039249              8.555828       9.532548       1.464962       0.752517       7.792327      -0.682868       8.342608           0.000002
          492              C       1.235141      17.589430       2.117315      -0.517009      30.740294 0.48513920E+03  0.11740720E+05                                 8.351875                            7.129131       0.083711       1.981654                    0.997432      32.910546      96.477420       0.644228       0.392860      -1.078144       0.002930       0.068088       0.026755       0.073215       0.003353      -0.007613       0.002467      -0.033448      -0.019298      -0.018810      -0.001578       0.020389              9.133716       7.088982       0.592399      -0.612626      12.067827       1.445003       8.244340           0.000001
          493              C       1.253958      18.972560       2.685516       0.208938      32.787031 0.37630476E+03  0.85748361E+04                                 9.243607                            6.673620      -0.036024       2.002572                    0.999762      26.105378      75.067378       0.605627       0.443828      -1.042302      -0.000333      -0.050240      -0.054562       0.074170      -0.000460      -0.011717       0.011814      -0.066665      -0.078016      -0.036234      -0.012061       0.048295             11.361718       4.874470       0.519442      -0.901949      15.969709       1.231088      13.240976           0.000001
          494              C       1.225756      19.398150       3.979324      -0.148472      48.622547 0.48262107E+03  0.11604197E+05                                11.461670                            7.269945       0.159909       2.032668                    0.999579      29.280626      84.119526       0.620312       0.410665      -1.071813      -0.020258      -0.053740       0.083603       0.101428       0.006611       0.004066      -0.027676      -0.035223       0.097665      -0.036649      -0.012071       0.048719             15.939501       6.219317       1.948811      -2.629458      18.006024      -8.245351      23.593161          -0.000001
          495              C       9.090554      -1.414120       3.927494       0.222814      31.122749 0.34764351E+03  0.77702303E+04                                 8.890051                            6.397079       0.011941       2.019227                    0.999440      25.603954      73.036090       0.620791       0.441429      -1.043198      -0.013577       0.061404       0.031563       0.070364       0.004188      -0.004181       0.031593       0.014087       0.081929      -0.037396      -0.005660       0.043055             10.786839       4.476686       0.487781      -0.667843      15.019419       1.071282      12.864411           0.000000
          496              C       9.046680      -0.412230       5.002468      -0.527660      28.929554 0.45001008E+03  0.10686050E+05                                 7.979183                            6.851695       0.154311       1.997819                    0.999033      32.723988      94.973779       0.659335       0.391206      -1.079463      -0.007033      -0.047250      -0.048558       0.068117       0.016255      -0.002147       0.012064      -0.002243       0.049827      -0.026889       0.004484       0.022405              8.499841       6.418647      -0.029113      -0.348019      10.173890       1.919838       8.906985           0.000002
          497              C       3.910560      -5.720787      12.819065      -0.515941      28.277679 0.45213946E+03  0.10738721E+05                                 7.843587                            6.869639       0.153603       2.002713                    0.998276      32.507710      94.052512       0.658869       0.391405      -1.080388       0.003635       0.001772      -0.069059       0.069177      -0.009321      -0.007824       0.008504      -0.005251       0.044581      -0.017163      -0.004535       0.021697              8.280202       7.608031       0.045095       0.397639       6.430876      -0.407360      10.801699           0.000004
          498              C       4.026533      -5.729667      11.329459       0.205160      32.175107 0.38648098E+03  0.88326054E+04                                 9.034714                            6.707688       0.135674       2.055204                    0.999530      26.008493      73.990135       0.613898       0.436565      -1.050527       0.021590      -0.011286       0.067966       0.072200      -0.012884      -0.021113       0.006085       0.000010       0.135017      -0.037033      -0.015238       0.052271             10.837099      13.128965      -0.637680       0.678772       4.580990      -0.364344      14.801341           0.000001
          499              C       2.993654      -5.694212      10.358143      -0.146145      49.654690 0.49949786E+03  0.12091919E+05                                11.585838                            7.371570       0.196461       2.038079                    0.999652      29.474643      84.468848       0.620193       0.407960      -1.075513      -0.098768       0.024806       0.021421       0.104064      -0.014315      -0.010028      -0.017431       0.074850      -0.011804      -0.046626       0.003537       0.043089             16.145966      30.677168      -3.259061      -2.199205       6.274894       0.249661      11.485834          -0.000001
          500              C      -4.190925      16.299466       9.196787       0.186921      32.986855 0.38747808E+03  0.88789412E+04                                 9.186285                            6.730209       0.028830       2.014980                    0.999321      26.449843      75.842380       0.609749       0.438370      -1.047335       0.010421       0.008665      -0.068223       0.069557      -0.007290       0.047792       0.000101       0.024962       0.090679      -0.039738      -0.024784       0.064522             11.037786      14.574111      -0.844649       0.115970       4.630245       0.314276      13.909001          -0.000000
          501              C      -4.773982      16.392547       7.753250      -0.522629      29.805087 0.48712294E+03  0.11779134E+05                                 8.138540                            7.137013       0.150490       1.993194                    0.998520      33.152075      96.565557       0.645960       0.392126      -1.080629       0.028309      -0.001083       0.062722       0.068823      -0.005309       0.023384       0.003233       0.015287       0.082154      -0.026119      -0.013297       0.039416              8.556492       8.929863      -0.412132       0.577987       6.540740       0.134609      10.198874           0.000002
          502              C      -6.974496      14.686955      12.051227      -0.517004      30.741346 0.48515922E+03  0.11741406E+05                                 8.352306                            7.129464       0.083443       1.981570                    0.997430      32.911233      96.482401       0.644183       0.392881      -1.078123      -0.011168       0.063121      -0.035458       0.073255      -0.006661       0.007238      -0.011889      -0.008977      -0.038565      -0.018713      -0.001577       0.020290              9.134225       8.373384      -0.635297       0.797330      11.039997      -2.409632       7.989293           0.000001
          503              C       0.667736      -6.170760      11.352494       0.208914      32.787876 0.37631079E+03  0.85750185E+04                                 9.243774                            6.673646      -0.035944       2.002590                    0.999763      26.105799      75.069088       0.605629       0.443824      -1.042303      -0.020769      -0.057456       0.042053       0.074169      -0.015433       0.017113      -0.020729      -0.046871      -0.067648      -0.036263      -0.011953       0.048215             11.362062      12.624719      -1.311796      -1.204656      13.706846      -4.775150       7.754620           0.000001
          504              C       1.532902      -5.429332      10.605771      -0.148448      48.621324 0.48259604E+03  0.11603489E+05                                11.461716                            7.269838       0.159965       2.032695                    0.999579      29.280092      84.118652       0.620304       0.410674      -1.071803       0.100360      -0.011104      -0.009737       0.101441      -0.015572      -0.021047      -0.007662       0.062918      -0.047670      -0.036458      -0.012206       0.048664             15.939967      28.813430      -3.867281      -3.236268      11.069998      -2.281192       7.936473          -0.000001
          505              C       0.843277      -4.329928      10.218012       0.222801      31.122520 0.34763452E+03  0.77700501E+04                                 8.890283                            6.397155       0.011892       2.019216                    0.999440      25.604205      73.039086       0.620759       0.441451      -1.043176       0.001336       0.066663      -0.022414       0.070343       0.032512      -0.011572      -0.019466      -0.007333       0.025105      -0.037395      -0.005532       0.042927             10.787264      12.104033      -1.287648      -1.420759      12.811618      -4.548103       7.446140           0.000000
          506              C       1.263322      -3.164032       9.427138      -0.527661      28.929471 0.45000898E+03  0.10685949E+05                                 7.979043                            6.851599       0.154684       1.997939                    0.999034      32.722706      94.967719       0.659356       0.391196      -1.079476      -0.015026      -0.050115       0.043642       0.068131       0.011967      -0.001288      -0.018972       0.017501       0.019972      -0.026773       0.004611       0.022162              8.499692       7.613733       0.325544      -0.344699      10.275406      -2.206458       7.609936           0.000002
          507              C       4.023453       0.110980      16.093897      -0.515950      28.279725 0.45218758E+03  0.10740091E+05                                 7.843981                            6.870071       0.153681       2.002731                    0.998275      32.507780      94.052051       0.658843       0.391413      -1.080388      -0.058451       0.036916       0.001965       0.069160      -0.014889      -0.005945       0.011233       0.005716       0.002091      -0.017248      -0.004360       0.021609              8.280597       9.587691      -1.821305       0.128461       8.081021      -0.788579       7.173081           0.000004
          508              C       2.772725       0.922237      16.193716       0.205150      32.174566 0.38647274E+03  0.88323747E+04                                 9.034625                            6.707631       0.135775       2.055237                    0.999530      26.008382      73.989770       0.613899       0.436567      -1.050526       0.053644      -0.041839       0.024133       0.072184      -0.035038      -0.014382       0.015529       0.040276      -0.030635      -0.037082      -0.015045       0.052128             10.836931      12.054746      -3.789556      -1.579053       9.575324      -3.558102      10.880721           0.000001
          509              C       2.307225       1.946273      15.329898      -0.146125      49.649832 0.49945986E+03  0.12090758E+05                                11.585025                            7.371264       0.196549       2.038127                    0.999653      29.473615      84.464825       0.620210       0.407957      -1.075516       0.038713       0.017683      -0.094955       0.104057      -0.002700      -0.016050      -0.025862       0.044570       0.084345      -0.046618       0.003478       0.043140             16.144440      12.439906       0.284604      -7.596810      10.380337      -7.384705      25.613076          -0.000001
          510              C       1.222636       2.423945      15.961445       0.186882      32.988297 0.38749757E+03  0.88795601E+04                                 9.186772                            6.730533       0.028831       2.014976                    0.999322      26.450652      75.847127       0.609709       0.438391      -1.047316      -0.063266       0.028695       0.003468       0.069556      -0.035703       0.026440      -0.030047      -0.033332      -0.011666      -0.039749      -0.024631       0.064380             11.038398      11.351045      -3.294947      -2.614574       9.707317      -3.547694      12.056830          -0.000000
          511              C       0.194466       3.470150      15.431636      -0.522626      29.803825 0.48709133E+03  0.11778187E+05                                 8.138194                            7.136660       0.150619       1.993237                    0.998521      33.152002      96.564817       0.645992       0.392113      -1.080638       0.042291      -0.048881       0.023757       0.068864      -0.028148       0.011008      -0.014295      -0.013950      -0.017520      -0.026080      -0.013073       0.039154              8.556143       8.697070      -1.679805      -0.249003       8.449592      -1.034665       8.521766           0.000002
          512              C       5.241273       3.163151      14.619647      -0.517046      30.742852 0.48519231E+03  0.11742438E+05                                 8.352746                            7.129855       0.083393       1.981543                    0.997429      32.912262      96.487214       0.644144       0.392897      -1.078109      -0.054960      -0.016348      -0.045546       0.073228       0.008830       0.014278      -0.001949       0.005839       0.034288      -0.018894      -0.001706       0.020600              9.134716       9.931866       1.239404       2.515681       7.610586       0.020265       9.861695           0.000001
          513              C       4.119055       2.786329      13.705919       0.208936      32.787159 0.37630510E+03  0.85748392E+04                                 9.243635                            6.673609      -0.036005       2.002577                    0.999762      26.105228      75.066736       0.605630       0.443826      -1.042304       0.068333       0.023808       0.016196       0.074152       0.015211       0.036964       0.007343       0.004346       0.054474      -0.036327      -0.012067       0.048394             11.361783      13.537883       3.584479       1.994784       6.326126      -0.250187      14.221339           0.000001
          514              C       2.871457       2.315316      13.984261      -0.148481      48.621229 0.48262839E+03  0.11604426E+05                                11.461472                            7.270012       0.160103       2.032722                    0.999578      29.280842      84.120541       0.620307       0.410666      -1.071812      -0.036163      -0.034280       0.088363       0.101444       0.005598      -0.024490      -0.012544       0.035313       0.099846      -0.036599      -0.012136       0.048735             15.939093      13.254856       3.790284      -5.166408       8.019873      -5.011149      26.542548          -0.000001
          515              C       2.266458       2.131331      12.786432       0.222822      31.123649 0.34765414E+03  0.77705442E+04                                 8.890372                            6.397259       0.012008       2.019248                    0.999439      25.604185      73.037631       0.620769       0.441440      -1.043189      -0.050163      -0.032136      -0.037382       0.070331       0.016707      -0.002758      -0.006989       0.036238      -0.107907      -0.037286      -0.005678       0.042964             10.787306      13.027394       3.357945       1.636348       5.782305      -0.223643      13.552219           0.000000
          516              C       0.931086       1.612656      12.456262      -0.527642      28.917045 0.44972175E+03  0.10677798E+05                                 7.976644                            6.849007       0.154406       1.997853                    0.999031      32.724023      94.976498       0.659516       0.391149      -1.079471       0.064279       0.015279       0.016623       0.068129       0.004721       0.001113      -0.015564       0.031336      -0.034464      -0.026634       0.004475       0.022159              8.497225      10.186679       1.648885       1.469029       7.111436       0.361982       8.193560           0.000002
          517              C       8.976253       7.321406      15.974882      -0.515937      28.281511 0.45222844E+03  0.10741220E+05                                 7.844236                            6.870388       0.153355       2.002628                    0.998275      32.507739      94.050215       0.658832       0.391414      -1.080396       0.000482       0.004061       0.069048       0.069169      -0.005592      -0.010482       0.004822       0.015863       0.044487      -0.017200      -0.004452       0.021652              8.280836       6.533778      -0.334701       0.517024       7.505639      -0.238998      10.803090           0.000004
          518              C       8.929244       7.427814      17.464489       0.205202      32.172799 0.38645358E+03  0.88316933E+04                                 9.033795                            6.707137       0.135832       2.055249                    0.999531      26.007182      73.981665       0.613976       0.436524      -1.050567      -0.017836       0.016560      -0.067927       0.072156      -0.010012      -0.012666       0.018026       0.016171       0.134879      -0.037051      -0.015200       0.052251             10.835797       5.930962      -3.181811       0.569999      11.776973      -0.518379      14.799456           0.000001
          519              C       9.306974       6.465842      18.435805      -0.146165      49.654635 0.49950471E+03  0.12092052E+05                                11.585510                            7.371458       0.196441       2.038071                    0.999653      29.474766      84.467406       0.620222       0.407942      -1.075531       0.056340      -0.084864      -0.021406       0.104088      -0.034665       0.013192       0.015464      -0.040233      -0.011817      -0.046776       0.003635       0.043141             16.145139      11.034010     -10.202856      -0.968340      25.915882       1.990352      11.485525          -0.000001
          520              C      16.764270      18.105869       0.401196       0.186944      32.985960 0.38746792E+03  0.88786685E+04                                 9.186218                            6.730213       0.028746       2.014959                    0.999321      26.449410      75.841479       0.609735       0.438382      -1.047326       0.004694       0.012704       0.068234       0.069565      -0.013492       0.015953      -0.044941      -0.010282       0.090690      -0.039571      -0.024865       0.064436             11.037617       6.265949      -3.781888      -0.257577      12.938052      -0.213662      13.908848          -0.000000
          521              C      -6.463602      17.587210       1.844732      -0.522663      29.803168 0.48708037E+03  0.11777795E+05                                 8.137908                            7.136468       0.150751       1.993273                    0.998522      33.151460      96.561117       0.646019       0.392100      -1.080652      -0.010467       0.026344      -0.062739       0.068846      -0.008982       0.004916      -0.022866      -0.005201       0.082076      -0.025987      -0.013262       0.039249              8.555793       7.064881      -1.071049       0.065826       8.404603      -0.589290      10.197896           0.000002
          522              C       8.335206       3.861383      16.742721      -0.517009      30.740291 0.48513913E+03  0.11740718E+05                                 8.351874                            7.129131       0.083711       1.981654                    0.997432      32.910547      96.477426       0.644228       0.392860      -1.078144       0.063218       0.010442       0.035425       0.073215      -0.002347       0.013794      -0.002636       0.015358      -0.038625      -0.018810      -0.001579       0.020389              9.133716      11.142292       0.343993       2.537368       8.269960       0.051551       7.988897           0.000001
          523              C       9.632963       4.114076      17.441454       0.208938      32.787045 0.37630495E+03  0.85748420E+04                                 9.243611                            6.673623      -0.036025       2.002572                    0.999762      26.105384      75.067411       0.605627       0.443828      -1.042302      -0.047255      -0.038723      -0.042055       0.074170       0.002733       0.025356      -0.009095       0.055869      -0.067701      -0.036234      -0.012061       0.048295             11.361724      14.410454      -0.679852       4.100271      11.920281       2.727579       7.754437           0.000001
          524              C      10.043614       5.176918      18.188177      -0.148473      48.622589 0.48262140E+03  0.11604207E+05                                11.461675                            7.269947       0.159912       2.032668                    0.999579      29.280633      84.119547       0.620312       0.410664      -1.071814      -0.043913       0.090908       0.009746       0.101428      -0.031877       0.000316       0.022581      -0.029366      -0.047685      -0.036649      -0.012070       0.048719             15.939512      15.471530      -8.583219       1.071999      24.410572       3.811724       7.936434          -0.000001
          525              C     -12.199979       4.893203      18.575935       0.222814      31.122770 0.34764380E+03  0.77702388E+04                                 8.890057                            6.397083       0.011924       2.019221                    0.999440      25.603974      73.036176       0.620791       0.441429      -1.043198       0.062418       0.023502       0.022421       0.070364       0.027588       0.014577       0.017521      -0.035155       0.025128      -0.037396      -0.005660       0.043055             10.786846      13.541445      -0.778785       3.814220      11.373087       2.855697       7.446005           0.000000
          526              C      -3.404182      16.760423       0.170844      -0.527660      28.929532 0.45000965E+03  0.10686038E+05                                 7.979180                            6.851692       0.154312       1.997820                    0.999033      32.723988      94.973785       0.659335       0.391206      -1.079463      -0.042203      -0.030862      -0.043661       0.068117       0.003796       0.017605       0.007740      -0.028636       0.019985      -0.026889       0.004484       0.022405              8.499837       9.774943       1.089269       1.965439       8.114609       1.060644       7.609959           0.000002
          527              C      -9.073171       9.371681      12.700050      -0.515939      28.282152 0.45224125E+03  0.10741649E+05                                 7.844454                            6.870546       0.153345       2.002618                    0.998274      32.508643      94.054778       0.658812       0.391420      -1.080386       0.054294      -0.042809      -0.001952       0.069169      -0.013387      -0.012415       0.002094       0.014292       0.002023      -0.017078      -0.004514       0.021592              8.281111       9.393863      -1.890293       0.786412       8.276151       0.141760       7.173321           0.000004
          528              C      -7.891406       8.462896      12.600231       0.205186      32.171716 0.38643826E+03  0.88312349E+04                                 9.033501                            6.706931       0.135874       2.055270                    0.999530      26.006911      73.979878       0.613997       0.436515      -1.050576      -0.057327       0.036594      -0.024141       0.072168      -0.039881      -0.019319       0.008556       0.012735      -0.030471      -0.036972      -0.015125       0.052097             10.835442      12.231089      -3.726106       2.827754       9.396265       2.674370      10.878971           0.000001
          529              C      -6.770758       8.365376      13.464050      -0.146197      49.650175 0.49948442E+03  0.12091090E+05                                11.583624                            7.370521       0.196436       2.038060                    0.999653      29.473714      84.454797       0.620379       0.407855      -1.075620       0.003723       0.042390       0.094978       0.104075      -0.016103       0.019188       0.023903      -0.031308       0.084192      -0.046745       0.003479       0.043266             16.142109      10.429176      -0.425871       4.429415      12.388457       9.622530      25.608693          -0.000001
          530              C      -5.958886       7.502025      12.832503       0.186965      32.984413 0.38745221E+03  0.88780448E+04                                 9.185258                            6.729604       0.028747       2.014958                    0.999322      26.448412      75.832645       0.609838       0.438321      -1.047383       0.048170      -0.050071      -0.003465       0.069566      -0.017327       0.037264      -0.014779       0.070775      -0.011772      -0.039637      -0.024822       0.064459             11.036344      11.959043      -3.078837       2.472767       9.096042       3.646790      12.053948          -0.000000
          531              C      -4.629787       6.881397      13.362311      -0.522696      29.804988 0.48711590E+03  0.11778876E+05                                 8.138369                            7.136873       0.150536       1.993197                    0.998520      33.152695      96.565811       0.645981       0.392116      -1.080640      -0.060143       0.023595      -0.023704       0.068817      -0.017477       0.017311      -0.005353       0.046190      -0.017608      -0.026041      -0.013140       0.039181              8.556313       9.533112      -1.384350       0.892828       7.614073       0.579770       8.521754           0.000002
          532              C      -6.601469      11.537262      14.174301      -0.516903      30.738049 0.48508719E+03  0.11739170E+05                                 8.351520                            7.128769       0.083600       1.981633                    0.997432      32.909094      96.472571       0.644241       0.392862      -1.078141       0.002935      -0.057239       0.045601       0.073242       0.005068       0.006808      -0.012504      -0.015702       0.034140      -0.018954      -0.001373       0.020326              9.133368       7.088716       0.234295       0.819381      10.451052      -2.377998       9.860335           0.000001
          533              C      -6.582659      10.353634      15.088028       0.208915      32.788302 0.37631851E+03  0.85752364E+04                                 9.243921                            6.673805      -0.036050       2.002556                    0.999762      26.105750      75.069074       0.605610       0.443836      -1.042296      -0.000321       0.072355      -0.016139       0.074133       0.010454       0.005543      -0.037137      -0.022476       0.054590      -0.036308      -0.011931       0.048239             11.362130       4.874593       0.521374       0.900976      14.989656      -1.797715      14.222139           0.000001
          534              C      -6.610878       9.020378      14.809687      -0.148447      48.618482 0.48259618E+03  0.11603234E+05                                11.460258                            7.269264       0.160115       2.032736                    0.999580      29.279402      84.109608       0.620416       0.410609      -1.071870      -0.020275      -0.045526      -0.088353       0.101439      -0.006738       0.003755       0.027428      -0.034523       0.099781      -0.036637      -0.012222       0.048859             15.937186       6.218640       1.302607       3.002192      15.053468       6.540373      26.539450          -0.000001
          535              C      -6.582660       8.388674      16.007515       0.222783      31.122583 0.34764081E+03  0.77701457E+04                                 8.889945                            6.397010       0.011979       2.019238                    0.999440      25.604030      73.035914       0.620802       0.441423      -1.043203      -0.013568      -0.058041       0.037376       0.070355       0.001609       0.005755       0.005052      -0.049189      -0.107888      -0.037324      -0.005655       0.042979             10.786689       4.476685       0.334492       0.756435      14.330661      -1.468991      13.552720           0.000000
          536              C      -6.626549       6.956788      16.337686      -0.527648      28.931475 0.45005132E+03  0.10687123E+05                                 7.979345                            6.851926       0.154452       1.997868                    0.999032      32.722681      94.965990       0.659345       0.391196      -1.079484      -0.007032       0.065680      -0.016620       0.068114      -0.006123       0.015242       0.004390      -0.030316      -0.034561      -0.026882       0.004698       0.022184              8.500025       6.418745       0.315995       0.148882      10.887040      -1.508840       8.194289           0.000002
          537              C      11.747227       2.841687       7.831954      -0.515937      28.281523 0.45222882E+03  0.10741231E+05                                 7.844238                            6.870391       0.153355       2.002628                    0.998275      32.507745      94.050235       0.658832       0.391414      -1.080396       0.003668       0.058894       0.036089       0.069169       0.011630      -0.004064       0.004344      -0.027167      -0.021087      -0.017200      -0.004452       0.021651              8.280837       7.608033      -0.366944      -0.159774       9.357050       2.096879       7.877428           0.000004
          538              C      11.863219       4.136158       8.569079       0.205202      32.172794 0.38645358E+03  0.88316931E+04                                 9.033793                            6.707137       0.135832       2.055249                    0.999531      26.007183      73.981663       0.613976       0.436524      -1.050567       0.021558      -0.053179      -0.043746       0.072156       0.024809      -0.000536       0.026237      -0.055714      -0.032285      -0.037051      -0.015200       0.052251             10.835795      13.127309      -0.269032      -0.891501      11.929071       4.607138       7.451005           0.000001
          539              C      10.830353       4.959610       9.085450      -0.146164      49.654603 0.49950446E+03  0.12092044E+05                                11.585505                            7.371456       0.196438       2.038070                    0.999653      29.474755      84.467366       0.620222       0.407942      -1.075531      -0.098791      -0.030953       0.010801       0.104089       0.015977      -0.007308       0.022447       0.066459      -0.037046      -0.046775       0.003635       0.043140             16.145131      30.675196       3.533994      -1.722525      10.398939       2.131573       7.361259          -0.000001
          540              C      11.482371       6.051264       9.517359       0.186943      32.985971 0.38746816E+03  0.88786755E+04                                 9.186220                            6.730215       0.028746       2.014959                    0.999321      26.449419      75.841510       0.609735       0.438382      -1.047326       0.010413       0.054763       0.041617       0.069565      -0.037669      -0.030135       0.025068      -0.018361      -0.039257      -0.039573      -0.024864       0.064437             11.037617      14.573760       0.322223      -0.789300      11.861262       3.860678       6.677829          -0.000000
          541              C      10.899333       7.254856      10.319751      -0.522663      29.803194 0.48708089E+03  0.11777813E+05                                 8.137917                            7.136476       0.150751       1.993273                    0.998522      33.151488      96.561259       0.646018       0.392101      -1.080651       0.028326      -0.053790      -0.032311       0.068846      -0.017414      -0.016233       0.019597      -0.023781      -0.035275      -0.025987      -0.013262       0.039249              8.555804       8.928947      -0.294155      -0.645577       9.399965       1.516482       7.338499           0.000002
          542              C       8.698762       4.385502       6.693633      -0.517009      30.740253 0.48513844E+03  0.11740698E+05                                 8.351868                            7.129126       0.083711       1.981654                    0.997432      32.910543      96.477411       0.644228       0.392860      -1.078144      -0.011227      -0.000862       0.072344       0.073215      -0.002808      -0.009303      -0.004247       0.019364       0.046453      -0.018810      -0.001579       0.020389              9.133708       8.372885      -0.372819      -0.948618       6.664872      -0.116117      12.363367           0.000001
          543              C       8.504422       4.336752       8.175561       0.208938      32.787053 0.37630506E+03  0.85748451E+04                                 9.243613                            6.673624      -0.036023       2.002572                    0.999762      26.105390      75.067436       0.605627       0.443828      -1.042302      -0.020757      -0.007692      -0.070789       0.074169      -0.007030      -0.021877      -0.014371       0.014161       0.115443      -0.036233      -0.012060       0.048294             11.361727      12.624273       1.699103      -0.533261       5.107204      -0.189718      16.353702           0.000001
          544              C       9.369598       4.612721       9.191028      -0.148472      48.622558 0.48262104E+03  0.11604196E+05                                11.461671                            7.269944       0.159910       2.032668                    0.999579      29.280625      84.119522       0.620312       0.410665      -1.071814       0.100347       0.013991      -0.004739       0.101428       0.026129      -0.002887       0.007208       0.063978      -0.044485      -0.036649      -0.012070       0.048719             15.939505      28.812186       4.736105      -1.730448       6.744170      -0.216150      12.262159          -0.000001
          545              C       8.679978       4.398835      10.337027       0.222814      31.122772 0.34764378E+03  0.77702383E+04                                 8.890057                            6.397082       0.011924       2.019221                    0.999440      25.603974      73.036173       0.620791       0.441429      -1.043198       0.001352      -0.013923       0.068960       0.070364      -0.006154       0.033980       0.013644       0.002951       0.055992      -0.037396      -0.005660       0.043055             10.786846      12.103498       1.874191      -0.404251       4.848599      -0.049036      15.408442           0.000000
          546              C       9.100033       4.500810      11.742172      -0.527660      28.929555 0.45001006E+03  0.10686050E+05                                 7.979184                            6.851695       0.154312       1.997820                    0.999033      32.723992      94.973798       0.659335       0.391206      -1.079463      -0.015030      -0.012774      -0.065198       0.068117      -0.004738       0.011065       0.017705       0.020051       0.027636      -0.026889       0.004484       0.022405              8.499842       7.614444       0.135936       0.454251       6.365295      -0.050702      11.519787           0.000002
          547              C      11.860075      -2.910220      11.244996      -0.515939      28.282144 0.45224106E+03  0.10741644E+05                                 7.844452                            6.870544       0.153345       2.002618                    0.998274      32.508646      94.054787       0.658812       0.391420      -1.080386      -0.058459      -0.020150       0.030997       0.069169       0.012746      -0.009851      -0.003829      -0.006720      -0.035275      -0.017078      -0.004514       0.021592              8.281109       9.588448       0.799464      -1.641710       6.717353       0.001082       8.537528           0.000004
          548              C      10.609346      -3.402287      11.897659       0.205186      32.171718 0.38643848E+03  0.88312411E+04                                 9.033503                            6.706933       0.135874       2.055270                    0.999530      26.006911      73.979882       0.613996       0.436515      -1.050576       0.053610       0.000018      -0.048314       0.072168       0.030073      -0.023076      -0.005569       0.023265      -0.081360      -0.036971      -0.015125       0.052097             10.835441      12.053221       3.261797      -2.491971       7.471935       2.343800      12.981168           0.000001
          549              C      10.143858      -3.166213      13.216422      -0.146197      49.650175 0.49948446E+03  0.12091091E+05                                11.583624                            7.370521       0.196436       2.038060                    0.999653      29.473717      84.454805       0.620379       0.407855      -1.075620       0.038725       0.073434       0.062765       0.104075       0.015321       0.005744       0.040912       0.018865       0.007007      -0.046745       0.003479       0.043266             16.142108      12.438442       6.435917       4.044215      15.407150      10.286399      20.580733          -0.000001
          550              C       9.059261      -3.951978      13.314321       0.186966      32.984394 0.38745200E+03  0.88780382E+04                                 9.185252                            6.729601       0.028740       2.014956                    0.999322      26.448401      75.832585       0.609839       0.438321      -1.047383      -0.063264      -0.017363       0.023144       0.069566      -0.004965      -0.044111       0.005353       0.009783       0.117374      -0.039637      -0.024822       0.064459             11.036338      11.349291       3.910969      -1.546074       8.395225       2.790304      13.364497          -0.000000
          551              C       8.031097      -4.016246      14.485275      -0.522691      29.804925 0.48711481E+03  0.11778844E+05                                 8.138364                            7.136872       0.150534       1.993197                    0.998520      33.152668      96.565740       0.645980       0.392117      -1.080639       0.042293       0.003887      -0.054151       0.068820       0.004685      -0.029752       0.000439       0.010466       0.055667      -0.026043      -0.013138       0.039180              8.556306       8.697400       1.055537      -1.330256       7.607412       0.548699       9.364107           0.000002
[truncated: 81,924 more chars]
