# Supplementary material for: A collection of forcefield precursors for metal–organic frameworks
Source: RSC Adv. 2019 Nov 13;9(63):36492–507. doi: 10.1039/c9ra07327b (PMC9075174; doi:10.1039/c9ra07327b)
Supplement: RA-009-C9RA07327B-s6296 [file RA-009-C9RA07327B-s6296.xyz]

  302
jmolscript: load "" {1 1 1} spacegroup "x,y,z" unitcell [{     23.092000     0.000000     0.000000 }, {     11.546000    19.998259     0.000000 }, {     11.546000     6.666086    18.854539 }]
Zr    23.092000    15.341331    10.847959     2.300628
Zr    23.092000    11.323014     8.006580     2.300627
Zr    21.352018    14.336752     8.006580     2.300628
Zr    24.831982    12.327593    10.847959     2.300628
Zr    21.352018    12.327593    10.847959     2.300628
Zr    24.831982    14.336752     8.006580     2.300627
H     14.926669     7.729994     0.737212     0.167621
H     15.406982     9.783148     2.777274     0.167621
H      7.685018     5.879488     8.297883     0.167613
H      8.165331     3.271715     7.042170     0.167613
H     12.314964     1.763846     2.777274     0.167613
H     10.777036     3.206388     0.737212     0.167613
H     10.296723    11.291017     7.042170     0.167621
H     12.795277    10.403094     8.297883     0.167621
H     16.175946     5.435527     7.042170     0.167621
H     14.157705     3.715676     8.297883     0.167621
H      6.916054     8.451264     2.777274     0.167613
H      8.934295     9.061878     0.737212     0.167613
H     32.026295    17.602467    18.117327     0.167621
H     30.008054    18.213081    16.077265     0.167621
H     37.249705    22.948669    10.556656     0.167613
H     39.267946    21.228818    11.812369     0.167613
H     38.498982    16.881197    16.077265     0.167613
H     38.018669    18.934351    18.117327     0.167613
H     31.257331    23.392630    11.812369     0.167621
H     30.777018    20.784857    10.556656     0.167621
H     33.388723    15.373328    11.812369     0.167621
H     35.887277    16.261251    10.556656     0.167621
H     35.406964    24.900499    16.077265     0.167613
H     33.869036    23.457957    18.117327     0.167613
H     31.257331    18.934351    18.117327     0.167621
H     30.777018    16.881197    16.077265     0.167621
H     38.498982    20.784857    10.556656     0.167613
H     38.018669    23.392630    11.812369     0.167613
H     33.869036    24.900499    16.077265     0.167613
H     35.406964    23.457957    18.117327     0.167613
H     35.887277    15.373328    11.812369     0.167621
H     33.388723    16.261251    10.556656     0.167621
H     30.008054    21.228818    11.812369     0.167621
H     32.026295    22.948669    10.556656     0.167621
H     39.267946    18.213081    16.077265     0.167613
H     37.249705    17.602467    18.117327     0.167613
H     14.157705     9.061878     0.737212     0.167621
H     16.175946     8.451264     2.777274     0.167621
H      8.934295     3.715676     8.297883     0.167613
H      6.916054     5.435527     7.042170     0.167613
H      7.685018     9.783148     2.777274     0.167613
H      8.165331     7.729994     0.737212     0.167613
H     14.926669     3.271715     7.042170     0.167621
H     15.406982     5.879488     8.297883     0.167621
H     12.795277    11.291017     7.042170     0.167621
H     10.296723    10.403094     8.297883     0.167621
H     10.777036     1.763846     2.777274     0.167613
H     12.314964     3.206388     0.737212     0.167613
H     25.135642    16.850533    14.418066     0.116184
H     26.315643    17.534473    16.346885     0.118318
H     21.048358     9.813812     4.436473     0.116184
H     19.868357     9.129872     2.507654     0.118318
H     25.135642     7.454018     7.773726     0.116184
H     26.315643     5.407529     7.771841     0.118318
H     21.048358    19.210327    11.080813     0.116184
H     19.868357    21.256816    11.082698     0.118318
H     21.066832    16.861199     4.436473     0.116184
H     21.064522    18.225080     2.507654     0.118318
H     25.117168     9.803146    14.418066     0.116184
H     25.119478     8.439265    16.346885     0.118318
H     29.204452    12.162941    11.080813     0.116184
H     31.566764    12.161608    11.082698     0.118318
H     16.979548    14.501404     7.773726     0.116184
H     14.617236    14.502737     7.771841     0.118318
H     19.023190     8.623249    11.080813     0.116184
H     17.840879     6.578094    11.082698     0.118318
H     27.160810    18.041096     7.773726     0.116184
H     28.343121    20.086251     7.771841     0.118318
H     27.160810    13.321507     4.436473     0.116184
H     28.343121    12.641566     2.507654     0.118318
H     19.023190    13.342838    14.418066     0.116184
H     17.840879    14.022779    16.346885     0.118318
H     19.023190    13.321507     4.436473     0.116184
H     17.840879    12.641566     2.507654     0.118318
H     27.160810    13.342838    14.418066     0.116184
H     28.343121    14.022779    16.346885     0.118318
H     27.160810     8.623249    11.080813     0.116184
H     28.343121     6.578094    11.082698     0.118318
H     19.023190    18.041096     7.773726     0.116184
H     17.840879    20.086251     7.771841     0.118318
H     21.048358    16.850533    14.418066     0.116184
H     19.868357    17.534473    16.346885     0.118318
H     25.135642     9.813812     4.436473     0.116184
H     26.315643     9.129872     2.507654     0.118318
H     21.048358     7.454018     7.773726     0.116184
H     19.868357     5.407529     7.771841     0.118318
H     25.135642    19.210327    11.080813     0.116184
H     26.315643    21.256816    11.082698     0.118318
H     29.204452    14.501404     7.773726     0.116184
H     31.566764    14.502737     7.771841     0.118318
H     16.979548    12.162941    11.080813     0.116184
H     14.617236    12.161608    11.082698     0.118318
H     21.066832     9.803146    14.418066     0.116184
H     21.064522     8.439265    16.346885     0.118318
H     25.117168    16.861199     4.436473     0.116184
H     25.119478    18.225080     2.507654     0.118318
H     26.006210    15.014693    18.253079     0.159907
H     16.857160     9.732486     3.312743     0.159907
H     29.326840     6.367446     8.071628     0.159898
H     20.177790    22.214066     8.071628     0.159899
H     23.092000    20.531546     3.312743     0.159898
H     23.092000     9.967132    18.253079     0.159898
H     32.241050    11.415006     8.071628     0.159907
H     13.942950    11.415006     8.071628     0.159907
H     16.857160     6.367446     8.071628     0.159907
H     26.006210    22.214066     8.071628     0.159907
H     29.326840     9.732486     3.312743     0.159898
H     20.177790    15.014693    18.253079     0.159898
H     20.177790    11.649652     0.601460     0.159907
H     29.326840    16.931859    15.541796     0.159907
H     26.006210     4.450279    10.782911     0.159898
H     16.857160    20.296899    10.782911     0.159898
H     16.857160    16.931859    15.541796     0.159898
H     26.006210    11.649652     0.601460     0.159898
H     20.177790     4.450279    10.782911     0.159907
H     29.326840    20.296899    10.782911     0.159907
H     32.241050    15.249339    10.782911     0.159907
H     13.942950    15.249339    10.782911     0.159907
H     23.092000     6.132799    15.541796     0.159898
H     23.092000    16.697213     0.601460     0.159898
C     25.784527    16.276183    14.806658    -0.094811
C     26.486524    16.683881    15.954711    -0.160930
C     20.399473    10.388162     4.047881    -0.094811
C     19.697476     9.980464     2.899828    -0.160930
C     25.784527     7.279099     8.444759    -0.094811
C     26.486524     6.060806     8.443063    -0.160930
C     20.399473    19.385246    10.409780    -0.094811
C     19.697476    20.603539    10.411476    -0.160930
C     21.888676    17.135975     4.047881    -0.094811
C     21.886598    17.947771     2.899828    -0.160930
C     24.295324     9.528370    14.806658    -0.094811
C     24.297402     8.716574    15.954711    -0.160930
C     29.680379    12.637433    10.409780    -0.094811
C     31.086450    12.636233    10.411476    -0.160930
C     16.503621    14.026912     8.444759    -0.094811
C     15.097550    14.028112     8.443063    -0.160930
C     19.196149     7.973839    10.409780    -0.094811
C     18.492074     6.756745    10.411476    -0.160930
C     26.987851    18.690506     8.444759    -0.094811
C     27.691926    19.907600     8.443063    -0.160930
C     26.987851    12.472381     4.047881    -0.094811
C     27.691926    12.068283     2.899828    -0.160930
C     19.196149    14.191964    14.806658    -0.094811
C     18.492074    14.596062    15.954711    -0.160930
C     19.196149    12.472381     4.047881    -0.094811
C     18.492074    12.068283     2.899828    -0.160930
C     26.987851    14.191964    14.806658    -0.094811
C     27.691926    14.596062    15.954711    -0.160930
C     26.987851     7.973839    10.409780    -0.094811
C     27.691926     6.756745    10.411476    -0.160930
C     19.196149    18.690506     8.444759    -0.094811
C     18.492074    19.907600     8.443063    -0.160930
C     20.399473    16.276183    14.806658    -0.094811
C     19.697476    16.683881    15.954711    -0.160930
C     25.784527    10.388162     4.047881    -0.094811
C     26.486524     9.980464     2.899828    -0.160930
C     20.399473     7.279099     8.444759    -0.094811
C     19.697476     6.060806     8.443063    -0.160930
C     25.784527    19.385246    10.409780    -0.094811
C     26.486524    20.603539    10.411476    -0.160930
C     29.680379    14.026912     8.444759    -0.094811
C     31.086450    14.028112     8.443063    -0.160930
C     16.503621    12.637433    10.409780    -0.094811
C     15.097550    12.636233    10.411476    -0.160930
C     21.888676     9.528370    14.806658    -0.094811
C     21.886598     8.716574    15.954711    -0.160930
C     24.295324    17.135975     4.047881    -0.094811
C     24.297402    17.947771     2.899828    -0.160930
C     25.278120    14.594329    12.997188     0.650446
C     26.038539    15.033358    14.238948    -0.046454
C     27.424059    15.833288    16.501493     0.108412
C     28.179860    16.269650    17.735711    -0.086168
C     20.905880    12.070016     5.857351     0.650445
C     20.145461    11.630987     4.615591    -0.046454
C     18.759941    10.831057     2.353046     0.108412
C     18.004140    10.394695     1.118828    -0.086168
C     25.278120     9.545702     9.427269     0.650446
C     26.038539     8.228617     9.427269    -0.046454
C     27.424059     5.828826     9.427269     0.108386
C     28.179860     4.519740     9.427269    -0.086951
C     20.905880    17.118643     9.427269     0.650446
C     20.145461    18.435728     9.427269    -0.046455
C     18.759941    20.835519     9.427269     0.108386
C     18.004140    22.144605     9.427269    -0.086952
C     23.092000    15.856486     5.857351     0.650446
C     23.092000    16.734543     4.615591    -0.046454
C     23.092000    18.334404     2.353046     0.108386
C     23.092000    19.207128     1.118828    -0.086952
C     23.092000    10.807859    12.997188     0.650446
C     23.092000     9.929802    14.238948    -0.046454
C     23.092000     8.329941    16.501493     0.108386
C     23.092000     7.457217    17.735711    -0.086952
C     27.464239    13.332173     9.427269     0.650445
C     28.985078    13.332173     9.427269    -0.046454
C     31.756118    13.332173     9.427269     0.108412
C     33.267721    13.332173     9.427269    -0.086168
C     18.719761    13.332173     9.427269     0.650446
C     17.198922    13.332173     9.427269    -0.046454
C     14.427882    13.332173     9.427269     0.108412
C     12.916279    13.332173     9.427269    -0.086169
C     20.905880     9.545702     9.427269     0.650446
C     20.145461     8.228617     9.427269    -0.046454
C     18.759941     5.828826     9.427269     0.108412
C     18.004140     4.519740     9.427269    -0.086168
C     25.278120    17.118643     9.427269     0.650445
C     26.038539    18.435728     9.427269    -0.046454
C     27.424059    20.835519     9.427269     0.108412
C     28.179860    22.144605     9.427269    -0.086169
C     25.278120    12.070016     5.857351     0.650446
C     26.038539    11.630987     4.615591    -0.046454
C     27.424059    10.831057     2.353046     0.108386
C     28.179860    10.394695     1.118828    -0.086952
C     20.905880    14.594329    12.997188     0.650446
C     20.145461    15.033358    14.238948    -0.046454
C     18.759941    15.833288    16.501493     0.108386
C     18.004140    16.269650    17.735711    -0.086952
C     16.112905     9.302790     0.133490     0.070175
C     14.795044     8.541923     0.273391    -0.518758
C     16.807974     9.704088     1.268533     0.070178
C     16.254459     9.384516     2.656605    -0.518758
C      6.284026     4.430681     8.726258     0.070956
C      6.837541     5.632843     7.962272    -0.519110
C      6.979095     3.226786     8.726258     0.070959
C      8.296956     3.105063     7.962272    -0.519111
C     11.546000     0.590082     1.268533     0.070957
C     11.546000     1.229226     2.656605    -0.519111
C     11.546000     1.392679     0.133490     0.070960
C     11.546000     2.914413     0.273391    -0.519111
C     10.850931    12.340792     8.726258     0.070174
C     10.086586    11.260353     7.962272    -0.518758
C     12.241069    12.340792     8.726258     0.070178
C     13.005414    11.260353     7.962272    -0.518758
C     16.807974     4.430681     8.726258     0.070175
C     16.254459     5.632843     7.962272    -0.518758
C     16.112905     3.226786     8.726258     0.070178
C     14.795044     3.105063     7.962272    -0.518759
C      6.284026     9.704088     1.268533     0.070956
C      6.837541     9.384516     2.656605    -0.519110
C      6.979095     9.302790     0.133490     0.070959
C      8.296956     8.541923     0.273391    -0.519110
C     30.071095    17.361555    18.721049     0.070175
C     31.388956    18.122422    18.581148    -0.518759
C     29.376026    16.960257    17.586006     0.070178
C     29.929541    17.279829    16.197934    -0.518758
C     39.204905    23.437559    10.128281     0.070956
C     37.887044    23.559282    10.892267    -0.519110
C     39.899974    22.233664    10.128281     0.070959
C     39.346459    21.031502    10.892267    -0.519111
C     39.899974    16.960257    17.586006     0.070956
C     39.346459    17.279829    16.197934    -0.519110
C     39.204905    17.361555    18.721049     0.070959
C     37.887044    18.122422    18.581148    -0.519111
C     30.071095    23.437559    10.128281     0.070175
C     31.388956    23.559282    10.892267    -0.518758
C     29.376026    22.233664    10.128281     0.070178
C     29.929541    21.031502    10.892267    -0.518758
C     33.942931    14.323553    10.128281     0.070174
C     33.178586    15.403992    10.892267    -0.518758
C     35.333069    14.323553    10.128281     0.070178
C     36.097414    15.403992    10.892267    -0.518759
C     34.638000    26.074263    17.586006     0.070957
C     34.638000    25.435119    16.197934    -0.519110
C     34.638000    25.271666    18.721049     0.070960
C     34.638000    23.749932    18.581148    -0.519111
O     24.804041    14.320620    10.126207    -0.994221
O     23.092000    13.332173     7.330456    -0.994216
O     23.092000    11.355278    10.126207    -0.994218
O     21.379959    14.320620    10.126207    -0.994222
O     21.379959    12.343725     8.728332    -0.994221
O     23.092000    13.332172    11.524083    -0.994219
O     24.804041    12.343725     8.728332    -0.994218
O     23.092000    15.309067     8.728332    -0.994217
O     24.446346    15.434789    12.572772    -0.582197
O     21.737654    11.229556     6.281767    -0.582196
O     24.446346     9.665692     8.493404    -0.582197
O     21.737654    16.998653    10.361135    -0.582197
O     21.948253    15.556379     6.281767    -0.582197
O     24.235747    11.107966    12.572772    -0.582197
O     26.944438    12.671830    10.361135    -0.582196
O     19.239562    13.992515     8.493404    -0.582197
O     20.593907    10.326034    10.361135    -0.582197
O     25.590093    16.338311     8.493404    -0.582196
O     25.590093    13.210583     6.281767    -0.582197
O     20.593907    13.453762    12.572772    -0.582196
O     20.593907    13.210583     6.281767    -0.582196
O     25.590093    13.453762    12.572772    -0.582197
O     25.590093    10.326034    10.361135    -0.582197
O     20.593907    16.338311     8.493404    -0.582197
O     21.737654    15.434789    12.572772    -0.582197
O     24.446346    11.229556     6.281767    -0.582197
O     21.737654     9.665692     8.493404    -0.582197
O     24.446346    16.998653    10.361135    -0.582196
O     26.944438    13.992515     8.493404    -0.582196
O     19.239562    12.671830    10.361135    -0.582197
O     21.948253    11.107966    12.572772    -0.582196
O     24.235747    15.556379     6.281767    -0.582197

The following XYZ coordinates are in angstroms. Other properties are in atomic units.
The sperically averaged electron density of each atom fit to a function of the form exp(a - br)
eigen_1, eigen_2 and eigen_3 are the three eigenvalues of traceless quadrupole moment tensor
  atom number  atomic symbol              X              Y              Z     net charge C6 coefficient C8 coefficient C10 coefficient fluctuating dipole atomic polarizability isotropic forcefield polarizability              a              b squared Pearson coefficient          <r^3>          <r^4>         wp_QDO          m_QDO          q_QDO       dipole_x       dipole_y       dipole_z         dipole            Qxy            Qxz            Qyz     Q(x^2-y^2)  Q(3z^2 - R^2)        eigen_1        eigen_2        eigen_3 static polarizability      alpha(xx)      alpha(xy)      alpha(xz)      alpha(yy)      alpha(yz)      alpha(zz) atomic spin moment
            1             Zr      23.092000      15.341331      10.847959       2.300628      84.290542 0.14694324E+04  0.42964513E+05                                16.136866                           12.986379       2.005732       2.430004                    0.999130      56.209062     135.900171       0.486730       0.430386      -1.150697       0.000001      -0.013561      -0.009589       0.016608       0.000000       0.000000       0.089104      -0.126011       0.000000      -0.063006      -0.063006       0.126012             22.767364      25.172674      -0.000112      -0.000079      20.362003      -3.401767      22.767415          -0.029864
            2             Zr      23.092000      11.323014       8.006580       2.300627      84.290588 0.14694333E+04  0.42964548E+05                                16.136872                           12.986383       2.005733       2.430004                    0.999130      56.209086     135.900247       0.486730       0.430386      -1.150697      -0.000000       0.013560       0.009589       0.016608      -0.000000      -0.000000       0.089104      -0.126012       0.000000      -0.063006      -0.063006       0.126012             22.767373      25.172684      -0.000112      -0.000080      20.362011      -3.401767      22.767425          -0.029864
            3             Zr      21.352018      14.336752       8.006580       2.300628      84.290537 0.14694323E+04  0.42964513E+05                                16.136867                           12.986380       2.005730       2.430003                    0.999130      56.209079     135.900235       0.486730       0.430386      -1.150697       0.011743      -0.006780       0.009589       0.016608      -0.054565       0.077166      -0.044552       0.063005       0.000003      -0.063006      -0.063005       0.126012             22.767367      21.564583       2.083024      -2.946060      23.970099       1.700813      22.767420          -0.029861
            4             Zr      24.831982      12.327593      10.847959       2.300628      84.290556 0.14694330E+04  0.42964533E+05                                16.136865                           12.986379       2.005734       2.430005                    0.999130      56.209055     135.900138       0.486730       0.430386      -1.150697      -0.011744       0.006781      -0.009589       0.016609      -0.054565       0.077166      -0.044552       0.063006       0.000001      -0.063006      -0.063006       0.126012             22.767362      21.564577       2.083022      -2.946057      23.970094       1.700812      22.767415          -0.029863
            5             Zr      21.352018      12.327593      10.847959       2.300628      84.290519 0.14694321E+04  0.42964503E+05                                16.136864                           12.986378       2.005730       2.430004                    0.999130      56.209066     135.900190       0.486730       0.430386      -1.150697       0.011744       0.006780      -0.009589       0.016608       0.054564      -0.077166      -0.044552       0.063005       0.000002      -0.063006      -0.063006       0.126011             22.767362      21.564578      -2.083230       2.945912      23.970074       1.700820      22.767433          -0.029864
            6             Zr      24.831982      14.336752       8.006580       2.300627      84.290593 0.14694336E+04  0.42964558E+05                                16.136870                           12.986383       2.005734       2.430004                    0.999130      56.209080     135.900217       0.486730       0.430386      -1.150697      -0.011743      -0.006780       0.009589       0.016608       0.054565      -0.077166      -0.044552       0.063006       0.000001      -0.063006      -0.063006       0.126012             22.767370      21.564585      -2.083231       2.945912      23.970082       1.700819      22.767444          -0.029861
            7              H      14.926669       7.729994       0.737212       0.167621       0.915230 0.65307983E+01  0.59487772E+02                                 1.428162                            1.391249      -0.743996       2.543458                    0.999980       2.882685       7.183435       0.605020       1.111412      -0.752332       0.006505      -0.009239       0.003915       0.011958      -0.000920       0.001624      -0.001545       0.000672      -0.014917      -0.005534       0.001519       0.004015              1.425649       1.207560       0.032695       0.060995       1.643581      -0.272083       1.425806          -0.000001
            8              H      15.406982       9.783148       2.777274       0.167621       0.915250 0.65309713E+01  0.59489665E+02                                 1.428179                            1.391265      -0.743997       2.543457                    0.999980       2.882672       7.183392       0.605019       1.111408      -0.752334      -0.008531       0.008069      -0.002262       0.011958      -0.004234      -0.000719      -0.002060      -0.000788       0.004493      -0.005534       0.001519       0.004015              1.425666       1.754945      -0.175731      -0.086384       1.220474       0.071035       1.301579          -0.000001
            9              H       7.685018       5.879488       8.297883       0.167613       0.915335 0.65317776E+01  0.59498959E+02                                 1.428273                            1.391354      -0.744083       2.543392                    0.999980       2.882871       7.184050       0.604996       1.111413      -0.752332       0.008543       0.000574       0.008355       0.011963       0.002071       0.003763      -0.002172      -0.001120       0.003468      -0.005522       0.001490       0.004032              1.425759       1.755063       0.140040       0.136896       1.337306       0.029762       1.184908          -0.000001
           10              H       8.165331       3.271715       7.042170       0.167613       0.915341 0.65318310E+01  0.59499519E+02                                 1.428277                            1.391358      -0.744083       2.543392                    0.999980       2.882860       7.184008       0.604998       1.111409      -0.752333      -0.006490       0.000611      -0.010031       0.011963      -0.001223       0.001434       0.001035       0.007950       0.006978      -0.005521       0.001490       0.004032              1.425763       1.207649      -0.068412      -0.010501       1.279083      -0.143193       1.790558          -0.000001
           11              H      12.314964       1.763846       2.777274       0.167613       0.915335 0.65317770E+01  0.59498954E+02                                 1.428273                            1.391354      -0.744083       2.543392                    0.999980       2.882871       7.184051       0.604996       1.111413      -0.752332       0.011259       0.003364      -0.002243       0.011963       0.001773      -0.001433       0.001634       0.007740       0.004433      -0.005522       0.001490       0.004032              1.425759       1.506378       0.319326       0.104724       1.469233       0.039302       1.301666          -0.000001
           12              H      10.777036       3.206388       0.737212       0.167613       0.915341 0.65318298E+01  0.59499508E+02                                 1.428277                            1.391358      -0.744084       2.543392                    0.999980       2.882860       7.184009       0.604997       1.111410      -0.752333      -0.011259      -0.000994       0.003920       0.011963       0.000760      -0.002150      -0.000642       0.001303      -0.014877      -0.005521       0.001490       0.004032              1.425764       1.506383      -0.205179      -0.266157       1.344992       0.083231       1.425916          -0.000001
           13              H      10.296723      11.291017       7.042170       0.167621       0.915230 0.65308025E+01  0.59487818E+02                                 1.428163                            1.391250      -0.743995       2.543458                    0.999980       2.882685       7.183435       0.605020       1.111411      -0.752332       0.003783       0.005328      -0.010015       0.011958       0.004065       0.000194      -0.001739      -0.001866       0.006988      -0.005534       0.001519       0.004015              1.425649       1.320372       0.003273      -0.118751       1.166177       0.080679       1.790399          -0.000001
           14              H      12.795277      10.403094       8.297883       0.167621       0.915250 0.65309683E+01  0.59489630E+02                                 1.428179                            1.391265      -0.743996       2.543457                    0.999980       2.882672       7.183391       0.605019       1.111408      -0.752334      -0.003782      -0.007666       0.008362       0.011958      -0.001538      -0.003768      -0.002157      -0.003049       0.003438      -0.005534       0.001519       0.004015              1.425666       1.320385       0.110871      -0.042670       1.771774      -0.133427       1.184837          -0.000001
           15              H      16.175946       5.435527       7.042170       0.167621       0.915250 0.65309709E+01  0.59489661E+02                                 1.428179                            1.391265      -0.743996       2.543457                    0.999980       2.882672       7.183392       0.605019       1.111408      -0.752334       0.002723      -0.005940      -0.010015       0.011958      -0.002841      -0.001603       0.000702      -0.006108       0.006988      -0.005534       0.001519       0.004015              1.425666       1.201904       0.065133       0.129248       1.284670       0.062504       1.790424          -0.000001
           16              H      14.157705       3.715676       8.297883       0.167621       0.915230 0.65307987E+01  0.59487775E+02                                 1.428162                            1.391249      -0.743996       2.543458                    0.999980       2.882685       7.183435       0.605020       1.111411      -0.752332      -0.004748       0.007109       0.008362       0.011958      -0.000552       0.000016       0.004342       0.004188       0.003438      -0.005534       0.001519       0.004015              1.425649       1.562891      -0.250887      -0.094214       1.529231       0.103665       1.184825          -0.000001
           17              H       6.916054       8.451264       2.777274       0.167613       0.915341 0.65318298E+01  0.59499507E+02                                 1.428277                            1.391358      -0.744083       2.543392                    0.999980       2.882860       7.184009       0.604997       1.111410      -0.752333      -0.002716      -0.011433      -0.002243       0.011963       0.002465       0.002131       0.000424      -0.006942       0.004433      -0.005521       0.001490       0.004032              1.425764       1.201978      -0.143580      -0.018325       1.773643      -0.110346       1.301670          -0.000001
           18              H       8.934295       9.061878       0.737212       0.167613       0.915334 0.65317737E+01  0.59498915E+02                                 1.428273                            1.391354      -0.744083       2.543392                    0.999980       2.882871       7.184050       0.604997       1.111413      -0.752332       0.004769       0.010247       0.003920       0.011963       0.000184       0.000519       0.002183      -0.001968      -0.014878      -0.005522       0.001490       0.004032              1.425759       1.563023       0.172473       0.205156       1.288342       0.188882       1.425911          -0.000001
           19              H      32.026295      17.602467      18.117327       0.167621       0.915230 0.65308000E+01  0.59487793E+02                                 1.428163                            1.391250      -0.743996       2.543458                    0.999980       2.882685       7.183436       0.605020       1.111412      -0.752332       0.004748      -0.010253      -0.003915       0.011958      -0.000169      -0.000526       0.002179      -0.001930      -0.014917      -0.005534       0.001519       0.004015              1.425649       1.562891      -0.172455      -0.205134       1.288250       0.188865       1.425806          -0.000001
           20              H      30.008054      18.213081      16.077265       0.167621       0.915250 0.65309675E+01  0.59489621E+02                                 1.428179                            1.391265      -0.743996       2.543457                    0.999980       2.882672       7.183391       0.605019       1.111408      -0.752334      -0.002723       0.011422       0.002262       0.011958      -0.002458      -0.002144       0.000407      -0.006940       0.004493      -0.005534       0.001519       0.004015              1.425666       1.201904       0.143567       0.018326       1.773514      -0.110328       1.301579          -0.000001
           21              H      37.249705      22.948669      10.556656       0.167613       0.915334 0.65317739E+01  0.59498920E+02                                 1.428273                            1.391354      -0.744083       2.543392                    0.999980       2.882871       7.184051       0.604996       1.111413      -0.752332      -0.004769      -0.007111      -0.008355       0.011963       0.000550       0.000001       0.004345       0.004147       0.003468      -0.005522       0.001490       0.004032              1.425759       1.563023       0.250914       0.094223       1.529346       0.103675       1.184908          -0.000001
           22              H      39.267946      21.228818      11.812369       0.167613       0.915341 0.65318313E+01  0.59499524E+02                                 1.428277                            1.391358      -0.744083       2.543392                    0.999980       2.882860       7.184009       0.604997       1.111410      -0.752333       0.002716       0.005926       0.010031       0.011963       0.002831       0.001613       0.000724      -0.006093       0.006978      -0.005521       0.001490       0.004032              1.425764       1.201978      -0.065137      -0.129260       1.284754       0.062502       1.790559          -0.000001
           23              H      38.498982      16.881197      16.077265       0.167613       0.915335 0.65317784E+01  0.59498970E+02                                 1.428273                            1.391354      -0.744083       2.543392                    0.999980       2.882871       7.184051       0.604996       1.111413      -0.752332      -0.008543      -0.008068       0.002243       0.011963       0.004238       0.000698      -0.002058      -0.000799       0.004433      -0.005522       0.001490       0.004032              1.425759       1.755064       0.175747       0.086399       1.220548       0.071043       1.301666          -0.000001
           24              H      38.018669      18.934351      18.117327       0.167613       0.915341 0.65318252E+01  0.59499454E+02                                 1.428277                            1.391357      -0.744083       2.543392                    0.999980       2.882860       7.184008       0.604998       1.111409      -0.752333       0.006490       0.009254      -0.003920       0.011963       0.000944      -0.001631      -0.001541       0.000665      -0.014877      -0.005521       0.001490       0.004032              1.425763       1.207649      -0.032705      -0.060999       1.643724      -0.272114       1.425915          -0.000001
           25              H      31.257331      23.392630      11.812369       0.167621       0.915230 0.65308040E+01  0.59487836E+02                                 1.428163                            1.391250      -0.743996       2.543458                    0.999980       2.882685       7.183436       0.605020       1.111412      -0.752332      -0.006505      -0.000612       0.010015       0.011958       0.001224      -0.001409       0.001037       0.007974       0.006988      -0.005534       0.001519       0.004015              1.425650       1.207560       0.068405       0.010494       1.278989      -0.143181       1.790400          -0.000001
           26              H      30.777018      20.784857      10.556656       0.167621       0.915250 0.65309713E+01  0.59489665E+02                                 1.428179                            1.391265      -0.743996       2.543457                    0.999980       2.882672       7.183392       0.605019       1.111408      -0.752334       0.008531      -0.000558      -0.008362       0.011958      -0.002089      -0.003752      -0.002185      -0.001139       0.003438      -0.005534       0.001519       0.004015              1.425666       1.754945      -0.140021      -0.136886       1.337215       0.029760       1.184838          -0.000001
           27              H      33.388723      15.373328      11.812369       0.167621       0.915250 0.65309682E+01  0.59489627E+02                                 1.428179                            1.391265      -0.743996       2.543457                    0.999980       2.882672       7.183390       0.605019       1.111407      -0.752334       0.003782      -0.005328       0.010015       0.011958      -0.004065      -0.000194      -0.001739      -0.001866       0.006988      -0.005534       0.001519       0.004015              1.425665       1.320385      -0.003272       0.118754       1.166188       0.080680       1.790423          -0.000001
           28              H      35.887277      16.261251      10.556656       0.167621       0.915230 0.65308009E+01  0.59487800E+02                                 1.428162                            1.391250      -0.743996       2.543458                    0.999980       2.882685       7.183435       0.605020       1.111411      -0.752332      -0.003783       0.007667      -0.008362       0.011958       0.001538       0.003768      -0.002157      -0.003050       0.003438      -0.005534       0.001519       0.004015              1.425649       1.320371      -0.110868       0.042669       1.771751      -0.133424       1.184825          -0.000001
           29              H      35.406964      24.900499      16.077265       0.167613       0.915341 0.65318314E+01  0.59499525E+02                                 1.428277                            1.391358      -0.744084       2.543392                    0.999980       2.882860       7.184009       0.604997       1.111410      -0.752333       0.011259      -0.003364       0.002243       0.011963      -0.001773       0.001433       0.001634       0.007740       0.004432      -0.005521       0.001490       0.004032              1.425764       1.506383      -0.319328      -0.104725       1.469238       0.039303       1.301670          -0.000001
           30              H      33.869036      23.457957      18.117327       0.167613       0.915335 0.65317772E+01  0.59498958E+02                                 1.428273                            1.391355      -0.744083       2.543392                    0.999980       2.882871       7.184052       0.604996       1.111413      -0.752331      -0.011259       0.000994      -0.003920       0.011963      -0.000760       0.002149      -0.000642       0.001303      -0.014878      -0.005522       0.001490       0.004032              1.425759       1.506379       0.205177       0.266155       1.344988       0.083230       1.425912          -0.000001
           31              H      31.257331      18.934351      18.117327       0.167621       0.915230 0.65307991E+01  0.59487782E+02                                 1.428163                            1.391250      -0.743996       2.543458                    0.999980       2.882685       7.183436       0.605020       1.111412      -0.752332      -0.006505       0.009239      -0.003915       0.011958      -0.000920       0.001624      -0.001545       0.000672      -0.014917      -0.005534       0.001519       0.004015              1.425649       1.207560       0.032695       0.060995       1.643581      -0.272084       1.425806          -0.000001
           32              H      30.777018      16.881197      16.077265       0.167621       0.915250 0.65309705E+01  0.59489654E+02                                 1.428179                            1.391265      -0.743997       2.543457                    0.999980       2.882672       7.183391       0.605019       1.111408      -0.752334       0.008531      -0.008069       0.002262       0.011958      -0.004234      -0.000719      -0.002060      -0.000788       0.004493      -0.005534       0.001519       0.004015              1.425666       1.754945      -0.175731      -0.086384       1.220474       0.071035       1.301579          -0.000001
           33              H      38.498982      20.784857      10.556656       0.167613       0.915335 0.65317784E+01  0.59498969E+02                                 1.428273                            1.391354      -0.744083       2.543392                    0.999980       2.882871       7.184051       0.604996       1.111413      -0.752332      -0.008543      -0.000574      -0.008355       0.011963       0.002071       0.003763      -0.002172      -0.001120       0.003468      -0.005522       0.001490       0.004032              1.425759       1.755064       0.140040       0.136896       1.337306       0.029762       1.184908          -0.000001
           34              H      38.018669      23.392630      11.812369       0.167613       0.915341 0.65318310E+01  0.59499519E+02                                 1.428277                            1.391358      -0.744083       2.543392                    0.999980       2.882860       7.184008       0.604998       1.111409      -0.752333       0.006490      -0.000611       0.010031       0.011963      -0.001223       0.001434       0.001035       0.007950       0.006978      -0.005521       0.001490       0.004032              1.425763       1.207649      -0.068412      -0.010501       1.279083      -0.143193       1.790558          -0.000001
           35              H      33.869036      24.900499      16.077265       0.167613       0.915335 0.65317780E+01  0.59498965E+02                                 1.428273                            1.391354      -0.744083       2.543392                    0.999980       2.882871       7.184051       0.604996       1.111413      -0.752332      -0.011259      -0.003364       0.002243       0.011963       0.001773      -0.001433       0.001634       0.007740       0.004433      -0.005522       0.001490       0.004032              1.425759       1.506378       0.319326       0.104724       1.469233       0.039302       1.301666          -0.000001
           36              H      35.406964      23.457957      18.117327       0.167613       0.915341 0.65318306E+01  0.59499518E+02                                 1.428278                            1.391358      -0.744084       2.543392                    0.999980       2.882860       7.184010       0.604997       1.111410      -0.752333       0.011259       0.000994      -0.003920       0.011963       0.000760      -0.002150      -0.000642       0.001303      -0.014877      -0.005521       0.001490       0.004032              1.425764       1.506383      -0.205179      -0.266157       1.344992       0.083231       1.425916          -0.000001
           37              H      35.887277      15.373328      11.812369       0.167621       0.915230 0.65308025E+01  0.59487818E+02                                 1.428163                            1.391250      -0.743996       2.543458                    0.999980       2.882685       7.183435       0.605020       1.111411      -0.752332      -0.003783      -0.005328       0.010015       0.011958       0.004065       0.000194      -0.001739      -0.001866       0.006988      -0.005534       0.001519       0.004015              1.425649       1.320372       0.003273      -0.118751       1.166177       0.080679       1.790399          -0.000001
           38              H      33.388723      16.261251      10.556656       0.167621       0.915250 0.65309700E+01  0.59489651E+02                                 1.428179                            1.391265      -0.743996       2.543457                    0.999980       2.882672       7.183392       0.605019       1.111408      -0.752334       0.003782       0.007666      -0.008362       0.011958      -0.001538      -0.003768      -0.002157      -0.003049       0.003438      -0.005534       0.001519       0.004015              1.425666       1.320386       0.110871      -0.042670       1.771774      -0.133427       1.184838          -0.000001
           39              H      30.008054      21.228818      11.812369       0.167621       0.915250 0.65309716E+01  0.59489671E+02                                 1.428180                            1.391266      -0.743996       2.543457                    0.999980       2.882672       7.183393       0.605019       1.111408      -0.752334      -0.002723       0.005940       0.010015       0.011958      -0.002841      -0.001603       0.000702      -0.006108       0.006988      -0.005534       0.001519       0.004015              1.425666       1.201904       0.065133       0.129248       1.284671       0.062504       1.790424          -0.000001
           40              H      32.026295      22.948669      10.556656       0.167621       0.915230 0.65308012E+01  0.59487808E+02                                 1.428163                            1.391250      -0.743996       2.543458                    0.999980       2.882685       7.183437       0.605020       1.111412      -0.752332       0.004748      -0.007109      -0.008362       0.011958      -0.000552       0.000016       0.004342       0.004188       0.003438      -0.005534       0.001519       0.004015              1.425650       1.562892      -0.250887      -0.094214       1.529232       0.103665       1.184826          -0.000001
           41              H      39.267946      18.213081      16.077265       0.167613       0.915341 0.65318305E+01  0.59499518E+02                                 1.428278                            1.391358      -0.744083       2.543392                    0.999980       2.882860       7.184010       0.604997       1.111410      -0.752333       0.002716       0.011433       0.002243       0.011963       0.002465       0.002131       0.000424      -0.006942       0.004433      -0.005521       0.001490       0.004032              1.425764       1.201978      -0.143580      -0.018325       1.773643      -0.110346       1.301670          -0.000001
           42              H      37.249705      17.602467      18.117327       0.167613       0.915334 0.65317737E+01  0.59498915E+02                                 1.428273                            1.391354      -0.744083       2.543392                    0.999980       2.882871       7.184050       0.604997       1.111413      -0.752332      -0.004769      -0.010247      -0.003920       0.011963       0.000184       0.000519       0.002183      -0.001968      -0.014878      -0.005522       0.001490       0.004032              1.425759       1.563023       0.172473       0.205156       1.288342       0.188882       1.425911          -0.000001
           43              H      14.157705       9.061878       0.737212       0.167621       0.915230 0.65308010E+01  0.59487803E+02                                 1.428163                            1.391250      -0.743996       2.543458                    0.999980       2.882685       7.183436       0.605020       1.111412      -0.752332      -0.004748       0.010253       0.003915       0.011958      -0.000169      -0.000526       0.002179      -0.001930      -0.014917      -0.005534       0.001519       0.004015              1.425649       1.562891      -0.172455      -0.205134       1.288250       0.188865       1.425806          -0.000001
           44              H      16.175946       8.451264       2.777274       0.167621       0.915250 0.65309683E+01  0.59489632E+02                                 1.428179                            1.391265      -0.743997       2.543457                    0.999980       2.882672       7.183392       0.605019       1.111408      -0.752334       0.002723      -0.011422      -0.002262       0.011958      -0.002458      -0.002144       0.000407      -0.006940       0.004493      -0.005534       0.001519       0.004015              1.425666       1.201904       0.143567       0.018326       1.773515      -0.110328       1.301579          -0.000001
           45              H       8.934295       3.715676       8.297883       0.167613       0.915334 0.65317739E+01  0.59498919E+02                                 1.428273                            1.391354      -0.744083       2.543392                    0.999980       2.882871       7.184051       0.604996       1.111413      -0.752332       0.004769       0.007111       0.008355       0.011963       0.000550       0.000001       0.004345       0.004147       0.003468      -0.005522       0.001490       0.004032              1.425759       1.563023       0.250914       0.094223       1.529346       0.103675       1.184908          -0.000001
           46              H       6.916054       5.435527       7.042170       0.167613       0.915341 0.65318323E+01  0.59499535E+02                                 1.428277                            1.391358      -0.744083       2.543392                    0.999980       2.882860       7.184009       0.604997       1.111410      -0.752333      -0.002716      -0.005926      -0.010031       0.011963       0.002831       0.001613       0.000724      -0.006093       0.006978      -0.005521       0.001490       0.004032              1.425764       1.201978      -0.065137      -0.129260       1.284754       0.062502       1.790559          -0.000001
           47              H       7.685018       9.783148       2.777274       0.167613       0.915335 0.65317776E+01  0.59498959E+02                                 1.428273                            1.391354      -0.744083       2.543392                    0.999980       2.882871       7.184050       0.604996       1.111413      -0.752332       0.008543       0.008068      -0.002243       0.011963       0.004238       0.000698      -0.002058      -0.000799       0.004433      -0.005522       0.001490       0.004032              1.425759       1.755063       0.175747       0.086399       1.220548       0.071043       1.301666          -0.000001
           48              H       8.165331       7.729994       0.737212       0.167613       0.915341 0.65318261E+01  0.59499465E+02                                 1.428277                            1.391357      -0.744083       2.543392                    0.999980       2.882860       7.184008       0.604998       1.111409      -0.752333      -0.006490      -0.009254       0.003920       0.011963       0.000944      -0.001631      -0.001541       0.000665      -0.014877      -0.005521       0.001490       0.004032              1.425763       1.207649      -0.032705      -0.060999       1.643725      -0.272114       1.425915          -0.000001
           49              H      14.926669       3.271715       7.042170       0.167621       0.915230 0.65308032E+01  0.59487825E+02                                 1.428163                            1.391250      -0.743996       2.543458                    0.999980       2.882685       7.183435       0.605020       1.111411      -0.752332       0.006505       0.000612      -0.010015       0.011958       0.001224      -0.001409       0.001037       0.007974       0.006988      -0.005534       0.001519       0.004015              1.425649       1.207560       0.068405       0.010494       1.278988      -0.143180       1.790399          -0.000001
           50              H      15.406982       5.879488       8.297883       0.167621       0.915250 0.65309730E+01  0.59489687E+02                                 1.428180                            1.391266      -0.743996       2.543457                    0.999980       2.882672       7.183393       0.605019       1.111408      -0.752334      -0.008531       0.000558       0.008362       0.011958      -0.002089      -0.003752      -0.002185      -0.001139       0.003438      -0.005534       0.001519       0.004015              1.425667       1.754946      -0.140021      -0.136886       1.337216       0.029760       1.184838          -0.000001
           51              H      12.795277      11.291017       7.042170       0.167621       0.915250 0.65309689E+01  0.59489637E+02                                 1.428179                            1.391265      -0.743996       2.543457                    0.999980       2.882672       7.183391       0.605019       1.111408      -0.752334      -0.003782       0.005328      -0.010015       0.011958      -0.004065      -0.000194      -0.001739      -0.001866       0.006988      -0.005534       0.001519       0.004015              1.425666       1.320386      -0.003272       0.118754       1.166188       0.080680       1.790423          -0.000001
           52              H      10.296723      10.403094       8.297883       0.167621       0.915230 0.65308019E+01  0.59487811E+02                                 1.428162                            1.391250      -0.743995       2.543458                    0.999980       2.882685       7.183435       0.605020       1.111411      -0.752332       0.003783      -0.007667       0.008362       0.011958       0.001538       0.003768      -0.002157      -0.003050       0.003438      -0.005534       0.001519       0.004015              1.425649       1.320372      -0.110868       0.042669       1.771751      -0.133424       1.184825          -0.000001
           53              H      10.777036       1.763846       2.777274       0.167613       0.915341 0.65318321E+01  0.59499535E+02                                 1.428278                            1.391358      -0.744084       2.543392                    0.999980       2.882860       7.184010       0.604997       1.111410      -0.752333      -0.011259       0.003364      -0.002243       0.011963      -0.001773       0.001433       0.001634       0.007740       0.004432      -0.005521       0.001490       0.004032              1.425764       1.506383      -0.319328      -0.104725       1.469238       0.039303       1.301670          -0.000001
           54              H      12.314964       3.206388       0.737212       0.167613       0.915335 0.65317772E+01  0.59498958E+02                                 1.428273                            1.391355      -0.744083       2.543392                    0.999980       2.882871       7.184052       0.604996       1.111413      -0.752331       0.011259      -0.000994       0.003920       0.011963      -0.000760       0.002149      -0.000642       0.001303      -0.014878      -0.005522       0.001490       0.004032              1.425759       1.506379       0.205177       0.266155       1.344988       0.083230       1.425912          -0.000001
           55              H      25.135642      16.850533      14.418066       0.116184       1.219836 0.89151696E+01  0.88279834E+02                                 1.765421                            1.654394      -0.990642       2.405932                    0.998240       3.311531       8.765944       0.537272       1.151277      -0.741488      -0.029224       0.026725      -0.016894       0.043055      -0.013560       0.006933       0.001459      -0.012060      -0.019995      -0.016187      -0.002261       0.018448              1.841500       1.972472      -0.299709       0.457876       1.692008      -0.178674       1.860020           0.000078
           56              H      26.315643      17.534473      16.346885       0.118318       1.207866 0.90934359E+01  0.90054055E+02                                 1.726568                            1.653136      -0.901464       2.445963                    0.998977       3.230700       8.417987       0.548795       1.126991      -0.749074      -0.007768       0.032367       0.013373       0.035873      -0.010346       0.009418       0.005657      -0.012256      -0.008512      -0.018372       0.004923       0.013449              1.740104       1.494718      -0.075961       0.073626       2.003889       0.340524       1.721705           0.000088
           57              H      21.048358       9.813812       4.436473       0.116184       1.219836 0.89151696E+01  0.88279833E+02                                 1.765421                            1.654394      -0.990642       2.405932                    0.998240       3.311531       8.765944       0.537272       1.151277      -0.741488       0.029224      -0.026725       0.016894       0.043055      -0.013560       0.006933       0.001459      -0.012060      -0.019995      -0.016187      -0.002261       0.018448              1.841500       1.972472      -0.299709       0.457876       1.692008      -0.178674       1.860020           0.000078
           58              H      19.868357       9.129872       2.507654       0.118318       1.207866 0.90934359E+01  0.90054056E+02                                 1.726568                            1.653136      -0.901464       2.445963                    0.998977       3.230700       8.417987       0.548795       1.126991      -0.749074       0.007768      -0.032367      -0.013373       0.035873      -0.010346       0.009418       0.005657      -0.012256      -0.008512      -0.018372       0.004923       0.013449              1.740104       1.494718      -0.075961       0.073626       2.003889       0.340524       1.721705           0.000088
           59              H      25.135642       7.454018       7.773726       0.116184       1.219828 0.89150825E+01  0.88278724E+02                                 1.765412                            1.654385      -0.990654       2.405926                    0.998240       3.311515       8.765879       0.537275       1.151275      -0.741488      -0.029224       0.007020      -0.030828       0.043055      -0.002016       0.015095       0.006171       0.001269       0.019995      -0.016187      -0.002261       0.018448              1.841495       1.972467      -0.331794       0.435192       1.729047      -0.191775       1.822970           0.000078
           60              H      26.315643       5.407529       7.771841       0.118318       1.207892 0.90937377E+01  0.90058071E+02                                 1.726620                            1.653186      -0.901446       2.445972                    0.998977       3.230723       8.418180       0.548774       1.127021      -0.749067      -0.007768      -0.023398      -0.026059       0.035873      -0.005431       0.012891       0.007664      -0.006584       0.008511      -0.018372       0.004925       0.013447              1.740156       1.494762      -0.044101       0.096165       1.967151       0.353542       1.758553           0.000088
           61              H      21.048358      19.210327      11.080813       0.116184       1.219828 0.89150817E+01  0.88278711E+02                                 1.765411                            1.654384      -0.990654       2.405926                    0.998240       3.311515       8.765878       0.537275       1.151274      -0.741488       0.029224      -0.007020       0.030828       0.043055      -0.002016       0.015095       0.006171       0.001269       0.019995      -0.016187      -0.002261       0.018448              1.841494       1.972466      -0.331794       0.435192       1.729047      -0.191775       1.822970           0.000078
           62              H      19.868357      21.256816      11.082698       0.118318       1.207892 0.90937387E+01  0.90058085E+02                                 1.726620                            1.653186      -0.901446       2.445972                    0.998977       3.230723       8.418181       0.548774       1.127022      -0.749067       0.007768       0.023398       0.026059       0.035873      -0.005431       0.012891       0.007664      -0.006584       0.008511      -0.018372       0.004925       0.013447              1.740156       1.494762      -0.044101       0.096165       1.967151       0.353542       1.758554           0.000088
           63              H      21.066832      16.861199       4.436473       0.116184       1.219828 0.89150812E+01  0.88278701E+02                                 1.765411                            1.654384      -0.990654       2.405926                    0.998240       3.311516       8.765879       0.537275       1.151274      -0.741488      -0.037757      -0.011946       0.016895       0.043055       0.001557      -0.002203      -0.006733       0.029516      -0.019994      -0.016187      -0.002261       0.018448              1.841493       2.021665       0.271300      -0.383678       1.642796      -0.307200       1.860019           0.000078
           64              H      21.064522      18.225080       2.507654       0.118318       1.207891 0.90937290E+01  0.90057967E+02                                 1.726619                            1.653185      -0.901446       2.445972                    0.998977       3.230722       8.418178       0.548774       1.127022      -0.749067      -0.031915       0.009457      -0.013374       0.035873      -0.000136       0.000191      -0.010985       0.024045      -0.008509      -0.018372       0.004925       0.013447              1.740155       1.942438      -0.182500       0.258093       1.556270      -0.234035       1.721757           0.000088
           65              H      25.117168       9.803146      14.418066       0.116184       1.219828 0.89150838E+01  0.88278737E+02                                 1.765412                            1.654385      -0.990654       2.405926                    0.998240       3.311516       8.765881       0.537275       1.151274      -0.741488       0.037757       0.011946      -0.016895       0.043055       0.001557      -0.002203      -0.006733       0.029516      -0.019994      -0.016187      -0.002261       0.018448              1.841494       2.021666       0.271300      -0.383678       1.642796      -0.307200       1.860020           0.000078
           66              H      25.119478       8.439265      16.346885       0.118318       1.207891 0.90937307E+01  0.90057983E+02                                 1.726619                            1.653185      -0.901446       2.445972                    0.998977       3.230723       8.418179       0.548774       1.127021      -0.749067       0.031915      -0.009457       0.013374       0.035873      -0.000136       0.000191      -0.010985       0.024045      -0.008509      -0.018372       0.004925       0.013447              1.740154       1.942437      -0.182500       0.258093       1.556269      -0.234035       1.721757           0.000088
           67              H      29.204452      12.162941      11.080813       0.116184       1.219836 0.89151701E+01  0.88279842E+02                                 1.765421                            1.654395      -0.990642       2.405932                    0.998240       3.311530       8.765942       0.537272       1.151277      -0.741487      -0.020691      -0.021799       0.030828       0.043055       0.001558      -0.002202      -0.016159       0.002858       0.019994      -0.016187      -0.002261       0.018448              1.841501       2.077241       0.271299      -0.383675       1.624281      -0.281004       1.822979           0.000078
           68              H      31.566764      12.161608      11.082698       0.118318       1.207867 0.90934449E+01  0.90054164E+02                                 1.726569                            1.653137      -0.901464       2.445963                    0.998977       3.230700       8.417987       0.548795       1.126991      -0.749074       0.016379      -0.018426       0.026059       0.035873      -0.000134       0.000189      -0.014998       0.012697       0.008512      -0.018372       0.004923       0.013449              1.740105       1.887186      -0.182497       0.258091       1.574625      -0.260043       1.758503           0.000088
           69              H      16.979548      14.501404       7.773726       0.116184       1.219836 0.89151699E+01  0.88279836E+02                                 1.765421                            1.654395      -0.990642       2.405932                    0.998240       3.311530       8.765941       0.537272       1.151277      -0.741487       0.020691       0.021799      -0.030828       0.043055       0.001558      -0.002202      -0.016159       0.002858       0.019994      -0.016187      -0.002261       0.018448              1.841500       2.077241       0.271299      -0.383675       1.624281      -0.281004       1.822979           0.000078
           70              H      14.617236      14.502737       7.771841       0.118318       1.207867 0.90934429E+01  0.90054137E+02                                 1.726569                            1.653136      -0.901464       2.445963                    0.998977       3.230700       8.417986       0.548796       1.126990      -0.749074      -0.016379       0.018426      -0.026059       0.035873      -0.000134       0.000189      -0.014998       0.012697       0.008512      -0.018372       0.004923       0.013449              1.740104       1.887186      -0.182497       0.258091       1.574624      -0.260043       1.758503           0.000088
           71              H      19.023190       8.623249      11.080813       0.116184       1.219836 0.89151655E+01  0.88279784E+02                                 1.765421                            1.654394      -0.990642       2.405932                    0.998240       3.311530       8.765941       0.537272       1.151277      -0.741487      -0.008533       0.028819       0.030828       0.043055       0.000459      -0.012892       0.009987      -0.004126       0.019994      -0.016187      -0.002261       0.018448              1.841500       1.502568       0.060488      -0.051519       2.198951       0.472773       1.822980           0.000078
           72              H      17.840879       6.578094      11.082698       0.118318       1.207870 0.90934768E+01  0.90054562E+02                                 1.726572                            1.653140      -0.901463       2.445963                    0.998977       3.230704       8.418002       0.548795       1.126991      -0.749074      -0.024147      -0.004971       0.026059       0.035873       0.005565      -0.013083       0.007334      -0.006117       0.008513      -0.018372       0.004923       0.013449              1.740108       1.810817       0.226592      -0.354250       1.651001      -0.093491       1.758507           0.000088
           73              H      27.160810      18.041096       7.773726       0.116184       1.219836 0.89151704E+01  0.88279841E+02                                 1.765421                            1.654394      -0.990642       2.405932                    0.998240       3.311531       8.765943       0.537272       1.151277      -0.741488       0.008533      -0.028819      -0.030828       0.043055       0.000459      -0.012892       0.009987      -0.004126       0.019994      -0.016187      -0.002261       0.018448              1.841500       1.502568       0.060488      -0.051519       2.198951       0.472774       1.822981           0.000078
           74              H      28.343121      20.086251       7.771841       0.118318       1.207870 0.90934782E+01  0.90054581E+02                                 1.726573                            1.653140      -0.901463       2.445963                    0.998977       3.230704       8.418003       0.548795       1.126991      -0.749074       0.024147       0.004971      -0.026059       0.035873       0.005565      -0.013083       0.007334      -0.006117       0.008513      -0.018372       0.004923       0.013449              1.740108       1.810817       0.226592      -0.354250       1.651001      -0.093491       1.758507           0.000088
           75              H      27.160810      13.321507       4.436473       0.116184       1.219828 0.89150799E+01  0.88278689E+02                                 1.765411                            1.654384      -0.990654       2.405926                    0.998240       3.311515       8.765878       0.537275       1.151274      -0.741488       0.008532       0.038672       0.016894       0.043055       0.012002      -0.004730       0.005274      -0.017456      -0.019993      -0.016187      -0.002261       0.018448              1.841494       1.502560       0.028404      -0.074205       2.161903       0.485874       1.860019           0.000078
           76              H      28.343121      12.641566       2.507654       0.118318       1.207889 0.90937068E+01  0.90057682E+02                                 1.726616                            1.653182      -0.901447       2.445972                    0.998977       3.230721       8.418169       0.548775       1.127021      -0.749067       0.024147       0.022911      -0.013374       0.035873       0.010479      -0.009609       0.005327      -0.011788      -0.008509      -0.018372       0.004925       0.013447              1.740151       1.810858       0.258464      -0.331726       1.687843      -0.106498       1.721754           0.000088
           77              H      19.023190      13.342838      14.418066       0.116184       1.219828 0.89150826E+01  0.88278718E+02                                 1.765411                            1.654384      -0.990654       2.405926                    0.998240       3.311516       8.765879       0.537275       1.151274      -0.741488      -0.008532      -0.038672      -0.016894       0.043055       0.012002      -0.004730       0.005274      -0.017456      -0.019993      -0.016187      -0.002261       0.018448              1.841493       1.502559       0.028404      -0.074205       2.161902       0.485873       1.860019           0.000078
           78              H      17.840879      14.022779      16.346885       0.118318       1.207889 0.90937092E+01  0.90057714E+02                                 1.726617                            1.653183      -0.901447       2.445972                    0.998977       3.230721       8.418170       0.548775       1.127021      -0.749067      -0.024147      -0.022911       0.013374       0.035873       0.010479      -0.009609       0.005327      -0.011788      -0.008509      -0.018372       0.004925       0.013447              1.740152       1.810858       0.258464      -0.331726       1.687843      -0.106498       1.721754           0.000088
           79              H      19.023190      13.321507       4.436473       0.116184       1.219836 0.89151640E+01  0.88279762E+02                                 1.765420                            1.654394      -0.990642       2.405932                    0.998240       3.311530       8.765940       0.537272       1.151277      -0.741488      -0.008533       0.038672       0.016894       0.043055      -0.012002       0.004730       0.005274      -0.017456      -0.019995      -0.016187      -0.002261       0.018448              1.841499       1.502568      -0.028410       0.074202       2.161911       0.485869       1.860019           0.000078
           80              H      17.840879      12.641566       2.507654       0.118318       1.207866 0.90934348E+01  0.90054037E+02                                 1.726568                            1.653135      -0.901464       2.445963                    0.998977       3.230700       8.417985       0.548796       1.126990      -0.749074      -0.024147       0.022911      -0.013373       0.035873      -0.010480       0.009608       0.005328      -0.011792      -0.008512      -0.018372       0.004923       0.013449              1.740103       1.810812      -0.258458       0.331715       1.687794      -0.106500       1.721704           0.000088
           81              H      27.160810      13.342838      14.418066       0.116184       1.219836 0.89151659E+01  0.88279789E+02                                 1.765421                            1.654394      -0.990642       2.405932                    0.998240       3.311530       8.765941       0.537272       1.151277      -0.741487       0.008533      -0.038671      -0.016894       0.043055      -0.012002       0.004730       0.005274      -0.017456      -0.019995      -0.016187      -0.002261       0.018448              1.841500       1.502568      -0.028410       0.074202       2.161912       0.485869       1.860020           0.000078
           82              H      28.343121      14.022779      16.346885       0.118318       1.207866 0.90934336E+01  0.90054020E+02                                 1.726567                            1.653135      -0.901464       2.445963                    0.998977       3.230700       8.417984       0.548796       1.126990      -0.749075       0.024147      -0.022911       0.013373       0.035873      -0.010480       0.009608       0.005328      -0.011792      -0.008512      -0.018372       0.004923       0.013449              1.740103       1.810811      -0.258458       0.331715       1.687793      -0.106500       1.721703           0.000088
           83              H      27.160810       8.623249      11.080813       0.116184       1.219828 0.89150788E+01  0.88278674E+02                                 1.765411                            1.654384      -0.990653       2.405926                    0.998240       3.311515       8.765877       0.537275       1.151274      -0.741488       0.008532       0.028818       0.030828       0.043055      -0.000459       0.012892       0.009987      -0.004127       0.019995      -0.016187      -0.002261       0.018448              1.841493       1.502559      -0.060493       0.051514       2.198952       0.472774       1.822969           0.000078
           84              H      28.343121       6.578094      11.082698       0.118318       1.207893 0.90937483E+01  0.90058208E+02                                 1.726622                            1.653187      -0.901446       2.445972                    0.998977       3.230724       8.418186       0.548774       1.127022      -0.749067       0.024147      -0.004972       0.026059       0.035873      -0.005567       0.013083       0.007332      -0.006115       0.008511      -0.018372       0.004925       0.013447              1.740157       1.810863      -0.226601       0.354260       1.651053      -0.093490       1.758555           0.000088
           85              H      19.023190      18.041096       7.773726       0.116184       1.219828 0.89150784E+01  0.88278666E+02                                 1.765411                            1.654384      -0.990654       2.405926                    0.998240       3.311515       8.765876       0.537275       1.151274      -0.741488      -0.008532      -0.028818      -0.030828       0.043055      -0.000459       0.012892       0.009987      -0.004127       0.019995      -0.016187      -0.002261       0.018448              1.841493       1.502559      -0.060493       0.051514       2.198951       0.472774       1.822969           0.000078
           86              H      17.840879      20.086251       7.771841       0.118318       1.207893 0.90937474E+01  0.90058195E+02                                 1.726621                            1.653187      -0.901446       2.445972                    0.998977       3.230724       8.418185       0.548774       1.127022      -0.749067      -0.024147       0.004972      -0.026059       0.035873      -0.005567       0.013083       0.007332      -0.006115       0.008511      -0.018372       0.004925       0.013447              1.740157       1.810863      -0.226601       0.354260       1.651053      -0.093489       1.758555           0.000088
           87              H      21.048358      16.850533      14.418066       0.116184       1.219828 0.89150794E+01  0.88278684E+02                                 1.765411                            1.654384      -0.990654       2.405926                    0.998240       3.311515       8.765878       0.537275       1.151274      -0.741488       0.029224       0.026725      -0.016895       0.043055       0.013559      -0.006933       0.001459      -0.012061      -0.019994      -0.016187      -0.002261       0.018448              1.841494       1.972465       0.299705      -0.457881       1.691996      -0.178675       1.860020           0.000078
           88              H      19.868357      17.534473      16.346885       0.118318       1.207889 0.90937103E+01  0.90057733E+02                                 1.726617                            1.653183      -0.901446       2.445972                    0.998977       3.230721       8.418172       0.548775       1.127021      -0.749067       0.007768       0.032368       0.013374       0.035873       0.010344      -0.009418       0.005658      -0.012257      -0.008509      -0.018372       0.004925       0.013447              1.740153       1.494760       0.075965      -0.073633       2.003942       0.340532       1.721755           0.000088
           89              H      25.135642       9.813812       4.436473       0.116184       1.219828 0.89150794E+01  0.88278684E+02                                 1.765411                            1.654384      -0.990654       2.405926                    0.998240       3.311515       8.765878       0.537275       1.151274      -0.741488      -0.029224      -0.026725       0.016895       0.043055       0.013559      -0.006933       0.001459      -0.012061      -0.019994      -0.016187      -0.002261       0.018448              1.841494       1.972465       0.299705      -0.457881       1.691996      -0.178675       1.860020           0.000078
           90              H      26.315643       9.129872       2.507654       0.118318       1.207889 0.90937091E+01  0.90057718E+02                                 1.726617                            1.653183      -0.901446       2.445972                    0.998977       3.230721       8.418172       0.548775       1.127021      -0.749067      -0.007768      -0.032368      -0.013374       0.035873       0.010344      -0.009418       0.005658      -0.012257      -0.008509      -0.018372       0.004925       0.013447              1.740152       1.494760       0.075965      -0.073633       2.003942       0.340532       1.721755           0.000088
           91              H      21.048358       7.454018       7.773726       0.116184       1.219836 0.89151667E+01  0.88279798E+02                                 1.765421                            1.654394      -0.990642       2.405932                    0.998240       3.311530       8.765941       0.537272       1.151277      -0.741487       0.029224       0.007020      -0.030828       0.043055       0.002016      -0.015095       0.006172       0.001269       0.019994      -0.016187      -0.002261       0.018448              1.841500       1.972472       0.331787      -0.435194       1.729049      -0.191770       1.822979           0.000078
           92              H      19.868357       5.407529       7.771841       0.118318       1.207869 0.90934645E+01  0.90054409E+02                                 1.726571                            1.653139      -0.901463       2.445963                    0.998977       3.230702       8.417995       0.548795       1.126991      -0.749074       0.007768      -0.023398      -0.026059       0.035873       0.005431      -0.012894       0.007663      -0.006581       0.008512      -0.018372       0.004923       0.013449              1.740107       1.494720       0.044094      -0.096159       1.967095       0.353535       1.758505           0.000088
           93              H      25.135642      19.210327      11.080813       0.116184       1.219836 0.89151665E+01  0.88279795E+02                                 1.765421                            1.654394      -0.990642       2.405932                    0.998240       3.311530       8.765941       0.537272       1.151277      -0.741487      -0.029224      -0.007020       0.030828       0.043055       0.002016      -0.015095       0.006172       0.001269       0.019994      -0.016187      -0.002261       0.018448              1.841500       1.972472       0.331787      -0.435194       1.729049      -0.191770       1.822979           0.000078
           94              H      26.315643      21.256816      11.082698       0.118318       1.207869 0.90934679E+01  0.90054455E+02                                 1.726572                            1.653139      -0.901463       2.445963                    0.998977       3.230702       8.417997       0.548795       1.126991      -0.749074      -0.007768       0.023398       0.026059       0.035873       0.005431      -0.012894       0.007663      -0.006581       0.008512      -0.018372       0.004923       0.013449              1.740108       1.494721       0.044095      -0.096159       1.967096       0.353535       1.758506           0.000088
           95              H      29.204452      14.501404       7.773726       0.116184       1.219836 0.89151686E+01  0.88279820E+02                                 1.765421                            1.654394      -0.990642       2.405932                    0.998240       3.311530       8.765941       0.537272       1.151277      -0.741487      -0.020691       0.021799      -0.030828       0.043055      -0.001557       0.002203      -0.016159       0.002858       0.019994      -0.016187      -0.002261       0.018448              1.841500       2.077241      -0.271299       0.383675       1.624279      -0.281003       1.822980           0.000078
           96              H      31.566764      14.502737       7.771841       0.118318       1.207867 0.90934440E+01  0.90054154E+02                                 1.726569                            1.653137      -0.901464       2.445963                    0.998977       3.230700       8.417987       0.548795       1.126991      -0.749074       0.016379       0.018426      -0.026059       0.035873       0.000134      -0.000190      -0.014997       0.012697       0.008513      -0.018372       0.004923       0.013449              1.740105       1.887186       0.182498      -0.258090       1.574625      -0.260043       1.758503           0.000088
           97              H      16.979548      12.162941      11.080813       0.116184       1.219836 0.89151669E+01  0.88279795E+02                                 1.765420                            1.654394      -0.990642       2.405932                    0.998240       3.311530       8.765939       0.537273       1.151276      -0.741488       0.020691      -0.021799       0.030828       0.043055      -0.001557       0.002203      -0.016159       0.002858       0.019994      -0.016187      -0.002261       0.018448              1.841499       2.077240      -0.271299       0.383675       1.624279      -0.281003       1.822980           0.000078
           98              H      14.617236      12.161608      11.082698       0.118318       1.207866 0.90934412E+01  0.90054117E+02                                 1.726568                            1.653136      -0.901463       2.445963                    0.998977       3.230700       8.417986       0.548796       1.126990      -0.749074      -0.016379      -0.018426       0.026059       0.035873       0.000134      -0.000190      -0.014997       0.012697       0.008513      -0.018372       0.004923       0.013449              1.740104       1.887186       0.182498      -0.258090       1.574624      -0.260043       1.758503           0.000088
           99              H      21.066832       9.803146      14.418066       0.116184       1.219828 0.89150812E+01  0.88278701E+02                                 1.765411                            1.654384      -0.990654       2.405926                    0.998240       3.311516       8.765879       0.537275       1.151274      -0.741488      -0.037757       0.011946      -0.016894       0.043055      -0.001558       0.002202      -0.006733       0.029516      -0.019993      -0.016187      -0.002261       0.018448              1.841493       2.021665      -0.271302       0.383676       1.642796      -0.307200       1.860019           0.000078
          100              H      21.064522       8.439265      16.346885       0.118318       1.207891 0.90937290E+01  0.90057967E+02                                 1.726619                            1.653185      -0.901446       2.445972                    0.998977       3.230722       8.418178       0.548774       1.127022      -0.749067      -0.031915      -0.009457       0.013374       0.035873       0.000135      -0.000192      -0.010985       0.024045      -0.008510      -0.018372       0.004925       0.013447              1.740155       1.942438       0.182499      -0.258094       1.556270      -0.234035       1.721757           0.000088
          101              H      25.117168      16.861199       4.436473       0.116184       1.219828 0.89150785E+01  0.88278672E+02                                 1.765411                            1.654384      -0.990654       2.405926                    0.998240       3.311515       8.765878       0.537275       1.151274      -0.741488       0.037757      -0.011946       0.016894       0.043055      -0.001558       0.002202      -0.006733       0.029516      -0.019993      -0.016187      -0.002261       0.018448              1.841494       2.021665      -0.271302       0.383676       1.642797      -0.307200       1.860019           0.000078
          102              H      25.119478      18.225080       2.507654       0.118318       1.207891 0.90937278E+01  0.90057950E+02                                 1.726619                            1.653185      -0.901446       2.445972                    0.998977       3.230722       8.418177       0.548774       1.127022      -0.749067       0.031915       0.009457      -0.013374       0.035873       0.000135      -0.000192      -0.010985       0.024045      -0.008510      -0.018372       0.004925       0.013447              1.740154       1.942437       0.182499      -0.258094       1.556269      -0.234034       1.721757           0.000088
          103              H      26.006210      15.014693      18.253079       0.159907       1.075608 0.76783497E+01  0.73657010E+02                                 1.653963                            1.554537      -1.071941       2.376413                    0.998979       3.226406       8.561161       0.540997       1.180226      -0.732787      -0.002816      -0.001626      -0.013721       0.014101       0.004286       0.004009       0.002315       0.004949      -0.007858      -0.004595      -0.003639       0.008233              1.737959       1.536049       0.163169       0.324534       1.347637       0.187370       2.330192           0.000009
          104              H      16.857160       9.732486       3.312743       0.159907       1.075583 0.76781269E+01  0.73654326E+02                                 1.653939                            1.554515      -1.071932       2.376417                    0.998979       3.226360       8.561003       0.541000       1.180228      -0.732787       0.010265       0.005926       0.007639       0.014101      -0.000392       0.000702       0.000405      -0.000453       0.024547      -0.004595      -0.003638       0.008234              1.737933       1.825996       0.330579       0.442907       1.444276       0.255712       1.943528           0.000009
          105              H      29.326840       6.367446       8.071628       0.159898       1.075677 0.76789746E+01  0.73664281E+02                                 1.654008                            1.554576      -1.071938       2.376390                    0.998980       3.226554       8.561544       0.541004       1.180190      -0.732795      -0.010263       0.009198       0.003032       0.014111      -0.000538       0.000605      -0.003456      -0.011380      -0.008322      -0.004581      -0.003626       0.008207              1.738009       1.826069      -0.527797      -0.164045       2.048883       0.041985       1.339075           0.000009
          106              H      20.177790      22.214066       8.071628       0.159899       1.075677 0.76789712E+01  0.73664241E+02                                 1.654007                            1.554576      -1.071938       2.376389                    0.998980       3.226554       8.561544       0.541004       1.180190      -0.732795       0.002835      -0.013487       0.003032       0.014111      -0.005196      -0.002690       0.002251       0.004759      -0.008322      -0.004581      -0.003626       0.008207              1.738008       1.536093      -0.360379      -0.045663       2.338857      -0.163059       1.339075           0.000009
          107              H      23.092000      20.531546       3.312743       0.159898       1.075677 0.76789731E+01  0.73664263E+02                                 1.654007                            1.554576      -1.071938       2.376389                    0.998980       3.226555       8.561546       0.541004       1.180190      -0.732795      -0.000000      -0.011850       0.007661       0.014111      -0.000000      -0.000001      -0.000817       0.000902       0.024464      -0.004581      -0.003626       0.008207              1.738008       1.253462      -0.000001      -0.000000       2.016938      -0.511452       1.943625           0.000009
          108              H      23.092000       9.967132      18.253079       0.159898       1.075678 0.76789804E+01  0.73664350E+02                                 1.654008                            1.554577      -1.071938       2.376389                    0.998980       3.226555       8.561547       0.541004       1.180190      -0.732795      -0.000000       0.003273      -0.013726       0.014111      -0.000001       0.000000      -0.004622      -0.009857      -0.007816      -0.004581      -0.003626       0.008207              1.738009       1.253462      -0.000000      -0.000000       1.630304      -0.374756       2.330261           0.000009
          109              H      32.241050      11.415006       8.071628       0.159907       1.075607 0.76783493E+01  0.73657006E+02                                 1.653963                            1.554537      -1.071941       2.376413                    0.998979       3.226405       8.561159       0.540997       1.180227      -0.732787      -0.013081       0.004301       0.003041       0.014101       0.004677       0.003307       0.001213       0.006628      -0.008344      -0.004595      -0.003639       0.008233              1.737959       2.450188      -0.167414      -0.118380       1.424650       0.121069       1.339040           0.000009
          110              H      13.942950      11.415006       8.071628       0.159907       1.075583 0.76781305E+01  0.73654362E+02                                 1.653939                            1.554515      -1.071932       2.376418                    0.998979       3.226360       8.561000       0.541000       1.180227      -0.732787       0.013081       0.004301       0.003041       0.014101      -0.004678      -0.003308       0.001212       0.006629      -0.008343      -0.004595      -0.003638       0.008234              1.737933       2.450146       0.167415       0.118380       1.424630       0.121067       1.339023           0.000009
          111              H      16.857160       6.367446       8.071628       0.159907       1.075584 0.76781344E+01  0.73654408E+02                                 1.653939                            1.554515      -1.071932       2.376417                    0.998979       3.226361       8.561003       0.541000       1.180227      -0.732787       0.010265       0.009178       0.003041       0.014101       0.000531      -0.000604      -0.003471      -0.011416      -0.008343      -0.004595      -0.003638       0.008234              1.737933       1.825995       0.527770       0.164037       2.048782       0.041987       1.339023           0.000009
          112              H      26.006210      22.214066       8.071628       0.159907       1.075607 0.76783483E+01  0.73656993E+02                                 1.653963                            1.554536      -1.071941       2.376413                    0.998979       3.226406       8.561161       0.540997       1.180226      -0.732787      -0.002816      -0.013478       0.003041       0.014101       0.005209       0.002704       0.002258       0.004787      -0.008344      -0.004595      -0.003639       0.008233              1.737959       1.536048       0.360364       0.045659       2.338788      -0.163055       1.339040           0.000009
          113              H      29.326840       9.732486       3.312743       0.159898       1.075677 0.76789720E+01  0.73664251E+02                                 1.654007                            1.554576      -1.071938       2.376389                    0.998980       3.226554       8.561544       0.541004       1.180190      -0.732795      -0.010263       0.005925       0.007661       0.014111       0.000391      -0.000708       0.000408      -0.000451       0.024464      -0.004581      -0.003626       0.008207              1.738009       1.826069      -0.330595      -0.442930       1.444332       0.255726       1.943625           0.000009
          114              H      20.177790      15.014693      18.253079       0.159898       1.075677 0.76789725E+01  0.73664257E+02                                 1.654007                            1.554576      -1.071938       2.376389                    0.998980       3.226554       8.561544       0.541004       1.180190      -0.732795       0.002835      -0.001637      -0.013726       0.014111      -0.004269      -0.004002       0.002311       0.004928      -0.007816      -0.004581      -0.003626       0.008207              1.738009       1.536093      -0.163177      -0.324548       1.347672       0.187377       2.330260           0.000009
          115              H      20.177790      11.649652       0.601460       0.159907       1.075608 0.76783497E+01  0.73657010E+02                                 1.653963                            1.554537      -1.071941       2.376413                    0.998979       3.226406       8.561161       0.540997       1.180226      -0.732787       0.002816       0.001626       0.013721       0.014101       0.004286       0.004009       0.002315       0.004949      -0.007858      -0.004595      -0.003639       0.008233              1.737959       1.536049       0.163169       0.324534       1.347637       0.187370       2.330192           0.000009
          116              H      29.326840      16.931859      15.541796       0.159907       1.075583 0.76781267E+01  0.73654322E+02                                 1.653939                            1.554515      -1.071932       2.376417                    0.998979       3.226360       8.561002       0.541000       1.180228      -0.732787      -0.010265      -0.005926      -0.007639       0.014101      -0.000392       0.000702       0.000405      -0.000453       0.024547      -0.004595      -0.003638       0.008234              1.737933       1.825995       0.330579       0.442906       1.444276       0.255712       1.943528           0.000009
          117              H      26.006210       4.450279      10.782911       0.159898       1.075677 0.76789711E+01  0.73664241E+02                                 1.654007                            1.554576      -1.071938       2.376389                    0.998980       3.226554       8.561544       0.541004       1.180190      -0.732795      -0.002835       0.013487      -0.003032       0.014111      -0.005196      -0.002690       0.002251       0.004759      -0.008322      -0.004581      -0.003626       0.008207              1.738008       1.536093      -0.360379      -0.045663       2.338858      -0.163059       1.339075           0.000009
          118              H      16.857160      20.296899      10.782911       0.159898       1.075677 0.76789746E+01  0.73664281E+02                                 1.654008                            1.554576      -1.071938       2.376389                    0.998980       3.226554       8.561544       0.541004       1.180190      -0.732795       0.010263      -0.009198      -0.003032       0.014111      -0.000538       0.000605      -0.003456      -0.011380      -0.008322      -0.004581      -0.003626       0.008207              1.738009       1.826069      -0.527797      -0.164045       2.048883       0.041985       1.339075           0.000009
          119              H      16.857160      16.931859      15.541796       0.159898       1.075677 0.76789721E+01  0.73664255E+02                                 1.654008                            1.554576      -1.071938       2.376389                    0.998980       3.226554       8.561545       0.541004       1.180191      -0.732795       0.010263      -0.005925      -0.007661       0.014111       0.000391      -0.000708       0.000408      -0.000451       0.024464      -0.004581      -0.003626       0.008207              1.738009       1.826069      -0.330595      -0.442930       1.444332       0.255726       1.943626           0.000009
          120              H      26.006210      11.649652       0.601460       0.159898       1.075677 0.76789725E+01  0.73664257E+02                                 1.654007                            1.554576      -1.071938       2.376389                    0.998980       3.226554       8.561544       0.541004       1.180190      -0.732795      -0.002835       0.001637       0.013726       0.014111      -0.004269      -0.004002       0.002311       0.004928      -0.007816      -0.004581      -0.003626       0.008207              1.738009       1.536093      -0.163177      -0.324548       1.347672       0.187377       2.330260           0.000009
          121              H      20.177790       4.450279      10.782911       0.159907       1.075607 0.76783484E+01  0.73656994E+02                                 1.653963                            1.554536      -1.071941       2.376413                    0.998979       3.226406       8.561161       0.540997       1.180226      -0.732787       0.002816       0.013478      -0.003041       0.014101       0.005209       0.002704       0.002258       0.004787      -0.008344      -0.004595      -0.003639       0.008233              1.737959       1.536048       0.360364       0.045659       2.338788      -0.163055       1.339040           0.000009
          122              H      29.326840      20.296899      10.782911       0.159907       1.075584 0.76781332E+01  0.73654394E+02                                 1.653939                            1.554515      -1.071932       2.376417                    0.998979       3.226361       8.561003       0.541000       1.180227      -0.732787      -0.010265      -0.009178      -0.003041       0.014101       0.000531      -0.000604      -0.003471      -0.011416      -0.008343      -0.004595      -0.003638       0.008234              1.737933       1.825995       0.527769       0.164037       2.048781       0.041987       1.339023           0.000009
          123              H      32.241050      15.249339      10.782911       0.159907       1.075583 0.76781306E+01  0.73654363E+02                                 1.653939                            1.554515      -1.071932       2.376418                    0.998979       3.226360       8.561000       0.541000       1.180227      -0.732787      -0.013081      -0.004301      -0.003041       0.014101      -0.004678      -0.003308       0.001212       0.006629      -0.008343      -0.004595      -0.003638       0.008234              1.737933       2.450146       0.167415       0.118380       1.424630       0.121067       1.339023           0.000009
          124              H      13.942950      15.249339      10.782911       0.159907       1.075607 0.76783481E+01  0.73656992E+02                                 1.653963                            1.554537      -1.071941       2.376413                    0.998979       3.226405       8.561159       0.540997       1.180227      -0.732787       0.013081      -0.004301      -0.003041       0.014101       0.004677       0.003307       0.001213       0.006628      -0.008344      -0.004595      -0.003639       0.008233              1.737959       2.450188      -0.167414      -0.118379       1.424649       0.121069       1.339040           0.000009
          125              H      23.092000       6.132799      15.541796       0.159898       1.075677 0.76789745E+01  0.73664281E+02                                 1.654008                            1.554576      -1.071938       2.376389                    0.998980       3.226555       8.561547       0.541004       1.180190      -0.732795       0.000000       0.011850      -0.007661       0.014111      -0.000000      -0.000001      -0.000817       0.000902       0.024464      -0.004581      -0.003626       0.008207              1.738009       1.253462      -0.000000      -0.000000       2.016938      -0.511452       1.943626           0.000009
          126              H      23.092000      16.697213       0.601460       0.159898       1.075678 0.76789806E+01  0.73664354E+02                                 1.654008                            1.554577      -1.071939       2.376389                    0.998980       3.226555       8.561548       0.541004       1.180191      -0.732795       0.000000      -0.003273       0.013726       0.014111      -0.000001       0.000000      -0.004622      -0.009857      -0.007816      -0.004581      -0.003626       0.008207              1.738010       1.253463      -0.000000      -0.000000       1.630305      -0.374756       2.330262           0.000009
          127              C      25.784527      16.276183      14.806658      -0.094811      36.138736 0.43154986E+03  0.10124380E+05                                 9.534728                            6.929605      -0.000390       1.964866                    0.999589      29.372411      84.281073       0.625679       0.417270      -1.063933       0.018165      -0.010677       0.014699       0.025691      -0.021938       0.008095      -0.016878       0.005148      -0.037441      -0.024317      -0.010461       0.034778             12.933491      11.060756       1.036009       7.741257       9.794925       4.420242      17.944792           0.000716
          128              C      26.486524      16.683881      15.954711      -0.160930      36.077562 0.43972164E+03  0.10360194E+05                                 9.503047                            6.976493       0.209010       2.035147                    0.999544      29.691398      85.260147       0.626309       0.415076      -1.065788      -0.010738      -0.009137      -0.019613       0.024155      -0.008033      -0.000294       0.016785      -0.033255      -0.019022      -0.017853      -0.011419       0.029272             12.891586      12.001826       0.545142       8.500007       8.734918       3.042543      17.938015           0.000419
          129              C      20.399473      10.388162       4.047881      -0.094811      36.138742 0.43154994E+03  0.10124382E+05                                 9.534729                            6.929606      -0.000390       1.964866                    0.999589      29.372413      84.281083       0.625679       0.417270      -1.063933      -0.018165       0.010677      -0.014699       0.025691      -0.021938       0.008095      -0.016878       0.005148      -0.037441      -0.024317      -0.010461       0.034778             12.933493      11.060757       1.036009       7.741258       9.794926       4.420243      17.944795           0.000715
          130              C      19.697476       9.980464       2.899828      -0.160930      36.077558 0.43972159E+03  0.10360193E+05                                 9.503046                            6.976492       0.209010       2.035147                    0.999544      29.691396      85.260140       0.626309       0.415076      -1.065788       0.010738       0.009137       0.019613       0.024155      -0.008033      -0.000294       0.016785      -0.033255      -0.019022      -0.017853      -0.011419       0.029272             12.891585      12.001825       0.545141       8.500006       8.734917       3.042543      17.938014           0.000419
          131              C      25.784527       7.279099       8.444759      -0.094811      36.138822 0.43154766E+03  0.10124312E+05                                 9.534761                            6.929581      -0.000396       1.964864                    0.999589      29.372335      84.280716       0.625681       0.417269      -1.063934       0.018166      -0.010299       0.014965       0.025691      -0.000323       0.023378      -0.008055       0.030107       0.037449      -0.024316      -0.010460       0.034776             12.933773      11.061012      -7.644241       1.603694      19.818115       0.876594       7.922191           0.000715
          132              C      26.486524       6.060806       8.443063      -0.160930      36.078163 0.43972499E+03  0.10360313E+05                                 9.503235                            6.976554       0.208910       2.035115                    0.999544      29.691598      85.261439       0.626300       0.415080      -1.065783      -0.010743       0.021540       0.002073       0.024160       0.002966       0.007466       0.021280      -0.020576       0.019056      -0.017845      -0.011441       0.029286             12.892145      12.002358      -8.196211       2.319493      18.828796      -0.526014       7.845282           0.000419
          133              C      20.399473      19.385246      10.409780      -0.094811      36.138822 0.43154785E+03  0.10124318E+05                                 9.534762                            6.929583      -0.000396       1.964864                    0.999589      29.372334      84.280714       0.625681       0.417269      -1.063934      -0.018166       0.010299      -0.014965       0.025691      -0.000323       0.023378      -0.008055       0.030107       0.037450      -0.024316      -0.010460       0.034776             12.933770      11.061009      -7.644238       1.603694      19.818109       0.876594       7.922193           0.000716
          134              C      19.697476      20.603539      10.411476      -0.160930      36.078157 0.43972515E+03  0.10360318E+05                                 9.503234                            6.976556       0.208910       2.035115                    0.999544      29.691596      85.261432       0.626300       0.415080      -1.065783       0.010743      -0.021540      -0.002073       0.024160       0.002966       0.007466       0.021280      -0.020576       0.019056      -0.017845      -0.011441       0.029286             12.892141      12.002351      -8.196205       2.319492      18.828787      -0.526013       7.845283           0.000419
          135              C      21.888676      17.135975       4.047881      -0.094811      36.138803 0.43154766E+03  0.10124313E+05                                 9.534759                            6.929582      -0.000396       1.964864                    0.999589      29.372336      84.280724       0.625681       0.417269      -1.063934       0.018329       0.010394      -0.014698       0.025691       0.013195      -0.018668       0.001428       0.035418      -0.037435      -0.024316      -0.010460       0.034776             12.933765       9.214164       0.030170      -0.042692      11.641776      -8.914595      17.945356           0.000715
          136              C      21.886598      17.947771       2.899828      -0.160930      36.078155 0.43972534E+03  0.10360324E+05                                 9.503234                            6.976558       0.208910       2.035115                    0.999544      29.691598      85.261443       0.626300       0.415080      -1.065783       0.002539      -0.013871       0.019617       0.024160      -0.010395       0.014694      -0.008129       0.030543      -0.019043      -0.017845      -0.011441       0.029286             12.892140       9.079695       1.142166      -1.615287      11.657709      -8.883081      17.939014           0.000419
          137              C      24.295324       9.528370      14.806658      -0.094811      36.138804 0.43154767E+03  0.10124313E+05                                 9.534759                            6.929582      -0.000396       1.964864                    0.999589      29.372337      84.280727       0.625681       0.417269      -1.063934      -0.018329      -0.010394       0.014698       0.025691       0.013195      -0.018668       0.001428       0.035417      -0.037435      -0.024316      -0.010460       0.034776             12.933765       9.214164       0.030171      -0.042693      11.641776      -8.914595      17.945355           0.000715
          138              C      24.297402       8.716574      15.954711      -0.160930      36.078155 0.43972534E+03  0.10360324E+05                                 9.503235                            6.976558       0.208910       2.035115                    0.999544      29.691598      85.261443       0.626300       0.415080      -1.065783      -0.002539       0.013871      -0.019617       0.024160      -0.010395       0.014694      -0.008129       0.030543      -0.019043      -0.017845      -0.011441       0.029286             12.892140       9.079695       1.142166      -1.615288      11.657710      -8.883082      17.939015           0.000419
          139              C      29.680379      12.637433      10.409780      -0.094811      36.138761 0.43155023E+03  0.10124390E+05                                 9.534732                            6.929609      -0.000390       1.964866                    0.999589      29.372411      84.281076       0.625679       0.417270      -1.063933       0.018002       0.010582      -0.014966       0.025691       0.013198      -0.018665      -0.016223      -0.014501       0.037442      -0.024317      -0.010461       0.034778             12.933498      24.248150       0.030137      -0.042589       6.630175      -1.827164       7.922169           0.000716
          140              C      31.086450      12.636233      10.411476      -0.160930      36.077573 0.43972165E+03  0.10360194E+05                                 9.503048                            6.976492       0.209010       2.035147                    0.999544      29.691396      85.260140       0.626309       0.415076      -1.065788      -0.024020       0.001469      -0.002077       0.024155      -0.010385       0.014682      -0.017109       0.005168       0.019031      -0.017853      -0.011419       0.029272             12.891588      24.218909       1.142064      -1.615070       6.610727      -1.745720       7.845126           0.000419
          141              C      16.503621      14.026912       8.444759      -0.094811      36.138758 0.43154981E+03  0.10124378E+05                                 9.534731                            6.929605      -0.000389       1.964866                    0.999589      29.372409      84.281066       0.625679       0.417270      -1.063933      -0.018002      -0.010582       0.014966       0.025691       0.013197      -0.018665      -0.016223      -0.014501       0.037442      -0.024317      -0.010461       0.034778             12.933503      24.248169       0.030136      -0.042587       6.630173      -1.827162       7.922167           0.000716
          142              C      15.097550      14.028112       8.443063      -0.160930      36.077576 0.43972124E+03  0.10360183E+05                                 9.503048                            6.976489       0.209010       2.035147                    0.999544      29.691394      85.260130       0.626309       0.415076      -1.065788       0.024020      -0.001469       0.002077       0.024155      -0.010385       0.014682      -0.017109       0.005168       0.019031      -0.017853      -0.011419       0.029272             12.891595      24.218933       1.142066      -1.615073       6.610726      -1.745719       7.845125           0.000419
          143              C      19.196149       7.973839      10.409780      -0.094811      36.138742 0.43155003E+03  0.10124385E+05                                 9.534729                            6.929607      -0.000390       1.964866                    0.999589      29.372411      84.281073       0.625679       0.417270      -1.063933       0.000164      -0.020882      -0.014966       0.025691      -0.012878      -0.004717       0.024275      -0.015610       0.037444      -0.024317      -0.010461       0.034778             12.933493      11.008591       7.613754      -1.561065      19.869714       0.950480       7.922176           0.000716
          144              C      18.492074       6.756745      10.411476      -0.160930      36.077578 0.43972174E+03  0.10360197E+05                                 9.503048                            6.976492       0.209010       2.035147                    0.999544      29.691395      85.260131       0.626309       0.415076      -1.065788       0.013282       0.020068      -0.002077       0.024155       0.007428      -0.022160      -0.004163       0.015397       0.019028      -0.017853      -0.011419       0.029272             12.891588      10.023754       7.053565      -0.704281      20.805873       2.271583       7.845138           0.000419
          145              C      26.987851      18.690506       8.444759      -0.094811      36.138746 0.43154988E+03  0.10124380E+05                                 9.534730                            6.929606      -0.000390       1.964866                    0.999589      29.372413      84.281081       0.625679       0.417270      -1.063933      -0.000164       0.020882       0.014966       0.025691      -0.012878      -0.004717       0.024275      -0.015610       0.037444      -0.024317      -0.010461       0.034778             12.933498      11.008595       7.613760      -1.561065      19.869724       0.950480       7.922175           0.000715
          146              C      27.691926      19.907600       8.443063      -0.160930      36.077584 0.43972156E+03  0.10360192E+05                                 9.503048                            6.976490       0.209010       2.035147                    0.999544      29.691397      85.260137       0.626309       0.415076      -1.065788      -0.013282      -0.020068       0.002077       0.024155       0.007428      -0.022160      -0.004163       0.015397       0.019028      -0.017853      -0.011419       0.029272             12.891593      10.023757       7.053569      -0.704281      20.805885       2.271584       7.845137           0.000419
          147              C      26.987851      12.472381       4.047881      -0.094811      36.138801 0.43154768E+03  0.10124313E+05                                 9.534758                            6.929582      -0.000396       1.964864                    0.999589      29.372332      84.280705       0.625681       0.417269      -1.063934      -0.000164      -0.021070      -0.014699       0.025691       0.008735       0.010568       0.015449      -0.040575      -0.037436      -0.024316      -0.010460       0.034776             12.933763      11.008727      -1.066286      -7.698928       9.847216       4.494255      17.945346           0.000715
          148              C      27.691926      12.068283       2.899828      -0.160930      36.078155 0.43972539E+03  0.10360325E+05                                 9.503235                            6.976559       0.208911       2.035115                    0.999544      29.691597      85.261438       0.626299       0.415080      -1.065783      -0.013283       0.004737       0.019617       0.024160       0.018419      -0.014390      -0.008665       0.002724      -0.019047      -0.017845      -0.011441       0.029286             12.892141      10.024059      -1.687414      -6.885345      10.713359       5.840412      17.939005           0.000419
          149              C      19.196149      14.191964      14.806658      -0.094811      36.138809 0.43154778E+03  0.10124316E+05                                 9.534759                            6.929583      -0.000396       1.964864                    0.999589      29.372336      84.280719       0.625681       0.417269      -1.063934       0.000164       0.021070       0.014699       0.025691       0.008735       0.010568       0.015449      -0.040575      -0.037436      -0.024316      -0.010460       0.034776             12.933765      11.008730      -1.066286      -7.698930       9.847217       4.494255      17.945350           0.000715
          150              C      18.492074      14.596062      15.954711      -0.160930      36.078156 0.43972540E+03  0.10360325E+05                                 9.503235                            6.976559       0.208911       2.035115                    0.999544      29.691598      85.261442       0.626299       0.415080      -1.065783       0.013283      -0.004737      -0.019617       0.024160       0.018419      -0.014390      -0.008665       0.002724      -0.019047      -0.017845      -0.011441       0.029286             12.892141      10.024060      -1.687414      -6.885345      10.713359       5.840411      17.939005           0.000419
          151              C      19.196149      12.472381       4.047881      -0.094811      36.138746 0.43155004E+03  0.10124385E+05                                 9.534730                            6.929607      -0.000390       1.964866                    0.999589      29.372414      84.281084       0.625679       0.417270      -1.063933       0.000164      -0.021070      -0.014699       0.025691      -0.008740      -0.010570       0.015450      -0.040572      -0.037441      -0.024317      -0.010461       0.034778             12.933494      11.008592       1.066127       7.698672       9.847091       4.494007      17.944798           0.000715
          152              C      18.492074      12.068283       2.899828      -0.160930      36.077583 0.43972189E+03  0.10360202E+05                                 9.503051                            6.976495       0.209010       2.035147                    0.999544      29.691397      85.260145       0.626308       0.415076      -1.065788       0.013282       0.004731       0.019613       0.024155      -0.018416       0.014389      -0.008647       0.002714      -0.019022      -0.017853      -0.011419       0.029272             12.891593      10.023757       1.687187       6.884929      10.712996       5.839954      17.938025           0.000419
          153              C      26.987851      14.191964      14.806658      -0.094811      36.138737 0.43154992E+03  0.10124381E+05                                 9.534728                            6.929606      -0.000390       1.964866                    0.999589      29.372410      84.281071       0.625679       0.417270      -1.063933      -0.000164       0.021070       0.014699       0.025691      -0.008740      -0.010570       0.015450      -0.040572      -0.037441      -0.024317      -0.010461       0.034778             12.933492      11.008591       1.066127       7.698670       9.847090       4.494006      17.944794           0.000716
          154              C      27.691926      14.596062      15.954711      -0.160930      36.077587 0.43972195E+03  0.10360203E+05                                 9.503051                            6.976495       0.209010       2.035147                    0.999544      29.691399      85.260150       0.626308       0.415076      -1.065788      -0.013282      -0.004731      -0.019613       0.024155      -0.018416       0.014389      -0.008647       0.002714      -0.019022      -0.017853      -0.011419       0.029272             12.891594      10.023758       1.687187       6.884929      10.712996       5.839955      17.938027           0.000419
          155              C      26.987851       7.973839      10.409780      -0.094811      36.138811 0.43154787E+03  0.10124318E+05                                 9.534760                            6.929584      -0.000396       1.964864                    0.999589      29.372335      84.280718       0.625681       0.417269      -1.063934      -0.000164      -0.020882      -0.014965       0.025691       0.012875       0.004713       0.024274      -0.015613       0.037449      -0.024316      -0.010460       0.034776             12.933767      11.008730      -7.614052       1.561002      19.870378       0.950540       7.922194           0.000715
          156              C      27.691926       6.756745      10.411476      -0.160930      36.078151 0.43972527E+03  0.10360321E+05                                 9.503232                            6.976556       0.208910       2.035115                    0.999544      29.691597      85.261432       0.626300       0.415080      -1.065783      -0.013283       0.020074      -0.002073       0.024160      -0.007427       0.022162      -0.004174       0.015425       0.019056      -0.017845      -0.011441       0.029286             12.892136      10.024056      -7.054032       0.704207      20.807070       2.271745       7.845283           0.000419
          157              C      19.196149      18.690506       8.444759      -0.094811      36.138812 0.43154767E+03  0.10124313E+05                                 9.534761                            6.929582      -0.000396       1.964864                    0.999589      29.372335      84.280718       0.625681       0.417269      -1.063934       0.000164       0.020882       0.014965       0.025691       0.012875       0.004713       0.024274      -0.015613       0.037449      -0.024316      -0.010460       0.034776             12.933771      11.008734      -7.614057       1.561002      19.870387       0.950539       7.922192           0.000716
          158              C      18.492074      19.907600       8.443063      -0.160930      36.078154 0.43972503E+03  0.10360315E+05                                 9.503233                            6.976554       0.208910       2.035115                    0.999544      29.691596      85.261428       0.626300       0.415080      -1.065783       0.013283      -0.020074       0.002073       0.024160      -0.007427       0.022162      -0.004174       0.015425       0.019056      -0.017845      -0.011441       0.029286             12.892141      10.024059      -7.054037       0.704206      20.807083       2.271746       7.845282           0.000419
          159              C      20.399473      16.276183      14.806658      -0.094811      36.138808 0.43154774E+03  0.10124315E+05                                 9.534760                            6.929582      -0.000396       1.964864                    0.999589      29.372336      84.280723       0.625681       0.417269      -1.063934      -0.018166      -0.010676       0.014698       0.025691       0.021933      -0.008098      -0.016881       0.005145      -0.037435      -0.024316      -0.010460       0.034776             12.933766      11.060999      -1.036102      -7.741610       9.794942       4.420328      17.945357           0.000716
          160              C      19.697476      16.683881      15.954711      -0.160930      36.078131 0.43972510E+03  0.10360317E+05                                 9.503231                            6.976556       0.208910       2.035115                    0.999544      29.691597      85.261439       0.626300       0.415080      -1.065783       0.010743      -0.009135      -0.019617       0.024160       0.008028       0.000307       0.016790      -0.033276      -0.019043      -0.017845      -0.011441       0.029286             12.892134      12.002343      -0.545231      -8.500612       8.735051       3.042661      17.939009           0.000419
          161              C      25.784527      10.388162       4.047881      -0.094811      36.138806 0.43154771E+03  0.10124314E+05                                 9.534759                            6.929582      -0.000396       1.964864                    0.999589      29.372335      84.280719       0.625681       0.417269      -1.063934       0.018166       0.010676      -0.014698       0.025691       0.021933      -0.008098      -0.016881       0.005145      -0.037435      -0.024316      -0.010460       0.034776             12.933765      11.060999      -1.036102      -7.741609       9.794941       4.420327      17.945355           0.000715
          162              C      26.486524       9.980464       2.899828      -0.160930      36.078133 0.43972513E+03  0.10360318E+05                                 9.503231                            6.976557       0.208910       2.035115                    0.999544      29.691598      85.261443       0.626299       0.415080      -1.065783      -0.010743       0.009135       0.019617       0.024160       0.008028       0.000307       0.016790      -0.033276      -0.019043      -0.017845      -0.011441       0.029286             12.892135      12.002343      -0.545231      -8.500613       8.735051       3.042661      17.939010           0.000419
          163              C      20.399473       7.279099       8.444759      -0.094811      36.138758 0.43154989E+03  0.10124381E+05                                 9.534732                            6.929606      -0.000390       1.964866                    0.999589      29.372412      84.281080       0.625679       0.417270      -1.063933      -0.018165      -0.010299       0.014966       0.025691       0.000319      -0.023382      -0.008053       0.030110       0.037443      -0.024317      -0.010461       0.034778             12.933502      11.060771       7.643881      -1.603664      19.817567       0.876700       7.922169           0.000716
          164              C      19.697476       6.060806       8.443063      -0.160930      36.077589 0.43972145E+03  0.10360189E+05                                 9.503050                            6.976490       0.209010       2.035147                    0.999544      29.691396      85.260138       0.626309       0.415076      -1.065788       0.010738       0.021536       0.002077       0.024155      -0.002955      -0.007476       0.021270      -0.020571       0.019031      -0.017853      -0.011419       0.029272             12.891597      12.001841       8.195611      -2.319375      18.827823      -0.525835       7.845127           0.000419
          165              C      25.784527      19.385246      10.409780      -0.094811      36.138762 0.43155015E+03  0.10124388E+05                                 9.534732                            6.929608      -0.000390       1.964866                    0.999589      29.372414      84.281086       0.625679       0.417270      -1.063933       0.018165       0.010299      -0.014966       0.025691       0.000319      -0.023382      -0.008053       0.030110       0.037443      -0.024317      -0.010461       0.034778             12.933499      11.060769       7.643877      -1.603664      19.817559       0.876700       7.922171           0.000715
          166              C      26.486524      20.603539      10.411476      -0.160930      36.077587 0.43972167E+03  0.10360195E+05                                 9.503049                            6.976492       0.209010       2.035147                    0.999544      29.691397      85.260142       0.626309       0.415076      -1.065788      -0.010738      -0.021536      -0.002077       0.024155      -0.002955      -0.007476       0.021270      -0.020571       0.019031      -0.017853      -0.011419       0.029272             12.891592      12.001834       8.195604      -2.319375      18.827814      -0.525834       7.845128           0.000419
          167              C      29.680379      14.026912       8.444759      -0.094811      36.138768 0.43154996E+03  0.10124383E+05                                 9.534733                            6.929606      -0.000390       1.964866                    0.999589      29.372414      84.281086       0.625679       0.417270      -1.063933       0.018002      -0.010583       0.014966       0.025691      -0.013199       0.018664      -0.016222      -0.014501       0.037444      -0.024317      -0.010461       0.034778             12.933505      24.248173      -0.030103       0.042610       6.630169      -1.827161       7.922174           0.000715
          168              C      31.086450      14.028112       8.443063      -0.160930      36.077582 0.43972133E+03  0.10360185E+05                                 9.503049                            6.976490       0.209010       2.035147                    0.999544      29.691398      85.260147       0.626309       0.415076      -1.065788      -0.024020      -0.001468       0.002077       0.024155       0.010381      -0.014685      -0.017109       0.005167       0.019028      -0.017853      -0.011419       0.029272             12.891596      24.218934      -1.142015       1.615109       6.610717      -1.745716       7.845136           0.000419
          169              C      16.503621      12.637433      10.409780      -0.094811      36.138760 0.43155019E+03  0.10124389E+05                                 9.534732                            6.929608      -0.000389       1.964866                    0.999589      29.372410      84.281068       0.625679       0.417270      -1.063933      -0.018002       0.010583      -0.014966       0.025691      -0.013199       0.018664      -0.016222      -0.014501       0.037444      -0.024317      -0.010461       0.034778             12.933498      24.248151      -0.030104       0.042611       6.630169      -1.827161       7.922174           0.000716
          170              C      15.097550      12.636233      10.411476      -0.160930      36.077573 0.43972164E+03  0.10360194E+05                                 9.503048                            6.976492       0.209010       2.035147                    0.999544      29.691395      85.260134       0.626309       0.415076      -1.065788       0.024020       0.001468      -0.002077       0.024155       0.010381      -0.014685      -0.017109       0.005167       0.019028      -0.017853      -0.011419       0.029272             12.891588      24.218911      -1.142013       1.615106       6.610717      -1.745716       7.845136           0.000419
          171              C      21.888676       9.528370      14.806658      -0.094811      36.138809 0.43154775E+03  0.10124315E+05                                 9.534760                            6.929583      -0.000396       1.964864                    0.999589      29.372339      84.280735       0.625681       0.417269      -1.063934       0.018329      -0.010393       0.014699       0.025691      -0.013202       0.018663       0.001428       0.035417      -0.037436      -0.024316      -0.010460       0.034776             12.933767       9.214164      -0.030193       0.042676      11.641785      -8.914599      17.945350           0.000715
          172              C      21.886598       8.716574      15.954711      -0.160930      36.078158 0.43972538E+03  0.10360325E+05                                 9.503235                            6.976558       0.208910       2.035115                    0.999544      29.691600      85.261449       0.626300       0.415080      -1.065783       0.002539       0.013872      -0.019617       0.024160       0.010389      -0.014699      -0.008129       0.030542      -0.019048      -0.017845      -0.011441       0.029286             12.892140       9.079696      -1.142184       1.615274      11.657725      -8.883087      17.939000           0.000419
          173              C      24.295324      17.135975       4.047881      -0.094811      36.138805 0.43154770E+03  0.10124314E+05                                 9.534759                            6.929582      -0.000396       1.964864                    0.999589      29.372337      84.280729       0.625681       0.417269      -1.063934      -0.018329       0.010393      -0.014699       0.025691      -0.013202       0.018663       0.001428       0.035417      -0.037437      -0.024316      -0.010460       0.034776             12.933766       9.214164      -0.030193       0.042676      11.641784      -8.914598      17.945349           0.000715
          174              C      24.297402      17.947771       2.899828      -0.160930      36.078156 0.43972535E+03  0.10360324E+05                                 9.503235                            6.976558       0.208910       2.035115                    0.999544      29.691598      85.261444       0.626299       0.415080      -1.065783      -0.002539      -0.013872       0.019617       0.024160       0.010389      -0.014699      -0.008129       0.030541      -0.019048      -0.017845      -0.011441       0.029286             12.892140       9.079696      -1.142185       1.615274      11.657725      -8.883087      17.939001           0.000419
          175              C      25.278120      14.594329      12.997188       0.650446      23.204407 0.23597388E+03  0.48131438E+04                                 7.626924                            5.482734       0.070154       2.098224                    0.999595      21.392936      59.327099       0.628607       0.477707      -1.017323      -0.040896      -0.023611      -0.066783       0.081792       0.039579      -0.079332      -0.045802       0.045702      -0.038133      -0.077487      -0.039347       0.116834             10.597342       9.098979       0.278863       5.702498       8.776979       3.292342      13.916068           0.001998
          176              C      26.038539      15.033358      14.238948      -0.046454      40.696762 0.44773902E+03  0.10508178E+05                                10.291700                            6.984970       0.009623       2.001748                    0.999303      27.499663      76.679369       0.638658       0.408635      -1.078992       0.024020       0.013868       0.039225       0.048040      -0.005074       0.001198       0.000692      -0.005858      -0.009753      -0.005210      -0.002274       0.007484             15.574582      13.103496       1.810057      10.359257      11.013432       5.980925      22.606816           0.009975
          177              C      27.424059      15.833288      16.501493       0.108412      39.369194 0.42617589E+03  0.99431142E+04                                10.308633                            6.980657      -0.301465       1.918255                    0.998807      26.562110      75.412439       0.612262       0.428780      -1.059262       0.008716       0.005032       0.014232       0.017431       0.027572       0.000068       0.000039       0.031837       0.063788      -0.042468       0.021151       0.021317             16.453306      13.943736       2.642864      11.089664      10.892021       6.402620      24.524160           0.000824
          178              C      28.179860      16.269650      17.735711      -0.086168      48.689375 0.48651207E+03  0.11689353E+05                                11.547929                            7.303245      -0.101707       1.949506                    0.999279      28.845519      82.105443       0.620069       0.411121      -1.074441      -0.022414      -0.012941      -0.036601       0.044827      -0.002902       0.011197       0.006465      -0.003351       0.011587      -0.014424       0.001420       0.013004             18.746504      17.567570       6.680900       9.056043       9.853131       5.228506      28.818811           0.000025
          179              C      20.905880      12.070016       5.857351       0.650445      23.204427 0.23597410E+03  0.48131495E+04                                 7.626929                            5.482737       0.070153       2.098224                    0.999595      21.392947      59.327141       0.628607       0.477707      -1.017323       0.040896       0.023611       0.066783       0.081792       0.039580      -0.079332      -0.045802       0.045703      -0.038133      -0.077487      -0.039347       0.116834             10.597349       9.098985       0.278863       5.702503       8.776984       3.292345      13.916079           0.001998
          180              C      20.145461      11.630987       4.615591      -0.046454      40.696742 0.44773878E+03  0.10508171E+05                                10.291696                            6.984967       0.009624       2.001749                    0.999303      27.499656      76.679337       0.638658       0.408635      -1.078992      -0.024020      -0.013868      -0.039225       0.048040      -0.005074       0.001198       0.000692      -0.005858      -0.009753      -0.005210      -0.002274       0.007484             15.574574      13.103489       1.810055      10.359250      11.013427       5.980922      22.606805           0.009975
          181              C      18.759941      10.831057       2.353046       0.108412      39.369192 0.42617586E+03  0.99431135E+04                                10.308633                            6.980657      -0.301465       1.918255                    0.998807      26.562109      75.412437       0.612262       0.428781      -1.059261      -0.008716      -0.005032      -0.014232       0.017431       0.027572       0.000067       0.000039       0.031837       0.063788      -0.042468       0.021151       0.021317             16.453305      13.943735       2.642864      11.089663      10.892021       6.402620      24.524160           0.000824
          182              C      18.004140      10.394695       1.118828      -0.086168      48.689372 0.48651204E+03  0.11689352E+05                                11.547929                            7.303244      -0.101706       1.949506                    0.999279      28.845518      82.105439       0.620069       0.411121      -1.074441       0.022414       0.012941       0.036601       0.044827      -0.002902       0.011197       0.006465      -0.003351       0.011587      -0.014424       0.001420       0.013004             18.746503      17.567569       6.680899       9.056042       9.853131       5.228506      28.818809           0.000025
          183              C      25.278120       9.545702       9.427269       0.650446      23.204434 0.23597370E+03  0.48131370E+04                                 7.626929                            5.482726       0.070155       2.098225                    0.999595      21.392906      59.326912       0.628609       0.477706      -1.017324      -0.040896       0.070834       0.000000       0.081792       0.061598      -0.063763      -0.036813       0.071128       0.038140      -0.077484      -0.039350       0.116835             10.597452       9.099061      -5.469475       1.637898      15.414664       0.945637       7.278629           0.001997
          184              C      26.038539       8.228617       9.427269      -0.046454      40.696595 0.44773538E+03  0.10508062E+05                                10.291664                            6.984920       0.009623       2.001748                    0.999303      27.499569      76.678775       0.638664       0.408632      -1.078995       0.024020      -0.041604       0.000000       0.048040       0.000558       0.005181       0.002991       0.000645       0.009758      -0.005210      -0.002271       0.007482             15.574818      13.103662     -10.370487       1.746504      25.078480       1.008346       8.542312           0.009975
          185              C      27.424059       5.828826       9.427269       0.108386      39.371944 0.42619826E+03  0.99437859E+04                                10.309162                            6.980833      -0.301445       1.918237                    0.998808      26.563314      75.416903       0.612254       0.428780      -1.059260       0.008678      -0.015031       0.000000       0.017356      -0.009201      -0.025940      -0.014976      -0.010625      -0.063606      -0.042382       0.021157       0.021226             16.454829      13.944937     -11.337836       1.204869      27.036727       0.695628       8.382822           0.000824
          186              C      28.179860       4.519740       9.427269      -0.086951      48.710614 0.48676090E+03  0.11696602E+05                                11.549762                            7.304072      -0.100719       1.949682                    0.999280      28.853913      82.128636       0.620178       0.411004      -1.074538      -0.022630       0.039196       0.000000       0.045259      -0.009550       0.006359       0.003671      -0.011027      -0.011667      -0.014274       0.001303       0.012972             18.750488      17.571011     -10.768130      -3.280568      30.004972      -1.894040       8.675481           0.000025
          187              C      20.905880      17.118643       9.427269       0.650446      23.204443 0.23597380E+03  0.48131397E+04                                 7.626930                            5.482727       0.070154       2.098224                    0.999595      21.392913      59.326937       0.628609       0.477706      -1.017324       0.040896      -0.070834      -0.000000       0.081792       0.061599      -0.063763      -0.036813       0.071128       0.038140      -0.077485      -0.039350       0.116835             10.597455       9.099061      -5.469475       1.637897      15.414672       0.945639       7.278630           0.001998
          188              C      20.145461      18.435728       9.427269      -0.046455      40.696606 0.44773549E+03  0.10508065E+05                                10.291665                            6.984920       0.009623       2.001748                    0.999303      27.499574      76.678786       0.638664       0.408632      -1.078995      -0.024020       0.041604       0.000000       0.048040       0.000558       0.005181       0.002991       0.000645       0.009758      -0.005210      -0.002271       0.007482             15.574820      13.103666     -10.370491       1.746506      25.078482       1.008344       8.542312           0.009975
          189              C      18.759941      20.835519       9.427269       0.108386      39.371941 0.42619819E+03  0.99437842E+04                                10.309162                            6.980833      -0.301445       1.918237                    0.998808      26.563313      75.416903       0.612254       0.428780      -1.059260      -0.008678       0.015031      -0.000000       0.017356      -0.009201      -0.025940      -0.014976      -0.010624      -0.063606      -0.042382       0.021157       0.021226             16.454829      13.944928     -11.337830       1.204866      27.036737       0.695632       8.382822           0.000824
          190              C      18.004140      22.144605       9.427269      -0.086952      48.710668 0.48676148E+03  0.11696619E+05                                11.549771                            7.304076      -0.100719       1.949682                    0.999280      28.853931      82.128702       0.620178       0.411004      -1.074538       0.022630      -0.039196       0.000000       0.045259      -0.009550       0.006359       0.003671      -0.011027      -0.011667      -0.014274       0.001303       0.012972             18.750504      17.571017     -10.768138      -3.280571      30.005009      -1.894041       8.675487           0.000025
          191              C      23.092000      15.856486       5.857351       0.650446      23.204441 0.23597385E+03  0.48131409E+04                                 7.626930                            5.482728       0.070155       2.098225                    0.999595      21.392909      59.326919       0.628609       0.477706      -1.017324      -0.000000      -0.047223       0.066783       0.081792      -0.000002      -0.000001       0.091603      -0.091412      -0.038134      -0.077485      -0.039350       0.116835             10.597452       8.615957      -0.000013      -0.000009       9.260111      -6.584829      13.916289           0.001997
          192              C      23.092000      16.734543       4.615591      -0.046454      40.696575 0.44773523E+03  0.10508058E+05                                10.291660                            6.984918       0.009623       2.001748                    0.999303      27.499573      76.678785       0.638664       0.408632      -1.078995       0.000000       0.027736      -0.039225       0.048040      -0.000002      -0.000001      -0.001386       0.011712      -0.009752      -0.005210      -0.002271       0.007482             15.574806       9.968315      -0.000013      -0.000009      14.148787     -11.962170      22.607317           0.009975
          193              C      23.092000      18.334404       2.353046       0.108386      39.371940 0.42619832E+03  0.99437879E+04                                10.309163                            6.980834      -0.301445       1.918237                    0.998808      26.563313      75.416906       0.612254       0.428780      -1.059260      -0.000000       0.010020      -0.014171       0.017356      -0.000001      -0.000000      -0.000032      -0.063562       0.063608      -0.042382       0.021157       0.021226             16.454828       9.366581      -0.000008      -0.000006      15.471055     -12.806818      24.526848           0.000824
          194              C      23.092000      19.207128       1.118828      -0.086952      48.710598 0.48676077E+03  0.11696598E+05                                11.549760                            7.304071      -0.100718       1.949682                    0.999280      28.853916      82.128646       0.620178       0.411004      -1.074538       0.000000      -0.026130       0.036954       0.045259      -0.000001      -0.000000      -0.012844       0.006495       0.011669      -0.014274       0.001303       0.012972             18.750477       5.996895      -0.000012      -0.000008      21.429051     -10.460141      28.825487           0.000025
          195              C      23.092000      10.807859      12.997188       0.650446      23.204435 0.23597379E+03  0.48131392E+04                                 7.626929                            5.482727       0.070155       2.098225                    0.999595      21.392905      59.326907       0.628609       0.477706      -1.017324      -0.000000       0.047223      -0.066783       0.081792      -0.000002      -0.000001       0.091603      -0.091412      -0.038134      -0.077484      -0.039350       0.116835             10.597451       8.615956      -0.000013      -0.000009       9.260110      -6.584829      13.916287           0.001997
          196              C      23.092000       9.929802      14.238948      -0.046454      40.696564 0.44773511E+03  0.10508054E+05                                10.291659                            6.984917       0.009623       2.001748                    0.999303      27.499568      76.678771       0.638664       0.408632      -1.078995      -0.000000      -0.027736       0.039224       0.048040      -0.000002      -0.000001      -0.001386       0.011712      -0.009752      -0.005210      -0.002271       0.007481             15.574804       9.968315      -0.000013      -0.000009      14.148785     -11.962168      22.607313           0.009975
          197              C      23.092000       8.329941      16.501493       0.108386      39.371945 0.42619839E+03  0.99437898E+04                                10.309163                            6.980835      -0.301445       1.918237                    0.998808      26.563315      75.416910       0.612254       0.428780      -1.059260       0.000000      -0.010020       0.014171       0.017356      -0.000001      -0.000000      -0.000032      -0.063562       0.063608      -0.042382       0.021157       0.021226             16.454828       9.366581      -0.000008      -0.000006      15.471056     -12.806818      24.526848           0.000824
          198              C      23.092000       7.457217      17.735711      -0.086952      48.710598 0.48676077E+03  0.11696598E+05                                11.549759                            7.304071      -0.100718       1.949682                    0.999280      28.853916      82.128644       0.620178       0.411004      -1.074538       0.000000       0.026130      -0.036954       0.045259      -0.000001      -0.000000      -0.012844       0.006495       0.011669      -0.014274       0.001303       0.012972             18.750477       5.996894      -0.000012      -0.000008      21.429050     -10.460141      28.825486           0.000025
          199              C      27.464239      13.332173       9.427269       0.650445      23.204422 0.23597405E+03  0.48131481E+04                                 7.626928                            5.482737       0.070154       2.098224                    0.999595      21.392940      59.327116       0.628607       0.477707      -1.017323      -0.081792      -0.000000      -0.000000       0.081792      -0.000002      -0.000002       0.073624      -0.142261       0.038140      -0.077487      -0.039347       0.116834             10.597348      18.572147      -0.000006      -0.000001       5.941271      -1.891305       7.278627           0.001998
          200              C      28.985078      13.332173       9.427269      -0.046454      40.696777 0.44773919E+03  0.10508183E+05                                10.291703                            6.984971       0.009623       2.001748                    0.999303      27.499655      76.679340       0.638658       0.408635      -1.078992       0.048040      -0.000000      -0.000000       0.048040      -0.000001      -0.000001      -0.005984      -0.001295       0.009758      -0.005210      -0.002274       0.007484             15.574594      31.065161       0.000012       0.000004       7.116284      -2.016741       8.542336           0.009975
          201              C      31.756118      13.332173       9.427269       0.108412      39.369186 0.42617572E+03  0.99431096E+04                                10.308632                            6.980656      -0.301465       1.918255                    0.998807      26.562110      75.412438       0.612262       0.428780      -1.059261       0.017431       0.000000       0.000000       0.017431      -0.000001      -0.000000       0.029991       0.021372      -0.063785      -0.042468       0.021151       0.021317             16.453306      33.578866       0.000043       0.000040       7.398646      -1.391247       8.382405           0.000824
          202              C      33.267721      13.332173       9.427269      -0.086168      48.689388 0.48651217E+03  0.11689356E+05                                11.547932                            7.303246      -0.101707       1.949505                    0.999279      28.845518      82.105444       0.620069       0.411121      -1.074441      -0.044827       0.000000       0.000000       0.044827      -0.000001      -0.000001      -0.007469       0.022147      -0.011583      -0.014424       0.001420       0.013004             18.746511      36.213116       0.000083       0.000065      11.352308       3.787542       8.674109           0.000025
          203              C      18.719761      13.332173       9.427269       0.650446      23.204431 0.23597416E+03  0.48131509E+04                                 7.626930                            5.482737       0.070152       2.098224                    0.999595      21.392949      59.327148       0.628607       0.477707      -1.017323       0.081792       0.000000       0.000000       0.081792      -0.000002      -0.000002       0.073624      -0.142261       0.038141      -0.077487      -0.039347       0.116834             10.597351      18.572153      -0.000003      -0.000005       5.941273      -1.891305       7.278628           0.001998
          204              C      17.198922      13.332173       9.427269      -0.046454      40.696802 0.44773946E+03  0.10508191E+05                                10.291706                            6.984973       0.009623       2.001748                    0.999303      27.499665      76.679370       0.638658       0.408635      -1.078992      -0.048041       0.000000       0.000000       0.048041      -0.000001      -0.000001      -0.005984      -0.001295       0.009758      -0.005210      -0.002274       0.007484             15.574600      31.065178       0.000008       0.000010       7.116286      -2.016741       8.542338           0.009975
          205              C      14.427882      13.332173       9.427269       0.108412      39.369183 0.42617566E+03  0.99431079E+04                                10.308632                            6.980656      -0.301465       1.918255                    0.998807      26.562109      75.412438       0.612262       0.428781      -1.059261      -0.017431      -0.000000      -0.000000       0.017431      -0.000001      -0.000000       0.029991       0.021372      -0.063785      -0.042468       0.021151       0.021317             16.453306      33.578869       0.000050       0.000025       7.398646      -1.391247       8.382405           0.000824
          206              C      12.916279      13.332173       9.427269      -0.086169      48.689445 0.48651278E+03  0.11689374E+05                                11.547941                            7.303251      -0.101707       1.949505                    0.999279      28.845537      82.105513       0.620068       0.411121      -1.074441       0.044827      -0.000000      -0.000000       0.044827      -0.000001      -0.000001      -0.007469       0.022147      -0.011584      -0.014424       0.001420       0.013004             18.746528      36.213153       0.000087       0.000055      11.352316       3.787545       8.674116           0.000025
          207              C      20.905880       9.545702       9.427269       0.650446      23.204425 0.23597406E+03  0.48131483E+04                                 7.626928                            5.482736       0.070153       2.098224                    0.999595      21.392943      59.327125       0.628607       0.477707      -1.017323       0.040896       0.070834       0.000000       0.081792      -0.061602       0.063760      -0.036813       0.071127       0.038141      -0.077487      -0.039347       0.116834             10.597349       9.098988       5.469330      -1.637921      15.414434       0.945647       7.278625           0.001998
          208              C      20.145461       8.228617       9.427269      -0.046454      40.696788 0.44773927E+03  0.10508185E+05                                10.291704                            6.984971       0.009623       2.001748                    0.999303      27.499665      76.679371       0.638658       0.408635      -1.078992      -0.024020      -0.041604       0.000000       0.048040      -0.000562      -0.005183       0.002991       0.000645       0.009758      -0.005210      -0.002274       0.007484             15.574594      13.103507      10.370169      -1.746546      25.077935       1.008379       8.542338           0.009975
          209              C      18.759941       5.828826       9.427269       0.108412      39.369174 0.42617541E+03  0.99431004E+04                                10.308629                            6.980653      -0.301465       1.918255                    0.998807      26.562108      75.412430       0.612263       0.428780      -1.059261      -0.008716      -0.015096      -0.000000       0.017431       0.009254       0.025972      -0.014996      -0.010687      -0.063785      -0.042468       0.021151       0.021317             16.453300      13.943741      11.336390      -1.204840      27.033755       0.695649       8.382403           0.000824
          210              C      18.004140       4.519740       9.427269      -0.086168      48.689375 0.48651201E+03  0.11689351E+05                                11.547930                            7.303244      -0.101707       1.949506                    0.999279      28.845510      82.105410       0.620069       0.411121      -1.074441       0.022414       0.038822      -0.000000       0.044827       0.009589      -0.006469       0.003734      -0.011075      -0.011583      -0.014424       0.001420       0.013004             18.746509      17.567580      10.765095       3.280131      29.997841      -1.893719       8.674105           0.000025
          211              C      25.278120      17.118643       9.427269       0.650445      23.204420 0.23597401E+03  0.48131470E+04                                 7.626928                            5.482736       0.070154       2.098224                    0.999595      21.392939      59.327111       0.628607       0.477707      -1.017323      -0.040896      -0.070834      -0.000000       0.081792      -0.061602       0.063760      -0.036813       0.071127       0.038140      -0.077487      -0.039347       0.116834             10.597348       9.098985       5.469328      -1.637920      15.414434       0.945648       7.278625           0.001998
          212              C      26.038539      18.435728       9.427269      -0.046454      40.696768 0.44773903E+03  0.10508178E+05                                10.291702                            6.984970       0.009623       2.001748                    0.999303      27.499656      76.679346       0.638658       0.408635      -1.078992       0.024020       0.041604      -0.000000       0.048040      -0.000561      -0.005183       0.002991       0.000645       0.009758      -0.005210      -0.002274       0.007484             15.574590      13.103507      10.370168      -1.746547      25.077925       1.008376       8.542337           0.009975
          213              C      27.424059      20.835519       9.427269       0.108412      39.369177 0.42617543E+03  0.99431011E+04                                10.308630                            6.980653      -0.301465       1.918255                    0.998807      26.562110      75.412439       0.612262       0.428780      -1.059261       0.008716       0.015096       0.000000       0.017431       0.009254       0.025972      -0.014996      -0.010687      -0.063786      -0.042468       0.021151       0.021317             16.453300      13.943733      11.336384      -1.204838      27.033765       0.695653       8.382404           0.000824
          214              C      28.179860      22.144605       9.427269      -0.086169      48.689429 0.48651259E+03  0.11689368E+05                                11.547938                            7.303249      -0.101707       1.949506                    0.999279      28.845528      82.105474       0.620069       0.411121      -1.074441      -0.022414      -0.038822       0.000000       0.044828       0.009589      -0.006469       0.003734      -0.011075      -0.011583      -0.014424       0.001420       0.013004             18.746524      17.567586      10.765102       3.280133      29.997876      -1.893719       8.674110           0.000025
          215              C      25.278120      12.070016       5.857351       0.650446      23.204430 0.23597368E+03  0.48131366E+04                                 7.626927                            5.482725       0.070155       2.098225                    0.999595      21.392908      59.326916       0.628609       0.477706      -1.017324      -0.040896       0.023611       0.066783       0.081792      -0.039583       0.079330      -0.045802       0.045703      -0.038134      -0.077484      -0.039350       0.116835             10.597449       9.099056      -0.278933      -5.702630       8.777005       3.292408      13.916285           0.001997
          216              C      26.038539      11.630987       4.615591      -0.046454      40.696580 0.44773528E+03  0.10508059E+05                                10.291661                            6.984918       0.009623       2.001748                    0.999303      27.499573      76.678786       0.638664       0.408632      -1.078995       0.024020      -0.013868      -0.039224       0.048040       0.005071      -0.001201       0.000692      -0.005859      -0.009752      -0.005210      -0.002271       0.007481             15.574807      13.103652      -1.810203     -10.359543      11.013449       5.981081      22.607320           0.009975
          217              C      27.424059      10.831057       2.353046       0.108386      39.371960 0.42619867E+03  0.99437977E+04                                10.309166                            6.980837      -0.301445       1.918237                    0.998808      26.563314      75.416909       0.612254       0.428780      -1.059260       0.008678      -0.005010      -0.014171       0.017356      -0.027523      -0.000028       0.000016       0.031780       0.063608      -0.042382       0.021157       0.021226             16.454835      13.944932      -2.643320     -11.091037      10.892710       6.403406      24.526864           0.000824
          218              C      28.179860      10.394695       1.118828      -0.086952      48.710620 0.48676101E+03  0.11696605E+05                                11.549764                            7.304073      -0.100719       1.949682                    0.999280      28.853924      82.128679       0.620178       0.411004      -1.074538      -0.022630       0.013065       0.036954       0.045259       0.002812      -0.011123       0.006422      -0.003248       0.011669      -0.014274       0.001302       0.012972             18.750487      17.571003      -6.682325      -9.058761       9.854946       5.230066      28.825511           0.000025
          219              C      20.905880      14.594329      12.997188       0.650446      23.204434 0.23597372E+03  0.48131377E+04                                 7.626929                            5.482726       0.070154       2.098224                    0.999595      21.392911      59.326932       0.628609       0.477706      -1.017324       0.040896      -0.023611      -0.066783       0.081792      -0.039584       0.079330      -0.045802       0.045703      -0.038134      -0.077484      -0.039351       0.116835             10.597451       9.099058      -0.278934      -5.702632       8.777006       3.292409      13.916290           0.001998
          220              C      20.145461      15.033358      14.238948      -0.046454      40.696580 0.44773526E+03  0.10508059E+05                                10.291661                            6.984918       0.009623       2.001748                    0.999303      27.499573      76.678783       0.638664       0.408632      -1.078995      -0.024020       0.013868       0.039225       0.048040       0.005071      -0.001201       0.000692      -0.005859      -0.009752      -0.005210      -0.002271       0.007482             15.574807      13.103651      -1.810203     -10.359544      11.013449       5.981080      22.607320           0.009975
          221              C      18.759941      15.833288      16.501493       0.108386      39.371960 0.42619867E+03  0.99437979E+04                                10.309166                            6.980837      -0.301445       1.918237                    0.998808      26.563314      75.416908       0.612254       0.428780      -1.059260      -0.008678       0.005010       0.014171       0.017356      -0.027523      -0.000028       0.000016       0.031780       0.063608      -0.042382       0.021157       0.021226             16.454835      13.944932      -2.643320     -11.091037      10.892710       6.403406      24.526863           0.000824
          222              C      18.004140      16.269650      17.735711      -0.086952      48.710618 0.48676098E+03  0.11696604E+05                                11.549764                            7.304073      -0.100719       1.949682                    0.999280      28.853923      82.128676       0.620178       0.411004      -1.074538       0.022630      -0.013065      -0.036954       0.045259       0.002812      -0.011123       0.006422      -0.003248       0.011669      -0.014274       0.001302       0.012972             18.750486      17.571003      -6.682325      -9.058761       9.854946       5.230066      28.825510           0.000025
          223              C      16.112905       9.302790       0.133490       0.070175      38.619479 0.42377089E+03  0.98383033E+04                                 9.962094                            6.870795       0.001992       2.002550                    0.999680      26.813514      75.069606       0.631543       0.417748      -1.069950      -0.085802      -0.049538      -0.005820       0.099246       0.034631      -0.013388      -0.007729       0.039988      -0.046561      -0.032228      -0.019095       0.051323             14.041167      13.753080       5.138398       4.615889       7.819765       2.664982      20.550657           0.000051
          224              C      14.795044       8.541923       0.273391      -0.518758      27.600146 0.43198246E+03  0.10155965E+05                                 7.859956                            6.836610       0.076342       1.976317                    0.998586      32.458633      93.804071       0.642102       0.405739      -1.069419       0.072049       0.041597      -0.007858       0.083565       0.026772       0.005521       0.003188       0.030914      -0.086412      -0.029348      -0.016512       0.045860              8.557613       9.970215       2.551882       0.658505       7.023551       0.380187       8.679073           0.000020
          225              C      16.807974       9.704088       1.268533       0.070178      38.619323 0.42376932E+03  0.98382517E+04                                 9.962043                            6.870763       0.001997       2.002552                    0.999680      26.813458      75.069235       0.631547       0.417745      -1.069952      -0.023849      -0.013769       0.095349       0.099246       0.014485      -0.027632      -0.015954       0.016726       0.093012      -0.032228      -0.019096       0.051325             14.041089      13.794488       5.162319       4.632793       7.833554       2.674743      20.495227           0.000051
          226              C      16.254459       9.384516       2.656605      -0.518758      27.599865 0.43197702E+03  0.10155813E+05                                 7.859934                            6.836595       0.076349       1.976319                    0.998586      32.458425      93.803565       0.642099       0.405742      -1.069416       0.030432       0.017570      -0.075817       0.083565      -0.003496      -0.015879      -0.009168      -0.004036       0.123282      -0.029355      -0.016511       0.045866              8.557570       7.768797       1.280900      -0.240207       6.289743      -0.138684      11.614170           0.000020
          227              C       6.284026       4.430681       8.726258       0.070956      38.607920 0.42358466E+03  0.98335322E+04                                 9.963273                            6.871418      -0.000053       2.001875                    0.999699      26.804915      75.059606       0.631180       0.418007      -1.069715       0.023694       0.085587      -0.044769       0.099452       0.021008      -0.023108      -0.029752      -0.022158      -0.024028      -0.032680      -0.018738       0.051417             14.043322      13.796420      -6.089756      -3.323251      20.773317      -1.899256       7.560231           0.000051
          228              C       6.837541       5.632843       7.962272      -0.519110      27.604188 0.43206403E+03  0.10158303E+05                                 7.860327                            6.836869       0.076751       1.976383                    0.998586      32.462895      93.816535       0.642148       0.405693      -1.069456      -0.030291      -0.065255       0.041621       0.083115       0.016085      -0.002009      -0.025776      -0.051046      -0.018335      -0.029234      -0.016457       0.045691              8.558059       7.769086      -0.200377      -1.287806      10.936183      -1.781457       6.968907           0.000020
          229              C       6.979095       3.226786       8.726258       0.070959      38.607889 0.42358428E+03  0.98335214E+04                                 9.963268                            6.871415      -0.000054       2.001875                    0.999699      26.804897      75.059548       0.631180       0.418007      -1.069715       0.085967      -0.022274      -0.044769       0.099452       0.000910      -0.037320      -0.005136       0.047466      -0.024028      -0.032680      -0.018738       0.051417             14.043317      13.755198      -6.065962      -3.306423      20.814528      -1.928395       7.560226           0.000051
          230              C       8.296956       3.105063       7.962272      -0.519111      27.604178 0.43206400E+03  0.10158302E+05                                 7.860325                            6.836869       0.076751       1.976383                    0.998586      32.462900      93.816550       0.642148       0.405693      -1.069456      -0.071658       0.006395       0.041621       0.083114      -0.014061      -0.023327       0.011148       0.053384      -0.018335      -0.029234      -0.016458       0.045692              8.558056       9.970875      -1.471580      -2.186685       8.734389      -0.224544       6.968904           0.000020
          231              C      11.546000       0.590082       1.268533       0.070957      38.607908 0.42358461E+03  0.98335311E+04                                 9.963274                            6.871420      -0.000056       2.001874                    0.999699      26.804904      75.059586       0.631179       0.418007      -1.069715       0.000000       0.027360       0.095615       0.099452      -0.000000      -0.000000       0.031766      -0.034140       0.093652      -0.032679      -0.018738       0.051417             14.043323       4.853666      -0.000011      -0.000009      16.777352      -5.350563      20.498950           0.000051
          232              C      11.546000       1.229226       2.656605      -0.519111      27.604171 0.43206384E+03  0.10158298E+05                                 7.860324                            6.836868       0.076751       1.976384                    0.998586      32.462894      93.816533       0.642148       0.405693      -1.069456       0.000000      -0.034977      -0.075397       0.083115      -0.000002      -0.000003       0.018286       0.008011       0.122776      -0.029234      -0.016457       0.045692              8.558055       5.550439      -0.000011      -0.000013       8.508642       0.277540      11.615083           0.000020
          233              C      11.546000       1.392679       0.133490       0.070960      38.607842 0.42358376E+03  0.98335065E+04                                 9.963262                            6.871412      -0.000054       2.001875                    0.999699      26.804882      75.059502       0.631180       0.418007      -1.069715       0.000000       0.099266      -0.006077       0.099452      -0.000000      -0.000000       0.015355      -0.080556      -0.045595      -0.032679      -0.018738       0.051417             14.043301       4.853660      -0.000012      -0.000007      16.722384      -5.331118      20.553859           0.000051
          234              C      11.546000       2.914413       0.273391      -0.519111      27.604185 0.43206398E+03  0.10158302E+05                                 7.860326                            6.836869       0.076751       1.976383                    0.998586      32.462900      93.816552       0.642148       0.405693      -1.069456       0.000000      -0.082743      -0.007844       0.083114      -0.000003      -0.000001      -0.006328      -0.061610      -0.086087      -0.029234      -0.016457       0.045691              8.558058       5.550440      -0.000016      -0.000006      11.444376      -0.760391       8.679357           0.000020
          235              C      10.850931      12.340792       8.726258       0.070174      38.619516 0.42377130E+03  0.98383148E+04                                 9.962098                            6.870796       0.001993       2.002550                    0.999680      26.813529      75.069647       0.631543       0.417748      -1.069950      -0.061953      -0.063307      -0.044765       0.099246       0.020145       0.014245       0.034631      -0.025751      -0.023224      -0.032229      -0.019095       0.051324             14.041174      24.298834      -0.023884      -0.016887      10.265423       3.827080       7.559265           0.000051
          236              C      10.086586      11.260353       7.962272      -0.518758      27.600182 0.43198298E+03  0.10155980E+05                                 7.859962                            6.836613       0.076342       1.976317                    0.998586      32.458632      93.804065       0.642102       0.405739      -1.069419       0.041617       0.059168       0.041838       0.083565       0.030264       0.021400       0.014666      -0.002315      -0.018424      -0.029348      -0.016512       0.045860              8.557622      10.317466       1.271000       0.898733       8.386859       2.005804       6.968541           0.000020
          237              C      12.241069      12.340792       8.726258       0.070178      38.619332 0.42376931E+03  0.98382515E+04                                 9.962042                            6.870762       0.001997       2.002552                    0.999680      26.813472      75.069276       0.631548       0.417745      -1.069952       0.061953      -0.063307      -0.044765       0.099246      -0.020146      -0.014245       0.034631      -0.025751      -0.023224      -0.032229      -0.019096       0.051325             14.041088      24.298671       0.024016       0.016981      10.265367       3.827058       7.559224           0.000051
          238              C      13.005414      11.260353       7.962272      -0.518758      27.599879 0.43197717E+03  0.10155817E+05                                 7.859937                            6.836596       0.076349       1.976319                    0.998586      32.458424      93.803560       0.642099       0.405742      -1.069416      -0.041616       0.059168       0.041838       0.083565      -0.030269      -0.021404       0.014664      -0.002313      -0.018425      -0.029355      -0.016511       0.045866              8.557574      10.317387      -1.270934      -0.898686       8.386817       2.005780       6.968516           0.000020
          239              C      16.807974       4.430681       8.726258       0.070175      38.619345 0.42376945E+03  0.98382553E+04                                 9.962046                            6.870764       0.001997       2.002552                    0.999680      26.813472      75.069279       0.631547       0.417745      -1.069952      -0.023849       0.085306      -0.044765       0.099246      -0.021223       0.022868      -0.029652      -0.022019      -0.023223      -0.032228      -0.019096       0.051324             14.041096      13.794498       6.088617       3.322819      20.769565      -1.898823       7.559226           0.000051
          240              C      16.254459       5.632843       7.962272      -0.518758      27.599862 0.43197687E+03  0.10155808E+05                                 7.859934                            6.836594       0.076349       1.976319                    0.998586      32.458418      93.803542       0.642099       0.405742      -1.069416       0.030433      -0.065625       0.041838       0.083565      -0.016136       0.001998      -0.025868      -0.051272      -0.018425      -0.029355      -0.016511       0.045866              8.557570       7.768798       0.200497       1.287713      10.935397      -1.781173       6.968514           0.000020
          241              C      16.112905       3.226786       8.726258       0.070178      38.619450 0.42377047E+03  0.98382908E+04                                 9.962089                            6.870791       0.001991       2.002551                    0.999680      26.813491      75.069519       0.631543       0.417748      -1.069950      -0.085802      -0.021999      -0.044765       0.099246      -0.001078       0.037113      -0.004979       0.047767      -0.023223      -0.032228      -0.019095       0.051323             14.041163      13.753073       6.064705       3.305894      20.811162      -1.928165       7.559255           0.000051
          242              C      14.795044       3.105063       7.962272      -0.518759      27.600164 0.43198284E+03  0.10155976E+05                                 7.859959                            6.836613       0.076343       1.976317                    0.998586      32.458636      93.804079       0.642102       0.405739      -1.069419       0.072049       0.006457       0.041838       0.083565       0.014129       0.023401       0.011200       0.053576      -0.018424      -0.029349      -0.016511       0.045860              8.557617       9.970220       1.471475       2.186437       8.734094      -0.224577       6.968537           0.000020
          243              C       6.284026       9.704088       1.268533       0.070956      38.607945 0.42358512E+03  0.98335458E+04                                 9.963279                            6.871423      -0.000054       2.001875                    0.999699      26.804922      75.059641       0.631179       0.418007      -1.069715       0.023694      -0.013680       0.095615       0.099452      -0.014784       0.027510      -0.015883       0.017070       0.093653      -0.032679      -0.018738       0.051417             14.043330      13.796422      -5.163112      -4.633729       7.834599       2.675273      20.498968           0.000051
          244              C       6.837541       9.384516       2.656605      -0.519110      27.604177 0.43206388E+03  0.10158299E+05                                 7.860325                            6.836868       0.076751       1.976383                    0.998586      32.462892      93.816523       0.642148       0.405693      -1.069456      -0.030291       0.017489      -0.075397       0.083115       0.003467       0.015835      -0.009145      -0.004009       0.122777      -0.029234      -0.016458       0.045692              8.558056       7.769083      -1.280947       0.240351       6.290000      -0.138782      11.615086           0.000020
          245              C       6.979095       9.302790       0.133490       0.070959      38.607877 0.42358419E+03  0.98335190E+04                                 9.963266                            6.871414      -0.000053       2.001875                    0.999699      26.804902      75.059569       0.631180       0.418007      -1.069715       0.085967      -0.049633      -0.006077       0.099452      -0.034883       0.013298      -0.007678       0.040278      -0.045594      -0.032680      -0.018738       0.051417             14.043310      13.755194      -5.139312      -4.616893       7.820852       2.665554      20.553884           0.000051
          246              C       8.296956       8.541923       0.273391      -0.519110      27.604162 0.43206367E+03  0.10158293E+05                                 7.860322                            6.836867       0.076751       1.976383                    0.998586      32.462897      93.816541       0.642148       0.405693      -1.069456      -0.071658       0.041372      -0.007844       0.083114      -0.026680      -0.005481       0.003163       0.030800      -0.086087      -0.029234      -0.016458       0.045692              8.558052       9.970870      -2.552151      -0.658522       7.023932       0.380190       8.679355           0.000020
          247              C      30.071095      17.361555      18.721049       0.070175      38.619479 0.42377089E+03  0.98383032E+04                                 9.962094                            6.870795       0.001992       2.002550                    0.999680      26.813514      75.069606       0.631543       0.417748      -1.069950       0.085802       0.049538       0.005820       0.099246       0.034631      -0.013388      -0.007729       0.039988      -0.046561      -0.032228      -0.019095       0.051323             14.041167      13.753080       5.138398       4.615889       7.819765       2.664982      20.550657           0.000051
          248              C      31.388956      18.122422      18.581148      -0.518759      27.600147 0.43198248E+03  0.10155966E+05                                 7.859956                            6.836610       0.076342       1.976317                    0.998586      32.458634      93.804074       0.642102       0.405739      -1.069419      -0.072049      -0.041597       0.007858       0.083565       0.026772       0.005521       0.003188       0.030914      -0.086412      -0.029348      -0.016512       0.045860              8.557613       9.970215       2.551882       0.658505       7.023551       0.380187       8.679073           0.000020
          249              C      29.376026      16.960257      17.586006       0.070178      38.619324 0.42376932E+03  0.98382518E+04                                 9.962043                            6.870764       0.001997       2.002552                    0.999680      26.813458      75.069237       0.631547       0.417745      -1.069952       0.023849       0.013769      -0.095349       0.099246       0.014485      -0.027632      -0.015954       0.016726       0.093012      -0.032228      -0.019096       0.051325             14.041090      13.794489       5.162320       4.632794       7.833554       2.674743      20.495227           0.000051
          250              C      29.929541      17.279829      16.197934      -0.518758      27.599866 0.43197704E+03  0.10155813E+05                                 7.859935                            6.836595       0.076349       1.976319                    0.998586      32.458425      93.803565       0.642099       0.405742      -1.069416      -0.030432      -0.017570       0.075817       0.083565      -0.003496      -0.015879      -0.009168      -0.004036       0.123282      -0.029356      -0.016511       0.045866              8.557570       7.768798       1.280900      -0.240207       6.289743      -0.138684      11.614171           0.000020
          251              C      39.204905      23.437559      10.128281       0.070956      38.607935 0.42358500E+03  0.98335422E+04                                 9.963276                            6.871421      -0.000054       2.001875                    0.999699      26.804917      75.059618       0.631179       0.418007      -1.069715      -0.085967       0.022274       0.044769       0.099452       0.000910      -0.037320      -0.005136       0.047466      -0.024028      -0.032679      -0.018738       0.051417             14.043326      13.755209      -6.065966      -3.306427      20.814537      -1.928396       7.560234           0.000051
          252              C      37.887044      23.559282      10.892267      -0.519110      27.604170 0.43206385E+03  0.10158298E+05                                 7.860324                            6.836868       0.076751       1.976383                    0.998586      32.462895      93.816533       0.642148       0.405693      -1.069456       0.071658      -0.006395      -0.041621       0.083115      -0.014061      -0.023327       0.011148       0.053384      -0.018335      -0.029234      -0.016457       0.045692              8.558054       9.970871      -1.471581      -2.186684       8.734387      -0.224543       6.968903           0.000020
          253              C      39.899974      22.233664      10.128281       0.070959      38.607870 0.42358422E+03  0.98335192E+04                                 9.963264                            6.871414      -0.000053       2.001875                    0.999699      26.804895      75.059536       0.631180       0.418007      -1.069715      -0.023694      -0.085587       0.044769       0.099452       0.021008      -0.023108      -0.029752      -0.022158      -0.024028      -0.032680      -0.018737       0.051417             14.043307      13.796403      -6.089745      -3.323249      20.773291      -1.899255       7.560226           0.000051
          254              C      39.346459      21.031502      10.892267      -0.519111      27.604194 0.43206417E+03  0.10158307E+05                                 7.860328                            6.836870       0.076751       1.976383                    0.998586      32.462900      93.816552       0.642148       0.405693      -1.069456       0.030291       0.065255      -0.041621       0.083114       0.016085      -0.002009      -0.025776      -0.051046      -0.018335      -0.029234      -0.016457       0.045691              8.558060       7.769087      -0.200377      -1.287806      10.936185      -1.781458       6.968909           0.000020
          255              C      39.899974      16.960257      17.586006       0.070956      38.607946 0.42358512E+03  0.98335459E+04                                 9.963279                            6.871423      -0.000054       2.001875                    0.999699      26.804922      75.059642       0.631179       0.418007      -1.069715      -0.023694       0.013680      -0.095615       0.099452      -0.014784       0.027510      -0.015883       0.017070       0.093654      -0.032680      -0.018738       0.051417             14.043330      13.796423      -5.163112      -4.633729       7.834599       2.675273      20.498969           0.000051
          256              C      39.346459      17.279829      16.197934      -0.519110      27.604178 0.43206390E+03  0.10158299E+05                                 7.860325                            6.836868       0.076751       1.976383                    0.998586      32.462893      93.816530       0.642148       0.405693      -1.069456       0.030291      -0.017489       0.075397       0.083115       0.003467       0.015835      -0.009145      -0.004009       0.122777      -0.029234      -0.016458       0.045692              8.558057       7.769084      -1.280947       0.240351       6.290000      -0.138782      11.615087           0.000020
          257              C      39.204905      17.361555      18.721049       0.070959      38.607877 0.42358419E+03  0.98335191E+04                                 9.963267                            6.871415      -0.000053       2.001875                    0.999699      26.804902      75.059571       0.631180       0.418007      -1.069715      -0.085967       0.049633       0.006077       0.099452      -0.034883       0.013298      -0.007678       0.040278      -0.045594      -0.032680      -0.018738       0.051417             14.043311      13.755194      -5.139312      -4.616894       7.820852       2.665554      20.553885           0.000051
          258              C      37.887044      18.122422      18.581148      -0.519111      27.604163 0.43206370E+03  0.10158294E+05                                 7.860323                            6.836867       0.076751       1.976383                    0.998586      32.462898      93.816545       0.642148       0.405693      -1.069456       0.071658      -0.041372       0.007844       0.083114      -0.026680      -0.005481       0.003163       0.030800      -0.086086      -0.029234      -0.016458       0.045692              8.558053       9.970871      -2.552151      -0.658522       7.023932       0.380190       8.679356           0.000020
          259              C      30.071095      23.437559      10.128281       0.070175      38.619496 0.42377120E+03  0.98383118E+04                                 9.962097                            6.870797       0.001991       2.002550                    0.999680      26.813511      75.069591       0.631543       0.417748      -1.069950       0.085802       0.021999       0.044765       0.099246      -0.001078       0.037113      -0.004979       0.047767      -0.023223      -0.032228      -0.019095       0.051323             14.041173      13.753084       6.064708       3.305899      20.811173      -1.928167       7.559264           0.000051
          260              C      31.388956      23.559282      10.892267      -0.518758      27.600156 0.43198267E+03  0.10155971E+05                                 7.859957                            6.836611       0.076342       1.976317                    0.998586      32.458631      93.804065       0.642102       0.405739      -1.069419      -0.072049      -0.006457      -0.041838       0.083565       0.014129       0.023401       0.011200       0.053576      -0.018424      -0.029349      -0.016512       0.045860              8.557615       9.970217       1.471475       2.186436       8.734093      -0.224577       6.968536           0.000020
          261              C      29.376026      22.233664      10.128281       0.070178      38.619294 0.42376898E+03  0.98382416E+04                                 9.962037                            6.870760       0.001997       2.002552                    0.999680      26.813451      75.069206       0.631548       0.417745      -1.069952       0.023849      -0.085306       0.044765       0.099246      -0.021223       0.022868      -0.029652      -0.022019      -0.023224      -0.032228      -0.019096       0.051324             14.041080      13.794481       6.088606       3.322817      20.769537      -1.898822       7.559222           0.000051
          262              C      29.929541      21.031502      10.892267      -0.518758      27.599870 0.43197706E+03  0.10155814E+05                                 7.859935                            6.836596       0.076350       1.976319                    0.998586      32.458424      93.803565       0.642099       0.405742      -1.069416      -0.030432       0.065625      -0.041838       0.083565      -0.016136       0.001998      -0.025868      -0.051272      -0.018425      -0.029355      -0.016511       0.045866              8.557571       7.768799       0.200497       1.287713      10.935399      -1.781173       6.968516           0.000020
          263              C      33.942931      14.323553      10.128281       0.070174      38.619381 0.42376984E+03  0.98382668E+04                                 9.962050                            6.870766       0.001997       2.002552                    0.999680      26.813492      75.069347       0.631547       0.417745      -1.069952      -0.061953       0.063307       0.044765       0.099246      -0.020146      -0.014246       0.034631      -0.025751      -0.023224      -0.032229      -0.019096       0.051325             14.041102      24.298700       0.024015       0.016982      10.265373       3.827062       7.559233           0.000051
          264              C      33.178586      15.403992      10.892267      -0.518758      27.599870 0.43197698E+03  0.10155811E+05                                 7.859935                            6.836595       0.076349       1.976319                    0.998586      32.458417      93.803538       0.642099       0.405742      -1.069416       0.041616      -0.059168      -0.041838       0.083565      -0.030269      -0.021404       0.014664      -0.002313      -0.018425      -0.029355      -0.016511       0.045866              8.557572      10.317385      -1.270933      -0.898686       8.386815       2.005780       6.968516           0.000020
          265              C      35.333069      14.323553      10.128281       0.070178      38.619469 0.42377066E+03  0.98382963E+04                                 9.962090                            6.870791       0.001993       2.002551                    0.999680      26.813509      75.069577       0.631543       0.417747      -1.069950       0.061953       0.063307       0.044765       0.099246       0.020145       0.014245       0.034631      -0.025751      -0.023224      -0.032229      -0.019095       0.051324             14.041162      24.298814      -0.023884      -0.016889      10.265411       3.827077       7.559262           0.000051
          266              C      36.097414      15.403992      10.892267      -0.518759      27.600190 0.43198314E+03  0.10155985E+05                                 7.859963                            6.836615       0.076342       1.976317                    0.998586      32.458637      93.804082       0.642102       0.405739      -1.069419      -0.041617      -0.059168      -0.041838       0.083565       0.030264       0.021400       0.014666      -0.002315      -0.018425      -0.029348      -0.016512       0.045860              8.557624      10.317469       1.271000       0.898734       8.386860       2.005805       6.968543           0.000020
          267              C      34.638000      26.074263      17.586006       0.070957      38.607908 0.42358461E+03  0.98335311E+04                                 9.963274                            6.871419      -0.000056       2.001874                    0.999699      26.804904      75.059585       0.631179       0.418007      -1.069715      -0.000000      -0.027360      -0.095615       0.099452      -0.000000      -0.000000       0.031766      -0.034140       0.093652      -0.032679      -0.018738       0.051417             14.043323       4.853666      -0.000011      -0.000009      16.777351      -5.350563      20.498950           0.000051
          268              C      34.638000      25.435119      16.197934      -0.519110      27.604170 0.43206381E+03  0.10158297E+05                                 7.860323                            6.836867       0.076751       1.976384                    0.998586      32.462893      93.816527       0.642148       0.405693      -1.069456      -0.000000       0.034977       0.075397       0.083115      -0.000002      -0.000003       0.018286       0.008011       0.122776      -0.029234      -0.016457       0.045692              8.558054       5.550439      -0.000011      -0.000013       8.508641       0.277540      11.615082           0.000020
          269              C      34.638000      25.271666      18.721049       0.070960      38.607843 0.42358376E+03  0.98335066E+04                                 9.963262                            6.871412      -0.000054       2.001875                    0.999699      26.804882      75.059503       0.631180       0.418007      -1.069715      -0.000000      -0.099266       0.006077       0.099452      -0.000000      -0.000000       0.015355      -0.080556      -0.045595      -0.032679      -0.018738       0.051417             14.043302       4.853661      -0.000012      -0.000007      16.722385      -5.331118      20.553860           0.000051
          270              C      34.638000      23.749932      18.581148      -0.519111      27.604185 0.43206398E+03  0.10158302E+05                                 7.860326                            6.836869       0.076751       1.976383                    0.998586      32.462900      93.816554       0.642148       0.405693      -1.069456      -0.000000       0.082743       0.007844       0.083114      -0.000003      -0.000001      -0.006328      -0.061610      -0.086087      -0.029234      -0.016457       0.045691              8.558058       5.550440      -0.000016      -0.000006      11.444376      -0.760391       8.679357           0.000020
          271              O      24.804041      14.320620      10.126207      -0.994221      62.284089 0.13813671E+04  0.41946401E+05                                12.559558                           11.482337      -0.384176       1.812923                    0.998680      37.378209     109.601387       0.563557       0.357917      -1.142469       0.121553       0.070179       0.049624       0.148871       0.091974       0.065035       0.037548       0.106203      -0.159305      -0.079652      -0.079652       0.159304             16.217136      14.911015      -1.508181      -1.066444      16.652510      -0.615712      17.087882           0.359778
          272              O      23.092000      13.332173       7.330456      -0.994216      62.284453 0.13813774E+04  0.41946779E+05                                12.559560                           11.482340      -0.384177       1.812923                    0.998680      37.378116     109.601100       0.563560       0.357915      -1.142471      -0.000001      -0.000000      -0.148872       0.148872      -0.000006      -0.000002      -0.000001      -0.000006       0.477966      -0.079664      -0.079658       0.159322             16.217145      17.523162      -0.000082      -0.000060      17.523260      -0.000033      13.605013           0.359790
          273              O      23.092000      11.355278      10.126207      -0.994218      62.284492 0.13813783E+04  0.41946819E+05                                12.559570                           11.482347      -0.384178       1.812922                    0.998680      37.378125     109.601172       0.563559       0.357915      -1.142471      -0.000001      -0.140358       0.049624       0.148873      -0.000005      -0.000004      -0.075106      -0.212433      -0.159310      -0.079668      -0.079655       0.159323             16.217159      17.523181      -0.000084      -0.000058      14.040365       1.231362      17.087932           0.359788
          274              O      21.379959      14.320620      10.126207      -0.994222      62.284797 0.13813867E+04  0.41947122E+05                                12.559583                           11.482358      -0.384173       1.812923                    0.998680      37.378271     109.601533       0.563561       0.357914      -1.142472      -0.121552       0.070177       0.049623       0.148870      -0.091982      -0.065042       0.037547       0.106201      -0.159299      -0.079663      -0.079650       0.159312             16.217178      14.911014       1.508063       1.066360      16.652567      -0.615731      17.087951           0.359775
          275              O      21.379959      12.343725       8.728332      -0.994221      62.284181 0.13813695E+04  0.41946481E+05                                12.559550                           11.482331      -0.384170       1.812924                    0.998680      37.378271     109.601481       0.563558       0.357916      -1.142470      -0.121552      -0.070177      -0.049623       0.148870       0.091970       0.065034       0.037547       0.106201      -0.159297      -0.079649      -0.079649       0.159298             16.217125      14.911004      -1.508182      -1.066442      16.652502      -0.615710      17.087870           0.359778
          276              O      23.092000      13.332172      11.524083      -0.994219      62.284557 0.13813803E+04  0.41946893E+05                                12.559577                           11.482354      -0.384178       1.812922                    0.998680      37.378148     109.601250       0.563559       0.357915      -1.142471      -0.000000       0.000001       0.148872       0.148872      -0.000005      -0.000005      -0.000002      -0.000006       0.477967      -0.079664      -0.079658       0.159322             16.217169      17.523188      -0.000083      -0.000060      17.523285      -0.000033      13.605033           0.359785
          277              O      24.804041      12.343725       8.728332      -0.994218      62.284538 0.13813796E+04  0.41946865E+05                                12.559570                           11.482347      -0.384177       1.812923                    0.998680      37.378147     109.601210       0.563560       0.357915      -1.142471       0.121553      -0.070178      -0.049623       0.148871      -0.091987      -0.065044       0.037549       0.106206      -0.159309      -0.079666      -0.079654       0.159320             16.217159      14.910996       1.508061       1.066357      16.652550      -0.615729      17.087932           0.359783
          278              O      23.092000      15.309067       8.728332      -0.994217      62.284496 0.13813783E+04  0.41946818E+05                                12.559566                           11.482344      -0.384178       1.812923                    0.998680      37.378132     109.601168       0.563560       0.357915      -1.142471       0.000000       0.140358      -0.049623       0.148872      -0.000006      -0.000003      -0.075105      -0.212432      -0.159311      -0.079667      -0.079655       0.159322             16.217154      17.523178      -0.000084      -0.000059      14.040359       1.231359      17.087926           0.359787
          279              O      24.446346      15.434789      12.572772      -0.582197      37.381952 0.54613293E+03  0.13151952E+05                                 8.921342                            7.220619       0.255113       2.136970                    0.997853      27.364189      71.486776       0.710448       0.357999      -1.142248       0.042304      -0.017587       0.039377       0.060411       0.000108      -0.036241      -0.039007       0.025702      -0.058912      -0.061318       0.008993       0.052325             11.469831      12.856245      -1.704502       6.368304       7.929052      -1.199029      13.624197           0.026120
          280              O      21.737654      11.229556       6.281767      -0.582196      37.381949 0.54613288E+03  0.13151950E+05                                 8.921340                            7.220618       0.255113       2.136970                    0.997853      27.364190      71.486775       0.710448       0.357999      -1.142249      -0.042304       0.017587      -0.039377       0.060411       0.000108      -0.036241      -0.039007       0.025702      -0.058913      -0.061318       0.008993       0.052325             11.469829      12.856242      -1.704503       6.368302       7.929052      -1.199029      13.624194           0.026121
          281              O      24.446346       9.665692       8.493404      -0.582197      37.381858 0.54613064E+03  0.13151880E+05                                 8.921326                            7.220599       0.255105       2.136967                    0.997853      27.364168      71.486636       0.710450       0.357998      -1.142249       0.042305      -0.031263       0.029707       0.060412       0.034127      -0.012187      -0.025120       0.064981       0.058918      -0.061314       0.008988       0.052326             11.469886      12.856286      -5.436057       3.729765      12.237905      -2.722424       9.315468           0.026121
          282              O      21.737654      16.998653      10.361135      -0.582197      37.381894 0.54613145E+03  0.13151904E+05                                 8.921331                            7.220603       0.255104       2.136966                    0.997853      27.364181      71.486676       0.710450       0.357998      -1.142249      -0.042305       0.031263      -0.029707       0.060412       0.034127      -0.012187      -0.025120       0.064982       0.058919      -0.061315       0.008989       0.052326             11.469893      12.856289      -5.436059       3.729767      12.237912      -2.722426       9.315476           0.026121
          283              O      21.948253      15.556379       6.281767      -0.582197      37.381855 0.54613078E+03  0.13151884E+05                                 8.921324                            7.220599       0.255105       2.136967                    0.997853      27.364170      71.486636       0.710450       0.357998      -1.142249       0.036384       0.027843      -0.039377       0.060412       0.011073      -0.015662       0.050886      -0.013050      -0.058913      -0.061314       0.008988       0.052326             11.469882      10.636933       2.985778      -4.222579      10.148381      -4.915702      13.624333           0.026120
          284              O      24.235747      11.107966      12.572772      -0.582197      37.381860 0.54613090E+03  0.13151888E+05                                 8.921325                            7.220600       0.255106       2.136967                    0.997853      27.364172      71.486645       0.710450       0.357998      -1.142249      -0.036384      -0.027843       0.039377       0.060412       0.011073      -0.015662       0.050886      -0.013050      -0.058913      -0.061314       0.008988       0.052326             11.469883      10.636933       2.985778      -4.222578      10.148383      -4.915704      13.624334           0.026121
          285              O      26.944438      12.671830      10.361135      -0.582196      37.381952 0.54613305E+03  0.13151955E+05                                 8.921342                            7.220620       0.255113       2.136970                    0.997853      27.364185      71.486763       0.710448       0.357999      -1.142248       0.048227       0.021005      -0.029707       0.060411       0.011071      -0.015664       0.023110      -0.091607       0.058920      -0.061317       0.008993       0.052324             11.469831      17.100032       2.985772      -4.222550       7.993976      -1.868897       9.315484           0.026121
          286              O      19.239562      13.992515       8.493404      -0.582197      37.381979 0.54613325E+03  0.13151962E+05                                 8.921346                            7.220621       0.255111       2.136969                    0.997853      27.364203      71.486827       0.710448       0.357999      -1.142248      -0.048226      -0.021005       0.029707       0.060411       0.011071      -0.015664       0.023110      -0.091609       0.058921      -0.061319       0.008993       0.052325             11.469839      17.100051       2.985776      -4.222555       7.993978      -1.868897       9.315487           0.026121
          287              O      20.593907      10.326034      10.361135      -0.582197      37.381960 0.54613317E+03  0.13151959E+05                                 8.921342                            7.220621       0.255112       2.136970                    0.997853      27.364192      71.486783       0.710448       0.357999      -1.142248      -0.005921      -0.052269      -0.029706       0.060411      -0.045206       0.027844       0.002006       0.026617       0.058927      -0.061318       0.008993       0.052325             11.469832       7.684709       2.450141       0.492754      17.409302       4.591267       9.315485           0.026121
          288              O      25.590093      16.338311       8.493404      -0.582196      37.381933 0.54613257E+03  0.13151941E+05                                 8.921338                            7.220617       0.255114       2.136970                    0.997853      27.364186      71.486762       0.710448       0.357999      -1.142248       0.005921       0.052269       0.029706       0.060411      -0.045205       0.027844       0.002006       0.026616       0.058927      -0.061318       0.008993       0.052325             11.469827       7.684706       2.450140       0.492753      17.409296       4.591264       9.315479           0.026121
          289              O      25.590093      13.210583       6.281767      -0.582197      37.381861 0.54613078E+03  0.13151885E+05                                 8.921326                            7.220599       0.255105       2.136967                    0.997853      27.364173      71.486651       0.710450       0.357998      -1.142249       0.005922      -0.045431      -0.039377       0.060412      -0.011189       0.051899      -0.011881      -0.012658      -0.058913      -0.061314       0.008988       0.052326             11.469884       7.684736      -1.281370      -2.145856      13.100601       6.114689      13.624316           0.026121
          290              O      20.593907      13.453762      12.572772      -0.582196      37.381867 0.54613092E+03  0.13151889E+05                                 8.921327                            7.220600       0.255104       2.136966                    0.997853      27.364175      71.486660       0.710450       0.357998      -1.142249      -0.005922       0.045431       0.039377       0.060412      -0.011189       0.051899      -0.011881      -0.012658      -0.058914      -0.061314       0.008988       0.052326             11.469886       7.684737      -1.281370      -2.145856      13.100602       6.114690      13.624318           0.026121
          291              O      20.593907      13.210583       6.281767      -0.582196      37.381937 0.54613264E+03  0.13151943E+05                                 8.921338                            7.220617       0.255113       2.136970                    0.997853      27.364187      71.486765       0.710448       0.357999      -1.142248      -0.005921      -0.045430      -0.039377       0.060411       0.011183      -0.051901      -0.011882      -0.012663      -0.058913      -0.061318       0.008993       0.052325             11.469826       7.684705       1.281282       2.145758      13.100584       6.114624      13.624190           0.026122
          292              O      25.590093      13.453762      12.572772      -0.582197      37.381953 0.54613293E+03  0.13151952E+05                                 8.921341                            7.220619       0.255112       2.136969                    0.997853      27.364193      71.486788       0.710448       0.357999      -1.142248       0.005921       0.045430       0.039377       0.060411       0.011184      -0.051902      -0.011882      -0.012663      -0.058912      -0.061318       0.008993       0.052325             11.469830       7.684708       1.281283       2.145761      13.100588       6.114627      13.624195           0.026120
          293              O      25.590093      10.326034      10.361135      -0.582197      37.381865 0.54613102E+03  0.13151892E+05                                 8.921327                            7.220601       0.255106       2.136967                    0.997853      27.364171      71.486645       0.710450       0.357998      -1.142249       0.005922      -0.052269      -0.029707       0.060412       0.045201      -0.027849       0.002006       0.026619       0.058918      -0.061314       0.008988       0.052326             11.469886       7.684738      -2.450261      -0.492804      17.409449       4.591282       9.315471           0.026121
          294              O      20.593907      16.338311       8.493404      -0.582197      37.381872 0.54613099E+03  0.13151891E+05                                 8.921328                            7.220601       0.255104       2.136966                    0.997853      27.364178      71.486670       0.710450       0.357998      -1.142249      -0.005922       0.052269       0.029707       0.060412       0.045201      -0.027849       0.002006       0.026619       0.058918      -0.061315       0.008989       0.052326             11.469888       7.684738      -2.450261      -0.492804      17.409458       4.591282       9.315470           0.026121
          295              O      21.737654      15.434789      12.572772      -0.582197      37.381877 0.54613112E+03  0.13151895E+05                                 8.921329                            7.220602       0.255104       2.136966                    0.997853      27.364177      71.486667       0.710450       0.357998      -1.142249      -0.042305      -0.017588       0.039377       0.060412      -0.000115       0.036237      -0.039007       0.025704      -0.058914      -0.061314       0.008988       0.052326             11.469889      12.856286       1.704439      -6.368418       7.929038      -1.199009      13.624342           0.026121
          296              O      24.446346      11.229556       6.281767      -0.582197      37.381864 0.54613086E+03  0.13151887E+05                                 8.921326                            7.220600       0.255105       2.136967                    0.997853      27.364171      71.486646       0.710450       0.357998      -1.142249       0.042305       0.017587      -0.039377       0.060412      -0.000115       0.036237      -0.039007       0.025704      -0.058913      -0.061314       0.008988       0.052326             11.469886      12.856284       1.704439      -6.368416       7.929036      -1.199009      13.624338           0.026121
          297              O      21.737654       9.665692       8.493404      -0.582197      37.381961 0.54613297E+03  0.13151953E+05                                 8.921342                            7.220619       0.255112       2.136969                    0.997853      27.364195      71.486790       0.710448       0.357999      -1.142249      -0.042304      -0.031263       0.029707       0.060411      -0.034132       0.012182      -0.025120       0.064981       0.058921      -0.061318       0.008993       0.052325             11.469833      12.856248       5.435931      -3.729788      12.237770      -2.722390       9.315482           0.026120
          298              O      24.446346      16.998653      10.361135      -0.582196      37.381949 0.54613291E+03  0.13151951E+05                                 8.921341                            7.220619       0.255114       2.136970                    0.997853      27.364184      71.486756       0.710448       0.357999      -1.142248       0.042305       0.031263      -0.029707       0.060411      -0.034132       0.012182      -0.025120       0.064980       0.058920      -0.061318       0.008993       0.052325             11.469831      12.856243       5.435927      -3.729787      12.237766      -2.722390       9.315483           0.026121
          299              O      26.944438      13.992515       8.493404      -0.582196      37.381930 0.54613240E+03  0.13151936E+05                                 8.921338                            7.220616       0.255113       2.136970                    0.997853      27.364183      71.486757       0.710448       0.357999      -1.142248       0.048226      -0.021006       0.029706       0.060411      -0.011077       0.015659       0.023111      -0.091605       0.058926      -0.061317       0.008993       0.052324             11.469828      17.100032      -2.985801       4.222530       7.993970      -1.868895       9.315481           0.026121
          300              O      19.239562      12.671830      10.361135      -0.582197      37.381998 0.54613385E+03  0.13151979E+05                                 8.921349                            7.220625       0.255111       2.136969                    0.997853      27.364204      71.486829       0.710448       0.357999      -1.142248      -0.048226       0.021006      -0.029706       0.060411      -0.011078       0.015659       0.023111      -0.091607       0.058928      -0.061319       0.008993       0.052325             11.469841      17.100050      -2.985804       4.222534       7.993981      -1.868898       9.315493           0.026121
          301              O      21.948253      11.107966      12.572772      -0.582196      37.381847 0.54613065E+03  0.13151881E+05                                 8.921324                            7.220599       0.255106       2.136967                    0.997853      27.364165      71.486624       0.710450       0.357998      -1.142249       0.036384      -0.027844       0.039377       0.060412      -0.011076       0.015660       0.050886      -0.013051      -0.058913      -0.061314       0.008988       0.052326             11.469881      10.636931      -2.985823       4.222546      10.148401      -4.915709      13.624311           0.026121
          302              O      24.235747      15.556379       6.281767      -0.582197      37.381865 0.54613097E+03  0.13151890E+05                                 8.921326                            7.220600       0.255105       2.136967                    0.997853      27.364175      71.486653       0.710450       0.357998      -1.142249      -0.036384       0.027844      -0.039377       0.060412      -0.011076       0.015660       0.050886      -0.013050      -0.058913      -0.061315       0.008988       0.052326             11.469884      10.636934      -2.985823       4.222547      10.148403      -4.915711      13.624316           0.026120

******************************************************
Auxiliary information for the entire system
The total spin magnetic moment of the unit cell is   3.512941
The total net atomic charge of the unit cell is   -0.000013
Accuracy of reproducing the electrostatic potential in the unit cell:
  The inner radius (bohr) =    5.0000
  The outer radius (bohr) =   12.0000
  Valid grid points have density less than (e/(bohr^3)) =    0.0001
  The number of valid grid points were=      1528302
  The rms potential error without charges in kcal/mol is=      3.30603
  The rms potential error with partial charges in kcal/mol is=      0.99971
  The RRMSE value at monopole order=      0.30239
  The rms potential error with partial charges and cloud penetration in kcal/mol is=      1.00181
  The RRMSE value at monopole order with cloud penetration is=      0.30302
  The rms potential error with partial charges and atomic dipoles in kcal/mol is=      0.38878
  The RRMSE value at dipole order=      0.11760
  The rms potential error with partial charges, atomic dipoles and cloud penetration in kcal/mol is=      0.37837
  The RRMSE value at dipole order with cloud penetration=      0.11445

******************************************************
The electron densities and ab initio electrostatic potential were computed in VASP using the PBE functional and
projector augmented wave method. See the main text of the journal article for a description of computational details.
The atomic charges, dipoles, and quadrupoles were computed with the DDEC6 method as described in
(a) T. A. Manz and N. Gabaldon Limas, RSC Adv. 6 (2016) 47771-47801 DOI: 10.1039/c6ra04656h
(b) N. Gabaldon Limas and T. A. Manz, RSC Adv. 8 (2018) 2678-2707 DOI: 10.1039/c7ra11829e.
For each atom in the material, the electron cloud parameters were fit to the spherically averaged atom-in-material
electron density using radial positions for which this density was between 10^-4 and 10^-2 electrons per cubic bohr.
The polarizabilities, dispersion coefficients, and quantum Drude oscillator (QDO) parameters were fit using the MCLF method.
The magnetic structure of the system was optimized in VASP from the default ferromagnetic initial guess using spin polarization.
The atomic spin moments (ASMs) were computed on this optimized magnetic structure using the DDEC6 partition as inputs
to the method of T. A. Manz and D. S. Sholl, J. Chem. Theory Comput. 7 (2011) 4146-4164 DOI: 10.1021/ct200539n.
The RMSE and RRMSE were computed using a uniform grid with Ewald summation.
